# Supplementary material for: Lack of MDA5 delays hematopoietic aging by modulating inflammaging and proteostasis in mice
Source: Nat Commun. 2026 Feb 12;17:1645. doi: 10.1038/s41467-026-69424-x (PMC12905429; doi:10.1038/s41467-026-69424-x)
Supplement: Supplementary file 5 — Supplementary Data 1 [file 41467_2026_69424_MOESM5_ESM.xlsx]

## Sheet: SHEET
								Supplementary Data 1: ATAC-seq in aged WT versus young Mda5-/- HSCs
Aged vs Young KO														Aged vs Young KO
Induced peaks														reduced peaks
chr	start	end	chr	start	end	Gene	Distance	Upstream 100kb	Downstream 50kb	+100/-50kb	TRUE/FALSE			15207 unique genes +100-50kb window				chr	start	end	chr	start	end	Gene	Distance	Upstream 100kb	Downstream 50kb	+100/-50kb	TRUE/FALSE			4117 unique genes +100-50kb window
chr1	3138891	3139120	chr1	3214481	3671498	Xkr4	75362	1	1	2	TRUE			Xkr4				chr1	3185227	3185485	chr1	3214481	3671498	Xkr4	28997	1	1	2	TRUE			Xkr4
chr1	4496029	4496899	chr1	4490927	4497354	Sox17	0	1	1	2	TRUE			Sox17				chr1	3574315	3574662	chr1	3214481	3671498	Xkr4	0	1	1	2	TRUE			Rp1
chr1	4748198	4748404	chr1	4773199	4785726	Mrpl15	24796	1	1	2	TRUE			Mrpl15				chr1	3612987	3613137	chr1	3214481	3671498	Xkr4	0	1	1	2	TRUE			Sox17
chr1	4774910	4775793	chr1	4773199	4785726	Mrpl15	0	1	1	2	TRUE			Lypla1				chr1	4085342	4085558	chr1	4119865	4360303	Rp1	34308	1	1	2	TRUE			Mrpl15
chr1	4785444	4785976	chr1	4773199	4785726	Mrpl15	0	1	1	2	TRUE			Rgs20				chr1	4486436	4486627	chr1	4490927	4497354	Sox17	4301	1	1	2	TRUE			Atp6v1h
chr1	4807421	4808164	chr1	4807822	4846735	Lypla1	0	1	1	2	TRUE			Atp6v1h				chr1	4492165	4492443	chr1	4490927	4497354	Sox17	0	1	1	2	TRUE			Npbwr1
chr1	4914540	4914721	chr1	4909575	5018734	Rgs20	0	1	1	2	TRUE			Oprk1				chr1	4493308	4493519	chr1	4490927	4497354	Sox17	0	1	1	2	TRUE			St18
chr1	5019380	5019720	chr1	4909575	5019539	Rgs20	0	1	1	2	TRUE			Npbwr1				chr1	4761739	4761896	chr1	4773199	4785726	Mrpl15	11304	1	1	2	TRUE			Pcmtd1
chr1	5082866	5083566	chr1	5083085	5162549	Atp6v1h	0	1	1	2	TRUE			Rb1cc1				chr1	5165949	5166146	chr1	5083085	5162549	Atp6v1h	-3401	1	1	2	TRUE			Rrs1
chr1	5565066	5565434	chr1	5588492	5606133	Oprk1	23059	1	1	2	TRUE			Alkal1				chr1	5170510	5170659	chr1	5083085	5162549	Atp6v1h	-7962	1	1	2	TRUE			2610203C22Rik
chr1	5915446	5916023	chr1	5913706	5917398	Npbwr1	0	1	1	2	TRUE			St18				chr1	5820127	5820287	chr1	5913706	5917398	Npbwr1	93420	1	1	2	TRUE			Sgk3
chr1	6186982	6187173	chr1	6214661	6276104	Rb1cc1	27489	1	1	2	TRUE			Pcmtd1				chr1	6517543	6517835	chr1	6487230	6860940	St18	0	1	1	2	TRUE			Cpa6
chr1	6214177	6215560	chr1	6214661	6276104	Rb1cc1	0	1	1	2	TRUE			Sntg1				chr1	7118804	7118970	chr1	7088919	7173628	Pcmtd1	0	1	1	2	TRUE			Mir467e
chr1	6382736	6383389	chr1	6359330	6394731	Alkal1	0	1	1	2	TRUE			Vcpip1				chr1	7190844	7191149	chr1	7088919	7173628	Pcmtd1	-17217	1	1	2	TRUE			Prex2
chr1	6406242	6406823	chr1	6359330	6394731	Alkal1	-11512	1	1	2	TRUE			1700034P13Rik				chr1	9536361	9536681	chr1	9545407	9547455	Rrs1	8727	1	1	2	TRUE			A830018L16Rik
chr1	6664108	6664366	chr1	6487230	6860940	St18	0	1	1	2	TRUE			Sgk3				chr1	9635508	9635804	chr1	9560832	9631092	2610203C22Rik	-4417	1	1	2	TRUE			Sulf1
chr1	6741477	6741752	chr1	6487230	6860940	St18	0	1	1	2	TRUE			Snhg6				chr1	9874294	9874581	chr1	9798129	9902568	Sgk3	0	1	1	2	TRUE			Ncoa2
chr1	7112966	7113507	chr1	7088919	7173628	Pcmtd1	0	1	1	2	TRUE			Cops5				chr1	10511423	10511571	chr1	10324718	10719945	Cpa6	0	1	1	2	TRUE			Eya1
chr1	7206237	7206831	chr1	7088919	7173628	Pcmtd1	-32610	1	1	2	TRUE			Arfgef1				chr1	10759030	10759321	chr1	10708386	10865874	Mir467e	0	1	1	2	TRUE			Kcnb2
chr1	9237374	9237555	chr1	8359738	9299877	Sntg1	0	1	1	2	TRUE			Cpa6				chr1	11030039	11030205	chr1	10993464	11303682	Prex2	0	1	1	2	TRUE			Sbspon
chr1	9747837	9748697	chr1	9718621	9748382	Vcpip1	0	1	1	2	TRUE			Mir467e				chr1	11626331	11626735	chr1	11414104	11975902	A830018L16Rik	0	1	1	2	TRUE			Stau2
chr1	9772865	9773406	chr1	9747647	9771256	1700034P13Rik	-1610	1	1	2	TRUE			Prex2				chr1	11887528	11887846	chr1	11414104	11975902	A830018L16Rik	0	1	1	2	TRUE			Ly96
chr1	9797605	9798648	chr1	9798129	9902568	Sgk3	0	1	1	2	TRUE			A830018L16Rik				chr1	12706154	12706330	chr1	12692429	12860372	Sulf1	0	1	1	2	TRUE			Jph1
chr1	9799564	9799824	chr1	9798129	9902568	Sgk3	0	1	1	2	TRUE			Mir6341				chr1	13209032	13209276	chr1	13139104	13372429	Ncoa2	0	1	1	2	TRUE			Pkhd1
chr1	9833401	9833727	chr1	9798129	9902568	Sgk3	0	1	1	2	TRUE			Slco5a1				chr1	13318275	13318504	chr1	13139104	13372429	Ncoa2	0	1	1	2	TRUE			Il17a
chr1	9847209	9848805	chr1	9798129	9902568	Sgk3	0	1	1	2	TRUE			Prdm14				chr1	14113553	14114144	chr1	14168957	14310199	Eya1	54814	1	1	2	TRUE			Tram2
chr1	9943720	9944471	chr1	9942024	9944118	Snhg6	0	1	1	2	TRUE			Ncoa2				chr1	14239206	14239523	chr1	14168957	14310199	Eya1	0	1	1	2	TRUE			Tmem14a
chr1	10037670	10038429	chr1	10024599	10038159	Cops5	0	1	1	2	TRUE			Tram1				chr1	14265908	14266438	chr1	14168957	14310199	Eya1	0	1	1	2	TRUE			Kcnq5
chr1	10210961	10211220	chr1	10137506	10232670	Arfgef1	0	1	1	2	TRUE			Lactb2				chr1	15256245	15256774	chr1	15286924	15723750	Kcnb2	30151	1	1	2	TRUE			Sdhaf4
chr1	10231961	10233382	chr1	10137506	10232670	Arfgef1	0	1	1	2	TRUE			Gm5523				chr1	15758503	15758991	chr1	15286924	15723750	Kcnb2	-34754	1	1	2	TRUE			Col19a1
chr1	10284819	10285044	chr1	10324718	10719945	Cpa6	39675	1	1	2	TRUE			Eya1				chr1	15934314	15934522	chr1	15853861	15892722	Sbspon	-41593	1	1	2	TRUE			Phf3
chr1	10285518	10285862	chr1	10324718	10719945	Cpa6	38857	1	1	2	TRUE			Msc				chr1	16342935	16343112	chr1	16228809	16519302	Stau2	0	1	1	2	TRUE			Khdrbs2
chr1	10325298	10326084	chr1	10324718	10719945	Cpa6	0	1	1	2	TRUE			Trpa1				chr1	16503442	16503818	chr1	16228809	16519302	Stau2	0	1	1	2	TRUE			Prim2
chr1	10880239	10880632	chr1	10708386	10865874	Mir467e	-14366	1	1	2	TRUE			Kcnb2				chr1	16749299	16749575	chr1	16688455	16709605	Ly96	-39695	1	1	2	TRUE			Rab23
chr1	10943101	10943330	chr1	10993464	11303682	Prex2	50135	1	1	2	TRUE			Terf1				chr1	16895900	16896147	chr1	16994939	17097889	Jph1	98793	1	1	2	TRUE			Zfp451
chr1	10993324	10994385	chr1	10993464	11303682	Prex2	0	1	1	2	TRUE			Sbspon				chr1	20574770	20575102	chr1	20057778	20618057	Pkhd1	0	1	1	2	TRUE			Gm15455
chr1	11329397	11329749	chr1	10993464	11303682	Prex2	-25716	1	1	2	TRUE			Rpl7				chr1	20743962	20744141	chr1	20730904	20734496	Il17a	-9467	1	1	2	TRUE			Bend6
chr1	11413932	11414516	chr1	11414104	11601821	A830018L16Rik	0	1	1	2	TRUE			Stau2				chr1	21121661	21121819	chr1	21001396	21079225	Tram2	-42437	1	1	2	TRUE			Dst
chr1	12331668	12333185	chr1	12425985	12426106	Mir6341	92801	1	1	2	TRUE			Ube2w				chr1	21201329	21201484	chr1	21218574	21230167	Tmem14a	17091	1	1	2	TRUE			Amer3
chr1	12863900	12864389	chr1	12866549	12991135	Slco5a1	2161	1	1	2	TRUE			Eloc				chr1	21692916	21693169	chr1	21398398	21962650	Kcnq5	0	1	1	2	TRUE			AA619741
chr1	12865073	12865587	chr1	12866549	12991135	Slco5a1	963	1	1	2	TRUE			Tmem70				chr1	23961740	23961993	chr1	23995938	24005640	Sdhaf4	33946	1	1	2	TRUE			Arhgef4
chr1	12990307	12991345	chr1	12866549	12991135	Slco5a1	0	1	1	2	TRUE			Ly96				chr1	24496435	24496867	chr1	24257682	24587437	Col19a1	0	1	1	2	TRUE			Hs6st1
chr1	12991545	12992819	chr1	12866549	12991135	Slco5a1	-411	1	1	2	TRUE			Gdap1				chr1	30770452	30770821	chr1	30802341	30863256	Phf3	31521	1	1	2	TRUE			Uggt1
chr1	13126311	13126556	chr1	13113427	13127163	Prdm14	0	1	1	2	TRUE			Gm16070				chr1	32378165	32378557	chr1	32172721	32658569	Khdrbs2	0	1	1	2	TRUE			Neurl3
chr1	13153306	13153493	chr1	13139104	13372429	Ncoa2	0	1	1	2	TRUE			Crisp4				chr1	33469593	33469881	chr1	33453807	33669794	Prim2	0	1	1	2	TRUE			Fer1l5
chr1	13154389	13155156	chr1	13139104	13372429	Ncoa2	0	1	1	2	TRUE			Tfap2d				chr1	33600171	33601582	chr1	33453807	33669794	Prim2	0	1	1	2	TRUE			Fam178b
chr1	13162269	13162657	chr1	13139104	13372429	Ncoa2	0	1	1	2	TRUE			Pkhd1				chr1	33738819	33739063	chr1	33719895	33742564	Rab23	0	1	1	2	TRUE			Zap70
chr1	13171374	13171566	chr1	13139104	13372429	Ncoa2	0	1	1	2	TRUE			Lincmd1				chr1	33763008	33763163	chr1	33761540	33814595	Zfp451	0	1	1	2	TRUE			Vwa3b
chr1	13188297	13188897	chr1	13139104	13372429	Ncoa2	0	1	1	2	TRUE			Mcm3				chr1	33837331	33837762	chr1	33835898	33838914	Gm15455	0	1	1	2	TRUE			Cnga3
chr1	13293390	13293680	chr1	13139104	13372429	Ncoa2	0	1	1	2	TRUE			Paqr8				chr1	33894740	33894923	chr1	33852051	33907621	Bend6	0	1	1	2	TRUE			Inpp4a
chr1	13360755	13361039	chr1	13139104	13372429	Ncoa2	0	1	1	2	TRUE			Efhc1				chr1	33959500	33959857	chr1	33908224	34308662	Dst	0	1	1	2	TRUE			Tsga10
chr1	13513690	13514118	chr1	13564692	13589910	Tram1	50575	1	1	2	TRUE			Tram2				chr1	34230366	34230647	chr1	33908224	34308662	Dst	0	1	1	2	TRUE			Aff3
chr1	13531607	13531823	chr1	13564692	13589910	Tram1	32870	1	1	2	TRUE			Tmem14a				chr1	34349369	34349566	chr1	33908224	34308662	Dst	-40708	1	1	2	TRUE			Tbc1d8
chr1	13559437	13560033	chr1	13564692	13589910	Tram1	4660	1	1	2	TRUE			Gsta3				chr1	34603069	34603345	chr1	34579692	34590944	Amer3	-12126	1	1	2	TRUE			Il1r2
chr1	13573845	13574713	chr1	13564692	13589910	Tram1	0	1	1	2	TRUE			Kcnq5				chr1	34603769	34603981	chr1	34579692	34590944	Amer3	-12826	1	1	2	TRUE			Il1r1
chr1	13589397	13590097	chr1	13564692	13589910	Tram1	0	1	1	2	TRUE			Rims1				chr1	34656580	34656876	chr1	34633534	34636210	AA619741	-20371	1	1	2	TRUE			Slc9a2
chr1	13593211	13593719	chr1	13564692	13589910	Tram1	-3302	1	1	2	TRUE			Mir30a				chr1	34810287	34810432	chr1	34678181	34812738	Arhgef4	0	1	1	2	TRUE			Mfsd9
chr1	13600455	13601218	chr1	13564692	13589910	Tram1	-10546	1	1	2	TRUE			Ogfrl1				chr1	36088028	36088251	chr1	36068399	36106446	Hs6st1	0	1	1	2	TRUE			Pantr1
chr1	13659521	13660863	chr1	13625899	13660509	Lactb2	0	1	1	2	TRUE			Smap1				chr1	36198981	36199160	chr1	36140027	36244302	Uggt1	0	1	1	2	TRUE			Gm46091
chr1	13789364	13789557	chr1	13785684	13786929	Gm5523	-2436	1	1	2	TRUE			Sdhaf4				chr1	36269559	36269742	chr1	36264601	36273425	Neurl3	0	1	1	2	TRUE			Mrps9
chr1	14165598	14166151	chr1	14168957	14310199	Eya1	2807	1	1	2	TRUE			Fam135a				chr1	36403039	36403186	chr1	36372189	36422110	Fer1l5	0	1	1	2	TRUE			Gpr45
chr1	14304925	14305259	chr1	14168957	14310199	Eya1	0	1	1	2	TRUE			Col19a1				chr1	36588696	36588989	chr1	36562695	36593332	Fam178b	0	1	1	2	TRUE			Tgfbrap1
chr1	14309595	14310633	chr1	14168957	14310199	Eya1	0	1	1	2	TRUE			Lmbrd1				chr1	36619540	36620259	chr1	36562695	36683183	Fam178b	0	1	1	2	TRUE			9330175M20Rik
chr1	14755581	14756115	chr1	14753345	14755966	Msc	0	1	1	2	TRUE			Adgrb3				chr1	36778893	36779036	chr1	36761797	36782820	Zap70	0	1	1	2	TRUE			Hibch
chr1	14924896	14925168	chr1	14872643	14918862	Trpa1	-6035	1	1	2	TRUE			Phf3				chr1	37024437	37024666	chr1	37029312	37141335	Vwa3b	4647	1	1	2	TRUE			1700019A02Rik
chr1	15286405	15287014	chr1	15286924	15723750	Kcnb2	0	1	1	2	TRUE			Khdrbs2				chr1	37232797	37233113	chr1	37218277	37263384	Cnga3	0	1	1	2	TRUE			Rftn2
chr1	15577774	15578095	chr1	15286924	15723750	Kcnb2	0	1	1	2	TRUE			Prim2				chr1	37313345	37313916	chr1	37299837	37410740	Inpp4a	0	1	1	2	TRUE			Plcl1
chr1	15621867	15622130	chr1	15286924	15723750	Kcnb2	0	1	1	2	TRUE			Gm32229				chr1	37413230	37413399	chr1	37299837	37410740	Inpp4a	-2491	1	1	2	TRUE			9130227L01Rik
chr1	15678776	15679366	chr1	15286924	15723750	Kcnb2	0	1	1	2	TRUE			Bag2				chr1	37777924	37778091	chr1	37754571	37865082	Tsga10	0	1	1	2	TRUE			Maip1
chr1	15805306	15806243	chr1	15805645	15844052	Terf1	0	1	1	2	TRUE			Zfp451				chr1	38378618	38379004	chr1	38175990	38627244	Aff3	0	1	1	2	TRUE			Aox3
chr1	15850836	15851026	chr1	15853861	15892722	Sbspon	2836	1	1	2	TRUE			Dst				chr1	38387012	38387178	chr1	38175990	38627244	Aff3	0	1	1	2	TRUE			Casp8
chr1	15883268	15883974	chr1	15853861	15892722	Sbspon	0	1	1	2	TRUE			Mir5103				chr1	38653327	38653571	chr1	38175990	38627244	Aff3	-26084	1	1	2	TRUE			Tmem237
chr1	15892353	15893047	chr1	15853861	15892722	Sbspon	0	1	1	2	TRUE			Ccdc115				chr1	39392207	39392376	chr1	39371495	39478747	Tbc1d8	0	1	1	2	TRUE			Cdk15
chr1	16104248	16106228	chr1	16101295	16104433	Rpl7	0	1	1	2	TRUE			Ptpn18				chr1	40168309	40168486	chr1	40084713	40125230	Il1r2	-43080	1	1	2	TRUE			Nbeal1
chr1	16227876	16228504	chr1	16228809	16519302	Stau2	306	1	1	2	TRUE			Prss39				chr1	40195141	40195692	chr1	40225079	40316177	Il1r1	29388	1	1	2	TRUE			9530026F06Rik
chr1	16309361	16309594	chr1	16228809	16519302	Stau2	0	1	1	2	TRUE			Cfc1				chr1	40724750	40725091	chr1	40681711	40768885	Slc9a2	0	1	1	2	TRUE			Pard3b
chr1	16398876	16399156	chr1	16228809	16519302	Stau2	0	1	1	2	TRUE			Amer3				chr1	40773800	40773976	chr1	40772039	40790657	Mfsd9	0	1	1	2	TRUE			Ccnyl1
chr1	16518573	16519218	chr1	16228809	16519302	Stau2	0	1	1	2	TRUE			AA619741				chr1	42607745	42608001	chr1	42648199	42694825	Pantr1	40199	1	1	2	TRUE			Idh1
chr1	16519592	16520036	chr1	16228809	16519302	Stau2	-291	1	1	2	TRUE			Arhgef4				chr1	42697792	42698198	chr1	42684537	42744791	Gm46091	0	1	1	2	TRUE			Pth2r
chr1	16540234	16540706	chr1	16540787	16619291	Ube2w	82	1	1	2	TRUE			Fam168b				chr1	42865174	42865464	chr1	42851232	42905683	Mrps9	0	1	1	2	TRUE			Map2
chr1	16570898	16571099	chr1	16540787	16619291	Ube2w	0	1	1	2	TRUE			Plekhb2				chr1	43032216	43032473	chr1	42952871	43035449	Gpr45	0	1	1	2	TRUE			Unc80
chr1	16656489	16657524	chr1	16641724	16657119	Eloc	0	1	1	2	TRUE			Hs6st1				chr1	43065737	43065997	chr1	43047199	43092486	Tgfbrap1	0	1	1	2	TRUE			Acadl
chr1	16665075	16665801	chr1	16665190	16678275	Tmem70	0	1	1	2	TRUE			Uggt1				chr1	51257089	51257376	chr1	51218385	51333779	9330175M20Rik	0	1	1	2	TRUE			Erbb4
chr1	16688028	16689018	chr1	16688455	16709605	Ly96	0	1	1	2	TRUE			Neurl3				chr1	52893664	52894042	chr1	52845037	52920986	Hibch	0	1	1	2	TRUE			Ikzf2
chr1	17145372	17145710	chr1	17145372	17164270	Gdap1	0	1	1	2	TRUE			Arid5a				chr1	53179253	53179792	chr1	53158576	53187617	1700019A02Rik	0	1	1	2	TRUE			Spag16
chr1	17727039	17727771	chr1	17676026	17727646	Gm16070	0	1	1	2	TRUE			Kansl3				chr1	55181727	55181912	chr1	55170159	55226782	Rftn2	0	1	1	2	TRUE			Marchf4
chr1	18078050	18078575	chr1	18115190	18145902	Crisp4	36616	1	1	2	TRUE			Lman2l				chr1	55482108	55482493	chr1	55405945	55754285	Plcl1	0	1	1	2	TRUE			1700027A15Rik
chr1	18156220	18157981	chr1	18115190	18145902	Crisp4	-10319	1	1	2	TRUE			Gm33454				chr1	55927052	55927229	chr1	55931240	55972098	9130227L01Rik	4012	1	1	2	TRUE			Tns1
chr1	19131850	19132214	chr1	19103021	19168587	Tfap2d	0	1	1	2	TRUE			Cnnm4				chr1	57421483	57421982	chr1	57406265	57417952	Maip1	-3532	1	1	2	TRUE			Aamp
chr1	20096561	20096789	chr1	20057778	20618057	Pkhd1	0	1	1	2	TRUE			Cnnm3				chr1	58174778	58174928	chr1	58113135	58200452	Aox3	0	1	1	2	TRUE			Pnkd
chr1	20393714	20393903	chr1	20057778	20618057	Pkhd1	0	1	1	2	TRUE			Ankrd23				chr1	58816357	58816653	chr1	58795373	58847503	Casp8	0	1	1	2	TRUE			Wnt10a
chr1	20394122	20394431	chr1	20057778	20618057	Pkhd1	0	1	1	2	TRUE			Ankrd39				chr1	59111245	59111721	chr1	59100583	59119806	Tmem237	0	1	1	2	TRUE			Dnajb2
chr1	20703731	20704079	chr1	20669881	20682958	Lincmd1	-20774	1	1	2	TRUE			Sema4c				chr1	59305038	59305229	chr1	59256905	59352496	Cdk15	0	1	1	2	TRUE			Des
chr1	20819891	20820529	chr1	20802967	20820312	Mcm3	0	1	1	2	TRUE			Fam178b				chr1	60320208	60320415	chr1	60180598	60334705	Nbeal1	0	1	1	2	TRUE			Speg
chr1	20933557	20933780	chr1	20890547	20939650	Paqr8	0	1	1	2	TRUE			Cox5b				chr1	60320632	60320950	chr1	60180598	60334705	Nbeal1	0	1	1	2	TRUE			Asic4
chr1	20940212	20940470	chr1	20890547	20939650	Paqr8	-563	1	1	2	TRUE			4933424G06Rik				chr1	61368411	61368632	chr1	61378431	61395904	9530026F06Rik	9800	1	1	2	TRUE			Gm17751
chr1	20951221	20952008	chr1	20951625	20990841	Efhc1	0	1	1	2	TRUE			Zap70				chr1	61636135	61636293	chr1	61638823	62642284	Pard3b	2531	1	1	2	TRUE			Epha4
chr1	20995464	20995767	chr1	20951625	20990841	Efhc1	-4624	1	1	2	TRUE			Tmem131				chr1	64691049	64691571	chr1	64691344	64725642	Ccnyl1	0	1	1	2	TRUE			Gm2102
chr1	21014580	21014919	chr1	21001396	21079225	Tram2	0	1	1	2	TRUE			Vwa3b				chr1	65173154	65173508	chr1	65158615	65179142	Idh1	0	1	1	2	TRUE			Sgpp2
chr1	21078758	21079827	chr1	21001396	21079225	Tram2	0	1	1	2	TRUE			Cnga3				chr1	65311233	65311384	chr1	65311256	65389244	Pth2r	0	1	1	2	TRUE			Scg2
chr1	21089498	21090008	chr1	21001396	21079225	Tram2	-10274	1	1	2	TRUE			Inpp4a				chr1	66425182	66425338	chr1	66175328	66442583	Map2	0	1	1	2	TRUE			Dock10
chr1	21101345	21101847	chr1	21001396	21079225	Tram2	-22121	1	1	2	TRUE			Coa5				chr1	66468121	66468337	chr1	66467933	66699150	Unc80	0	1	1	2	TRUE			Nyap2
chr1	21166297	21166676	chr1	21218574	21230167	Tmem14a	51899	1	1	2	TRUE			Mgat4a				chr1	66496716	66496898	chr1	66467933	66699150	Unc80	0	1	1	2	TRUE			Rhbdd1
chr1	21218510	21218990	chr1	21218574	21230167	Tmem14a	0	1	1	2	TRUE			Cracdl				chr1	66867555	66868252	chr1	66830838	66863309	Acadl	-4247	1	1	2	TRUE			Col4a4
chr1	21271406	21272266	chr1	21240584	21265575	Gsta3	-5832	1	1	2	TRUE			Lipt1				chr1	68268433	68268738	chr1	68032186	69108059	Erbb4	0	1	1	2	TRUE			Pid1
chr1	21461212	21461596	chr1	21398398	21962650	Kcnq5	0	1	1	2	TRUE			Mitd1				chr1	69601579	69601736	chr1	69531209	69685960	Ikzf2	0	1	1	2	TRUE			Dner
chr1	21500075	21500350	chr1	21398398	21962650	Kcnq5	0	1	1	2	TRUE			Lyg1				chr1	70406202	70406777	chr1	69826969	70725132	Spag16	0	1	1	2	TRUE			Armc9
chr1	21618747	21619045	chr1	21398398	21962650	Kcnq5	0	1	1	2	TRUE			Eif5b				chr1	70634981	70635401	chr1	69826969	70725132	Spag16	0	1	1	2	TRUE			Ptma
chr1	21829693	21830612	chr1	21398398	21962650	Kcnq5	0	1	1	2	TRUE			Aff3				chr1	72553190	72553447	chr1	72427111	72537159	Marchf4	-16032	1	1	2	TRUE			Ecel1
chr1	21836457	21836753	chr1	21398398	21962650	Kcnq5	0	1	1	2	TRUE			Lonrf2				chr1	73039484	73039819	chr1	73016035	73025508	1700027A15Rik	-13977	1	1	2	TRUE			Snorc
chr1	21963252	21963793	chr1	21398398	21962650	Kcnq5	-603	1	1	2	TRUE			Chst10				chr1	74023229	74023383	chr1	73910231	74124548	Tns1	0	1	1	2	TRUE			Inpp5d
chr1	22805902	22806141	chr1	22285972	22806158	Rims1	0	1	1	2	TRUE			Pdcl3				chr1	74281638	74281945	chr1	74279839	74284738	Aamp	0	1	1	2	TRUE			Gm33517
chr1	23255898	23256997	chr1	23272268	23272339	Mir30a	15272	1	1	2	TRUE			Mir6349				chr1	74340373	74340662	chr1	74285033	74353692	Pnkd	0	1	1	2	TRUE			Sag
chr1	23379939	23380480	chr1	23366423	23383175	Ogfrl1	0	1	1	2	TRUE			Npas2				chr1	74791715	74791966	chr1	74792018	74804175	Wnt10a	53	1	1	2	TRUE			Trpm8
chr1	23399571	23399879	chr1	23366435	23383201	Ogfrl1	-16371	1	1	2	TRUE			Rpl31				chr1	75243672	75244043	chr1	75236422	75245692	Dnajb2	0	1	1	2	TRUE			Sh3bp4
chr1	23915524	23915861	chr1	23845624	23922381	Smap1	0	1	1	2	TRUE			Tbc1d8				chr1	75360511	75360665	chr1	75360291	75368579	Des	0	1	1	2	TRUE			Agap1
chr1	23921711	23922439	chr1	23845624	23922381	Smap1	0	1	1	2	TRUE			Cnot11				chr1	75410259	75410439	chr1	75375296	75432306	Speg	0	1	1	2	TRUE			Mlph
chr1	24005229	24005909	chr1	23995938	24005640	Sdhaf4	0	1	1	2	TRUE			Rnf149				chr1	75450917	75451223	chr1	75450509	75474340	Asic4	0	1	1	2	TRUE			Lrrfip1
chr1	24099891	24100776	chr1	24010757	24100341	Fam135a	0	1	1	2	TRUE			Creg2				chr1	76460140	76460488	chr1	76489132	76502028	Gm17751	28645	1	1	2	TRUE			Espnl
chr1	24502033	24502276	chr1	24257682	24587437	Col19a1	0	1	1	2	TRUE			Rfx8				chr1	77480796	77480969	chr1	77367184	77515088	Epha4	0	1	1	2	TRUE			Hes6
chr1	24699468	24699701	chr1	24678543	24766301	Lmbrd1	0	1	1	2	TRUE			Map4k4				chr1	78246513	78246918	chr1	78214963	78218270	Gm2102	-28244	1	1	2	TRUE			Per2
chr1	25286162	25287066	chr1	25067475	25829707	Adgrb3	0	1	1	2	TRUE			Gm16894				chr1	78310159	78310423	chr1	78310345	78420286	Sgpp2	0	1	1	2	TRUE			Twist2
chr1	30872751	30874261	chr1	30802341	30863256	Phf3	-9496	1	1	2	TRUE			Il1r2				chr1	79380993	79381277	chr1	79434367	79440026	Scg2	53091	1	1	2	TRUE			Hdac4
chr1	32172430	32172945	chr1	32172721	32658569	Khdrbs2	0	1	1	2	TRUE			Il1r1				chr1	80694073	80694229	chr1	80501067	80758553	Dock10	0	1	1	2	TRUE			Ndufa10
chr1	33503004	33503206	chr1	33453807	33669794	Prim2	0	1	1	2	TRUE			Il1rl2				chr1	80983902	80984276	chr1	81076949	81300096	Nyap2	92674	1	1	2	TRUE			Gpc1
chr1	33576087	33576277	chr1	33453807	33669794	Prim2	0	1	1	2	TRUE			Il18r1				chr1	82351005	82351149	chr1	82316578	82445367	Rhbdd1	0	1	1	2	TRUE			Ankmy1
chr1	33578647	33578995	chr1	33453807	33669794	Prim2	0	1	1	2	TRUE			Il18rap				chr1	82551919	82552160	chr1	82450722	82586849	Col4a4	0	1	1	2	TRUE			Crocc2
chr1	33624595	33625225	chr1	33453807	33669794	Prim2	0	1	1	2	TRUE			Slc9a4				chr1	84121782	84122074	chr1	84036292	84284645	Pid1	0	1	1	2	TRUE			Sned1
chr1	33630998	33631452	chr1	33453807	33669794	Prim2	0	1	1	2	TRUE			Slc9a2				chr1	84451791	84452256	chr1	84369838	84696221	Dner	0	1	1	2	TRUE			Farp2
chr1	33669713	33670642	chr1	33453807	33669794	Prim2	0	1	1	2	TRUE			Mfsd9				chr1	84700702	84701165	chr1	84369838	84696221	Dner	-4482	1	1	2	TRUE			Bok
chr1	33719800	33720402	chr1	33714180	33719846	Gm32229	0	1	1	2	TRUE			Tmem182				chr1	86171838	86172108	chr1	86154779	86252491	Armc9	0	1	1	2	TRUE			Gal3st2b
chr1	33757027	33757373	chr1	33745483	33757750	Bag2	0	1	1	2	TRUE			Pantr1				chr1	86492365	86492508	chr1	86526556	86530711	Ptma	34049	1	1	2	TRUE			Gm7889
chr1	33757570	33758174	chr1	33745483	33757750	Bag2	0	1	1	2	TRUE			Gm46091				chr1	87161559	87161708	chr1	87147654	87156356	Ecel1	-5204	1	1	2	TRUE			4930598F16Rik
chr1	33813833	33814658	chr1	33761540	33814595	Zfp451	0	1	1	2	TRUE			Mrps9				chr1	87461994	87462140	chr1	87470200	87475482	Snorc	8061	1	1	2	TRUE			1700063A18Rik
chr1	33908070	33908276	chr1	33908224	34308662	Dst	0	1	1	2	TRUE			Gpr45				chr1	87617323	87618066	chr1	87620311	87720510	Inpp5d	2246	1	1	2	TRUE			Slco6d1
chr1	33909196	33909373	chr1	33908224	34308662	Dst	0	1	1	2	TRUE			Tgfbrap1				chr1	87743722	87743909	chr1	87728567	87755746	Gm33517	0	1	1	2	TRUE			Gm7967
chr1	33916631	33916807	chr1	33908224	34308662	Dst	0	1	1	2	TRUE			Fhl2				chr1	87822406	87822705	chr1	87803679	87845157	Sag	0	1	1	2	TRUE			Tnfrsf11a
chr1	33964733	33964952	chr1	33908224	34308662	Dst	0	1	1	2	TRUE			Nck2				chr1	88331165	88331654	chr1	88306734	88388851	Trpm8	0	1	1	2	TRUE			Gm7160
chr1	34005265	34006798	chr1	33908224	34308662	Dst	0	1	1	2	TRUE			Ecrg4				chr1	88385731	88386040	chr1	88306734	88388851	Trpm8	0	1	1	2	TRUE			Gm20753
chr1	34011051	34012112	chr1	33908224	34308662	Dst	0	1	1	2	TRUE			Uxs1				chr1	88392456	88392992	chr1	88306734	88388851	Trpm8	-3606	1	1	2	TRUE			Phlpp1
chr1	34021708	34022179	chr1	33908224	34308662	Dst	0	1	1	2	TRUE			Tpp2				chr1	89094476	89094644	chr1	89070414	89155087	Sh3bp4	0	1	1	2	TRUE			Bcl2
chr1	34060907	34061383	chr1	33908224	34308662	Dst	0	1	1	2	TRUE			Tex30				chr1	89103561	89103975	chr1	89070414	89155087	Sh3bp4	0	1	1	2	TRUE			Serpinb10
chr1	34070572	34070750	chr1	33908224	34308662	Dst	0	1	1	2	TRUE			Poglut2				chr1	89643033	89643392	chr1	89454810	89895282	Agap1	0	1	1	2	TRUE			D830032E09Rik
chr1	34131475	34131651	chr1	33908224	34308662	Dst	0	1	1	2	TRUE			Ercc5				chr1	89891965	89892256	chr1	89454810	89895282	Agap1	0	1	1	2	TRUE			Cntnap5a
chr1	34218449	34218626	chr1	33908224	34308662	Dst	0	1	1	2	TRUE			Gulp1				chr1	90908863	90909059	chr1	90915099	90951142	Mlph	6041	1	1	2	TRUE			Tsn
chr1	34236340	34238109	chr1	33908224	34308662	Dst	0	1	1	2	TRUE			Wdr75				chr1	91092112	91092402	chr1	90998726	91128944	Lrrfip1	0	1	1	2	TRUE			Nifk
chr1	34389023	34389988	chr1	34433120	34433199	Mir5103	43133	1	1	2	TRUE			Slc40a1				chr1	91334964	91335224	chr1	91322074	91348303	Espnl	0	1	1	2	TRUE			Clasp1
chr1	34409640	34410329	chr1	34433120	34433199	Mir5103	22792	1	1	2	TRUE			Dnah7b				chr1	91345037	91345404	chr1	91322074	91348303	Espnl	0	1	1	2	TRUE			Gli2
chr1	34433856	34434157	chr1	34433120	34433199	Mir5103	-658	1	1	2	TRUE			Slc39a10				chr1	91411999	91412517	chr1	91411482	91413222	Hes6	0	1	1	2	TRUE			Ralb
chr1	34434697	34434955	chr1	34433120	34433199	Mir5103	-1499	1	1	2	TRUE			C230029F24Rik				chr1	91452342	91452497	chr1	91415981	91459328	Per2	0	1	1	2	TRUE			3830432H09Rik
chr1	34439157	34440188	chr1	34436669	34439672	Ccdc115	0	1	1	2	TRUE			Tmeff2				chr1	91718967	91719174	chr1	91801460	91848034	Twist2	82287	1	1	2	TRUE			Ptpn4
chr1	34459252	34460367	chr1	34459745	34473779	Ptpn18	0	1	1	2	TRUE			9330175M20Rik				chr1	91772510	91772744	chr1	91801460	91848034	Twist2	28717	1	1	2	TRUE			Insig2
chr1	34464342	34465661	chr1	34459745	34473779	Ptpn18	0	1	1	2	TRUE			Gm17767				chr1	91802120	91802376	chr1	91801460	91848034	Twist2	0	1	1	2	TRUE			Lypd1
chr1	34472362	34473609	chr1	34459745	34473779	Ptpn18	0	1	1	2	TRUE			Myo1b				chr1	92012660	92012832	chr1	91928778	92180341	Hdac4	0	1	1	2	TRUE			Nckap5
chr1	34478984	34479505	chr1	34459745	34473779	Ptpn18	-5206	1	1	2	TRUE			Stat4				chr1	92343901	92344253	chr1	92439718	92473758	Ndufa10	95466	1	1	2	TRUE			Mgat5
chr1	34480933	34481176	chr1	34459745	34473779	Ptpn18	-7155	1	1	2	TRUE			Stat1				chr1	92816072	92816248	chr1	92831644	92860211	Gpc1	15397	1	1	2	TRUE			Tmem163
chr1	34481963	34482515	chr1	34459745	34473779	Ptpn18	-8185	1	1	2	TRUE			Gls				chr1	92893346	92893515	chr1	92870128	92902906	Ankmy1	0	1	1	2	TRUE			Rab3gap1
chr1	34485593	34486165	chr1	34459745	34473779	Ptpn18	-11815	1	1	2	TRUE			Nab1				chr1	93227272	93227484	chr1	93168422	93231066	Crocc2	0	1	1	2	TRUE			Cxcr4
chr1	34490024	34490406	chr1	34498411	34503062	Prss39	8006	1	1	2	TRUE			Gm53065				chr1	93246122	93246293	chr1	93235896	93296448	Sned1	0	1	1	2	TRUE			Thsd7b
chr1	34510408	34511307	chr1	34498411	34503062	Prss39	-7347	1	1	2	TRUE			Nemp2				chr1	93285681	93285878	chr1	93235896	93296448	Sned1	0	1	1	2	TRUE			Cd55
chr1	34517302	34518076	chr1	34498411	34503062	Prss39	-14241	1	1	2	TRUE			Mfsd6				chr1	93580524	93580699	chr1	93512103	93621976	Farp2	0	1	1	2	TRUE			Pfkfb2
chr1	34534763	34535306	chr1	34535647	34544311	Cfc1	342	1	1	2	TRUE			Inpp1				chr1	93667958	93668109	chr1	93685574	93695770	Bok	17466	1	1	2	TRUE			Dyrk3
chr1	34579064	34579932	chr1	34579692	34590944	Amer3	0	1	1	2	TRUE			1700019D03Rik				chr1	93938683	93938838	chr1	93918436	93941239	Gal3st2b	0	1	1	2	TRUE			Slc45a3
chr1	34583990	34584254	chr1	34579692	34590944	Amer3	0	1	1	2	TRUE			Pms1				chr1	93958736	93958917	chr1	93975334	93987027	Gm7889	16418	1	1	2	TRUE			Cdk18
chr1	34602188	34602617	chr1	34579692	34590944	Amer3	-11245	1	1	2	TRUE			Osgepl1				chr1	95697244	95697562	chr1	95701183	95716518	4930598F16Rik	3622	1	1	2	TRUE			Tmcc2
chr1	34642585	34642832	chr1	34633534	34636210	AA619741	-6376	1	1	2	TRUE			Asnsd1				chr1	95899742	95899968	chr1	95990658	96021758	1700063A18Rik	90691	1	1	2	TRUE			Dstyk
chr1	34677756	34678343	chr1	34678181	34812738	Arhgef4	0	1	1	2	TRUE			Dnah7a				chr1	98385450	98385796	chr1	98421123	98509380	Slco6d1	35328	1	1	2	TRUE			Nfasc
chr1	34801623	34802650	chr1	34678181	34812738	Arhgef4	0	1	1	2	TRUE			Stk17b				chr1	98600848	98601021	chr1	98589516	98607386	Gm7967	0	1	1	2	TRUE			Pik3c2b
chr1	34838421	34838735	chr1	34813217	34843050	Fam168b	0	1	1	2	TRUE			Hecw2				chr1	98620681	98620844	chr1	98589516	98607386	Gm7967	-13296	1	1	2	TRUE			Plekha6
chr1	34839265	34839539	chr1	34813217	34843050	Fam168b	0	1	1	2	TRUE			Ccdc150				chr1	105833631	105833805	chr1	105780722	105847981	Tnfrsf11a	0	1	1	2	TRUE			Optc
chr1	34842576	34843373	chr1	34813217	34843050	Fam168b	0	1	1	2	TRUE			Gtf3c3				chr1	105948735	105948910	chr1	105979349	105990282	Gm7160	30440	1	1	2	TRUE			Ppp1r12b
chr1	34849826	34850210	chr1	34849958	34871557	Plekhb2	0	1	1	2	TRUE			Pgap1				chr1	106118889	106119105	chr1	106152624	106171524	Gm20753	33520	1	1	2	TRUE			Elf3
chr1	34851000	34851907	chr1	34849958	34871557	Plekhb2	0	1	1	2	TRUE			Ankrd44				chr1	106172404	106172668	chr1	106171868	106394245	Phlpp1	0	1	1	2	TRUE			Ipo9
chr1	34867278	34867533	chr1	34849958	34871557	Plekhb2	0	1	1	2	TRUE			Sf3b1				chr1	106473185	106473593	chr1	106538175	106714290	Bcl2	64583	1	1	2	TRUE			Nav1
chr1	34891488	34891838	chr1	34849958	34879585	Plekhb2	-11904	1	1	2	TRUE			Rftn2				chr1	107555706	107556097	chr1	107529002	107549271	Serpinb10	-6436	1	1	2	TRUE			Igfn1
chr1	35973191	35973804	chr1	36068399	36106446	Hs6st1	94596	1	1	2	TRUE			Mars2				chr1	107881422	107881749	chr1	107917258	107950947	D830032E09Rik	35510	1	1	2	TRUE			Kif21b
chr1	35976629	35976920	chr1	36068399	36106446	Hs6st1	91480	1	1	2	TRUE			Boll				chr1	115824764	115824924	chr1	115684736	116587322	Cntnap5a	0	1	1	2	TRUE			Camsap2
chr1	36015589	36016005	chr1	36068399	36106446	Hs6st1	52395	1	1	2	TRUE			Plcl1				chr1	116357055	116357648	chr1	115684736	116587322	Cntnap5a	0	1	1	2	TRUE			Platr22
chr1	36064793	36065410	chr1	36068399	36106446	Hs6st1	2990	1	1	2	TRUE			9130227L01Rik				chr1	118249119	118249307	chr1	118298513	118310728	Tsn	49207	1	1	2	TRUE			Gm5833
chr1	36068023	36068864	chr1	36068399	36106446	Hs6st1	0	1	1	2	TRUE			1700003I22Rik				chr1	118340953	118341150	chr1	118321842	118333831	Nifk	-7123	1	1	2	TRUE			Dennd1b
chr1	36079550	36080178	chr1	36068399	36106446	Hs6st1	0	1	1	2	TRUE			Satb2				chr1	118587757	118588356	chr1	118389057	118609462	Clasp1	0	1	1	2	TRUE			Crb1
chr1	36129023	36129419	chr1	36140027	36244302	Uggt1	10609	1	1	2	TRUE			1700126A01Rik				chr1	118864188	118864381	chr1	118834060	119053619	Gli2	0	1	1	2	TRUE			Gm4788
chr1	36134627	36134851	chr1	36140027	36244302	Uggt1	5177	1	1	2	TRUE			4930558J18Rik				chr1	119467190	119467407	chr1	119470304	119504782	Ralb	2898	1	1	2	TRUE			Gm35244
chr1	36149158	36149656	chr1	36140027	36244302	Uggt1	0	1	1	2	TRUE			Tyw5				chr1	119532471	119532720	chr1	119529479	119536165	3830432H09Rik	0	1	1	2	TRUE			Rgs2
chr1	36173148	36174013	chr1	36140027	36244302	Uggt1	0	1	1	2	TRUE			Maip1				chr1	119744501	119744865	chr1	119658092	119837071	Ptpn4	0	1	1	2	TRUE			Rgs18
chr1	36235209	36236160	chr1	36140027	36244302	Uggt1	0	1	1	2	TRUE			Spats2l				chr1	121358680	121359272	chr1	121304352	121332589	Insig2	-26092	1	1	2	TRUE			Gm29514
chr1	36243878	36244622	chr1	36140027	36244302	Uggt1	0	1	1	2	TRUE			Kctd18				chr1	125912444	125912671	chr1	125867621	125912928	Lypd1	0	1	1	2	TRUE			Pdc
chr1	36252931	36253261	chr1	36140027	36244302	Uggt1	-8630	1	1	2	TRUE			Sgo2a				chr1	126503065	126503269	chr1	125913635	126830632	Nckap5	0	1	1	2	TRUE			Prg4
chr1	36254868	36255078	chr1	36264601	36273425	Neurl3	9524	1	1	2	TRUE			Aox1				chr1	126669334	126669712	chr1	125913635	126830632	Nckap5	0	1	1	2	TRUE			Niban1
chr1	36262109	36262438	chr1	36264601	36273425	Neurl3	2164	1	1	2	TRUE			Aox3				chr1	126778711	126778978	chr1	125913635	126830632	Nckap5	0	1	1	2	TRUE			1700025G04Rik
chr1	36264000	36264704	chr1	36264601	36273425	Neurl3	0	1	1	2	TRUE			Aox4				chr1	127157218	127157395	chr1	127204985	127482972	Mgat5	47591	1	1	2	TRUE			Rgl1
chr1	36271379	36272116	chr1	36264601	36273425	Neurl3	0	1	1	2	TRUE			Aox2				chr1	127560094	127560270	chr1	127490341	127678021	Tmem163	0	1	1	2	TRUE			Lamc2
chr1	36273028	36273903	chr1	36264601	36273425	Neurl3	0	1	1	2	TRUE			Clk1				chr1	127628479	127628797	chr1	127490341	127678021	Tmem163	0	1	1	2	TRUE			Npl
chr1	36279285	36279606	chr1	36264601	36273425	Neurl3	-5861	1	1	2	TRUE			Ppil3				chr1	127879819	127880176	chr1	127868772	127943876	Rab3gap1	0	1	1	2	TRUE			Rgs8
chr1	36296454	36297191	chr1	36307732	36324029	Arid5a	10542	1	1	2	TRUE			Fam126b				chr1	128620609	128620956	chr1	128588198	128592299	Cxcr4	-28311	1	1	2	TRUE			LOC108167736
chr1	36309158	36310035	chr1	36307732	36324029	Arid5a	0	1	1	2	TRUE			Ndufb3				chr1	129188935	129189092	chr1	129273303	130219278	Thsd7b	84212	1	1	2	TRUE			Cacna1e
chr1	36324114	36324335	chr1	36307732	36324029	Arid5a	-86	1	1	2	TRUE			Gm20257				chr1	129396422	129396568	chr1	129273303	130219278	Thsd7b	0	1	1	2	TRUE			Gm9530
chr1	36368265	36369293	chr1	36335729	36369181	Kansl3	0	1	1	2	TRUE			Cflar				chr1	129773709	129773926	chr1	129273303	130219278	Thsd7b	0	1	1	2	TRUE			Gm5532
chr1	36444679	36445470	chr1	36423185	36445271	Lman2l	0	1	1	2	TRUE			Casp8				chr1	129785497	129785687	chr1	129273303	130219278	Thsd7b	0	1	1	2	TRUE			Lhx4
chr1	36457750	36458443	chr1	36463211	36471769	Gm33454	4769	1	1	2	TRUE			Trak2				chr1	130038091	130038255	chr1	129273303	130219278	Thsd7b	0	1	1	2	TRUE			Qsox1
chr1	36461901	36462079	chr1	36463211	36471769	Gm33454	1133	1	1	2	TRUE			C2cd6				chr1	130491186	130491450	chr1	130439025	130462744	Cd55	-28443	1	1	2	TRUE			Cep350
chr1	36492428	36492676	chr1	36471596	36508776	Cnnm4	0	1	1	2	TRUE			Mpp4				chr1	130491621	130491850	chr1	130439025	130462744	Cd55	-28878	1	1	2	TRUE			Tdrd5
chr1	36511501	36512689	chr1	36511866	36528236	Cnnm3	0	1	1	2	TRUE			Als2				chr1	130716557	130716764	chr1	130689042	130729253	Pfkfb2	0	1	1	2	TRUE			Tor3a
chr1	36534538	36535089	chr1	36530192	36535739	Ankrd23	0	1	1	2	TRUE			Cdk15				chr1	131117769	131117971	chr1	131128440	131138234	Dyrk3	10470	1	1	2	TRUE			Ralgps2
chr1	36537531	36537923	chr1	36538170	36547252	Ankrd39	248	1	1	2	TRUE			Fzd7				chr1	131977880	131978029	chr1	131962914	131982972	Slc45a3	0	1	1	2	TRUE			Gm30694
chr1	36546235	36547643	chr1	36538170	36547252	Ankrd39	0	1	1	2	TRUE			Gm973				chr1	132118219	132118465	chr1	132113546	132139685	Cdk18	0	1	1	2	TRUE			Brinp2
chr1	36556557	36558944	chr1	36548638	36557557	Sema4c	0	1	1	2	TRUE			Sumo1				chr1	132131185	132131707	chr1	132113546	132139685	Cdk18	0	1	1	2	TRUE			Astn1
chr1	36571779	36572067	chr1	36562695	36593332	Fam178b	0	1	1	2	TRUE			Nop58				chr1	132380689	132380857	chr1	132356314	132390318	Tmcc2	0	1	1	2	TRUE			1600012P17Rik
chr1	36580392	36580952	chr1	36562695	36593332	Fam178b	0	1	1	2	TRUE			Bmpr2				chr1	132421538	132421786	chr1	132417452	132466959	Dstyk	0	1	1	2	TRUE			4930523C07Rik
chr1	36603524	36603710	chr1	36562695	36683183	Fam178b	0	1	1	2	TRUE			Fam117b				chr1	132607804	132607970	chr1	132564689	132642858	Nfasc	0	1	1	2	TRUE			Rabgap1l
chr1	36617800	36618177	chr1	36562695	36683183	Fam178b	0	1	1	2	TRUE			Ica1l				chr1	132765092	132765375	chr1	132564689	132741797	Nfasc	-23296	1	1	2	TRUE			Klhl20
chr1	36634919	36635207	chr1	36562695	36683183	Fam178b	0	1	1	2	TRUE			Wdr12				chr1	133053309	133053523	chr1	133046011	133108688	Pik3c2b	0	1	1	2	TRUE			Dnm3
chr1	36683978	36684544	chr1	36562695	36683183	Fam178b	-796	1	1	2	TRUE			Carf				chr1	133220907	133221057	chr1	133246096	133303435	Plekha6	25040	1	1	2	TRUE			Fmo4
chr1	36691205	36691893	chr1	36691486	36693388	Cox5b	0	1	1	2	TRUE			Nbeal1				chr1	133286126	133286435	chr1	133246096	133303435	Plekha6	0	1	1	2	TRUE			Fmo6
chr1	36750152	36750564	chr1	36714536	36757959	4933424G06Rik	0	1	1	2	TRUE			Abi2				chr1	133894005	133894460	chr1	133897193	133907173	Optc	2734	1	1	2	TRUE			Gorab
chr1	36784739	36785637	chr1	36761797	36782820	Zap70	-1920	1	1	2	TRUE			Raph1				chr1	134874612	134874949	chr1	134754665	134955940	Ppp1r12b	0	1	1	2	TRUE			Mettl11b
chr1	36797441	36797901	chr1	36792188	36939527	Tmem131	0	1	1	2	TRUE			Cd28				chr1	135217913	135218061	chr1	135253573	135258472	Elf3	35513	1	1	2	TRUE			Kifap3
chr1	36874965	36875297	chr1	36792188	36939527	Tmem131	0	1	1	2	TRUE			Ctla4				chr1	135431895	135432369	chr1	135382311	135430499	Ipo9	-1397	1	1	2	TRUE			Nme7
chr1	36904644	36905161	chr1	36792188	36939527	Tmem131	0	1	1	2	TRUE			Icos				chr1	135524147	135524330	chr1	135434579	135585355	Nav1	0	1	1	2	TRUE			Dpt
chr1	36919695	36920587	chr1	36792188	36939527	Tmem131	0	1	1	2	TRUE			9530026F06Rik				chr1	135531270	135531546	chr1	135434579	135585355	Nav1	0	1	1	2	TRUE			Dcaf6
chr1	36939294	36940422	chr1	36792188	36939527	Tmem131	0	1	1	2	TRUE			Pard3b				chr1	135969498	135969665	chr1	135953577	136006342	Igfn1	0	1	1	2	TRUE			Creg1
chr1	36996355	36996813	chr1	37029312	37141335	Vwa3b	32500	1	1	2	TRUE			Nrp2				chr1	136166911	136167115	chr1	136131389	136178001	Kif21b	0	1	1	2	TRUE			Tada1
chr1	37000420	37000615	chr1	37029312	37141335	Vwa3b	28698	1	1	2	TRUE			Ino80d				chr1	136336897	136337406	chr1	136268122	136346104	Camsap2	0	1	1	2	TRUE			Pogk
chr1	37028949	37029981	chr1	37029312	37141335	Vwa3b	0	1	1	2	TRUE			Ino80dos				chr1	136750940	136751089	chr1	136696210	136725728	Platr22	-25213	1	1	2	TRUE			Fam78b
chr1	37154171	37154457	chr1	37029312	37187607	Vwa3b	0	1	1	2	TRUE			Ndufs1				chr1	138700784	138701031	chr1	138640094	138682075	Gm5833	-18710	1	1	2	TRUE			Pbx1
chr1	37231409	37231731	chr1	37218277	37263384	Cnga3	0	1	1	2	TRUE			Eef1b2				chr1	139116839	139117096	chr1	138963708	139176042	Dennd1b	0	1	1	2	TRUE			Nuf2
chr1	37248316	37248823	chr1	37218277	37263384	Cnga3	0	1	1	2	TRUE			Adam23				chr1	139144692	139144983	chr1	138963708	139176042	Dennd1b	0	1	1	2	TRUE			Sh2d1b2
chr1	37250633	37250838	chr1	37218277	37263384	Cnga3	0	1	1	2	TRUE			Dytn				chr1	139345338	139345619	chr1	139198253	139377076	Crb1	0	1	1	2	TRUE			Nos1ap
chr1	37307709	37309033	chr1	37299837	37410740	Inpp4a	0	1	1	2	TRUE			Mdh1b				chr1	139689217	139689498	chr1	139697918	139781239	Gm4788	8421	1	1	2	TRUE			Nectin4
chr1	37312948	37313240	chr1	37299837	37410740	Inpp4a	0	1	1	2	TRUE			4933402D24Rik				chr1	143232013	143232160	chr1	143317854	143344585	Gm35244	85695	1	1	2	TRUE			Nhlh1
chr1	37318518	37318882	chr1	37299837	37410740	Inpp4a	0	1	1	2	TRUE			Gm13749				chr1	143262919	143263173	chr1	143317854	143344585	Gm35244	54682	1	1	2	TRUE			Ncstn
chr1	37391656	37391842	chr1	37299837	37410740	Inpp4a	0	1	1	2	TRUE			Klf7				chr1	143263411	143263797	chr1	143317854	143344585	Gm35244	54058	1	1	2	TRUE			Dcaf8
chr1	37429595	37430657	chr1	37417084	37430103	Coa5	0	1	1	2	TRUE			Creb1				chr1	143331742	143332314	chr1	143317854	143344585	Gm35244	0	1	1	2	TRUE			Atp1a2
chr1	37478348	37479491	chr1	37439339	37536404	Mgat4a	0	1	1	2	TRUE			Mettl21a				chr1	143970940	143971112	chr1	143999337	144004149	Rgs2	28226	1	1	2	TRUE			Ifi202b
chr1	37491609	37492164	chr1	37439339	37536404	Mgat4a	0	1	1	2	TRUE			2810408I11Rik				chr1	144678381	144678575	chr1	144752682	144775427	Rgs18	74108	1	1	2	TRUE			Olfr419
chr1	37495878	37496301	chr1	37439339	37536404	Mgat4a	0	1	1	2	TRUE			Ccnyl1				chr1	146445647	146446021	chr1	146426892	146495162	Gm29514	0	1	1	2	TRUE			Fmn2
chr1	37540623	37541437	chr1	37439339	37541016	Mgat4a	0	1	1	2	TRUE			Fzd5				chr1	150271054	150271224	chr1	150319416	150333906	Pdc	48193	1	1	2	TRUE			Rgs7
chr1	37546763	37546996	chr1	37439339	37541016	Mgat4a	-5748	1	1	2	TRUE			Plekhm3				chr1	150455041	150455815	chr1	150449411	150466165	Prg4	0	1	1	2	TRUE			Gm36536
chr1	37585676	37586409	chr1	37611675	37719811	Cracdl	25267	1	1	2	TRUE			Idh1				chr1	151574779	151575018	chr1	151571372	151719347	Niban1	0	1	1	2	TRUE			Sdccag8
chr1	37639112	37639422	chr1	37611675	37719811	Cracdl	0	1	1	2	TRUE			Pth2r				chr1	151869500	151869708	chr1	151884523	152090320	1700025G04Rik	14816	1	1	2	TRUE			Zbtb18
chr1	37676946	37677347	chr1	37611675	37719811	Cracdl	0	1	1	2	TRUE			Map2				chr1	152022033	152022609	chr1	151884523	152090320	1700025G04Rik	0	1	1	2	TRUE			Catspere2
chr1	37696655	37697254	chr1	37611675	37719811	Cracdl	0	1	1	2	TRUE			Unc80				chr1	152617322	152617575	chr1	152516762	152625217	Rgl1	0	1	1	2	TRUE			Efcab2
chr1	37726067	37726333	chr1	37611675	37719811	Cracdl	-6257	1	1	2	TRUE			Rpe				chr1	153186626	153186903	chr1	153122755	153186447	Lamc2	-180	1	1	2	TRUE			Smyd3
chr1	37728039	37728270	chr1	37611675	37719811	Cracdl	-8229	1	1	2	TRUE			Acadl				chr1	153506783	153506991	chr1	153503015	153549714	Npl	0	1	1	2	TRUE			Cnst
chr1	37868705	37868945	chr1	37871737	37876227	Lipt1	2793	1	1	2	TRUE			Myl1				chr1	153703254	153703404	chr1	153665273	153697667	Rgs8	-5588	1	1	2	TRUE			Ahctf1
chr1	37871932	37872923	chr1	37871737	37876227	Lipt1	0	1	1	2	TRUE			Lancl1				chr1	154074617	154075031	chr1	154026614	154117853	LOC108167736	0	1	1	2	TRUE			Itpkb
chr1	37889954	37890610	chr1	37874800	37890411	Mitd1	0	1	1	2	TRUE			Erbb4				chr1	154456641	154456816	chr1	154392518	154725920	Cacna1e	0	1	1	2	TRUE			Stum
chr1	37956776	37957231	chr1	37946737	37957759	Lyg1	0	1	1	2	TRUE			Ikzf2				chr1	155018617	155018815	chr1	155063446	155083264	Gm9530	44632	1	1	2	TRUE			Lin9
chr1	38049530	38050064	chr1	37998009	38055579	Eif5b	0	1	1	2	TRUE			Spag16				chr1	155490331	155490538	chr1	155520172	155527111	Gm5532	29635	1	1	2	TRUE			Tmem63a
chr1	38308082	38308924	chr1	38175990	38627244	Aff3	0	1	1	2	TRUE			Vwc2l				chr1	155737280	155737460	chr1	155701693	155742027	Lhx4	0	1	1	2	TRUE			Cnih3
chr1	38320558	38321210	chr1	38175990	38627244	Aff3	0	1	1	2	TRUE			Bard1				chr1	155751950	155752113	chr1	155701693	155742027	Lhx4	-9924	1	1	2	TRUE			Ccdc121
chr1	38384718	38384946	chr1	38175990	38627244	Aff3	0	1	1	2	TRUE			Abca12				chr1	155818894	155819100	chr1	155778154	155812899	Qsox1	-5996	1	1	2	TRUE			Gm33887
chr1	38392936	38393779	chr1	38175990	38627244	Aff3	0	1	1	2	TRUE			Atic				chr1	155827890	155828092	chr1	155778154	155812899	Qsox1	-14992	1	1	2	TRUE			Fbxo28
chr1	38428783	38429578	chr1	38175990	38627244	Aff3	0	1	1	2	TRUE			Fn1				chr1	155903477	155903690	chr1	155844963	155973255	Cep350	0	1	1	2	TRUE			Capn2
chr1	38557523	38558080	chr1	38175990	38627244	Aff3	0	1	1	2	TRUE			Gm8883				chr1	156303306	156303663	chr1	156255295	156303348	Tdrd5	0	1	1	2	TRUE			Disp1
chr1	38580622	38580868	chr1	38175990	38627244	Aff3	0	1	1	2	TRUE			4933417E11Rik				chr1	156656665	156656828	chr1	156653616	156674339	Tor3a	0	1	1	2	TRUE			1700112H15Rik
chr1	38587396	38587589	chr1	38175990	38627244	Aff3	0	1	1	2	TRUE			Mreg				chr1	156666639	156666861	chr1	156653616	156674339	Tor3a	0	1	1	2	TRUE			Mark1
chr1	38626100	38628676	chr1	38175990	38627244	Aff3	0	1	1	2	TRUE			Gm51630				chr1	156912044	156912223	chr1	156804165	156939387	Ralgps2	0	1	1	2	TRUE			Rab3gap2
chr1	38657728	38657948	chr1	38175990	38627244	Aff3	-30485	1	1	2	TRUE			D230017M19Rik				chr1	157127683	157127904	chr1	157120954	157129985	Gm30694	0	1	1	2	TRUE			5033404E19Rik
chr1	38664425	38665265	chr1	38175990	38627244	Aff3	-37182	1	1	2	TRUE			Pecr				chr1	158247478	158247759	chr1	158245268	158356260	Brinp2	0	1	1	2	TRUE			Mir297c
chr1	38767225	38767526	chr1	38793668	38836687	Lonrf2	26143	1	1	2	TRUE			Xrcc5				chr1	158452540	158452698	chr1	158362303	158691786	Astn1	0	1	1	2	TRUE			A730004F24Rik
chr1	38770092	38770283	chr1	38793668	38836687	Lonrf2	23386	1	1	2	TRUE			Marchf4				chr1	158452877	158453042	chr1	158362303	158691786	Astn1	0	1	1	2	TRUE			Gpatch2
chr1	38776692	38778082	chr1	38793668	38836687	Lonrf2	15587	1	1	2	TRUE			Smarcal1				chr1	158648173	158648403	chr1	158362303	158691786	Astn1	0	1	1	2	TRUE			Esrrg
chr1	38787551	38787737	chr1	38793668	38836687	Lonrf2	5932	1	1	2	TRUE			Rpl37a				chr1	159021963	159022436	chr1	158967700	158980462	1600012P17Rik	-41502	1	1	2	TRUE			Ush2a
chr1	38835601	38835824	chr1	38793668	38836687	Lonrf2	0	1	1	2	TRUE			Igfbp2				chr1	160051686	160051833	chr1	160044379	160072782	4930523C07Rik	0	1	1	2	TRUE			Kctd3
chr1	38897122	38898228	chr1	38863872	38898160	Chst10	0	1	1	2	TRUE			Igfbp5				chr1	160410230	160410517	chr1	160256571	160792938	Rabgap1l	0	1	1	2	TRUE			Kcnk2
chr1	38987119	38988035	chr1	38987813	38997236	Pdcl3	0	1	1	2	TRUE			Tnp1				chr1	160472602	160473079	chr1	160256571	160792938	Rabgap1l	0	1	1	2	TRUE			Ptpn14
chr1	39006895	39008052	chr1	38987813	38997236	Pdcl3	-9660	1	1	2	TRUE			1700027A15Rik				chr1	161126692	161126867	chr1	161088377	161131479	Klhl20	0	1	1	2	TRUE			Rps6kc1
chr1	39010662	39010977	chr1	38987813	38997236	Pdcl3	-13427	1	1	2	TRUE			6030407O03Rik				chr1	162039125	162039351	chr1	161987301	162478034	Dnm3	0	1	1	2	TRUE			Angel2
chr1	39024089	39024525	chr1	38987813	38997236	Pdcl3	-26854	1	1	2	TRUE			Tns1				chr1	162114474	162114777	chr1	161987301	162478034	Dnm3	0	1	1	2	TRUE			Fam71a
chr1	39024947	39025774	chr1	38987813	38997236	Pdcl3	-27712	1	1	2	TRUE			Rufy4				chr1	162820354	162820505	chr1	162793882	162812549	Fmo4	-7806	1	1	2	TRUE			Ppp2r5a
chr1	39105479	39105783	chr1	39186895	39186992	Mir6349	81113	1	1	2	TRUE			Cxcr2				chr1	162931120	162931272	chr1	162916550	162937225	Fmo6	0	1	1	2	TRUE			Gm32200
chr1	39194163	39194535	chr1	39194271	39363240	Npas2	0	1	1	2	TRUE			Arpc2				chr1	163436914	163437130	chr1	163384902	163403669	Gorab	-33246	1	1	2	TRUE			Slc30a1
chr1	39196792	39197112	chr1	39194271	39363240	Npas2	0	1	1	2	TRUE			Pnkd				chr1	163676033	163676636	chr1	163702992	163725232	Mettl11b	26357	1	1	2	TRUE			Rd3
chr1	39204980	39205379	chr1	39194271	39363240	Npas2	0	1	1	2	TRUE			Catip				chr1	163783879	163784520	chr1	163779582	163917107	Kifap3	0	1	1	2	TRUE			Kcnh1
chr1	39211536	39212209	chr1	39194271	39363240	Npas2	0	1	1	2	TRUE			Slc11a1				chr1	164329894	164330736	chr1	164307671	164349435	Nme7	0	1	1	2	TRUE			Hhat
chr1	39317907	39318422	chr1	39194271	39363240	Npas2	0	1	1	2	TRUE			Ctdsp1				chr1	164708047	164708327	chr1	164796662	164824273	Dpt	88336	1	1	2	TRUE			G0s2
chr1	39362214	39362398	chr1	39194271	39363240	Npas2	0	1	1	2	TRUE			Rnf25				chr1	164798556	164798738	chr1	164796662	164824273	Dpt	0	1	1	2	TRUE			Lamb3
chr1	39367124	39368450	chr1	39367850	39371910	Rpl31	0	1	1	2	TRUE			Stk36				chr1	165410850	165411059	chr1	165329500	165460463	Dcaf6	0	1	1	2	TRUE			Iyd
chr1	39384732	39385328	chr1	39371495	39478747	Tbc1d8	0	1	1	2	TRUE			Ttll4				chr1	165759199	165759768	chr1	165763757	165775309	Creg1	3990	1	1	2	TRUE			Plekhg1
chr1	39393398	39393828	chr1	39371495	39478747	Tbc1d8	0	1	1	2	TRUE			Cyp27a1				chr1	166384848	166384994	chr1	166379166	166393620	Tada1	0	1	1	2	TRUE			Zbtb2
chr1	39396229	39396749	chr1	39371495	39478747	Tbc1d8	0	1	1	2	TRUE			Prkag3				chr1	166424478	166424816	chr1	166393611	166409828	Pogk	-14651	1	1	2	TRUE			Esr1
chr1	39399141	39399741	chr1	39371495	39478747	Tbc1d8	0	1	1	2	TRUE			Wnt6				chr1	167001574	167001911	chr1	167001416	167091302	Fam78b	0	1	1	2	TRUE			Syne1
chr1	39408614	39409235	chr1	39371495	39478747	Tbc1d8	0	1	1	2	TRUE			Wnt10a				chr1	168335662	168336000	chr1	168119363	168432169	Pbx1	0	1	1	2	TRUE			Ulbp1
chr1	39410271	39410538	chr1	39371495	39478747	Tbc1d8	0	1	1	2	TRUE			Gm16582				chr1	169517802	169518203	chr1	169497933	169531464	Nuf2	0	1	1	2	TRUE			Tab2
chr1	39417752	39418206	chr1	39371495	39478747	Tbc1d8	0	1	1	2	TRUE			Fev				chr1	169543980	169544149	chr1	169497933	169531464	Nuf2	-12517	1	1	2	TRUE			Ust
chr1	39469071	39469305	chr1	39371495	39478747	Tbc1d8	0	1	1	2	TRUE			Cryba2				chr1	169562883	169563036	chr1	169497933	169531464	Nuf2	-31420	1	1	2	TRUE			Sash1
chr1	39478143	39479106	chr1	39371495	39478747	Tbc1d8	0	1	1	2	TRUE			Ihh				chr1	170231004	170231437	chr1	170232870	170251587	Sh2d1b2	1434	1	1	2	TRUE			Stxbp5
chr1	39482154	39482607	chr1	39371495	39478755	Tbc1d8	-3400	1	1	2	TRUE			Nhej1				chr1	170323789	170323953	chr1	170315466	170557110	Nos1ap	0	1	1	2	TRUE			Grm1
chr1	39487296	39487709	chr1	39371495	39478755	Tbc1d8	-8542	1	1	2	TRUE			Cnppd1				chr1	170410528	170410697	chr1	170315466	170557110	Nos1ap	0	1	1	2	TRUE			Shprh
chr1	39525817	39526121	chr1	39535700	39546877	Cnot11	9580	1	1	2	TRUE			Zfand2b				chr1	170471244	170471423	chr1	170315466	170557110	Nos1ap	0	1	1	2	TRUE			Epm2a
chr1	39527403	39527706	chr1	39535700	39546877	Cnot11	7995	1	1	2	TRUE			Abcb6				chr1	171386010	171386323	chr1	171370172	171388287	Nectin4	0	1	1	2	TRUE			Utrn
chr1	39535418	39536343	chr1	39535700	39546877	Cnot11	0	1	1	2	TRUE			Atg9a				chr1	172053950	172054152	chr1	172052291	172057596	Nhlh1	0	1	1	2	TRUE			Sf3b5
chr1	39576492	39577595	chr1	39551295	39577347	Rnf149	0	1	1	2	TRUE			Glb1l				chr1	172067268	172067487	chr1	172066012	172082749	Ncstn	0	1	1	2	TRUE			C330004P14Rik
chr1	39614169	39615279	chr1	39618405	39651182	Creg2	3127	1	1	2	TRUE			Stk16				chr1	172186924	172187140	chr1	172148014	172196393	Dcaf8	0	1	1	2	TRUE			Nhsl1
chr1	39636089	39637016	chr1	39618405	39651182	Creg2	0	1	1	2	TRUE			Tuba4a				chr1	172279805	172280067	chr1	172271708	172298064	Atp1a2	0	1	1	2	TRUE			Arfgef3
chr1	39650355	39651265	chr1	39618405	39651182	Creg2	0	1	1	2	TRUE			A630095N17Rik				chr1	173972604	173972994	chr1	173962568	173982844	Ifi202b	0	1	1	2	TRUE			Il20ra
chr1	39698522	39698894	chr1	39665300	39720989	Rfx8	0	1	1	2	TRUE			Dnajb2				chr1	174272380	174272526	chr1	174249888	174250976	Olfr419	-21405	1	1	2	TRUE			Map7
chr1	39713550	39714392	chr1	39665300	39720989	Rfx8	0	1	1	2	TRUE			Ptprn				chr1	174609495	174609644	chr1	174501824	174822729	Fmn2	0	1	1	2	TRUE			Pde7b
chr1	39734241	39734823	chr1	39665300	39720989	Rfx8	-13253	1	1	2	TRUE			Des				chr1	174723888	174724133	chr1	174501824	174822729	Fmn2	0	1	1	2	TRUE			Ahi1
chr1	39735911	39736636	chr1	39665300	39720989	Rfx8	-14923	1	1	2	TRUE			Speg				chr1	175492521	175492683	chr1	175059075	175492545	Rgs7	0	1	1	2	TRUE			Slc2a12
chr1	39761163	39762383	chr1	39665300	39720989	Rfx8	-40175	1	1	2	TRUE			Gmppa				chr1	176419693	176419891	chr1	176430110	176527269	Gm36536	10220	1	1	2	TRUE			Tbpl1
chr1	39900596	39900853	chr1	39900912	40026310	Map4k4	60	1	1	2	TRUE			Asic4				chr1	176866452	176866609	chr1	176814659	176956360	Sdccag8	0	1	1	2	TRUE			Tcf21
chr1	39901502	39902978	chr1	39900912	40026310	Map4k4	0	1	1	2	TRUE			Chpf				chr1	177409173	177409501	chr1	177442350	177450764	Zbtb18	32850	1	1	2	TRUE			Slc18b1
chr1	39922757	39923081	chr1	39900912	40026310	Map4k4	0	1	1	2	TRUE			Obsl1				chr1	177424864	177425037	chr1	177442350	177450764	Zbtb18	17314	1	1	2	TRUE			Taar8b
chr1	39936219	39936827	chr1	39900912	40026310	Map4k4	0	1	1	2	TRUE			Stk11ip				chr1	178132435	178132614	chr1	177991397	178172705	Catspere2	0	1	1	2	TRUE			Moxd1
chr1	39944463	39944658	chr1	39900912	40026310	Map4k4	0	1	1	2	TRUE			Slc4a3				chr1	178471751	178471943	chr1	178406017	178484513	Efcab2	0	1	1	2	TRUE			Enpp3
chr1	40059612	40059863	chr1	40076211	40085851	Gm16894	16349	1	1	2	TRUE			Epha4				chr1	179012296	179012558	chr1	178951959	179518041	Smyd3	0	1	1	2	TRUE			Arg1
chr1	40084530	40084967	chr1	40076211	40085851	Gm16894	0	1	1	2	TRUE			Gm33152				chr1	179585632	179585808	chr1	179546528	179627473	Cnst	0	1	1	2	TRUE			Akap7
chr1	40085181	40086143	chr1	40076211	40085851	Gm16894	0	1	1	2	TRUE			Gm2102				chr1	179791433	179791606	chr1	179744903	179804015	Ahctf1	0	1	1	2	TRUE			Epb41l2
chr1	40116190	40116715	chr1	40084713	40125230	Il1r2	0	1	1	2	TRUE			Sgpp2				chr1	180333473	180333644	chr1	180330475	180423659	Itpkb	0	1	1	2	TRUE			Gm29571
chr1	40188163	40188379	chr1	40225079	40316177	Il1r1	36701	1	1	2	TRUE			Farsb				chr1	180412017	180412206	chr1	180330475	180423659	Itpkb	0	1	1	2	TRUE			Lama2
chr1	40213456	40213816	chr1	40225079	40316177	Il1r1	11264	1	1	2	TRUE			Mogat1				chr1	180482914	180483241	chr1	180432372	180483504	Stum	0	1	1	2	TRUE			Themis
chr1	40224688	40225246	chr1	40225079	40316177	Il1r1	0	1	1	2	TRUE			Utp14b				chr1	180678970	180679177	chr1	180641149	180690687	Lin9	0	1	1	2	TRUE			Nkain2
chr1	40230403	40230823	chr1	40225079	40316177	Il1r1	0	1	1	2	TRUE			Acsl3				chr1	180972492	180972774	chr1	180942517	180975104	Tmem63a	0	1	1	2	TRUE			Sult3a1
chr1	40284230	40284592	chr1	40225079	40316177	Il1r1	0	1	1	2	TRUE			Scg2				chr1	181352790	181353074	chr1	181352627	181460641	Cnih3	0	1	1	2	TRUE			Dse
chr1	40324672	40324943	chr1	40324588	40367553	Il1rl2	0	1	1	2	TRUE			Ap1s3				chr1	181494967	181495313	chr1	181509632	181511451	Ccdc121	14320	1	1	2	TRUE			Nt5dc1
chr1	40325410	40325623	chr1	40324588	40367553	Il1rl2	0	1	1	2	TRUE			Wdfy1				chr1	182261503	182261868	chr1	182257790	182266032	Gm33887	0	1	1	2	TRUE			Lama4
chr1	40355930	40356328	chr1	40324588	40367553	Il1rl2	0	1	1	2	TRUE			Mrpl44				chr1	182264120	182264482	chr1	182257790	182266032	Gm33887	0	1	1	2	TRUE			Ccn6
chr1	40359801	40359992	chr1	40324588	40367553	Il1rl2	0	1	1	2	TRUE			Serpine2				chr1	182373780	182373960	chr1	182313101	182341606	Fbxo28	-32175	1	1	2	TRUE			Fyn
chr1	40380212	40380614	chr1	40324588	40367553	Il1rl2	-12660	1	1	2	TRUE			Fam124b				chr1	182510150	182510379	chr1	182467252	182517610	Capn2	0	1	1	2	TRUE			Mfsd4b5
chr1	40465476	40466017	chr1	40465551	40491578	Il18r1	0	1	1	2	TRUE			Cul3				chr1	183162014	183162335	chr1	183086263	183221529	Disp1	0	1	1	2	TRUE			Slc16a10
chr1	40470003	40470360	chr1	40465551	40491578	Il18r1	0	1	1	2	TRUE			1700016L21Rik				chr1	184531400	184531962	chr1	184527840	184557691	1700112H15Rik	0	1	1	2	TRUE			Cdk19
chr1	40501753	40502247	chr1	40466005	40500854	Il18r1	-900	1	1	2	TRUE			Dock10				chr1	184956426	184956586	chr1	184896423	184999549	Mark1	0	1	1	2	TRUE			Fig4
chr1	40514930	40515508	chr1	40515361	40551705	Il18rap	0	1	1	2	TRUE			Nyap2				chr1	185155919	185156127	chr1	185204167	185286746	Rab3gap2	48041	1	1	2	TRUE			Ak9
chr1	40554188	40554558	chr1	40515361	40551705	Il18rap	-2484	1	1	2	TRUE			Mir6344				chr1	185505531	185505683	chr1	185497305	185498014	5033404E19Rik	-7518	1	1	2	TRUE			Afg1l
chr1	40633501	40633843	chr1	40580226	40630731	Slc9a4	-2771	1	1	2	TRUE			Irs1				chr1	185788521	185788711	chr1	185537335	185988795	Mir297c	0	1	1	2	TRUE			Nr2e1
chr1	40641260	40641501	chr1	40580226	40630731	Slc9a4	-10530	1	1	2	TRUE			Mff				chr1	186414172	186414322	chr1	186511837	186558681	A730004F24Rik	97516	1	1	2	TRUE			Gm38491
chr1	40714979	40715402	chr1	40681711	40768885	Slc9a2	0	1	1	2	TRUE			Tm4sf20				chr1	186522696	186522876	chr1	186511837	186558681	A730004F24Rik	0	1	1	2	TRUE			Sobp
chr1	40737492	40737922	chr1	40681711	40768885	Slc9a2	0	1	1	2	TRUE			Gm17764				chr1	187312667	187313030	chr1	187215510	187351429	Gpatch2	0	1	1	2	TRUE			9030612E09Rik
chr1	40790022	40790977	chr1	40772039	40790657	Mfsd9	0	1	1	2	TRUE			Agfg1				chr1	187339120	187339661	chr1	187215510	187351429	Gpatch2	0	1	1	2	TRUE			Bend3
chr1	40841073	40841691	chr1	40805600	40855267	Tmem182	0	1	1	2	TRUE			Slc19a3				chr1	187355592	187355759	chr1	187215510	187351429	Gpatch2	-4164	1	1	2	TRUE			F930017D23Rik
chr1	42686977	42687454	chr1	42648199	42694825	Pantr1	0	1	1	2	TRUE			Krtap28-13				chr1	187607177	187607424	chr1	187609005	188214884	Esrrg	1582	1	1	2	TRUE			Crybg1
chr1	42713296	42713731	chr1	42684537	42744791	Gm46091	0	1	1	2	TRUE			Daw1				chr1	188201904	188202188	chr1	187609005	188214884	Esrrg	0	1	1	2	TRUE			Atg5
chr1	42725933	42726233	chr1	42684537	42744791	Gm46091	0	1	1	2	TRUE			Pid1				chr1	188793496	188794331	chr1	188262837	188965039	Ush2a	0	1	1	2	TRUE			Prep
chr1	42744939	42745632	chr1	42684537	42744791	Gm46091	-149	1	1	2	TRUE			Dner				chr1	188896130	188896349	chr1	188262837	188965039	Ush2a	0	1	1	2	TRUE			D030045P18Rik
chr1	42850948	42851697	chr1	42851232	42905683	Mrps9	0	1	1	2	TRUE			Trip12				chr1	188988509	188988923	chr1	188971095	189007840	Kctd3	0	1	1	2	TRUE			Sim1
chr1	42915160	42915480	chr1	42851232	42905683	Mrps9	-9478	1	1	2	TRUE			Slc16a14				chr1	189329431	189329796	chr1	189207929	189343353	Kcnk2	0	1	1	2	TRUE			Rfx6
chr1	42952605	42953623	chr1	42952871	43035449	Gpr45	0	1	1	2	TRUE			Sp100				chr1	189343801	189343996	chr1	189207929	189344192	Kcnk2	0	1	1	2	TRUE			Zfa-ps
chr1	42984129	42984404	chr1	42952871	43035449	Gpr45	0	1	1	2	TRUE			A630001G21Rik				chr1	189717851	189718138	chr1	189728267	189876693	Ptpn14	10130	1	1	2	TRUE			Mcm9
chr1	43091897	43092556	chr1	43047199	43092486	Tgfbrap1	0	1	1	2	TRUE			Mir8096				chr1	189734375	189734636	chr1	189728267	189876693	Ptpn14	0	1	1	2	TRUE			Fam184a
chr1	43098144	43099178	chr1	43047199	43098628	Tgfbrap1	0	1	1	2	TRUE			Cab39				chr1	190756452	190756729	chr1	190772878	190911770	Rps6kc1	16150	1	1	2	TRUE			Sh3rf3
chr1	43163404	43164219	chr1	43123070	43163961	Fhl2	0	1	1	2	TRUE			Itm2c				chr1	190850997	190852075	chr1	190772878	190911770	Rps6kc1	0	1	1	2	TRUE			P4ha1
chr1	43168768	43169131	chr1	43123070	43196761	Fhl2	0	1	1	2	TRUE			Gpr55				chr1	190943927	190944288	chr1	190925107	190946491	Angel2	0	1	1	2	TRUE			Micu1
chr1	43361456	43361637	chr1	43445750	43570518	Nck2	84114	1	1	2	TRUE			Spata3				chr1	191151089	191151234	chr1	191162583	191164817	Fam71a	11350	1	1	2	TRUE			Ascc1
chr1	43445030	43446896	chr1	43445750	43570518	Nck2	0	1	1	2	TRUE			2810459M11Rik				chr1	191370039	191370547	chr1	191351980	191397041	Ppp2r5a	0	1	1	2	TRUE			Chst3
chr1	43466024	43466461	chr1	43445750	43570518	Nck2	0	1	1	2	TRUE			Armc9				chr1	191473362	191473583	chr1	191436339	191465048	Gm32200	-8315	1	1	2	TRUE			Cdh23
chr1	43467890	43468090	chr1	43445750	43570518	Nck2	0	1	1	2	TRUE			Gm28626				chr1	191937996	191938322	chr1	191906780	191913247	Slc30a1	-24750	1	1	2	TRUE			Unc5b
chr1	43474584	43474786	chr1	43445750	43570518	Nck2	0	1	1	2	TRUE			Ncl				chr1	191956346	191956509	chr1	191977369	191988282	Rd3	20861	1	1	2	TRUE			Adamts14
chr1	43520767	43521409	chr1	43445750	43570518	Nck2	0	1	1	2	TRUE			C130036L24Rik				chr1	192202378	192202595	chr1	192190776	192510159	Kcnh1	0	1	1	2	TRUE			Macroh2a2
chr1	43534195	43534547	chr1	43445750	43570518	Nck2	0	1	1	2	TRUE			Nmur1				chr1	192351440	192351610	chr1	192190776	192510159	Kcnh1	0	1	1	2	TRUE			Col13a1
chr1	43542308	43542882	chr1	43445750	43570518	Nck2	0	1	1	2	TRUE			Tex44				chr1	192716104	192716262	chr1	192512827	192771219	Hhat	0	1	1	2	TRUE			Neurog3
chr1	43718763	43719138	chr1	43730601	43742564	Ecrg4	11464	1	1	2	TRUE			Ptma				chr1	193276565	193276776	chr1	193272159	193273188	G0s2	-3378	1	1	2	TRUE			Hk1
chr1	43768438	43768646	chr1	43746960	43826584	Uxs1	0	1	1	2	TRUE			Nppc				chr1	193337194	193337390	chr1	193301993	193343878	Lamb3	0	1	1	2	TRUE			Ctnna3
chr1	43888488	43888678	chr1	43933993	44003000	Tpp2	45316	1	1	2	TRUE			Dis3l2				chr10	3518997	3519473	chr10	3540273	3554879	Iyd	20801	1	1	2	TRUE			Gm30853
chr1	43899083	43899394	chr1	43933993	44003000	Tpp2	34600	1	1	2	TRUE			Alppl2				chr10	3842189	3842394	chr10	3740376	3967302	Plekhg1	0	1	1	2	TRUE			1700023F02Rik
chr1	44101640	44102776	chr1	44086612	44102441	Tex30	0	1	1	2	TRUE			Alpi				chr10	4369905	4370064	chr10	4367073	4387475	Zbtb2	0	1	1	2	TRUE			Arid5b
chr1	44118414	44120174	chr1	44106545	44118773	Poglut2	0	1	1	2	TRUE			Akp3				chr10	4937051	4937248	chr10	4611988	5005633	Esr1	0	1	1	2	TRUE			Cabcoco1
chr1	44147536	44148529	chr1	44147743	44181260	Ercc5	0	1	1	2	TRUE			Ecel1				chr10	5455153	5455336	chr10	5020195	5488314	Syne1	0	1	1	2	TRUE			Tmem26
chr1	44158367	44158687	chr1	44147743	44181260	Ercc5	0	1	1	2	TRUE			Prss56				chr10	7393536	7393793	chr10	7444872	7473477	Ulbp1	51080	1	1	2	TRUE			Ank3
chr1	44551296	44552827	chr1	44551670	44796836	Gulp1	0	1	1	2	TRUE			Eif4e2				chr10	7902718	7902867	chr10	7905647	7956123	Tab2	2781	1	1	2	TRUE			Fam13c
chr1	44584682	44585425	chr1	44551670	44796836	Gulp1	0	1	1	2	TRUE			Efhd1				chr10	8106814	8107047	chr10	8204752	8518825	Ust	97706	1	1	2	TRUE			4930533K18Rik
chr1	45734076	45734256	chr1	45795165	45823638	Wdr75	60910	1	1	2	TRUE			Ngef				chr10	8293067	8293243	chr10	8204752	8518825	Ust	0	1	1	2	TRUE			Bicc1
chr1	45739002	45739182	chr1	45795165	45823638	Wdr75	55984	1	1	2	TRUE			Neu2				chr10	8319612	8320266	chr10	8204752	8518825	Ust	0	1	1	2	TRUE			Tfam
chr1	45825144	45825394	chr1	45795165	45823638	Wdr75	-1507	1	1	2	TRUE			Inpp5d				chr10	8546698	8546845	chr10	8204752	8518825	Ust	-27874	1	1	2	TRUE			A330049N07Rik
chr1	45925365	45926225	chr1	45908069	45925594	Slc40a1	0	1	1	2	TRUE			Gm33517				chr10	8678373	8678547	chr10	8722218	8886070	Sash1	43672	1	1	2	TRUE			Pcdh15
chr1	46066700	46067193	chr1	46066852	46373546	Dnah7b	0	1	1	2	TRUE			Sag				chr10	8763822	8764376	chr10	8722218	8886070	Sash1	0	1	1	2	TRUE			Rsph14
chr1	46955527	46955816	chr1	46807543	46925776	Slc39a10	-29752	1	1	2	TRUE			Dgkd				chr10	8817074	8817365	chr10	8722218	8886070	Sash1	0	1	1	2	TRUE			Specc1l
chr1	49303650	49303874	chr1	49244615	49340431	C230029F24Rik	0	1	1	2	TRUE			Usp40				chr10	9846654	9846930	chr10	9755546	9901040	Stxbp5	0	1	1	2	TRUE			Pcnt
chr1	50962426	50962882	chr1	50927522	51187270	Tmeff2	0	1	1	2	TRUE			Ugt1a10				chr10	10975461	10975715	chr10	10686058	11082331	Grm1	0	1	1	2	TRUE			Col6a2
chr1	51265205	51265443	chr1	51218385	51333779	9330175M20Rik	0	1	1	2	TRUE			Spp2				chr10	11123750	11123993	chr10	11149429	11209611	Shprh	25437	1	1	2	TRUE			Pcbp3
chr1	51265900	51266291	chr1	51218385	51333779	9330175M20Rik	0	1	1	2	TRUE			Gm29538				chr10	11498253	11498729	chr10	11343444	11457477	Epm2a	-40777	1	1	2	TRUE			Col18a1
chr1	51299959	51300816	chr1	51218385	51333779	9330175M20Rik	0	1	1	2	TRUE			Glrp1				chr10	12365512	12365677	chr10	12382187	12861735	Utrn	16511	1	1	2	TRUE			Gm10941
chr1	51333498	51334620	chr1	51218385	51333779	9330175M20Rik	0	1	1	2	TRUE			Gm19589				chr10	12998122	12998274	chr10	13008449	13009183	Sf3b5	10176	1	1	2	TRUE			Fam207a
chr1	51509044	51509456	chr1	51509504	51596718	Gm17767	49	1	1	2	TRUE			Arl4c				chr10	15844003	15844169	chr10	15791776	15807065	C330004P14Rik	-36939	1	1	2	TRUE			Tspear
chr1	51584680	51585385	chr1	51509504	51596718	Gm17767	0	1	1	2	TRUE			Platr5				chr10	18531730	18532021	chr10	18407674	18533891	Nhsl1	0	1	1	2	TRUE			Pfkl
chr1	51596918	51597625	chr1	51509504	51596718	Gm17767	-201	1	1	2	TRUE			1700067G17Rik				chr10	18653148	18653597	chr10	18588010	18743758	Arfgef3	0	1	1	2	TRUE			Dnmt3l
chr1	51615535	51615756	chr1	51509504	51596718	Gm17767	-18818	1	1	2	TRUE			Sh3bp4				chr10	19716813	19716960	chr10	19712586	19760053	Il20ra	0	1	1	2	TRUE			Gatd3a
chr1	51915304	51915953	chr1	51749757	51915978	Myo1b	0	1	1	2	TRUE			Agap1				chr10	20220849	20220996	chr10	20148919	20281590	Map7	0	1	1	2	TRUE			Rrp1
chr1	51929629	51930879	chr1	51749757	51915978	Myo1b	-13652	1	1	2	TRUE			Gbx2				chr10	20518464	20518650	chr10	20397051	20548328	Pde7b	0	1	1	2	TRUE			Syde1
chr1	52008309	52009095	chr1	51987147	52107189	Stat4	0	1	1	2	TRUE			Asb18				chr10	20628418	20628766	chr10	20397051	20725078	Pde7b	0	1	1	2	TRUE			Olfr1357
chr1	52010888	52011606	chr1	51987147	52107189	Stat4	0	1	1	2	TRUE			Iqca				chr10	20755834	20756071	chr10	20397051	20725078	Pde7b	-30757	1	1	2	TRUE			Mier2
chr1	52022296	52022476	chr1	51987147	52107189	Stat4	0	1	1	2	TRUE			Ackr3				chr10	21046348	21046719	chr10	20952546	21080429	Ahi1	0	1	1	2	TRUE			Shc2
chr1	52100403	52100840	chr1	51987147	52107189	Stat4	0	1	1	2	TRUE			Cops8				chr10	22621671	22621860	chr10	22645010	22703880	Slc2a12	23151	1	1	2	TRUE			Madcam1
chr1	52112259	52112479	chr1	51987147	52107189	Stat4	-5071	1	1	2	TRUE			Mlph				chr10	22741266	22741503	chr10	22703876	22731447	Tbpl1	-9820	1	1	2	TRUE			Bc1
chr1	52113451	52114013	chr1	52119437	52161865	Stat1	5425	1	1	2	TRUE			Rab17				chr10	22819212	22819357	chr10	22817275	22820143	Tcf21	0	1	1	2	TRUE			Tcf3
chr1	52119084	52120044	chr1	52119437	52161865	Stat1	0	1	1	2	TRUE			Lrrfip1				chr10	23808511	23808904	chr10	23796985	23827968	Slc18b1	0	1	1	2	TRUE			Onecut3
chr1	52149963	52151067	chr1	52119437	52161865	Stat1	0	1	1	2	TRUE			Ramp1				chr10	24089225	24089370	chr10	24091259	24092294	Taar8b	1890	1	1	2	TRUE			Csnk1g2
chr1	52166597	52167280	chr1	52163449	52233232	Gls	0	1	1	2	TRUE			Ube2f				chr10	24223518	24223679	chr10	24223516	24302783	Moxd1	0	1	1	2	TRUE			Dot1l
chr1	52371453	52371752	chr1	52455848	52500448	Nab1	84097	1	1	2	TRUE			Scly				chr10	24752944	24753116	chr10	24773813	24836195	Enpp3	20698	1	1	2	TRUE			Sf3a2
chr1	52499803	52500895	chr1	52455848	52500448	Nab1	0	1	1	2	TRUE			Espnl				chr10	24962688	24962878	chr10	24915206	24927470	Arg1	-35219	1	1	2	TRUE			Jsrp1
chr1	52501829	52502431	chr1	52455848	52500448	Nab1	-1382	1	1	2	TRUE			Erfe				chr10	25187527	25187769	chr10	25169089	25200149	Akap7	0	1	1	2	TRUE			Tmprss9
chr1	52511870	52512149	chr1	52522898	52582673	Gm53065	10750	1	1	2	TRUE			Ilkap				chr10	25188255	25188463	chr10	25169089	25200149	Akap7	0	1	1	2	TRUE			Sgta
chr1	52578024	52579017	chr1	52522898	52582673	Gm53065	0	1	1	2	TRUE			1700020N18Rik				chr10	25458738	25459108	chr10	25359797	25523518	Epb41l2	0	1	1	2	TRUE			Thop1
chr1	52630526	52631434	chr1	52630704	52651919	Nemp2	0	1	1	2	TRUE			Hes6				chr10	25690692	25690935	chr10	25536385	25673343	Gm29571	-17350	1	1	2	TRUE			Atcayos
chr1	52648269	52648617	chr1	52630704	52651919	Nemp2	0	1	1	2	TRUE			Per2				chr10	27178273	27178517	chr10	26981284	27616942	Lama2	0	1	1	2	TRUE			Atcay
chr1	52655243	52655461	chr1	52656285	52727358	Mfsd6	825	1	1	2	TRUE			Traf3ip1				chr10	28886270	28886487	chr10	28668359	28883818	Themis	-2453	1	1	2	TRUE			Gipc3
chr1	52722604	52722924	chr1	52656285	52727358	Mfsd6	0	1	1	2	TRUE			Asb1				chr10	31761127	31761278	chr10	31689318	32889915	Nkain2	0	1	1	2	TRUE			Nfic
chr1	52726428	52727333	chr1	52656285	52727358	Mfsd6	0	1	1	2	TRUE			Twist2				chr10	33821647	33821830	chr10	33857721	33879475	Sult3a1	35892	1	1	2	TRUE			Gm1553
chr1	52764033	52764375	chr1	52789419	52817688	Inpp1	25045	1	1	2	TRUE			Hdac4				chr10	34156762	34156990	chr10	34151388	34207235	Dse	0	1	1	2	TRUE			Txnrd1
chr1	52799521	52800943	chr1	52789419	52817688	Inpp1	0	1	1	2	TRUE			Ndufa10				chr10	34348101	34348446	chr10	34303608	34418551	Nt5dc1	0	1	1	2	TRUE			Chst11
chr1	52952719	52953096	chr1	52922323	52952840	1700019D03Rik	0	1	1	2	TRUE			Cops9				chr10	38932807	38933452	chr10	38965514	39110188	Lama4	32063	1	1	2	TRUE			Appl2
chr1	52960267	52960495	chr1	52922323	52963231	1700019D03Rik	0	1	1	2	TRUE			Otos				chr10	38956883	38957077	chr10	38965514	39110188	Lama4	8438	1	1	2	TRUE			1500009L16Rik
chr1	53226205	53226429	chr1	53189188	53297028	Pms1	0	1	1	2	TRUE			Gm29483				chr10	39203233	39203382	chr10	39150970	39163794	Ccn6	-39440	1	1	2	TRUE			Gm34184
chr1	53296688	53297554	chr1	53189188	53297028	Pms1	0	1	1	2	TRUE			Gpc1				chr10	39543825	39544052	chr10	39369798	39565374	Fyn	0	1	1	2	TRUE			Nuak1
chr1	53313301	53314014	chr1	53313623	53326342	Osgepl1	0	1	1	2	TRUE			Ankmy1				chr10	39971526	39971759	chr10	39958060	39986646	Mfsd4b5	0	1	1	2	TRUE			Polr3b
chr1	53352266	53352847	chr1	53344616	53352752	Asnsd1	0	1	1	2	TRUE			5033417F24Rik				chr10	40092527	40092680	chr10	40033534	40142254	Slc16a10	0	1	1	2	TRUE			Btbd11
chr1	53692744	53692932	chr1	53397001	53706784	Dnah7a	0	1	1	2	TRUE			Rnpepl1				chr10	40110320	40110879	chr10	40033534	40142254	Slc16a10	0	1	1	2	TRUE			Syn3
chr1	53706475	53706953	chr1	53397001	53706784	Dnah7a	0	1	1	2	TRUE			9430060I03Rik				chr10	40465347	40466008	chr10	40349307	40483818	Cdk19	0	1	1	2	TRUE			Ttc41
chr1	53773687	53774483	chr1	53755511	53785215	Stk17b	0	1	1	2	TRUE			Gpr35				chr10	41197500	41197645	chr10	41188171	41303241	Fig4	0	1	1	2	TRUE			Nt5dc3
chr1	53818253	53818537	chr1	53806873	54195034	Hecw2	0	1	1	2	TRUE			Kif1a				chr10	41203364	41203512	chr10	41188171	41303241	Fig4	0	1	1	2	TRUE			Stab2
chr1	53823764	53824051	chr1	53806873	54195034	Hecw2	0	1	1	2	TRUE			Agxt				chr10	41238005	41238153	chr10	41188171	41303241	Fig4	0	1	1	2	TRUE			1700113H08Rik
chr1	53850883	53851811	chr1	53806873	54195034	Hecw2	0	1	1	2	TRUE			Crocc2				chr10	41441127	41441271	chr10	41303933	41433568	Ak9	-7560	1	1	2	TRUE			Igf1
chr1	53856793	53857325	chr1	53806873	54195034	Hecw2	0	1	1	2	TRUE			Sned1				chr10	42463028	42463177	chr10	42312584	42478565	Afg1l	0	1	1	2	TRUE			Parpbp
chr1	53906108	53906449	chr1	53806873	54195034	Hecw2	0	1	1	2	TRUE			Mterf4				chr10	42579935	42580221	chr10	42561963	42583590	Nr2e1	0	1	1	2	TRUE			Sycp3
chr1	53977871	53978374	chr1	53806873	54195034	Hecw2	0	1	1	2	TRUE			Ano7				chr10	42592515	42592687	chr10	42583791	42585823	Gm38491	-6693	1	1	2	TRUE			Spic
chr1	54017848	54018141	chr1	53806873	54195034	Hecw2	0	1	1	2	TRUE			Hdlbp				chr10	42632109	42632252	chr10	42583791	42585823	Gm38491	-46287	1	1	2	TRUE			Uhrf1bp1l
chr1	54250486	54251065	chr1	54250682	54368727	Ccdc150	0	1	1	2	TRUE			Septin2				chr10	42998412	42998862	chr10	43002499	43174530	Sobp	3638	1	1	2	TRUE			Anks1b
chr1	54438787	54439105	chr1	54395876	54439026	Gtf3c3	0	1	1	2	TRUE			Stk25				chr10	43021936	43022439	chr10	43002499	43174530	Sobp	0	1	1	2	TRUE			Cfap54
chr1	54492428	54492758	chr1	54472999	54557684	Pgap1	0	1	1	2	TRUE			Bok				chr10	43174997	43175154	chr10	43174698	43176565	9030612E09Rik	0	1	1	2	TRUE			Cdk17
chr1	54557205	54558128	chr1	54472999	54557684	Pgap1	0	1	1	2	TRUE			Thap4				chr10	43489283	43489578	chr10	43479139	43515417	Bend3	0	1	1	2	TRUE			Ntn4
chr1	54585255	54586082	chr1	54472999	54557684	Pgap1	-27572	1	1	2	TRUE			Dtymk				chr10	43670343	43670516	chr10	43593426	43630913	F930017D23Rik	-39431	1	1	2	TRUE			Metap2
chr1	54684303	54684768	chr1	54645339	54926387	Ankrd44	0	1	1	2	TRUE			D2hgdh				chr10	44014711	44015058	chr10	43950630	44022275	Crybg1	0	1	1	2	TRUE			Gm4792
chr1	54690489	54691104	chr1	54645339	54926387	Ankrd44	0	1	1	2	TRUE			Gal3st2b				chr10	44387486	44387673	chr10	44268338	44364299	Atg5	-23188	1	1	2	TRUE			Tmcc3
chr1	54870864	54871638	chr1	54645339	54926387	Ankrd44	0	1	1	2	TRUE			Gm7889				chr10	45115533	45116632	chr10	45067215	45162751	Prep	0	1	1	2	TRUE			Cradd
chr1	54896558	54896827	chr1	54645339	54926387	Ankrd44	0	1	1	2	TRUE			Gal3st2c				chr10	45179296	45179487	chr10	45067215	45162751	Prep	-16546	1	1	2	TRUE			4930459C07Rik
chr1	54912098	54912657	chr1	54645339	54926387	Ankrd44	0	1	1	2	TRUE			Pdcd1				chr10	45839301	45839505	chr10	45807703	45852018	D030045P18Rik	0	1	1	2	TRUE			Dcn
chr1	54914409	54914686	chr1	54645339	54926387	Ankrd44	0	1	1	2	TRUE			4930440C22Rik				chr10	50894774	50894967	chr10	50895650	50989152	Sim1	684	1	1	2	TRUE			Gm10754
chr1	54925574	54926806	chr1	54645339	54926387	Ankrd44	0	1	1	2	TRUE			Fam174a				chr10	51671745	51672508	chr10	51677759	51730429	Rfx6	5252	1	1	2	TRUE			Poc1b
chr1	55026908	55027904	chr1	54985169	55027478	Sf3b1	0	1	1	2	TRUE			St8sia4				chr10	52494713	52494936	chr10	52542319	52545739	Zfa-ps	47384	1	1	2	TRUE			Gm20110
chr1	55028836	55029485	chr1	54985169	55027478	Sf3b1	-1359	1	1	2	TRUE			Slco4c1				chr10	53541009	53541248	chr10	53536315	53629957	Mcm9	0	1	1	2	TRUE			Cep290
chr1	55192128	55192357	chr1	55170159	55226782	Rftn2	0	1	1	2	TRUE			Macir				chr10	53666617	53666760	chr10	53633144	53750909	Fam184a	0	1	1	2	TRUE			1700017N19Rik
chr1	55210198	55210781	chr1	55170159	55226782	Rftn2	0	1	1	2	TRUE			Ppip5k2				chr10	58837098	58837267	chr10	58813358	59138916	Sh3rf3	0	1	1	2	TRUE			Lrriq1
chr1	55238308	55238521	chr1	55237176	55240058	Mars2	0	1	1	2	TRUE			Pam				chr10	59104248	59104457	chr10	58813358	59138916	Sh3rf3	0	1	1	2	TRUE			Tmtc2
chr1	55363446	55363962	chr1	55248710	55363753	Boll	0	1	1	2	TRUE			1810006J02Rik				chr10	59290445	59290616	chr10	59323295	59373304	P4ha1	32680	1	1	2	TRUE			Ppfia2
chr1	55405317	55406411	chr1	55405945	55754285	Plcl1	0	1	1	2	TRUE			Slco6d1				chr10	59836878	59837122	chr10	59702562	59864134	Micu1	0	1	1	2	TRUE			Acss3
chr1	55419044	55419246	chr1	55405945	55754285	Plcl1	0	1	1	2	TRUE			Gm7967				chr10	60065501	60065917	chr10	60002804	60099990	Ascc1	0	1	1	2	TRUE			Gm29685
chr1	55446323	55446744	chr1	55405945	55754285	Plcl1	0	1	1	2	TRUE			Cntnap5b				chr10	60086566	60086729	chr10	60002804	60099990	Ascc1	0	1	1	2	TRUE			Ppp1r12a
chr1	55476510	55476833	chr1	55405945	55754285	Plcl1	0	1	1	2	TRUE			Cdh20				chr10	60203014	60203236	chr10	60181527	60219260	Chst3	0	1	1	2	TRUE			Pawr
chr1	55528538	55529106	chr1	55405945	55754285	Plcl1	0	1	1	2	TRUE			Gm29012				chr10	60376377	60376571	chr10	60302749	60696490	Cdh23	0	1	1	2	TRUE			Syt1
chr1	55618140	55619321	chr1	55405945	55754285	Plcl1	0	1	1	2	TRUE			Gm17634				chr10	60447985	60448444	chr10	60302749	60696490	Cdh23	0	1	1	2	TRUE			9230102K24Rik
chr1	55874319	55874723	chr1	55931240	55972098	9130227L01Rik	56518	1	1	2	TRUE			Tnfrsf11a				chr10	60465929	60466115	chr10	60302749	60696490	Cdh23	0	1	1	2	TRUE			E2f7
chr1	55903267	55903974	chr1	55931240	55972098	9130227L01Rik	27267	1	1	2	TRUE			Gm7160				chr10	60759184	60759339	chr10	60762593	60831581	Unc5b	3255	1	1	2	TRUE			Osbpl8
chr1	56030775	56031859	chr1	56018977	56020203	1700003I22Rik	-10573	1	1	2	TRUE			Zcchc2				chr10	60778678	60778858	chr10	60762593	60831581	Unc5b	0	1	1	2	TRUE			Kcnc2
chr1	56720676	56721027	chr1	56793980	56971334	Satb2	72954	1	1	2	TRUE			Gm20753				chr10	61223707	61223875	chr10	61197111	61273419	Adamts14	0	1	1	2	TRUE			Gm3942
chr1	56795250	56795429	chr1	56793980	56971334	Satb2	0	1	1	2	TRUE			Phlpp1				chr10	61793733	61793911	chr10	61738646	61783864	Macroh2a2	-9870	1	1	2	TRUE			Zfc3h1
chr1	56972269	56973491	chr1	56793980	56978650	Satb2	0	1	1	2	TRUE			Bcl2				chr10	61887531	61887745	chr10	61838233	61979108	Col13a1	0	1	1	2	TRUE			Tspan8
chr1	56977326	56978073	chr1	56793980	56978650	Satb2	0	1	1	2	TRUE			Vps4b				chr10	62133866	62134094	chr10	62133089	62134763	Neurog3	0	1	1	2	TRUE			Ptprr
chr1	56983744	56984108	chr1	56793980	56980248	Satb2	-3497	1	1	2	TRUE			Serpinb5				chr10	62374316	62374484	chr10	62268854	62379908	Hk1	0	1	1	2	TRUE			Cnot2
chr1	57110520	57110861	chr1	57127314	57129400	1700126A01Rik	16454	1	1	2	TRUE			Serpinb12				chr10	63534642	63534947	chr10	63430097	65003667	Ctnna3	0	1	1	2	TRUE			4930579P08Rik
chr1	57377343	57378369	chr1	57359221	57377544	4930558J18Rik	0	1	1	2	TRUE			Serpinb8				chr10	63573292	63574312	chr10	63430097	65003667	Ctnna3	0	1	1	2	TRUE			Lyz1
chr1	57406241	57406957	chr1	57388243	57406674	Tyw5	0	1	1	2	TRUE			Gm32810				chr10	63593281	63593485	chr10	63430097	65003667	Ctnna3	0	1	1	2	TRUE			Cpm
chr1	57429034	57429413	chr1	57406265	57417952	Maip1	-11083	1	1	2	TRUE			Cntnap5a				chr10	63663484	63663869	chr10	63430097	65003667	Ctnna3	0	1	1	2	TRUE			Nup107
chr1	57774045	57775310	chr1	57774860	57948397	Spats2l	0	1	1	2	TRUE			Tsn				chr10	63779885	63780092	chr10	63430097	65003667	Ctnna3	0	1	1	2	TRUE			Ifngas1
chr1	57969380	57970379	chr1	57955100	57969524	Kctd18	0	1	1	2	TRUE			Nifk				chr10	64784912	64785631	chr10	63430097	65003667	Ctnna3	0	1	1	2	TRUE			Gm33337
chr1	57995639	57996442	chr1	57985339	58025897	Sgo2a	0	1	1	2	TRUE			Clasp1				chr10	65901040	65901441	chr10	65875787	65908239	Gm30853	0	1	1	2	TRUE			Grip1
chr1	58029433	58030408	chr1	58029968	58106410	Aox1	0	1	1	2	TRUE			Tfcp2l1				chr10	65938110	65938813	chr10	65875787	65908239	Gm30853	-29872	1	1	2	TRUE			Helb
chr1	58195526	58195819	chr1	58113135	58200452	Aox3	0	1	1	2	TRUE			Gli2				chr10	66072759	66073180	chr10	66120608	66200491	1700023F02Rik	47429	1	1	2	TRUE			Tmbim4
chr1	58210193	58210906	chr1	58210396	58268596	Aox4	0	1	1	2	TRUE			Inhbb				chr10	68096965	68097179	chr10	68095592	68278726	Arid5b	0	1	1	2	TRUE			Tbc1d30
chr1	58215470	58215661	chr1	58210396	58268596	Aox4	0	1	1	2	TRUE			Ralb				chr10	68225164	68225635	chr10	68095592	68278726	Arid5b	0	1	1	2	TRUE			Rassf3
chr1	58296300	58296596	chr1	58278325	58379264	Aox2	0	1	1	2	TRUE			Ptpn4				chr10	68413060	68413277	chr10	68430955	68541875	Cabcoco1	17679	1	1	2	TRUE			Srgap1
chr1	58303517	58304126	chr1	58278325	58379264	Aox2	0	1	1	2	TRUE			Tmem177				chr10	68695423	68696160	chr10	68723745	68782654	Tmem26	27586	1	1	2	TRUE			Mir6412
chr1	58311345	58311643	chr1	58278325	58379264	Aox2	0	1	1	2	TRUE			Cfap221				chr10	69874862	69875025	chr10	69533707	70027436	Ank3	0	1	1	2	TRUE			Ppm1h
chr1	58339817	58340249	chr1	58278325	58379264	Aox2	0	1	1	2	TRUE			Sctr				chr10	70544562	70544733	chr10	70440667	70558732	Fam13c	0	1	1	2	TRUE			Tafa2
chr1	58343978	58344178	chr1	58278325	58379264	Aox2	0	1	1	2	TRUE			Tmem37				chr10	70852947	70853381	chr10	70868640	70934240	4930533K18Rik	15260	1	1	2	TRUE			Lrig3
chr1	58359359	58359930	chr1	58278325	58379264	Aox2	0	1	1	2	TRUE			Dbi				chr10	71004014	71004191	chr10	70922829	71159690	Bicc1	0	1	1	2	TRUE			4930484H19Rik
chr1	58422946	58424363	chr1	58411987	58424088	Clk1	0	1	1	2	TRUE			3110009E18Rik				chr10	71159465	71159651	chr10	70922829	71159690	Bicc1	0	1	1	2	TRUE			Avil
chr1	58444870	58445936	chr1	58430992	58445486	Ppil3	0	1	1	2	TRUE			Steap3				chr10	71240811	71241103	chr10	71225476	71238044	Tfam	-2768	1	1	2	TRUE			Agap2
chr1	58585858	58586824	chr1	58522805	58586154	Fam126b	0	1	1	2	TRUE			C1ql2				chr10	73099429	73099606	chr10	72973302	73086705	A330049N07Rik	-12725	1	1	2	TRUE			Kif5a
chr1	58618101	58618535	chr1	58586396	58595964	Ndufb3	-22138	1	1	2	TRUE			Marco				chr10	74425876	74426135	chr10	73821866	74507600	Pcdh15	0	1	1	2	TRUE			Nxph4
chr1	58652495	58653294	chr1	58652640	58655831	Gm20257	0	1	1	2	TRUE			En1				chr10	75005166	75005691	chr10	74957476	75032553	Rsph14	0	1	1	2	TRUE			Myo1a
chr1	58711141	58712743	chr1	58711490	58713889	Cflar	0	1	1	2	TRUE			Celrr				chr10	75233086	75233464	chr10	75212072	75312400	Specc1l	0	1	1	2	TRUE			Pan2
chr1	58761414	58761863	chr1	58711490	58758882	Cflar	-2533	1	1	2	TRUE			Ccdc93				chr10	75278628	75278793	chr10	75212072	75312400	Specc1l	0	1	1	2	TRUE			Ankrd52
chr1	58794973	58795950	chr1	58795373	58847503	Casp8	0	1	1	2	TRUE			Htr5b				chr10	76428278	76428492	chr10	76351253	76442912	Pcnt	0	1	1	2	TRUE			Esyt1
chr1	58797465	58797659	chr1	58795373	58847503	Casp8	0	1	1	2	TRUE			Ddx18				chr10	76614839	76615015	chr10	76595755	76623404	Col6a2	0	1	1	2	TRUE			Olfr781
chr1	58802183	58803768	chr1	58795373	58847503	Casp8	0	1	1	2	TRUE			Dpp10				chr10	76961294	76961513	chr10	76761853	76961947	Pcbp3	0	1	1	2	TRUE			Gm10310
chr1	58897498	58898046	chr1	58900449	58973482	Trak2	2404	1	1	2	TRUE			Actr3				chr10	77146921	77147164	chr10	77052178	77166530	Col18a1	0	1	1	2	TRUE			Olfr826
chr1	58953855	58954206	chr1	58900449	58973482	Trak2	0	1	1	2	TRUE			Slc35f5				chr10	77217698	77217921	chr10	77257772	77259223	Gm10941	39852	1	1	2	TRUE			Vmn2r87
chr1	58956036	58956577	chr1	58900449	58973482	Trak2	0	1	1	2	TRUE			Gpr39				chr10	77496947	77497439	chr10	77486654	77515813	Fam207a	0	1	1	2	TRUE			Mir3470a
chr1	59031884	59032733	chr1	58997115	59094893	C2cd6	0	1	1	2	TRUE			Lypd1				chr10	77696734	77696936	chr10	77686568	77886769	Tspear	0	1	1	2	TRUE			Inpp5j
chr1	59150634	59151063	chr1	59120934	59161636	Mpp4	0	1	1	2	TRUE			Nckap5				chr10	78005769	78006659	chr10	77986948	78009807	Pfkl	0	1	1	2	TRUE			Osbp2
chr1	59160370	59160647	chr1	59120934	59161636	Mpp4	0	1	1	2	TRUE			Mgat5				chr10	78066165	78066572	chr10	78042286	78063622	Dnmt3l	-2544	1	1	2	TRUE			Gal3st1
chr1	59162857	59163581	chr1	59120934	59163389	Mpp4	0	1	1	2	TRUE			Tmem163				chr10	78162925	78163264	chr10	78162065	78169755	Gatd3a	0	1	1	2	TRUE			Sec14l3
chr1	59171999	59172203	chr1	59162755	59237093	Als2	0	1	1	2	TRUE			2900009J06Rik				chr10	78403557	78403734	chr10	78400361	78413043	Rrp1	0	1	1	2	TRUE			Lif
chr1	59195018	59195513	chr1	59162755	59237093	Als2	0	1	1	2	TRUE			Ccnt2				chr10	78589267	78589691	chr10	78584502	78591964	Syde1	0	1	1	2	TRUE			Gm11958
chr1	59236886	59238214	chr1	59162755	59237093	Als2	0	1	1	2	TRUE			Map3k19				chr10	78606114	78606497	chr10	78611668	78618074	Olfr1357	5172	1	1	2	TRUE			Znrf3
chr1	59297282	59297496	chr1	59256905	59352496	Cdk15	0	1	1	2	TRUE			Rab3gap1				chr10	79544768	79545011	chr10	79540244	79555128	Mier2	0	1	1	2	TRUE			Ube2d-ps
chr1	59316271	59316953	chr1	59256905	59352496	Cdk15	0	1	1	2	TRUE			Zranb3				chr10	79625997	79626206	chr10	79617937	79637918	Shc2	0	1	1	2	TRUE			Dbnl
chr1	59481290	59482732	chr1	59482146	59486955	Fzd7	0	1	1	2	TRUE			Ubxn4				chr10	79665049	79665342	chr10	79664558	79668542	Madcam1	0	1	1	2	TRUE			Camk2b
chr1	59487683	59487941	chr1	59482146	59486955	Fzd7	-729	1	1	2	TRUE			Lct				chr10	79706671	79706826	chr10	79697304	80369637	Bc1	0	1	1	2	TRUE			Ddx56
chr1	59543978	59544209	chr1	59516263	59634509	Gm973	0	1	1	2	TRUE			Dars				chr10	79789773	79789988	chr10	79697304	80369637	Bc1	0	1	1	2	TRUE			Gm11981
chr1	59550358	59550561	chr1	59516263	59634509	Gm973	0	1	1	2	TRUE			Cxcr4				chr10	79865351	79865980	chr10	79697304	80369637	Bc1	0	1	1	2	TRUE			Igfbp3
chr1	59584787	59585066	chr1	59516263	59634509	Gm973	0	1	1	2	TRUE			Thsd7b				chr10	79866919	79867192	chr10	79697304	80369637	Bc1	0	1	1	2	TRUE			Tns3
chr1	59608532	59608753	chr1	59516263	59634509	Gm973	0	1	1	2	TRUE			Cd55b				chr10	79874461	79874610	chr10	79697304	80369637	Bc1	0	1	1	2	TRUE			Hus1
chr1	59670014	59671113	chr1	59639433	59670834	Sumo1	0	1	1	2	TRUE			Cd55				chr10	79906736	79907178	chr10	79697304	80369637	Bc1	0	1	1	2	TRUE			Abca13
chr1	59684682	59685753	chr1	59685005	59711510	Nop58	0	1	1	2	TRUE			Zp3r				chr10	79920569	79920784	chr10	79697304	80369637	Bc1	0	1	1	2	TRUE			Vwc2
chr1	59686463	59686679	chr1	59685005	59711510	Nop58	0	1	1	2	TRUE			C4bp				chr10	79977733	79977931	chr10	79697304	80369637	Bc1	0	1	1	2	TRUE			Gm11998
chr1	59762397	59764145	chr1	59764278	59878081	Bmpr2	134	1	1	2	TRUE			Pfkfb2				chr10	80100854	80101008	chr10	79697304	80369637	Bc1	0	1	1	2	TRUE			4930512M02Rik
chr1	59830141	59830575	chr1	59764278	59878081	Bmpr2	0	1	1	2	TRUE			AA986860				chr10	80120345	80120568	chr10	79697304	80369637	Bc1	0	1	1	2	TRUE			Cobl
chr1	59906937	59907724	chr1	59913005	59985348	Fam117b	5282	1	1	2	TRUE			Gm28856				chr10	80136676	80136880	chr10	79697304	80369637	Bc1	0	1	1	2	TRUE			Gm12018
chr1	60016162	60016714	chr1	59989067	60043122	Ica1l	0	1	1	2	TRUE			Fcmr				chr10	80151339	80151625	chr10	79697304	80369637	Bc1	0	1	1	2	TRUE			Spred2
chr1	60042467	60043355	chr1	59989067	60043122	Ica1l	0	1	1	2	TRUE			Il20				chr10	80301956	80302180	chr10	79697304	80369637	Bc1	0	1	1	2	TRUE			Actr2
chr1	60097603	60098718	chr1	60076867	60097907	Wdr12	0	1	1	2	TRUE			Il10				chr10	80322142	80322301	chr10	79697304	80369637	Bc1	0	1	1	2	TRUE			Peli1
chr1	60158376	60158720	chr1	60098246	60153953	Carf	-4424	1	1	2	TRUE			Mapkapk2				chr10	80341417	80341966	chr10	79697304	80369637	Bc1	0	1	1	2	TRUE			Vps54
chr1	60180021	60181045	chr1	60180598	60334705	Nbeal1	0	1	1	2	TRUE			Dyrk3				chr10	80368034	80368214	chr10	79697304	80369637	Bc1	0	1	1	2	TRUE			Otx1
chr1	60447196	60447523	chr1	60409618	60481163	Abi2	0	1	1	2	TRUE			Eif2d				chr10	80445041	80445214	chr10	80409540	80433635	Tcf3	-11407	1	1	2	TRUE			Ehbp1
chr1	60565403	60567448	chr1	60483184	60566765	Raph1	0	1	1	2	TRUE			Rassf5				chr10	80457351	80457539	chr10	80409540	80433635	Tcf3	-23717	1	1	2	TRUE			Tmem17
chr1	60579940	60580155	chr1	60483184	60566765	Raph1	-13176	1	1	2	TRUE			Ikbke				chr10	80460595	80460768	chr10	80409540	80433635	Tcf3	-26961	1	1	2	TRUE			B3gnt2
chr1	60669793	60670668	chr1	60746387	60773359	Cd28	75720	1	1	2	TRUE			Srgap2				chr10	80471900	80472127	chr10	80494905	80517260	Onecut3	22779	1	1	2	TRUE			1700061J23Rik
chr1	60702634	60703129	chr1	60746387	60773359	Cd28	43259	1	1	2	TRUE			Fam72a				chr10	80504760	80504903	chr10	80494905	80517260	Onecut3	0	1	1	2	TRUE			Papolg
chr1	60715657	60716078	chr1	60746387	60773359	Cd28	30310	1	1	2	TRUE			Avpr1b				chr10	80638665	80638857	chr10	80622779	80640771	Csnk1g2	0	1	1	2	TRUE			Bcl11a
chr1	60745681	60746516	chr1	60746387	60773359	Cd28	0	1	1	2	TRUE			Ctse				chr10	80791297	80791451	chr10	80755202	80795461	Dot1l	0	1	1	2	TRUE			4933430M04Rik
chr1	60755690	60756189	chr1	60746387	60773359	Cd28	0	1	1	2	TRUE			Rab7b				chr10	80804187	80804650	chr10	80798734	80804922	Sf3a2	0	1	1	2	TRUE			5730522E02Rik
chr1	60862939	60864209	chr1	60909024	60915832	Ctla4	44816	1	1	2	TRUE			Slc26a9				chr10	80813552	80813799	chr10	80808495	80813498	Jsrp1	-55	1	1	2	TRUE			Fancl
chr1	60911722	60911959	chr1	60909024	60915832	Ctla4	0	1	1	2	TRUE			Pm20d1				chr10	80892559	80892755	chr10	80879815	80899494	Tmprss9	0	1	1	2	TRUE			Vrk2
chr1	60916197	60916769	chr1	60909024	60915832	Ctla4	-366	1	1	2	TRUE			Slc41a1				chr10	81051029	81051211	chr10	81044070	81060176	Sgta	0	1	1	2	TRUE			Gm12070
chr1	60960446	60961351	chr1	60977913	61000321	Icos	16563	1	1	2	TRUE			Rab29				chr10	81077987	81078165	chr10	81070082	81082360	Thop1	0	1	1	2	TRUE			Ccdc85a
chr1	61373642	61373962	chr1	61378431	61395904	9530026F06Rik	4470	1	1	2	TRUE			Nucks1				chr10	81201036	81201215	chr10	81194690	81208370	Atcayos	0	1	1	2	TRUE			Eml6
chr1	61771336	61771577	chr1	61638823	62642284	Pard3b	0	1	1	2	TRUE			Slc45a3				chr10	81202055	81202221	chr10	81194690	81208370	Atcayos	0	1	1	2	TRUE			Sptbn1
chr1	61894984	61895188	chr1	61638823	62642284	Pard3b	0	1	1	2	TRUE			Elk4				chr10	81213004	81213188	chr10	81204503	81230786	Atcay	0	1	1	2	TRUE			Asb3
chr1	62041613	62042057	chr1	61638823	62642284	Pard3b	0	1	1	2	TRUE			Mfsd4a				chr10	81336008	81336191	chr10	81335261	81343359	Gipc3	0	1	1	2	TRUE			Bod1
chr1	62307374	62307743	chr1	61638823	62642284	Pard3b	0	1	1	2	TRUE			Gm37120				chr10	81343251	81343480	chr10	81335261	81343359	Gipc3	0	1	1	2	TRUE			4930524B15Rik
chr1	62678735	62679155	chr1	62703316	62797091	Nrp2	24162	1	1	2	TRUE			Cdk18				chr10	81399608	81399873	chr10	81396190	81427173	Nfic	0	1	1	2	TRUE			Nsg2
chr1	62703183	62703794	chr1	62703316	62797091	Nrp2	0	1	1	2	TRUE			Lemd1				chr10	81420151	81420375	chr10	81396190	81427173	Nfic	0	1	1	2	TRUE			Il9r
chr1	62724495	62724890	chr1	62703316	62797091	Nrp2	0	1	1	2	TRUE			Klhdc8a				chr10	82394942	82395231	chr10	82486532	82492618	Gm1553	91302	1	1	2	TRUE			Nprl3
chr1	62729179	62729945	chr1	62703316	62797091	Nrp2	0	1	1	2	TRUE			Nuak2				chr10	82851591	82851748	chr10	82833950	82897724	Txnrd1	0	1	1	2	TRUE			Sh3pxd2b
chr1	62750519	62751737	chr1	62703316	62797091	Nrp2	0	1	1	2	TRUE			Tmcc2				chr10	83024941	83025253	chr10	82985496	83195891	Chst11	0	1	1	2	TRUE			Stk10
chr1	62760079	62760666	chr1	62703316	62797091	Nrp2	0	1	1	2	TRUE			6030442K20Rik				chr10	83124025	83124382	chr10	82985496	83195891	Chst11	0	1	1	2	TRUE			Fgf18
chr1	62795669	62796156	chr1	62703316	62797091	Nrp2	0	1	1	2	TRUE			Cntn2				chr10	83656777	83656997	chr10	83600033	83648664	Appl2	-8114	1	1	2	TRUE			Kcnip1
chr1	62984402	62984934	chr1	63047800	63114267	Ino80d	62867	1	1	2	TRUE			Nfasc				chr10	83688315	83688487	chr10	83722864	83762762	1500009L16Rik	34378	1	1	2	TRUE			Dock2
chr1	63112911	63113167	chr1	63047800	63114267	Ino80d	0	1	1	2	TRUE			Lrrn2				chr10	83699465	83699612	chr10	83722864	83762762	1500009L16Rik	23253	1	1	2	TRUE			Spdl1
chr1	63129824	63130145	chr1	63114470	63158295	Ino80dos	0	1	1	2	TRUE			Mdm4				chr10	83941699	83941847	chr10	84036559	84100697	Gm34184	94713	1	1	2	TRUE			Slit3
chr1	63176273	63177157	chr1	63143591	63176822	Ndufs1	0	1	1	2	TRUE			Pik3c2b				chr10	83985137	83985487	chr10	84036559	84100697	Gm34184	51073	1	1	2	TRUE			Pank3
chr1	63181095	63181334	chr1	63176830	63180486	Eef1b2	-610	1	1	2	TRUE			Ppp1r15b				chr10	84291152	84291302	chr10	84370899	84440668	Nuak1	79598	1	1	2	TRUE			Tenm2
chr1	63517829	63518151	chr1	63445890	63596101	Adam23	0	1	1	2	TRUE			Plekha6				chr10	84655042	84655687	chr10	84622297	84727178	Polr3b	0	1	1	2	TRUE			Gm12128
chr1	63640013	63640198	chr1	63622850	63686927	Dytn	0	1	1	2	TRUE			Golt1a				chr10	84717491	84717823	chr10	84622297	84727178	Polr3b	0	1	1	2	TRUE			Gm12130
chr1	63668913	63669106	chr1	63622850	63686927	Dytn	0	1	1	2	TRUE			Ren2				chr10	85584929	85585155	chr10	85386813	85660292	Btbd11	0	1	1	2	TRUE			Atp10b
chr1	63693352	63693992	chr1	63698826	63730318	Mdh1b	4835	1	1	2	TRUE			Etnk2				chr10	86125378	86125544	chr10	86048745	86498896	Syn3	0	1	1	2	TRUE			C1qtnf2
chr1	63730312	63730699	chr1	63698826	63730318	Mdh1b	0	1	1	2	TRUE			Sox13				chr10	86234233	86234953	chr10	86048745	86498896	Syn3	0	1	1	2	TRUE			Ccnjl
chr1	63763238	63763540	chr1	63754908	63769267	4933402D24Rik	0	1	1	2	TRUE			Zc3h11a				chr10	86711615	86711866	chr10	86705810	86724584	Ttc41	0	1	1	2	TRUE			Fabp6
chr1	63879367	63880113	chr1	63964726	63968999	Gm13749	84614	1	1	2	TRUE			Lax1				chr10	86796463	86796755	chr10	86779004	86838389	Nt5dc3	0	1	1	2	TRUE			Pwwp2a
chr1	64000676	64000969	chr1	63964726	63968999	Gm13749	-31678	1	1	2	TRUE			Atp2b4				chr10	86908913	86909315	chr10	86841209	87007942	Stab2	0	1	1	2	TRUE			Adra1b
chr1	64088352	64088564	chr1	64035670	64121389	Klf7	0	1	1	2	TRUE			Optc				chr10	87070897	87071047	chr10	87058045	87230599	1700113H08Rik	0	1	1	2	TRUE			Il12b
chr1	64121271	64122581	chr1	64035670	64121389	Klf7	0	1	1	2	TRUE			Prelp				chr10	87145117	87145279	chr10	87058045	87230599	1700113H08Rik	0	1	1	2	TRUE			Ebf1
chr1	64446148	64446333	chr1	64532803	64604548	Creb1	86471	1	1	2	TRUE			Fmod				chr10	87180291	87180629	chr10	87058045	87230599	1700113H08Rik	0	1	1	2	TRUE			Cyfip2
chr1	64448244	64449097	chr1	64532803	64604548	Creb1	83707	1	1	2	TRUE			Gm19497				chr10	87790079	87790237	chr10	87858264	87937047	Igf1	68028	1	1	2	TRUE			Fam71b
chr1	64481895	64482495	chr1	64532803	64604548	Creb1	50309	1	1	2	TRUE			Btg2				chr10	87812336	87812505	chr10	87858264	87937047	Igf1	45760	1	1	2	TRUE			Dppa1
chr1	64559986	64560417	chr1	64532803	64604548	Creb1	0	1	1	2	TRUE			Chit1				chr10	88095502	88095814	chr10	88091397	88146941	Parpbp	0	1	1	2	TRUE			Havcr1
chr1	64616812	64618070	chr1	64606472	64617764	Mettl21a	0	1	1	2	TRUE			Chil1				chr10	88459741	88459908	chr10	88459586	88473236	Sycp3	0	1	1	2	TRUE			Timd4
chr1	64690336	64690997	chr1	64679868	64690659	2810408I11Rik	0	1	1	2	TRUE			Mybph				chr10	88684106	88684554	chr10	88675269	88683023	Spic	-1084	1	1	2	TRUE			Trim41
chr1	64691649	64691892	chr1	64691344	64725642	Ccnyl1	0	1	1	2	TRUE			Adora1				chr10	89813344	89813933	chr10	89744990	89819869	Uhrf1bp1l	0	1	1	2	TRUE			Gfpt2
chr1	64705359	64705653	chr1	64691344	64725642	Ccnyl1	0	1	1	2	TRUE			Ppfia4				chr10	89990056	89990297	chr10	89873508	90973300	Anks1b	0	1	1	2	TRUE			Tbc1d9b
chr1	64717498	64717834	chr1	64691344	64725642	Ccnyl1	0	1	1	2	TRUE			Tmem183a				chr10	90089359	90089681	chr10	89873508	90973300	Anks1b	0	1	1	2	TRUE			Maml1
chr1	64736685	64738959	chr1	64730557	64737750	Fzd5	0	1	1	2	TRUE			Cyb5r1				chr10	90365331	90365667	chr10	89873508	90973300	Anks1b	0	1	1	2	TRUE			Rufy1
chr1	64755725	64757450	chr1	64730557	64737750	Fzd5	-17976	1	1	2	TRUE			Klhl12				chr10	90397735	90397995	chr10	89873508	90973300	Anks1b	0	1	1	2	TRUE			Adamts2
chr1	64823524	64823827	chr1	64789120	64956824	Plekhm3	0	1	1	2	TRUE			Rabif				chr10	93060204	93060453	chr10	92775608	93081622	Cfap54	0	1	1	2	TRUE			Zfp354a
chr1	64876212	64876575	chr1	64789120	64956824	Plekhm3	0	1	1	2	TRUE			Kdm5b				chr10	93198384	93198623	chr10	93160875	93241342	Cdk17	0	1	1	2	TRUE			Col23a1
chr1	64884035	64884457	chr1	64789120	64956824	Plekhm3	0	1	1	2	TRUE			Syt2				chr10	93625765	93626379	chr10	93641048	93745972	Ntn4	14670	1	1	2	TRUE			9530068E07Rik
chr1	64949401	64949666	chr1	64789120	64956824	Plekhm3	0	1	1	2	TRUE			Ppp1r12b				chr10	93903884	93904249	chr10	93858489	93891202	Metap2	-12683	1	1	2	TRUE			Fstl4
chr1	64956473	64957097	chr1	64789120	64956824	Plekhm3	0	1	1	2	TRUE			Ube2t				chr10	94283590	94283787	chr10	94293662	94298703	Gm4792	9876	1	1	2	TRUE			Sowaha
chr1	65186118	65187132	chr1	65158615	65186479	Idh1	0	1	1	2	TRUE			Lgr6				chr10	94413984	94414183	chr10	94311948	94590954	Tmcc3	0	1	1	2	TRUE			Gm12216
chr1	65417995	65418210	chr1	65311256	65389244	Pth2r	-28752	1	1	2	TRUE			Ptprv				chr10	94611155	94611500	chr10	94311948	94590954	Tmcc3	-20202	1	1	2	TRUE			Rapgef6
chr1	66115361	66115620	chr1	66175328	66442583	Map2	59709	1	1	2	TRUE			Arl8a				chr10	95278089	95278235	chr10	95174739	95323709	Cradd	0	1	1	2	TRUE			Anxa6
chr1	66564685	66564917	chr1	66467933	66699150	Unc80	0	1	1	2	TRUE			Gpr37l1				chr10	96201516	96201815	chr10	96226206	96248708	4930459C07Rik	24392	1	1	2	TRUE			Sparc
chr1	66672869	66673081	chr1	66467933	66699150	Unc80	0	1	1	2	TRUE			Elf3				chr10	97490844	97491068	chr10	97479499	97518163	Dcn	0	1	1	2	TRUE			Nmur2
chr1	66700686	66701456	chr1	66700830	66719805	Rpe	0	1	1	2	TRUE			Rnpep				chr10	97693230	97693441	chr10	97681413	97967090	Gm10754	0	1	1	2	TRUE			Hand1
chr1	66881784	66882169	chr1	66830838	66863309	Acadl	-18476	1	1	2	TRUE			Timm17a				chr10	99073977	99074126	chr10	99107081	99198074	Poc1b	32956	1	1	2	TRUE			Gemin5
chr1	66895820	66896742	chr1	66924295	66935366	Myl1	27554	1	1	2	TRUE			Lmod1				chr10	99546303	99546575	chr10	99609170	99658134	Gm20110	62596	1	1	2	TRUE			4930438A08Rik
chr1	66987606	66988111	chr1	67000516	67038834	Lancl1	12406	1	1	2	TRUE			Shisa4				chr10	100519956	100520612	chr10	100487581	100575671	Cep290	0	1	1	2	TRUE			Lypd8
chr1	67003733	67004007	chr1	67000516	67038834	Lancl1	0	1	1	2	TRUE			Ipo9				chr10	100595485	100595717	chr10	100592385	100618391	1700017N19Rik	0	1	1	2	TRUE			Olfr332
chr1	67038481	67039200	chr1	67000516	67038834	Lancl1	0	1	1	2	TRUE			Nav1				chr10	103237720	103237959	chr10	103063301	103236322	Lrriq1	-1399	1	1	2	TRUE			Olfr322
chr1	68129983	68130177	chr1	68032186	69108059	Erbb4	0	1	1	2	TRUE			Gm4793				chr10	105521352	105521683	chr10	105187663	105574479	Tmtc2	0	1	1	2	TRUE			Olfr317
chr1	69106614	69107204	chr1	68032186	69108059	Erbb4	0	1	1	2	TRUE			Csrp1				chr10	106535793	106536143	chr10	106470309	106933468	Ppfia2	0	1	1	2	TRUE			Trim11
chr1	69107439	69107664	chr1	68032186	69108059	Erbb4	0	1	1	2	TRUE			Phlda3				chr10	107102511	107102661	chr10	106933516	107123637	Acss3	0	1	1	2	TRUE			Obscn
chr1	69108347	69108623	chr1	68032186	69108059	Erbb4	-289	1	1	2	TRUE			Tnni1				chr10	107977157	107977410	chr10	107946644	107977832	Gm29685	0	1	1	2	TRUE			Wnt3a
chr1	69513156	69513747	chr1	69531209	69685960	Ikzf2	17463	1	1	2	TRUE			Tnnt2				chr10	108096724	108096876	chr10	108162097	108279985	Ppp1r12a	65222	1	1	2	TRUE			Olfr225
chr1	69591518	69591703	chr1	69531209	69685960	Ikzf2	0	1	1	2	TRUE			Pkp1				chr10	108200451	108200736	chr10	108162097	108279985	Ppp1r12a	0	1	1	2	TRUE			Flcn
chr1	69606944	69607333	chr1	69531209	69685960	Ikzf2	0	1	1	2	TRUE			Igfn1				chr10	108356491	108357111	chr10	108332188	108414391	Pawr	0	1	1	2	TRUE			Tom1l2
chr1	69637959	69638393	chr1	69531209	69685960	Ikzf2	0	1	1	2	TRUE			Tmem9				chr10	108629445	108629730	chr10	108497649	109009111	Syt1	0	1	1	2	TRUE			Alkbh5
chr1	69655068	69655728	chr1	69531209	69685960	Ikzf2	0	1	1	2	TRUE			Ascl5				chr10	110654124	110654286	chr10	110600649	110615961	9230102K24Rik	-38164	1	1	2	TRUE			Shmt1
chr1	69657031	69657267	chr1	69531209	69685960	Ikzf2	0	1	1	2	TRUE			Cacna1s				chr10	110782488	110782711	chr10	110745438	110787384	E2f7	0	1	1	2	TRUE			Usp22
chr1	69687200	69688179	chr1	69531209	69685960	Ikzf2	-1241	1	1	2	TRUE			Gm15850				chr10	111190666	111191231	chr10	111164801	111297247	Osbpl8	0	1	1	2	TRUE			Rnf112
chr1	69688930	69689282	chr1	69531209	69685960	Ikzf2	-2971	1	1	2	TRUE			Kif21b				chr10	112506145	112506395	chr10	112270016	112466304	Kcnc2	-39842	1	1	2	TRUE			Epn2
chr1	69759528	69759895	chr1	69826969	69926250	Spag16	67075	1	1	2	TRUE			Inava				chr10	112871815	112872012	chr10	112837751	112845807	Gm3942	-26009	1	1	2	TRUE			Trpv2
chr1	69829023	69829336	chr1	69826969	69926250	Spag16	0	1	1	2	TRUE			Gpr25				chr10	115435603	115436093	chr10	115384958	115432771	Zfc3h1	-2833	1	1	2	TRUE			Hs3st3b1
chr1	70209091	70209293	chr1	69826969	70725132	Spag16	0	1	1	2	TRUE			Camsap2				chr10	115780631	115780864	chr10	115817283	115849893	Tspan8	36420	1	1	2	TRUE			Dnah9
chr1	70214175	70214418	chr1	69826969	70725132	Spag16	0	1	1	2	TRUE			9230116N13Rik				chr10	115988713	115989466	chr10	116018362	116274929	Ptprr	28897	1	1	2	TRUE			Gm12296
chr1	70873206	70873421	chr1	70725714	70885381	Vwc2l	0	1	1	2	TRUE			Kif14				chr10	116029795	116030034	chr10	116018362	116274929	Ptprr	0	1	1	2	TRUE			Gm12298
chr1	70918187	70918560	chr1	70725714	70885397	Vwc2l	-32791	1	1	2	TRUE			Zfp281				chr10	116501495	116501750	chr10	116485159	116527949	Cnot2	0	1	1	2	TRUE			Myh3
chr1	71102242	71103855	chr1	71027534	71102972	Bard1	0	1	1	2	TRUE			Gm19705				chr10	116596548	116596698	chr10	116485159	116581511	Cnot2	-15038	1	1	2	TRUE			2310065F04Rik
chr1	71451581	71452050	chr1	71243089	71414910	Abca12	-36672	1	1	2	TRUE			Nr5a2				chr10	116735701	116735971	chr10	116729252	116739760	4930579P08Rik	0	1	1	2	TRUE			Gas7
chr1	71556789	71557647	chr1	71557155	71579403	Atic	0	1	1	2	TRUE			Mir181a-1				chr10	117316021	117316220	chr10	117287794	117292868	Lyz1	-23154	1	1	2	TRUE			Stx8
chr1	71652636	71653484	chr1	71585472	71653234	Fn1	0	1	1	2	TRUE			Ptprc				chr10	117594595	117594895	chr10	117629499	117687352	Cpm	34605	1	1	2	TRUE			Ntn1
chr1	71886196	71886654	chr1	71888111	71891204	Gm8883	1458	1	1	2	TRUE			Nek7				chr10	117769038	117769475	chr10	117750642	117792705	Nup107	0	1	1	2	TRUE			Pik3r6
chr1	71938093	71938878	chr1	71958997	72005195	4933417E11Rik	20120	1	1	2	TRUE			Gm5833				chr10	118594717	118594905	chr10	118502034	118556525	Ifngas1	-38193	1	1	2	TRUE			Ccdc42
chr1	71957019	71957402	chr1	71958997	72005195	4933417E11Rik	1596	1	1	2	TRUE			Lhx9				chr10	118696160	118696571	chr10	118714480	118715726	Gm33337	17910	1	1	2	TRUE			Myh10
chr1	72211787	72212528	chr1	72159232	72212307	Mreg	0	1	1	2	TRUE			1700019P21Rik				chr10	119453508	119453755	chr10	119454033	120077156	Grip1	279	1	1	2	TRUE			Pfas
chr1	72225724	72226846	chr1	72221771	72223509	Gm51630	-2216	1	1	2	TRUE			Dennd1b				chr10	119784603	119785336	chr10	119454033	120077156	Grip1	0	1	1	2	TRUE			Vamp2
chr1	72236444	72237245	chr1	72243992	72274869	D230017M19Rik	6748	1	1	2	TRUE			Zbtb41				chr10	120048829	120049087	chr10	119454033	120077156	Grip1	0	1	1	2	TRUE			Kdm6b
chr1	72243743	72244547	chr1	72243992	72274869	D230017M19Rik	0	1	1	2	TRUE			Aspm				chr10	120105280	120105580	chr10	120083607	120112965	Helb	0	1	1	2	TRUE			Dlg4
chr1	72254553	72255699	chr1	72243992	72274869	D230017M19Rik	0	1	1	2	TRUE			Cfh				chr10	120222300	120223013	chr10	120208825	120224897	Tmbim4	0	1	1	2	TRUE			Asgr2
chr1	72284008	72284658	chr1	72259172	72284321	Pecr	0	1	1	2	TRUE			Kcnt2				chr10	121321759	121322002	chr10	121263819	121351644	Tbc1d30	0	1	1	2	TRUE			Gm12326
chr1	72306869	72307788	chr1	72307420	72394953	Xrcc5	0	1	1	2	TRUE			Cdc73				chr10	121430302	121430459	chr10	121410350	121476250	Rassf3	0	1	1	2	TRUE			Pitpnm3
chr1	72449625	72450087	chr1	72427111	72537159	Marchf4	0	1	1	2	TRUE			Glrx2				chr10	121485266	121485525	chr10	121410350	121476250	Rassf3	-9017	1	1	2	TRUE			4933427D14Rik
chr1	72582892	72583711	chr1	72583250	72636790	Smarcal1	0	1	1	2	TRUE			Uchl5				chr10	121916793	121916942	chr10	121780990	122047315	Srgap1	0	1	1	2	TRUE			Ankfy1
chr1	72710949	72711782	chr1	72711259	72713813	Rpl37a	0	1	1	2	TRUE			Rgs2				chr10	121938842	121939025	chr10	121780990	122047315	Srgap1	0	1	1	2	TRUE			Cyb5d2
chr1	72854870	72855077	chr1	72824479	72852471	Igfbp2	-2400	1	1	2	TRUE			Rgs13				chr10	122631839	122632225	chr10	122648338	122648435	Mir6412	16114	1	1	2	TRUE			Zzef1
chr1	72868789	72869281	chr1	72858064	72874865	Igfbp5	0	1	1	2	TRUE			Rgs1				chr10	122693761	122693925	chr10	122678761	122921974	Ppm1h	0	1	1	2	TRUE			Shpk
chr1	72870334	72871254	chr1	72858064	72874865	Igfbp5	0	1	1	2	TRUE			Rgs18				chr10	123496677	123497017	chr10	123264075	123741204	Tafa2	0	1	1	2	TRUE			Olfr381
chr1	72945603	72946470	chr1	73015074	73015899	Tnp1	68605	1	1	2	TRUE			Brinp3				chr10	123626866	123627028	chr10	123264075	123741204	Tafa2	0	1	1	2	TRUE			Olfr406
chr1	73072489	73072888	chr1	73016035	73025508	1700027A15Rik	-46982	1	1	2	TRUE			Pla2g4a				chr10	125903692	125903919	chr10	125966218	126015359	Lrig3	62300	1	1	2	TRUE			Rap1gap2
chr1	73826264	73826552	chr1	73618380	73864466	6030407O03Rik	0	1	1	2	TRUE			Ptgs2os				chr10	126040810	126040999	chr10	125966218	126015359	Lrig3	-25452	1	1	2	TRUE			Mnt
chr1	73954630	73954844	chr1	73910231	74124548	Tns1	0	1	1	2	TRUE			Ptgs2os2				chr10	126759092	126759338	chr10	126788850	126793710	4930484H19Rik	29513	1	1	2	TRUE			Hic1
chr1	73955479	73955733	chr1	73910231	74124548	Tns1	0	1	1	2	TRUE			Tpr				chr10	127004752	127004911	chr10	127000708	127020994	Avil	0	1	1	2	TRUE			Mir22hg
chr1	73966568	73966753	chr1	73910231	74124548	Tns1	0	1	1	2	TRUE			Prg4				chr10	127091537	127091774	chr10	127078906	127093170	Agap2	0	1	1	2	TRUE			Prpf8
chr1	73970110	73970604	chr1	73910231	74124548	Tns1	0	1	1	2	TRUE			Hmcn1				chr10	127235136	127235299	chr10	127225694	127263363	Kif5a	0	1	1	2	TRUE			Scarf1
chr1	73998451	73998923	chr1	73910231	74124548	Tns1	0	1	1	2	TRUE			C730036E19Rik				chr10	127534747	127534939	chr10	127525472	127534559	Nxph4	-189	1	1	2	TRUE			Slc43a2
chr1	74001444	74001748	chr1	73910231	74124548	Tns1	0	1	1	2	TRUE			3110040M04Rik				chr10	127722014	127722165	chr10	127705255	127720940	Myo1a	-1075	1	1	2	TRUE			Doc2b
chr1	74007516	74008085	chr1	73910231	74124548	Tns1	0	1	1	2	TRUE			Ivns1abp				chr10	128313886	128314120	chr10	128303334	128321358	Pan2	0	1	1	2	TRUE			Vps53
chr1	74015889	74016101	chr1	73910231	74124548	Tns1	0	1	1	2	TRUE			Swt1				chr10	128381079	128381519	chr10	128377123	128394006	Ankrd52	0	1	1	2	TRUE			Tlcd3a
chr1	74024995	74025559	chr1	73910231	74124548	Tns1	0	1	1	2	TRUE			Niban1				chr10	128388780	128388985	chr10	128377123	128394006	Ankrd52	0	1	1	2	TRUE			Nxn
chr1	74031141	74031356	chr1	73910231	74124548	Tns1	0	1	1	2	TRUE			1700025G04Rik				chr10	128511741	128512076	chr10	128510249	128525859	Esyt1	0	1	1	2	TRUE			Abr
chr1	74034694	74034946	chr1	73910231	74124548	Tns1	0	1	1	2	TRUE			Tsen15				chr10	129340945	129341119	chr10	129332882	129333818	Olfr781	-7128	1	1	2	TRUE			Gosr1
chr1	74036242	74037235	chr1	73910231	74124548	Tns1	0	1	1	2	TRUE			Colgalt2				chr10	129978159	129978359	chr10	129974604	129975567	Gm10310	-2593	1	1	2	TRUE			Slc6a4
chr1	74055638	74055889	chr1	73910231	74124548	Tns1	0	1	1	2	TRUE			Rgl1				chr10	130187204	130187475	chr10	130179936	130180878	Olfr826	-6327	1	1	2	TRUE			Phf12
chr1	74068100	74069130	chr1	73910231	74124548	Tns1	0	1	1	2	TRUE			Arpc5				chr10	130523704	130523892	chr10	130471820	130497379	Vmn2r87	-26326	1	1	2	TRUE			Fam222b
chr1	74074685	74075052	chr1	73910231	74124548	Tns1	0	1	1	2	TRUE			Ncf2				chr11	3291472	3291764	chr11	3239901	3462990	Mir3470a	0	1	1	2	TRUE			Traf4
chr1	74077305	74077608	chr1	73910231	74124548	Tns1	0	1	1	2	TRUE			Smg7				chr11	3337719	3337875	chr11	3239901	3462990	Mir3470a	0	1	1	2	TRUE			Sarm1
chr1	74081601	74082007	chr1	73910231	74124548	Tns1	0	1	1	2	TRUE			Nmnat2				chr11	3435370	3435601	chr11	3239901	3462990	Mir3470a	0	1	1	2	TRUE			Nlk
chr1	74082782	74083322	chr1	73910231	74124548	Tns1	0	1	1	2	TRUE			Lamc2				chr11	3495219	3495451	chr11	3494271	3504821	Inpp5j	0	1	1	2	TRUE			Nos2
chr1	74084423	74084967	chr1	73910231	74124548	Tns1	0	1	1	2	TRUE			E330020D12Rik				chr11	3809345	3810152	chr11	3703730	3863903	Osbp2	0	1	1	2	TRUE			Mir193a
chr1	74098246	74099142	chr1	73910231	74124548	Tns1	0	1	1	2	TRUE			Shcbp1l				chr11	3824529	3825252	chr11	3703730	3863903	Osbp2	0	1	1	2	TRUE			Asic2
chr1	74124299	74125725	chr1	73910231	74124548	Tns1	0	1	1	2	TRUE			Dhx9				chr11	4005110	4005337	chr11	3983635	3999328	Gal3st1	-5783	1	1	2	TRUE			Ccl1
chr1	74135094	74135596	chr1	74125540	74148223	Rufy4	0	1	1	2	TRUE			Npl				chr11	4071663	4071918	chr11	4064852	4078990	Sec14l3	0	1	1	2	TRUE			Tmem132e
chr1	74172741	74173063	chr1	74153993	74161246	Cxcr2	-11496	1	1	2	TRUE			Rgs8				chr11	4253347	4253706	chr11	4257567	4272514	Lif	3862	1	1	2	TRUE			1700109G15Rik
chr1	74227390	74227731	chr1	74236516	74268209	Arpc2	8786	1	1	2	TRUE			Rgs16				chr11	4280014	4280231	chr11	4285467	4304148	Gm11958	5237	1	1	2	TRUE			Bcas3
chr1	74236134	74237159	chr1	74236516	74268209	Arpc2	0	1	1	2	TRUE			Rnasel				chr11	5427814	5428567	chr11	5276328	5444847	Znrf3	0	1	1	2	TRUE			Med13
chr1	74237747	74237975	chr1	74236516	74268209	Arpc2	0	1	1	2	TRUE			Rgsl1				chr11	5777647	5777801	chr11	5762149	5784710	Ube2d-ps	0	1	1	2	TRUE			Vmp1
chr1	74239634	74239968	chr1	74236516	74268209	Arpc2	0	1	1	2	TRUE			Teddm2				chr11	5799247	5799401	chr11	5788482	5800980	Dbnl	0	1	1	2	TRUE			Gm51288
chr1	74248634	74249295	chr1	74236516	74268209	Arpc2	0	1	1	2	TRUE			Teddm1a				chr11	6006233	6006602	chr11	5969665	6065748	Camk2b	0	1	1	2	TRUE			Msi2
chr1	74262615	74262894	chr1	74236516	74268209	Arpc2	0	1	1	2	TRUE			Mir8114				chr11	6071013	6071236	chr11	5969665	6065748	Camk2b	-5266	1	1	2	TRUE			Gm525
chr1	74295158	74296238	chr1	74285033	74353692	Pnkd	0	1	1	2	TRUE			Glul				chr11	6071381	6071553	chr11	5969665	6065748	Camk2b	-5634	1	1	2	TRUE			Pctp
chr1	74303486	74304460	chr1	74285033	74353692	Pnkd	0	1	1	2	TRUE			LOC108167736				chr11	6266730	6266879	chr11	6257544	6267729	Ddx56	0	1	1	2	TRUE			Tom1l1
chr1	74308685	74308912	chr1	74285033	74353692	Pnkd	0	1	1	2	TRUE			Zfp648				chr11	6753811	6753965	chr11	6716000	6720037	Gm11981	-33775	1	1	2	TRUE			Car10
chr1	74313282	74313586	chr1	74285033	74353692	Pnkd	0	1	1	2	TRUE			Cacna1e				chr11	7213673	7214253	chr11	7206090	7213923	Igfbp3	0	1	1	2	TRUE			Wfikkn2
chr1	74330987	74332924	chr1	74285033	74353692	Pnkd	0	1	1	2	TRUE			Gm9530				chr11	8495955	8496108	chr11	8431651	8664535	Tns3	0	1	1	2	TRUE			Gm21885
chr1	74361964	74362144	chr1	74362134	74369321	Catip	0	1	1	2	TRUE			Ier5				chr11	8540322	8540469	chr11	8431651	8664535	Tns3	0	1	1	2	TRUE			Gm11545
chr1	74368331	74368535	chr1	74362134	74369321	Catip	0	1	1	2	TRUE			Mr1				chr11	8948437	8948589	chr11	8993136	9011191	Hus1	44548	1	1	2	TRUE			Itga3
chr1	74379278	74380004	chr1	74375202	74386051	Slc11a1	0	1	1	2	TRUE			Stx6				chr11	9189633	9189883	chr11	9191941	9684259	Abca13	2059	1	1	2	TRUE			Hoxb13
chr1	74386687	74387271	chr1	74375202	74386051	Slc11a1	-637	1	1	2	TRUE			BC034090				chr11	9365063	9365373	chr11	9191941	9684259	Abca13	0	1	1	2	TRUE			Hoxb3
chr1	74389914	74390784	chr1	74391608	74397285	Ctdsp1	825	1	1	2	TRUE			Xpr1				chr11	11115546	11115783	chr11	11114015	11263526	Vwc2	0	1	1	2	TRUE			D030028A08Rik
chr1	74391389	74392342	chr1	74391608	74397285	Ctdsp1	0	1	1	2	TRUE			Gm5532				chr11	11115987	11116396	chr11	11114015	11263526	Vwc2	0	1	1	2	TRUE			Npepps
chr1	74396666	74398433	chr1	74391608	74397285	Ctdsp1	0	1	1	2	TRUE			Acbd6				chr11	11562660	11563310	chr11	11557409	11579460	Gm11998	0	1	1	2	TRUE			Arhgap23
chr1	74594166	74594893	chr1	74593747	74601397	Rnf25	0	1	1	2	TRUE			Lhx4				chr11	11611847	11612094	chr11	11589222	11627838	4930512M02Rik	0	1	1	2	TRUE			Srcin1
chr1	74601069	74601528	chr1	74593747	74601397	Rnf25	0	1	1	2	TRUE			Qsox1				chr11	12181125	12181316	chr11	12236675	12412140	Cobl	55360	1	1	2	TRUE			Epop
chr1	74608202	74608380	chr1	74601454	74636893	Stk36	0	1	1	2	TRUE			Tor1aip2				chr11	18052123	18052415	chr11	18095985	18103385	Gm12018	43571	1	1	2	TRUE			Cwc25
chr1	74661470	74662150	chr1	74661701	74701832	Ttll4	0	1	1	2	TRUE			Fam163a				chr11	19860992	19861168	chr11	19924441	20022597	Spred2	63274	1	1	2	TRUE			Lasp1
chr1	74713252	74713811	chr1	74713534	74737897	Cyp27a1	0	1	1	2	TRUE			Tdrd5				chr11	20032041	20032237	chr11	19924441	20022597	Spred2	-9445	1	1	2	TRUE			Plxdc1
chr1	74748698	74748993	chr1	74738921	74748955	Prkag3	0	1	1	2	TRUE			Nphs2				chr11	20054692	20055073	chr11	20062303	20112951	Actr2	7231	1	1	2	TRUE			Neurod2
chr1	74772678	74773463	chr1	74771891	74785319	Wnt6	0	1	1	2	TRUE			Axdnd1				chr11	21172514	21172668	chr11	21091323	21150327	Peli1	-22188	1	1	2	TRUE			Msl1
chr1	74784198	74784456	chr1	74771891	74785319	Wnt6	0	1	1	2	TRUE			Soat1				chr11	21248180	21248380	chr11	21239031	21321133	Vps54	0	1	1	2	TRUE			Rara
chr1	74787957	74788182	chr1	74771891	74785319	Wnt6	-2639	1	1	2	TRUE			Abl2				chr11	21993434	21993582	chr11	21994763	22001651	Otx1	1182	1	1	2	TRUE			Krt222
chr1	74794278	74795017	chr1	74792018	74804175	Wnt10a	0	1	1	2	TRUE			Tor3a				chr11	22234031	22234597	chr11	22005825	22286795	Ehbp1	0	1	1	2	TRUE			Krt24
chr1	74802981	74803642	chr1	74792018	74804175	Wnt10a	0	1	1	2	TRUE			Fam20b				chr11	22506750	22507447	chr11	22512282	22519231	Tmem17	4836	1	1	2	TRUE			Krt19
chr1	74808074	74808390	chr1	74792018	74804175	Wnt10a	-3900	1	1	2	TRUE			Ralgps2				chr11	22841841	22842002	chr11	22834738	22859735	B3gnt2	0	1	1	2	TRUE			Hap1
chr1	74816823	74817407	chr1	74792018	74804175	Wnt10a	-12649	1	1	2	TRUE			Tex35				chr11	23143481	23143638	chr11	23152139	23166375	1700061J23Rik	8502	1	1	2	TRUE			Stat5a
chr1	74854567	74855033	chr1	74850894	74879953	Gm16582	0	1	1	2	TRUE			Cryzl2				chr11	23840698	23840869	chr11	23862645	23895270	Papolg	21777	1	1	2	TRUE			Aoc3
chr1	74882392	74882842	chr1	74881508	74885408	Fev	0	1	1	2	TRUE			Sec16b				chr11	24163344	24163671	chr11	24078055	24168435	Bcl11a	0	1	1	2	TRUE			Aarsd1
chr1	74893441	74893640	chr1	74889933	74893143	Cryba2	-299	1	1	2	TRUE			Brinp2				chr11	24558084	24558240	chr11	24481908	24569951	4933430M04Rik	0	1	1	2	TRUE			Kif18b
chr1	74948408	74949113	chr1	74945314	74951672	Ihh	0	1	1	2	TRUE			Astn1				chr11	26031501	26031681	chr11	25616845	26210576	5730522E02Rik	0	1	1	2	TRUE			Plcd3
chr1	74950108	74950339	chr1	74945314	74951672	Ihh	0	1	1	2	TRUE			Pappa2				chr11	26175620	26175985	chr11	25616845	26210576	5730522E02Rik	0	1	1	2	TRUE			Map3k14
chr1	74964603	74965013	chr1	74967345	75046639	Nhej1	2333	1	1	2	TRUE			Cop1				chr11	26453333	26453505	chr11	26387083	26471883	Fancl	0	1	1	2	TRUE			Arhgap27
chr1	74997071	74997458	chr1	74967345	75046639	Nhej1	0	1	1	2	TRUE			Tnr				chr11	26569383	26569538	chr11	26471401	26593920	Vrk2	0	1	1	2	TRUE			Efcab3
chr1	75016983	75017172	chr1	74967345	75046639	Nhej1	0	1	1	2	TRUE			Gm37294				chr11	26733034	26733363	chr11	26785107	26787859	Gm12070	51745	1	1	2	TRUE			Marchf10
chr1	75141083	75143233	chr1	75135761	75141691	Cnppd1	0	1	1	2	TRUE			4930523C07Rik				chr11	28353425	28353713	chr11	28385683	28584324	Ccdc85a	31971	1	1	2	TRUE			Tanc2
chr1	75168379	75169254	chr1	75168645	75171626	Zfand2b	0	1	1	2	TRUE			Mrps14				chr11	29824656	29824900	chr11	29743050	30026033	Eml6	0	1	1	2	TRUE			Ace3
chr1	75179289	75180539	chr1	75171640	75180392	Abcb6	0	1	1	2	TRUE			Rabgap1l				chr11	30235731	30235935	chr11	30099394	30219772	Sptbn1	-15960	1	1	2	TRUE			Tex2
chr1	75191624	75192565	chr1	75180860	75192010	Atg9a	0	1	1	2	TRUE			Rc3h1				chr11	31035950	31036205	chr11	30954397	31102704	Asb3	0	1	1	2	TRUE			Cep95
chr1	75209039	75209290	chr1	75198240	75210755	Glb1l	0	1	1	2	TRUE			Serpinc1				chr11	31639943	31640113	chr11	31665149	31671862	Bod1	25037	1	1	2	TRUE			Cacng4
chr1	75210501	75211076	chr1	75198240	75210755	Glb1l	0	1	1	2	TRUE			Dars2				chr11	31695616	31695831	chr11	31665149	31671862	Bod1	-23755	1	1	2	TRUE			Gm11650
chr1	75213125	75213457	chr1	75210828	75215606	Stk16	0	1	1	2	TRUE			Cenpl				chr11	31989835	31990112	chr11	31965632	31979651	4930524B15Rik	-10185	1	1	2	TRUE			Prkca
chr1	75218303	75219801	chr1	75214971	75219294	Tuba4a	0	1	1	2	TRUE			Klhl20				chr11	31998495	31998657	chr11	32000418	32033414	Nsg2	1762	1	1	2	TRUE			E030025P04Rik
chr1	75229117	75229530	chr1	75220094	75232093	A630095N17Rik	0	1	1	2	TRUE			Ankrd45				chr11	32176548	32176694	chr11	32188996	32200279	Il9r	12303	1	1	2	TRUE			Rgs9
chr1	75244820	75245101	chr1	75236422	75245692	Dnajb2	0	1	1	2	TRUE			Prdx6				chr11	32259493	32260209	chr11	32231962	32267707	Nprl3	0	1	1	2	TRUE			Gm11682
chr1	75251356	75251846	chr1	75247040	75263771	Ptprn	0	1	1	2	TRUE			Tnfsf4				chr11	32435635	32435925	chr11	32347839	32428188	Sh3pxd2b	-7448	1	1	2	TRUE			2610035D17Rik
chr1	75263131	75263423	chr1	75247040	75263771	Ptprn	0	1	1	2	TRUE			Fasl				chr11	32579379	32579927	chr11	32533265	32624588	Stk10	0	1	1	2	TRUE			4732490B19Rik
chr1	75357363	75357699	chr1	75360291	75368579	Des	2593	1	1	2	TRUE			Suco				chr11	33071073	33071270	chr11	33116977	33147400	Fgf18	45708	1	1	2	TRUE			Slc39a11
chr1	75388163	75389019	chr1	75375296	75432306	Speg	0	1	1	2	TRUE			4930558K02Rik				chr11	33623368	33623831	chr11	33629340	33680682	Kcnip1	5510	1	1	2	TRUE			Sdk2
chr1	75398769	75399517	chr1	75375296	75432306	Speg	0	1	1	2	TRUE			Dnm3				chr11	33780806	33780970	chr11	33629340	33843686	Kcnip1	0	1	1	2	TRUE			4932435O22Rik
chr1	75413613	75414008	chr1	75375296	75432306	Speg	0	1	1	2	TRUE			Eef1aknmt				chr11	34223164	34223561	chr11	34226820	34783905	Dock2	3260	1	1	2	TRUE			Gprc5c
chr1	75435939	75436328	chr1	75435935	75443179	Gmppa	0	1	1	2	TRUE			Vamp4				chr11	34767338	34767591	chr11	34226820	34783905	Dock2	0	1	1	2	TRUE			Jpt1
chr1	75445586	75447009	chr1	75435935	75443179	Gmppa	-2408	1	1	2	TRUE			Prrc2c				chr11	34812528	34813228	chr11	34809184	34833641	Spdl1	0	1	1	2	TRUE			Llgl2
chr1	75447729	75447959	chr1	75450509	75474340	Asic4	2551	1	1	2	TRUE			Fmo1				chr11	35121280	35121556	chr11	35121455	35708507	Slit3	0	1	1	2	TRUE			Itgb4
chr1	75467547	75467871	chr1	75450509	75474340	Asic4	0	1	1	2	TRUE			Fmo3				chr11	35214936	35215293	chr11	35121455	35708507	Slit3	0	1	1	2	TRUE			Acox1
chr1	75477257	75477799	chr1	75474568	75479471	Chpf	0	1	1	2	TRUE			Mroh9				chr11	35247431	35247793	chr11	35121455	35708507	Slit3	0	1	1	2	TRUE			Evpl
chr1	75487143	75488093	chr1	75485824	75506452	Obsl1	0	1	1	2	TRUE			Prrx1				chr11	35517884	35518058	chr11	35121455	35708507	Slit3	0	1	1	2	TRUE			Foxj1
chr1	75505339	75506539	chr1	75485824	75506452	Obsl1	0	1	1	2	TRUE			Gorab				chr11	35731937	35732337	chr11	35121455	35708507	Slit3	-23431	1	1	2	TRUE			Qrich2
chr1	75521140	75522167	chr1	75521528	75537335	Stk11ip	0	1	1	2	TRUE			Gm51663				chr11	35746139	35746314	chr11	35769494	35791285	Pank3	23181	1	1	2	TRUE			Sphk1
chr1	75546365	75546875	chr1	75546265	75559083	Slc4a3	0	1	1	2	TRUE			Kifap3				chr11	36017051	36017272	chr11	36006655	36944241	Tenm2	0	1	1	2	TRUE			Snhg20
chr1	75559273	75559819	chr1	75546265	75559431	Slc4a3	0	1	1	2	TRUE			Scyl3				chr11	36029075	36029326	chr11	36006655	36944241	Tenm2	0	1	1	2	TRUE			Septin9
chr1	77281818	77282121	chr1	77367184	77515088	Epha4	85064	1	1	2	TRUE			BC055324				chr11	37634180	37634555	chr11	37658988	37673166	Gm12128	24434	1	1	2	TRUE			Gm11733
chr1	77298708	77299159	chr1	77367184	77515088	Epha4	68026	1	1	2	TRUE			Sell				chr11	38486667	38486907	chr11	38491547	38520045	Gm12130	4641	1	1	2	TRUE			Pgs1
chr1	77369331	77370059	chr1	77367184	77515088	Epha4	0	1	1	2	TRUE			Selp				chr11	43213841	43214128	chr11	43149876	43262286	Atp10b	0	1	1	2	TRUE			Cyth1
chr1	77370914	77371111	chr1	77367184	77515088	Epha4	0	1	1	2	TRUE			Gm16548				chr11	43499620	43499845	chr11	43474305	43491525	C1qtnf2	-8096	1	1	2	TRUE			C1qtnf1
chr1	77412430	77412713	chr1	77367184	77515088	Epha4	0	1	1	2	TRUE			F5				chr11	43560108	43560253	chr11	43528748	43586999	Ccnjl	0	1	1	2	TRUE			Rbfox3
chr1	77461814	77462181	chr1	77367184	77515088	Epha4	0	1	1	2	TRUE			Ccdc181				chr11	43618202	43618356	chr11	43596039	43601562	Fabp6	-16641	1	1	2	TRUE			Cbx8
chr1	77513410	77516506	chr1	77367184	77515088	Epha4	0	1	1	2	TRUE			Blzf1				chr11	43655112	43655278	chr11	43681997	43707193	Pwwp2a	26720	1	1	2	TRUE			Cbx4
chr1	78203688	78203887	chr1	78201221	78203051	Gm33152	-638	1	1	2	TRUE			Atp1b1				chr11	43835565	43835755	chr11	43774604	43836489	Adra1b	0	1	1	2	TRUE			Tbc1d16
chr1	78215942	78216294	chr1	78214963	78218270	Gm2102	0	1	1	2	TRUE			Gm26685				chr11	44306600	44306777	chr11	44400062	44414677	Il12b	93286	1	1	2	TRUE			Nptx1
chr1	78217335	78217971	chr1	78214963	78218270	Gm2102	0	1	1	2	TRUE			Dpt				chr11	44890433	44890662	chr11	44618099	45008096	Ebf1	0	1	1	2	TRUE			Rptor
chr1	78396400	78396812	chr1	78310345	78420286	Sgpp2	0	1	1	2	TRUE			Gm20743				chr11	46242482	46242668	chr11	46193848	46312358	Cyfip2	0	1	1	2	TRUE			Tepsin
chr1	78419718	78420008	chr1	78310345	78420286	Sgpp2	0	1	1	2	TRUE			1700029M03Rik				chr11	46410012	46410194	chr11	46404727	46407985	Fam71b	-2028	1	1	2	TRUE			2810410L24Rik
chr1	78425713	78426333	chr1	78417957	78488897	Farsb	0	1	1	2	TRUE			4930568G15Rik				chr11	46604599	46604952	chr11	46607009	46629274	Dppa1	2058	1	1	2	TRUE			Slc25a10
chr1	78488607	78489581	chr1	78417957	78488897	Farsb	0	1	1	2	TRUE			Tbx19				chr11	46766323	46766507	chr11	46740222	46779578	Havcr1	0	1	1	2	TRUE			Myadml2
chr1	78537407	78537789	chr1	78511059	78538173	Mogat1	0	1	1	2	TRUE			Sft2d2				chr11	46815905	46816151	chr11	46810798	46844333	Timd4	0	1	1	2	TRUE			Lrrc45
chr1	78553993	78554577	chr1	78511059	78538173	Mogat1	-15821	1	1	2	TRUE			Tiprl				chr11	48815792	48815948	chr11	48806403	48817391	Trim41	0	1	1	2	TRUE			Cbr2
chr1	78657327	78658385	chr1	78657824	78667601	Utp14b	0	1	1	2	TRUE			Gpr161				chr11	49779337	49779879	chr11	49794154	49838620	Gfpt2	14276	1	1	2	TRUE			Ccdc57
chr1	78665993	78666365	chr1	78657824	78667601	Utp14b	0	1	1	2	TRUE			Dcaf6				chr11	50145502	50145745	chr11	50131359	50172785	Tbc1d9b	0	1	1	2	TRUE			Tex19.2
chr1	78702985	78703187	chr1	78657824	78707743	Acsl3	0	1	1	2	TRUE			Adcy10				chr11	50258031	50258366	chr11	50255634	50292336	Maml1	0	1	1	2	TRUE			Ogfod3
chr1	78710254	78711118	chr1	78657824	78707743	Acsl3	-2512	1	1	2	TRUE			Mpzl1				chr11	50475444	50475592	chr11	50389285	50431125	Rufy1	-44320	1	1	2	TRUE			Metrnl
chr1	78724604	78726059	chr1	78657824	78707743	Acsl3	-16862	1	1	2	TRUE			Rcsd1				chr11	50602636	50602982	chr11	50602084	50807573	Adamts2	0	1	1	2	TRUE			Rab10os
chr1	79341757	79341937	chr1	79434367	79440026	Scg2	92431	1	1	2	TRUE			Creg1				chr11	51076480	51076658	chr11	51059224	51072799	Zfp354a	-3682	1	1	2	TRUE			Rab10
chr1	79561285	79561492	chr1	79606875	79671972	Ap1s3	45384	1	1	2	TRUE			Cd247				chr11	51327620	51328044	chr11	51289919	51583925	Col23a1	0	1	1	2	TRUE			Gm26520
chr1	79581470	79581770	chr1	79606875	79671972	Ap1s3	25106	1	1	2	TRUE			Pou2f1				chr11	52417524	52418030	chr11	52396427	52408723	9530068E07Rik	-8802	1	1	2	TRUE			Kif3c
chr1	79671339	79672417	chr1	79606875	79671972	Ap1s3	0	1	1	2	TRUE			Dusp27				chr11	52744064	52744244	chr11	52764705	53187347	Fstl4	20462	1	1	2	TRUE			Dtnb
chr1	79697462	79698088	chr1	79702261	79761769	Wdfy1	4174	1	1	2	TRUE			Gpa33				chr11	53478857	53479076	chr11	53476577	53480195	Sowaha	0	1	1	2	TRUE			Adcy3
chr1	79698544	79698999	chr1	79702261	79761769	Wdfy1	3263	1	1	2	TRUE			Mael				chr11	53819236	53819514	chr11	53785488	53859256	Gm12216	0	1	1	2	TRUE			Ncoa1
chr1	79710586	79711868	chr1	79702261	79761769	Wdfy1	0	1	1	2	TRUE			Ildr2				chr11	54683141	54683398	chr11	54522844	54699286	Rapgef6	0	1	1	2	TRUE			LOC105244649
chr1	79740933	79741330	chr1	79702261	79761769	Wdfy1	0	1	1	2	TRUE			Gm33354				chr11	55038952	55039107	chr11	54978952	55033471	Anxa6	-5482	1	1	2	TRUE			Gm31938
chr1	79750179	79750381	chr1	79702261	79761769	Wdfy1	0	1	1	2	TRUE			Fam78b				chr11	55396384	55396625	chr11	55394158	55420080	Sparc	0	1	1	2	TRUE			Klhl29
chr1	79757601	79757841	chr1	79702261	79761769	Wdfy1	0	1	1	2	TRUE			Uck2				chr11	56001424	56001660	chr11	56024989	56040987	Nmur2	23330	1	1	2	TRUE			Apob
chr1	79762647	79762887	chr1	79702261	79761769	Wdfy1	-879	1	1	2	TRUE			Mir6347				chr11	57830207	57830442	chr11	57828712	57832147	Hand1	0	1	1	2	TRUE			Rhob
chr1	79775950	79776434	chr1	79776017	79781445	Mrpl44	0	1	1	2	TRUE			Tmco1				chr11	58130220	58130363	chr11	58120000	58168513	Gemin5	0	1	1	2	TRUE			7420701I03Rik
chr1	79782716	79782964	chr1	79776017	79781445	Mrpl44	-1272	1	1	2	TRUE			Mgst3				chr11	58264448	58264793	chr11	58274827	58294290	4930438A08Rik	10035	1	1	2	TRUE			Cyria
chr1	79803633	79803908	chr1	79794320	79858665	Serpine2	0	1	1	2	TRUE			Lrrc52				chr11	58391218	58391456	chr11	58379031	58390541	Lypd8	-678	1	1	2	TRUE			Gm35155
chr1	79807085	79807520	chr1	79794320	79858665	Serpine2	0	1	1	2	TRUE			Rxrg				chr11	58475202	58475513	chr11	58489718	58492499	Olfr332	14206	1	1	2	TRUE			Lratd1
chr1	79835926	79836314	chr1	79794320	79858665	Serpine2	0	1	1	2	TRUE			Lmx1a				chr11	58665811	58666081	chr11	58665560	58666544	Olfr322	0	1	1	2	TRUE			4930448C13Rik
chr1	79858156	79858612	chr1	79794320	79858665	Serpine2	0	1	1	2	TRUE			Pbx1				chr11	58731610	58731805	chr11	58732095	58733223	Olfr317	291	1	1	2	TRUE			Lpin1
chr1	79859367	79859587	chr1	79794320	79858665	Serpine2	-703	1	1	2	TRUE			Nuf2				chr11	58981732	58981919	chr11	58978092	58991462	Trim11	0	1	1	2	TRUE			Ntsr2
chr1	80153357	80153734	chr1	80198698	80213944	Fam124b	44965	1	1	2	TRUE			Hsd17b7				chr11	59122997	59123265	chr11	58994255	59136375	Obscn	0	1	1	2	TRUE			Greb1
chr1	80166459	80166863	chr1	80198698	80213944	Fam124b	31836	1	1	2	TRUE			Uap1				chr11	59290442	59290628	chr11	59248041	59290751	Wnt3a	0	1	1	2	TRUE			Kcnf1
chr1	80213256	80214102	chr1	80198698	80213944	Fam124b	0	1	1	2	TRUE			Uhmk1				chr11	59623864	59624108	chr11	59612965	59614225	Olfr225	-9640	1	1	2	TRUE			Odc1
chr1	80339710	80339900	chr1	80264922	80340690	Cul3	0	1	1	2	TRUE			Nos1ap				chr11	59804639	59804919	chr11	59791407	59809601	Flcn	0	1	1	2	TRUE			Zfp996
chr1	80340517	80341443	chr1	80264922	80340690	Cul3	0	1	1	2	TRUE			Olfml2b				chr11	60311081	60311259	chr11	60226713	60352905	Tom1l2	0	1	1	2	TRUE			5730507C01Rik
chr1	80381228	80381603	chr1	80264922	80340690	Cul3	-40539	1	1	2	TRUE			Atf6				chr11	60553888	60554032	chr11	60537682	60558512	Alkbh5	0	1	1	2	TRUE			Gm5784
chr1	80408488	80408836	chr1	80445931	80475660	1700016L21Rik	37096	1	1	2	TRUE			Dusp12				chr11	60815098	60815536	chr11	60788896	60811265	Shmt1	-3834	1	1	2	TRUE			Gm38538
chr1	80606321	80606539	chr1	80501067	80665352	Dock10	0	1	1	2	TRUE			Fcrlb				chr11	60815693	60816027	chr11	60788896	60811265	Shmt1	-4429	1	1	2	TRUE			2410018L13Rik
chr1	80637137	80637664	chr1	80501067	80665352	Dock10	0	1	1	2	TRUE			Fcgr4				chr11	61154455	61154708	chr11	61151780	61175059	Usp22	0	1	1	2	TRUE			Gm21297
chr1	80661655	80661915	chr1	80501067	80665352	Dock10	0	1	1	2	TRUE			Cfap126				chr11	61449453	61449890	chr11	61448416	61453992	Rnf112	0	1	1	2	TRUE			Taf1b
chr1	80664942	80665566	chr1	80501067	80665352	Dock10	0	1	1	2	TRUE			Sdhc				chr11	61597892	61598171	chr11	61515882	61579687	Epn2	-18206	1	1	2	TRUE			Gm29687
chr1	80688012	80688245	chr1	80501067	80758553	Dock10	0	1	1	2	TRUE			Mpz				chr11	62569138	62569490	chr11	62574485	62600305	Trpv2	4996	1	1	2	TRUE			Gm9866
chr1	80722407	80722916	chr1	80501067	80758553	Dock10	0	1	1	2	TRUE			Pcp4l1				chr11	63899135	63899317	chr11	63884692	63922284	Hs3st3b1	0	1	1	2	TRUE			Sox11
chr1	80765652	80765831	chr1	80501067	80758553	Dock10	-7100	1	1	2	TRUE			Tomm40l				chr11	66088907	66089113	chr11	65831323	66168551	Dnah9	0	1	1	2	TRUE			Allc
chr1	80981048	80982181	chr1	81076949	81300096	Nyap2	94769	1	1	2	TRUE			Ndufs2				chr11	66238183	66238326	chr11	66168034	66301237	Gm12296	0	1	1	2	TRUE			Gm31508
chr1	81281062	81281365	chr1	81076949	81300096	Nyap2	0	1	1	2	TRUE			Adamts4				chr11	66893197	66893416	chr11	66905631	66947086	Gm12298	12216	1	1	2	TRUE			Myt1l
chr1	81287118	81287489	chr1	81076949	81300096	Nyap2	0	1	1	2	TRUE			B4galt3				chr11	67099607	67099967	chr11	67078299	67102291	Myh3	0	1	1	2	TRUE			Pxdn
chr1	81296042	81296234	chr1	81076949	81300096	Nyap2	0	1	1	2	TRUE			Ppox				chr11	67121622	67121813	chr11	67112460	67120080	2310065F04Rik	-1543	1	1	2	TRUE			Tpo
chr1	82150716	82151282	chr1	82131915	82132019	Mir6344	-18698	1	1	2	TRUE			Usp21				chr11	67539361	67539574	chr11	67532997	67688992	Gas7	0	1	1	2	TRUE			Sntg2
chr1	82282912	82283684	chr1	82233104	82291439	Irs1	0	1	1	2	TRUE			Ufc1				chr11	67617813	67618044	chr11	67532997	67688992	Gas7	0	1	1	2	TRUE			Tmem18
chr1	82292810	82293081	chr1	82233104	82291439	Irs1	-1372	1	1	2	TRUE			Dedd				chr11	68007010	68007157	chr11	67966457	68207148	Stx8	0	1	1	2	TRUE			Fam110c
chr1	82724739	82725378	chr1	82724889	82752389	Mff	0	1	1	2	TRUE			Nit1				chr11	68386048	68386356	chr11	68209363	68386826	Ntn1	0	1	1	2	TRUE			Bcap29
chr1	82787473	82787834	chr1	82756646	82768461	Tm4sf20	-19013	1	1	2	TRUE			Nectin4				chr11	68502213	68502362	chr11	68503018	68552695	Pik3r6	657	1	1	2	TRUE			Gm40376
chr1	82816019	82816313	chr1	82822455	82823124	Gm17764	6143	1	1	2	TRUE			Arhgap30				chr11	68543744	68543978	chr11	68503018	68552695	Pik3r6	0	1	1	2	TRUE			4933406C10Rik
chr1	82839140	82839989	chr1	82839459	82900995	Agfg1	0	1	1	2	TRUE			Usf1				chr11	68602694	68602914	chr11	68587036	68597951	Ccdc42	-4744	1	1	2	TRUE			Atxn7l1
chr1	83038073	83038859	chr1	83012522	83038448	Slc19a3	0	1	1	2	TRUE			F11r				chr11	68692730	68692967	chr11	68691914	68816624	Myh10	0	1	1	2	TRUE			Twist1
chr1	83076061	83076767	chr1	83060929	83061921	Krtap28-13	-14141	1	1	2	TRUE			Alyref2				chr11	68796691	68796848	chr11	68691914	68816624	Myh10	0	1	1	2	TRUE			Hdac9
chr1	83159641	83159978	chr1	83159754	83210572	Daw1	0	1	1	2	TRUE			Cd244a				chr11	68991670	68991832	chr11	68985700	69008460	Pfas	0	1	1	2	TRUE			Ahr
chr1	84284410	84284754	chr1	84036292	84284645	Pid1	0	1	1	2	TRUE			Ly9				chr11	69088872	69089233	chr11	69088527	69092381	Vamp2	0	1	1	2	TRUE			Ankmy2
chr1	84286824	84287072	chr1	84036292	84284645	Pid1	-2180	1	1	2	TRUE			Slamf7				chr11	69399962	69400111	chr11	69398517	69416194	Kdm6b	0	1	1	2	TRUE			Sostdc1
chr1	84379008	84379204	chr1	84369838	84696221	Dner	0	1	1	2	TRUE			Slamf1				chr11	70026930	70027146	chr11	70017202	70045531	Dlg4	0	1	1	2	TRUE			Crppa
chr1	84497026	84497339	chr1	84369838	84696221	Dner	0	1	1	2	TRUE			Cd84				chr11	70106435	70106590	chr11	70092643	70106186	Asgr2	-250	1	1	2	TRUE			Meox2
chr1	84618069	84618318	chr1	84369838	84696221	Dner	0	1	1	2	TRUE			Gm37065				chr11	71677765	71678096	chr11	71739396	71740534	Gm12326	61301	1	1	2	TRUE			Dgkb
chr1	84695759	84696423	chr1	84369838	84696221	Dner	0	1	1	2	TRUE			Slamf6				chr11	72049501	72049647	chr11	72047527	72135889	Pitpnm3	0	1	1	2	TRUE			Zfp277
chr1	84838233	84840173	chr1	84721188	84839304	Trip12	0	1	1	2	TRUE			Vangl2				chr11	72115321	72115478	chr11	72047527	72135889	Pitpnm3	0	1	1	2	TRUE			Dock4
chr1	84915106	84915572	chr1	84906704	84935083	Slc16a14	0	1	1	2	TRUE			Nhlh1				chr11	72204510	72204821	chr11	72153928	72207482	4933427D14Rik	0	1	1	2	TRUE			Immp2l
chr1	84933676	84934462	chr1	84906704	84935083	Slc16a14	0	1	1	2	TRUE			Ncstn				chr11	72206311	72206507	chr11	72153928	72207482	4933427D14Rik	0	1	1	2	TRUE			Gm2027
chr1	84934652	84935282	chr1	84906704	84935083	Slc16a14	0	1	1	2	TRUE			Pex19				chr11	72705816	72706104	chr11	72690001	72772146	Ankfy1	0	1	1	2	TRUE			Gm34304
chr1	85687426	85687696	chr1	85649987	85701572	Sp100	0	1	1	2	TRUE			Dcaf8				chr11	72781134	72781418	chr11	72777231	72795839	Cyb5d2	0	1	1	2	TRUE			Foxg1
chr1	85703286	85704148	chr1	85649987	85709997	Sp100	0	1	1	2	TRUE			Pea15a				chr11	72849605	72850108	chr11	72796225	72927120	Zzef1	0	1	1	2	TRUE			3110039M20Rik
chr1	85735504	85736749	chr1	85717082	85736606	A630001G21Rik	0	1	1	2	TRUE			Casq1				chr11	72913342	72913509	chr11	72796225	72927120	Zzef1	0	1	1	2	TRUE			Ap4s1
chr1	85751467	85752527	chr1	85751947	85752074	Mir8096	0	1	1	2	TRUE			Atp1a4				chr11	73211579	73211725	chr11	73199481	73224506	Shpk	0	1	1	2	TRUE			Heatr5a
chr1	85793265	85794274	chr1	85793440	85851577	Cab39	0	1	1	2	TRUE			Igsf8				chr11	73475862	73476163	chr11	73485886	73486822	Olfr381	9724	1	1	2	TRUE			Nubpl
chr1	85894466	85895930	chr1	85894509	85908698	Itm2c	0	1	1	2	TRUE			Kcnj9				chr11	74241426	74241671	chr11	74269390	74270362	Olfr406	27720	1	1	2	TRUE			Akap6
chr1	85981740	85982227	chr1	85939536	85961055	Gpr55	-20686	1	1	2	TRUE			Kcnj10				chr11	74595804	74596025	chr11	74383356	74610915	Rap1gap2	0	1	1	2	TRUE			Npas3
chr1	86018180	86018586	chr1	86021944	86024669	Spata3	3359	1	1	2	TRUE			Pigm				chr11	74842891	74843380	chr11	74830923	74845725	Mnt	0	1	1	2	TRUE			Sptssa
chr1	86021835	86022039	chr1	86021944	86024669	Spata3	0	1	1	2	TRUE			Slamf9				chr11	74843639	74843789	chr11	74830923	74845725	Mnt	0	1	1	2	TRUE			Snx6
chr1	86059221	86059823	chr1	86045862	86055456	2810459M11Rik	-3766	1	1	2	TRUE			Igsf9				chr11	75165889	75166112	chr11	75164564	75168152	Hic1	0	1	1	2	TRUE			Baz1a
chr1	86178955	86179150	chr1	86154779	86252491	Armc9	0	1	1	2	TRUE			Tagln2				chr11	75166275	75166421	chr11	75164564	75168152	Hic1	0	1	1	2	TRUE			Aldoart2
chr1	86186847	86187086	chr1	86154779	86252491	Armc9	0	1	1	2	TRUE			Cfap45				chr11	75462188	75462692	chr11	75461538	75466690	Mir22hg	0	1	1	2	TRUE			Insm2
chr1	86217534	86218308	chr1	86154779	86252491	Armc9	0	1	1	2	TRUE			4933439K11Rik				chr11	75493779	75493932	chr11	75486776	75509447	Prpf8	0	1	1	2	TRUE			Gm19990
chr1	86228759	86229135	chr1	86154779	86252491	Armc9	0	1	1	2	TRUE			Vsig8				chr11	75515345	75515490	chr11	75513540	75526580	Scarf1	0	1	1	2	TRUE			Nkx2-9
chr1	86233895	86234230	chr1	86154779	86252491	Armc9	0	1	1	2	TRUE			Slamf8				chr11	75563125	75563273	chr11	75531693	75577572	Slc43a2	0	1	1	2	TRUE			Pax9
chr1	86258056	86258752	chr1	86154779	86278284	Armc9	0	1	1	2	TRUE			Dusp23				chr11	75795073	75795290	chr11	75768270	75796060	Doc2b	0	1	1	2	TRUE			Foxa1
chr1	86263319	86264136	chr1	86154779	86278284	Armc9	0	1	1	2	TRUE			Ackr1				chr11	75795811	75795989	chr11	75768270	75796060	Doc2b	0	1	1	2	TRUE			Ttc6
chr1	86275337	86275603	chr1	86154779	86278284	Armc9	0	1	1	2	TRUE			Cadm3				chr11	76168314	76168560	chr11	76046225	76179638	Vps53	0	1	1	2	TRUE			Sstr1
chr1	86301679	86301957	chr1	86303062	86304060	Gm28626	1106	1	1	2	TRUE			Aim2				chr11	76194457	76194691	chr11	76179670	76209417	Tlcd3a	0	1	1	2	TRUE			Lrfn5
chr1	86303112	86304154	chr1	86303062	86304060	Gm28626	0	1	1	2	TRUE			Ifi204				chr11	76296588	76296972	chr11	76257225	76399141	Nxn	0	1	1	2	TRUE			Mdga2
chr1	86339414	86339672	chr1	86344718	86359455	Ncl	5047	1	1	2	TRUE			Mndal				chr11	76555786	76555984	chr11	76416731	76571384	Abr	0	1	1	2	TRUE			Klhdc1
chr1	86372177	86372375	chr1	86359583	86368507	C130036L24Rik	-3671	1	1	2	TRUE			Ifi203				chr11	76755795	76755971	chr11	76726601	76763578	Gosr1	0	1	1	2	TRUE			5830428M24Rik
chr1	86378810	86379612	chr1	86386241	86389361	Nmur1	6630	1	1	2	TRUE			Olfr433				chr11	76997115	76997417	chr11	76998596	77032343	Slc6a4	1180	1	1	2	TRUE			Sos2
chr1	86380967	86381327	chr1	86386241	86389361	Nmur1	4915	1	1	2	TRUE			Olfr419				chr11	77983684	77984005	chr11	77982815	78030535	Phf12	0	1	1	2	TRUE			Cdkl1
chr1	86398263	86398820	chr1	86386241	86389361	Nmur1	-8903	1	1	2	TRUE			Olfr220				chr11	78143154	78143309	chr11	78094689	78157339	Fam222b	0	1	1	2	TRUE			4930512B01Rik
chr1	86415081	86415434	chr1	86426328	86428049	Tex44	10895	1	1	2	TRUE			Rgs7				chr11	78154025	78154633	chr11	78094689	78157339	Fam222b	0	1	1	2	TRUE			Frmd6
chr1	86415662	86416297	chr1	86426328	86428049	Tex44	10032	1	1	2	TRUE			Opn3				chr11	78163177	78163440	chr11	78158422	78165550	Traf4	0	1	1	2	TRUE			Arid4a
chr1	86440602	86440968	chr1	86426328	86428049	Tex44	-12554	1	1	2	TRUE			Wdr64				chr11	78487807	78487970	chr11	78472329	78497754	Sarm1	0	1	1	2	TRUE			2700049A03Rik
chr1	86441153	86443238	chr1	86426328	86428049	Tex44	-13105	1	1	2	TRUE			Exo1				chr11	78658533	78658751	chr11	78567167	78697425	Nlk	0	1	1	2	TRUE			4930404H11Rik
chr1	86460864	86461194	chr1	86426328	86428049	Tex44	-32816	1	1	2	TRUE			Becn2				chr11	78925020	78925171	chr11	78920786	78960226	Nos2	0	1	1	2	TRUE			Rtn1
chr1	86470712	86470989	chr1	86426328	86428049	Tex44	-42664	1	1	2	TRUE			Pld5				chr11	79711697	79711854	chr11	79711968	79712034	Mir193a	115	1	1	2	TRUE			Ppm1a
chr1	86471945	86472956	chr1	86426328	86428049	Tex44	-43897	1	1	2	TRUE			Sdccag8				chr11	80904503	80905018	chr11	80880162	81152903	Asic2	0	1	1	2	TRUE			Six1
chr1	86479189	86479413	chr1	86526556	86530711	Ptma	47144	1	1	2	TRUE			Akt3				chr11	80990956	80991141	chr11	80880162	81152903	Asic2	0	1	1	2	TRUE			Snapc1
chr1	86503450	86504778	chr1	86526556	86530711	Ptma	21779	1	1	2	TRUE			Zbtb18				chr11	81050623	81050783	chr11	80880162	81152903	Asic2	0	1	1	2	TRUE			Syt16
chr1	86509471	86509878	chr1	86526556	86530711	Ptma	16679	1	1	2	TRUE			Gm51282				chr11	82211929	82212250	chr11	82176665	82179812	Ccl1	-32118	1	1	2	TRUE			Wdr89
chr1	86522440	86522779	chr1	86526556	86530711	Ptma	3778	1	1	2	TRUE			2310043L19Rik				chr11	82421409	82421619	chr11	82388899	82446361	Tmem132e	0	1	1	2	TRUE			Syne2
chr1	86527964	86528821	chr1	86526556	86530711	Ptma	0	1	1	2	TRUE			1700016C15Rik				chr11	84722160	84722303	chr11	84716975	84720432	1700109G15Rik	-1729	1	1	2	TRUE			Esr2
chr1	86530788	86532685	chr1	86526556	86530711	Ptma	-78	1	1	2	TRUE			Catspere1				chr11	85603766	85604009	chr11	85353163	85826058	Bcas3	0	1	1	2	TRUE			Tex21
chr1	86643165	86643401	chr1	86666292	86670573	Nppc	22892	1	1	2	TRUE			Catspere2				chr11	85674196	85674438	chr11	85353163	85826058	Bcas3	0	1	1	2	TRUE			Hspa2
chr1	86669582	86670885	chr1	86666292	86670573	Nppc	0	1	1	2	TRUE			Desi2				chr11	86386068	86386224	chr11	86267032	86357596	Med13	-28473	1	1	2	TRUE			Ppp1r36
chr1	86703589	86704150	chr1	86703803	87050097	Dis3l2	0	1	1	2	TRUE			Hnrnpu				chr11	86615615	86615800	chr11	86583857	86671181	Vmp1	0	1	1	2	TRUE			Churc1
chr1	86721162	86721367	chr1	86703803	87050097	Dis3l2	0	1	1	2	TRUE			Efcab2				chr11	86889292	86889523	chr11	86852603	86852658	Gm51288	-36635	1	1	2	TRUE			Max
chr1	86885175	86885672	chr1	86703803	87050097	Dis3l2	0	1	1	2	TRUE			Kif26b				chr11	88412398	88412631	chr11	88339381	88718229	Msi2	0	1	1	2	TRUE			Fut8
chr1	86967871	86968788	chr1	86703803	87050097	Dis3l2	0	1	1	2	TRUE			Smyd3				chr11	88595852	88596014	chr11	88339381	88718229	Msi2	0	1	1	2	TRUE			Gphn
chr1	87028507	87029541	chr1	86703803	87050097	Dis3l2	0	1	1	2	TRUE			Cnst				chr11	88688984	88689218	chr11	88339381	88718229	Msi2	0	1	1	2	TRUE			Arg2
chr1	87035782	87036036	chr1	86703803	87050097	Dis3l2	0	1	1	2	TRUE			Sccpdh				chr11	89103455	89103823	chr11	89073840	89093064	Gm525	-10392	1	1	2	TRUE			Rdh11
chr1	87041260	87042331	chr1	86703803	87050097	Dis3l2	0	1	1	2	TRUE			Ahctf1				chr11	89966469	89966830	chr11	89982543	90002894	Pctp	15714	1	1	2	TRUE			Zfyve26
chr1	87078349	87078859	chr1	87086690	87089928	Alppl2	7832	1	1	2	TRUE			Cdc42bpa				chr11	89967618	89967794	chr11	89982543	90002894	Pctp	14750	1	1	2	TRUE			Rad51b
chr1	87098591	87098880	chr1	87098001	87101606	Alpi	0	1	1	2	TRUE			Coq8a				chr11	90681215	90681429	chr11	90645689	90687601	Tom1l1	0	1	1	2	TRUE			Zfp36l1
chr1	87127323	87127893	chr1	87124953	87128728	Akp3	0	1	1	2	TRUE			Psen2				chr11	93651325	93651538	chr11	93098365	93601751	Car10	-49575	1	1	2	TRUE			Actn1
chr1	87154232	87154881	chr1	87147654	87156136	Ecel1	0	1	1	2	TRUE			Gm31728				chr11	94240761	94241414	chr11	94235951	94242579	Wfikkn2	0	1	1	2	TRUE			Dcaf5
chr1	87174400	87174660	chr1	87183313	87188405	Prss56	8654	1	1	2	TRUE			Gm5069				chr11	94264486	94264687	chr11	94281838	94286260	Gm21885	17152	1	1	2	TRUE			2310002D06Rik
chr1	87175724	87176214	chr1	87183313	87188405	Prss56	7100	1	1	2	TRUE			Itpkb				chr11	94742157	94742360	chr11	94755135	94761182	Gm11545	12776	1	1	2	TRUE			Galnt16
chr1	87184843	87185347	chr1	87183313	87188405	Prss56	0	1	1	2	TRUE			Stum				chr11	95090042	95090706	chr11	95044474	95076811	Itga3	-13232	1	1	2	TRUE			Ccdc177
chr1	87186263	87187184	chr1	87183313	87188405	Prss56	0	1	1	2	TRUE			Parp1				chr11	96194782	96195059	chr11	96194315	96196610	Hoxb13	0	1	1	2	TRUE			Slc10a1
chr1	87213524	87214681	chr1	87213910	87240488	Eif4e2	0	1	1	2	TRUE			Lin9				chr11	96345857	96346267	chr11	96323125	96347930	Hoxb3	0	1	1	2	TRUE			Rgs6
chr1	87245966	87246494	chr1	87213910	87240488	Eif4e2	-5479	1	1	2	TRUE			Acbd3				chr11	96961030	96961231	chr11	96944145	96965060	D030028A08Rik	0	1	1	2	TRUE			Mideas
chr1	87258553	87258880	chr1	87264352	87310841	Efhd1	5473	1	1	2	TRUE			H3f3a				chr11	97288730	97288901	chr11	97205841	97280576	Npepps	-8155	1	1	2	TRUE			Ptgr2
chr1	87264526	87264830	chr1	87264352	87310841	Efhd1	0	1	1	2	TRUE			Sde2				chr11	97469227	97469451	chr11	97450159	97502400	Arhgap23	0	1	1	2	TRUE			Lin52
chr1	87265185	87265459	chr1	87264352	87310841	Efhd1	0	1	1	2	TRUE			Lefty2				chr11	97469698	97469984	chr11	97450159	97502400	Arhgap23	0	1	1	2	TRUE			Abcd4
chr1	87281692	87282242	chr1	87264352	87310841	Efhd1	0	1	1	2	TRUE			Pycr2				chr11	97500404	97500598	chr11	97450159	97502400	Arhgap23	0	1	1	2	TRUE			Vrtn
chr1	87509387	87509627	chr1	87476828	87510362	Ngef	0	1	1	2	TRUE			Lefty1				chr11	97536464	97536635	chr11	97509339	97575126	Srcin1	0	1	1	2	TRUE			Npc2
chr1	87509954	87511041	chr1	87476828	87510362	Ngef	0	1	1	2	TRUE			Tmem63a				chr11	97629004	97629326	chr11	97627386	97629716	Epop	0	1	1	2	TRUE			Ltbp2
chr1	87574503	87575075	chr1	87574026	87597840	Neu2	0	1	1	2	TRUE			Ephx1				chr11	97764580	97764738	chr11	97745469	97766613	Cwc25	0	1	1	2	TRUE			Batf
chr1	87607552	87608696	chr1	87574026	87597840	Neu2	-9713	1	1	2	TRUE			Nvl				chr11	97825371	97825586	chr11	97799564	97838765	Lasp1	0	1	1	2	TRUE			Flvcr2
chr1	87620094	87621889	chr1	87620311	87720510	Inpp5d	0	1	1	2	TRUE			Cnih4				chr11	97980683	97980851	chr11	97923236	97986446	Plxdc1	0	1	1	2	TRUE			Ttll5
chr1	87638176	87638515	chr1	87620311	87720510	Inpp5d	0	1	1	2	TRUE			Wdr26				chr11	98334227	98334372	chr11	98325416	98329645	Neurod2	-4583	1	1	2	TRUE			Lrrc74a
chr1	87640149	87640748	chr1	87620311	87720510	Inpp5d	0	1	1	2	TRUE			Cnih3				chr11	98795081	98795346	chr11	98795515	98801038	Msl1	170	1	1	2	TRUE			Tmem63c
chr1	87647915	87648338	chr1	87620311	87720510	Inpp5d	0	1	1	2	TRUE			Ccdc121				chr11	98974510	98974653	chr11	98937695	98974942	Rara	0	1	1	2	TRUE			Snw1
chr1	87659190	87660727	chr1	87620311	87720510	Inpp5d	0	1	1	2	TRUE			Dnah14				chr11	99261512	99262114	chr11	99232760	99244147	Krt222	-17366	1	1	2	TRUE			Gm8300
chr1	87755561	87756577	chr1	87728567	87755746	Gm33517	0	1	1	2	TRUE			Lbr				chr11	99272733	99272930	chr11	99279958	99285262	Krt24	7029	1	1	2	TRUE			Gm21319
chr1	87829684	87830010	chr1	87803679	87845157	Sag	0	1	1	2	TRUE			Enah				chr11	100163135	100163396	chr11	100140810	100145926	Krt19	-17210	1	1	2	TRUE			Nrxn3
chr1	87852910	87854351	chr1	87853286	87944489	Dgkd	0	1	1	2	TRUE			Srp9				chr11	100356813	100357009	chr11	100347326	100356141	Hap1	-673	1	1	2	TRUE			Cep128
chr1	87900939	87901332	chr1	87853286	87944489	Dgkd	0	1	1	2	TRUE			Gm33887				chr11	100873934	100874225	chr11	100859350	100885169	Stat5a	0	1	1	2	TRUE			Sel1l
chr1	87947613	87948114	chr1	87945120	88008551	Usp40	0	1	1	2	TRUE			Fbxo28				chr11	101351609	101351829	chr11	101330605	101339430	Aoc3	-12180	1	1	2	TRUE			4930559C10Rik
chr1	87961127	87961984	chr1	87945120	88008551	Usp40	0	1	1	2	TRUE			Capn2				chr11	101402037	101402280	chr11	101406839	101417433	Aarsd1	4560	1	1	2	TRUE			1700019M22Rik
chr1	88007992	88008586	chr1	87945120	88008551	Usp40	0	1	1	2	TRUE			Capn8				chr11	101410319	101410568	chr11	101406839	101417433	Aarsd1	0	1	1	2	TRUE			Kcnk10
chr1	88029090	88029463	chr1	87945120	88008551	Usp40	-20540	1	1	2	TRUE			Susd4				chr11	102915339	102915606	chr11	102905518	102925124	Kif18b	0	1	1	2	TRUE			Spata7
chr1	88094146	88095333	chr1	88055410	88220002	Ugt1a10	0	1	1	2	TRUE			Tlr5				chr11	103090650	103090978	chr11	103070295	103101658	Plcd3	0	1	1	2	TRUE			Ptpn21
chr1	88134619	88134976	chr1	88055410	88220002	Ugt1a10	0	1	1	2	TRUE			Disp1				chr11	103288685	103288897	chr11	103219763	103267401	Map3k14	-21285	1	1	2	TRUE			Ttc8
chr1	88205615	88205890	chr1	88055410	88220002	Ugt1a10	0	1	1	2	TRUE			Brox				chr11	103332315	103332461	chr11	103331483	103344702	Arhgap27	0	1	1	2	TRUE			4930474N09Rik
chr1	88424749	88424930	chr1	88407009	88426438	Spp2	0	1	1	2	TRUE			Aida				chr11	105003054	105003266	chr11	105092218	105117537	Efcab3	88953	1	1	2	TRUE			Foxn3
chr1	88462336	88462833	chr1	88443968	88462440	Gm29538	0	1	1	2	TRUE			Mia3				chr11	105432121	105432345	chr11	105360797	105456735	Marchf10	0	1	1	2	TRUE			Efcab11
chr1	88474032	88475227	chr1	88443968	88462619	Gm29538	-11414	1	1	2	TRUE			Taf1a				chr11	105652077	105652249	chr11	105589985	105929303	Tanc2	0	1	1	2	TRUE			Ttc7b
chr1	88482491	88483059	chr1	88499870	88510066	Glrp1	16812	1	1	2	TRUE			Hhipl2				chr11	105996763	105996916	chr11	105994648	106007550	Ace3	0	1	1	2	TRUE			Dglucy
chr1	88509865	88510266	chr1	88499870	88510066	Glrp1	0	1	1	2	TRUE			Gm34068				chr11	106578353	106578546	chr11	106502138	106612930	Tex2	0	1	1	2	TRUE			Tc2n
chr1	88553536	88554524	chr1	88551516	88562166	Gm19589	0	1	1	2	TRUE			1700056E22Rik				chr11	106806524	106806776	chr11	106789251	106818861	Cep95	0	1	1	2	TRUE			Atxn3
chr1	88562322	88562669	chr1	88551516	88562166	Gm19589	-157	1	1	2	TRUE			1700112H15Rik				chr11	107780979	107781336	chr11	107732356	107794706	Cacng4	0	1	1	2	TRUE			Lgmn
chr1	88575962	88576593	chr1	88551516	88562166	Gm19589	-13797	1	1	2	TRUE			4930488B22Rik				chr11	107827815	107828008	chr11	107793871	107795853	Gm11650	-31963	1	1	2	TRUE			Btbd7
chr1	88587014	88587880	chr1	88551516	88562166	Gm19589	-24849	1	1	2	TRUE			Hlx				chr11	107970945	107971239	chr11	107933386	108343888	Prkca	0	1	1	2	TRUE			Unc79
chr1	88654735	88655528	chr1	88698225	88702191	Arl4c	42698	1	1	2	TRUE			Mtarc1				chr11	108262173	108262530	chr11	107933386	108343888	Prkca	0	1	1	2	TRUE			Serpina1b
chr1	88658448	88658630	chr1	88698225	88702191	Arl4c	39596	1	1	2	TRUE			Mtarc2				chr11	109165787	109166092	chr11	109139290	109144369	E030025P04Rik	-21419	1	1	2	TRUE			Serpina3g
chr1	88705287	88706087	chr1	88698225	88702191	Arl4c	-3097	1	1	2	TRUE			C130074G19Rik				chr11	109261977	109262244	chr11	109225354	109298181	Rgs9	0	1	1	2	TRUE			Dicer1
chr1	88745346	88745751	chr1	88754889	88755733	Platr5	9139	1	1	2	TRUE			Mark1				chr11	110541648	110541838	chr11	110533703	110546399	Gm11682	0	1	1	2	TRUE			Syne3
chr1	88756850	88757285	chr1	88754889	88755733	Platr5	-1118	1	1	2	TRUE			Rab3gap2				chr11	113084829	113084993	chr11	113043905	113201838	2610035D17Rik	0	1	1	2	TRUE			Snhg10
chr1	88786226	88786501	chr1	88754889	88755733	Platr5	-30494	1	1	2	TRUE			Iars2				chr11	113226010	113226430	chr11	113203314	113209669	4732490B19Rik	-16342	1	1	2	TRUE			Tunar
chr1	88943217	88943397	chr1	89016112	89022210	1700067G17Rik	72716	1	1	2	TRUE			Bpnt1				chr11	113264864	113265023	chr11	113244854	113565815	Slc39a11	0	1	1	2	TRUE			Gm2721
chr1	88947138	88947345	chr1	89016112	89022210	1700067G17Rik	68768	1	1	2	TRUE			Eprs				chr11	113783357	113783563	chr11	113780171	114067029	Sdk2	0	1	1	2	TRUE			D430019H16Rik
chr1	89015441	89016141	chr1	89016112	89022210	1700067G17Rik	0	1	1	2	TRUE			Gm2061				chr11	113842625	113842831	chr11	113780171	114067029	Sdk2	0	1	1	2	TRUE			Bdkrb2
chr1	89078901	89079167	chr1	89070414	89155087	Sh3bp4	0	1	1	2	TRUE			Mir297c				chr11	114353337	114353485	chr11	114413404	114448860	4932435O22Rik	59920	1	1	2	TRUE			Gskip
chr1	89089831	89090335	chr1	89070414	89155087	Sh3bp4	0	1	1	2	TRUE			Lyplal1				chr11	114853285	114853495	chr11	114851531	114872617	Gprc5c	0	1	1	2	TRUE			Papola
chr1	89124035	89124391	chr1	89070414	89155087	Sh3bp4	0	1	1	2	TRUE			A730004F24Rik				chr11	115495579	115496371	chr11	115497344	115514393	Jpt1	974	1	1	2	TRUE			Gm19554
chr1	89138289	89138734	chr1	89070414	89155087	Sh3bp4	0	1	1	2	TRUE			Tgfb2				chr11	115849961	115850223	chr11	115824057	115855780	Llgl2	0	1	1	2	TRUE			Gm16087
chr1	89183429	89184026	chr1	89070414	89155087	Sh3bp4	-28343	1	1	2	TRUE			Rrp15				chr11	116006058	116006228	chr11	115974724	116008411	Itgb4	0	1	1	2	TRUE			Bcl11b
chr1	89191431	89191721	chr1	89070414	89155087	Sh3bp4	-36345	1	1	2	TRUE			Spata17				chr11	116181279	116181432	chr11	116171882	116199045	Acox1	0	1	1	2	TRUE			Ccdc85c
chr1	89196228	89196503	chr1	89070414	89155087	Sh3bp4	-41142	1	1	2	TRUE			Gpatch2				chr11	116237229	116237430	chr11	116220558	116238091	Evpl	0	1	1	2	TRUE			Cyp46a1
chr1	89454039	89455833	chr1	89454810	89895282	Agap1	0	1	1	2	TRUE			Esrrg				chr11	116334643	116334819	chr11	116330703	116335354	Foxj1	0	1	1	2	TRUE			Eml1
chr1	89524280	89524680	chr1	89454810	89895282	Agap1	0	1	1	2	TRUE			Ush2a				chr11	116456698	116457157	chr11	116441324	116454347	Qrich2	-2352	1	1	2	TRUE			Gm16596
chr1	89545940	89546123	chr1	89454810	89895282	Agap1	0	1	1	2	TRUE			Kcnk2				chr11	116525402	116525590	chr11	116531099	116536670	Sphk1	5510	1	1	2	TRUE			Yy1
chr1	89580053	89581379	chr1	89454810	89895282	Agap1	0	1	1	2	TRUE			Cenpf				chr11	117095935	117096174	chr11	117076782	117078955	Snhg20	-16981	1	1	2	TRUE			Mirg
chr1	89602986	89603169	chr1	89454810	89895282	Agap1	0	1	1	2	TRUE			Ptpn14				chr11	117180576	117180819	chr11	117199660	117362325	Septin9	18842	1	1	2	TRUE			Ppp2r5c
chr1	89607449	89607642	chr1	89454810	89895282	Agap1	0	1	1	2	TRUE			Smyd2				chr11	117296887	117297118	chr11	117199660	117362325	Septin9	0	1	1	2	TRUE			Dync1h1
chr1	89643843	89644411	chr1	89454810	89895282	Agap1	0	1	1	2	TRUE			Prox1				chr11	117467447	117467684	chr11	117484367	117489014	Gm11733	16684	1	1	2	TRUE			Tecpr2
chr1	89723284	89723679	chr1	89454810	89895282	Agap1	0	1	1	2	TRUE			Prox1os				chr11	117979326	117979489	chr11	117986856	118024011	Pgs1	7368	1	1	2	TRUE			Ankrd9
chr1	89898867	89900509	chr1	89454810	89895282	Agap1	-3586	1	1	2	TRUE			Gm29678				chr11	117999454	117999607	chr11	117986856	118024011	Pgs1	0	1	1	2	TRUE			Amn
chr1	89921916	89922127	chr1	89927961	89931176	Gbx2	5835	1	1	2	TRUE			Rps6kc1				chr11	118191249	118191433	chr11	118164169	118202730	Cyth1	0	1	1	2	TRUE			Cdc42bpb
chr1	89923083	89923576	chr1	89927961	89931176	Gbx2	4386	1	1	2	TRUE			Angel2				chr11	118441792	118441935	chr11	118428456	118451782	C1qtnf1	0	1	1	2	TRUE			Trmt61a
chr1	89926984	89927726	chr1	89927961	89931176	Gbx2	236	1	1	2	TRUE			Vash2				chr11	118512274	118512470	chr11	118489759	118761041	Rbfox3	0	1	1	2	TRUE			Klc1
chr1	89929174	89929378	chr1	89927961	89931176	Gbx2	0	1	1	2	TRUE			Tatdn3				chr11	118512953	118513123	chr11	118489759	118761041	Rbfox3	0	1	1	2	TRUE			Ppp1r13b
chr1	89930445	89931442	chr1	89927961	89931176	Gbx2	0	1	1	2	TRUE			Nsl1				chr11	119039176	119039347	chr11	119038435	119040913	Cbx8	0	1	1	2	TRUE			Tdrd9
chr1	89939395	89940691	chr1	89927961	89931176	Gbx2	-8220	1	1	2	TRUE			Batf3				chr11	119078234	119078402	chr11	119077570	119086237	Cbx4	0	1	1	2	TRUE			E330035G20Rik
chr1	90026730	90027334	chr1	89952590	90014666	Asb18	-12065	1	1	2	TRUE			Fam71a				chr11	119081360	119081528	chr11	119077570	119086237	Cbx4	0	1	1	2	TRUE			A530016L24Rik
chr1	90153129	90153994	chr1	90042131	90153401	Iqca	0	1	1	2	TRUE			Atf3				chr11	119111562	119111735	chr11	119077570	119086237	Cbx4	-25326	1	1	2	TRUE			Adssl1
chr1	90203670	90204446	chr1	90203979	90215722	Ackr3	0	1	1	2	TRUE			D730003I15Rik				chr11	119209019	119209184	chr11	119143042	119228499	Tbc1d16	0	1	1	2	TRUE			Zbtb42
chr1	90228363	90228826	chr1	90203979	90215722	Ackr3	-12642	1	1	2	TRUE			Nenf				chr11	119533182	119533545	chr11	119538718	119547820	Nptx1	5174	1	1	2	TRUE			Gpr132
chr1	90588175	90588615	chr1	90603424	90613341	Cops8	14810	1	1	2	TRUE			Pacc1				chr11	119784880	119785111	chr11	119602904	119899591	Rptor	0	1	1	2	TRUE			Tmem121
chr1	90603084	90603714	chr1	90603424	90613341	Cops8	0	1	1	2	TRUE			Ppp2r5a				chr11	120093195	120093631	chr11	120090521	120098731	Tepsin	0	1	1	2	TRUE			Adam6b
chr1	90633538	90634147	chr1	90603424	90613341	Cops8	-20198	1	1	2	TRUE			Gm32200				chr11	120185807	120185952	chr11	120186649	120189856	2810410L24Rik	698	1	1	2	TRUE			Zfp386
chr1	90906498	90906762	chr1	90915099	90951142	Mlph	8338	1	1	2	TRUE			Dtl				chr11	120498992	120499161	chr11	120491836	120501161	Slc25a10	0	1	1	2	TRUE			Ptprn2
chr1	90909342	90909929	chr1	90915099	90951142	Mlph	5171	1	1	2	TRUE			Lpgat1				chr11	120647401	120647580	chr11	120646030	120648337	Myadml2	0	1	1	2	TRUE			Rapgef5
chr1	90914840	90915574	chr1	90915099	90951142	Mlph	0	1	1	2	TRUE			Nek2				chr11	120715362	120715535	chr11	120713952	120721127	Lrrc45	0	1	1	2	TRUE			Dnah11
chr1	90928427	90928752	chr1	90915099	90951142	Mlph	0	1	1	2	TRUE			1700034H15Rik				chr11	120743747	120744076	chr11	120729484	120732021	Cbr2	-11727	1	1	2	TRUE			Asb13
chr1	90956671	90956939	chr1	90958132	90967667	Rab17	1194	1	1	2	TRUE			Rd3				chr11	120854374	120854535	chr11	120826541	120932872	Ccdc57	0	1	1	2	TRUE			Calml3
chr1	90969088	90969690	chr1	90958132	90969620	Rab17	0	1	1	2	TRUE			Traf5				chr11	121117285	121117452	chr11	121116214	121118677	Tex19.2	0	1	1	2	TRUE			Net1
chr1	90973362	90973857	chr1	90958132	90969620	Rab17	-3743	1	1	2	TRUE			Rcor3				chr11	121184706	121185341	chr11	121177592	121204648	Ogfod3	0	1	1	2	TRUE			Akr1c14
chr1	90974052	90974318	chr1	90958132	90969620	Rab17	-4433	1	1	2	TRUE			Kcnh1				chr11	121697223	121697398	chr11	121702426	121717389	Metrnl	5029	1	1	2	TRUE			Akr1e1
chr1	90974942	90975261	chr1	90958132	90969620	Rab17	-5323	1	1	2	TRUE			Hhat				chr12	3226791	3226941	chr12	3235790	3250374	Rab10os	8850	1	1	2	TRUE			Pfkp
chr1	90998423	90999284	chr1	90998726	91128944	Lrrfip1	0	1	1	2	TRUE			A730013G03Rik				chr12	3237240	3237410	chr12	3235790	3250374	Rab10os	0	1	1	2	TRUE			Adarb2
chr1	91017429	91017751	chr1	90998726	91128944	Lrrfip1	0	1	1	2	TRUE			Sertad4				chr12	3320972	3321529	chr12	3247427	3309969	Rab10	-11004	1	1	2	TRUE			Gtpbp4
chr1	91023958	91024538	chr1	90998726	91128944	Lrrfip1	0	1	1	2	TRUE			Utp25				chr12	3335518	3335858	chr12	3343725	3357153	Gm26520	7868	1	1	2	TRUE			Dip2c
chr1	91037905	91038316	chr1	90998726	91128944	Lrrfip1	0	1	1	2	TRUE			Irf6				chr12	3357309	3357516	chr12	3343725	3357153	Gm26520	-157	1	1	2	TRUE			Chrm3
chr1	91049330	91049562	chr1	90998726	91128944	Lrrfip1	0	1	1	2	TRUE			A130010J15Rik				chr12	3396168	3396528	chr12	3365131	3406494	Kif3c	0	1	1	2	TRUE			Nid1
chr1	91062290	91063217	chr1	90998726	91128944	Lrrfip1	0	1	1	2	TRUE			Traf3ip3				chr12	3794176	3794335	chr12	3572410	3785484	Dtnb	-8693	1	1	2	TRUE			Hecw1
chr1	91064880	91065402	chr1	90998726	91128944	Lrrfip1	0	1	1	2	TRUE			Hsd11b1				chr12	4186297	4187611	chr12	4133396	4213524	Adcy3	0	1	1	2	TRUE			Gli3
chr1	91069729	91069909	chr1	90998726	91128944	Lrrfip1	0	1	1	2	TRUE			Lamb3				chr12	4292248	4293051	chr12	4247361	4477182	Ncoa1	0	1	1	2	TRUE			B230303A05Rik
chr1	91098858	91099334	chr1	90998726	91128944	Lrrfip1	0	1	1	2	TRUE			Camk1g				chr12	4509172	4509367	chr12	4507239	4522374	LOC105244649	0	1	1	2	TRUE			Cdk13
chr1	91179120	91180447	chr1	91179821	91206790	Ramp1	0	1	1	2	TRUE			Mir205hg				chr12	4530610	4530813	chr12	4524112	4529122	Gm31938	-1489	1	1	2	TRUE			Pou6f2
chr1	91186965	91188211	chr1	91179821	91206790	Ramp1	0	1	1	2	TRUE			4930503O07Rik				chr12	5137535	5137875	chr12	5077465	5375682	Klhl29	0	1	1	2	TRUE			Elmo1
chr1	91211095	91211646	chr1	91179821	91225196	Ramp1	0	1	1	2	TRUE			Plxna2				chr12	5151346	5151491	chr12	5077465	5375682	Klhl29	0	1	1	2	TRUE			Aoah
chr1	91216370	91216903	chr1	91179821	91225196	Ramp1	0	1	1	2	TRUE			Cd34				chr12	5166055	5166360	chr12	5077465	5375682	Klhl29	0	1	1	2	TRUE			Olfr11
chr1	91240849	91241493	chr1	91250303	91286521	Ube2f	8811	1	1	2	TRUE			Gm16897				chr12	7890216	7890403	chr12	7977676	8016839	Apob	87274	1	1	2	TRUE			Vmn1r218
chr1	91249734	91250567	chr1	91250303	91286521	Ube2f	0	1	1	2	TRUE			Cd46				chr12	8433309	8433659	chr12	8497660	8500009	Rhob	64002	1	1	2	TRUE			Carmil1
chr1	91252080	91252281	chr1	91250303	91286521	Ube2f	0	1	1	2	TRUE			Cr1l				chr12	11031537	11031822	chr12	11047812	11078741	7420701I03Rik	15991	1	1	2	TRUE			Ripor2
chr1	91257552	91258276	chr1	91250303	91286521	Ube2f	0	1	1	2	TRUE			Cr2				chr12	12370910	12371081	chr12	12262176	12380965	Cyria	0	1	1	2	TRUE			Acot13
chr1	91297780	91298747	chr1	91298337	91321080	Scly	0	1	1	2	TRUE			B020014A21Rik				chr12	12788412	12788559	chr12	12828049	12829248	Gm35155	39491	1	1	2	TRUE			Dcdc2a
chr1	91299077	91299710	chr1	91298337	91321080	Scly	0	1	1	2	TRUE			H60c				chr12	12863248	12863516	chr12	12828049	12829248	Gm35155	-34001	1	1	2	TRUE			Nrsn1
chr1	91321746	91322282	chr1	91322074	91348303	Espnl	0	1	1	2	TRUE			Ppp1r14c				chr12	14150561	14150777	chr12	14147597	14152038	Lratd1	0	1	1	2	TRUE			2610307P16Rik
chr1	91347040	91347304	chr1	91322074	91348303	Espnl	0	1	1	2	TRUE			Iyd				chr12	15026160	15026338	chr12	14996388	15050389	4930448C13Rik	0	1	1	2	TRUE			Cdkal1
chr1	91366133	91366970	chr1	91366429	91374217	Erfe	0	1	1	2	TRUE			A330032P22Rik				chr12	16562931	16563291	chr12	16535668	16589770	Lpin1	0	1	1	2	TRUE			E2f3
chr1	91380598	91380917	chr1	91373860	91398823	Ilkap	0	1	1	2	TRUE			Plekhg1				chr12	16628731	16628901	chr12	16535668	16610966	Lpin1	-17766	1	1	2	TRUE			Dusp22
chr1	91398211	91399096	chr1	91373860	91398823	Ilkap	0	1	1	2	TRUE			Mthfd1l				chr12	16632444	16632760	chr12	16653469	16660227	Ntsr2	20710	1	1	2	TRUE			Exoc2
chr1	91405645	91406070	chr1	91404878	91406029	1700020N18Rik	0	1	1	2	TRUE			Akap12				chr12	16800901	16801078	chr12	16670614	16800886	Greb1	-16	1	1	2	TRUE			Gmds
chr1	91412824	91413975	chr1	91411482	91413222	Hes6	0	1	1	2	TRUE			Rmnd1				chr12	17103637	17103921	chr12	17172099	17176888	Kcnf1	68179	1	1	2	TRUE			Serpinb1c
chr1	91436314	91436808	chr1	91415981	91459328	Per2	0	1	1	2	TRUE			Ccdc170				chr12	17174392	17174609	chr12	17172099	17176888	Kcnf1	0	1	1	2	TRUE			Serpinb1b
chr1	91451659	91451854	chr1	91415981	91459328	Per2	0	1	1	2	TRUE			Esr1				chr12	17527930	17528136	chr12	17544872	17551502	Odc1	16737	1	1	2	TRUE			Serpinb6e
chr1	91456288	91456794	chr1	91415981	91459328	Per2	0	1	1	2	TRUE			Syne1				chr12	18387403	18387940	chr12	18387490	18406758	Zfp996	0	1	1	2	TRUE			Serpinb6c
chr1	91457835	91460011	chr1	91415981	91459328	Per2	0	1	1	2	TRUE			Myct1				chr12	18514221	18514492	chr12	18514509	18535254	5730507C01Rik	18	1	1	2	TRUE			Pxdc1
chr1	91494168	91494960	chr1	91494667	91529307	Traf3ip1	0	1	1	2	TRUE			Fbxo5				chr12	19289253	19289611	chr12	19387869	19408436	Gm5784	98259	1	1	2	TRUE			Cdyl
chr1	91539784	91540963	chr1	91540564	91559590	Asb1	0	1	1	2	TRUE			Rgs17				chr12	22697075	22697218	chr12	22698331	22745734	Gm38538	1114	1	1	2	TRUE			Lyrm4
chr1	91782003	91782188	chr1	91801460	91848034	Twist2	19273	1	1	2	TRUE			Oprm1				chr12	22745172	22745318	chr12	22698331	22745734	Gm38538	0	1	1	2	TRUE			Nrn1
chr1	91954884	91955431	chr1	91928778	92180341	Hdac4	0	1	1	2	TRUE			Cnksr3				chr12	22906334	22906606	chr12	22953996	23010243	2410018L13Rik	47391	1	1	2	TRUE			F13a1
chr1	92034300	92034609	chr1	91928778	92180341	Hdac4	0	1	1	2	TRUE			Ulbp1				chr12	24192255	24192542	chr12	24213505	24252438	Gm21297	20964	1	1	2	TRUE			Snrnp48
chr1	92079853	92080497	chr1	91928778	92180341	Hdac4	0	1	1	2	TRUE			Pcmt1				chr12	24488331	24488608	chr12	24498580	24558571	Taf1b	9973	1	1	2	TRUE			Ofcc1
chr1	92130490	92130771	chr1	91928778	92180341	Hdac4	0	1	1	2	TRUE			Ginm1				chr12	26034958	26035275	chr12	26091961	26210505	Gm29687	56687	1	1	2	TRUE			Tfap2a
chr1	92216247	92216551	chr1	91928778	92180341	Hdac4	-35907	1	1	2	TRUE			Ppil4				chr12	26035469	26035662	chr12	26091961	26210505	Gm29687	56300	1	1	2	TRUE			Mak
chr1	92371322	92372190	chr1	92439718	92473758	Ndufa10	67529	1	1	2	TRUE			Zc3h12d				chr12	26040944	26041179	chr12	26091961	26210505	Gm29687	50783	1	1	2	TRUE			Sirt5
chr1	92437585	92438660	chr1	92439718	92473758	Ndufa10	1059	1	1	2	TRUE			Tab2				chr12	27165638	27165823	chr12	27140795	27160516	Gm9866	-5123	1	1	2	TRUE			Mcur1
chr1	92453717	92453941	chr1	92439718	92473758	Ndufa10	0	1	1	2	TRUE			Ust				chr12	27342008	27342334	chr12	27334267	27342718	Sox11	0	1	1	2	TRUE			Cd83
chr1	92641754	92642213	chr1	92637144	92641948	Cops9	0	1	1	2	TRUE			Sash1				chr12	28571992	28572167	chr12	28553755	28582528	Allc	0	1	1	2	TRUE			Jarid2
chr1	92647764	92649005	chr1	92644217	92648841	Otos	0	1	1	2	TRUE			Samd5				chr12	28975225	28975396	chr12	28910228	29041874	Gm31508	0	1	1	2	TRUE			Atxn1
chr1	92658667	92658914	chr1	92644217	92648841	Otos	-9827	1	1	2	TRUE			Stxbp5				chr12	29047991	29048549	chr12	28910228	29041874	Gm31508	-6118	1	1	2	TRUE			Cap2
chr1	92774885	92775486	chr1	92714233	92730743	Gm29483	-44143	1	1	2	TRUE			Gm31904				chr12	29737435	29737717	chr12	29528383	29923209	Myt1l	0	1	1	2	TRUE			Kif13a
chr1	92790859	92791334	chr1	92831644	92860211	Gpc1	40311	1	1	2	TRUE			Adgb				chr12	29938050	29938203	chr12	29938035	30017658	Pxdn	0	1	1	2	TRUE			A330033J07Rik
chr1	92831316	92832549	chr1	92831644	92860211	Gpc1	0	1	1	2	TRUE			Grm1				chr12	30091152	30091312	chr12	30054660	30132624	Tpo	0	1	1	2	TRUE			A330048O09Rik
chr1	92833963	92834438	chr1	92831644	92860211	Gpc1	0	1	1	2	TRUE			Epm2a				chr12	30199000	30199208	chr12	30174481	30373376	Sntg2	0	1	1	2	TRUE			Iars
chr1	92848584	92848964	chr1	92831644	92860211	Gpc1	0	1	1	2	TRUE			Utrn				chr12	30578692	30578854	chr12	30584442	30591219	Tmem18	5589	1	1	2	TRUE			4930518P08Rik
chr1	92849337	92850374	chr1	92831644	92860211	Gpc1	0	1	1	2	TRUE			B230208H11Rik				chr12	31046102	31046395	chr12	31073967	31079940	Fam110c	27573	1	1	2	TRUE			S1pr3
chr1	92895144	92895362	chr1	92870128	92902906	Ankmy1	0	1	1	2	TRUE			Stx11				chr12	31057727	31058222	chr12	31073967	31079940	Fam110c	15746	1	1	2	TRUE			Secisbp2
chr1	92910478	92911424	chr1	92908377	92910689	5033417F24Rik	0	1	1	2	TRUE			Sf3b5				chr12	31605929	31606334	chr12	31595353	31634597	Bcap29	0	1	1	2	TRUE			Gadd45g
chr1	92911929	92912526	chr1	92910824	92920585	Rnpepl1	0	1	1	2	TRUE			Gm40602				chr12	32683258	32683537	chr12	32724727	32771448	Gm40376	41191	1	1	2	TRUE			Auh
chr1	92956754	92957191	chr1	92933542	92950590	9430060I03Rik	-6165	1	1	2	TRUE			Plagl1				chr12	32696214	32696423	chr12	32724727	32771448	Gm40376	28305	1	1	2	TRUE			Ror2
chr1	92972815	92973302	chr1	92973118	92986391	Gpr35	0	1	1	2	TRUE			Ltv1				chr12	32921728	32922127	chr12	32919383	32953789	4933406C10Rik	0	1	1	2	TRUE			Drd1
chr1	93071377	93071885	chr1	93015454	93082480	Kif1a	0	1	1	2	TRUE			Phactr2				chr12	33174455	33174654	chr12	33146967	33376399	Atxn7l1	0	1	1	2	TRUE			Sfxn1
chr1	93115139	93115394	chr1	93015454	93101874	Kif1a	-13266	1	1	2	TRUE			Pex3				chr12	33310838	33310996	chr12	33146967	33376399	Atxn7l1	0	1	1	2	TRUE			Simc1
chr1	93125014	93125525	chr1	93135239	93145421	Agxt	9715	1	1	2	TRUE			Adat2				chr12	33325786	33325955	chr12	33146967	33376399	Atxn7l1	0	1	1	2	TRUE			Unc5a
chr1	93174519	93174863	chr1	93168422	93231066	Crocc2	0	1	1	2	TRUE			Aig1				chr12	33958098	33958856	chr12	33957670	33959831	Twist1	0	1	1	2	TRUE			Slc34a1
chr1	93210028	93210549	chr1	93168422	93231066	Crocc2	0	1	1	2	TRUE			Hivep2				chr12	33992268	33992544	chr12	33957670	33959831	Twist1	-32438	1	1	2	TRUE			Cxcl14
chr1	93216942	93217681	chr1	93168422	93231066	Crocc2	0	1	1	2	TRUE			Adgrg6				chr12	34896044	34896269	chr12	34047581	34917095	Hdac9	0	1	1	2	TRUE			Slc25a48
chr1	93223914	93224155	chr1	93168422	93231066	Crocc2	0	1	1	2	TRUE			Vta1				chr12	35429504	35429651	chr12	35497978	35534989	Ahr	68328	1	1	2	TRUE			Tgfbi
chr1	93235549	93236594	chr1	93235896	93296448	Sned1	0	1	1	2	TRUE			Gm20125				chr12	36199384	36199576	chr12	36157123	36197291	Ankmy2	-2094	1	1	2	TRUE			Trpc7
chr1	93305683	93306079	chr1	93301204	93305879	Mterf4	0	1	1	2	TRUE			Cited2				chr12	36342716	36342908	chr12	36314168	36318452	Sostdc1	-24265	1	1	2	TRUE			Spock1
chr1	93401437	93401986	chr1	93373895	93404304	Ano7	0	1	1	2	TRUE			Txlnb				chr12	36372742	36373369	chr12	36381449	36478818	Crppa	8081	1	1	2	TRUE			Ntrk2
chr1	93444509	93445966	chr1	93405939	93445701	Hdlbp	0	1	1	2	TRUE			Heca				chr12	36599615	36600020	chr12	36381449	36689503	Crppa	0	1	1	2	TRUE			4930528D03Rik
chr1	93507126	93507472	chr1	93478992	93509732	Septin2	0	1	1	2	TRUE			Abracl				chr12	36677531	36678029	chr12	36381449	36689503	Crppa	0	1	1	2	TRUE			A530065N20Rik
chr1	93635075	93636428	chr1	93620750	93635727	Stk25	0	1	1	2	TRUE			Reps1				chr12	37190994	37191200	chr12	37108539	37179534	Meox2	-11461	1	1	2	TRUE			Gm5084
chr1	93668553	93669384	chr1	93685574	93695770	Bok	16191	1	1	2	TRUE			Ect2l				chr12	38491271	38491836	chr12	37880173	38634239	Dgkb	0	1	1	2	TRUE			Dapk1
chr1	93680169	93680663	chr1	93685574	93695770	Bok	4912	1	1	2	TRUE			Ccdc28a				chr12	40384658	40384830	chr12	40315045	40445790	Zfp277	0	1	1	2	TRUE			4930486L24Rik
chr1	93685828	93686885	chr1	93685574	93695770	Bok	0	1	1	2	TRUE			Nhsl1				chr12	40884850	40885369	chr12	40446052	40846488	Dock4	-38363	1	1	2	TRUE			Tpbpa
chr1	93727131	93727357	chr1	93705390	93731926	Thap4	0	1	1	2	TRUE			Hebp2				chr12	41230891	41231073	chr12	41024089	41955588	Immp2l	0	1	1	2	TRUE			Ctsj
chr1	93753965	93755459	chr1	93705390	93754838	Thap4	0	1	1	2	TRUE			Arfgef3				chr12	41347500	41348194	chr12	41024089	41955588	Immp2l	0	1	1	2	TRUE			Fancc
chr1	93801712	93802252	chr1	93792575	93801934	Dtymk	0	1	1	2	TRUE			Perp				chr12	41529050	41529329	chr12	41024089	41955588	Immp2l	0	1	1	2	TRUE			Ptch1
chr1	93824608	93825892	chr1	93825239	93852361	D2hgdh	0	1	1	2	TRUE			Tnfaip3				chr12	44231689	44231976	chr12	44221355	44224380	Gm2027	-7310	1	1	2	TRUE			Hsd17b3
chr1	93832843	93833163	chr1	93825239	93852361	D2hgdh	0	1	1	2	TRUE			Gm51814				chr12	49282969	49283172	chr12	49368729	49369583	Gm34304	85558	1	1	2	TRUE			Cntnap3
chr1	93845997	93846241	chr1	93825239	93852361	D2hgdh	0	1	1	2	TRUE			1700124M09Rik				chr12	49385313	49385585	chr12	49382882	49386867	Foxg1	0	1	1	2	TRUE			Gm36445
chr1	93909343	93909652	chr1	93918436	93941239	Gal3st2b	8785	1	1	2	TRUE			Gm20139				chr12	49401368	49401540	chr12	49389651	49407346	3110039M20Rik	0	1	1	2	TRUE			Zfp369
chr1	93911824	93912134	chr1	93918436	93941239	Gal3st2b	6303	1	1	2	TRUE			Olig3				chr12	51731710	51732248	chr12	51690965	51738933	Ap4s1	0	1	1	2	TRUE			2410141K09Rik
chr1	93978440	93978757	chr1	93975334	93987027	Gm7889	0	1	1	2	TRUE			Gm33104				chr12	51901151	51901336	chr12	51875872	51971321	Heatr5a	0	1	1	2	TRUE			Zfp953
chr1	93980956	93981207	chr1	93975334	93987027	Gm7889	0	1	1	2	TRUE			Ifngr1				chr12	52142638	52142807	chr12	52097745	52310959	Nubpl	0	1	1	2	TRUE			Fastkd3
chr1	93991135	93991384	chr1	93990504	94011539	Gal3st2c	0	1	1	2	TRUE			Il22ra2				chr12	52142961	52143124	chr12	52097745	52310959	Nubpl	0	1	1	2	TRUE			Gm26844
chr1	94034921	94035917	chr1	94038304	94052553	Pdcd1	2388	1	1	2	TRUE			Il20ra				chr12	52896269	52896597	chr12	52699382	53151015	Akap6	0	1	1	2	TRUE			Tent4a
chr1	94053362	94054217	chr1	94038304	94052553	Pdcd1	-810	1	1	2	TRUE			Slc35d3				chr12	53248075	53248246	chr12	53248431	54072172	Npas3	186	1	1	2	TRUE			Med10
chr1	94074737	94075185	chr1	94038304	94052553	Pdcd1	-22185	1	1	2	TRUE			Pex7				chr12	53348716	53349111	chr12	53248431	54072172	Npas3	0	1	1	2	TRUE			4933416O17Rik
chr1	94078408	94079379	chr1	94038304	94052553	Pdcd1	-25856	1	1	2	TRUE			Map3k5				chr12	54068497	54068960	chr12	53248431	54072172	Npas3	0	1	1	2	TRUE			1700100L14Rik
chr1	94791157	94791397	chr1	94797441	94802472	4930440C22Rik	6045	1	1	2	TRUE			Map7				chr12	54094978	54095199	chr12	53248431	54072172	Npas3	-22807	1	1	2	TRUE			Adamts16
chr1	95228999	95229491	chr1	95313627	95335284	Fam174a	84137	1	1	2	TRUE			Mir6413				chr12	54611466	54611680	chr12	54645373	54656572	Sptssa	33694	1	1	2	TRUE			Irx1
chr1	95313407	95314536	chr1	95313627	95335284	Fam174a	0	1	1	2	TRUE			Mtfr2				chr12	54777792	54777936	chr12	54746356	54795662	Snx6	0	1	1	2	TRUE			Tert
chr1	95342289	95342559	chr1	95313627	95335284	Fam174a	-7006	1	1	2	TRUE			Pde7b				chr12	54778722	54778944	chr12	54746356	54795662	Snx6	0	1	1	2	TRUE			Nkd2
chr1	95572816	95573565	chr1	95587681	95667594	St8sia4	14117	1	1	2	TRUE			Ahi1				chr12	54952502	54952711	chr12	54892988	54986336	Baz1a	0	1	1	2	TRUE			Ell2
chr1	95657359	95657579	chr1	95587681	95667594	St8sia4	0	1	1	2	TRUE			Myb				chr12	55538466	55538768	chr12	55565204	55566896	Aldoart2	26437	1	1	2	TRUE			Mctp1
chr1	95664388	95665593	chr1	95587681	95667594	St8sia4	0	1	1	2	TRUE			Gm33619				chr12	55599472	55599635	chr12	55598916	55602017	Insm2	0	1	1	2	TRUE			Slf1
chr1	95667220	95668073	chr1	95587681	95667594	St8sia4	0	1	1	2	TRUE			Hbs1l				chr12	56182779	56183140	chr12	56253242	56266381	Gm19990	70103	1	1	2	TRUE			Fam172a
chr1	96871648	96872567	chr1	96818783	96872171	Slco4c1	0	1	1	2	TRUE			Aldh8a1				chr12	56613995	56614147	chr12	56611396	56613284	Nkx2-9	-712	1	1	2	TRUE			A830082K12Rik
chr1	97580322	97580838	chr1	97643901	97661676	Macir	63064	1	1	2	TRUE			1700020N01Rik				chr12	56697038	56697224	chr12	56695470	56712822	Pax9	0	1	1	2	TRUE			9330111N05Rik
chr1	97632690	97633163	chr1	97643901	97661676	Macir	10739	1	1	2	TRUE			Gm5420				chr12	56700107	56700381	chr12	56695470	56712822	Pax9	0	1	1	2	TRUE			Adgrv1
chr1	97649989	97650366	chr1	97643901	97661676	Macir	0	1	1	2	TRUE			Sgk1				chr12	57534835	57535116	chr12	57540627	57546111	Foxa1	5512	1	1	2	TRUE			Hapln1
chr1	97769181	97770712	chr1	97706042	97770092	Ppip5k2	0	1	1	2	TRUE			4930444G20Rik				chr12	57542801	57543449	chr12	57540627	57546111	Foxa1	0	1	1	2	TRUE			Ssbp2
chr1	97918592	97918787	chr1	97821093	98095632	Pam	0	1	1	2	TRUE			Raet1a				chr12	57584340	57584521	chr12	57564114	57737904	Ttc6	0	1	1	2	TRUE			4833422C13Rik
chr1	97976640	97977446	chr1	97821093	98095632	Pam	0	1	1	2	TRUE			Slc2a12				chr12	58156315	58157198	chr12	58211803	58216036	Sstr1	54606	1	1	2	TRUE			Rasgrf2
chr1	98056442	98056819	chr1	97821093	98095632	Pam	0	1	1	2	TRUE			Tbpl1				chr12	58211424	58211716	chr12	58211803	58216036	Sstr1	88	1	1	2	TRUE			Msh3
chr1	98059262	98059664	chr1	97821093	98095632	Pam	0	1	1	2	TRUE			Tcf21				chr12	61633152	61633708	chr12	61523166	61845258	Lrfn5	0	1	1	2	TRUE			Jmy
chr1	98129942	98130343	chr1	98131466	98144655	1810006J02Rik	1124	1	1	2	TRUE			Eya4				chr12	66411849	66412055	chr12	66466058	67222549	Mdga2	54004	1	1	2	TRUE			Arsb
chr1	98372464	98372697	chr1	98421123	98509380	Slco6d1	48427	1	1	2	TRUE			Rps12				chr12	66910663	66911182	chr12	66466058	67222549	Mdga2	0	1	1	2	TRUE			Scamp1
chr1	98479277	98479621	chr1	98421123	98509380	Slco6d1	0	1	1	2	TRUE			Slc18b1				chr12	69286546	69286743	chr12	69241831	69283961	Klhdc1	-2586	1	1	2	TRUE			Ap3b1
chr1	98545425	98545697	chr1	98421123	98509380	Slco6d1	-36046	1	1	2	TRUE			Vnn3				chr12	69509621	69510005	chr12	69464786	69475550	5830428M24Rik	-34072	1	1	2	TRUE			Tbca
chr1	98589384	98590000	chr1	98589516	98607386	Gm7967	0	1	1	2	TRUE			Taar6				chr12	69608575	69608748	chr12	69583760	69681852	Sos2	0	1	1	2	TRUE			Otp
chr1	99861560	99861845	chr1	99772400	100490598	Cntnap5b	0	1	1	2	TRUE			Gm40614				chr12	69784129	69784412	chr12	69746847	69790707	Cdkl1	0	1	1	2	TRUE			Wdr41
chr1	100223901	100224083	chr1	99772400	100490598	Cntnap5b	0	1	1	2	TRUE			Stx7				chr12	69819889	69820079	chr12	69790343	69841880	4930512B01Rik	0	1	1	2	TRUE			Pde8b
chr1	100231507	100232156	chr1	99772400	100490598	Cntnap5b	0	1	1	2	TRUE			Moxd1				chr12	70877757	70877927	chr12	70825513	70902234	Frmd6	0	1	1	2	TRUE			Sv2c
chr1	104754585	104754768	chr1	104768519	104995481	Cdh20	13752	1	1	2	TRUE			Gm15270				chr12	71093702	71094109	chr12	71015966	71099351	Arid4a	0	1	1	2	TRUE			Ankdd1b
chr1	104761739	104761945	chr1	104768519	104995481	Cdh20	6575	1	1	2	TRUE			Ccn2				chr12	71250515	71250710	chr12	71136847	71243303	2700049A03Rik	-7213	1	1	2	TRUE			Ankrd31
chr1	104768778	104769210	chr1	104768519	104995481	Cdh20	0	1	1	2	TRUE			Enpp1				chr12	71563115	71563338	chr12	71540606	71556133	4930404H11Rik	-6983	1	1	2	TRUE			2310005E17Rik
chr1	105170917	105171317	chr1	105116452	105127780	Gm29012	-43138	1	1	2	TRUE			Enpp3				chr12	72303598	72304106	chr12	72211748	72409054	Rtn1	0	1	1	2	TRUE			Tmem174
chr1	105389073	105390363	chr1	105356006	105361737	Gm17634	-27337	1	1	2	TRUE			Med23				chr12	72801276	72801428	chr12	72761210	72794940	Ppm1a	-6337	1	1	2	TRUE			Tmem171
chr1	105780643	105780836	chr1	105780722	105847981	Tnfrsf11a	0	1	1	2	TRUE			Arg1				chr12	73035155	73035430	chr12	73041826	73046712	Six1	6397	1	1	2	TRUE			2310020H05Rik
chr1	105787071	105787476	chr1	105780722	105847981	Tnfrsf11a	0	1	1	2	TRUE			Akap7				chr12	73971414	73971635	chr12	73964496	73988964	Snapc1	0	1	1	2	TRUE			Map1b
chr1	105844437	105844717	chr1	105780722	105847981	Tnfrsf11a	0	1	1	2	TRUE			Gm40617				chr12	74020419	74020569	chr12	73997776	74267916	Syt16	0	1	1	2	TRUE			Naip5
chr1	105880907	105881258	chr1	105780722	105847981	Tnfrsf11a	-32927	1	1	2	TRUE			Epb41l2				chr12	74228077	74228229	chr12	73997776	74267916	Syt16	0	1	1	2	TRUE			Naip6
chr1	105891168	105891346	chr1	105780722	105847981	Tnfrsf11a	-43188	1	1	2	TRUE			Gm29571				chr12	75683080	75683250	chr12	75630593	75669537	Wdr89	-13544	1	1	2	TRUE			Ocln
chr1	105971707	105972067	chr1	105979349	105990282	Gm7160	7283	1	1	2	TRUE			Gm9767				chr12	75849435	75849753	chr12	75818317	76110928	Syne2	0	1	1	2	TRUE			Cd180
chr1	105980756	105981115	chr1	105979349	105990282	Gm7160	0	1	1	2	TRUE			Samd3				chr12	76179987	76180340	chr12	76120418	76177259	Esr2	-2729	1	1	2	TRUE			Mast4
chr1	105991089	105991519	chr1	105990405	106034079	Zcchc2	0	1	1	2	TRUE			L3mbtl3				chr12	76211933	76212083	chr12	76198689	76246746	Tex21	0	1	1	2	TRUE			Gm30551
chr1	105993790	105994106	chr1	105990405	106034079	Zcchc2	0	1	1	2	TRUE			Gm8709				chr12	76405119	76405462	chr12	76404175	76406936	Hspa2	0	1	1	2	TRUE			Erbin
chr1	105998420	105998833	chr1	105990405	106034079	Zcchc2	0	1	1	2	TRUE			Arhgap18				chr12	76411861	76413223	chr12	76417598	76439491	Ppp1r36	4376	1	1	2	TRUE			Nln
chr1	106030389	106030739	chr1	105990405	106034079	Zcchc2	0	1	1	2	TRUE			Lama2				chr12	76757739	76757986	chr12	76765537	76783178	Churc1	7552	1	1	2	TRUE			Rnf180
chr1	106035073	106035249	chr1	105990405	106034079	Zcchc2	-995	1	1	2	TRUE			Ptprk				chr12	77010538	77010685	chr12	76937268	76962248	Max	-48291	1	1	2	TRUE			Ipo11
chr1	106035460	106035696	chr1	105990405	106034079	Zcchc2	-1382	1	1	2	TRUE			Themis				chr12	77439134	77439416	chr12	77238103	77475996	Fut8	0	1	1	2	TRUE			Zswim6
chr1	106037080	106037264	chr1	105990405	106034079	Zcchc2	-3002	1	1	2	TRUE			2310057J18Rik				chr12	78661851	78662038	chr12	78226654	78684769	Gphn	0	1	1	2	TRUE			Pde4d
chr1	106151900	106152336	chr1	106152624	106171524	Gm20753	289	1	1	2	TRUE			Soga3				chr12	79125504	79125677	chr12	79130787	79156301	Arg2	5111	1	1	2	TRUE			Rab3c
chr1	106274644	106275081	chr1	106171868	106394245	Phlpp1	0	1	1	2	TRUE			Echdc1				chr12	79185552	79185742	chr12	79174232	79190961	Rdh11	0	1	1	2	TRUE			Gpbp1
chr1	106279825	106280045	chr1	106171868	106394245	Phlpp1	0	1	1	2	TRUE			Rnf146				chr12	79259456	79259711	chr12	79232346	79296282	Zfyve26	0	1	1	2	TRUE			Map3k1
chr1	106316692	106317472	chr1	106171868	106394245	Phlpp1	0	1	1	2	TRUE			Rspo3				chr12	79516962	79517201	chr12	79297281	79814690	Rad51b	0	1	1	2	TRUE			Gm41062
chr1	106395286	106395767	chr1	106171868	106394245	Phlpp1	-1042	1	1	2	TRUE			Cenpw				chr12	80090548	80090692	chr12	80107759	80113013	Zfp36l1	17068	1	1	2	TRUE			Slc38a9
chr1	106400655	106401458	chr1	106171868	106394245	Phlpp1	-6411	1	1	2	TRUE			Trmt11				chr12	80106193	80106457	chr12	80107759	80113013	Zfp36l1	1303	1	1	2	TRUE			Plpp1
chr1	106408051	106408988	chr1	106171868	106394245	Phlpp1	-13807	1	1	2	TRUE			Hint3				chr12	80155761	80156059	chr12	80167541	80260363	Actn1	11483	1	1	2	TRUE			Dhx29
chr1	106469477	106470049	chr1	106538175	106714290	Bcl2	68127	1	1	2	TRUE			Ncoa7				chr12	80380203	80380387	chr12	80335847	80436601	Dcaf5	0	1	1	2	TRUE			1700084D21Rik
chr1	106511545	106512069	chr1	106538175	106714290	Bcl2	26107	1	1	2	TRUE			Hey2				chr12	80506817	80507027	chr12	80507205	80517954	2310002D06Rik	179	1	1	2	TRUE			Ndufs4
chr1	106515476	106515879	chr1	106538175	106714290	Bcl2	22297	1	1	2	TRUE			Hddc2				chr12	80575778	80575958	chr12	80518470	80603898	Galnt16	0	1	1	2	TRUE			Isl1
chr1	106517673	106518246	chr1	106538175	106714290	Bcl2	19930	1	1	2	TRUE			Tpd52l1				chr12	80758850	80759310	chr12	80755446	80760715	Ccdc177	0	1	1	2	TRUE			Gm6416
chr1	106555429	106555775	chr1	106538175	106714290	Bcl2	0	1	1	2	TRUE			Rnf217				chr12	80984357	80984562	chr12	80953184	80968705	Slc10a1	-15653	1	1	2	TRUE			Emb
chr1	106628865	106629275	chr1	106538175	106714290	Bcl2	0	1	1	2	TRUE			Nkain2				chr12	82639798	82640167	chr12	82616924	83162056	Rgs6	0	1	1	2	TRUE			Hcn1
chr1	106629807	106630111	chr1	106538175	106714290	Bcl2	0	1	1	2	TRUE			Trdn				chr12	83034378	83034531	chr12	82616924	83162056	Rgs6	0	1	1	2	TRUE			Gm3667
chr1	106653519	106654204	chr1	106538175	106714290	Bcl2	0	1	1	2	TRUE			Rsph4a				chr12	84174040	84174231	chr12	84149173	84194015	Mideas	0	1	1	2	TRUE			Gm10406
chr1	106681003	106681291	chr1	106538175	106714290	Bcl2	0	1	1	2	TRUE			Zup1				chr12	84256474	84256618	chr12	84285295	84315832	Ptgr2	28678	1	1	2	TRUE			Dnase1l3
chr1	106687653	106688542	chr1	106538175	106714290	Bcl2	0	1	1	2	TRUE			A830082N09Rik				chr12	84546878	84547056	chr12	84451507	84531533	Lin52	-15346	1	1	2	TRUE			Pxk
chr1	106700714	106700968	chr1	106538175	106714290	Bcl2	0	1	1	2	TRUE			Rwdd1				chr12	84612474	84612685	chr12	84602530	84617466	Abcd4	0	1	1	2	TRUE			Fhit
chr1	106711983	106712574	chr1	106538175	106714290	Bcl2	0	1	1	2	TRUE			Trappc3l				chr12	84634111	84634282	chr12	84641018	84651455	Vrtn	6737	1	1	2	TRUE			Ptprg
chr1	106713737	106715069	chr1	106538175	106714290	Bcl2	0	1	1	2	TRUE			Calhm6				chr12	84735390	84735577	chr12	84754558	84773112	Npc2	18982	1	1	2	TRUE			Cadps
chr1	106796161	106797142	chr1	106770787	106796725	Vps4b	0	1	1	2	TRUE			Dse				chr12	84785217	84785799	chr12	84783211	84876491	Ltbp2	0	1	1	2	TRUE			Gm5087
chr1	106883611	106884095	chr1	106861174	106883348	Serpinb5	-264	1	1	2	TRUE			Tspyl1				chr12	84828671	84828967	chr12	84783211	84876491	Ltbp2	0	1	1	2	TRUE			Sntn
chr1	106932071	106932419	chr1	106934448	106957081	Serpinb12	2030	1	1	2	TRUE			Tspyl4				chr12	84829123	84829373	chr12	84783211	84876491	Ltbp2	0	1	1	2	TRUE			Il3ra
chr1	107583864	107584270	chr1	107590005	107606150	Serpinb8	5736	1	1	2	TRUE			Hs3st5				chr12	84875952	84876099	chr12	84783211	84876491	Ltbp2	0	1	1	2	TRUE			Rarb
chr1	107589925	107590823	chr1	107590005	107606150	Serpinb8	0	1	1	2	TRUE			Marcks				chr12	85725261	85725470	chr12	85686719	85709087	Batf	-16175	1	1	2	TRUE			Thrb
chr1	112456160	112456650	chr1	112377328	112416918	Gm32810	-39243	1	1	2	TRUE			5930403N24Rik				chr12	85746930	85747075	chr12	85746538	85813585	Flvcr2	0	1	1	2	TRUE			Nr1d2
chr1	115799515	115799921	chr1	115684736	116587322	Cntnap5a	0	1	1	2	TRUE			Lama4				chr12	86039952	86040118	chr12	85824919	86053760	Ttll5	0	1	1	2	TRUE			Ube2e2
chr1	116588806	116589106	chr1	115684736	116587322	Cntnap5a	-1485	1	1	2	TRUE			Fam229b				chr12	86775690	86776039	chr12	86734368	86763795	Lrrc74a	-11896	1	1	2	TRUE			Nid2
chr1	118310933	118311588	chr1	118298513	118311346	Tsn	0	1	1	2	TRUE			Ccn6				chr12	86806832	86806979	chr12	86734368	86763795	Lrrc74a	-43038	1	1	2	TRUE			Gng2
chr1	118321501	118322275	chr1	118321842	118333831	Nifk	0	1	1	2	TRUE			Gm31616				chr12	87072779	87072951	chr12	87021339	87091822	Tmem63c	0	1	1	2	TRUE			Zswim8
chr1	118458748	118459854	chr1	118389057	118609462	Clasp1	0	1	1	2	TRUE			Fyn				chr12	87481793	87482051	chr12	87449909	87472299	Snw1	-9495	1	1	2	TRUE			Camk2g
chr1	118476826	118477136	chr1	118389057	118609462	Clasp1	0	1	1	2	TRUE			Gm16364				chr12	87558519	87558702	chr12	87514315	87518265	Gm8300	-40255	1	1	2	TRUE			Plau
chr1	118627635	118628443	chr1	118627944	118685168	Tfcp2l1	0	1	1	2	TRUE			Traf3ip2				chr12	87783678	87783850	chr12	87772424	87775755	Gm21319	-7924	1	1	2	TRUE			Vcl
chr1	118699073	118699873	chr1	118627944	118685168	Tfcp2l1	-13906	1	1	2	TRUE			E130307A14Rik				chr12	89277137	89277334	chr12	88794503	90334933	Nrxn3	0	1	1	2	TRUE			Zfp503
chr1	118711508	118712228	chr1	118627944	118685168	Tfcp2l1	-26341	1	1	2	TRUE			Mfsd4b4				chr12	89385516	89385703	chr12	88794503	90334933	Nrxn3	0	1	1	2	TRUE			Lrmda
chr1	118719820	118720261	chr1	118627944	118685168	Tfcp2l1	-34653	1	1	2	TRUE			Mfsd4b2				chr12	90081221	90082215	chr12	88794503	90334933	Nrxn3	0	1	1	2	TRUE			Gm10248
chr1	118720523	118720968	chr1	118627944	118685168	Tfcp2l1	-35356	1	1	2	TRUE			Mfsd4b3-ps				chr12	91147842	91148074	chr12	90998491	91384409	Cep128	0	1	1	2	TRUE			Kcnma1
chr1	118787228	118787731	chr1	118834060	119053619	Gli2	46330	1	1	2	TRUE			Mfsd4b5				chr12	91164000	91164789	chr12	90998491	91384409	Cep128	0	1	1	2	TRUE			Rps24
chr1	118825374	118825795	chr1	118834060	119053619	Gli2	8266	1	1	2	TRUE			Mfsd4b1				chr12	91873034	91873465	chr12	91806042	91849157	Sel1l	-23878	1	1	2	TRUE			4933413J09Rik
chr1	118851496	118851678	chr1	118834060	119053619	Gli2	0	1	1	2	TRUE			Slc16a10				chr12	93348191	93348362	chr12	93416456	93444823	4930559C10Rik	68095	1	1	2	TRUE			Dnah12
chr1	118982387	118982760	chr1	118834060	119053619	Gli2	0	1	1	2	TRUE			Rpf2				chr12	96064529	96064743	chr12	96046620	96047222	1700019M22Rik	-17308	1	1	2	TRUE			Hesx1
chr1	119033696	119034306	chr1	118834060	119053619	Gli2	0	1	1	2	TRUE			Gtf3c6				chr12	98574583	98574761	chr12	98429436	98574712	Kcnk10	0	1	1	2	TRUE			Erc2
chr1	119047730	119048069	chr1	118834060	119053619	Gli2	0	1	1	2	TRUE			Amd1				chr12	98670346	98670498	chr12	98628141	98669819	Spata7	-528	1	1	2	TRUE			Cacna2d3
chr1	119053197	119054202	chr1	118834060	119053619	Gli2	0	1	1	2	TRUE			Cdk19				chr12	98688264	98688568	chr12	98676740	98734645	Ptpn21	0	1	1	2	TRUE			Cacna1d
chr1	119083490	119083825	chr1	118834060	119053619	Gli2	-29872	1	1	2	TRUE			Slc22a16				chr12	98970729	98971059	chr12	98920573	98983238	Ttc8	0	1	1	2	TRUE			Sfmbt1
chr1	119087469	119087767	chr1	118834060	119053619	Gli2	-33851	1	1	2	TRUE			Ddo				chr12	99147954	99148529	chr12	99161276	99162808	4930474N09Rik	12748	1	1	2	TRUE			Mettl6
chr1	119093925	119094341	chr1	118834060	119053619	Gli2	-40307	1	1	2	TRUE			Mettl24				chr12	99475190	99475481	chr12	99195093	99450074	Foxn3	-25117	1	1	2	TRUE			Galnt15
chr1	119421812	119422351	chr1	119415462	119422248	Inhbb	0	1	1	2	TRUE			Wasf1				chr12	99705398	99705648	chr12	99717530	99883442	Efcab11	11883	1	1	2	TRUE			Dph3
chr1	119423469	119423818	chr1	119415462	119422248	Inhbb	-1222	1	1	2	TRUE			Gpr6				chr12	100316097	100316305	chr12	100300769	100520822	Ttc7b	0	1	1	2	TRUE			Oxnad1
chr1	119456702	119458472	chr1	119470304	119504782	Ralb	11833	1	1	2	TRUE			Fig4				chr12	100840059	100840243	chr12	100779056	100872610	Dglucy	0	1	1	2	TRUE			1700024G13Rik
chr1	119477089	119477427	chr1	119470304	119504782	Ralb	0	1	1	2	TRUE			Ak9				chr12	101726270	101726432	chr12	101645445	101718523	Tc2n	-7748	1	1	2	TRUE			Chat
chr1	119504189	119505300	chr1	119470304	119504782	Ralb	0	1	1	2	TRUE			Zbtb24				chr12	101949116	101949332	chr12	101918900	101958243	Atxn3	0	1	1	2	TRUE			Prrxl1
chr1	119750152	119750533	chr1	119658092	119837071	Ptpn4	0	1	1	2	TRUE			Mical1				chr12	101954240	101954391	chr12	101918900	101958243	Atxn3	0	1	1	2	TRUE			Vstm4
chr1	119805871	119806239	chr1	119658092	119837071	Ptpn4	0	1	1	2	TRUE			Smpd2				chr12	102412377	102412619	chr12	102394081	102439092	Lgmn	0	1	1	2	TRUE			Syt15
chr1	119807797	119807987	chr1	119658092	119837071	Ptpn4	0	1	1	2	TRUE			Cd164				chr12	102866975	102867119	chr12	102780796	102878442	Btbd7	0	1	1	2	TRUE			Mir297-1
chr1	119836922	119837906	chr1	119658092	119837071	Ptpn4	0	1	1	2	TRUE			Ccdc162				chr12	103179307	103179587	chr12	102948858	103183997	Unc79	0	1	1	2	TRUE			Wapl
chr1	119869042	119869286	chr1	119658092	119837071	Ptpn4	-31972	1	1	2	TRUE			Cep57l1				chr12	103714232	103714376	chr12	103728155	103738189	Serpina1b	13780	1	1	2	TRUE			Grid1
chr1	119895036	119895232	chr1	119907900	119913183	Tmem177	12669	1	1	2	TRUE			Sesn1				chr12	104201914	104202075	chr12	104214453	104241944	Serpina3g	12379	1	1	2	TRUE			4930596D02Rik
chr1	119912955	119913677	chr1	119907900	119913183	Tmem177	0	1	1	2	TRUE			Armc2				chr12	104644839	104644993	chr12	104687741	104751952	Dicer1	42749	1	1	2	TRUE			Ccser2
chr1	119964966	119965314	chr1	119923339	119997232	Cfap221	0	1	1	2	TRUE			Foxo3				chr12	104995469	104995625	chr12	104929932	104998677	Syne3	0	1	1	2	TRUE			Nrg3
chr1	119997191	119997492	chr1	119923339	119997232	Cfap221	0	1	1	2	TRUE			Afg1l				chr12	105023265	105023486	chr12	105030616	105032279	Snhg10	7131	1	1	2	TRUE			1700109I08Rik
chr1	120033108	120033449	chr1	120006979	120063532	Sctr	0	1	1	2	TRUE			Ostm1				chr12	105344183	105344380	chr12	105336593	105383932	Tunar	0	1	1	2	TRUE			Gm2832
chr1	120047463	120047661	chr1	120006979	120063532	Sctr	0	1	1	2	TRUE			Sec63				chr12	105384906	105385207	chr12	105336593	105383932	Tunar	-975	1	1	2	TRUE			Ear1
chr1	120055467	120055762	chr1	120006979	120063532	Sctr	0	1	1	2	TRUE			Scml4				chr12	105399370	105399585	chr12	105394855	105403760	Gm2721	0	1	1	2	TRUE			Ang3
chr1	120056850	120057759	chr1	120006979	120063532	Sctr	0	1	1	2	TRUE			Gm5079				chr12	105430855	105431032	chr12	105453855	105493095	D430019H16Rik	22824	1	1	2	TRUE			Ang6
chr1	120073352	120074094	chr1	120067376	120073780	Tmem37	0	1	1	2	TRUE			Pdss2				chr12	105550001	105550359	chr12	105563171	105593071	Bdkrb2	12813	1	1	2	TRUE			Gm3327
chr1	120093639	120093974	chr1	120113279	120120919	Dbi	19306	1	1	2	TRUE			Bend3				chr12	105702068	105702373	chr12	105685351	105703057	Gskip	0	1	1	2	TRUE			Gm16976
chr1	120099535	120100112	chr1	120113279	120120919	Dbi	13168	1	1	2	TRUE			Cd24a				chr12	105849657	105849865	chr12	105784696	105838943	Papola	-10715	1	1	2	TRUE			Txndc16
chr1	120112439	120112647	chr1	120113279	120120919	Dbi	633	1	1	2	TRUE			F930017D23Rik				chr12	105882734	105883217	chr12	105899415	105902430	Gm19554	16199	1	1	2	TRUE			Fermt2
chr1	120120543	120121773	chr1	120113279	120120919	Dbi	0	1	1	2	TRUE			1700027J07Rik				chr12	106885717	106885917	chr12	106953809	106955932	Gm16087	67893	1	1	2	TRUE			4933425B07Rik
chr1	120197118	120197514	chr1	120121186	120188189	3110009E18Rik	-8930	1	1	2	TRUE			Qrsl1				chr12	107864509	107865009	chr12	107910402	108003414	Bcl11b	45394	1	1	2	TRUE			D330046F09Rik
chr1	120264817	120265775	chr1	120226413	120265286	Steap3	0	1	1	2	TRUE			Rtn4ip1				chr12	108220860	108221031	chr12	108203599	108275393	Ccdc85c	0	1	1	2	TRUE			Cdkn3
chr1	120342359	120342619	chr1	120340581	120343174	C1ql2	0	1	1	2	TRUE			Crybg1				chr12	108359692	108359938	chr12	108334315	108362234	Cyp46a1	0	1	1	2	TRUE			Cgrrf1
chr1	120469017	120469515	chr1	120474537	120505024	Marco	5023	1	1	2	TRUE			Speer5-ps1				chr12	108473048	108473273	chr12	108371152	108539564	Eml1	0	1	1	2	TRUE			Samd4
chr1	120603732	120604058	chr1	120602486	120607991	En1	0	1	1	2	TRUE			Atg5				chr12	108555239	108555409	chr12	108536401	108555618	Gm16596	0	1	1	2	TRUE			Gm10371
chr1	120613919	120614256	chr1	120602486	120607991	En1	-5929	1	1	2	TRUE			Prdm1				chr12	108751641	108751792	chr12	108793296	108820148	Yy1	41505	1	1	2	TRUE			Mapk1ip1l
chr1	120994024	120994384	chr1	121087404	121120975	Celrr	93021	1	1	2	TRUE			4930431F10Rik				chr12	109763991	109764167	chr12	109734980	109749457	Mirg	-14535	1	1	2	TRUE			Fbxo34
chr1	121441040	121441288	chr1	121431066	121506460	Ccdc93	0	1	1	2	TRUE			Prep				chr12	110489092	110489263	chr12	110447223	110571690	Ppp2r5c	0	1	1	2	TRUE			Tmem260
chr1	121528281	121528556	chr1	121509772	121528465	Htr5b	0	1	1	2	TRUE			Gm15934				chr12	110618777	110618946	chr12	110601394	110666944	Dync1h1	0	1	1	2	TRUE			Otx2os1
chr1	121567534	121568294	chr1	121553834	121567980	Ddx18	0	1	1	2	TRUE			D030045P18Rik				chr12	110921018	110921215	chr12	110889263	110972394	Tecpr2	0	1	1	2	TRUE			4933429O19Rik
chr1	123934277	123934586	chr1	123332137	124045559	Dpp10	0	1	1	2	TRUE			Grik2				chr12	110976996	110977350	chr12	110976419	110978618	Ankrd9	0	1	1	2	TRUE			Rnase2a
chr1	124045548	124046028	chr1	123332137	124045559	Dpp10	0	1	1	2	TRUE			Ascc3				chr12	111275131	111275358	chr12	111271095	111276426	Amn	0	1	1	2	TRUE			Vmn2r88
chr1	125389818	125390565	chr1	125392904	125435727	Actr3	2340	1	1	2	TRUE			Sim1				chr12	111305289	111305465	chr12	111292971	111377718	Cdc42bpb	0	1	1	2	TRUE			Slc39a2
chr1	125395546	125395804	chr1	125392904	125435727	Actr3	0	1	1	2	TRUE			Lilr4b				chr12	111680818	111681041	chr12	111678104	111683902	Trmt61a	0	1	1	2	TRUE			Arhgef40
chr1	125426533	125427039	chr1	125392904	125435727	Actr3	0	1	1	2	TRUE			Lilrb4a				chr12	111798591	111798784	chr12	111758848	111806775	Klc1	0	1	1	2	TRUE			Zfp219
chr1	125434657	125436015	chr1	125392904	125435727	Actr3	0	1	1	2	TRUE			Fam162b				chr12	111892155	111892752	chr12	111828457	111908055	Ppp1r13b	0	1	1	2	TRUE			Snord58b
chr1	125466768	125467149	chr1	125392904	125435727	Actr3	-31042	1	1	2	TRUE			Rfx6				chr12	112060825	112061056	chr12	111971558	112068854	Tdrd9	0	1	1	2	TRUE			Sall2
chr1	125476196	125476473	chr1	125392904	125435727	Actr3	-40470	1	1	2	TRUE			Vgll2				chr12	112294641	112294803	chr12	112391525	112405812	E330035G20Rik	96723	1	1	2	TRUE			Acin1
chr1	125513007	125513202	chr1	125560594	125595834	Slc35f5	47393	1	1	2	TRUE			Dcbld1				chr12	112497804	112498201	chr12	112489447	112499927	A530016L24Rik	0	1	1	2	TRUE			Slc7a8
chr1	125576662	125577211	chr1	125560594	125595834	Slc35f5	0	1	1	2	TRUE			Slc35f1				chr12	112627696	112627995	chr12	112620046	112641355	Adssl1	0	1	1	2	TRUE			Myh6
chr1	125607340	125607894	chr1	125560594	125595834	Slc35f5	-11507	1	1	2	TRUE			Gm36173				chr12	112692762	112692919	chr12	112678839	112682747	Zbtb42	-10016	1	1	2	TRUE			Tgm1
chr1	125663010	125663538	chr1	125676995	125873861	Gpr39	13458	1	1	2	TRUE			Cep85l				chr12	112880561	112880927	chr12	112850875	112860916	Gpr132	-19646	1	1	2	TRUE			Adcy4
chr1	125911197	125912170	chr1	125867621	125911387	Lypd1	0	1	1	2	TRUE			Gm36229				chr12	112881116	112881273	chr12	112850875	112860916	Gpr132	-20201	1	1	2	TRUE			Nynrin
chr1	126317816	126318364	chr1	125913635	126492927	Nckap5	0	1	1	2	TRUE			Gm40650				chr12	113225486	113225692	chr12	113185902	113189522	Tmem121	-35965	1	1	2	TRUE			Khnyn
chr1	126411469	126411781	chr1	125913635	126492927	Nckap5	0	1	1	2	TRUE			Mcm9				chr12	113397076	113397306	chr12	113489564	113491835	Adam6b	92259	1	1	2	TRUE			Gzmf
chr1	126627917	126628135	chr1	125913635	126830632	Nckap5	0	1	1	2	TRUE			Fam184a				chr12	116037713	116037944	chr12	116047723	116063207	Zfp386	9780	1	1	2	TRUE			B020004C17Rik
chr1	126737610	126738462	chr1	125913635	126830632	Nckap5	0	1	1	2	TRUE			Man1a				chr12	116547210	116547525	chr12	116485719	117278167	Ptprn2	0	1	1	2	TRUE			Gja3
chr1	126817445	126818201	chr1	125913635	126830632	Nckap5	0	1	1	2	TRUE			Gm16998				chr12	116563176	116563587	chr12	116485719	117278167	Ptprn2	0	1	1	2	TRUE			Lats2
chr1	126824808	126825069	chr1	125913635	126830632	Nckap5	0	1	1	2	TRUE			Tbc1d32				chr12	116635030	116635354	chr12	116485719	117278167	Ptprn2	0	1	1	2	TRUE			Atp8a2
chr1	126830143	126830559	chr1	125913635	126830632	Nckap5	0	1	1	2	TRUE			Gja1				chr12	117007504	117007923	chr12	116485719	117278167	Ptprn2	0	1	1	2	TRUE			Nupl1
chr1	127117949	127118608	chr1	127204985	127482972	Mgat5	86378	1	1	2	TRUE			Gm36595				chr12	117173018	117173281	chr12	116485719	117278167	Ptprn2	0	1	1	2	TRUE			Sacs
chr1	127204707	127207156	chr1	127204985	127482972	Mgat5	0	1	1	2	TRUE			Serinc1				chr12	117562154	117562512	chr12	117516525	117759737	Rapgef5	0	1	1	2	TRUE			Serpine3
chr1	127239931	127240353	chr1	127204985	127482972	Mgat5	0	1	1	2	TRUE			Pkib				chr12	117953431	117953599	chr12	117877981	118199043	Dnah11	0	1	1	2	TRUE			Wdfy2
chr1	127242752	127243115	chr1	127204985	127482972	Mgat5	0	1	1	2	TRUE			Smpdl3a				chr12	117986867	117987187	chr12	117877981	118199043	Dnah11	0	1	1	2	TRUE			Ctsb
chr1	127309214	127309405	chr1	127204985	127482972	Mgat5	0	1	1	2	TRUE			Gcc2				chr12	118086019	118086348	chr12	117877981	118199043	Dnah11	0	1	1	2	TRUE			Gata4
chr1	127347812	127348914	chr1	127204985	127482972	Mgat5	0	1	1	2	TRUE			Lims1				chr13	3674090	3674255	chr13	3634031	3651779	Asb13	-22312	1	1	2	TRUE			Xkr6
chr1	127409231	127409775	chr1	127204985	127482972	Mgat5	0	1	1	2	TRUE			Ccdc138				chr13	3777871	3778304	chr13	3802892	3804318	Calml3	24589	1	1	2	TRUE			Msra
chr1	127625565	127626166	chr1	127490341	127678021	Tmem163	0	1	1	2	TRUE			Edar				chr13	3898268	3898779	chr13	3882017	3918220	Net1	0	1	1	2	TRUE			Ints9
chr1	127662528	127663080	chr1	127490341	127678021	Tmem163	0	1	1	2	TRUE			BB019430				chr13	4066401	4066582	chr13	4059590	4090422	Akr1c14	0	1	1	2	TRUE			Zfp395
chr1	127773638	127774646	chr1	127753616	127774054	2900009J06Rik	0	1	1	2	TRUE			Sh3rf3				chr13	4605958	4606149	chr13	4592489	4609164	Akr1e1	0	1	1	2	TRUE			Dpysl2
chr1	127781683	127782202	chr1	127774163	127804837	Ccnt2	0	1	1	2	TRUE			Septin10				chr13	4606459	4606753	chr13	4592489	4609164	Akr1e1	0	1	1	2	TRUE			Ebf2
chr1	127830353	127830707	chr1	127813479	127855026	Map3k19	0	1	1	2	TRUE			Sowahc				chr13	6674095	6674373	chr13	6579873	6648771	Pfkp	-25325	1	1	2	TRUE			Dock5
chr1	127849860	127850403	chr1	127813479	127855026	Map3k19	0	1	1	2	TRUE			P4ha1				chr13	6690626	6691144	chr13	6579873	6648771	Pfkp	-41856	1	1	2	TRUE			Nefm
chr1	127868535	127869181	chr1	127868772	127943876	Rab3gap1	0	1	1	2	TRUE			Pla2g12b				chr13	8769948	8770132	chr13	8202865	8768762	Adarb2	-1187	1	1	2	TRUE			Entpd4b
chr1	127975697	127976753	chr1	127954178	128102471	Zranb3	0	1	1	2	TRUE			Oit3				chr13	9030624	9030993	chr13	8972477	8996012	Gtpbp4	-34613	1	1	2	TRUE			Entpd4
chr1	128013554	128014401	chr1	127954178	128102471	Zranb3	0	1	1	2	TRUE			Mcu				chr13	9332662	9332812	chr13	9276524	9668926	Dip2c	0	1	1	2	TRUE			Synb
chr1	128069106	128069366	chr1	127954178	128102471	Zranb3	0	1	1	2	TRUE			Micu1				chr13	10193788	10194010	chr13	9876612	10360803	Chrm3	0	1	1	2	TRUE			Loxl2
chr1	128243888	128245140	chr1	128244136	128279378	Ubxn4	0	1	1	2	TRUE			Dnajb12				chr13	13468489	13468683	chr13	13437601	13512275	Nid1	0	1	1	2	TRUE			4930480K23Rik
chr1	128323183	128323406	chr1	128284755	128328318	Lct	0	1	1	2	TRUE			Ddit4				chr13	14347881	14348070	chr13	14226437	14523226	Hecw1	0	1	1	2	TRUE			Egr3
chr1	128398967	128399543	chr1	128363706	128417416	Dars	0	1	1	2	TRUE			Anapc16				chr13	15726096	15726384	chr13	15463722	15730025	Gli3	0	1	1	2	TRUE			Ccar2
chr1	128416629	128417489	chr1	128363706	128417416	Dars	0	1	1	2	TRUE			Ascc1				chr13	15835953	15836154	chr13	15813551	16023423	B230303A05Rik	0	1	1	2	TRUE			Sorbs3
chr1	128436056	128436322	chr1	128363706	128417416	Dars	-18641	1	1	2	TRUE			Spock2				chr13	17811217	17811366	chr13	17715961	17805097	Cdk13	-6121	1	1	2	TRUE			Lgi3
chr1	128447152	128447676	chr1	128363706	128417416	Dars	-29737	1	1	2	TRUE			Gm51802				chr13	18259838	18260036	chr13	18124959	18382039	Pou6f2	0	1	1	2	TRUE			Gfra2
chr1	128456995	128457353	chr1	128363706	128417416	Dars	-39580	1	1	2	TRUE			Chst3				chr13	20293874	20294049	chr13	20090506	20608353	Elmo1	0	1	1	2	TRUE			Rb1
chr1	128506777	128507576	chr1	128588198	128592299	Cxcr4	80623	1	1	2	TRUE			Psap				chr13	20657130	20657350	chr13	20472989	20608356	Elmo1	-48775	1	1	2	TRUE			Mir466f-3
chr1	128548444	128549169	chr1	128588198	128592299	Cxcr4	39030	1	1	2	TRUE			Cdh23				chr13	20718397	20718788	chr13	20794112	20851907	Aoah	75325	1	1	2	TRUE			Cby2
chr1	128591085	128593257	chr1	128588198	128592299	Cxcr4	0	1	1	2	TRUE			Slc29a3				chr13	20860780	20861131	chr13	20794112	21024254	Aoah	0	1	1	2	TRUE			Erich6b
chr1	128614683	128615702	chr1	128588198	128592299	Cxcr4	-22385	1	1	2	TRUE			Unc5b				chr13	21634606	21634765	chr13	21638579	21639521	Olfr11	3815	1	1	2	TRUE			Slc25a30
chr1	128622696	128623332	chr1	128588198	128592299	Cxcr4	-30398	1	1	2	TRUE			Pldi				chr13	23134317	23134585	chr13	23136484	23137381	Vmn1r218	1900	1	1	2	TRUE			2900040C04Rik
chr1	129273430	129273608	chr1	129273303	130219278	Thsd7b	0	1	1	2	TRUE			Gm20611				chr13	24028629	24028845	chr13	24012480	24280771	Carmil1	0	1	1	2	TRUE			Ccdc122
chr1	129331090	129331818	chr1	129273303	130219278	Thsd7b	0	1	1	2	TRUE			Pcbd1				chr13	24155842	24156295	chr13	24012480	24280771	Carmil1	0	1	1	2	TRUE			Enox1
chr1	129616172	129616361	chr1	129273303	130219278	Thsd7b	0	1	1	2	TRUE			Tbata				chr13	24681588	24682044	chr13	24582188	24733806	Ripor2	0	1	1	2	TRUE			Tnfsf11
chr1	129658133	129658397	chr1	129273303	130219278	Thsd7b	0	1	1	2	TRUE			Adamts14				chr13	24816627	24816852	chr13	24817954	24831489	Acot13	1103	1	1	2	TRUE			Gm30662
chr1	129956719	129956910	chr1	129273303	130219278	Thsd7b	0	1	1	2	TRUE			Prf1				chr13	25053323	25053834	chr13	25056003	25121521	Dcdc2a	2170	1	1	2	TRUE			Vwa8
chr1	130226272	130226543	chr1	129273303	130219278	Thsd7b	-6995	1	1	2	TRUE			Pald1				chr13	25165428	25165884	chr13	25056003	25210706	Dcdc2a	0	1	1	2	TRUE			Rgcc
chr1	130342481	130342886	chr1	130388527	130423043	Cd55b	45642	1	1	2	TRUE			Nodal				chr13	25241655	25241808	chr13	25252038	25269996	Nrsn1	10231	1	1	2	TRUE			Diaph3
chr1	130462063	130463181	chr1	130439025	130462744	Cd55	0	1	1	2	TRUE			D830039M14Rik				chr13	28816738	28816980	chr13	28460033	28885422	2610307P16Rik	0	1	1	2	TRUE			Tdrd3
chr1	130474286	130474643	chr1	130439025	130462744	Cd55	-11543	1	1	2	TRUE			Lrrc20				chr13	29494330	29494885	chr13	29191745	29855673	Cdkal1	0	1	1	2	TRUE			Pcdh20
chr1	130508401	130509146	chr1	130439025	130462744	Cd55	-45658	1	1	2	TRUE			Npffr1				chr13	29689635	29690291	chr13	29191745	29855673	Cdkal1	0	1	1	2	TRUE			Gm5088
chr1	130550722	130551677	chr1	130576705	130629606	Zp3r	25029	1	1	2	TRUE			Ppa1				chr13	29722055	29722198	chr13	29191745	29855673	Cdkal1	0	1	1	2	TRUE			Klf5
chr1	130633750	130634257	chr1	130635920	130661618	C4bp	1664	1	1	2	TRUE			1700022H01Rik				chr13	29944950	29945219	chr13	29906574	29984391	E2f3	0	1	1	2	TRUE			Gm41230
chr1	130715258	130716486	chr1	130689042	130715821	Pfkfb2	0	1	1	2	TRUE			Tysnd1				chr13	30728501	30728706	chr13	30660058	30711232	Dusp22	-17270	1	1	2	TRUE			Klf12
chr1	130727909	130728534	chr1	130689042	130729253	Pfkfb2	0	1	1	2	TRUE			Aifm2				chr13	30835725	30836024	chr13	30813917	30950298	Exoc2	0	1	1	2	TRUE			Tbc1d4
chr1	130740764	130741775	chr1	130731975	130744622	AA986860	0	1	1	2	TRUE			Col13a1				chr13	31900643	31900789	chr13	31819585	32338544	Gmds	0	1	1	2	TRUE			4933432I03Rik
chr1	130787092	130787299	chr1	130766383	130784433	Gm28856	-2660	1	1	2	TRUE			Fam241b				chr13	32952425	32952611	chr13	32881217	32940600	Serpinb1c	-11826	1	1	2	TRUE			Mycbp2
chr1	130864341	130864541	chr1	130865776	130880790	Fcmr	1236	1	1	2	TRUE			Tspan15				chr13	33088424	33089037	chr13	33084102	33094380	Serpinb1b	0	1	1	2	TRUE			Scel
chr1	130877762	130878348	chr1	130865776	130880790	Fcmr	0	1	1	2	TRUE			Tacr2				chr13	33775017	33775226	chr13	33832344	33843408	Serpinb6e	57119	1	1	2	TRUE			Slain1
chr1	130910114	130910516	chr1	130906984	130911296	Il20	0	1	1	2	TRUE			Hk1				chr13	33868438	33868673	chr13	33879815	33905191	Serpinb6c	11143	1	1	2	TRUE			D130079A08Rik
chr1	130914751	130915030	chr1	130906984	130911296	Il20	-3456	1	1	2	TRUE			Supv3l1				chr13	34536850	34537296	chr13	34627839	34652681	Pxdc1	90544	1	1	2	TRUE			D130009I18Rik
chr1	130989377	130989563	chr1	131019844	131024970	Il10	30282	1	1	2	TRUE			Vps26a				chr13	35567171	35567899	chr13	35659861	35874064	Cdyl	91963	1	1	2	TRUE			Rbm26
chr1	131000573	131000977	chr1	131019844	131024970	Il10	18868	1	1	2	TRUE			Srgn				chr13	35772287	35772741	chr13	35659861	35874064	Cdyl	0	1	1	2	TRUE			Gpc5
chr1	131010431	131010719	chr1	131019844	131024970	Il10	9126	1	1	2	TRUE			Kifbp				chr13	36105315	36105747	chr13	35978796	36117357	Lyrm4	0	1	1	2	TRUE			Gpc6
chr1	131019543	131019932	chr1	131019844	131024970	Il10	0	1	1	2	TRUE			Ddx21				chr13	36655339	36655607	chr13	36725621	36734477	Nrn1	70015	1	1	2	TRUE			Dct
chr1	131025640	131026452	chr1	131019844	131024970	Il10	-671	1	1	2	TRUE			Stox1				chr13	36734965	36735257	chr13	36725621	36734477	Nrn1	-489	1	1	2	TRUE			Tgds
chr1	131053035	131053528	chr1	131053700	131097843	Mapkapk2	173	1	1	2	TRUE			Ccar1				chr13	36853122	36853623	chr13	36867177	37049213	F13a1	13555	1	1	2	TRUE			Sox21
chr1	131074269	131074711	chr1	131053700	131097843	Mapkapk2	0	1	1	2	TRUE			Tet1				chr13	38246661	38246916	chr13	38204938	38227663	Snrnp48	-18999	1	1	2	TRUE			1700044C05Rik
chr1	131084111	131084578	chr1	131053700	131097843	Mapkapk2	0	1	1	2	TRUE			Slc25a16				chr13	39939948	39940247	chr13	40001881	40288011	Ofcc1	61635	1	1	2	TRUE			Abcc4
chr1	131089528	131090372	chr1	131053700	131097843	Mapkapk2	0	1	1	2	TRUE			Dna2				chr13	40626364	40626706	chr13	40715301	40733795	Tfap2a	88596	1	1	2	TRUE			Gm27198
chr1	131095781	131096009	chr1	131053700	131097843	Mapkapk2	0	1	1	2	TRUE			Rufy2				chr13	41075367	41075611	chr13	41025119	41079706	Mak	0	1	1	2	TRUE			Hs6st3
chr1	131096388	131097964	chr1	131053700	131097843	Mapkapk2	0	1	1	2	TRUE			Pbld2				chr13	43369301	43369457	chr13	43370715	43395203	Sirt5	1259	1	1	2	TRUE			Oxgr1
chr1	131103584	131104300	chr1	131053700	131097843	Mapkapk2	-5742	1	1	2	TRUE			Pbld1				chr13	43543396	43543602	chr13	43538405	43560191	Mcur1	0	1	1	2	TRUE			Mbnl2
chr1	131110573	131111192	chr1	131053700	131097843	Mapkapk2	-12731	1	1	2	TRUE			Mypn				chr13	43820946	43821144	chr13	43785111	43803133	Cd83	-17814	1	1	2	TRUE			Rap2a
chr1	131116069	131116694	chr1	131128440	131138234	Dyrk3	11747	1	1	2	TRUE			1700120B22Rik				chr13	44713341	44713759	chr13	44730773	44921643	Jarid2	17015	1	1	2	TRUE			Ipo5
chr1	131118638	131119275	chr1	131128440	131138234	Dyrk3	9166	1	1	2	TRUE			Herc4				chr13	45567184	45567688	chr13	45549755	45964991	Atxn1	0	1	1	2	TRUE			Farp1
chr1	131125751	131126796	chr1	131128440	131138234	Dyrk3	1645	1	1	2	TRUE			Dnajc12				chr13	46576128	46576447	chr13	46501902	46650281	Cap2	0	1	1	2	TRUE			Stk24
chr1	131135990	131136514	chr1	131128440	131138234	Dyrk3	0	1	1	2	TRUE			Ctnna3				chr13	46632005	46632218	chr13	46501902	46650281	Cap2	0	1	1	2	TRUE			Slc15a1
chr1	131153059	131153441	chr1	131153206	131172234	Eif2d	0	1	1	2	TRUE			1110002J07Rik				chr13	46902542	46902893	chr13	46749087	46929718	Kif13a	0	1	1	2	TRUE			Dock9
chr1	131181743	131181982	chr1	131176409	131200185	Rassf5	0	1	1	2	TRUE			Gm31763				chr13	48234032	48234199	chr13	48044230	48262623	A330033J07Rik	0	1	1	2	TRUE			Zic5
chr1	131199477	131200717	chr1	131176409	131200185	Rassf5	0	1	1	2	TRUE			Reep3				chr13	48275530	48275685	chr13	48272417	48273884	A330048O09Rik	-1647	1	1	2	TRUE			Zic2
chr1	131209924	131210404	chr1	131176409	131245178	Rassf5	0	1	1	2	TRUE			Jmjd1c				chr13	48297607	48297793	chr13	48272417	48273884	A330048O09Rik	-23724	1	1	2	TRUE			Pcca
chr1	131244795	131246615	chr1	131176409	131245178	Rassf5	0	1	1	2	TRUE			Nrbf2				chr13	49753743	49754053	chr13	49682129	49734267	Iars	-19477	1	1	2	TRUE			Nalcn
chr1	131278743	131279994	chr1	131254601	131279563	Ikbke	0	1	1	2	TRUE			Egr2				chr13	50812311	50813880	chr13	50753392	50765248	4930518P08Rik	-47064	1	1	2	TRUE			Itgbl1
chr1	131318579	131318768	chr1	131285250	131527361	Srgap2	0	1	1	2	TRUE			4930563J15Rik				chr13	51374303	51374525	chr13	51408617	51422797	S1pr3	34093	1	1	2	TRUE			Plcxd3
chr1	131384406	131384757	chr1	131285250	131527361	Srgap2	0	1	1	2	TRUE			Zfp365				chr13	51380998	51381170	chr13	51408617	51422797	S1pr3	27448	1	1	2	TRUE			C6
chr1	131555095	131555500	chr1	131527902	131539035	Fam72a	-16061	1	1	2	TRUE			4930521O17Rik				chr13	51663997	51664258	chr13	51651707	51684044	Secisbp2	0	1	1	2	TRUE			Prkaa1
chr1	131566100	131566465	chr1	131527902	131539035	Fam72a	-27066	1	1	2	TRUE			Rtkn2				chr13	51853340	51853547	chr13	51846674	51848474	Gadd45g	-4867	1	1	2	TRUE			Dab2
chr1	131612829	131613659	chr1	131599113	131612000	Avpr1b	-830	1	1	2	TRUE			Arid5b				chr13	52853565	52853794	chr13	52835109	52929677	Auh	0	1	1	2	TRUE			Fyb
chr1	131638208	131638965	chr1	131638313	131675507	Ctse	0	1	1	2	TRUE			Cabcoco1				chr13	53110764	53111002	chr13	53109316	53286124	Ror2	0	1	1	2	TRUE			Osmr
chr1	131657991	131658343	chr1	131638313	131675507	Ctse	0	1	1	2	TRUE			Tmem26				chr13	54046838	54047127	chr13	54051183	54054780	Drd1	4057	1	1	2	TRUE			Egflam
chr1	131712472	131712707	chr1	131688694	131715439	Rab7b	0	1	1	2	TRUE			Gm32931				chr13	54135245	54135444	chr13	54071844	54108345	Sfxn1	-26901	1	1	2	TRUE			Ranbp3l
chr1	131726404	131727238	chr1	131688694	131715439	Rab7b	-10966	1	1	2	TRUE			Gm33035				chr13	54525660	54526293	chr13	54503804	54551290	Simc1	0	1	1	2	TRUE			Dnajc21
chr1	131736386	131736789	chr1	131744021	131770405	Slc26a9	7233	1	1	2	TRUE			Rhobtb1				chr13	55005345	55005492	chr13	54949410	55006018	Unc5a	0	1	1	2	TRUE			Adamts12
chr1	131738880	131739303	chr1	131744021	131770405	Slc26a9	4719	1	1	2	TRUE			Cdk1				chr13	55401166	55401315	chr13	55399647	55414695	Slc34a1	0	1	1	2	TRUE			Npr3
chr1	131754605	131755495	chr1	131744021	131770405	Slc26a9	0	1	1	2	TRUE			Ank3				chr13	56296567	56296783	chr13	56288642	56296551	Cxcl14	-17	1	1	2	TRUE			Zfr
chr1	131797260	131798037	chr1	131797394	131818115	Pm20d1	0	1	1	2	TRUE			Ccdc6				chr13	56303821	56304344	chr13	56288642	56296551	Cxcl14	-7271	1	1	2	TRUE			Mtmr12
chr1	131827418	131828851	chr1	131828011	131848864	Slc41a1	0	1	1	2	TRUE			Mrln				chr13	56462147	56462308	chr13	56438354	56472363	Slc25a48	0	1	1	2	TRUE			Pdzd2
chr1	131867113	131868013	chr1	131867276	131872889	Rab29	0	1	1	2	TRUE			Slc16a9				chr13	56670721	56671063	chr13	56609585	56639359	Tgfbi	-31363	1	1	2	TRUE			Cdh6
chr1	131910247	131911473	chr1	131910457	131936321	Nucks1	0	1	1	2	TRUE			Fam13c				chr13	56874853	56875094	chr13	56773097	56895789	Trpc7	0	1	1	2	TRUE			Cdh12
chr1	131954226	131954577	chr1	131962914	131982972	Slc45a3	8338	1	1	2	TRUE			Bicc1				chr13	57785070	57785224	chr13	57421194	57908332	Spock1	0	1	1	2	TRUE			Marchf11
chr1	131967336	131967790	chr1	131962914	131982972	Slc45a3	0	1	1	2	TRUE			Tfam				chr13	59089729	59089925	chr13	58806568	59133970	Ntrk2	0	1	1	2	TRUE			Ank
chr1	131981621	131981905	chr1	131962914	131982972	Slc45a3	0	1	1	2	TRUE			Ube2d1				chr13	59107536	59107726	chr13	58806568	59133970	Ntrk2	0	1	1	2	TRUE			Trio
chr1	132001877	132002503	chr1	132007619	132026448	Elk4	5117	1	1	2	TRUE			Gm20609				chr13	59743030	59743214	chr13	59733649	59737470	4930528D03Rik	-5561	1	1	2	TRUE			Dnah5
chr1	132007138	132008546	chr1	132007619	132026448	Elk4	0	1	1	2	TRUE			Cisd1				chr13	59930794	59931880	chr13	60029710	60116669	A530065N20Rik	97831	1	1	2	TRUE			Dap
chr1	132067502	132068179	chr1	132026620	132068062	Mfsd4a	0	1	1	2	TRUE			Ipmk				chr13	60074459	60074867	chr13	60029710	60116669	A530065N20Rik	0	1	1	2	TRUE			Atpsckmt
chr1	132085264	132085603	chr1	132102596	132106371	Gm37120	16994	1	1	2	TRUE			Zwint				chr13	60143038	60143193	chr13	60029710	60116669	A530065N20Rik	-26370	1	1	2	TRUE			Cpq
chr1	132095399	132095974	chr1	132102596	132106371	Gm37120	6623	1	1	2	TRUE			A330049N07Rik				chr13	60195758	60196132	chr13	60205470	60216018	Gm5084	9339	1	1	2	TRUE			4930592A05Rik
chr1	132102119	132102530	chr1	132102596	132106371	Gm37120	67	1	1	2	TRUE			Pcdh15				chr13	60242659	60242811	chr13	60205470	60216018	Gm5084	-26642	1	1	2	TRUE			Vps13b
chr1	132109862	132110399	chr1	132113546	132139685	Cdk18	3148	1	1	2	TRUE			Rsph14				chr13	60761157	60761304	chr13	60601946	60763191	Dapk1	0	1	1	2	TRUE			Rnf19a
chr1	132125578	132126350	chr1	132113546	132139685	Cdk18	0	1	1	2	TRUE			Rab36				chr13	60856039	60856241	chr13	60842611	60864416	4930486L24Rik	0	1	1	2	TRUE			Ankrd46
chr1	132133407	132133642	chr1	132113546	132139685	Cdk18	0	1	1	2	TRUE			Bcr				chr13	60950018	60950278	chr13	60938491	60941936	Tpbpa	-8083	1	1	2	TRUE			Snx31
chr1	132139253	132140412	chr1	132113546	132139685	Cdk18	0	1	1	2	TRUE			Specc1l				chr13	60980456	60980605	chr13	61000178	61005925	Ctsj	19574	1	1	2	TRUE			Ywhaz
chr1	132155843	132156032	chr1	132113546	132139685	Cdk18	-16159	1	1	2	TRUE			Adora2a				chr13	63379348	63379980	chr13	63304708	63431745	Fancc	0	1	1	2	TRUE			Ubr5
chr1	132157485	132157782	chr1	132113546	132139685	Cdk18	-17801	1	1	2	TRUE			Gm5779				chr13	63511577	63511963	chr13	63508327	63565735	Ptch1	0	1	1	2	TRUE			Azin1
chr1	132190174	132190444	chr1	132191435	132257382	Lemd1	992	1	1	2	TRUE			Upb1				chr13	63538981	63539295	chr13	63508327	63565735	Ptch1	0	1	1	2	TRUE			Gm45924
chr1	132190634	132190830	chr1	132191435	132257382	Lemd1	606	1	1	2	TRUE			4933407G14Rik				chr13	63995089	63995396	chr13	64058273	64089201	Hsd17b3	62878	1	1	2	TRUE			Rims2
chr1	132191301	132191890	chr1	132191435	132257382	Lemd1	0	1	1	2	TRUE			Gucd1				chr13	64833831	64834073	chr13	64737590	64903888	Cntnap3	0	1	1	2	TRUE			AU022793
chr1	132200380	132200665	chr1	132191435	132257382	Lemd1	0	1	1	2	TRUE			Lrrc75b				chr13	65240375	65240551	chr13	65241514	65250166	Gm36445	964	1	1	2	TRUE			Gm33301
chr1	132206090	132206343	chr1	132191435	132257382	Lemd1	0	1	1	2	TRUE			Ggt1				chr13	65242303	65242910	chr13	65241514	65250166	Gm36445	0	1	1	2	TRUE			Gm16294
chr1	132212049	132212593	chr1	132191435	132257382	Lemd1	0	1	1	2	TRUE			Ggt5				chr13	65311676	65312272	chr13	65278853	65297795	Zfp369	-13882	1	1	2	TRUE			Zfpm2
chr1	132246131	132246636	chr1	132191435	132257382	Lemd1	0	1	1	2	TRUE			Susd2				chr13	66327067	66327449	chr13	66418113	66441118	2410141K09Rik	90665	1	1	2	TRUE			4930555K19Rik
chr1	132292479	132293118	chr1	132298625	132307357	Klhdc8a	5508	1	1	2	TRUE			Cabin1				chr13	66369549	66370063	chr13	66418113	66441118	2410141K09Rik	48051	1	1	2	TRUE			Rspo2
chr1	132298493	132299465	chr1	132298625	132307357	Klhdc8a	0	1	1	2	TRUE			Ddt				chr13	66445173	66446260	chr13	66418113	66441118	2410141K09Rik	-4056	1	1	2	TRUE			Gm10373
chr1	132312775	132313093	chr1	132316124	132333488	Nuak2	3032	1	1	2	TRUE			Gstt3				chr13	67354700	67355016	chr13	67339308	67360572	Zfp953	0	1	1	2	TRUE			Nudcd1
chr1	132315810	132316499	chr1	132316124	132333488	Nuak2	0	1	1	2	TRUE			Gstt1				chr13	68591125	68591512	chr13	68582209	68592338	Fastkd3	0	1	1	2	TRUE			Csmd3
chr1	132316716	132317700	chr1	132316124	132333488	Nuak2	0	1	1	2	TRUE			Gstt2				chr13	69085602	69085751	chr13	69141202	69143965	Gm26844	55452	1	1	2	TRUE			Aard
chr1	132329094	132329470	chr1	132316124	132333488	Nuak2	0	1	1	2	TRUE			Mif				chr13	69426926	69427354	chr13	69497958	69533864	Tent4a	70605	1	1	2	TRUE			Med30
chr1	132341667	132342029	chr1	132316124	132333488	Nuak2	-8180	1	1	2	TRUE			Derl3				chr13	69517435	69517603	chr13	69497958	69533864	Tent4a	0	1	1	2	TRUE			Ext1
chr1	132355766	132356383	chr1	132356314	132367948	Tmcc2	0	1	1	2	TRUE			Smarcb1				chr13	69814358	69814615	chr13	69802369	69816102	Med10	0	1	1	2	TRUE			Samd12
chr1	132367641	132368190	chr1	132356314	132367948	Tmcc2	0	1	1	2	TRUE			Chchd10				chr13	69889838	69890291	chr13	69959832	69963437	4933416O17Rik	69542	1	1	2	TRUE			Enpp2
chr1	132370850	132371129	chr1	132356314	132390318	Tmcc2	0	1	1	2	TRUE			Vpreb3				chr13	70479030	70479549	chr13	70573240	70576104	1700100L14Rik	93692	1	1	2	TRUE			Mrpl13
chr1	132377742	132378235	chr1	132356314	132390318	Tmcc2	0	1	1	2	TRUE			Gm5134				chr13	70492976	70493153	chr13	70573240	70576104	1700100L14Rik	80088	1	1	2	TRUE			Zhx2
chr1	132381834	132382242	chr1	132356314	132390318	Tmcc2	0	1	1	2	TRUE			Zfp280b				chr13	70690932	70691274	chr13	70727807	70841811	Adamts16	36534	1	1	2	TRUE			Trib1
chr1	132387660	132388333	chr1	132356314	132390318	Tmcc2	0	1	1	2	TRUE			Slc5a4b				chr13	70738396	70738683	chr13	70727807	70841811	Adamts16	0	1	1	2	TRUE			Gm19510
chr1	132390029	132390811	chr1	132356314	132390318	Tmcc2	0	1	1	2	TRUE			Prmt2				chr13	70751451	70751654	chr13	70727807	70841811	Adamts16	0	1	1	2	TRUE			Asap1
chr1	132391382	132391859	chr1	132356314	132391386	Tmcc2	0	1	1	2	TRUE			S100b				chr13	70841666	70841874	chr13	70727807	70841811	Adamts16	0	1	1	2	TRUE			Adcy8
chr1	132476748	132477584	chr1	132466630	132477064	6030442K20Rik	0	1	1	2	TRUE			Dip2a				chr13	71959466	71959629	chr13	71958231	71963723	Irx1	0	1	1	2	TRUE			Kcnq3
chr1	132520921	132521133	chr1	132509424	132542940	Cntn2	0	1	1	2	TRUE			Ybey				chr13	71963217	71963363	chr13	71958231	71963723	Irx1	0	1	1	2	TRUE			Lrrc6
chr1	132525802	132526077	chr1	132509424	132542940	Cntn2	0	1	1	2	TRUE			Mcm3ap				chr13	73636009	73636510	chr13	73626910	73649843	Tert	0	1	1	2	TRUE			Ccn4
chr1	132541265	132541646	chr1	132509424	132542940	Cntn2	0	1	1	2	TRUE			Lss				chr13	73846657	73847127	chr13	73818533	73847631	Nkd2	0	1	1	2	TRUE			Ndrg1
chr1	132733975	132734389	chr1	132564689	132741797	Nfasc	0	1	1	2	TRUE			Col6a2				chr13	75681652	75681901	chr13	75707483	75772358	Ell2	25583	1	1	2	TRUE			1700012I11Rik
chr1	132741315	132741783	chr1	132564689	132741797	Nfasc	0	1	1	2	TRUE			Col6a1				chr13	76530669	76530982	chr13	76384138	77033282	Mctp1	0	1	1	2	TRUE			Zfat
chr1	132758586	132759225	chr1	132564689	132741797	Nfasc	-16790	1	1	2	TRUE			Pcbp3				chr13	76996184	76996358	chr13	76384138	77033282	Mctp1	0	1	1	2	TRUE			Gm41341
chr1	132880828	132881013	chr1	132880354	132940005	Lrrn2	0	1	1	2	TRUE			Gm3137				chr13	77005631	77005797	chr13	76384138	77033282	Mctp1	0	1	1	2	TRUE			Khdrbs3
chr1	132881226	132881632	chr1	132880354	132940005	Lrrn2	0	1	1	2	TRUE			Slc19a1				chr13	77109613	77109772	chr13	77043087	77135468	Slf1	0	1	1	2	TRUE			Fam135b
chr1	133024974	133025946	chr1	132986104	133025416	Mdm4	0	1	1	2	TRUE			Col18a1				chr13	78050327	78050820	chr13	77708689	78166240	Fam172a	0	1	1	2	TRUE			Kcnk9
chr1	133033260	133034238	chr1	132986104	133030587	Mdm4	-2674	1	1	2	TRUE			Gm10941				chr13	78272225	78272368	chr13	78198016	78236564	A830082K12Rik	-35662	1	1	2	TRUE			Trappc9
chr1	133039323	133039914	chr1	133046011	133108688	Pik3c2b	6098	1	1	2	TRUE			Adarb1				chr13	81064999	81065315	chr13	80964073	81079857	9330111N05Rik	0	1	1	2	TRUE			Gpr20
chr1	133057394	133057945	chr1	133046011	133108688	Pik3c2b	0	1	1	2	TRUE			Gm17769				chr13	81200564	81200848	chr13	81095067	81633144	Adgrv1	0	1	1	2	TRUE			Ptp4a3
chr1	133069739	133070691	chr1	133046011	133108688	Pik3c2b	0	1	1	2	TRUE			Fam207a				chr13	89623853	89624215	chr13	89540635	89611832	Hapln1	-12022	1	1	2	TRUE			Gm32168
chr1	133073044	133073848	chr1	133046011	133108688	Pik3c2b	0	1	1	2	TRUE			2810425M01Rik				chr13	91449464	91449621	chr13	91461096	91701245	Ssbp2	11476	1	1	2	TRUE			Adgrb1
chr1	133087624	133087826	chr1	133046011	133108688	Pik3c2b	0	1	1	2	TRUE			Itgb2				chr13	91538438	91538939	chr13	91461096	91701245	Ssbp2	0	1	1	2	TRUE			Ly6h
chr1	133159086	133159585	chr1	133131165	133139800	Ppp1r15b	-19287	1	1	2	TRUE			Pttg1ip				chr13	91723732	91723931	chr13	91701664	91741872	4833422C13Rik	0	1	1	2	TRUE			Zfp707
chr1	133164908	133165291	chr1	133131165	133139800	Ppp1r15b	-25109	1	1	2	TRUE			Sumo3				chr13	92151112	92151293	chr13	91880406	92131828	Rasgrf2	-19285	1	1	2	TRUE			Mapk15
chr1	133181079	133181697	chr1	133131165	133139800	Ppp1r15b	-41280	1	1	2	TRUE			Ube2g2				chr13	92229768	92230163	chr13	92211877	92355003	Msh3	0	1	1	2	TRUE			Parp10
chr1	133182517	133182969	chr1	133131165	133139800	Ppp1r15b	-42718	1	1	2	TRUE			Tspear				chr13	92316770	92317231	chr13	92211877	92355003	Msh3	0	1	1	2	TRUE			Smpd5
chr1	133214726	133214961	chr1	133246096	133303435	Plekha6	31136	1	1	2	TRUE			Lrrc3				chr13	93440293	93440463	chr13	93430096	93499808	Jmy	0	1	1	2	TRUE			Mroh1
chr1	133237723	133238139	chr1	133246096	133303435	Plekha6	7958	1	1	2	TRUE			Cfap410				chr13	93520424	93520727	chr13	93430096	93499808	Jmy	-20617	1	1	2	TRUE			Ppp1r16a
chr1	133306906	133307616	chr1	133309822	133323026	Golt1a	2207	1	1	2	TRUE			Aire				chr13	93931118	93931387	chr13	93771678	93943016	Arsb	0	1	1	2	TRUE			Arhgap39
chr1	133347939	133348315	chr1	133350565	133360323	Ren2	2251	1	1	2	TRUE			Icosl				chr13	94250418	94250800	chr13	94201309	94285831	Scamp1	0	1	1	2	TRUE			Apol11a
chr1	133351850	133352148	chr1	133350565	133360323	Ren2	0	1	1	2	TRUE			Gatd3a				chr13	94553352	94553823	chr13	94358959	94566316	Ap3b1	0	1	1	2	TRUE			Ncf4
chr1	133363318	133364150	chr1	133363571	133380319	Etnk2	0	1	1	2	TRUE			Pwp2				chr13	94770144	94770291	chr13	94788919	94842923	Tbca	18629	1	1	2	TRUE			C1qtnf6
chr1	133379902	133380927	chr1	133363571	133380319	Etnk2	0	1	1	2	TRUE			Trappc10				chr13	94843054	94843272	chr13	94788919	94842923	Tbca	-132	1	1	2	TRUE			Elfn2
chr1	133385612	133386015	chr1	133382299	133424212	Sox13	0	1	1	2	TRUE			Agpat3				chr13	94883415	94883670	chr13	94875635	94885125	Otp	0	1	1	2	TRUE			Mfng
chr1	133400074	133400347	chr1	133382299	133424212	Sox13	0	1	1	2	TRUE			Rrp1				chr13	95012595	95013077	chr13	94976343	95023316	Wdr41	0	1	1	2	TRUE			Card10
chr1	133413093	133413385	chr1	133382299	133424212	Sox13	0	1	1	2	TRUE			Cstb				chr13	95104017	95104334	chr13	95024104	95223050	Pde8b	0	1	1	2	TRUE			Gga1
chr1	133417637	133418805	chr1	133382299	133424212	Sox13	0	1	1	2	TRUE			Pdxk				chr13	95217163	95217583	chr13	95024104	95223050	Pde8b	0	1	1	2	TRUE			Nol12
chr1	133423234	133423510	chr1	133382299	133424212	Sox13	0	1	1	2	TRUE			Olfr1358				chr13	95222726	95223234	chr13	95024104	95223050	Pde8b	0	1	1	2	TRUE			Slc16a8
chr1	133424144	133424671	chr1	133382299	133424212	Sox13	0	1	1	2	TRUE			Syde1				chr13	96004201	96004679	chr13	95959442	96132577	Sv2c	0	1	1	2	TRUE			Baiap2l2
chr1	133448492	133449024	chr1	133382299	133424212	Sox13	-24281	1	1	2	TRUE			Ccdc105				chr13	96434280	96434445	chr13	96416133	96471160	Ankdd1b	0	1	1	2	TRUE			Fam227a
chr1	133660866	133661564	chr1	133619861	133661399	Zc3h11a	0	1	1	2	TRUE			Slc1a6				chr13	96473538	96473691	chr13	96417310	96471219	Ankdd1b	-2320	1	1	2	TRUE			Tomm22
chr1	133689687	133690246	chr1	133679028	133690016	Lax1	0	1	1	2	TRUE			2610008E11Rik				chr13	96719862	96720019	chr13	96748292	96909794	Ankrd31	28274	1	1	2	TRUE			Cacna1i
chr1	133694748	133695348	chr1	133679028	133690108	Lax1	-4641	1	1	2	TRUE			Vmn2r82				chr13	96768569	96769160	chr13	96748292	96909794	Ankrd31	0	1	1	2	TRUE			Grap2
chr1	133744727	133745293	chr1	133702673	133753747	Atp2b4	0	1	1	2	TRUE			Plpp2				chr13	96859609	96860306	chr13	96748292	96909794	Ankrd31	0	1	1	2	TRUE			Tnrc6b
chr1	133762918	133763163	chr1	133702673	133753747	Atp2b4	-9172	1	1	2	TRUE			Mier2				chr13	98402436	98402702	chr13	98424109	98435065	2310005E17Rik	21408	1	1	2	TRUE			Adsl
chr1	133854829	133855044	chr1	133897193	133907173	Optc	42150	1	1	2	TRUE			Theg				chr13	98593685	98594028	chr13	98634977	98637410	Tmem174	40950	1	1	2	TRUE			Mrtfa
chr1	133863387	133864024	chr1	133897193	133907173	Optc	33170	1	1	2	TRUE			C2cd4c				chr13	98631262	98631520	chr13	98634977	98637410	Tmem174	3458	1	1	2	TRUE			8430426J06Rik
chr1	133887205	133887466	chr1	133897193	133907173	Optc	9728	1	1	2	TRUE			Tpgs1				chr13	98679374	98679572	chr13	98686237	98694831	Tmem171	6666	1	1	2	TRUE			Xpnpep3
chr1	133892706	133893073	chr1	133897193	133907173	Optc	4121	1	1	2	TRUE			Cdc34				chr13	99040967	99041202	chr13	99076527	99087921	2310020H05Rik	35326	1	1	2	TRUE			Zc3h7b
chr1	133895720	133896718	chr1	133897193	133907173	Optc	476	1	1	2	TRUE			Bc1				chr13	99433315	99433528	chr13	99421463	99516602	Map1b	0	1	1	2	TRUE			Pmm1
chr1	133908427	133909362	chr1	133897193	133907999	Optc	-429	1	1	2	TRUE			Mex3d				chr13	100243794	100244126	chr13	100211739	100247336	Naip5	0	1	1	2	TRUE			Septin3
chr1	133921629	133921832	chr1	133910303	133921401	Prelp	-229	1	1	2	TRUE			Mbd3				chr13	100264197	100264361	chr13	100281120	100316616	Naip6	16760	1	1	2	TRUE			Nfam1
chr1	133964828	133965035	chr1	133910303	133921401	Prelp	-43428	1	1	2	TRUE			Uqcr11				chr13	100313688	100313887	chr13	100281120	100316616	Naip6	0	1	1	2	TRUE			Pacsin2
chr1	134046020	134046293	chr1	134037253	134048280	Fmod	0	1	1	2	TRUE			Tcf3				chr13	100523179	100523397	chr13	100496504	100552498	Ocln	0	1	1	2	TRUE			Scube1
chr1	134053297	134053501	chr1	134037253	134048280	Fmod	-5018	1	1	2	TRUE			Onecut3				chr13	102616486	102616817	chr13	102693546	102706631	Cd180	76730	1	1	2	TRUE			Efcab6
chr1	134059872	134061444	chr1	134060040	134060947	Gm19497	0	1	1	2	TRUE			Atp8b3				chr13	102844092	102844339	chr13	102732488	103334492	Mast4	0	1	1	2	TRUE			Parvb
chr1	134067153	134067687	chr1	134060040	134060947	Gm19497	-6207	1	1	2	TRUE			Rexo1				chr13	103592794	103593130	chr13	103591394	103707633	Gm30551	0	1	1	2	TRUE			Shisal1
chr1	134072931	134073913	chr1	134074864	134079155	Btg2	952	1	1	2	TRUE			Klf16				chr13	103931135	103931408	chr13	103818785	103920586	Erbin	-10550	1	1	2	TRUE			Rtl6
chr1	134074273	134074772	chr1	134074864	134079155	Btg2	93	1	1	2	TRUE			Adat3				chr13	103990918	103991254	chr13	104023438	104109614	Nln	32185	1	1	2	TRUE			5031439G07Rik
chr1	134078678	134080007	chr1	134074864	134079155	Btg2	0	1	1	2	TRUE			Scamp4				chr13	105156175	105156484	chr13	105130569	105294485	Rnf180	0	1	1	2	TRUE			Ribc2
chr1	134092817	134094117	chr1	134074864	134079155	Btg2	-13663	1	1	2	TRUE			Btbd2				chr13	105222209	105222717	chr13	105130569	105294485	Rnf180	0	1	1	2	TRUE			7530416G11Rik
chr1	134098840	134099649	chr1	134111241	134151540	Chit1	11593	1	1	2	TRUE			Mknk2				chr13	105282048	105282354	chr13	105130569	105294485	Rnf180	0	1	1	2	TRUE			Wnt7b
chr1	134120315	134120504	chr1	134111241	134151540	Chit1	0	1	1	2	TRUE			Mob3a				chr13	106906471	106906807	chr13	106794438	106936958	Ipo11	0	1	1	2	TRUE			AU022754
chr1	134151751	134152091	chr1	134111241	134151540	Chit1	-212	1	1	2	TRUE			Ap3d1				chr13	107888826	107888998	chr13	107724616	107890064	Zswim6	0	1	1	2	TRUE			Lncppara
chr1	134189127	134189358	chr1	134182155	134190031	Chil1	0	1	1	2	TRUE			Dot1l				chr13	107889533	107889736	chr13	107724616	107890064	Zswim6	0	1	1	2	TRUE			Ppara
chr1	134195847	134196832	chr1	134193447	134201232	Mybph	0	1	1	2	TRUE			Amh				chr13	108790514	108790929	chr13	108654176	109955969	Pde4d	0	1	1	2	TRUE			Celsr1
chr1	134220944	134221427	chr1	134199214	134234856	Adora1	0	1	1	2	TRUE			Lsm7				chr13	110309676	110310226	chr13	110054187	110280996	Rab3c	-28681	1	1	2	TRUE			Tbc1d22a
chr1	134244090	134244652	chr1	134199214	134235457	Adora1	-8634	1	1	2	TRUE			Tmprss9				chr13	111390466	111390654	chr13	111425679	111490127	Gpbp1	35026	1	1	2	TRUE			A930027H12Rik
chr1	134257024	134258432	chr1	134199214	134235457	Adora1	-21568	1	1	2	TRUE			Timm13				chr13	111774587	111774947	chr13	111746427	111808993	Map3k1	0	1	1	2	TRUE			B230214G05Rik
chr1	134302541	134303558	chr1	134296782	134332928	Ppfia4	0	1	1	2	TRUE			Lmnb2				chr13	111798342	111798527	chr13	111746427	111808993	Map3k1	0	1	1	2	TRUE			Zdhhc25
chr1	134332467	134333275	chr1	134296782	134332928	Ppfia4	0	1	1	2	TRUE			Gng7				chr13	112150576	112150906	chr13	112100921	112101699	Gm41062	-48878	1	1	2	TRUE			Brd1
chr1	134344114	134344885	chr1	134296782	134344716	Ppfia4	0	1	1	2	TRUE			Slc39a3				chr13	112717720	112718055	chr13	112660765	112738752	Slc38a9	0	1	1	2	TRUE			Ttll8
chr1	134361572	134362147	chr1	134346095	134362006	Tmem183a	0	1	1	2	TRUE			Sgta				chr13	112793115	112793346	chr13	112800776	112867894	Plpp1	7431	1	1	2	TRUE			Mov10l1
chr1	134368928	134369245	chr1	134346095	134362006	Tmem183a	-6923	1	1	2	TRUE			Thop1				chr13	112936250	112936399	chr13	112927679	112969432	Dhx29	0	1	1	2	TRUE			Mapk11
chr1	134405371	134406418	chr1	134405780	134411738	Cyb5r1	0	1	1	2	TRUE			Map2k2				chr13	113118903	113119498	chr13	113136075	113144012	1700084D21Rik	16578	1	1	2	TRUE			Sbf1
chr1	134455001	134455806	chr1	134455530	134490873	Klhl12	0	1	1	2	TRUE			Zbtb7a				chr13	114393724	114394054	chr13	114287794	114388094	Ndufs4	-5631	1	1	2	TRUE			Lmf2
chr1	134513238	134513572	chr1	134494638	134507889	Rabif	-5350	1	1	2	TRUE			Pias4				chr13	116303103	116303262	chr13	116298269	116309688	Isl1	0	1	1	2	TRUE			Tymp
chr1	134518526	134518873	chr1	134494638	134507889	Rabif	-10638	1	1	2	TRUE			Atcay				chr13	117172323	117172572	chr13	117130024	117135884	Gm6416	-36440	1	1	2	TRUE			Gm44502
chr1	134561047	134561225	chr1	134560177	134632878	Kdm5b	0	1	1	2	TRUE			Zfr2				chr13	117302309	117302481	chr13	117220572	117274415	Emb	-27895	1	1	2	TRUE			Arsa
chr1	134646347	134646714	chr1	134646611	134753149	Syt2	0	1	1	2	TRUE			Matk				chr13	117602913	117603205	chr13	117602319	117981028	Hcn1	0	1	1	2	TRUE			C230037L18Rik
chr1	134651552	134652362	chr1	134646611	134753149	Syt2	0	1	1	2	TRUE			Mrpl54				chr13	117701076	117701229	chr13	117602319	117981028	Hcn1	0	1	1	2	TRUE			Shank3
chr1	134671141	134671917	chr1	134646611	134753149	Syt2	0	1	1	2	TRUE			Tjp3				chr14	6820406	6820616	chr14	6868499	6889931	Gm3667	47884	1	1	2	TRUE			Rabl2
chr1	134679322	134679925	chr1	134646611	134753149	Syt2	0	1	1	2	TRUE			Pip5k1c				chr14	6847777	6848222	chr14	6868499	6889931	Gm3667	20278	1	1	2	TRUE			Cpne8
chr1	134708297	134708492	chr1	134646611	134753149	Syt2	0	1	1	2	TRUE			Cactin				chr14	6889703	6890210	chr14	6868499	6889931	Gm3667	0	1	1	2	TRUE			Slc2a13
chr1	134708865	134709710	chr1	134646611	134753149	Syt2	0	1	1	2	TRUE			Tbxa2r				chr14	6982378	6982707	chr14	7006114	7027449	Gm10406	23408	1	1	2	TRUE			Lrrk2
chr1	134719140	134720156	chr1	134646611	134753149	Syt2	0	1	1	2	TRUE			Hmg20b				chr14	7976551	7976704	chr14	7965189	7994182	Dnase1l3	0	1	1	2	TRUE			Pdzrn4
chr1	134747411	134747998	chr1	134646611	134753149	Syt2	0	1	1	2	TRUE			Mfsd12				chr14	8131833	8132066	chr14	8098210	8165117	Pxk	0	1	1	2	TRUE			Gxylt1
chr1	134763127	134763696	chr1	134754665	134955940	Ppp1r12b	0	1	1	2	TRUE			Dohh				chr14	9685482	9685752	chr14	9550093	10453458	Fhit	0	1	1	2	TRUE			Zcrb1
chr1	134770500	134771830	chr1	134754665	134955940	Ppp1r12b	0	1	1	2	TRUE			Gm48551				chr14	10038291	10038517	chr14	9550093	10453458	Fhit	0	1	1	2	TRUE			Tmem117
chr1	134777992	134778508	chr1	134754665	134955940	Ppp1r12b	0	1	1	2	TRUE			Smim24				chr14	11826855	11827021	chr14	11553552	12242039	Ptprg	0	1	1	2	TRUE			Nell2
chr1	134784526	134784919	chr1	134754665	134955940	Ppp1r12b	0	1	1	2	TRUE			Nfic				chr14	12138179	12138338	chr14	11553552	12242039	Ptprg	0	1	1	2	TRUE			Dbx2
chr1	134816753	134816963	chr1	134754665	134955940	Ppp1r12b	0	1	1	2	TRUE			Celf5				chr14	12247375	12247653	chr14	12189942	12242041	Ptprg	-5335	1	1	2	TRUE			Ano6
chr1	134955502	134956235	chr1	134754665	134955940	Ppp1r12b	0	1	1	2	TRUE			Ncln				chr14	12253167	12254008	chr14	12189942	12242041	Ptprg	-11127	1	1	2	TRUE			Gm4371
chr1	134962143	134963210	chr1	134962564	134974179	Ube2t	0	1	1	2	TRUE			Gna15				chr14	12747062	12747623	chr14	12372559	12823079	Cadps	0	1	1	2	TRUE			Slc38a4
chr1	134987567	134987842	chr1	134986352	135105276	Lgr6	0	1	1	2	TRUE			Gna11				chr14	13280774	13281236	chr14	13157387	13284638	Gm5087	0	1	1	2	TRUE			Pced1b
chr1	135018828	135019182	chr1	134986352	135105276	Lgr6	0	1	1	2	TRUE			Tle5				chr14	13693942	13694546	chr14	13670875	13683148	Sntn	-10795	1	1	2	TRUE			Senp1
chr1	135020426	135021445	chr1	134986352	135105276	Lgr6	0	1	1	2	TRUE			Tle2				chr14	14350527	14350790	chr14	14346494	14355490	Il3ra	0	1	1	2	TRUE			Wnt10b
chr1	135060300	135060622	chr1	134986352	135105276	Lgr6	0	1	1	2	TRUE			Tle6				chr14	14355421	14355617	chr14	14346494	14355490	Il3ra	0	1	1	2	TRUE			Prkag1
chr1	135083540	135083952	chr1	134986352	135105276	Lgr6	0	1	1	2	TRUE			Zfp873				chr14	16630071	16630301	chr14	16430839	17082331	Rarb	0	1	1	2	TRUE			Dhh
chr1	135090940	135091488	chr1	134986352	135105276	Lgr6	0	1	1	2	TRUE			AU041133				chr14	16852351	16852495	chr14	16430839	17082331	Rarb	0	1	1	2	TRUE			Tuba1b
chr1	135094971	135095727	chr1	134986352	135105276	Lgr6	0	1	1	2	TRUE			Zfp938				chr14	17025771	17026008	chr14	16430839	17082331	Rarb	0	1	1	2	TRUE			Troap
chr1	135112806	135113004	chr1	135108497	135132575	Ptprv	0	1	1	2	TRUE			1190007I07Rik				chr14	17924391	17924575	chr14	17660959	18038088	Thrb	0	1	1	2	TRUE			Galnt6
chr1	135131221	135133585	chr1	135108497	135132575	Ptprv	0	1	1	2	TRUE			Tdg				chr14	18033030	18033338	chr14	17660959	18038088	Thrb	0	1	1	2	TRUE			Scn8a
chr1	135146696	135147986	chr1	135146833	135156268	Arl8a	0	1	1	2	TRUE			Glt8d2				chr14	18242963	18243122	chr14	18204055	18239106	Nr1d2	-3858	1	1	2	TRUE			Ankrd33
chr1	135154172	135154915	chr1	135146833	135156268	Arl8a	0	1	1	2	TRUE			Hcfc2				chr14	18521389	18521740	chr14	18573565	18893413	Ube2e2	51826	1	1	2	TRUE			Acvrl1
chr1	135172055	135172344	chr1	135160249	135167681	Gpr37l1	-4375	1	1	2	TRUE			Nfyb				chr14	18693199	18693911	chr14	18573565	18893413	Ube2e2	0	1	1	2	TRUE			Grasp
chr1	135199111	135199775	chr1	135160249	135167681	Gpr37l1	-31431	1	1	2	TRUE			1700028I16Rik				chr14	18760111	18760257	chr14	18573565	18893413	Ube2e2	0	1	1	2	TRUE			Nr4a1
chr1	135258542	135259493	chr1	135253573	135258472	Elf3	-71	1	1	2	TRUE			Txnrd1				chr14	19733369	19733542	chr14	19751256	19811787	Nid2	17715	1	1	2	TRUE			Gm5414
chr1	135267575	135268815	chr1	135262698	135284084	Rnpep	0	1	1	2	TRUE			Chst11				chr14	19981676	19981833	chr14	19872558	19977249	Gng2	-4428	1	1	2	TRUE			Krt76
chr1	135313316	135314094	chr1	135301534	135313737	Timm17a	0	1	1	2	TRUE			Slc41a2				chr14	20721457	20721910	chr14	20707551	20723619	Zswim8	0	1	1	2	TRUE			Rarg
chr1	135368162	135369311	chr1	135324812	135368065	Lmod1	-98	1	1	2	TRUE			D10Wsu102e				chr14	20741151	20741419	chr14	20734872	20794088	Camk2g	0	1	1	2	TRUE			Espl1
chr1	135374881	135375315	chr1	135371455	135375063	Shisa4	0	1	1	2	TRUE			Aldh1l2				chr14	20837130	20837360	chr14	20836661	20843388	Plau	0	1	1	2	TRUE			Hoxc13
chr1	135411033	135411426	chr1	135382311	135430499	Ipo9	0	1	1	2	TRUE			Washc4				chr14	21004353	21004529	chr14	20929397	21033676	Vcl	0	1	1	2	TRUE			Naa60
chr1	135430213	135430911	chr1	135382311	135430499	Ipo9	0	1	1	2	TRUE			Appl2				chr14	21985042	21985399	chr14	21983961	21989601	Zfp503	0	1	1	2	TRUE			Cluap1
chr1	135510053	135511119	chr1	135434579	135585355	Nav1	0	1	1	2	TRUE			1500009L16Rik				chr14	22027990	22028172	chr14	22019711	23056088	Lrmda	0	1	1	2	TRUE			Nlrc3
chr1	135516450	135517194	chr1	135434579	135585355	Nav1	0	1	1	2	TRUE			Gm34184				chr14	22080112	22080446	chr14	22019711	23056088	Lrmda	0	1	1	2	TRUE			Crebbp
chr1	135540296	135541068	chr1	135434579	135585355	Nav1	0	1	1	2	TRUE			Nuak1				chr14	23016939	23017144	chr14	22019711	23056088	Lrmda	0	1	1	2	TRUE			Adcy9
chr1	135544856	135545085	chr1	135434579	135585355	Nav1	0	1	1	2	TRUE			Ckap4				chr14	23096928	23097085	chr14	23038194	23094571	Gm10248	-2358	1	1	2	TRUE			Srl
chr1	135554677	135555176	chr1	135434579	135585355	Nav1	0	1	1	2	TRUE			Platr7				chr14	23914888	23915039	chr14	23298693	24004205	Kcnma1	0	1	1	2	TRUE			Tfap4
chr1	135619989	135620305	chr1	135597775	135599934	Gm4793	-20056	1	1	2	TRUE			Polr3b				chr14	24502551	24502791	chr14	24490677	24496960	Rps24	-5592	1	1	2	TRUE			Glis2
chr1	135669783	135670665	chr1	135720062	135752229	Csrp1	49398	1	1	2	TRUE			Rfx4				chr14	26357741	26357960	chr14	26357546	26400456	4933413J09Rik	0	1	1	2	TRUE			Cdip1
chr1	135686907	135688964	chr1	135720062	135752229	Csrp1	31099	1	1	2	TRUE			Ric8b				chr14	26753022	26753170	chr14	26691553	26891705	Dnah12	0	1	1	2	TRUE			Sec14l5
chr1	135699450	135699661	chr1	135720062	135752229	Csrp1	20402	1	1	2	TRUE			Fhl4				chr14	27014191	27014342	chr14	27000361	27002325	Hesx1	-11867	1	1	2	TRUE			Eef2kmt
chr1	135700425	135700887	chr1	135720062	135752229	Csrp1	19176	1	1	2	TRUE			Mterf2				chr14	27969784	27970019	chr14	27622406	28478537	Erc2	0	1	1	2	TRUE			Gm41414
chr1	135714450	135714926	chr1	135720062	135752229	Csrp1	5137	1	1	2	TRUE			Cry1				chr14	28896051	28896289	chr14	28904942	29721864	Cacna2d3	8654	1	1	2	TRUE			Tmem114
chr1	135719587	135720196	chr1	135720062	135752229	Csrp1	0	1	1	2	TRUE			Btbd11				chr14	29299983	29300440	chr14	28904942	29721864	Cacna2d3	0	1	1	2	TRUE			Mettl22
chr1	135728845	135729717	chr1	135720062	135752229	Csrp1	0	1	1	2	TRUE			Gm6713				chr14	30084618	30084762	chr14	30039940	30353486	Cacna1d	0	1	1	2	TRUE			Carhsp1
chr1	135770737	135771631	chr1	135766084	135769134	Phlda3	-1604	1	1	2	TRUE			Gm6721				chr14	30258838	30258998	chr14	30039940	30353486	Cacna1d	0	1	1	2	TRUE			Grin2a
chr1	135779260	135779561	chr1	135766084	135769134	Phlda3	-10127	1	1	2	TRUE			Ascl4				chr14	30823326	30823485	chr14	30714848	30822721	Sfmbt1	-606	1	1	2	TRUE			Rpl39l
chr1	135781242	135781522	chr1	135766084	135769134	Phlda3	-12109	1	1	2	TRUE			Rtcb				chr14	31472048	31472253	chr14	31473577	31495040	Mettl6	1325	1	1	2	TRUE			Snn
chr1	135787947	135788345	chr1	135799420	135810989	Tnni1	11076	1	1	2	TRUE			Bpifc				chr14	32018835	32019044	chr14	32029102	32058326	Galnt15	10059	1	1	2	TRUE			Snx29
chr1	135789821	135790070	chr1	135799420	135810989	Tnni1	9351	1	1	2	TRUE			Fbxo7				chr14	32073987	32074163	chr14	32080516	32085286	Dph3	6354	1	1	2	TRUE			Cpped1
chr1	135793726	135794702	chr1	135799420	135810989	Tnni1	4719	1	1	2	TRUE			Syn3				chr14	32104556	32104837	chr14	32085727	32103203	Oxnad1	-1354	1	1	2	TRUE			Shisa9
chr1	135811381	135811560	chr1	135799420	135810989	Tnni1	-393	1	1	2	TRUE			1810014B01Rik				chr14	32363195	32363519	chr14	32376501	32388373	1700024G13Rik	12983	1	1	2	TRUE			Mrtfb
chr1	135847224	135848010	chr1	135836333	135852268	Tnnt2	0	1	1	2	TRUE			Ttc41				chr14	32393627	32394003	chr14	32376501	32388373	1700024G13Rik	-5255	1	1	2	TRUE			Parn
chr1	135850851	135851209	chr1	135836333	135852268	Tnnt2	0	1	1	2	TRUE			Nt5dc3				chr14	32463713	32463953	chr14	32408202	32465909	Chat	0	1	1	2	TRUE			A930007A09Rik
chr1	135865665	135866196	chr1	135871393	135919207	Pkp1	5198	1	1	2	TRUE			Stab2				chr14	32484479	32484682	chr14	32408202	32465909	Chat	-18571	1	1	2	TRUE			Ntan1
chr1	135882406	135882978	chr1	135871393	135919207	Pkp1	0	1	1	2	TRUE			Gm16271				chr14	32600046	32600250	chr14	32599407	32630969	Prrxl1	0	1	1	2	TRUE			Prkdc
chr1	135919084	135919260	chr1	135871393	135919207	Pkp1	0	1	1	2	TRUE			Ascl1				chr14	32878501	32878747	chr14	32856755	32939491	Vstm4	0	1	1	2	TRUE			Ypel1
chr1	135944718	135945844	chr1	135953577	136006342	Igfn1	7734	1	1	2	TRUE			Pah				chr14	34219853	34220166	chr14	34220045	34227740	Syt15	0	1	1	2	TRUE			Hic2
chr1	136007619	136008323	chr1	136008218	136035030	Tmem9	0	1	1	2	TRUE			Igf1				chr14	34646155	34646409	chr14	34645143	34653574	Mir297-1	0	1	1	2	TRUE			Aifm3
chr1	136017901	136019084	chr1	136008218	136035030	Tmem9	0	1	1	2	TRUE			Pmch				chr14	34780988	34781534	chr14	34673927	34747983	Wapl	-33006	1	1	2	TRUE			Med15
chr1	136047545	136048124	chr1	136050803	136051370	Ascl5	2680	1	1	2	TRUE			Parpbp				chr14	34820270	34820461	chr14	34820135	35581115	Grid1	0	1	1	2	TRUE			Prodh
chr1	136051016	136051787	chr1	136050803	136051370	Ascl5	0	1	1	2	TRUE			Washc3				chr14	35233941	35234258	chr14	34820135	35581115	Grid1	0	1	1	2	TRUE			Rtn4r
chr1	136116290	136116597	chr1	136052810	136119822	Cacna1s	0	1	1	2	TRUE			Dram1				chr14	35533135	35533759	chr14	34820135	35581115	Grid1	0	1	1	2	TRUE			Olfr171
chr1	136128019	136128597	chr1	136127718	136131183	Gm15850	0	1	1	2	TRUE			Gm40733				chr14	35737426	35737595	chr14	35809485	35811978	4930596D02Rik	71891	1	1	2	TRUE			Klhl6
chr1	136131043	136131625	chr1	136127718	136131183	Gm15850	0	1	1	2	TRUE			Gnptab				chr14	36910730	36910979	chr14	36874935	36919535	Ccser2	0	1	1	2	TRUE			Gm35685
chr1	136134725	136135471	chr1	136131389	136178001	Kif21b	0	1	1	2	TRUE			Mybpc1				chr14	36947505	36947856	chr14	36874935	36968764	Ccser2	0	1	1	2	TRUE			Polr2h
chr1	136140004	136140660	chr1	136131389	136178001	Kif21b	0	1	1	2	TRUE			Spic				chr14	39410184	39410816	chr14	38368950	39473088	Nrg3	0	1	1	2	TRUE			Magef1
chr1	136170100	136170380	chr1	136131389	136178001	Kif21b	0	1	1	2	TRUE			Gm4925				chr14	39648967	39649202	chr14	39655662	39685293	1700109I08Rik	6461	1	1	2	TRUE			Map3k13
chr1	136173914	136174615	chr1	136131389	136178001	Kif21b	0	1	1	2	TRUE			Utp20				chr14	41259157	41259331	chr14	41264669	41288486	Gm2832	5339	1	1	2	TRUE			Igf2bp2
chr1	136234122	136234564	chr1	136213521	136234280	Inava	0	1	1	2	TRUE			Slc5a8				chr14	43797177	43797435	chr14	43818764	43819639	Ear1	21330	1	1	2	TRUE			St6gal1
chr1	136247425	136247705	chr1	136258913	136260926	Gpr25	11209	1	1	2	TRUE			Gas2l3				chr14	43954382	43954712	chr14	43957068	43963080	Ang3	2357	1	1	2	TRUE			Rtp1
chr1	136255290	136255566	chr1	136258913	136260926	Gpr25	3348	1	1	2	TRUE			Nr1h4				chr14	43992997	43993317	chr14	44001663	44006418	Ang6	8347	1	1	2	TRUE			Lpp
chr1	136259949	136260346	chr1	136258913	136260926	Gpr25	0	1	1	2	TRUE			Slc17a8				chr14	44116677	44117023	chr14	44113386	44128995	Gm3327	0	1	1	2	TRUE			Cldn1
chr1	136306537	136306721	chr1	136268122	136346104	Camsap2	0	1	1	2	TRUE			Scyl2				chr14	44879781	44879996	chr14	44858580	44974958	Gm16976	0	1	1	2	TRUE			Fgf12
chr1	136326038	136326312	chr1	136268122	136346104	Camsap2	0	1	1	2	TRUE			1500026H17Rik				chr14	45212023	45212274	chr14	45134447	45219425	Txndc16	0	1	1	2	TRUE			Plaat1
chr1	136345633	136346573	chr1	136268122	136346104	Camsap2	0	1	1	2	TRUE			Actr6				chr14	45529464	45529916	chr14	45458791	45530065	Fermt2	0	1	1	2	TRUE			Atp13a4
chr1	136381423	136381853	chr1	136411915	136415519	9230116N13Rik	30063	1	1	2	TRUE			Uhrf1bp1l				chr14	46636392	46636546	chr14	46602805	46637423	4933425B07Rik	0	1	1	2	TRUE			Cpn2
chr1	136466119	136466520	chr1	136467847	136530819	Kif14	1328	1	1	2	TRUE			Anks1b				chr14	46684704	46685011	chr14	46645816	46673775	D330046F09Rik	-10930	1	1	2	TRUE			Xxylt1
chr1	136624297	136625820	chr1	136624900	136630391	Zfp281	0	1	1	2	TRUE			Apaf1				chr14	46720045	46720191	chr14	46760540	46771521	Cdkn3	40350	1	1	2	TRUE			Pigz
chr1	136683873	136684059	chr1	136683395	136690805	Gm19705	0	1	1	2	TRUE			Tmpo				chr14	46757706	46758007	chr14	46760540	46771521	Cdkn3	2534	1	1	2	TRUE			Pak2
chr1	136685154	136686075	chr1	136683395	136690805	Gm19705	0	1	1	2	TRUE			4930534H03Rik				chr14	46841971	46842179	chr14	46832133	46854198	Cgrrf1	0	1	1	2	TRUE			Muc4
chr1	136866691	136866946	chr1	136843583	136953630	Nr5a2	0	1	1	2	TRUE			Gm20757				chr14	46964025	46964522	chr14	46882964	47105817	Samd4	0	1	1	2	TRUE			Iqcg
chr1	136948548	136949210	chr1	136843583	136953630	Nr5a2	0	1	1	2	TRUE			Cfap54				chr14	47128154	47128398	chr14	47097678	47116161	Gm10371	-11994	1	1	2	TRUE			Slc12a8
chr1	137008873	137009117	chr1	136843583	136960448	Nr5a2	-48426	1	1	2	TRUE			Gm32468				chr14	47310733	47310963	chr14	47298273	47317480	Mapk1ip1l	0	1	1	2	TRUE			Kalrn
chr1	137898364	137899045	chr1	137966454	137966541	Mir181a-1	67410	1	1	2	TRUE			Cdk17				chr14	47501469	47501686	chr14	47472560	47531962	Fbxo34	0	1	1	2	TRUE			Adcy5
chr1	137900455	137900977	chr1	137966454	137966541	Mir181a-1	65478	1	1	2	TRUE			Elk3				chr14	48494287	48494480	chr14	48446122	48515130	Tmem260	0	1	1	2	TRUE			Sema5b
chr1	138044478	138044804	chr1	138062858	138175126	Ptprc	18055	1	1	2	TRUE			Gm32688				chr14	48721030	48721532	chr14	48669287	48793348	Otx2os1	0	1	1	2	TRUE			Slc49a4
chr1	138136194	138136760	chr1	138062858	138175126	Ptprc	0	1	1	2	TRUE			Gm17745				chr14	48841817	48842238	chr14	48878872	48887112	4933429O19Rik	36635	1	1	2	TRUE			Cstdc6
chr1	138174388	138175644	chr1	138062858	138175126	Ptprc	0	1	1	2	TRUE			Mir7688				chr14	51271285	51271432	chr14	51255261	51256112	Rnase2a	-15174	1	1	2	TRUE			Eaf2
chr1	138191556	138192462	chr1	138062858	138175305	Ptprc	-16252	1	1	2	TRUE			Lta4h				chr14	51383114	51383546	chr14	51411000	51419527	Vmn2r88	27455	1	1	2	TRUE			Fstl1
chr1	138517076	138517687	chr1	138483836	138619757	Nek7	0	1	1	2	TRUE			Amdhd1				chr14	51435116	51435478	chr14	51411000	51419527	Vmn2r88	-15590	1	1	2	TRUE			Lrrc58
chr1	138526837	138527031	chr1	138483836	138619757	Nek7	0	1	1	2	TRUE			Ccdc38				chr14	51894962	51895303	chr14	51893609	51896745	Slc39a2	0	1	1	2	TRUE			Gpr156
chr1	138549990	138550741	chr1	138483836	138619757	Nek7	0	1	1	2	TRUE			Snrpf				chr14	51989423	51989686	chr14	51984832	52006247	Arhgef40	0	1	1	2	TRUE			Gsk3b
chr1	138598049	138598390	chr1	138483836	138619757	Nek7	0	1	1	2	TRUE			4933408J17Rik				chr14	52006725	52007195	chr14	52006074	52014558	Zfp219	0	1	1	2	TRUE			Tex55
chr1	138619046	138620296	chr1	138483836	138619757	Nek7	0	1	1	2	TRUE			Ntn4				chr14	52057893	52058153	chr14	52069314	52069368	Snord58b	11162	1	1	2	TRUE			Igsf11
chr1	138681731	138682286	chr1	138640094	138682075	Gm5833	0	1	1	2	TRUE			Usp44				chr14	52314690	52314986	chr14	52311176	52316323	Sall2	0	1	1	2	TRUE			Lsamp
chr1	138785754	138786361	chr1	138825185	138842444	Lhx9	38825	1	1	2	TRUE			Metap2				chr14	54666614	54666780	chr14	54642160	54686931	Acin1	0	1	1	2	TRUE			4932412D23Rik
chr1	138822388	138822686	chr1	138825185	138842444	Lhx9	2500	1	1	2	TRUE			Vezt				chr14	54763612	54764651	chr14	54722214	54781886	Slc7a8	0	1	1	2	TRUE			Zbtb20
chr1	138835489	138835769	chr1	138825185	138842444	Lhx9	0	1	1	2	TRUE			Fgd6				chr14	54960117	54960315	chr14	54941920	54966607	Myh6	0	1	1	2	TRUE			Usf3
chr1	138841619	138841868	chr1	138825185	138842444	Lhx9	0	1	1	2	TRUE			Nr2c1				chr14	55705357	55705632	chr14	55700008	55713088	Tgm1	0	1	1	2	TRUE			Sidt1
chr1	138848359	138848550	chr1	138825185	138847579	Lhx9	-781	1	1	2	TRUE			Ndufa12				chr14	55775071	55775255	chr14	55769057	55784072	Adcy4	0	1	1	2	TRUE			Cd200
chr1	138912155	138912462	chr1	138876271	138876950	1700019P21Rik	-35206	1	1	2	TRUE			Gm4792				chr14	55871826	55872178	chr14	55854114	55874736	Nynrin	0	1	1	2	TRUE			Tagln3
chr1	138928877	138929624	chr1	138963708	139176042	Dennd1b	34085	1	1	2	TRUE			Tmcc3				chr14	55887040	55887252	chr14	55884941	55898780	Khnyn	0	1	1	2	TRUE			Cd96
chr1	138939822	138939999	chr1	138963708	139176042	Dennd1b	23710	1	1	2	TRUE			Cep83os				chr14	56195498	56195884	chr14	56205262	56211407	Gzmf	9379	1	1	2	TRUE			6430553K19Rik
chr1	138962794	138964435	chr1	138963708	139176042	Dennd1b	0	1	1	2	TRUE			Plxnc1				chr14	56997839	56998123	chr14	57015133	57018982	B020004C17Rik	17011	1	1	2	TRUE			G730013B05Rik
chr1	138967546	138967728	chr1	138963708	139176042	Dennd1b	0	1	1	2	TRUE			Gm29684				chr14	57047484	57047628	chr14	57034459	57057723	Gja3	0	1	1	2	TRUE			Gm29686
chr1	138982378	138982619	chr1	138963708	139176042	Dennd1b	0	1	1	2	TRUE			Cradd				chr14	57699561	57700305	chr14	57689661	57746123	Lats2	0	1	1	2	TRUE			Cblb
chr1	139036433	139036766	chr1	138963708	139176042	Dennd1b	0	1	1	2	TRUE			2310039L15Rik				chr14	59654412	59654567	chr14	59647530	60086914	Atp8a2	0	1	1	2	TRUE			4930404A05Rik
chr1	139421731	139422840	chr1	139422382	139453007	Zbtb41	0	1	1	2	TRUE			Socs2				chr14	59776236	59776552	chr14	59647530	60086914	Atp8a2	0	1	1	2	TRUE			Zpld1
chr1	139454217	139455346	chr1	139454772	139494088	Aspm	0	1	1	2	TRUE			Mrpl42				chr14	60177212	60177439	chr14	60205283	60251479	Nupl1	27845	1	1	2	TRUE			Nxpe3
chr1	139460936	139461127	chr1	139454772	139494088	Aspm	0	1	1	2	TRUE			Ube2n				chr14	61134833	61134982	chr14	61138456	61215499	Sacs	3475	1	1	2	TRUE			Senp7
chr1	140110802	140111411	chr1	140085854	140183411	Cfh	0	1	1	2	TRUE			Nudt4				chr14	62643082	62643248	chr14	62663666	62692243	Serpine3	20419	1	1	2	TRUE			Tmem45a2
chr1	140245320	140245778	chr1	140245717	140614045	Kcnt2	0	1	1	2	TRUE			Gm47708				chr14	62885024	62885383	chr14	62837689	62956886	Wdfy2	0	1	1	2	TRUE			Tbc1d23
chr1	143511916	143512179	chr1	143603275	143702893	Cdc73	91097	1	1	2	TRUE			Gm33543				chr14	63128513	63128792	chr14	63122461	63145923	Ctsb	0	1	1	2	TRUE			Cmss1
chr1	143702157	143703254	chr1	143603275	143702893	Cdc73	0	1	1	2	TRUE			Eea1				chr14	63145318	63145581	chr14	63122461	63145923	Ctsb	0	1	1	2	TRUE			Col8a1
chr1	143738900	143740386	chr1	143739348	143749678	Glrx2	0	1	1	2	TRUE			4930459C07Rik				chr14	63245530	63245674	chr14	63198913	63245271	Gata4	-260	1	1	2	TRUE			Dcbld2
chr1	143813836	143814367	chr1	143777277	143807466	Uchl5	-6371	1	1	2	TRUE			Btg1				chr14	63251389	63251537	chr14	63198913	63245271	Gata4	-6119	1	1	2	TRUE			St3gal6
chr1	143916454	143916848	chr1	143999337	144004149	Rgs2	82490	1	1	2	TRUE			Lum				chr14	63768972	63769201	chr14	63606529	63820410	Xkr6	0	1	1	2	TRUE			Olfr180
chr1	144006656	144006840	chr1	143999337	144004149	Rgs2	-2508	1	1	2	TRUE			Atp2b1				chr14	64145894	64146075	chr14	64122620	64416956	Msra	0	1	1	2	TRUE			Gabrr3
chr1	144018511	144018948	chr1	143999337	144004149	Rgs2	-14363	1	1	2	TRUE			Poc1b				chr14	65033676	65033842	chr14	64950044	65039835	Ints9	0	1	1	2	TRUE			Epha6
chr1	144086203	144086396	chr1	144138666	144177372	Rgs13	52271	1	1	2	TRUE			Dusp6				chr14	65385264	65385549	chr14	65358675	65398930	Zfp395	0	1	1	2	TRUE			Epha3
chr1	144197883	144198122	chr1	144138666	144177372	Rgs13	-20512	1	1	2	TRUE			Gm20110				chr14	65395762	65395966	chr14	65358675	65398930	Zfp395	0	1	1	2	TRUE			Csnka2ip
chr1	144243117	144244067	chr1	144244668	144249104	Rgs1	602	1	1	2	TRUE			Kitl				chr14	66813134	66813338	chr14	66802863	66868600	Dpysl2	0	1	1	2	TRUE			4930453N24Rik
chr1	144248833	144249341	chr1	144244668	144249104	Rgs1	0	1	1	2	TRUE			Tmtc3				chr14	67197392	67197689	chr14	67233291	67430952	Ebf2	35603	1	1	2	TRUE			Vgll3
chr1	144775205	144775815	chr1	144752682	144775427	Rgs18	0	1	1	2	TRUE			4930430F08Rik				chr14	67289602	67289776	chr14	67233291	67430952	Ebf2	0	1	1	2	TRUE			Cadm2
chr1	146497485	146498701	chr1	146495628	146902471	Brinp3	0	1	1	2	TRUE			1700017N19Rik				chr14	67761996	67762143	chr14	67751927	67933572	Dock5	0	1	1	2	TRUE			Gbe1
chr1	146725059	146725400	chr1	146495628	146902471	Brinp3	0	1	1	2	TRUE			Gm35722				chr14	68124166	68124382	chr14	68119544	68125004	Nefm	0	1	1	2	TRUE			4931420L22Rik
chr1	146806047	146806233	chr1	146495628	146902471	Brinp3	0	1	1	2	TRUE			Mgat4c				chr14	69361080	69361328	chr14	69337150	69366690	Entpd4b	0	1	1	2	TRUE			Robo1
chr1	149758405	149758638	chr1	149829618	149922439	Pla2g4a	70981	1	1	2	TRUE			Alx1				chr14	69364229	69364440	chr14	69337150	69366690	Entpd4b	0	1	1	2	TRUE			Hspa13
chr1	149923907	149924090	chr1	149829618	149961290	Pla2g4a	0	1	1	2	TRUE			Lrriq1				chr14	69385296	69385449	chr14	69337150	69366742	Entpd4	-18555	1	1	2	TRUE			4930578N18Rik
chr1	149939764	149940742	chr1	149829618	149961290	Pla2g4a	0	1	1	2	TRUE			Slc6a15				chr14	69415358	69415577	chr14	69337150	69366742	Entpd4	-48617	1	1	2	TRUE			Nrip1
chr1	149946926	149947322	chr1	149829618	149961290	Pla2g4a	0	1	1	2	TRUE			Tmtc2				chr14	69440844	69441039	chr14	69508647	69512549	Synb	67609	1	1	2	TRUE			Usp25
chr1	149948397	149948681	chr1	149829618	149961290	Pla2g4a	0	1	1	2	TRUE			Mettl25				chr14	69579330	69579661	chr14	69555400	69584940	Entpd4b	0	1	1	2	TRUE			E330011O21Rik
chr1	149960931	149961926	chr1	149829618	149961290	Pla2g4a	0	1	1	2	TRUE			Ppfia2				chr14	69659119	69659330	chr14	69609475	69695834	Loxl2	0	1	1	2	TRUE			D16Ertd472e
chr1	150099664	150100309	chr1	150074872	150099874	Ptgs2os	0	1	1	2	TRUE			Acss3				chr14	69749490	69749697	chr14	69732833	69767113	4930480K23Rik	0	1	1	2	TRUE			4930570E03Rik
chr1	150164650	150165685	chr1	150159042	150164948	Ptgs2os2	0	1	1	2	TRUE			Myf6				chr14	70078697	70078905	chr14	70077316	70082613	Egr3	0	1	1	2	TRUE			Chodl
chr1	150426292	150426479	chr1	150392837	150449935	Tpr	0	1	1	2	TRUE			Otogl				chr14	70142746	70143058	chr14	70138168	70153791	Ccar2	0	1	1	2	TRUE			Ncam2
chr1	150469945	150470678	chr1	150449411	150466165	Prg4	-3781	1	1	2	TRUE			Gm29685				chr14	70184516	70185032	chr14	70180467	70192246	Sorbs3	0	1	1	2	TRUE			4930529L06Rik
chr1	150496704	150497196	chr1	150449411	150466165	Prg4	-30540	1	1	2	TRUE			Ppp1r12a				chr14	70190959	70191111	chr14	70180467	70192246	Sorbs3	0	1	1	2	TRUE			Adamts5
chr1	150746212	150746421	chr1	150562501	150993435	Hmcn1	0	1	1	2	TRUE			Pawr				chr14	70531391	70531584	chr14	70530820	70538324	Lgi3	0	1	1	2	TRUE			Gm32624
chr1	150759487	150759908	chr1	150562501	150993435	Hmcn1	0	1	1	2	TRUE			Gm36283				chr14	70889092	70889272	chr14	70890106	70979840	Gfra2	835	1	1	2	TRUE			Gm32865
chr1	150991956	150993833	chr1	150562501	150993435	Hmcn1	0	1	1	2	TRUE			Syt1				chr14	70972461	70972644	chr14	70890106	70979840	Gfra2	0	1	1	2	TRUE			Ltn1
chr1	151074725	151075022	chr1	151138033	151144095	C730036E19Rik	63012	1	1	2	TRUE			Nav3				chr14	73300785	73300964	chr14	73195501	73325822	Rb1	0	1	1	2	TRUE			Map3k7cl
chr1	151095665	151096353	chr1	151138033	151144095	C730036E19Rik	41681	1	1	2	TRUE			9230102K24Rik				chr14	75022097	75022819	chr14	75004109	75388146	Mir466f-3	0	1	1	2	TRUE			Grik1
chr1	151177186	151178030	chr1	151204120	151205796	3110040M04Rik	26091	1	1	2	TRUE			E2f7				chr14	75610970	75611121	chr14	75582833	75593116	Cby2	-17855	1	1	2	TRUE			Krtap8-1
chr1	151236196	151236983	chr1	151204120	151205796	3110040M04Rik	-30401	1	1	2	TRUE			1700020G17Rik				chr14	75673918	75674131	chr14	75642221	75696725	Erich6b	0	1	1	2	TRUE			Tiam1
chr1	151250883	151251134	chr1	151204120	151205796	3110040M04Rik	-45088	1	1	2	TRUE			Csrp2				chr14	75793040	75793189	chr14	75761998	75787037	Slc25a30	-6004	1	1	2	TRUE			Sod1
chr1	151287628	151287893	chr1	151344485	151364444	Ivns1abp	56593	1	1	2	TRUE			Zdhhc17				chr14	76297607	76297772	chr14	76251461	76252330	2900040C04Rik	-45278	1	1	2	TRUE			Eva1c
chr1	151338362	151339167	chr1	151344485	151364444	Ivns1abp	5319	1	1	2	TRUE			Osbpl8				chr14	77048995	77051691	chr14	77036771	77112263	Ccdc122	0	1	1	2	TRUE			Synj1
chr1	151343490	151345478	chr1	151344485	151364444	Ivns1abp	0	1	1	2	TRUE			Bbs10				chr14	77451735	77452136	chr14	77156762	77721763	Enox1	0	1	1	2	TRUE			Tmem50b
chr1	151422251	151422454	chr1	151367698	151428435	Swt1	0	1	1	2	TRUE			Nap1l1				chr14	78303837	78303988	chr14	78277445	78308043	Tnfsf11	0	1	1	2	TRUE			Cryzl1
chr1	151571197	151572198	chr1	151571372	151719347	Niban1	0	1	1	2	TRUE			Phlda1				chr14	78336115	78336285	chr14	78330571	78332098	Gm30662	-4018	1	1	2	TRUE			Itsn1
chr1	151667358	151667690	chr1	151571372	151719347	Niban1	0	1	1	2	TRUE			4933440J02Rik				chr14	78895249	78895396	chr14	78849177	79065272	Vwa8	0	1	1	2	TRUE			Slc5a3
chr1	151689080	151689835	chr1	151571372	151719347	Niban1	0	1	1	2	TRUE			Gm20758				chr14	78995350	78995780	chr14	78849177	79065272	Vwa8	0	1	1	2	TRUE			Clic6
chr1	151709589	151709891	chr1	151571372	151719347	Niban1	0	1	1	2	TRUE			Krr1				chr14	79295759	79295957	chr14	79288749	79301635	Rgcc	0	1	1	2	TRUE			Runx1
chr1	151944837	151945076	chr1	151884523	152090320	1700025G04Rik	0	1	1	2	TRUE			Glipr1				chr14	86686887	86687158	chr14	86655356	87141224	Diaph3	0	1	1	2	TRUE			1700029J03Rik
chr1	151953388	151953898	chr1	151884523	152090320	1700025G04Rik	0	1	1	2	TRUE			Glipr1l1				chr14	86824764	86825201	chr14	86655356	87141224	Diaph3	0	1	1	2	TRUE			Setd4
chr1	151979926	151980647	chr1	151884523	152090320	1700025G04Rik	0	1	1	2	TRUE			Glipr1l3				chr14	87171600	87171979	chr14	86655356	87141224	Diaph3	-30377	1	1	2	TRUE			Dop1b
chr1	152015501	152016387	chr1	151884523	152090320	1700025G04Rik	0	1	1	2	TRUE			Kcnc2				chr14	87346891	87347127	chr14	87416582	87515192	Tdrd3	69456	1	1	2	TRUE			Cldn14
chr1	152084700	152085077	chr1	151884523	152090320	1700025G04Rik	0	1	1	2	TRUE			Gm3942				chr14	87462913	87463198	chr14	87416582	87515192	Tdrd3	0	1	1	2	TRUE			Sim2
chr1	152089096	152090823	chr1	151884523	152090320	1700025G04Rik	0	1	1	2	TRUE			Atxn7l3b				chr14	88374137	88374299	chr14	88464746	88471396	Pcdh20	90448	1	1	2	TRUE			Hlcs
chr1	152287632	152288397	chr1	152370735	152386682	Tsen15	82339	1	1	2	TRUE			Tbc1d15				chr14	89897007	89897320	chr14	89896223	89899447	Gm5088	0	1	1	2	TRUE			Dyrk1a
chr1	152290896	152291207	chr1	152370735	152386682	Tsen15	79529	1	1	2	TRUE			Rab21				chr14	99283807	99284024	chr14	99298690	99313409	Klf5	14667	1	1	2	TRUE			Sh3bgr
chr1	152369131	152369648	chr1	152370735	152386682	Tsen15	1088	1	1	2	TRUE			Tmem19				chr14	99467899	99468130	chr14	99521836	99576904	Gm41230	53707	1	1	2	TRUE			Igsf5
chr1	152386256	152386793	chr1	152370735	152386682	Tsen15	0	1	1	2	TRUE			Thap2				chr14	100028367	100028593	chr14	99870639	100149796	Klf12	0	1	1	2	TRUE			Gm34371
chr1	152399685	152400467	chr1	152399866	152510695	Colgalt2	0	1	1	2	TRUE			Lgr5				chr14	100055349	100055868	chr14	99870639	100149796	Klf12	0	1	1	2	TRUE			Arid1b
chr1	152400661	152400862	chr1	152399866	152510695	Colgalt2	0	1	1	2	TRUE			Tspan8				chr14	101433904	101434073	chr14	101442359	101609191	Tbc1d4	8287	1	1	2	TRUE			Snx9
chr1	152511319	152511535	chr1	152399866	152510695	Colgalt2	-625	1	1	2	TRUE			Ptprr				chr14	101597262	101597517	chr14	101442359	101609191	Tbc1d4	0	1	1	2	TRUE			Gm1604b
chr1	152525091	152525364	chr1	152516762	152625217	Rgl1	0	1	1	2	TRUE			Ptprb				chr14	102996298	102996464	chr14	102987411	103033803	4933432I03Rik	0	1	1	2	TRUE			Rnaset2a
chr1	152553713	152554268	chr1	152516762	152625217	Rgl1	0	1	1	2	TRUE			Cnot2				chr14	103106756	103106955	chr14	103113410	103346800	Mycbp2	6456	1	1	2	TRUE			1700010I14Rik
chr1	152585474	152585910	chr1	152516762	152625217	Rgl1	0	1	1	2	TRUE			4930579P08Rik				chr14	103564176	103564601	chr14	103513340	103613346	Scel	0	1	1	2	TRUE			Pacrg
chr1	152592172	152593109	chr1	152516762	152625217	Rgl1	0	1	1	2	TRUE			Myrfl				chr14	103738916	103739092	chr14	103650227	103704907	Slain1	-34010	1	1	2	TRUE			Prkn
chr1	152612740	152612930	chr1	152516762	152625217	Rgl1	0	1	1	2	TRUE			Rab3ip				chr14	104412171	104412352	chr14	104288432	104459336	D130079A08Rik	0	1	1	2	TRUE			Agpat4
chr1	152616177	152616495	chr1	152516762	152625217	Rgl1	0	1	1	2	TRUE			D630029K05Rik				chr14	104587185	104587599	chr14	104639143	104966783	D130009I18Rik	51545	1	1	2	TRUE			Map3k4
chr1	152617578	152618239	chr1	152516762	152625217	Rgl1	0	1	1	2	TRUE			Best3				chr14	105066124	105066645	chr14	105106750	105177314	Rbm26	40106	1	1	2	TRUE			Plg
chr1	152624654	152625380	chr1	152516762	152625217	Rgl1	0	1	1	2	TRUE			Cct2				chr14	115495659	115495980	chr14	115092214	116525192	Gpc5	0	1	1	2	TRUE			Slc22a3
chr1	152640835	152641052	chr1	152516762	152766305	Rgl1	0	1	1	2	TRUE			Frs2				chr14	116441517	116441778	chr14	115092214	116525192	Gpc5	0	1	1	2	TRUE			Igf2r
chr1	152687780	152688115	chr1	152516762	152766305	Rgl1	0	1	1	2	TRUE			Yeats4				chr14	116465573	116465746	chr14	115092214	116525192	Gpc5	0	1	1	2	TRUE			Airn
chr1	152766164	152767201	chr1	152516762	152766305	Rgl1	0	1	1	2	TRUE			Lyz2				chr14	117159562	117159846	chr14	116925296	117979529	Gpc6	0	1	1	2	TRUE			Tcte2
chr1	152767769	152768440	chr1	152766541	152775580	Arpc5	0	1	1	2	TRUE			Lyz1				chr14	117721568	117722267	chr14	116925296	117979529	Gpc6	0	1	1	2	TRUE			Afdn
chr1	152779091	152779375	chr1	152766541	152775580	Arpc5	-3512	1	1	2	TRUE			Cpsf6				chr14	117769898	117770141	chr14	116925296	117979529	Gpc6	0	1	1	2	TRUE			Gm7356
chr1	152790293	152791358	chr1	152800152	152836990	Ncf2	8795	1	1	2	TRUE			Gm32141				chr14	117932467	117932681	chr14	116925296	117979529	Gpc6	0	1	1	2	TRUE			Dact2
chr1	152798174	152798482	chr1	152800152	152836990	Ncf2	1671	1	1	2	TRUE			Cpm				chr14	118011622	118011935	chr14	118012789	118052246	Dct	855	1	1	2	TRUE			Thbs2
chr1	152807587	152808147	chr1	152800152	152836990	Ncf2	0	1	1	2	TRUE			Mdm2				chr14	118125402	118125602	chr14	118111910	118132765	Tgds	0	1	1	2	TRUE			Prdm9
chr1	152828813	152829006	chr1	152800152	152836990	Ncf2	0	1	1	2	TRUE			Slc35e3				chr14	118198404	118199301	chr14	118233233	118237030	Sox21	33933	1	1	2	TRUE			4933401D09Rik
chr1	152838078	152838535	chr1	152836994	152902645	Smg7	0	1	1	2	TRUE			Nup107				chr14	118235188	118235341	chr14	118233233	118237030	Sox21	0	1	1	2	TRUE			Gm51425
chr1	152904406	152904834	chr1	152836994	152902646	Smg7	-1761	1	1	2	TRUE			Rap1b				chr14	118383383	118383552	chr14	118365877	118398165	1700044C05Rik	0	1	1	2	TRUE			Lix1
chr1	152956015	152956604	chr1	152955100	153119261	Nmnat2	0	1	1	2	TRUE			4933411E08Rik				chr14	118547415	118547985	chr14	118482691	118676931	Abcc4	0	1	1	2	TRUE			Lnpep
chr1	153005782	153006899	chr1	152955100	153119261	Nmnat2	0	1	1	2	TRUE			Mdm1				chr14	118563081	118563242	chr14	118482691	118676931	Abcc4	0	1	1	2	TRUE			Has1
chr1	153014346	153015061	chr1	152955100	153119261	Nmnat2	0	1	1	2	TRUE			Il22				chr14	118732282	118732430	chr14	118717527	118735160	Gm27198	0	1	1	2	TRUE			Fpr2
chr1	153101428	153101716	chr1	152955100	153119261	Nmnat2	0	1	1	2	TRUE			Ifng				chr14	119169293	119169587	chr14	119138264	119869815	Hs6st3	0	1	1	2	TRUE			Vmn2r98
chr1	153140889	153141138	chr1	153122755	153186447	Lamc2	0	1	1	2	TRUE			Ifngas1				chr14	119181814	119181984	chr14	119138264	119869815	Hs6st3	0	1	1	2	TRUE			Fpr-rs3
chr1	153185767	153186576	chr1	153122755	153186447	Lamc2	0	1	1	2	TRUE			Gm33337				chr14	119293683	119293919	chr14	119138264	119869815	Hs6st3	0	1	1	2	TRUE			Zfp945
chr1	153197282	153197660	chr1	153122755	153186447	Lamc2	-10836	1	1	2	TRUE			Dyrk2				chr14	119359289	119359488	chr14	119138264	119869815	Hs6st3	0	1	1	2	TRUE			Vmn2r-ps130
chr1	153386633	153386971	chr1	153404185	153414233	E330020D12Rik	17215	1	1	2	TRUE			Gm33677				chr14	119501008	119501171	chr14	119138264	119869815	Hs6st3	0	1	1	2	TRUE			Cldn9
chr1	153424376	153425442	chr1	153425208	153452574	Shcbp1l	0	1	1	2	TRUE			1700064J06Rik				chr14	119974176	119974417	chr14	120019584	120042435	Oxgr1	45168	1	1	2	TRUE			Dcpp3
chr1	153486871	153487796	chr1	153455757	153487660	Dhx9	0	1	1	2	TRUE			Cand1				chr14	120358025	120358296	chr14	120275668	120431698	Mbnl2	0	1	1	2	TRUE			Ccnf
chr1	153532133	153532780	chr1	153503015	153549714	Npl	0	1	1	2	TRUE			4930477N07Rik				chr14	120539401	120539571	chr14	120478460	120507192	Rap2a	-32210	1	1	2	TRUE			Cramp1l
chr1	153549373	153550137	chr1	153503015	153549714	Npl	0	1	1	2	TRUE			Grip1				chr14	120828742	120829606	chr14	120911193	120948044	Ipo5	81588	1	1	2	TRUE			Tpsab1
chr1	153559352	153559695	chr1	153503015	153549714	Npl	-9639	1	1	2	TRUE			Helb				chr14	120849686	120850049	chr14	120911193	120948044	Ipo5	61145	1	1	2	TRUE			Rpusd1
chr1	153641522	153641720	chr1	153653036	153697665	Rgs8	11317	1	1	2	TRUE			Irak3				chr14	121067369	121067616	chr14	121035573	121283726	Farp1	0	1	1	2	TRUE			Fbxl16
chr1	153653049	153653446	chr1	153653036	153697665	Rgs8	0	1	1	2	TRUE			Tmbim4				chr14	121106685	121106882	chr14	121035573	121283726	Farp1	0	1	1	2	TRUE			Rab11fip3
chr1	153667336	153667723	chr1	153653036	153697665	Rgs8	0	1	1	2	TRUE			Llph				chr14	121233956	121234338	chr14	121035573	121283726	Farp1	0	1	1	2	TRUE			Luc7l
chr1	153739677	153739989	chr1	153740352	153745468	Rgs16	364	1	1	2	TRUE			Hmga2				chr14	121301937	121302174	chr14	121286340	121379230	Stk24	0	1	1	2	TRUE			Ergic1
chr1	153748709	153749915	chr1	153749425	153764221	Rnasel	0	1	1	2	TRUE			4921513I03Rik				chr14	121341349	121341532	chr14	121286340	121379230	Stk24	0	1	1	2	TRUE			Crebrf
chr1	153751903	153752733	chr1	153749425	153764221	Rnasel	0	1	1	2	TRUE			Msrb3				chr14	121426056	121426308	chr14	121459620	121505254	Slc15a1	33313	1	1	2	TRUE			Nkx2-5
chr1	153786330	153786523	chr1	153779386	153844141	Rgsl1	0	1	1	2	TRUE			Lemd3				chr14	121476353	121476681	chr14	121459620	121505254	Slc15a1	0	1	1	2	TRUE			Syngap1
chr1	153802944	153803230	chr1	153779386	153844141	Rgsl1	0	1	1	2	TRUE			Wif1				chr14	121684773	121684946	chr14	121538364	121698417	Dock9	0	1	1	2	TRUE			Ip6k3
chr1	153846861	153847184	chr1	153849541	153851195	Teddm2	2358	1	1	2	TRUE			4930432O09Rik				chr14	121731152	121731344	chr14	121542038	121738929	Dock9	0	1	1	2	TRUE			Hmga1
chr1	153891463	153891689	chr1	153891645	153893060	Teddm1a	0	1	1	2	TRUE			Tbc1d30				chr14	122464914	122465150	chr14	122459159	122465658	Zic5	0	1	1	2	TRUE			Tcp11
chr1	153894263	153895161	chr1	153891645	153893060	Teddm1a	-1204	1	1	2	TRUE			Gns				chr14	122475900	122476166	chr14	122475383	122480328	Zic2	0	1	1	2	TRUE			Mir5098
chr1	153899507	153900686	chr1	153899925	153900036	Mir8114	0	1	1	2	TRUE			Rassf3				chr14	122476675	122476829	chr14	122475383	122480328	Zic2	0	1	1	2	TRUE			Armc12
chr1	153903079	153904143	chr1	153899928	153909723	Glul	0	1	1	2	TRUE			Tbk1				chr14	122568951	122569109	chr14	122484364	122889944	Pcca	0	1	1	2	TRUE			Kctd20
chr1	153909356	153910633	chr1	153899928	153909723	Glul	0	1	1	2	TRUE			Xpot				chr14	122595104	122595294	chr14	122484364	122889944	Pcca	0	1	1	2	TRUE			Srsf3
chr1	153918304	153918586	chr1	153899928	153909723	Glul	-8582	1	1	2	TRUE			D930020B18Rik				chr14	122776929	122777414	chr14	122484364	122889944	Pcca	0	1	1	2	TRUE			Cpne5
chr1	153953313	153953938	chr1	153899928	153909723	Glul	-43591	1	1	2	TRUE			BC048403				chr14	123466975	123467164	chr14	123276640	123627144	Nalcn	0	1	1	2	TRUE			Pi16
chr1	154032555	154033003	chr1	154026614	154117853	LOC108167736	0	1	1	2	TRUE			Srgap1				chr14	123482407	123482556	chr14	123276640	123627144	Nalcn	0	1	1	2	TRUE			Pim1
chr1	154033772	154034684	chr1	154026614	154117853	LOC108167736	0	1	1	2	TRUE			Gm4489				chr14	123609525	123609752	chr14	123276640	123627144	Nalcn	0	1	1	2	TRUE			Mdga1
chr1	154097625	154097866	chr1	154026614	154117853	LOC108167736	0	1	1	2	TRUE			Avpr1a				chr14	123695726	123695919	chr14	123660139	123974079	Itgbl1	0	1	1	2	TRUE			Ndufv3
chr1	154117570	154118880	chr1	154026614	154117853	LOC108167736	0	1	1	2	TRUE			A130077B15Rik				chr14	123723337	123723623	chr14	123660139	123974079	Itgbl1	0	1	1	2	TRUE			Pknox1
chr1	154180888	154181233	chr1	154201186	154206838	Zfp648	19954	1	1	2	TRUE			Ppm1h				chr14	123810735	123810942	chr14	123660139	123974079	Itgbl1	0	1	1	2	TRUE			U2af1
chr1	154201002	154201275	chr1	154201186	154206838	Zfp648	0	1	1	2	TRUE			Mirlet7i				chr15	4583972	4584359	chr15	4375490	4575579	Plcxd3	-8394	1	1	2	TRUE			Sik1
chr1	154594513	154594794	chr1	154392518	154725920	Cacna1e	0	1	1	2	TRUE			Mon2				chr15	4672173	4672914	chr15	4727209	4804045	C6	54296	1	1	2	TRUE			Akap8l
chr1	154726568	154727263	chr1	154392518	154725920	Cacna1e	-649	1	1	2	TRUE			Usp15				chr15	4774968	4775813	chr15	4727209	4804045	C6	0	1	1	2	TRUE			Cyp4f39
chr1	154975888	154976068	chr1	155063446	155083264	Gm9530	87379	1	1	2	TRUE			Tafa2				chr15	5161093	5161583	chr15	5143860	5181899	Prkaa1	0	1	1	2	TRUE			Cyp4f13
chr1	155006391	155006962	chr1	155063446	155083264	Gm9530	56485	1	1	2	TRUE			Slc16a7				chr15	5161777	5162701	chr15	5143860	5181899	Prkaa1	0	1	1	2	TRUE			Olfr63
chr1	155028681	155029161	chr1	155063446	155083264	Gm9530	34286	1	1	2	TRUE			Lrig3				chr15	6259121	6259274	chr15	6299788	6440709	Dab2	40515	1	1	2	TRUE			Adamts10
chr1	155039248	155039617	chr1	155063446	155083264	Gm9530	23830	1	1	2	TRUE			1700025K04Rik				chr15	6608052	6608599	chr15	6579846	6665608	Fyb	0	1	1	2	TRUE			Myo1f
chr1	155049088	155049384	chr1	155063446	155083264	Gm9530	14063	1	1	2	TRUE			4930484H19Rik				chr15	6611088	6611422	chr15	6579846	6665608	Fyb	0	1	1	2	TRUE			Hnrnpm
chr1	155050275	155050561	chr1	155063446	155083264	Gm9530	12886	1	1	2	TRUE			Atp23				chr15	6818627	6818785	chr15	6813576	6874313	Osmr	0	1	1	2	TRUE			Wdr46
chr1	155054670	155054871	chr1	155063446	155083264	Gm9530	8576	1	1	2	TRUE			Gm30539				chr15	6906974	6907145	chr15	6813576	6874313	Osmr	-32662	1	1	2	TRUE			Rxrb
chr1	155059387	155060329	chr1	155063446	155083264	Gm9530	3118	1	1	2	TRUE			Ctdsp2				chr15	7366452	7367032	chr15	7206119	7398390	Egflam	0	1	1	2	TRUE			Psmb8
chr1	155075005	155075411	chr1	155063446	155083264	Gm9530	0	1	1	2	TRUE			Tsfm				chr15	8922213	8922549	chr15	8967948	9067333	Ranbp3l	45400	1	1	2	TRUE			H2-Ob
chr1	155082995	155083955	chr1	155063446	155083264	Gm9530	0	1	1	2	TRUE			Eef1akmt3				chr15	10465858	10466182	chr15	10446762	10470516	Dnajc21	0	1	1	2	TRUE			H2-Aa
chr1	155107961	155108876	chr1	155096366	155099636	Ier5	-8326	1	1	2	TRUE			Cyp27b1				chr15	11063658	11063811	chr15	11064772	11349232	Adamts12	962	1	1	2	TRUE			Btnl2
chr1	155140080	155140349	chr1	155127873	155146814	Mr1	0	1	1	2	TRUE			Marchf9				chr15	11149660	11149847	chr15	11064772	11349232	Adamts12	0	1	1	2	TRUE			Tnxb
chr1	155145625	155147127	chr1	155127873	155146814	Mr1	0	1	1	2	TRUE			Tspan31				chr15	11174537	11174861	chr15	11064772	11349232	Adamts12	0	1	1	2	TRUE			C4b
chr1	155158401	155159196	chr1	155158702	155203517	Stx6	0	1	1	2	TRUE			Agap2				chr15	11360596	11360871	chr15	11064772	11349232	Adamts12	-11365	1	1	2	TRUE			Hspa1b
chr1	155174365	155174741	chr1	155158702	155203517	Stx6	0	1	1	2	TRUE			Os9				chr15	11903627	11903776	chr15	11839895	11907371	Npr3	0	1	1	2	TRUE			Vars
chr1	155205998	155206413	chr1	155158702	155203517	Stx6	-2482	1	1	2	TRUE			B4galnt1				chr15	12074962	12075260	chr15	12117850	12185449	Zfr	42591	1	1	2	TRUE			H2-Q1
chr1	155223165	155224642	chr1	155212470	155244532	BC034090	0	1	1	2	TRUE			Arhgef25				chr15	12098526	12099740	chr15	12117850	12185449	Zfr	18111	1	1	2	TRUE			Pou5f1
chr1	155233612	155234979	chr1	155212470	155244532	BC034090	0	1	1	2	TRUE			Dtx3				chr15	12256330	12256790	chr15	12205027	12272240	Mtmr12	0	1	1	2	TRUE			Gm4577
chr1	155244200	155245129	chr1	155212470	155244532	BC034090	0	1	1	2	TRUE			Pip4k2c				chr15	12632093	12632343	chr15	12359710	12739892	Pdzd2	0	1	1	2	TRUE			4833427F10Rik
chr1	155251298	155251604	chr1	155212470	155244532	BC034090	-6767	1	1	2	TRUE			Kif5a				chr15	13143558	13143719	chr15	13028698	13173675	Cdh6	0	1	1	2	TRUE			Tubb5
chr1	155273066	155273251	chr1	155275656	155417444	Xpr1	2406	1	1	2	TRUE			Dctn2				chr15	21035578	21035843	chr15	21111451	21589533	Cdh12	75609	1	1	2	TRUE			Ppp1r10
chr1	155281441	155281811	chr1	155275656	155417444	Xpr1	0	1	1	2	TRUE			Mbd6				chr15	26308899	26309163	chr15	26309047	26409575	Marchf11	0	1	1	2	TRUE			H2-M10.1
chr1	155283864	155284059	chr1	155275656	155417444	Xpr1	0	1	1	2	TRUE			Ddit3				chr15	27567175	27567594	chr15	27466676	27594907	Ank	0	1	1	2	TRUE			H2-M10.4
chr1	155416483	155417609	chr1	155275656	155417444	Xpr1	0	1	1	2	TRUE			Mars1				chr15	27590720	27590900	chr15	27466676	27594907	Ank	0	1	1	2	TRUE			H2-M9
chr1	155476088	155476723	chr1	155520172	155527111	Gm5532	43450	1	1	2	TRUE			Arhgap9				chr15	27733444	27733608	chr15	27730648	28025848	Trio	0	1	1	2	TRUE			H2-M1
chr1	155557808	155558808	chr1	155558119	155572287	Acbd6	0	1	1	2	TRUE			Gli1				chr15	27741804	27742279	chr15	27730648	28025848	Trio	0	1	1	2	TRUE			Olfr90
chr1	155722268	155722686	chr1	155701693	155742027	Lhx4	0	1	1	2	TRUE			Inhbc				chr15	27914347	27914673	chr15	27730648	28025848	Trio	0	1	1	2	TRUE			Olfr127
chr1	155777415	155778709	chr1	155778154	155812899	Qsox1	0	1	1	2	TRUE			R3hdm2				chr15	27971182	27972681	chr15	27730648	28025848	Trio	0	1	1	2	TRUE			Pgk2
chr1	155810220	155810781	chr1	155778154	155812899	Qsox1	0	1	1	2	TRUE			Stac3				chr15	28024293	28024715	chr15	27730648	28025848	Trio	0	1	1	2	TRUE			Adgrf1
chr1	155811436	155811660	chr1	155778154	155812899	Qsox1	0	1	1	2	TRUE			Ndufa4l2				chr15	28139672	28139965	chr15	28203765	28472045	Dnah5	63801	1	1	2	TRUE			Adgrf5
chr1	155812085	155813310	chr1	155778154	155812899	Qsox1	0	1	1	2	TRUE			Shmt2				chr15	28258783	28259274	chr15	28203765	28472045	Dnah5	0	1	1	2	TRUE			Tdrd6
chr1	156040725	156040955	chr1	156035663	156068859	Tor1aip2	0	1	1	2	TRUE			Nxph4				chr15	31200870	31201083	chr15	31224384	31274338	Dap	23302	1	1	2	TRUE			Cyp39a1
chr1	156085922	156086260	chr1	156075955	156205026	Fam163a	0	1	1	2	TRUE			Lrp1				chr15	31604995	31605769	chr15	31602115	31617535	Atpsckmt	0	1	1	2	TRUE			Runx2
chr1	156107987	156108912	chr1	156075955	156205026	Fam163a	0	1	1	2	TRUE			Stat6				chr15	33528552	33528720	chr15	33083128	33594552	Cpq	0	1	1	2	TRUE			Supt3
chr1	156114826	156115203	chr1	156075955	156205026	Fam163a	0	1	1	2	TRUE			Nab2				chr15	33612757	33612929	chr15	33593880	33653436	4930592A05Rik	0	1	1	2	TRUE			F630040K05Rik
chr1	156229411	156229895	chr1	156075955	156205026	Fam163a	-24386	1	1	2	TRUE			Nemp1				chr15	33659563	33659786	chr15	33593880	33653436	4930592A05Rik	-6128	1	1	2	TRUE			4930542M03Rik
chr1	156241207	156242167	chr1	156255295	156303348	Tdrd5	13129	1	1	2	TRUE			Zbtb39				chr15	35589781	35589924	chr15	35371117	35931229	Vps13b	0	1	1	2	TRUE			Vegfa
chr1	156289233	156289451	chr1	156255295	156303348	Tdrd5	0	1	1	2	TRUE			Sdr9c7				chr15	35758457	35758873	chr15	35371117	35931229	Vps13b	0	1	1	2	TRUE			Tjap1
chr1	156308455	156308866	chr1	156310718	156328035	Nphs2	1853	1	1	2	TRUE			Hsd17b6				chr15	36324043	36324209	chr15	36239933	36283147	Rnf19a	-40897	1	1	2	TRUE			Abcc10
chr1	156407799	156408586	chr1	156330414	156420915	Axdnd1	0	1	1	2	TRUE			Prim1				chr15	36450465	36450803	chr15	36477667	36496734	Ankrd46	26865	1	1	2	TRUE			Ttbk1
chr1	156420673	156421226	chr1	156330414	156420915	Axdnd1	0	1	1	2	TRUE			Naca				chr15	36531448	36531763	chr15	36504061	36555573	Snx31	0	1	1	2	TRUE			Gnmt
chr1	156473151	156473464	chr1	156428107	156474328	Soat1	0	1	1	2	TRUE			Ptges3				chr15	36836429	36836843	chr15	36770261	36796929	Ywhaz	-39501	1	1	2	TRUE			Trerf1
chr1	156473968	156474592	chr1	156428107	156474328	Soat1	0	1	1	2	TRUE			Atp5b				chr15	37987942	37988118	chr15	37967327	38078854	Ubr5	0	1	1	2	TRUE			1700001C19Rik
chr1	156558413	156559368	chr1	156558786	156649619	Abl2	0	1	1	2	TRUE			Baz2a				chr15	38421514	38421719	chr15	38487429	38519266	Azin1	65711	1	1	2	TRUE			AI661453
chr1	156615149	156616240	chr1	156558786	156649619	Abl2	0	1	1	2	TRUE			Rbms2				chr15	38717026	38717192	chr15	38713482	38728516	Gm45924	0	1	1	2	TRUE			Frs3
chr1	156652343	156652654	chr1	156653616	156674339	Tor3a	963	1	1	2	TRUE			Gls2				chr15	38731342	38731780	chr15	38713482	38728516	Gm45924	-2827	1	1	2	TRUE			Tfeb
chr1	156660383	156661015	chr1	156653616	156674339	Tor3a	0	1	1	2	TRUE			Spryd4				chr15	39197549	39197797	chr15	39198285	39684372	Rims2	489	1	1	2	TRUE			Foxp4
chr1	156673804	156674948	chr1	156653616	156674339	Tor3a	0	1	1	2	TRUE			Mip				chr15	39198037	39198262	chr15	39198285	39684372	Rims2	24	1	1	2	TRUE			1700122O11Rik
chr1	156710630	156711249	chr1	156678570	156718910	Fam20b	0	1	1	2	TRUE			Apon				chr15	39988951	39989356	chr15	39962648	39967515	AU022793	-21437	1	1	2	TRUE			Lrfn2
chr1	156718362	156719277	chr1	156678570	156718910	Fam20b	0	1	1	2	TRUE			Apof				chr15	40204956	40205144	chr15	40162580	40168076	Gm33301	-36881	1	1	2	TRUE			Gm17830
chr1	156742101	156742313	chr1	156678570	156718910	Fam20b	-23192	1	1	2	TRUE			Cnpy2				chr15	40485530	40486081	chr15	40511321	40527277	Gm16294	25241	1	1	2	TRUE			Kif6
chr1	156752278	156752692	chr1	156678570	156718910	Fam20b	-33369	1	1	2	TRUE			Cs				chr15	40654854	40655031	chr15	40655041	41104592	Zfpm2	11	1	1	2	TRUE			Dazl
chr1	156938525	156940378	chr1	156804165	156939387	Ralgps2	0	1	1	2	TRUE			Coq10a				chr15	41154089	41154248	chr15	41173700	41175425	4930555K19Rik	19453	1	1	2	TRUE			Plcl2
chr1	157039020	157040153	chr1	157099144	157108658	Tex35	58992	1	1	2	TRUE			Ankrd52				chr15	43069291	43069563	chr15	43020794	43170818	Rspo2	0	1	1	2	TRUE			Tbc1d5
chr1	157047895	157048878	chr1	157099144	157108658	Tex35	50267	1	1	2	TRUE			Nabp2				chr15	43465666	43465828	chr15	43430942	43477036	Gm10373	0	1	1	2	TRUE			Mir669a-10
chr1	157067191	157067750	chr1	157099144	157108658	Tex35	31395	1	1	2	TRUE			Rnf41				chr15	44346813	44347047	chr15	44375226	44428307	Nudcd1	28180	1	1	2	TRUE			Gm41600
chr1	157076188	157077345	chr1	157099144	157108658	Tex35	21800	1	1	2	TRUE			Mir8105				chr15	44364179	44365318	chr15	44375226	44428307	Nudcd1	9909	1	1	2	TRUE			Kcnh8
chr1	157101210	157101626	chr1	157099144	157108658	Tex35	0	1	1	2	TRUE			Myl6b				chr15	48397890	48398249	chr15	47580637	48791989	Csmd3	0	1	1	2	TRUE			St6gal2
chr1	157443411	157443804	chr1	157458567	157489062	Cryzl2	14764	1	1	2	TRUE			A430046D13Rik				chr15	52027283	52027445	chr15	52040106	52045722	Aard	12662	1	1	2	TRUE			Zfp119b
chr1	157449448	157450335	chr1	157458567	157489062	Cryzl2	8233	1	1	2	TRUE			Zc3h10				chr15	52736806	52737095	chr15	52712444	52730431	Med30	-6376	1	1	2	TRUE			Sema6b
chr1	157458255	157458932	chr1	157458567	157489062	Cryzl2	0	1	1	2	TRUE			Erbb3				chr15	53095861	53096086	chr15	53068260	53346183	Ext1	0	1	1	2	TRUE			Dpp9
chr1	157518155	157518381	chr1	157506795	157568424	Sec16b	0	1	1	2	TRUE			Rps26				chr15	53473586	53473749	chr15	53461800	53902436	Samd12	0	1	1	2	TRUE			Ticam1
chr1	157553175	157553351	chr1	157506795	157568424	Sec16b	0	1	1	2	TRUE			Suox				chr15	54932656	54932868	chr15	54838900	54920146	Enpp2	-12511	1	1	2	TRUE			Ptprs
chr1	157554154	157554675	chr1	157506795	157568424	Sec16b	0	1	1	2	TRUE			Cdk2				chr15	55551465	55551626	chr15	55534094	55557312	Mrpl13	0	1	1	2	TRUE			Ranbp3
chr1	157560691	157561329	chr1	157506795	157568424	Sec16b	0	1	1	2	TRUE			Dgka				chr15	57799435	57799654	chr15	57694666	57839832	Zhx2	0	1	1	2	TRUE			Ndufa11
chr1	158220601	158221152	chr1	158245268	158356260	Brinp2	24117	1	1	2	TRUE			Pym1				chr15	59697978	59698275	chr15	59648653	59657099	Trib1	-40880	1	1	2	TRUE			Fut4-ps1
chr1	158239551	158241044	chr1	158245268	158356260	Brinp2	4225	1	1	2	TRUE			Mmp19				chr15	59800786	59801003	chr15	59788416	59794959	Gm19510	-5828	1	1	2	TRUE			Acsbg3
chr1	158267236	158267473	chr1	158245268	158356260	Brinp2	0	1	1	2	TRUE			Tmem198b				chr15	59801433	59801751	chr15	59788416	59794959	Gm19510	-6475	1	1	2	TRUE			Mllt1
chr1	158338169	158338433	chr1	158245268	158356260	Brinp2	0	1	1	2	TRUE			Ormdl2				chr15	64397321	64397644	chr15	64086839	64382919	Asap1	-14403	1	1	2	TRUE			Khsrp
chr1	158355743	158356651	chr1	158245268	158356260	Brinp2	0	1	1	2	TRUE			Gdf11				chr15	64800755	64800941	chr15	64699034	64922296	Adcy8	0	1	1	2	TRUE			Tubb4a
chr1	158654307	158654839	chr1	158362303	158691786	Astn1	0	1	1	2	TRUE			Cd63				chr15	66034518	66034740	chr15	65986375	66286629	Kcnq3	0	1	1	2	TRUE			Cd70
chr1	158953470	158953964	chr1	158711734	158958175	Pappa2	0	1	1	2	TRUE			Itga7				chr15	66170625	66170769	chr15	65986375	66286629	Kcnq3	0	1	1	2	TRUE			C3
chr1	159225202	159225653	chr1	159232199	159354872	Cop1	6547	1	1	2	TRUE			Mettl7b				chr15	66218277	66218426	chr15	65986375	66286629	Kcnq3	0	1	1	2	TRUE			Vav1
chr1	159511086	159511570	chr1	159523768	159924922	Tnr	12199	1	1	2	TRUE			9030616G12Rik				chr15	66477553	66477723	chr15	66379857	66500910	Lrrc6	0	1	1	2	TRUE			Cntnap5c
chr1	159523669	159524327	chr1	159523768	159924922	Tnr	0	1	1	2	TRUE			Olfr9				chr15	66919470	66919613	chr15	66891368	66923201	Ccn4	0	1	1	2	TRUE			Efna5
chr1	159686249	159687203	chr1	159523768	159924922	Tnr	0	1	1	2	TRUE			Olfr765				chr15	67005691	67005997	chr15	66929317	66969641	Ndrg1	-36051	1	1	2	TRUE			Fbxl17
chr1	159812716	159813184	chr1	159523768	159924922	Tnr	0	1	1	2	TRUE			Olfr771				chr15	67271897	67272141	chr15	67226768	67377094	1700012I11Rik	0	1	1	2	TRUE			Fer
chr1	159889463	159889648	chr1	159523768	159924922	Tnr	0	1	1	2	TRUE			Neurod4				chr15	68179901	68180097	chr15	68083737	68258856	Zfat	0	1	1	2	TRUE			Man2a1
chr1	159932318	159932893	chr1	159523768	159924922	Tnr	-7397	1	1	2	TRUE			Tespa1				chr15	68243888	68245265	chr15	68083737	68258856	Zfat	0	1	1	2	TRUE			Tmem232
chr1	160040030	160040279	chr1	160041700	160044317	Gm37294	1422	1	1	2	TRUE			Vmn2r87				chr15	68886037	68886204	chr15	68878314	68883576	Gm41341	-2462	1	1	2	TRUE			Txndc2
chr1	160044279	160044976	chr1	160041700	160044317	Gm37294	0	1	1	2	TRUE			Eif4enif1				chr15	69016832	69017014	chr15	68928419	69093518	Khdrbs3	0	1	1	2	TRUE			Rab31
chr1	160079288	160079595	chr1	160044379	160078586	4930523C07Rik	-703	1	1	2	TRUE			Mir3470a				chr15	69025224	69025839	chr15	68928419	69093518	Khdrbs3	0	1	1	2	TRUE			Mtcl1
chr1	160194887	160195618	chr1	160195214	160201186	Mrps14	0	1	1	2	TRUE			Selenom				chr15	71662153	71662330	chr15	71445677	71727838	Fam135b	0	1	1	2	TRUE			Arhgap28
chr1	160251531	160251879	chr1	160219173	160351571	Rabgap1l	0	1	1	2	TRUE			Smtn				chr15	72429222	72429621	chr15	72506985	72547699	Kcnk9	77365	1	1	2	TRUE			L3mbtl4
chr1	160268200	160268753	chr1	160219173	160351571	Rabgap1l	0	1	1	2	TRUE			Osbp2				chr15	72523585	72523963	chr15	72506985	72547699	Kcnk9	0	1	1	2	TRUE			Epb41l3
chr1	160339456	160339671	chr1	160219173	160351571	Rabgap1l	0	1	1	2	TRUE			4921536K21Rik				chr15	72589606	72589949	chr15	72589619	73055812	Trappc9	0	1	1	2	TRUE			Akain1
chr1	160377554	160377908	chr1	160256571	160792938	Rabgap1l	0	1	1	2	TRUE			Dusp18				chr15	72807838	72807981	chr15	72589619	73055812	Trappc9	0	1	1	2	TRUE			Dlgap1
chr1	160396950	160397244	chr1	160256571	160792938	Rabgap1l	0	1	1	2	TRUE			Slc35e4				chr15	72859303	72859501	chr15	72589619	73055812	Trappc9	0	1	1	2	TRUE			Myom1
chr1	160618338	160618555	chr1	160256571	160792938	Rabgap1l	0	1	1	2	TRUE			Tcn2				chr15	72998061	72998207	chr15	72589619	73055812	Trappc9	0	1	1	2	TRUE			Lpin2
chr1	160792281	160793393	chr1	160256571	160792938	Rabgap1l	0	1	1	2	TRUE			Pes1				chr15	73054796	73055000	chr15	72589619	73055812	Trappc9	0	1	1	2	TRUE			Gm4566
chr1	160878563	160878926	chr1	160906410	160974976	Rc3h1	27485	1	1	2	TRUE			Gal3st1				chr15	73673347	73673618	chr15	73694606	73707505	Gpr20	20989	1	1	2	TRUE			Pcare
chr1	160993764	160994004	chr1	160978582	161002540	Serpinc1	0	1	1	2	TRUE			Mtfp1				chr15	73707740	73708011	chr15	73694606	73707505	Gpr20	-236	1	1	2	TRUE			Clip4
chr1	161038999	161040707	chr1	161040600	161070660	Dars2	0	1	1	2	TRUE			Sec14l2				chr15	73746493	73746678	chr15	73723144	73758766	Ptp4a3	0	1	1	2	TRUE			Alk
chr1	161070245	161071333	chr1	161040600	161070660	Dars2	0	1	1	2	TRUE			Rnf215				chr15	74339480	74340661	chr15	74413121	74487646	Gm32168	72461	1	1	2	TRUE			Galnt14
chr1	161076269	161076524	chr1	161070766	161086724	Cenpl	0	1	1	2	TRUE			Tbc1d10a				chr15	74539805	74540406	chr15	74516195	74589464	Adgrb1	0	1	1	2	TRUE			Memo1
chr1	161130925	161131620	chr1	161088377	161131479	Klhl20	0	1	1	2	TRUE			Castor1				chr15	74587745	74587912	chr15	74516195	74589464	Adgrb1	0	1	1	2	TRUE			Ttc27
chr1	161170693	161170992	chr1	161142696	161170507	Ankrd45	-187	1	1	2	TRUE			Osm				chr15	74589034	74589180	chr15	74516195	74589464	Adgrb1	0	1	1	2	TRUE			Ltbp1
chr1	161183416	161183900	chr1	161142696	161170507	Ankrd45	-12910	1	1	2	TRUE			Lif				chr15	75567032	75567221	chr15	75564744	75567182	Ly6h	0	1	1	2	TRUE			Rasgrp3
chr1	161195551	161196475	chr1	161142696	161170507	Ankrd45	-25045	1	1	2	TRUE			Gm11958				chr15	75973680	75973833	chr15	75969122	75975868	Zfp707	0	1	1	2	TRUE			Vit
chr1	161250144	161252094	chr1	161240111	161251210	Prdx6	0	1	1	2	TRUE			Hormad2				chr15	75996017	75996348	chr15	75993768	75999153	Mapk15	0	1	1	2	TRUE			Cdc42ep3
chr1	161286823	161287111	chr1	161240111	161251210	Prdx6	-35614	1	1	2	TRUE			Mtmr3				chr15	75998467	75998966	chr15	75993768	75999153	Mapk15	0	1	1	2	TRUE			Cyp1b1
chr1	161301203	161301700	chr1	161240111	161251210	Prdx6	-49994	1	1	2	TRUE			Ascc2				chr15	76242650	76242844	chr15	76232994	76243440	Parp10	0	1	1	2	TRUE			Galm
chr1	161369206	161369654	chr1	161395437	161418206	Tnfsf4	25784	1	1	2	TRUE			Uqcr10				chr15	76295274	76295463	chr15	76294371	76296896	Smpd5	0	1	1	2	TRUE			Map4k3
chr1	161395813	161397137	chr1	161395437	161418206	Tnfsf4	0	1	1	2	TRUE			Cabp7				chr15	76387145	76387305	chr15	76380512	76453039	Mroh1	0	1	1	2	TRUE			C230072F16Rik
chr1	161712691	161713258	chr1	161780691	161788495	Fasl	67434	1	1	2	TRUE			Nf2				chr15	76427568	76427719	chr15	76380512	76453039	Mroh1	0	1	1	2	TRUE			Thumpd2
chr1	161734688	161735716	chr1	161780691	161788495	Fasl	44976	1	1	2	TRUE			Nipsnap1				chr15	76690561	76690722	chr15	76671642	76694919	Ppp1r16a	0	1	1	2	TRUE			Slc8a1
chr1	161759963	161760327	chr1	161780691	161788495	Fasl	20365	1	1	2	TRUE			Thoc5				chr15	76783445	76783596	chr15	76723984	76818166	Arhgap39	0	1	1	2	TRUE			Gm19689
chr1	161766087	161767442	chr1	161780691	161788495	Fasl	13250	1	1	2	TRUE			Nefh				chr15	77504550	77504735	chr15	77508268	77517319	Apol11a	3534	1	1	2	TRUE			Kcng3
chr1	161794687	161795107	chr1	161780691	161788495	Fasl	-6193	1	1	2	TRUE			Ap1b1				chr15	78256453	78256981	chr15	78244810	78262580	Ncf4	0	1	1	2	TRUE			Haao
chr1	161876011	161877524	chr1	161816111	161876682	Suco	0	1	1	2	TRUE			Gas2l1				chr15	78511275	78511505	chr15	78523345	78529651	C1qtnf6	11841	1	1	2	TRUE			C430042M11Rik
chr1	161894115	161894824	chr1	161816111	161876682	Suco	-17434	1	1	2	TRUE			Ewsr1				chr15	78736942	78737262	chr15	78667332	78718771	Elfn2	-18172	1	1	2	TRUE			1810073O08Rik
chr1	161962941	161963172	chr1	161942088	161969148	4930558K02Rik	0	1	1	2	TRUE			Emid1				chr15	78742867	78743349	chr15	78755882	78773445	Mfng	12534	1	1	2	TRUE			Thada
chr1	161968151	161969382	chr1	161942088	161969148	4930558K02Rik	0	1	1	2	TRUE			Kremen1				chr15	78776044	78776334	chr15	78775135	78803042	Card10	0	1	1	2	TRUE			Camkmt
chr1	161975923	161976844	chr1	161942088	161979636	4930558K02Rik	0	1	1	2	TRUE			Znrf3				chr15	78893677	78893860	chr15	78877189	78894585	Gga1	0	1	1	2	TRUE			Srbd1
chr1	161998864	162000251	chr1	161987301	162478034	Dnm3	0	1	1	2	TRUE			Gm11963				chr15	78941260	78941506	chr15	78934932	78941910	Nol12	0	1	1	2	TRUE			Prkce
chr1	162004856	162005701	chr1	161987301	162478034	Dnm3	0	1	1	2	TRUE			Ccdc117				chr15	79254902	79255049	chr15	79251015	79254748	Slc16a8	-155	1	1	2	TRUE			Tmem247
chr1	162017494	162018229	chr1	161987301	162478034	Dnm3	0	1	1	2	TRUE			Ankrd36				chr15	79284874	79285078	chr15	79258194	79285509	Baiap2l2	0	1	1	2	TRUE			Rhoq
chr1	162039822	162040451	chr1	161987301	162478034	Dnm3	0	1	1	2	TRUE			Mrps24				chr15	79637121	79637267	chr15	79609575	79658956	Fam227a	0	1	1	2	TRUE			Cript
chr1	162186808	162187605	chr1	161987301	162478034	Dnm3	0	1	1	2	TRUE			Urgcp				chr15	79670115	79670368	chr15	79670867	79672862	Tomm22	500	1	1	2	TRUE			Gm51270
chr1	162211530	162211822	chr1	161987301	162478034	Dnm3	0	1	1	2	TRUE			Dbnl				chr15	80381194	80381382	chr15	80287237	80398292	Cacna1i	0	1	1	2	TRUE			4833418N02Rik
chr1	162359220	162359524	chr1	161987301	162478034	Dnm3	0	1	1	2	TRUE			Pgam2				chr15	80580532	80580745	chr15	80572596	80652854	Grap2	0	1	1	2	TRUE			Ttc7
chr1	162453597	162453937	chr1	161987301	162478034	Dnm3	0	1	1	2	TRUE			Polm				chr15	80711787	80712088	chr15	80711312	80941086	Tnrc6b	0	1	1	2	TRUE			Gm30794
chr1	162476805	162477131	chr1	161987301	162478034	Dnm3	0	1	1	2	TRUE			Aebp1				chr15	80964962	80965507	chr15	80948489	80970947	Adsl	0	1	1	2	TRUE			Kcnk12
chr1	162477331	162478299	chr1	161987301	162478034	Dnm3	0	1	1	2	TRUE			Pold2				chr15	81062752	81062913	chr15	81012280	81105047	Mrtfa	0	1	1	2	TRUE			Msh6
chr1	162509469	162510292	chr1	162533671	162548345	Eef1aknmt	23380	1	1	2	TRUE			Myl7				chr15	81283417	81283629	chr15	81242653	81251862	8430426J06Rik	-31556	1	1	2	TRUE			Ppp1r21
chr1	162548113	162548921	chr1	162533671	162548345	Eef1aknmt	0	1	1	2	TRUE			Gck				chr15	81447541	81447691	chr15	81400137	81457482	Xpnpep3	0	1	1	2	TRUE			Gm31704
chr1	162563337	162563560	chr1	162570514	162599080	Vamp4	6955	1	1	2	TRUE			Ykt6				chr15	81739409	81739626	chr15	81745097	81796260	Zc3h7b	5472	1	1	2	TRUE			Gtf2a1l
chr1	162565065	162565270	chr1	162570514	162599080	Vamp4	5245	1	1	2	TRUE			Camk2b				chr15	81793462	81793701	chr15	81745097	81796260	Zc3h7b	0	1	1	2	TRUE			Lhcgr
chr1	162570268	162571567	chr1	162570514	162599080	Vamp4	0	1	1	2	TRUE			Nudcd3				chr15	81967316	81967506	chr15	81951105	81960930	Pmm1	-6387	1	1	2	TRUE			Nrxn1
chr1	162664886	162665891	chr1	162671784	162740556	Prrc2c	5894	1	1	2	TRUE			Ddx56				chr15	82295662	82295878	chr15	82268801	82294574	Septin3	-1089	1	1	2	TRUE			Crem
chr1	162739506	162740707	chr1	162671784	162740556	Prrc2c	0	1	1	2	TRUE			Tmed4				chr15	83061786	83062150	chr15	82996735	83033397	Nfam1	-28390	1	1	2	TRUE			Gm6225
chr1	162824799	162824987	chr1	162829560	162860000	Fmo1	4574	1	1	2	TRUE			Ogdh				chr15	83373343	83373535	chr15	83375606	83432850	Pacsin2	2072	1	1	2	TRUE			Bambi
chr1	162847273	162847485	chr1	162829560	162860000	Fmo1	0	1	1	2	TRUE			Zmiz2				chr15	83738323	83738582	chr15	83602582	83725039	Scube1	-13285	1	1	2	TRUE			Lyzl1
chr1	162950276	162951371	chr1	162953798	162984528	Fmo3	2428	1	1	2	TRUE			Purb				chr15	83744945	83745592	chr15	83602582	83725039	Scube1	-19907	1	1	2	TRUE			Svil
chr1	163012262	163013495	chr1	163024301	163085670	Mroh9	10807	1	1	2	TRUE			Myo1g				chr15	83970644	83970862	chr15	83866711	84065349	Efcab6	0	1	1	2	TRUE			Arhgap12
chr1	163198227	163199087	chr1	163245118	163313650	Prrx1	46032	1	1	2	TRUE			Snhg15				chr15	84244183	84244461	chr15	84232042	84315609	Parvb	0	1	1	2	TRUE			Mkx
chr1	163311944	163312515	chr1	163245118	163313650	Prrx1	0	1	1	2	TRUE			Ccm2				chr15	84424407	84424551	chr15	84379202	84444325	Shisal1	0	1	1	2	TRUE			Armc4
chr1	163337898	163338176	chr1	163245118	163313650	Prrx1	-24249	1	1	2	TRUE			Nacad				chr15	84524768	84525213	chr15	84553397	84557823	Rtl6	28185	1	1	2	TRUE			Mpp7
chr1	163383426	163384108	chr1	163384902	163403669	Gorab	795	1	1	2	TRUE			Tbrg4				chr15	84985894	84986081	chr15	84943935	84987971	5031439G07Rik	0	1	1	2	TRUE			Ccny
chr1	163403230	163404037	chr1	163384902	163403669	Gorab	0	1	1	2	TRUE			Ramp3				chr15	85136441	85136585	chr15	85132097	85144570	Ribc2	0	1	1	2	TRUE			Colec12
chr1	163443630	163444500	chr1	163384902	163403669	Gorab	-39962	1	1	2	TRUE			Gm11981				chr15	85490205	85490396	chr15	85492735	85503227	7530416G11Rik	2340	1	1	2	TRUE			Rock1
chr1	163779364	163779916	chr1	163762387	163779540	Gm51663	0	1	1	2	TRUE			Adcy1				chr15	85548353	85548726	chr15	85535436	85578070	Wnt7b	0	1	1	2	TRUE			Greb1l
chr1	163834308	163835567	chr1	163779582	163917107	Kifap3	0	1	1	2	TRUE			Tns3				chr15	85580228	85580631	chr15	85535436	85580729	Wnt7b	0	1	1	2	TRUE			Gata6
chr1	163898302	163898749	chr1	163779582	163917107	Kifap3	0	1	1	2	TRUE			Hus1				chr15	85591027	85591203	chr15	85581141	85593708	AU022754	0	1	1	2	TRUE			Rmc1
chr1	163929674	163930574	chr1	163929099	163955126	Scyl3	0	1	1	2	TRUE			Sun3				chr15	85606021	85606174	chr15	85581141	85593708	AU022754	-12314	1	1	2	TRUE			Lama3
chr1	163994452	163995346	chr1	163945992	163994796	BC055324	0	1	1	2	TRUE			Gm11992				chr15	85661089	85661468	chr15	85703772	85707524	Lncppara	42305	1	1	2	TRUE			Ttc39c
chr1	164077050	164077294	chr1	164062075	164080785	Sell	0	1	1	2	TRUE			Upp1				chr15	85734620	85734788	chr15	85735563	85806851	Ppara	776	1	1	2	TRUE			Gm36747
chr1	164109736	164110248	chr1	164115263	164150026	Selp	5016	1	1	2	TRUE			Abca13				chr15	85916078	85916426	chr15	85898757	86033777	Celsr1	0	1	1	2	TRUE			8430422H06Rik
chr1	164119898	164120364	chr1	164115263	164150026	Selp	0	1	1	2	TRUE			Vwc2				chr15	86015731	86016014	chr15	85898757	86033777	Celsr1	0	1	1	2	TRUE			Kctd1
chr1	164135209	164136056	chr1	164115263	164150026	Selp	0	1	1	2	TRUE			Zpbp				chr15	86031246	86031492	chr15	85898757	86033777	Celsr1	0	1	1	2	TRUE			Cdh2
chr1	164138744	164139088	chr1	164115263	164150026	Selp	0	1	1	2	TRUE			Spata48				chr15	86460105	86460349	chr15	86214458	86498503	Tbc1d22a	0	1	1	2	TRUE			4930545E07Rik
chr1	164151452	164152082	chr1	164148575	164152217	Gm16548	0	1	1	2	TRUE			Gm11998				chr15	87201368	87201689	chr15	87097492	87254023	A930027H12Rik	0	1	1	2	TRUE			Dsc3
chr1	164184502	164184708	chr1	164151834	164220277	F5	0	1	1	2	TRUE			Gm11999				chr15	88258201	88258376	chr15	88314873	88372651	B230214G05Rik	56498	1	1	2	TRUE			Gm16090
chr1	164217918	164218426	chr1	164151834	164220277	F5	0	1	1	2	TRUE			Ikzf1				chr15	88575268	88575473	chr15	88600301	88601669	Zdhhc25	24829	1	1	2	TRUE			Garem1
chr1	164275495	164275962	chr1	164275597	164287847	Ccdc181	0	1	1	2	TRUE			Fignl1				chr15	88575648	88576680	chr15	88600301	88601669	Zdhhc25	23622	1	1	2	TRUE			Klhl14
chr1	164307133	164308075	chr1	164289798	164307487	Blzf1	0	1	1	2	TRUE			Ddc				chr15	88694691	88694863	chr15	88687034	88734219	Brd1	0	1	1	2	TRUE			Ccdc178
chr1	164457851	164459359	chr1	164437098	164458355	Atp1b1	0	1	1	2	TRUE			Grb10				chr15	88954851	88955078	chr15	88913897	88954418	Ttll8	-434	1	1	2	TRUE			Nol4
chr1	164552817	164552994	chr1	164503306	164514882	Gm26685	-37936	1	1	2	TRUE			Cobl				chr15	88982702	88982887	chr15	88982993	89055152	Mov10l1	107	1	1	2	TRUE			Gm7788
chr1	164815418	164815597	chr1	164796662	164824273	Dpt	0	1	1	2	TRUE			Vstm2a				chr15	89146183	89146350	chr15	89142483	89149606	Mapk11	0	1	1	2	TRUE			Dtna
chr1	164821830	164822427	chr1	164796662	164824273	Dpt	0	1	1	2	TRUE			Sec61g				chr15	89293579	89293730	chr15	89288235	89315311	Sbf1	0	1	1	2	TRUE			Ino80c
chr1	164898830	164899561	chr1	164863120	164871438	Gm20743	-27393	1	1	2	TRUE			Egfr				chr15	89298854	89299181	chr15	89288235	89315311	Sbf1	0	1	1	2	TRUE			Mir187
chr1	164959999	164960399	chr1	164960886	164961400	1700029M03Rik	488	1	1	2	TRUE			Eldr				chr15	89299504	89299767	chr15	89288235	89315311	Sbf1	0	1	1	2	TRUE			Mocos
chr1	164975586	164976082	chr1	164960886	164962837	1700029M03Rik	-12750	1	1	2	TRUE			Plek				chr15	89314485	89314865	chr15	89288235	89315311	Sbf1	0	1	1	2	TRUE			Fhod3
chr1	165054352	165054674	chr1	165066616	165091930	4930568G15Rik	11943	1	1	2	TRUE			Cnrip1				chr15	89352864	89353029	chr15	89351003	89355659	Lmf2	0	1	1	2	TRUE			Celf4
chr1	165084488	165084946	chr1	165066616	165091930	4930568G15Rik	0	1	1	2	TRUE			Ppp3r1				chr15	89376596	89376742	chr15	89371630	89377036	Tymp	0	1	1	2	TRUE			4930474G06Rik
chr1	165104711	165105228	chr1	165066616	165091930	4930568G15Rik	-12782	1	1	2	TRUE			Pno1				chr15	89438126	89438283	chr15	89416404	89429927	Gm44502	-8200	1	1	2	TRUE			Pik3c3
chr1	165114857	165115119	chr1	165137852	165160773	Tbx19	22734	1	1	2	TRUE			Wdr92				chr15	89474737	89475081	chr15	89472475	89477424	Arsa	0	1	1	2	TRUE			Nrep
chr1	165120491	165120808	chr1	165137852	165160773	Tbx19	17045	1	1	2	TRUE			C1d				chr15	89480395	89480598	chr15	89476251	89484850	C230037L18Rik	0	1	1	2	TRUE			Epb41l4a
chr1	165132335	165132900	chr1	165137852	165160773	Tbx19	4953	1	1	2	TRUE			Etaa1				chr15	89548417	89549194	chr15	89499607	89560260	Shank3	0	1	1	2	TRUE			Apc
chr1	165154175	165154458	chr1	165137852	165160773	Tbx19	0	1	1	2	TRUE			Meis1				chr15	89556579	89556799	chr15	89499607	89560260	Shank3	0	1	1	2	TRUE			Reep5
chr1	165191784	165192402	chr1	165174340	165194433	Sft2d2	0	1	1	2	TRUE			4933406G16Rik				chr15	89621784	89622057	chr15	89582526	89591923	Rabl2	-29862	1	1	2	TRUE			Fam53c
chr1	165193683	165194752	chr1	165174340	165194433	Sft2d2	0	1	1	2	TRUE			Spred2				chr15	90437890	90438113	chr15	90487480	90679388	Cpne8	49368	1	1	2	TRUE			Prob1
chr1	165210145	165210411	chr1	165212285	165236958	Tiprl	1875	1	1	2	TRUE			Actr2				chr15	90566242	90566495	chr15	90487480	90679388	Cpne8	0	1	1	2	TRUE			Nrg2
chr1	165236269	165237427	chr1	165212285	165236958	Tiprl	0	1	1	2	TRUE			Cep68				chr15	91298043	91298308	chr15	91267690	91573261	Slc2a13	0	1	1	2	TRUE			Cystm1
chr1	165281527	165282666	chr1	165295765	165326745	Gpr161	13100	1	1	2	TRUE			Sertad2				chr15	91563304	91563517	chr15	91267690	91573261	Slc2a13	0	1	1	2	TRUE			Gm37013
chr1	165320504	165320804	chr1	165295765	165326745	Gpr161	0	1	1	2	TRUE			Aftph				chr15	91785810	91786645	chr15	91673223	91816124	Lrrk2	0	1	1	2	TRUE			Diaph1
chr1	165344407	165344727	chr1	165329500	165460463	Dcaf6	0	1	1	2	TRUE			Lgalsl				chr15	92457715	92457922	chr15	92396809	92771819	Pdzrn4	0	1	1	2	TRUE			Arap3
chr1	165353433	165353630	chr1	165329500	165460463	Dcaf6	0	1	1	2	TRUE			Peli1				chr15	93141853	93142088	chr15	93239729	93275179	Gxylt1	97642	1	1	2	TRUE			Pcdh1
chr1	165503863	165504104	chr1	165485182	165576773	Adcy10	0	1	1	2	TRUE			Vps54				chr15	93170036	93170212	chr15	93239729	93275179	Gxylt1	69518	1	1	2	TRUE			Sh3rf2
chr1	165576197	165577000	chr1	165485182	165576773	Adcy10	0	1	1	2	TRUE			Mdh1				chr15	93372829	93373153	chr15	93386105	93398334	Zcrb1	12953	1	1	2	TRUE			Lars
chr1	165583308	165584077	chr1	165485182	165576773	Adcy10	-6536	1	1	2	TRUE			Otx1				chr15	94724709	94725031	chr15	94629184	95096097	Tmem117	0	1	1	2	TRUE			Dpysl3
chr1	165589282	165589481	chr1	165592175	165634541	Mpzl1	2695	1	1	2	TRUE			Ehbp1				chr15	94822726	94822869	chr15	94629184	95096097	Tmem117	0	1	1	2	TRUE			Mcc
chr1	165610742	165611042	chr1	165592175	165634541	Mpzl1	0	1	1	2	TRUE			Tmem17				chr15	94986431	94986608	chr15	94629184	95096097	Tmem117	0	1	1	2	TRUE			A330093E20Rik
chr1	165617226	165617451	chr1	165592175	165634541	Mpzl1	0	1	1	2	TRUE			Gm12052				chr15	95327598	95327955	chr15	95219439	95528014	Nell2	0	1	1	2	TRUE			Trim36
chr1	165630148	165630333	chr1	165592175	165634541	Mpzl1	0	1	1	2	TRUE			B3gnt2				chr15	95469532	95470183	chr15	95219439	95528014	Nell2	0	1	1	2	TRUE			Ccdc112
chr1	165641525	165642948	chr1	165648944	165708094	Rcsd1	5997	1	1	2	TRUE			Commd1				chr15	95558037	95558265	chr15	95219439	95528758	Nell2	-29280	1	1	2	TRUE			Tmed7
chr1	165651098	165651643	chr1	165648944	165708094	Rcsd1	0	1	1	2	TRUE			Cct4				chr15	95653990	95654411	chr15	95623562	95654771	Dbx2	0	1	1	2	TRUE			Arl14epl
chr1	165658705	165658900	chr1	165648944	165708094	Rcsd1	0	1	1	2	TRUE			Fam161a				chr15	95828424	95828665	chr15	95790842	95975472	Ano6	0	1	1	2	TRUE			Gm5095
chr1	165679981	165680453	chr1	165648944	165708094	Rcsd1	0	1	1	2	TRUE			1700061J23Rik				chr15	95891890	95892144	chr15	95790842	95975472	Ano6	0	1	1	2	TRUE			G630055G22Rik
chr1	165681125	165681625	chr1	165648944	165708094	Rcsd1	0	1	1	2	TRUE			Xpo1				chr15	96149133	96149508	chr15	96182799	96203470	Gm4371	33292	1	1	2	TRUE			1700044K03Rik
chr1	165700429	165701069	chr1	165648944	165708094	Rcsd1	0	1	1	2	TRUE			0610010F05Rik				chr15	97054519	97054697	chr15	96994822	97055956	Slc38a4	0	1	1	2	TRUE			Dtwd2
chr1	165706042	165706359	chr1	165648944	165708094	Rcsd1	0	1	1	2	TRUE			Pex13				chr15	97335411	97335838	chr15	97247106	97385691	Pced1b	0	1	1	2	TRUE			Snx2
chr1	165707505	165707736	chr1	165648944	165708094	Rcsd1	0	1	1	2	TRUE			Papolg				chr15	98070502	98070650	chr15	98038743	98093375	Senp1	0	1	1	2	TRUE			Snx24
chr1	165708071	165708280	chr1	165648944	165708094	Rcsd1	0	1	1	2	TRUE			Bcl11a				chr15	98776486	98776726	chr15	98771751	98778150	Wnt10b	0	1	1	2	TRUE			Prdm6
chr1	165717453	165718897	chr1	165648944	165708094	Rcsd1	-9360	1	1	2	TRUE			Gm12069				chr15	98814940	98815086	chr15	98812796	98831508	Prkag1	0	1	1	2	TRUE			Gm34632
chr1	165724209	165724566	chr1	165648944	165708094	Rcsd1	-16116	1	1	2	TRUE			5730522E02Rik				chr15	98895458	98895799	chr15	98891154	98898540	Dhh	0	1	1	2	TRUE			C330018D20Rik
chr1	165736073	165736737	chr1	165763757	165775309	Creg1	27021	1	1	2	TRUE			Fancl				chr15	98937737	98937914	chr15	98931430	98934390	Tuba1b	-3348	1	1	2	TRUE			Ccdc192
chr1	165763354	165764447	chr1	165763757	165775309	Creg1	0	1	1	2	TRUE			Vrk2				chr15	99077244	99077409	chr15	99074972	99083409	Troap	0	1	1	2	TRUE			Isoc1
chr1	165771605	165771822	chr1	165763757	165775309	Creg1	0	1	1	2	TRUE			Gm12070				chr15	100728576	100728721	chr15	100689914	100729376	Galnt6	0	1	1	2	TRUE			Adamts19
chr1	165779967	165781504	chr1	165763757	165775309	Creg1	-4659	1	1	2	TRUE			Ccdc85a				chr15	100965132	100965603	chr15	100870644	101045938	Scn8a	0	1	1	2	TRUE			Chsy3
chr1	165834174	165834481	chr1	165788680	165862112	Cd247	0	1	1	2	TRUE			Efemp1				chr15	100988848	100989249	chr15	100870644	101045938	Scn8a	0	1	1	2	TRUE			Iigp1
chr1	165844319	165845706	chr1	165788680	165862112	Cd247	0	1	1	2	TRUE			Pnpt1				chr15	101089142	101089359	chr15	101115743	101119992	Ankrd33	26385	1	1	2	TRUE			Synpo
chr1	165849303	165849572	chr1	165788680	165862112	Cd247	0	1	1	2	TRUE			Ppp4r3b				chr15	101143648	101143904	chr15	101128521	101145336	Acvrl1	0	1	1	2	TRUE			Rps14
chr1	165985806	165986057	chr1	165865153	166002634	Pou2f1	0	1	1	2	TRUE			Cfap36				chr15	101235735	101235980	chr15	101224206	101232756	Grasp	-2980	1	1	2	TRUE			Camk2a
chr1	166000777	166001898	chr1	165865153	166002634	Pou2f1	0	1	1	2	TRUE			Ccdc88a				chr15	101278040	101278230	chr15	101266845	101274794	Nr4a1	-3247	1	1	2	TRUE			Ppargc1b
chr1	166002332	166003528	chr1	165865153	166002634	Pou2f1	0	1	1	2	TRUE			Prorsd1				chr15	101627662	101627832	chr15	101624027	101628252	Gm5414	0	1	1	2	TRUE			Afap1l1
chr1	166016098	166016779	chr1	165865153	166002634	Pou2f1	-13465	1	1	2	TRUE			Mtif2				chr15	101886354	101886574	chr15	101884350	101892920	Krt76	0	1	1	2	TRUE			Ablim3
chr1	166047733	166048562	chr1	165865153	166002634	Pou2f1	-45100	1	1	2	TRUE			Rps27a				chr15	102255892	102256154	chr15	102234937	102257522	Rarg	0	1	1	2	TRUE			Sh3tc2
chr1	166053250	166053988	chr1	166098147	166127898	Dusp27	44160	1	1	2	TRUE			Gm12092				chr15	102298809	102299448	chr15	102296292	102324356	Espl1	0	1	1	2	TRUE			Htr4
chr1	166131434	166131688	chr1	166130220	166154136	Gpa33	0	1	1	2	TRUE			Rtn4				chr15	102921683	102921918	chr15	102921130	102928814	Hoxc13	0	1	1	2	TRUE			Apcdd1
chr1	166153463	166155073	chr1	166130220	166154136	Gpa33	0	1	1	2	TRUE			Eml6				chr16	3886478	3886794	chr16	3884618	3904781	Naa60	0	1	1	2	TRUE			Piezo2
chr1	166160572	166160864	chr1	166130220	166166510	Gpa33	0	1	1	2	TRUE			Sptbn1				chr16	3935387	3935945	chr16	3909008	3941147	Cluap1	0	1	1	2	TRUE			Onecut2
chr1	166244446	166244649	chr1	166201384	166238744	Mael	-5703	1	1	2	TRUE			4930505A04Rik				chr16	3946418	3946761	chr16	3945006	3976632	Nlrc3	0	1	1	2	TRUE			Nedd4l
chr1	166309435	166309676	chr1	166254138	166316832	Ildr2	0	1	1	2	TRUE			Acyp2				chr16	4084988	4085153	chr16	4084047	4213404	Crebbp	0	1	1	2	TRUE			Ccbe1
chr1	166428995	166429509	chr1	166448251	166455488	Gm33354	18743	1	1	2	TRUE			Psme4				chr16	4288572	4288738	chr16	4284885	4420498	Adcy9	0	1	1	2	TRUE			Gm19784
chr1	166429699	166430174	chr1	166448251	166455488	Gm33354	18078	1	1	2	TRUE			Gpr75				chr16	4461637	4462167	chr16	4480211	4523066	Srl	18045	1	1	2	TRUE			Gnal
chr1	167000400	167001155	chr1	167001416	167091302	Fam78b	262	1	1	2	TRUE			Erlec1				chr16	4546543	4546807	chr16	4544660	4559720	Tfap4	0	1	1	2	TRUE			Afg3l2
chr1	167069974	167070714	chr1	167001416	167091302	Fam78b	0	1	1	2	TRUE			Asb3				chr16	4578611	4578760	chr16	4594712	4615957	Glis2	15953	1	1	2	TRUE			Ptpn2
chr1	167220656	167220983	chr1	167226083	167285127	Uck2	5101	1	1	2	TRUE			Stc2				chr16	4768838	4768989	chr16	4765460	4789462	Cdip1	0	1	1	2	TRUE			Tcf4
chr1	167231880	167232327	chr1	167226083	167285127	Uck2	0	1	1	2	TRUE			Bod1				chr16	5166071	5166552	chr16	5147108	5183934	Sec14l5	0	1	1	2	TRUE			Stard6
chr1	167245166	167245685	chr1	167226083	167285127	Uck2	0	1	1	2	TRUE			D630024D03Rik				chr16	5271175	5272065	chr16	5244154	5255956	Eef2kmt	-15220	1	1	2	TRUE			Dcc
chr1	167268568	167268967	chr1	167226083	167285127	Uck2	0	1	1	2	TRUE			Cpeb4				chr16	5484364	5484791	chr16	5306837	5452255	Gm41414	-32110	1	1	2	TRUE			Mapk4
chr1	167271445	167271649	chr1	167226083	167285127	Uck2	0	1	1	2	TRUE			4930524B15Rik				chr16	8353346	8353661	chr16	8409275	8425136	Tmem114	55615	1	1	2	TRUE			Dym
chr1	167280153	167280360	chr1	167226083	167285127	Uck2	0	1	1	2	TRUE			Nsg2				chr16	8460997	8461507	chr16	8470812	8490197	Mettl22	9306	1	1	2	TRUE			Ctif
chr1	167283780	167285218	chr1	167226083	167285127	Uck2	0	1	1	2	TRUE			Il9r				chr16	8666435	8666596	chr16	8658586	8672153	Carhsp1	0	1	1	2	TRUE			Zbtb7c
chr1	167288711	167289227	chr1	167290124	167290225	Mir6347	898	1	1	2	TRUE			Snrnp25				chr16	9723682	9723993	chr16	9567900	9995813	Grin2a	0	1	1	2	TRUE			Smad2
chr1	167308171	167308871	chr1	167308669	167333978	Tmco1	0	1	1	2	TRUE			Rhbdf1				chr16	9894646	9894795	chr16	9567900	9995813	Grin2a	0	1	1	2	TRUE			Gm31875
chr1	167337350	167337696	chr1	167308669	167333978	Tmco1	-3373	1	1	2	TRUE			Mpg				chr16	10113803	10113952	chr16	10170227	10174911	Rpl39l	56276	1	1	2	TRUE			Gm31933
chr1	167392913	167394458	chr1	167371965	167393841	Mgst3	0	1	1	2	TRUE			Nprl3				chr16	11046082	11046396	chr16	11066297	11074986	Snn	19902	1	1	2	TRUE			Skor2
chr1	167414990	167415216	chr1	167371965	167393841	Mgst3	-21150	1	1	2	TRUE			Hbq1b				chr16	11361207	11361662	chr16	11322903	11755473	Snx29	0	1	1	2	TRUE			Pias2
chr1	167452529	167452787	chr1	167445674	167466780	Lrrc52	0	1	1	2	TRUE			Hbq1a				chr16	11801830	11802165	chr16	11803720	11909423	Cpped1	1556	1	1	2	TRUE			St8sia5
chr1	167551455	167552223	chr1	167598361	167639623	Rxrg	46139	1	1	2	TRUE			Sh3pxd2b				chr16	11859786	11860624	chr16	11803720	11909423	Cpped1	0	1	1	2	TRUE			Rnf165
chr1	167598221	167598631	chr1	167598361	167639623	Rxrg	0	1	1	2	TRUE			Ubtd2				chr16	12057800	12058075	chr16	11984112	12270904	Shisa9	0	1	1	2	TRUE			8030462N17Rik
chr1	167644892	167645192	chr1	167598361	167639623	Rxrg	-5270	1	1	2	TRUE			Stk10				chr16	13312449	13312799	chr16	13256480	13417529	Mrtfb	0	1	1	2	TRUE			Haus1
chr1	167660824	167661352	chr1	167598361	167639623	Rxrg	-21202	1	1	2	TRUE			Fbxw11				chr16	13545595	13546102	chr16	13537963	13668170	Parn	0	1	1	2	TRUE			Epg5
chr1	167802973	167803175	chr1	167689557	167848733	Lmx1a	0	1	1	2	TRUE			Fgf18				chr16	13755683	13755933	chr16	13754563	13758537	A930007A09Rik	0	1	1	2	TRUE			Setbp1
chr1	167811201	167811394	chr1	167689557	167848733	Lmx1a	0	1	1	2	TRUE			Ranbp17				chr16	13825068	13825466	chr16	13819250	13835451	Ntan1	0	1	1	2	TRUE			Pard6g
chr1	167851824	167852132	chr1	167689557	167848733	Lmx1a	-3092	1	1	2	TRUE			Kcnip1				chr16	15843077	15843246	chr16	15637865	15842239	Prkdc	-839	1	1	2	TRUE			Kcng2
chr1	168214157	168214998	chr1	168119363	168432169	Pbx1	0	1	1	2	TRUE			4930469K13Rik				chr16	17079127	17079408	chr16	17070138	17086736	Ypel1	0	1	1	2	TRUE			Gm2176
chr1	168225633	168226600	chr1	168119363	168432169	Pbx1	0	1	1	2	TRUE			Dock2				chr16	17269429	17269834	chr16	17233586	17263430	Hic2	-6000	1	1	2	TRUE			Nfatc1
chr1	168233127	168233628	chr1	168119363	168432169	Pbx1	0	1	1	2	TRUE			Spdl1				chr16	17491152	17491444	chr16	17489676	17507485	Aifm3	0	1	1	2	TRUE			Atp9b
chr1	168287596	168288855	chr1	168119363	168432169	Pbx1	0	1	1	2	TRUE			Slit3				chr16	17710508	17711309	chr16	17651207	17722900	Med15	0	1	1	2	TRUE			Sall3
chr1	168307346	168308556	chr1	168119363	168432169	Pbx1	0	1	1	2	TRUE			Pank3				chr16	18072337	18072537	chr16	18071725	18089190	Prodh	0	1	1	2	TRUE			Gm27239
chr1	168362431	168363044	chr1	168119363	168432169	Pbx1	0	1	1	2	TRUE			Rars				chr16	18128336	18128594	chr16	18127641	18152408	Rtn4r	0	1	1	2	TRUE			Mir5127
chr1	168384771	168385085	chr1	168119363	168432169	Pbx1	0	1	1	2	TRUE			Wwc1				chr16	19633089	19633559	chr16	19624156	19625101	Olfr171	-7989	1	1	2	TRUE			Galr1
chr1	168392126	168392757	chr1	168119363	168432169	Pbx1	0	1	1	2	TRUE			Tenm2				chr16	19633711	19633925	chr16	19624156	19625101	Olfr171	-8611	1	1	2	TRUE			Zfp236
chr1	168431889	168432792	chr1	168119363	168432169	Pbx1	0	1	1	2	TRUE			Mat2b				chr16	19997758	19997905	chr16	19946491	19983049	Klhl6	-14710	1	1	2	TRUE			Zfp516
chr1	169531432	169532090	chr1	169497933	169531464	Nuf2	0	1	1	2	TRUE			Hmmr				chr16	20590104	20590337	chr16	20587960	20590602	Gm35685	0	1	1	2	TRUE			4921531P14Rik
chr1	169968953	169969686	chr1	169949536	169969205	Hsd17b7	0	1	1	2	TRUE			Ccng1				chr16	20722583	20722766	chr16	20717825	20722265	Polr2h	-319	1	1	2	TRUE			Tshz1
chr1	170122307	170122505	chr1	170141222	170174964	Uap1	18718	1	1	2	TRUE			Gabrg2				chr16	21321764	21321907	chr16	21331899	21333356	Magef1	9993	1	1	2	TRUE			Zfp407
chr1	170136296	170136841	chr1	170141222	170174964	Uap1	4382	1	1	2	TRUE			Atp10b				chr16	21347715	21347971	chr16	21331899	21333356	Magef1	-14360	1	1	2	TRUE			Cndp1
chr1	170160390	170160759	chr1	170141222	170174964	Uap1	0	1	1	2	TRUE			Mir146				chr16	21907133	21907278	chr16	21891968	21931877	Map3k13	0	1	1	2	TRUE			Rttn
chr1	170214776	170215448	chr1	170193421	170215407	Uhmk1	0	1	1	2	TRUE			Pttg1				chr16	22093997	22094230	chr16	22059008	22163299	Igf2bp2	0	1	1	2	TRUE			Dok6
chr1	170418021	170418624	chr1	170315466	170557110	Nos1ap	0	1	1	2	TRUE			Slu7				chr16	22189061	22189272	chr16	22059008	22163299	Igf2bp2	-25763	1	1	2	TRUE			Gm18280
chr1	170478139	170479061	chr1	170315466	170557110	Nos1ap	0	1	1	2	TRUE			C1qtnf2				chr16	23244195	23244468	chr16	23224739	23360350	St6gal1	0	1	1	2	TRUE			Cpt1a
chr1	170483505	170483901	chr1	170315466	170557110	Nos1ap	0	1	1	2	TRUE			Ccnjl				chr16	23436450	23436718	chr16	23429132	23433960	Rtp1	-2491	1	1	2	TRUE			Lrp5
chr1	170510473	170511250	chr1	170315466	170557110	Nos1ap	0	1	1	2	TRUE			Fabp6				chr16	24415623	24415807	chr16	24393349	24992578	Lpp	0	1	1	2	TRUE			1810055G02Rik
chr1	170535938	170536698	chr1	170315466	170557110	Nos1ap	0	1	1	2	TRUE			Pwwp2a				chr16	26276230	26276450	chr16	26356645	26371839	Cldn1	80196	1	1	2	TRUE			Ssh3
chr1	170554867	170555325	chr1	170315466	170557110	Nos1ap	0	1	1	2	TRUE			Ttc1				chr16	28781740	28783272	chr16	28157782	28753243	Fgf12	-28498	1	1	2	TRUE			Kdm2a
chr1	170576286	170577184	chr1	170315466	170589849	Nos1ap	0	1	1	2	TRUE			Adra1b				chr16	29209915	29210158	chr16	29209694	29230531	Plaat1	0	1	1	2	TRUE			Sptbn2
chr1	170589211	170590328	chr1	170315466	170589849	Nos1ap	0	1	1	2	TRUE			Il12b				chr16	29443128	29443538	chr16	29396037	29541483	Atp13a4	0	1	1	2	TRUE			Gm21992
chr1	170609915	170610244	chr1	170315466	170589849	Nos1ap	-20067	1	1	2	TRUE			Ublcp1				chr16	30247484	30247661	chr16	30256378	30267532	Cpn2	8718	1	1	2	TRUE			Mrpl11
chr1	170612796	170613476	chr1	170315466	170589849	Nos1ap	-22948	1	1	2	TRUE			Rnf145				chr16	31026286	31027035	chr16	30955502	31081432	Xxylt1	0	1	1	2	TRUE			Slc29a2
chr1	170622973	170623381	chr1	170644531	170682789	Olfml2b	21151	1	1	2	TRUE			4930597A21Rik				chr16	31933852	31934036	chr16	31933850	31946046	Pigz	0	1	1	2	TRUE			Pacs1
chr1	170644334	170644908	chr1	170644531	170682789	Olfml2b	0	1	1	2	TRUE			Ebf1				chr16	32066604	32067030	chr16	32016289	32079342	Pak2	0	1	1	2	TRUE			Rnaseh2c
chr1	170709505	170709786	chr1	170704456	170867771	Atf6	0	1	1	2	TRUE			F630206G17Rik				chr16	32752389	32752635	chr16	32735885	32782390	Muc4	0	1	1	2	TRUE			Capn1
chr1	170845604	170846314	chr1	170704456	170867771	Atf6	0	1	1	2	TRUE			Clint1				chr16	32752880	32753240	chr16	32735885	32782390	Muc4	0	1	1	2	TRUE			Pygm
chr1	170863151	170863343	chr1	170704456	170867771	Atf6	0	1	1	2	TRUE			Lsm11				chr16	32753663	32754666	chr16	32735885	32782390	Muc4	0	1	1	2	TRUE			Rasgrp2
chr1	170867551	170867883	chr1	170704456	170867771	Atf6	0	1	1	2	TRUE			Thg1l				chr16	33018439	33018668	chr16	33014269	33056186	Iqcg	0	1	1	2	TRUE			Rps6ka4
chr1	170868270	170868757	chr1	170704456	170867771	Atf6	-500	1	1	2	TRUE			Sox30				chr16	33539008	33539155	chr16	33517327	33664138	Slc12a8	0	1	1	2	TRUE			Macrod1
chr1	170884974	170885752	chr1	170874186	170885540	Dusp12	0	1	1	2	TRUE			Adam19				chr16	33983809	33983973	chr16	33969072	34514027	Kalrn	0	1	1	2	TRUE			2700081O15Rik
chr1	170901174	170902012	chr1	170907272	170912941	Fcrlb	5261	1	1	2	TRUE			Cyfip2				chr16	34075274	34075498	chr16	33969072	34514027	Kalrn	0	1	1	2	TRUE			Plaat5
chr1	170907784	170908340	chr1	170907272	170912941	Fcrlb	0	1	1	2	TRUE			Itk				chr16	35164772	35164949	chr16	35154863	35305743	Adcy5	0	1	1	2	TRUE			Zbtb3
chr1	170997884	170998596	chr1	171018925	171029761	Fcgr4	20330	1	1	2	TRUE			Med7				chr16	35221621	35221874	chr16	35154863	35305743	Adcy5	0	1	1	2	TRUE			Ints5
chr1	171113834	171114235	chr1	171113985	171126950	Cfap126	0	1	1	2	TRUE			Havcr2				chr16	35535193	35535398	chr16	35541361	35664258	Sema5b	5964	1	1	2	TRUE			Ahnak
chr1	171122691	171123353	chr1	171113985	171126950	Cfap126	0	1	1	2	TRUE			Dppa1				chr16	35578445	35578657	chr16	35541361	35664258	Sema5b	0	1	1	2	TRUE			Best1
chr1	171150323	171151130	chr1	171129156	171150603	Sdhc	0	1	1	2	TRUE			Timd4				chr16	35727794	35728100	chr16	35694061	35769370	Slc49a4	0	1	1	2	TRUE			Dagla
chr1	171159500	171159956	chr1	171150712	171161130	Mpz	0	1	1	2	TRUE			Gm36109				chr16	35761986	35762316	chr16	35694061	35769370	Slc49a4	0	1	1	2	TRUE			Ppp1r32
chr1	171171220	171171460	chr1	171173263	171196268	Pcp4l1	1804	1	1	2	TRUE			Rack1				chr16	36326486	36326718	chr16	36321664	36334332	Cstdc6	0	1	1	2	TRUE			Cd5
chr1	171183632	171184654	chr1	171173263	171196268	Pcp4l1	0	1	1	2	TRUE			Trim41				chr16	36818566	36818943	chr16	36792883	36828259	Eaf2	0	1	1	2	TRUE			Ms4a4a
chr1	171195191	171196496	chr1	171173263	171196268	Pcp4l1	0	1	1	2	TRUE			Trim7				chr16	37815211	37815386	chr16	37777054	37836516	Fstl1	0	1	1	2	TRUE			Ms4a6d
chr1	171222270	171223039	chr1	171217802	171222514	Tomm40l	0	1	1	2	TRUE			Irgm1				chr16	37882733	37882933	chr16	37868399	37888857	Lrrc58	0	1	1	2	TRUE			Stx3
chr1	171246841	171247646	chr1	171234852	171247122	Ndufs2	0	1	1	2	TRUE			Gm5431				chr16	37956128	37956393	chr16	37916495	38007529	Gpr156	0	1	1	2	TRUE			Olfr1494
chr1	171262589	171263161	chr1	171250128	171262267	Adamts4	-323	1	1	2	TRUE			Tgtp2				chr16	38225937	38226179	chr16	38089000	38246084	Gsk3b	0	1	1	2	TRUE			Tle4
chr1	171270008	171270882	chr1	171270327	171276895	B4galt3	0	1	1	2	TRUE			Ifi47				chr16	38819853	38820157	chr16	38812204	38828749	Tex55	0	1	1	2	TRUE			Gna14
chr1	171280733	171281889	chr1	171276991	171281186	Ppox	0	1	1	2	TRUE			Btnl9				chr16	39035888	39036171	chr16	38902344	39027157	Igsf11	-8732	1	1	2	TRUE			Vps13a
chr1	171287575	171288150	chr1	171281952	171287961	Usp21	0	1	1	2	TRUE			Zfp62				chr16	40666395	40666609	chr16	39984363	42181679	Lsamp	0	1	1	2	TRUE			Prune2
chr1	171294363	171295213	chr1	171288563	171295002	Ufc1	0	1	1	2	TRUE			Flt4				chr16	41614411	41614594	chr16	39984363	42181679	Lsamp	0	1	1	2	TRUE			Trpm3
chr1	171328689	171330223	chr1	171328807	171342352	Dedd	0	1	1	2	TRUE			Scgb3a1				chr16	42851644	42851988	chr16	42725701	42875587	4932412D23Rik	0	1	1	2	TRUE			Klf9
chr1	171345412	171346453	chr1	171342236	171345645	Nit1	0	1	1	2	TRUE			Cnot6				chr16	43088191	43088373	chr16	42907644	43619123	Zbtb20	0	1	1	2	TRUE			Mamdc2
chr1	171369958	171370707	chr1	171370172	171388287	Nectin4	0	1	1	2	TRUE			Gfpt2				chr16	43609480	43609874	chr16	42907644	43619123	Zbtb20	0	1	1	2	TRUE			1700028P14Rik
chr1	171379858	171380388	chr1	171370172	171388287	Nectin4	0	1	1	2	TRUE			Mapk9				chr16	44194982	44195242	chr16	44173396	44227466	Usf3	0	1	1	2	TRUE			Fam189a2
chr1	171388691	171389189	chr1	171388959	171410239	Arhgap30	0	1	1	2	TRUE			Rasgef1c				chr16	44249662	44249823	chr16	44240179	44332838	Sidt1	0	1	1	2	TRUE			Kank1
chr1	171389690	171390421	chr1	171388959	171410239	Arhgap30	0	1	1	2	TRUE			Rnf130				chr16	45334455	45334675	chr16	45382134	45409053	Cd200	47460	1	1	2	TRUE			Dmrt2
chr1	171410978	171412296	chr1	171411312	171418759	Usf1	0	1	1	2	TRUE			Tbc1d9b				chr16	45723189	45723388	chr16	45711229	45724531	Tagln3	0	1	1	2	TRUE			1700048O14Rik
chr1	171437359	171437742	chr1	171437560	171464593	F11r	0	1	1	2	TRUE			Mrnip				chr16	46039674	46039824	chr16	46035656	46120248	Cd96	0	1	1	2	TRUE			Rfx3
chr1	171440090	171440754	chr1	171437560	171464593	F11r	0	1	1	2	TRUE			Sqstm1				chr16	48021877	48022148	chr16	48122073	48158499	6430553K19Rik	99926	1	1	2	TRUE			Glis3
chr1	171441523	171442036	chr1	171437560	171464593	F11r	0	1	1	2	TRUE			Mgat4b				chr16	50557313	50557709	chr16	50526244	50559459	G730013B05Rik	0	1	1	2	TRUE			Ranbp6
chr1	171447074	171447548	chr1	171437560	171464593	F11r	0	1	1	2	TRUE			Ltc4s				chr16	51913153	51913435	chr16	51981032	51987287	Gm29686	67598	1	1	2	TRUE			Prkg1
chr1	171478628	171479251	chr1	171437560	171464593	F11r	-14036	1	1	2	TRUE			Maml1				chr16	52062802	52063244	chr16	52031548	52208046	Cblb	0	1	1	2	TRUE			Stambpl1
chr1	171502351	171504270	chr1	171503477	171504750	Alyref2	0	1	1	2	TRUE			Canx				chr16	52083881	52084352	chr16	52031548	52208046	Cblb	0	1	1	2	TRUE			Fas
chr1	171553795	171554181	chr1	171559192	171585316	Cd244a	5012	1	1	2	TRUE			Cby3				chr16	52785780	52785952	chr16	52799507	52815744	4930404A05Rik	13556	1	1	2	TRUE			Kif20b
chr1	171563176	171563573	chr1	171559192	171585316	Cd244a	0	1	1	2	TRUE			Rufy1				chr16	55323607	55323776	chr16	55225174	55283237	Zpld1	-40371	1	1	2	TRUE			Ppp1r3c
chr1	171564265	171564568	chr1	171559192	171585316	Cd244a	0	1	1	2	TRUE			Adamts2				chr16	55854298	55855025	chr16	55839952	55895279	Nxpe3	0	1	1	2	TRUE			Cpeb3
chr1	171590290	171590916	chr1	171588612	171607334	Ly9	0	1	1	2	TRUE			Zfp354c				chr16	56126710	56126924	chr16	56057529	56190031	Senp7	0	1	1	2	TRUE			Noc3l
chr1	171607167	171607381	chr1	171588612	171607334	Ly9	0	1	1	2	TRUE			Zfp879				chr16	57083011	57083474	chr16	57036966	57071346	Tmem45a2	-11666	1	1	2	TRUE			Cyp2c37
chr1	171613913	171614146	chr1	171588612	171607410	Ly9	-6504	1	1	2	TRUE			Grm6				chr16	57173228	57173507	chr16	57168863	57201471	Tbc1d23	0	1	1	2	TRUE			Sorbs1
chr1	171631302	171631872	chr1	171632402	171653037	Slamf7	531	1	1	2	TRUE			Zfp2				chr16	57576373	57576546	chr16	57301999	57606867	Cmss1	0	1	1	2	TRUE			Cc2d2b
chr1	171761695	171762665	chr1	171767131	171793129	Slamf1	4467	1	1	2	TRUE			Zfp354b				chr16	57627609	57627929	chr16	57624255	57754737	Col8a1	0	1	1	2	TRUE			Slit1
chr1	171767105	171767751	chr1	171767131	171793129	Slamf1	0	1	1	2	TRUE			Prop1				chr16	57628104	57628262	chr16	57624255	57754737	Col8a1	0	1	1	2	TRUE			Ubtd1
chr1	171772930	171773853	chr1	171767131	171793129	Slamf1	0	1	1	2	TRUE			Olfr1378				chr16	58364208	58364776	chr16	58408534	58469745	Dcbld2	43759	1	1	2	TRUE			Hoga1
chr1	171815838	171817274	chr1	171767131	171801184	Slamf1	-14655	1	1	2	TRUE			Zfp354a				chr16	58460528	58460732	chr16	58408534	58469745	Dcbld2	0	1	1	2	TRUE			Crtac1
chr1	171840522	171840954	chr1	171839696	171855097	Cd84	0	1	1	2	TRUE			BC049762				chr16	58519905	58520085	chr16	58469741	58523426	St3gal6	0	1	1	2	TRUE			Hpse2
chr1	171849533	171849813	chr1	171839696	171855097	Cd84	0	1	1	2	TRUE			Clk4				chr16	58904449	58904762	chr16	58915685	58918486	Olfr180	10924	1	1	2	TRUE			Got1
chr1	171917723	171918038	chr1	171913531	171919356	Gm37065	0	1	1	2	TRUE			Col23a1				chr16	59457829	59458096	chr16	59407381	59461739	Gabrr3	0	1	1	2	TRUE			Wnt8b
chr1	171921054	171921448	chr1	171917461	171943910	Slamf6	0	1	1	2	TRUE			Phykpl				chr16	59458876	59459102	chr16	59407381	59461739	Gabrr3	0	1	1	2	TRUE			Pax2
chr1	172016120	172016522	chr1	172000959	172027295	Vangl2	0	1	1	2	TRUE			Nhp2				chr16	59704283	59704550	chr16	59653482	60605531	Epha6	0	1	1	2	TRUE			Slf2
chr1	172026481	172026666	chr1	172000959	172027295	Vangl2	0	1	1	2	TRUE			Rmnd5b				chr16	59783733	59784300	chr16	59653482	60605531	Epha6	0	1	1	2	TRUE			Sema4g
chr1	172027033	172027639	chr1	172000959	172027295	Vangl2	0	1	1	2	TRUE			N4bp3				chr16	59899824	59900024	chr16	59653482	60605531	Epha6	0	1	1	2	TRUE			Lbx1
chr1	172047019	172047650	chr1	172052291	172057596	Nhlh1	4642	1	1	2	TRUE			D930048N14Rik				chr16	60255054	60255199	chr16	59653482	60605531	Epha6	0	1	1	2	TRUE			Poll
chr1	172082273	172083214	chr1	172066012	172082749	Ncstn	0	1	1	2	TRUE			Sec24a				chr16	63727707	63728092	chr16	63543531	63864175	Epha3	0	1	1	2	TRUE			4933429K18Rik
chr1	172126426	172127143	chr1	172126754	172136497	Pex19	0	1	1	2	TRUE			Sar1b				chr16	64572570	64572965	chr16	64477810	64602331	Csnka2ip	0	1	1	2	TRUE			Sufu
chr1	172147736	172148874	chr1	172148014	172196393	Dcaf8	0	1	1	2	TRUE			Jade2				chr16	64733909	64734089	chr16	64766104	64770939	4930453N24Rik	32016	1	1	2	TRUE			As3mt
chr1	172206240	172207134	chr1	172196727	172206804	Pea15a	0	1	1	2	TRUE			Cdkn2aipnl				chr16	65783412	65783611	chr16	65815188	65866368	Vgll3	31578	1	1	2	TRUE			Cnnm2
chr1	172217118	172217453	chr1	172209893	172219895	Casq1	0	1	1	2	TRUE			Cdkl3				chr16	67631606	67631777	chr16	66655415	67620908	Cadm2	-10699	1	1	2	TRUE			Calhm2
chr1	172241030	172241270	chr1	172223507	172258424	Atp1a4	0	1	1	2	TRUE			Olfr1373				chr16	70367754	70367982	chr16	70313948	70569720	Gbe1	0	1	1	2	TRUE			Sh3pxd2a
chr1	172306048	172306716	chr1	172312366	172319843	Igsf8	5651	1	1	2	TRUE			Olfr1372-ps1				chr16	70480083	70480278	chr16	70313948	70569720	Gbe1	0	1	1	2	TRUE			Xpnpep1
chr1	172324765	172324977	chr1	172320507	172329322	Kcnj9	0	1	1	2	TRUE			Skp1				chr16	71153584	71153768	chr16	71131075	71139029	4931420L22Rik	-14556	1	1	2	TRUE			1700054A03Rik
chr1	172325704	172326373	chr1	172320507	172329322	Kcnj9	0	1	1	2	TRUE			Tcf7				chr16	72916640	72916803	chr16	72663148	73046100	Robo1	0	1	1	2	TRUE			Dusp5
chr1	172340843	172341347	chr1	172341209	172374085	Kcnj10	0	1	1	2	TRUE			Vdac1				chr16	72916963	72917363	chr16	72663148	73046100	Robo1	0	1	1	2	TRUE			Rbm20
chr1	172412263	172412480	chr1	172376530	172384099	Pigm	-28165	1	1	2	TRUE			9530068E07Rik				chr16	75727755	75728028	chr16	75755190	75766818	Hspa13	27163	1	1	2	TRUE			Pdcd4
chr1	172423411	172423718	chr1	172376530	172384099	Pigm	-39313	1	1	2	TRUE			Fstl4				chr16	76136998	76137193	chr16	76122612	76156086	4930578N18Rik	0	1	1	2	TRUE			Gpam
chr1	172455612	172456174	chr1	172475359	172478409	Slamf9	19186	1	1	2	TRUE			Hspa4				chr16	76238761	76238906	chr16	76287402	76373049	Nrip1	48497	1	1	2	TRUE			Vti1a
chr1	172463999	172464369	chr1	172475359	172478409	Slamf9	10991	1	1	2	TRUE			Zcchc10				chr16	77155408	77155786	chr16	77014068	77116780	Usp25	-38629	1	1	2	TRUE			4930552P12Rik
chr1	172475222	172475404	chr1	172475359	172478409	Slamf9	0	1	1	2	TRUE			Aff4				chr16	77160149	77160302	chr16	77014068	77116780	Usp25	-43370	1	1	2	TRUE			Tcf7l2
chr1	172478172	172478407	chr1	172475359	172478409	Slamf9	0	1	1	2	TRUE			Gdf9				chr16	78241231	78241389	chr16	78250862	78255454	E330011O21Rik	9474	1	1	2	TRUE			Adrb1
chr1	172481617	172482313	chr1	172482212	172498877	Igsf9	0	1	1	2	TRUE			Shroom1				chr16	78493035	78493538	chr16	78540335	78576688	D16Ertd472e	46798	1	1	2	TRUE			Tdrd1
chr1	172490311	172490815	chr1	172482212	172498877	Igsf9	0	1	1	2	TRUE			Sowaha				chr16	78617785	78617975	chr16	78540335	78576688	D16Ertd472e	-41098	1	1	2	TRUE			Ablim1
chr1	172512902	172514583	chr1	172500245	172507375	Tagln2	-5528	1	1	2	TRUE			Septin8				chr16	78660532	78660969	chr16	78695027	78709086	4930570E03Rik	34059	1	1	2	TRUE			6720468P15Rik
chr1	172520690	172521307	chr1	172521129	172545870	Cfap45	0	1	1	2	TRUE			A430108G06Rik				chr16	78847796	78847945	chr16	78930947	78951733	Chodl	83003	1	1	2	TRUE			Atrnl1
chr1	172525162	172527256	chr1	172521129	172545870	Cfap45	0	1	1	2	TRUE			Kif3a				chr16	81317716	81317865	chr16	81200696	81597805	Ncam2	0	1	1	2	TRUE			Ccdc172
chr1	172528601	172528988	chr1	172521129	172545870	Cfap45	0	1	1	2	TRUE			Il4				chr16	84656073	84656229	chr16	84679788	84685147	4930529L06Rik	23560	1	1	2	TRUE			Hspa12a
chr1	172548541	172549041	chr1	172541619	172550806	4933439K11Rik	0	1	1	2	TRUE			Il13				chr16	85899482	85899875	chr16	85858156	85901125	Adamts5	0	1	1	2	TRUE			Shtn1
chr1	172549986	172550841	chr1	172541619	172550806	4933439K11Rik	0	1	1	2	TRUE			Rad50				chr16	86846485	86846743	chr16	86816908	86877369	Gm32624	0	1	1	2	TRUE			Kcnk18
chr1	172562518	172563746	chr1	172555937	172563717	Vsig8	0	1	1	2	TRUE			Il5				chr16	87060435	87060778	chr16	87125035	87128439	Gm32865	64258	1	1	2	TRUE			Emx2
chr1	172580118	172580477	chr1	172581376	172590568	Slamf8	900	1	1	2	TRUE			Mir7671				chr16	87085993	87086145	chr16	87125035	87128439	Gm32865	38891	1	1	2	TRUE			Rab11fip2
chr1	172618957	172619179	chr1	172630768	172632974	Dusp23	11590	1	1	2	TRUE			Irf1				chr16	87416488	87416715	chr16	87376650	87432606	Ltn1	0	1	1	2	TRUE			LOC102633783
chr1	172651287	172651774	chr1	172630768	172632974	Dusp23	-18314	1	1	2	TRUE			Gm12216				chr16	87600126	87600346	chr16	87553329	87595336	Map3k7cl	-4791	1	1	2	TRUE			LOC100041034
chr1	172653708	172654369	chr1	172630768	172632974	Dusp23	-20735	1	1	2	TRUE			Slc22a5				chr16	88086132	88086287	chr16	87895900	88290216	Grik1	0	1	1	2	TRUE			Gm2619
chr1	173313381	173314231	chr1	173331885	173333503	Ackr1	17655	1	1	2	TRUE			Slc22a21				chr16	88104246	88104540	chr16	87895900	88290216	Grik1	0	1	1	2	TRUE			LOC100041877
chr1	173329305	173329622	chr1	173331885	173333503	Ackr1	2264	1	1	2	TRUE			Slc22a4				chr16	88290212	88290374	chr16	87895900	88290216	Grik1	0	1	1	2	TRUE			LOC102638047
chr1	173333348	173333630	chr1	173331885	173333503	Ackr1	0	1	1	2	TRUE			Pdlim4				chr16	89477927	89478120	chr16	89487373	89487952	Krtap8-1	9254	1	1	2	TRUE			Csprs
chr1	173367070	173367556	chr1	173334253	173367695	Cadm3	0	1	1	2	TRUE			P4ha2				chr16	89804985	89805204	chr16	89787110	89818352	Tiam1	0	1	1	2	TRUE			Frmd4a
chr1	173377447	173377768	chr1	173334253	173367695	Cadm3	-9753	1	1	2	TRUE			4933405E24Rik				chr16	89939777	89939946	chr16	89787110	89960827	Tiam1	0	1	1	2	TRUE			Sephs1
chr1	173409089	173409351	chr1	173420603	173466036	Aim2	11253	1	1	2	TRUE			Csf2				chr16	89987296	89987445	chr16	89787110	89974699	Tiam1	-12598	1	1	2	TRUE			Phyh
chr1	173420433	173420637	chr1	173420603	173466036	Aim2	0	1	1	2	TRUE			Acsl6				chr16	90189213	90189430	chr16	90220761	90226333	Sod1	31332	1	1	2	TRUE			Mcm10
chr1	173437619	173437829	chr1	173420603	173466036	Aim2	0	1	1	2	TRUE			Meikin				chr16	90896470	90896613	chr16	90826718	90905109	Eva1c	0	1	1	2	TRUE			Optn
chr1	173766977	173767524	chr1	173747293	173766919	Ifi204	-59	1	1	2	TRUE			Fnip1				chr16	90940758	90941005	chr16	90936096	91011308	Synj1	0	1	1	2	TRUE			Camk1d
chr1	173802761	173803213	chr1	173747293	173766919	Ifi204	-35843	1	1	2	TRUE			Rapgef6				chr16	91589352	91589505	chr16	91574507	91597680	Tmem50b	0	1	1	2	TRUE			Nudt5
chr1	173879717	173880638	chr1	173857219	173880187	Mndal	0	1	1	2	TRUE			Cdc42se2				chr16	91721326	91721568	chr16	91689321	91728802	Cryzl1	0	1	1	2	TRUE			Proser2
chr1	173949195	173949551	chr1	173920400	173942672	Ifi203	-6524	1	1	2	TRUE			Lyrm7os				chr16	91876353	91876526	chr16	91729370	91920579	Itsn1	0	1	1	2	TRUE			Gm10857
chr1	174040888	174041069	chr1	174041932	174042936	Olfr433	864	1	1	2	TRUE			Lyrm7				chr16	92053919	92054456	chr16	92058321	92087473	Slc5a3	3866	1	1	2	TRUE			A230108P19Rik
chr1	174268650	174269547	chr1	174249888	174250976	Olfr419	-17675	1	1	2	TRUE			Hint1				chr16	92499458	92499711	chr16	92498146	92541241	Clic6	0	1	1	2	TRUE			Celf2
chr1	174463228	174463479	chr1	174448624	174449602	Olfr220	-13627	1	1	2	TRUE			Gpx3				chr16	92606379	92607107	chr16	92601465	92697329	Runx1	0	1	1	2	TRUE			Itih5
chr1	175339417	175339597	chr1	175059075	175492545	Rgs7	0	1	1	2	TRUE			Tnip1				chr16	93389042	93389371	chr16	93396814	93458872	1700029J03Rik	7444	1	1	2	TRUE			Sfmbt2
chr1	175492071	175492354	chr1	175059075	175492545	Rgs7	0	1	1	2	TRUE			Anxa6				chr16	93547412	93547563	chr16	93583460	93603815	Setd4	35898	1	1	2	TRUE			8030442B05Rik
chr1	175524785	175525425	chr1	175059075	175492545	Rgs7	-32241	1	1	2	TRUE			Ccdc69				chr16	93579716	93580223	chr16	93583460	93603815	Setd4	3238	1	1	2	TRUE			Pfkfb3
chr1	175669127	175669373	chr1	175662420	175692632	Opn3	0	1	1	2	TRUE			Gm2a				chr16	93772445	93772610	chr16	93711906	93810588	Dop1b	0	1	1	2	TRUE			Itga8
chr1	175798106	175798361	chr1	175698592	175815733	Wdr64	0	1	1	2	TRUE			Slc36a3				chr16	93778293	93778448	chr16	93711906	93810588	Dop1b	0	1	1	2	TRUE			C1ql3
chr1	175880495	175881175	chr1	175880777	175911396	Exo1	0	1	1	2	TRUE			Slc36a2				chr16	93803125	93803292	chr16	93711906	93810588	Dop1b	0	1	1	2	TRUE			Rsu1
chr1	175936334	175936757	chr1	175920328	175922225	Becn2	-14110	1	1	2	TRUE			Slc36a1os				chr16	93990493	93990645	chr16	93919030	94008837	Cldn14	0	1	1	2	TRUE			Cubn
chr1	176053702	176053979	chr1	175962305	176213942	Pld5	0	1	1	2	TRUE			Slc36a1				chr16	94072265	94072655	chr16	94085259	94127032	Sim2	12605	1	1	2	TRUE			Hacd1
chr1	176223342	176224040	chr1	175962305	176275312	Pld5	0	1	1	2	TRUE			Sparc				chr16	94125357	94125528	chr16	94085259	94127032	Sim2	0	1	1	2	TRUE			Stam
chr1	176274772	176275050	chr1	175962305	176275312	Pld5	0	1	1	2	TRUE			Atox1				chr16	94246182	94246341	chr16	94129305	94290291	Hlcs	0	1	1	2	TRUE			Mrc1
chr1	176822038	176822234	chr1	176814659	176956360	Sdccag8	0	1	1	2	TRUE			Glra1				chr16	94630016	94630190	chr16	94570205	94695519	Dyrk1a	0	1	1	2	TRUE			Cacnb2
chr1	176835559	176836388	chr1	176814659	176956360	Sdccag8	0	1	1	2	TRUE			Nmur2				chr16	96224725	96224932	chr16	96200469	96228933	Sh3bgr	0	1	1	2	TRUE			Malrd1
chr1	176899050	176899574	chr1	176814659	176956360	Sdccag8	0	1	1	2	TRUE			Gria1				chr16	96392763	96393215	chr16	96361756	96404030	Igsf5	0	1	1	2	TRUE			Plxdc2
chr1	176991394	176991875	chr1	176814659	177020432	Sdccag8	0	1	1	2	TRUE			Fam114a2				chr17	4777521	4777690	chr17	4794709	4797469	Gm34371	17020	1	1	2	TRUE			Nebl
chr1	177008794	177009034	chr1	176814659	177020432	Sdccag8	0	1	1	2	TRUE			Mfap3				chr17	4815445	4815747	chr17	4794709	4797469	Gm34371	-17977	1	1	2	TRUE			Carlr
chr1	177188822	177189027	chr1	177020075	177248767	Akt3	0	1	1	2	TRUE			4933424L21Rik				chr17	4996196	4996399	chr17	4995073	5347656	Arid1b	0	1	1	2	TRUE			Armc3
chr1	177443056	177443453	chr1	177442350	177450764	Zbtb18	0	1	1	2	TRUE			Galnt10				chr17	5004339	5004577	chr17	4995073	5347656	Arid1b	0	1	1	2	TRUE			Ptf1aos
chr1	177484361	177484900	chr1	177442350	177450766	Zbtb18	-33596	1	1	2	TRUE			2010001A14Rik				chr17	5111102	5111254	chr17	4995073	5347656	Arid1b	0	1	1	2	TRUE			Otud1
chr1	177555986	177556250	chr1	177579451	177579529	Gm51282	23202	1	1	2	TRUE			Sap30l				chr17	5891960	5892172	chr17	5841323	5931956	Snx9	0	1	1	2	TRUE			Etl4
chr1	177653517	177653833	chr1	177641541	177642943	2310043L19Rik	-10575	1	1	2	TRUE			Hand1				chr17	5928392	5928634	chr17	5841323	5931956	Snx9	0	1	1	2	TRUE			Thnsl1
chr1	177702327	177703655	chr1	177729813	177753305	1700016C15Rik	26159	1	1	2	TRUE			Larp1				chr17	7089371	7089728	chr17	7025542	7087597	Gm1604b	-1775	1	1	2	TRUE			Gpr158
chr1	177904874	177905196	chr1	177808418	177962253	Catspere1	0	1	1	2	TRUE			Gm12248				chr17	8119902	8120089	chr17	8128579	8147787	Rnaset2a	8491	1	1	2	TRUE			Myo3a
chr1	178025093	178025578	chr1	177991397	178172705	Catspere2	0	1	1	2	TRUE			Cnot8				chr17	9031067	9031238	chr17	8988332	9008319	1700010I14Rik	-22749	1	1	2	TRUE			Gad2
chr1	178276183	178276792	chr1	178187416	178252597	Desi2	-23587	1	1	2	TRUE			Gemin5				chr17	10478166	10478332	chr17	10403011	10840191	Pacrg	0	1	1	2	TRUE			Hnmt
chr1	178368702	178369613	chr1	178321107	178337815	Hnrnpu	-30888	1	1	2	TRUE			Mrpl22				chr17	10971970	10972128	chr17	10840358	11557236	Prkn	0	1	1	2	TRUE			Cacna1b
chr1	178463690	178464045	chr1	178406017	178484513	Efcab2	0	1	1	2	TRUE			Gm12250				chr17	11793089	11793260	chr17	10840358	12063366	Prkn	0	1	1	2	TRUE			Pnpla7
chr1	178527245	178527902	chr1	178529124	178932857	Kif26b	1223	1	1	2	TRUE			Igtp				chr17	12016163	12016310	chr17	10840358	12063366	Prkn	0	1	1	2	TRUE			Ajm1
chr1	178664360	178664877	chr1	178529124	178932857	Kif26b	0	1	1	2	TRUE			Irgm2				chr17	12104663	12104873	chr17	12119283	12219640	Agpat4	14411	1	1	2	TRUE			Notch1
chr1	178952536	178953188	chr1	178951959	179518041	Smyd3	0	1	1	2	TRUE			4930438A08Rik				chr17	12289872	12290291	chr17	12227620	12318660	Map3k4	0	1	1	2	TRUE			Gm35978
chr1	178960262	178960513	chr1	178951959	179518041	Smyd3	0	1	1	2	TRUE			Zfp672				chr17	12353346	12353700	chr17	12378608	12419384	Plg	24909	1	1	2	TRUE			Gm39774
chr1	179061855	179062275	chr1	178951959	179518041	Smyd3	0	1	1	2	TRUE			2210407C18Rik				chr17	12471710	12472109	chr17	12419973	12507704	Slc22a3	0	1	1	2	TRUE			Fam163b
chr1	179087119	179087386	chr1	178951959	179518041	Smyd3	0	1	1	2	TRUE			Trim58				chr17	12698772	12698926	chr17	12682405	12769706	Igf2r	0	1	1	2	TRUE			Vav2
chr1	179198069	179198429	chr1	178951959	179518041	Smyd3	0	1	1	2	TRUE			Gm12258				chr17	12840318	12840548	chr17	12741310	12859884	Airn	0	1	1	2	TRUE			Rxra
chr1	179232145	179232600	chr1	178951959	179518041	Smyd3	0	1	1	2	TRUE			2810021J22Rik				chr17	13761159	13761533	chr17	13716435	13761403	Tcte2	0	1	1	2	TRUE			Fcnb
chr1	179261599	179261877	chr1	178951959	179518041	Smyd3	0	1	1	2	TRUE			Zfp39				chr17	13899138	13899290	chr17	13760540	13905794	Afdn	0	1	1	2	TRUE			Ppp1r26
chr1	179477034	179477224	chr1	178951959	179518041	Smyd3	0	1	1	2	TRUE			Btnl10				chr17	14013861	14014046	chr17	14000193	14003663	Gm7356	-10199	1	1	2	TRUE			Tsc1
chr1	179511820	179512049	chr1	178951959	179518041	Smyd3	0	1	1	2	TRUE			Rnf187				chr17	14019741	14019899	chr17	14000193	14003663	Gm7356	-16079	1	1	2	TRUE			Ddx31
chr1	179516946	179518131	chr1	178951959	179518041	Smyd3	0	1	1	2	TRUE			H2bu2				chr17	14195843	14195992	chr17	14195229	14203831	Dact2	0	1	1	2	TRUE			Barhl1
chr1	179602883	179603109	chr1	179546528	179627473	Cnst	0	1	1	2	TRUE			H2bu1-ps				chr17	14196354	14196558	chr17	14195229	14203831	Dact2	0	1	1	2	TRUE			Med27
chr1	179606044	179606565	chr1	179546528	179627473	Cnst	0	1	1	2	TRUE			H3f4				chr17	14677693	14677870	chr17	14665499	14694262	Thbs2	0	1	1	2	TRUE			Rapgef1
chr1	179623807	179624620	chr1	179546528	179627473	Cnst	0	1	1	2	TRUE			Trim11				chr17	15544145	15544632	chr17	15543071	15563331	Prdm9	0	1	1	2	TRUE			Pkn3
chr1	179632954	179633691	chr1	179546528	179627473	Cnst	-5482	1	1	2	TRUE			Obscn				chr17	15607669	15607841	chr17	15631787	15641102	4933401D09Rik	23947	1	1	2	TRUE			Tbc1d13
chr1	179645741	179646117	chr1	179546528	179627473	Cnst	-18269	1	1	2	TRUE			Iba57				chr17	17010434	17010650	chr17	17005115	17041555	Gm51425	0	1	1	2	TRUE			Endog
chr1	179660465	179660985	chr1	179668230	179687184	Sccpdh	7246	1	1	2	TRUE			Guk1				chr17	17474274	17474430	chr17	17402685	17459388	Lix1	-14887	1	1	2	TRUE			Miga2
chr1	179667978	179668690	chr1	179668230	179687184	Sccpdh	0	1	1	2	TRUE			2610507I01Rik				chr17	17505362	17505976	chr17	17527722	17624489	Lnpep	21747	1	1	2	TRUE			1700001O22Rik
chr1	179802958	179804212	chr1	179744903	179804015	Ahctf1	0	1	1	2	TRUE			2310033P09Rik				chr17	17618149	17618319	chr17	17527722	17624489	Lnpep	0	1	1	2	TRUE			Prrx2
chr1	179818555	179819458	chr1	179744903	179804015	Ahctf1	-14541	1	1	2	TRUE			Arf1				chr17	17850207	17850378	chr17	17843325	17855188	Has1	0	1	1	2	TRUE			Abl1
chr1	179842537	179843052	chr1	179744903	179804015	Ahctf1	-38523	1	1	2	TRUE			Wnt3a				chr17	17912129	17912339	chr17	17887823	17893952	Fpr2	-18178	1	1	2	TRUE			Sh2d3c
chr1	179847848	179848337	chr1	179744903	179804015	Ahctf1	-43834	1	1	2	TRUE			Wnt9a				chr17	19104113	19104527	chr17	19053492	19081311	Vmn2r98	-22803	1	1	2	TRUE			Niban2
chr1	179853684	179854866	chr1	179744903	179804015	Ahctf1	-49670	1	1	2	TRUE			Prss38				chr17	20639229	20639799	chr17	20623845	20624877	Fpr-rs3	-14353	1	1	2	TRUE			Garnl3
chr1	179903311	179904238	chr1	179960759	180165603	Cdc42bpa	56522	1	1	2	TRUE			Snap47				chr17	22876430	22876608	chr17	22846696	22867134	Zfp945	-9297	1	1	2	TRUE			Ralgps1
chr1	179906036	179906372	chr1	179960759	180165603	Cdc42bpa	54388	1	1	2	TRUE			Zfp867				chr17	23119700	23119858	chr17	23061366	23077425	Vmn2r-ps130	-42276	1	1	2	TRUE			Lmx1b
chr1	179959635	179960492	chr1	179960759	180165603	Cdc42bpa	268	1	1	2	TRUE			Zkscan17				chr17	23688405	23688869	chr17	23682583	23684026	Cldn9	-4380	1	1	2	TRUE			C130021I20Rik
chr1	179966808	179967013	chr1	179960759	180165603	Cdc42bpa	0	1	1	2	TRUE			4933439C10Rik				chr17	23917373	23917730	chr17	23917457	23919441	Dcpp3	0	1	1	2	TRUE			C230014O12Rik
chr1	180148142	180148428	chr1	179960759	180165603	Cdc42bpa	0	1	1	2	TRUE			Nlrp3				chr17	24240652	24240955	chr17	24223231	24251409	Ccnf	0	1	1	2	TRUE			Gsn
chr1	180195308	180196389	chr1	180165237	180196020	Coq8a	0	1	1	2	TRUE			Olfr225				chr17	24983137	24983322	chr17	24961225	25015230	Cramp1l	0	1	1	2	TRUE			Dab2ip
chr1	180212913	180213219	chr1	180227003	180245950	Psen2	13785	1	1	2	TRUE			Mprip				chr17	25347739	25347904	chr17	25343244	25345562	Tpsab1	-2178	1	1	2	TRUE			Ttll11
chr1	180215002	180215330	chr1	180227003	180245950	Psen2	11674	1	1	2	TRUE			Pld6				chr17	25730674	25730851	chr17	25727716	25731464	Rpusd1	0	1	1	2	TRUE			Gm46735
chr1	180225851	180226801	chr1	180227003	180245950	Psen2	203	1	1	2	TRUE			Flcn				chr17	25803394	25803585	chr17	25808460	25821262	Fbxl16	4876	1	1	2	TRUE			Ptgs1
chr1	180236083	180236297	chr1	180227003	180245950	Psen2	0	1	1	2	TRUE			Nt5m				chr17	25991626	25991958	chr17	25989035	26021860	Rab11fip3	0	1	1	2	TRUE			Olfr355
chr1	180249760	180250509	chr1	180227003	180256300	Psen2	0	1	1	2	TRUE			1810063I02Rik				chr17	26065579	26065840	chr17	25989035	26069518	Rab11fip3	0	1	1	2	TRUE			Psmb7
chr1	180265351	180265860	chr1	180256404	180265550	Gm31728	0	1	1	2	TRUE			Med9os				chr17	26067915	26068474	chr17	25989035	26069518	Rab11fip3	0	1	1	2	TRUE			Nr5a1
chr1	180268703	180269025	chr1	180256404	180265550	Gm31728	-3154	1	1	2	TRUE			Rasd1				chr17	26330758	26330948	chr17	26252909	26285506	Luc7l	-45253	1	1	2	TRUE			Lrp1b
[truncated: 37,468 more rows]
