# Supplementary material for: Lack of MDA5 delays hematopoietic aging by modulating inflammaging and proteostasis in mice
Source: Nat Commun. 2026 Feb 12;17:1645. doi: 10.1038/s41467-026-69424-x (PMC12905429; doi:10.1038/s41467-026-69424-x)
Supplement: Supplementary file 6 — Supplementary Data 2 [file 41467_2026_69424_MOESM6_ESM.xlsx]

## Sheet: AGED VS YOUNG WT  INDUCED
				Supplementary Data 2: ATAC-seq in aged WT versus young WT HSCs
					aged vs young WT
					inuced peaks														reduced peaks
chr	start	end	chr	start	end	Gene	Distance	Upstream 100kb	Downstream 50kb	+100/-50kb	TRUE/FALSE			16077 unique genes +100-50kb window				chr	start	end	chr	start	end	Gene	Distance	Upstream 100kb	Downstream 50kb	+100/-50kb	TRUE/FALSE			214 unique genes +100-50kb window
chr1	3139001	3139513	chr1	3214481	3671498	Xkr4	74969	1	1	2	TRUE			Xkr4				chr1	4834796	4835465	chr1	4807822	4846735	Lypla1	0	1	1	2	TRUE			Gene	Description
chr1	3307989	3308207	chr1	3214481	3671498	Xkr4	0	1	1	2	TRUE			Rp1				chr1	24088870	24089521	chr1	24010757	24100341	Fam135a	0	1	1	2	TRUE			Lypla1	lysophospholipase 1
chr1	3670829	3671020	chr1	3214481	3671498	Xkr4	0	1	1	2	TRUE			Sox17				chr1	33630990	33631332	chr1	33453807	33669794	Prim2	0	1	1	2	TRUE			Fam135a	family with sequence similarity 135, member A
chr1	4351929	4352267	chr1	4119865	4360303	Rp1	0	1	1	2	TRUE			Mrpl15				chr1	34603477	34603764	chr1	34579692	34590944	Amer3	-12534	1	1	2	TRUE			Prim2	DNA primase, p58 subunit
chr1	4496199	4497103	chr1	4490927	4497354	Sox17	0	1	1	2	TRUE			Lypla1				chr1	36610412	36610840	chr1	36562695	36683183	Fam178b	0	1	1	2	TRUE			Amer3	APC membrane recruitment 3
chr1	4747991	4748394	chr1	4773199	4785726	Mrpl15	24806	1	1	2	TRUE			Rgs20				chr1	36619546	36619822	chr1	36562695	36683183	Fam178b	0	1	1	2	TRUE			Fam178b	family with sequence similarity 178, member B
chr1	4774888	4775903	chr1	4773199	4785726	Mrpl15	0	1	1	2	TRUE			Atp6v1h				chr1	38386322	38387021	chr1	38175990	38627244	Aff3	0	1	1	2	TRUE			Aff3	AF4/FMR2 family, member 3
chr1	4785415	4786272	chr1	4773199	4785726	Mrpl15	0	1	1	2	TRUE			Npbwr1				chr1	71535517	71535770	chr1	71557155	71579403	Atic	21386	1	1	2	TRUE			Atic	5-aminoimidazole-4-carboxamide ribonucleotide formyltransferase/IMP cyclohydrolase
chr1	4807320	4808287	chr1	4807822	4846735	Lypla1	0	1	1	2	TRUE			Rb1cc1				chr1	72856544	72856794	chr1	72858064	72874865	Igfbp5	1271	1	1	2	TRUE			Igfbp5	insulin-like growth factor binding protein 5
chr1	5018068	5018436	chr1	4909575	5018734	Rgs20	0	1	1	2	TRUE			Alkal1				chr1	88034065	88034392	chr1	88055410	88220002	Ugt1a10	21019	1	1	2	TRUE			Ugt1a10	UDP glycosyltransferase 1 family, polypeptide A10
chr1	5019194	5019817	chr1	4909575	5019539	Rgs20	0	1	1	2	TRUE			Pcmtd1				chr1	92417978	92418358	chr1	92439718	92473758	Ndufa10	21361	1	1	2	TRUE			Ndufa10	NADH:ubiquinone oxidoreductase subunit A10
chr1	5082871	5083589	chr1	5083085	5162549	Atp6v1h	0	1	1	2	TRUE			Sntg1				chr1	118490282	118491782	chr1	118389057	118609462	Clasp1	0	1	1	2	TRUE			Clasp1	CLIP associating protein 1
chr1	5915444	5916372	chr1	5913706	5917398	Npbwr1	0	1	1	2	TRUE			Rrs1				chr1	162951135	162951492	chr1	162953798	162984528	Fmo3	2307	1	1	2	TRUE			Fmo3	flavin containing monooxygenase 3
chr1	5916909	5917226	chr1	5913706	5917398	Npbwr1	0	1	1	2	TRUE			2610203C22Rik				chr1	165533195	165533613	chr1	165485182	165576773	Adcy10	0	1	1	2	TRUE			Adcy10	adenylate cyclase 10
chr1	6223076	6223265	chr1	6214661	6276104	Rb1cc1	0	1	1	2	TRUE			Vcpip1				chr1	195055789	195056160	chr1	195041237	195092248	Cd46	0	1	1	2	TRUE			Cd46	CD46 antigen, complement regulatory protein
chr1	6244198	6244708	chr1	6214661	6276104	Rb1cc1	0	1	1	2	TRUE			1700034P13Rik				chr10	9853769	9854478	chr10	9755546	9901040	Stxbp5	0	1	1	2	TRUE			Stxbp5	syntaxin binding protein 5 (tomosyn)
chr1	6272261	6272503	chr1	6214661	6276104	Rb1cc1	0	1	1	2	TRUE			Sgk3				chr10	19705650	19706070	chr10	19712586	19760053	Il20ra	6517	1	1	2	TRUE			Il20ra	interleukin 20 receptor, alpha
chr1	6358912	6359460	chr1	6359330	6394731	Alkal1	0	1	1	2	TRUE			Snhg6				chr10	22589841	22590180	chr10	22645010	22703880	Slc2a12	54831	1	1	2	TRUE			Slc2a12	solute carrier family 2 (facilitated glucose transporter), member 12
chr1	6382733	6383372	chr1	6359330	6394731	Alkal1	0	1	1	2	TRUE			Tcf24				chr10	42402042	42402868	chr10	42312584	42478565	Afg1l	0	1	1	2	TRUE			Afg1l	AFG1 like ATPase
chr1	6401422	6401734	chr1	6359330	6394731	Alkal1	-6692	1	1	2	TRUE			Ppp1r42				chr10	42998375	42998916	chr10	43002499	43174530	Sobp	3584	1	1	2	TRUE			Sobp	sine oculis binding protein
chr1	6406242	6406916	chr1	6359330	6394731	Alkal1	-11512	1	1	2	TRUE			Cops5				chr10	63974222	63975280	chr10	63430097	65003667	Ctnna3	0	1	1	2	TRUE			Ctnna3	catenin alpha 3
chr1	7112966	7113434	chr1	7088919	7173628	Pcmtd1	0	1	1	2	TRUE			Cspp1				chr10	77440870	77441249	chr10	77418375	77420939	Gm17769	-19932	1	1	2	TRUE			Gm17769	predicted gene, 17769
chr1	7139484	7139703	chr1	7088919	7173628	Pcmtd1	0	1	1	2	TRUE			Arfgef1				chr10	117769141	117769401	chr10	117750642	117792705	Nup107	0	1	1	2	TRUE			Nup107	nucleoporin 107
chr1	7206237	7206831	chr1	7088919	7173628	Pcmtd1	-32610	1	1	2	TRUE			Cpa6				chr10	120222669	120223128	chr10	120208825	120224897	Tmbim4	0	1	1	2	TRUE			Tmbim4	transmembrane BAX inhibitor motif containing 4
chr1	9237191	9237568	chr1	8359738	9299877	Sntg1	0	1	1	2	TRUE			Mir467e				chr10	123047323	123047813	chr10	122992060	123076505	Mon2	0	1	1	2	TRUE			Mon2	MON2 homolog, regulator of endosome to Golgi trafficking
chr1	9545122	9546084	chr1	9545407	9547455	Rrs1	0	1	1	2	TRUE			Prex2				chr10	125919571	125919898	chr10	125966218	126015359	Lrig3	46321	1	1	2	TRUE			Lrig3	leucine-rich repeats and immunoglobulin-like domains 3
chr1	9630226	9630553	chr1	9560832	9631092	2610203C22Rik	0	1	1	2	TRUE			A830018L16Rik				chr10	127234751	127235364	chr10	127225694	127263363	Kif5a	0	1	1	2	TRUE			Kif5a	kinesin family member 5A
chr1	9747621	9748692	chr1	9718621	9748382	Vcpip1	0	1	1	2	TRUE			Sulf1				chr11	3809437	3809848	chr11	3703730	3863903	Osbp2	0	1	1	2	TRUE			Osbp2	oxysterol binding protein 2
chr1	9772867	9773385	chr1	9747647	9771256	1700034P13Rik	-1612	1	1	2	TRUE			Slco5a1				chr11	3824828	3825170	chr11	3703730	3863903	Osbp2	0	1	1	2	TRUE			Znrf3	zinc and ring finger 3
chr1	9797569	9799184	chr1	9798129	9902568	Sgk3	0	1	1	2	TRUE			Prdm14				chr11	5427920	5428446	chr11	5276328	5444847	Znrf3	0	1	1	2	TRUE			Camk2b	calcium/calmodulin-dependent protein kinase II, beta
chr1	9823250	9823530	chr1	9798129	9902568	Sgk3	0	1	1	2	TRUE			Ncoa2				chr11	6006250	6006584	chr11	5969665	6065748	Camk2b	0	1	1	2	TRUE			D630024D03Rik	RIKEN cDNA D630024D03 gene
chr1	9833357	9833712	chr1	9798129	9902568	Sgk3	0	1	1	2	TRUE			Tram1				chr11	31752814	31753068	chr11	31800687	31824547	D630024D03Rik	47620	1	1	2	TRUE			Nprl3	nitrogen permease regulator-like 3
chr1	9847556	9848713	chr1	9798129	9902568	Sgk3	0	1	1	2	TRUE			Xkr9				chr11	32259596	32259975	chr11	32231962	32267707	Nprl3	0	1	1	2	TRUE			Cdkl3	cyclin dependent kinase like 3
chr1	9943463	9944534	chr1	9942024	9944118	Snhg6	0	1	1	2	TRUE			Gm5523				chr11	52030259	52030895	chr11	52004220	52033871	Cdkl3	0	1	1	2	TRUE			Sparc	secreted acidic cysteine rich glycoprotein
chr1	9967326	9968405	chr1	9960162	9967810	Tcf24	0	1	1	2	TRUE			Eya1				chr11	55419940	55420206	chr11	55394158	55420080	Sparc	0	1	1	2	TRUE			Tnfrsf13b	tumor necrosis factor receptor superfamily, member 13b
chr1	10007305	10007521	chr1	9968621	10009136	Ppp1r42	0	1	1	2	TRUE			Msc				chr11	61099915	61100213	chr11	61126754	61149609	Tnfrsf13b	26542	1	1	2	TRUE			B230206L02Rik	RIKEN cDNA B230206L02 gene
chr1	10037660	10038422	chr1	10024599	10038159	Cops5	0	1	1	2	TRUE			Trpa1				chr11	94170947	94171399	chr11	94133455	94155770	B230206L02Rik	-15178	1	1	2	TRUE			G6pc	glucose-6-phosphatase catalytic subunit 1
chr1	10039607	10040193	chr1	10038217	10136768	Cspp1	0	1	1	2	TRUE			Kcnb2				chr11	101373977	101374248	chr11	101367715	101377903	G6pc	0	1	1	2	TRUE			Ftsj3	FtsJ RNA 2'-O-methyltransferase 3
chr1	10101130	10101335	chr1	10038217	10136768	Cspp1	0	1	1	2	TRUE			Terf1				chr11	106250439	106250699	chr11	106249137	106256084	Ftsj3	0	1	1	2	TRUE			Cacng4	calcium channel, voltage-dependent, gamma subunit 4
chr1	10210933	10211393	chr1	10137506	10232670	Arfgef1	0	1	1	2	TRUE			Sbspon				chr11	107784744	107785187	chr11	107732356	107794706	Cacng4	0	1	1	2	TRUE			Rnf213	ring finger protein 213
chr1	10232229	10233379	chr1	10137506	10232670	Arfgef1	0	1	1	2	TRUE			4930444P10Rik				chr11	119459371	119459735	chr11	119390098	119487418	Rnf213	0	1	1	2	TRUE			Adcy3	adenylate cyclase 3
chr1	10325232	10326054	chr1	10324718	10719945	Cpa6	0	1	1	2	TRUE			Stau2				chr12	4172609	4173087	chr12	4133396	4213524	Adcy3	0	1	1	2	TRUE			Pik3cg	phosphatidylinositol-4,5-bisphosphate 3-kinase catalytic subunit gamma
chr1	10880045	10880640	chr1	10708386	10865874	Mir467e	-14172	1	1	2	TRUE			Ube2w				chr12	4186629	4187363	chr12	4133396	4213524	Adcy3	0	1	1	2	TRUE			Ahr	aryl-hydrocarbon receptor
chr1	10932831	10933032	chr1	10993464	11303682	Prex2	60433	1	1	2	TRUE			Tmem70				chr12	32241645	32241972	chr12	32173396	32208659	Pik3cg	-32987	1	1	2	TRUE			Eapp	E2F-associated phosphoprotein
chr1	10943101	10943426	chr1	10993464	11303682	Prex2	50039	1	1	2	TRUE			Ly96				chr12	35517636	35518523	chr12	35497978	35534989	Ahr	0	1	1	2	TRUE			Aldoart2	aldolase 1 A, retrogene 2
chr1	10993273	10994307	chr1	10993464	11303682	Prex2	0	1	1	2	TRUE			Jph1				chr12	54697490	54698019	chr12	54670339	54695894	Eapp	-1597	1	1	2	TRUE			Sfta3-ps	surfactant associated 3
chr1	11011274	11011565	chr1	10993464	11303682	Prex2	0	1	1	2	TRUE			Gdap1				chr12	55538510	55538867	chr12	55565204	55566896	Aldoart2	26338	1	1	2	TRUE			Ttll5	tubulin tyrosine ligase-like family, member 5
chr1	11033429	11033717	chr1	10993464	11303682	Prex2	0	1	1	2	TRUE			Gm16070				chr12	56422348	56422810	chr12	56490427	56529420	Sfta3-ps	67618	1	1	2	TRUE			Ppp2r5c	protein phosphatase 2, regulatory subunit B', gamma
chr1	11329148	11329740	chr1	10993464	11303682	Prex2	-25467	1	1	2	TRUE			Crisp4				chr12	85868329	85868780	chr12	85824919	86053760	Ttll5	0	1	1	2	TRUE			Exoc3l4	exocyst complex component 3-like 4
chr1	11413950	11414526	chr1	11414104	11601821	A830018L16Rik	0	1	1	2	TRUE			Defb41				chr12	110371284	110371562	chr12	110447223	110450999	Ppp2r5c	75662	1	1	2	TRUE			Coa8	cytochrome c oxidase assembly factor 8
chr1	11615164	11615445	chr1	11414104	11975902	A830018L16Rik	0	1	1	2	TRUE			Tfap2d				chr12	111417628	111417912	chr12	111417429	111431680	Exoc3l4	0	1	1	2	TRUE			Tmem121	transmembrane protein 121
chr1	11626068	11626300	chr1	11414104	11975902	A830018L16Rik	0	1	1	2	TRUE			Pkhd1				chr12	111730233	111730960	chr12	111713268	111734224	Coa8	0	1	1	2	TRUE			Vps41	VPS41 HOPS complex subunit
chr1	11707325	11707507	chr1	11414104	11975902	A830018L16Rik	0	1	1	2	TRUE			Lincmd1				chr12	113225394	113226022	chr12	113185902	113189522	Tmem121	-35873	1	1	2	TRUE			Stard3nl	STARD3 N-terminal like
chr1	11782984	11783698	chr1	11414104	11975902	A830018L16Rik	0	1	1	2	TRUE			Il17a				chr13	18776268	18777164	chr13	18717291	18866811	Vps41	0	1	1	2	TRUE			Tfap2a	transcription factor AP-2, alpha
chr1	12718274	12718540	chr1	12692429	12860372	Sulf1	0	1	1	2	TRUE			Mcm3				chr13	19318672	19318939	chr13	19357675	19395813	Stard3nl	38737	1	1	2	TRUE			A330033J07Rik	RIKEN cDNA A330033J07 gene
chr1	12835989	12836747	chr1	12692429	12860372	Sulf1	0	1	1	2	TRUE			6720483E21Rik				chr13	40698397	40698896	chr13	40715301	40733795	Tfap2a	16406	1	1	2	TRUE			Mir3961	microRNA 3961
chr1	12864042	12864548	chr1	12866549	12991135	Slco5a1	2002	1	1	2	TRUE			Paqr8				chr13	48149580	48149931	chr13	48044230	48262623	A330033J07Rik	0	1	1	2	TRUE			Msh3	mutS homolog 3
chr1	12864869	12865651	chr1	12866549	12991135	Slco5a1	899	1	1	2	TRUE			Efhc1				chr13	82644508	82644790	chr13	82698274	82698333	Mir3961	53485	1	1	2	TRUE			Wdr41	WD repeat domain 41
chr1	12875414	12875986	chr1	12866549	12991135	Slco5a1	0	1	1	2	TRUE			Tram2				chr13	92316359	92316741	chr13	92211877	92355003	Msh3	0	1	1	2	TRUE			Cert1	ceramide transporter 1
chr1	12990307	12992821	chr1	12866549	12991135	Slco5a1	0	1	1	2	TRUE			Tmem14a				chr13	95012523	95012880	chr13	94976343	95023316	Wdr41	0	1	1	2	TRUE			Slc38a9	solute carrier family 38, member 9
chr1	13052123	13052602	chr1	13113427	13127163	Prdm14	60826	1	1	2	TRUE			Gsta3				chr13	96572295	96572665	chr13	96542734	96640167	Cert1	0	1	1	2	TRUE			AF067061	None
chr1	13104197	13104588	chr1	13113427	13127163	Prdm14	8840	1	1	2	TRUE			Khdc1a				chr13	112711933	112712422	chr13	112660765	112738752	Slc38a9	0	1	1	2	TRUE			Flnb	filamin, beta
chr1	13125277	13125502	chr1	13113427	13127163	Prdm14	0	1	1	2	TRUE			Kcnq5				chr13	120225609	120225863	chr13	120263094	120264517	AF067061	37232	1	1	2	TRUE			Ptprg	protein tyrosine phosphatase receptor type G
chr1	13126353	13127069	chr1	13113427	13127163	Prdm14	0	1	1	2	TRUE			Rims1				chr14	7900413	7900666	chr14	7817956	7951587	Flnb	0	1	1	2	TRUE			Polr3a	polymerase (RNA) III (DNA directed) polypeptide A
chr1	13127889	13128126	chr1	13113427	13127163	Prdm14	-727	1	1	2	TRUE			Gm7759				chr14	12253120	12253499	chr14	12189942	12242041	Ptprg	-11080	1	1	2	TRUE			Nrg3	neuregulin 3
chr1	13154575	13155166	chr1	13139104	13372429	Ncoa2	0	1	1	2	TRUE			Ppp1r14bl				chr14	24381640	24381964	chr14	24448693	24487058	Polr3a	66730	1	1	2	TRUE			Cenpj	centrosome assembly and centriole elongation protein
chr1	13162383	13162798	chr1	13139104	13372429	Ncoa2	0	1	1	2	TRUE			Mir30a				chr14	39410229	39410876	chr14	38368950	39473088	Nrg3	0	1	1	2	TRUE			Parp4	poly (ADP-ribose) polymerase family, member 4
chr1	13171195	13171509	chr1	13139104	13372429	Ncoa2	0	1	1	2	TRUE			Mir30c-2				chr14	56560329	56560769	chr14	56526760	56571846	Cenpj	0	1	1	2	TRUE			Xpo7	exportin 7
chr1	13188285	13188907	chr1	13139104	13372429	Ncoa2	0	1	1	2	TRUE			Ogfrl1				chr14	56636497	56637110	chr14	56575618	56659798	Parp4	0	1	1	2	TRUE			Ccdc122	coiled-coil domain containing 122
chr1	13268457	13268658	chr1	13139104	13372429	Ncoa2	0	1	1	2	TRUE			B3gat2				chr14	70728080	70728410	chr14	70662125	70766628	Xpo7	0	1	1	2	TRUE			Klf5	Kruppel-like transcription factor 5
chr1	13293374	13293709	chr1	13139104	13372429	Ncoa2	0	1	1	2	TRUE			Smap1				chr14	77050957	77051441	chr14	77036771	77112263	Ccdc122	0	1	1	2	TRUE			Cldn10	claudin 10
chr1	13335985	13336204	chr1	13139104	13372429	Ncoa2	0	1	1	2	TRUE			Sdhaf4				chr14	99283003	99284425	chr14	99298690	99313409	Klf5	14266	1	1	2	TRUE			Prkaa1	protein kinase, AMP-activated, alpha 1 catalytic subunit
chr1	13360708	13361069	chr1	13139104	13372429	Ncoa2	0	1	1	2	TRUE			Fam135a				chr14	118812493	118812896	chr14	118787870	118874525	Cldn10	0	1	1	2	TRUE			Gm35496	predicted gene, 35496
chr1	13513783	13514118	chr1	13564692	13589910	Tram1	50575	1	1	2	TRUE			Lmbrd1				chr15	5161305	5161561	chr15	5143860	5181899	Prkaa1	0	1	1	2	TRUE			Gm48957	predicted gene 5468
chr1	13531463	13531798	chr1	13564692	13589910	Tram1	32895	1	1	2	TRUE			Adgrb3				chr15	19159266	19159598	chr15	19185372	19203329	Gm35496	25775	1	1	2	TRUE			Trio	triple functional domain (PTPRF interacting)
chr1	13559422	13560119	chr1	13564692	13589910	Tram1	4574	1	1	2	TRUE			Gm31465				chr15	25436209	25436678	chr15	25414189	25464950	Gm48957	0	1	1	2	TRUE			Emc2	ER membrane protein complex subunit 2
chr1	13573819	13574889	chr1	13564692	13589910	Tram1	0	1	1	2	TRUE			Phf3				chr15	27971559	27972190	chr15	27730648	28025848	Trio	0	1	1	2	TRUE			Trappc9	trafficking protein particle complex 9
chr1	13589387	13590120	chr1	13564692	13589910	Tram1	0	1	1	2	TRUE			Gm29669				chr15	43502063	43503042	chr15	43477228	43527777	Emc2	0	1	1	2	TRUE			Ncf4	neutrophil cytosolic factor 4
chr1	13593116	13593660	chr1	13564692	13589910	Tram1	-3207	1	1	2	TRUE			4931428L18Rik				chr15	72976978	72977301	chr15	72589619	73055812	Trappc9	0	1	1	2	TRUE			Tmem106c	transmembrane protein 106C
chr1	13600420	13601078	chr1	13564692	13589910	Tram1	-10511	1	1	2	TRUE			Khdrbs2				chr15	78256429	78256818	chr15	78244810	78262580	Ncf4	0	1	1	2	TRUE			Ankrd33	ankyrin repeat domain 33
chr1	13706451	13706634	chr1	13668770	13701723	Xkr9	-4729	1	1	2	TRUE			Prim2				chr15	97958871	97959337	chr15	97964228	97970286	Tmem106c	4892	1	1	2	TRUE			Ppp1r2	protein phosphatase 1, regulatory inhibitor subunit 2
chr1	13788964	13789632	chr1	13785684	13786929	Gm5523	-2036	1	1	2	TRUE			Gm32229				chr15	101123601	101124036	chr15	101115754	101120024	Ankrd33	-3578	1	1	2	TRUE			Kalrn	kalirin, RhoGEF kinase
chr1	14113553	14114097	chr1	14168957	14310199	Eya1	54861	1	1	2	TRUE			Rab23				chr16	31265302	31265604	chr16	31251540	31275277	Ppp1r2	0	1	1	2	TRUE			Cmss1	cms small ribosomal subunit 1
chr1	14165600	14166292	chr1	14168957	14310199	Eya1	2666	1	1	2	TRUE			Bag2				chr16	34052226	34052531	chr16	33969072	34514027	Kalrn	0	1	1	2	TRUE			Gm32865	predicted gene, 32865
chr1	14193632	14193879	chr1	14168957	14310199	Eya1	0	1	1	2	TRUE			Zfp451				chr16	57586535	57586969	chr16	57301999	57606867	Cmss1	0	1	1	2	TRUE			Tiam1	T cell lymphoma invasion and metastasis 1
chr1	14266082	14266370	chr1	14168957	14310199	Eya1	0	1	1	2	TRUE			Bend6				chr16	87149606	87150109	chr16	87125035	87128439	Gm32865	-21168	1	1	2	TRUE			Sh3bgr	SH3-binding domain glutamic acid-rich protein
chr1	14304559	14304808	chr1	14168957	14310199	Eya1	0	1	1	2	TRUE			Dst				chr16	89951296	89951654	chr16	89787110	89960827	Tiam1	0	1	1	2	TRUE			Prkn	parkin RBR E3 ubiquitin protein ligase
chr1	14309638	14310664	chr1	14168957	14310199	Eya1	0	1	1	2	TRUE			Mir5103				chr16	96204171	96204445	chr16	96200469	96228933	Sh3bgr	0	1	1	2	TRUE			Slc22a3	solute carrier family 22 (organic cation transporter), member 3
chr1	14740066	14740469	chr1	14753345	14755966	Msc	12877	1	1	2	TRUE			Ptpn18				chr17	11328676	11328950	chr17	10840358	11557236	Prkn	0	1	1	2	TRUE			Mtch1	mitochondrial carrier 1
chr1	14755358	14756022	chr1	14753345	14755966	Msc	0	1	1	2	TRUE			Prss39				chr17	12447467	12447789	chr17	12419973	12507704	Slc22a3	0	1	1	2	TRUE			Psmb8	proteasome (prosome, macropain) subunit, beta type 8 (large multifunctional peptidase 7)
chr1	14918688	14919018	chr1	14872643	14918862	Trpa1	0	1	1	2	TRUE			Cfc1				chr17	29334530	29334792	chr17	29332075	29347327	Mtch1	0	1	1	2	TRUE			Gnl1	guanine nucleotide binding protein-like 1
chr1	14924910	14925168	chr1	14872643	14918862	Trpa1	-6049	1	1	2	TRUE			Amer3				chr17	34202325	34203009	chr17	34198194	34201454	Psmb8	-872	1	1	2	TRUE			Plin4	perilipin 4
chr1	15263732	15264252	chr1	15286924	15723750	Kcnb2	22673	1	1	2	TRUE			AA619741				chr17	35990053	35990421	chr17	35979954	35989462	Gnl1	-592	1	1	2	TRUE			Fer	FER tyrosine kinase
chr1	15286304	15287528	chr1	15286924	15723750	Kcnb2	0	1	1	2	TRUE			Arhgef4				chr17	56105243	56105805	chr17	56100588	56109782	Plin4	0	1	1	2	TRUE			Galnt14	polypeptide N-acetylgalactosaminyltransferase 14
chr1	15422164	15422628	chr1	15286924	15723750	Kcnb2	0	1	1	2	TRUE			Fam168b				chr17	63949628	63949900	chr17	63863980	64139496	Fer	0	1	1	2	TRUE			Birc6	baculoviral IAP repeat-containing 6
chr1	15577745	15578425	chr1	15286924	15723750	Kcnb2	0	1	1	2	TRUE			Plekhb2				chr17	73465824	73466261	chr17	73493750	73710451	Galnt14	27490	1	1	2	TRUE			Thada	thyroid adenoma associated
chr1	15621821	15622137	chr1	15286924	15723750	Kcnb2	0	1	1	2	TRUE			Hs6st1				chr17	74571232	74571641	chr17	74528294	74703356	Birc6	0	1	1	2	TRUE			Ttc7	tetratricopeptide repeat domain 7
chr1	15624547	15624933	chr1	15286924	15723750	Kcnb2	0	1	1	2	TRUE			Uggt1				chr17	84234976	84235277	chr17	84190055	84466208	Thada	0	1	1	2	TRUE			Lhcgr	luteinizing hormone/choriogonadotropin receptor
chr1	15678941	15679333	chr1	15286924	15723750	Kcnb2	0	1	1	2	TRUE			Neurl3				chr17	84387630	84388836	chr17	84190055	84466208	Thada	0	1	1	2	TRUE			Ttc39c	tetratricopeptide repeat domain 39C
chr1	15683424	15683937	chr1	15286924	15723750	Kcnb2	0	1	1	2	TRUE			Arid5a				chr17	87297442	87297886	chr17	87282885	87381770	Ttc7	0	1	1	2	TRUE			Hrh4	histamine receptor H4
chr1	15742637	15743455	chr1	15286924	15723750	Kcnb2	-18888	1	1	2	TRUE			Kansl3				chr17	88749312	88749629	chr17	88737273	88792014	Lhcgr	0	1	1	2	TRUE			Nol4	nucleolar protein 4
chr1	15791840	15792140	chr1	15805645	15844052	Terf1	13506	1	1	2	TRUE			Lman2l				chr18	12620196	12621429	chr18	12643532	12737052	Ttc39c	22104	1	1	2	TRUE			Apbb3	amyloid beta precursor protein binding family B member 3
chr1	15800207	15800466	chr1	15805645	15844052	Terf1	5180	1	1	2	TRUE			Gm33454				chr18	13042989	13043405	chr18	13006989	13022882	Hrh4	-20108	1	1	2	TRUE			Sema6a	sema domain, transmembrane domain (TM), and cytoplasmic domain, (semaphorin) 6A
chr1	15805285	15806282	chr1	15805645	15844052	Terf1	0	1	1	2	TRUE			Cnnm4				chr18	22989520	22990640	chr18	22693154	23038663	Nol4	0	1	1	2	TRUE			Eno4	enolase 4
chr1	15850783	15851004	chr1	15853861	15892722	Sbspon	2858	1	1	2	TRUE			Cnnm3				chr18	36672515	36673632	chr18	36671153	36679366	Apbb3	0	1	1	2	TRUE			LOC102638047	sp110 nuclear body protein-like
chr1	15883377	15884064	chr1	15853861	15892722	Sbspon	0	1	1	2	TRUE			Ankrd23				chr18	47188841	47189098	chr18	47245253	47368868	Sema6a	56156	1	1	2	TRUE			Usp6nl	USP6 N-terminal like
chr1	15892240	15892950	chr1	15853861	15892722	Sbspon	0	1	1	2	TRUE			Ankrd39				chr19	58966432	58967108	chr19	58943424	58971421	Eno4	0	1	1	2	TRUE			Malrd1	MAM and LDL receptor class A domain containing 1
chr1	16087153	16087494	chr1	16065978	16093325	4930444P10Rik	0	1	1	2	TRUE			Sema4c				chr1_GL456210_random	4295	4849	.	-1	-1	.	-1	1	1	2	TRUE			Rps6-ps4	ribosomal protein S6, pseudogene 4
chr1	16093123	16093537	chr1	16065978	16093325	4930444P10Rik	0	1	1	2	TRUE			Fam178b				chr1_GL456212_random	114264	114843	chr1_GL456212_random	122405	147689	LOC102638047	7563	1	1	2	TRUE			Fam98b	family with sequence similarity 98, member B
chr1	16227862	16228647	chr1	16228809	16519302	Stau2	163	1	1	2	TRUE			Cox5b				chr2	6327581	6327984	chr2	6322756	6443820	Usp6nl	0	1	1	2	TRUE			Rrbp1	ribosome binding protein 1
chr1	16309372	16309593	chr1	16228809	16519302	Stau2	0	1	1	2	TRUE			Actr1b				chr2	16264350	16265103	chr2	15526478	16255557	Malrd1	-8794	1	1	2	TRUE			Bpifb2	BPI fold containing family B, member 2
chr1	16381316	16382875	chr1	16228809	16519302	Stau2	0	1	1	2	TRUE			4933424G06Rik				chr2	75227382	75227714	chr2	75190994	75191854	Rps6-ps4	-35529	1	1	2	TRUE			Snta1	syntrophin, acidic 1
chr1	16398506	16399095	chr1	16228809	16519302	Stau2	0	1	1	2	TRUE			Zap70				chr2	117233287	117233992	chr2	117249738	117271540	Fam98b	15747	1	1	2	TRUE			Vapb	vesicle-associated membrane protein, associated protein B and C
chr1	16518578	16519228	chr1	16228809	16519302	Stau2	0	1	1	2	TRUE			Tmem131				chr2	143994022	143994718	chr2	143947394	144011263	Rrbp1	0	1	1	2	TRUE			Gnas	GNAS complex locus
chr1	16519674	16520103	chr1	16228809	16519302	Stau2	-373	1	1	2	TRUE			Vwa3b				chr2	153873990	153874375	chr2	153875044	153895270	Bpifb2	670	1	1	2	TRUE			Cdh26	cadherin-like 26
chr1	16540254	16540838	chr1	16540787	16619291	Ube2w	0	1	1	2	TRUE			Cnga3				chr2	154390185	154390580	chr2	154376313	154408084	Snta1	0	1	1	2	TRUE			1700125G22Rik	RIKEN cDNA 1700125G22 gene
chr1	16570748	16571127	chr1	16540787	16619291	Ube2w	0	1	1	2	TRUE			Inpp4a				chr2	173754360	173754702	chr2	173737570	173784336	Vapb	0	1	1	2	TRUE			Slc2a2	solute carrier family 2 (facilitated glucose transporter), member 2
chr1	16665089	16665934	chr1	16665190	16678275	Tmem70	0	1	1	2	TRUE			Coa5				chr2	174347629	174347936	chr2	174284319	174346742	Gnas	-888	1	1	2	TRUE			Lhfp	LHFPL tetraspan subfamily member 6
chr1	16688014	16689050	chr1	16688455	16709605	Ly96	0	1	1	2	TRUE			Mgat4a				chr2	178528319	178528871	chr2	178430514	178487366	Cdh26	-40954	1	1	2	TRUE			Vmn2r-ps11	vomeronasal 2, receptor, pseudogene 11
chr1	16711255	16711589	chr1	16688455	16709605	Ly96	-1651	1	1	2	TRUE			Cracdl				chr3	27158088	27158792	chr3	27154025	27157019	1700125G22Rik	-1070	1	1	2	TRUE			Glrb	glycine receptor, beta subunit
chr1	16953286	16953531	chr1	16994939	17097889	Jph1	41409	1	1	2	TRUE			Lipt1				chr3	28704233	28704526	chr3	28697902	28728360	Slc2a2	0	1	1	2	TRUE			Sprr1a	small proline-rich protein 1A
chr1	17033924	17034164	chr1	16994939	17097889	Jph1	0	1	1	2	TRUE			Mitd1				chr3	53135180	53135436	chr3	53041546	53261679	Lhfp	0	1	1	2	TRUE			Gm5544	predicted gene 5544
chr1	17096828	17098232	chr1	16994939	17097889	Jph1	0	1	1	2	TRUE			Lyg1				chr3	64813910	64814495	chr3	64632862	64844743	Vmn2r-ps11	0	1	1	2	TRUE			Cd2	CD2 antigen
chr1	17123397	17123594	chr1	17145372	17164270	Gdap1	21779	1	1	2	TRUE			Eif5b				chr3	80866866	80867152	chr3	80843598	80912118	Glrb	0	1	1	2	TRUE			Ngf	nerve growth factor
chr1	17145312	17145810	chr1	17145372	17164270	Gdap1	0	1	1	2	TRUE			Aff3				chr3	92490602	92491033	chr3	92483953	92485881	Sprr1a	-4722	1	1	2	TRUE			Gstm7	glutathione S-transferase, mu 7
chr1	17705084	17705436	chr1	17676026	17727646	Gm16070	0	1	1	2	TRUE			Lonrf2				chr3	97989697	97989973	chr3	97930172	97967018	Gm5544	-22680	1	1	2	TRUE			Tgs1	trimethylguanosine synthase 1
chr1	17718533	17718741	chr1	17676026	17727646	Gm16070	0	1	1	2	TRUE			Chst10				chr3	101300033	101300295	chr3	101275907	101287939	Cd2	-12095	1	1	2	TRUE			Clvs1	clavesin 1
chr1	17727051	17727794	chr1	17676026	17727646	Gm16070	0	1	1	2	TRUE			Pdcl3				chr3	102430394	102430684	chr3	102469918	102521013	Ngf	39235	1	1	2	TRUE			Plekhf2	pleckstrin homology domain containing, family F (with FYVE domain) member 2
chr1	18051830	18052024	chr1	18115190	18145902	Crisp4	63167	1	1	2	TRUE			Mir6349				chr3	107922122	107922390	chr3	107926333	107931614	Gstm7	3944	1	1	2	TRUE			Ripk2	receptor (TNFRSF)-interacting serine-threonine kinase 2
chr1	18057990	18058639	chr1	18115190	18145902	Crisp4	56552	1	1	2	TRUE			Npas2				chr4	3613954	3614530	chr4	3574878	3616623	Tgs1	0	1	1	2	TRUE			Prdm13	PR domain containing 13
chr1	18106308	18106904	chr1	18115190	18145902	Crisp4	8287	1	1	2	TRUE			Tbc1d8				chr4	9309698	9310205	chr4	9269292	9451691	Clvs1	0	1	1	2	TRUE			Frem1	Fras1 related extracellular matrix protein 1
chr1	18156267	18157851	chr1	18115190	18145902	Crisp4	-10366	1	1	2	TRUE			Cnot11				chr4	10958046	10958778	chr4	10988661	11007619	Plekhf2	29884	1	1	2	TRUE			Raver2	ribonucleoprotein, PTB-binding 2
chr1	18271167	18271484	chr1	18250977	18265138	Defb41	-6030	1	1	2	TRUE			Rnf149				chr4	10959248	10959503	chr4	10988661	11007619	Plekhf2	29159	1	1	2	TRUE			Cfap57	cilia and flagella associated protein 57
chr1	19126002	19126240	chr1	19103021	19168587	Tfap2d	0	1	1	2	TRUE			Creg2				chr4	16125464	16125837	chr4	16122740	16163643	Ripk2	0	1	1	2	TRUE			Olfr1340	olfactory receptor family 13 subfamily P member 8
chr1	20487421	20487610	chr1	20057778	20618057	Pkhd1	0	1	1	2	TRUE			Rfx8				chr4	21584751	21585140	chr4	21677479	21685963	Prdm13	92340	1	1	2	TRUE			Gm10573	predicted gene 10573
chr1	20703500	20703883	chr1	20669881	20682958	Lincmd1	-20543	1	1	2	TRUE			1700066B17Rik				chr4	82926728	82927003	chr4	82897919	83021102	Frem1	0	1	1	2	TRUE			1700080G11Rik	RIKEN cDNA 1700080G11 gene
chr1	20743962	20744155	chr1	20730904	20734496	Il17a	-9467	1	1	2	TRUE			Map4k4				chr4	101054743	101055263	chr4	101069037	101152370	Raver2	13775	1	1	2	TRUE			Csmd2	CUB and Sushi multiple domains 2
chr1	20819910	20820525	chr1	20802967	20820312	Mcm3	0	1	1	2	TRUE			Gm16894				chr4	101075223	101075575	chr4	101069037	101152370	Raver2	0	1	1	2	TRUE			Laptm5	lysosomal-associated protein transmembrane 5
chr1	20890110	20891541	chr1	20888649	20890473	6720483E21Rik	0	1	1	2	TRUE			Il1r2				chr4	118556474	118556835	chr4	118554550	118620785	Cfap57	0	1	1	2	TRUE			Gm42321	predicted gene, 42321
chr1	20928743	20929018	chr1	20890547	20939650	Paqr8	0	1	1	2	TRUE			Il1r1				chr4	118722724	118723474	chr4	118726248	118727196	Olfr1340	2775	1	1	2	TRUE			Srsf4	serine and arginine-rich splicing factor 4
chr1	20933555	20933765	chr1	20890547	20939650	Paqr8	0	1	1	2	TRUE			Il1rl2				chr4	121916735	121917021	chr4	121907889	121920833	Gm10573	0	1	1	2	TRUE			Ifnlr1	interferon lambda receptor 1
chr1	20940211	20940910	chr1	20890547	20939650	Paqr8	-562	1	1	2	TRUE			Il1rl1				chr4	127520876	127521124	chr4	127474840	127476842	1700080G11Rik	-44035	1	1	2	TRUE			Nmnat1	nicotinamide nucleotide adenylyltransferase 1
chr1	20951237	20952025	chr1	20951625	20990841	Efhc1	0	1	1	2	TRUE			Il18r1				chr4	128165873	128166163	chr4	127988043	128567656	Csmd2	0	1	1	2	TRUE			Ajap1	adherens junction associated protein 1
chr1	20995380	20995875	chr1	20951625	20990841	Efhc1	-4540	1	1	2	TRUE			Il18rap				chr4	128166529	128166964	chr4	127988043	128567656	Csmd2	0	1	1	2	TRUE			Prdm16	PR domain containing 16
chr1	21014575	21014867	chr1	21001396	21079225	Tram2	0	1	1	2	TRUE			Slc9a4				chr4	128266260	128266580	chr4	127988043	128567656	Csmd2	0	1	1	2	TRUE			Cdk14	cyclin dependent kinase 14
chr1	21089513	21089998	chr1	21001396	21079225	Tram2	-10289	1	1	2	TRUE			Slc9a2				chr4	130882989	130883273	chr4	130913315	130936148	Laptm5	30043	1	1	2	TRUE			Abcb4	ATP-binding cassette, sub-family B member 4
chr1	21094962	21095176	chr1	21001396	21079225	Tram2	-15738	1	1	2	TRUE			Mfsd9				chr4	131718761	131719070	chr4	131694521	131710540	Gm42321	-8222	1	1	2	TRUE			Gm5862	predicted gene 5862
chr1	21101210	21102041	chr1	21001396	21079225	Tram2	-21986	1	1	2	TRUE			Tmem182				chr4	131896119	131896540	chr4	131873636	131901700	Srsf4	0	1	1	2	TRUE			Nkx1-1	NK1 homeobox 1
chr1	21161876	21162050	chr1	21218574	21230167	Tmem14a	56525	1	1	2	TRUE			Pantr1				chr4	135678616	135679018	chr4	135686456	135708180	Ifnlr1	7439	1	1	2	TRUE			Nelfa	negative elongation factor complex member A, Whsc2
chr1	21166302	21166875	chr1	21218574	21230167	Tmem14a	51700	1	1	2	TRUE			Gm46091				chr4	149466841	149467108	chr4	149467568	149485172	Nmnat1	461	1	1	2	TRUE			Fam184b	family with sequence similarity 184, member B
chr1	21213487	21213778	chr1	21218574	21230167	Tmem14a	4797	1	1	2	TRUE			Mrps9				chr4	153508582	153509070	chr4	153373220	153482830	Ajap1	-25753	1	1	2	TRUE			8030423F21Rik	RIKEN cDNA 8030423F21 gene
chr1	21218506	21219060	chr1	21218574	21230167	Tmem14a	0	1	1	2	TRUE			Gpr45				chr4	154312054	154312388	chr4	154316124	154636873	Prdm16	3737	1	1	2	TRUE			Cox7b2	cytochrome c oxidase subunit 7B2
chr1	21231988	21232171	chr1	21218574	21230167	Tmem14a	-1822	1	1	2	TRUE			Tgfbrap1				chr5	4913397	4913742	chr5	4803383	5266068	Cdk14	0	1	1	2	TRUE			1700031L13Rik	RIKEN cDNA 1700031L13 gene
chr1	21271410	21272355	chr1	21240584	21265575	Gsta3	-5836	1	1	2	TRUE			Fhl2				chr5	8944793	8945193	chr5	8893720	8959226	Abcb4	0	1	1	2	TRUE			Epha5	Eph receptor A5
chr1	21335781	21336061	chr1	21349676	21352199	Khdc1a	13616	1	1	2	TRUE			Nck2				chr5	26021237	26021516	chr5	26018420	26022891	Gm5862	0	1	1	2	TRUE			Cfap299	cilia and flagella associated protein 299
chr1	21461213	21461573	chr1	21398398	21962650	Kcnq5	0	1	1	2	TRUE			Ecrg4				chr5	33451817	33452140	chr5	33430733	33434090	Nkx1-1	-17728	1	1	2	TRUE			Ptpn13	protein tyrosine phosphatase, non-receptor type 13
chr1	21499906	21500417	chr1	21398398	21962650	Kcnq5	0	1	1	2	TRUE			Tpp2				chr5	33908274	33908536	chr5	33897915	33936271	Nelfa	0	1	1	2	TRUE			Klhl8	kelch-like 8
chr1	21618747	21619056	chr1	21398398	21962650	Kcnq5	0	1	1	2	TRUE			Gm8251				chr5	45541680	45542109	chr5	45529704	45639501	Fam184b	0	1	1	2	TRUE			Gbp11	guanylate binding protein 11
chr1	21632787	21632971	chr1	21398398	21962650	Kcnq5	0	1	1	2	TRUE			Tex30				chr5	52592683	52593016	chr5	52607549	52619011	8030423F21Rik	14534	1	1	2	TRUE			Ttc28	tetratricopeptide repeat domain 28
chr1	21829783	21830454	chr1	21398398	21962650	Kcnq5	0	1	1	2	TRUE			Ercc5				chr5	71556337	71556933	chr5	71442822	71548205	Cox7b2	-8133	1	1	2	TRUE			Tmem233	transmembrane protein 233
chr1	21836439	21836779	chr1	21398398	21962650	Kcnq5	0	1	1	2	TRUE			Gulp1				chr5	82037274	82037760	chr5	82122426	82124713	1700031L13Rik	84667	1	1	2	TRUE			Ubc	ubiquitin C
chr1	21960386	21961800	chr1	21398398	21962650	Kcnq5	0	1	1	2	TRUE			Wdr75				chr5	84378078	84378370	chr5	84054764	84417382	Epha5	0	1	1	2	TRUE			Dync1i1	dynein cytoplasmic 1 intermediate chain 1
chr1	21963240	21964137	chr1	21398398	21962650	Kcnq5	-591	1	1	2	TRUE			Slc40a1				chr5	98757246	98757533	chr5	98329303	98802019	Cfap299	0	1	1	2	TRUE			St7	suppression of tumorigenicity 7
chr1	22254268	22254589	chr1	22285972	22806158	Rims1	31384	1	1	2	TRUE			Stk-ps2				chr5	103570152	103570671	chr5	103425191	103598361	Ptpn13	0	1	1	2	TRUE			Moxd2	monooxygenase, DBH-like 2
chr1	22805881	22806254	chr1	22285972	22806158	Rims1	0	1	1	2	TRUE			Dnah7b				chr5	103858724	103858986	chr5	103862049	103911259	Klhl8	3064	1	1	2	TRUE			Cntnap2	contactin associated protein-like 2
chr1	22873986	22874271	chr1	22898386	22905081	Gm7759	24116	1	1	2	TRUE			Dnah7c				chr5	105360498	105361028	chr5	105323025	105346476	Gbp11	-14023	1	1	2	TRUE			Fkbp14	FK506 binding protein 14
chr1	23062087	23062264	chr1	23100473	23102253	Ppp1r14bl	38210	1	1	2	TRUE			Slc39a10				chr5	111167883	111168157	chr5	110879802	111289779	Ttc28	0	1	1	2	TRUE			Hk2	hexokinase 2
chr1	23255911	23256917	chr1	23272268	23272339	Mir30a	15352	1	1	2	TRUE			C230029F24Rik				chr5	116091608	116092219	chr5	116038754	116083267	Tmem233	-8342	1	1	2	TRUE			Cfap100	cilia and flagella associated protein 100
chr1	23286723	23287074	chr1	23291700	23291784	Mir30c-2	4627	1	1	2	TRUE			Tmeff2				chr5	125389196	125390018	chr5	125385964	125390017	Ubc	0	1	1	2	TRUE			Cntn4	contactin 4
chr1	23379964	23380495	chr1	23366423	23383175	Ogfrl1	0	1	1	2	TRUE			9330175M20Rik				chr6	6032573	6032838	chr6	5725638	6028039	Dync1i1	-4535	1	1	2	TRUE			Atp2b2	ATPase, Ca++ transporting, plasma membrane 2
chr1	23382668	23383839	chr1	23366423	23383175	Ogfrl1	0	1	1	2	TRUE			Gm17767				chr6	17791512	17791987	chr6	17693993	17943023	St7	0	1	1	2	TRUE			Bms1	BMS1, ribosome biogenesis factor
chr1	23399535	23399891	chr1	23366435	23383201	Ogfrl1	-16335	1	1	2	TRUE			Myo1b				chr6	17936278	17936874	chr6	17693993	17943023	St7	0	1	1	2	TRUE			Mical3	microtubule associated monooxygenase, calponin and LIM domain containing 3
chr1	23762095	23763363	chr1	23761925	23847858	B3gat2	0	1	1	2	TRUE			Stat4				chr6	40867094	40867572	chr6	40878793	40887494	Moxd2	11222	1	1	2	TRUE			Lmntd1	lamin tail domain containing 1
chr1	23792869	23793059	chr1	23761925	23847858	B3gat2	0	1	1	2	TRUE			Stat1				chr6	45173916	45174211	chr6	45060060	47301371	Cntnap2	0	1	1	2	TRUE			Gm15510	predicted gene 15510
chr1	23827073	23827464	chr1	23761925	23847858	B3gat2	0	1	1	2	TRUE			Gls				chr6	54588551	54588895	chr6	54577604	54593174	Fkbp14	0	1	1	2	TRUE			Vmn1r142	vomeronasal 1 receptor 142
chr1	23920457	23920671	chr1	23845624	23922381	Smap1	0	1	1	2	TRUE			Nab1				chr6	82718654	82719172	chr6	82725026	82774454	Hk2	5855	1	1	2	TRUE			2310022A10Rik	RIKEN cDNA 2310022A10 gene
chr1	23921848	23922479	chr1	23845624	23922381	Smap1	0	1	1	2	TRUE			Gm53065				chr6	90438383	90438890	chr6	90403735	90428480	Cfap100	-9904	1	1	2	TRUE			Zfp974	zinc finger protein 974
chr1	24005200	24005918	chr1	23995938	24005640	Sdhaf4	0	1	1	2	TRUE			Nemp2				chr6	106553978	106555263	chr6	105677666	106700135	Cntn4	0	1	1	2	TRUE			Clip3	CAP-GLY domain containing linker protein 3
chr1	24099689	24100987	chr1	24010757	24100341	Fam135a	0	1	1	2	TRUE			Mfsd6				chr6	114011048	114011528	chr6	113743830	114042080	Atp2b2	0	1	1	2	TRUE			Pepd	peptidase D
chr1	24677873	24679443	chr1	24678543	24766301	Lmbrd1	0	1	1	2	TRUE			Inpp1				chr6	118390015	118390351	chr6	118383380	118419417	Bms1	0	1	1	2	TRUE			Vmn2r-ps60	vomeronasal 2, receptor, pseudogene 60
chr1	24699292	24699622	chr1	24678543	24766301	Lmbrd1	0	1	1	2	TRUE			Hibch				chr6	120967051	120967893	chr6	120931545	121131022	Mical3	0	1	1	2	TRUE			Snhg14	small nucleolar RNA host gene 14
chr1	24727342	24727527	chr1	24678543	24766301	Lmbrd1	0	1	1	2	TRUE			1700019D03Rik				chr6	145454462	145454734	chr6	145397234	145434925	Lmntd1	-19538	1	1	2	TRUE			Mef2a	myocyte enhancer factor 2A
chr1	25120271	25120475	chr1	25067475	25829707	Adgrb3	0	1	1	2	TRUE			Pms1				chr7	5047824	5048178	chr7	5046946	5057116	Gm15510	0	1	1	2	TRUE			Tead1	TEA domain family member 1
chr1	30066843	30067195	chr1	30121012	30138836	Gm31465	53818	1	1	2	TRUE			Osgepl1				chr7	20156869	20157293	chr7	20167459	20168377	Vmn1r142	10167	1	1	2	TRUE			Far1	fatty acyl CoA reductase 1
chr1	30872792	30874544	chr1	30802341	30863256	Phf3	-9537	1	1	2	TRUE			Asnsd1				chr7	27557162	27558293	chr7	27553279	27582098	2310022A10Rik	0	1	1	2	TRUE			Xylt1	xylosyltransferase 1
chr1	31050103	31050810	chr1	31019187	31096454	Gm29669	0	1	1	2	TRUE			Dnah7a				chr7	27931463	27931931	chr7	27905413	27929458	Zfp974	-2006	1	1	2	TRUE			Palb2	partner and localizer of BRCA2
chr1	31075343	31075875	chr1	31019187	31096454	Gm29669	0	1	1	2	TRUE			Stk17b				chr7	30304320	30304626	chr7	30291694	30308367	Clip3	0	1	1	2	TRUE			Adam12	ADAM metallopeptidase domain 12
chr1	31149685	31150357	chr1	31141077	31222656	4931428L18Rik	0	1	1	2	TRUE			Hecw2				chr7	34922554	34922918	chr7	34912406	35044708	Pepd	0	1	1	2	TRUE			Ebf3	early B cell factor 3
chr1	32172416	32173122	chr1	32172721	32658569	Khdrbs2	0	1	1	2	TRUE			Ccdc150				chr7	42389759	42390685	chr7	42430104	42430369	Vmn2r-ps60	39420	1	1	2	TRUE			Chid1	chitinase domain containing 1
chr1	32485217	32486723	chr1	32172721	32658569	Khdrbs2	0	1	1	2	TRUE			Gtf3c3				chr7	59614503	59614942	chr7	59272736	60450177	Snhg14	0	1	1	2	TRUE			Dusp8	dual specificity phosphatase 8
chr1	33502903	33503717	chr1	33453807	33669794	Prim2	0	1	1	2	TRUE			Pgap1				chr7	59615444	59616445	chr7	59272736	60450177	Snhg14	0	1	1	2	TRUE			Fam155a	NALCN channel auxiliary factor 1
chr1	33578659	33579023	chr1	33453807	33669794	Prim2	0	1	1	2	TRUE			Ankrd44				chr7	67279774	67280032	chr7	67231162	67372858	Mef2a	0	1	1	2	TRUE			Atp11a	ATPase, class VI, type 11A
chr1	33624629	33625218	chr1	33453807	33669794	Prim2	0	1	1	2	TRUE			Sf3b1				chr7	112739471	112739724	chr7	112679355	112906784	Tead1	0	1	1	2	TRUE			1700029H14Rik	RIKEN cDNA 1700029H14 gene
chr1	33669578	33670652	chr1	33453807	33669794	Prim2	0	1	1	2	TRUE			Mob4				chr7	113490549	113491205	chr7	113513833	113571505	Far1	22629	1	1	2	TRUE			5430421F17Rik	RIKEN cDNA 5430421F17 gene
chr1	33719612	33720439	chr1	33714180	33719846	Gm32229	0	1	1	2	TRUE			Rftn2				chr7	117300816	117301335	chr7	117380978	117667630	Xylt1	79644	1	1	2	TRUE			Adgra2	adhesion G protein-coupled receptor A2
chr1	33739114	33739602	chr1	33719895	33742564	Rab23	0	1	1	2	TRUE			Mars2				chr7	122119002	122119319	chr7	122107261	122132946	Palb2	0	1	1	2	TRUE			Crtc1	CREB regulated transcription coactivator 1
chr1	33757015	33757975	chr1	33745483	33757750	Bag2	0	1	1	2	TRUE			Boll				chr7	134115171	134115576	chr7	133883198	134225097	Adam12	0	1	1	2	TRUE			Rnf150	ring finger protein 150
chr1	33813893	33814871	chr1	33761540	33814595	Zfp451	0	1	1	2	TRUE			Plcl1				chr7	137233074	137234123	chr7	137193670	137314445	Ebf3	0	1	1	2	TRUE			Rbl2	RB transcriptional corepressor like 2
chr1	33883521	33883842	chr1	33852051	33907621	Bend6	0	1	1	2	TRUE			9130227L01Rik				chr7	141507750	141508016	chr7	141493135	141539700	Chid1	0	1	1	2	TRUE			Irx3	Iroquois related homeobox 3
chr1	33907011	33907225	chr1	33852051	33907621	Bend6	0	1	1	2	TRUE			1700003I22Rik				chr7	142073327	142073722	chr7	142079486	142095284	Dusp8	5765	1	1	2	TRUE			Disc1	disrupted in schizophrenia 1
chr1	33907400	33907611	chr1	33852051	33907621	Bend6	0	1	1	2	TRUE			Satb2				chr8	9691326	9691720	chr8	9206005	9771157	Fam155a	0	1	1	2	TRUE			Slc36a4	solute carrier family 36 (proton/amino acid symporter), member 4
chr1	33959315	33959701	chr1	33908224	34308662	Dst	0	1	1	2	TRUE			4930558J18Rik				chr8	12778170	12778740	chr8	12757015	12868728	Atp11a	0	1	1	2	TRUE			4930546K05Rik	RIKEN cDNA 4930546K05 gene
chr1	33964755	33965000	chr1	33908224	34308662	Dst	0	1	1	2	TRUE			Tyw5				chr8	13529422	13529724	chr8	13550721	13562461	1700029H14Rik	20998	1	1	2	TRUE			Nxpe4	neurexophilin and PC-esterase domain family, member 4
chr1	34005258	34006797	chr1	33908224	34308662	Dst	0	1	1	2	TRUE			Maip1				chr8	25266342	25266613	chr8	25302649	25306270	5430421F17Rik	36037	1	1	2	TRUE			Plet1os	placenta expressed transcript 1, opposite strand
chr1	34011063	34012016	chr1	33908224	34308662	Dst	0	1	1	2	TRUE			Spats2l				chr8	27073583	27073868	chr8	27085840	27123436	Adgra2	11973	1	1	2	TRUE			Dapk2	death-associated protein kinase 2
chr1	34021640	34021900	chr1	33908224	34308662	Dst	0	1	1	2	TRUE			Kctd18				chr8	70382983	70383347	chr8	70382357	70439573	Crtc1	0	1	1	2	TRUE			Osbpl10	oxysterol binding protein-like 10
chr1	34029842	34030236	chr1	33908224	34308662	Dst	0	1	1	2	TRUE			Sgo2a				chr8	83075637	83076636	chr8	82863355	83091271	Rnf150	0	1	1	2	TRUE			Golga4	golgin A4
chr1	34060673	34061402	chr1	33908224	34308662	Dst	0	1	1	2	TRUE			Aox1				chr8	91104245	91104550	chr8	91070056	91123844	Rbl2	0	1	1	2	TRUE			Itga9	integrin alpha 9
chr1	34070481	34070816	chr1	33908224	34308662	Dst	0	1	1	2	TRUE			Aox3				chr8	91748689	91748954	chr8	91798510	91801654	Irx3	49557	1	1	2	TRUE			Sec22c	SEC22 homolog C, vesicle trafficking protein
chr1	34218450	34218626	chr1	33908224	34308662	Dst	0	1	1	2	TRUE			Aox4				chr8	125119858	125120256	chr8	125054194	125261151	Disc1	0	1	1	2	TRUE			Pisd-ps3	phosphatidylserine decarboxylase, pseudogene 3
chr1	34236325	34236883	chr1	33908224	34308662	Dst	0	1	1	2	TRUE			Aox2				chr9	15716523	15716772	chr9	15709737	15742387	Slc36a4	0	1	1	2	TRUE			Rhox11-ps2	reproductive homeobox 11, pseudogene 2
chr1	34237144	34238110	chr1	33908224	34308662	Dst	0	1	1	2	TRUE			Bzw1				chr9	42198970	42199291	chr9	42182237	42209231	4930546K05Rik	0	1	1	2	TRUE			Eda	ectodysplasin-A
chr1	34389025	34390083	chr1	34433120	34433199	Mir5103	43038	1	1	2	TRUE			Clk1				chr9	48360398	48360675	chr9	48362040	48400025	Nxpe4	1366	1	1	2	TRUE			Atg4a	autophagy related 4A, cysteine peptidase
chr1	34409640	34410328	chr1	34433120	34433199	Mir5103	22793	1	1	2	TRUE			Ppil3				chr9	50395182	50395493	chr9	50488798	50504805	Plet1os	93306	1	1	2	TRUE			Gm4750	actin, beta pseudogene
chr1	34417842	34418070	chr1	34433120	34433199	Mir5103	15051	1	1	2	TRUE			Nif3l1				chr9	66259567	66259919	chr9	66158225	66272242	Dapk2	0	1	1	2	TRUE			Rai2	retinoic acid induced 2
chr1	34433868	34434369	chr1	34433120	34433199	Mir5103	-670	1	1	2	TRUE			Orc2				chr9	115027415	115028119	chr9	114978484	115233273	Osbpl10	0	1	1	2	TRUE
chr1	34434699	34435145	chr1	34433120	34433199	Mir5103	-1501	1	1	2	TRUE			Fam126b				chr9	118594086	118594409	chr9	118506317	118582519	Golga4	-11568	1	1	2	TRUE
chr1	34459269	34460371	chr1	34459745	34473779	Ptpn18	0	1	1	2	TRUE			Ndufb3				chr9	118615089	118615408	chr9	118606708	118901003	Itga9	0	1	1	2	TRUE
chr1	34464342	34465033	chr1	34459745	34473779	Ptpn18	0	1	1	2	TRUE			Gm20257				chr9	121701628	121702306	chr9	121680044	121705029	Sec22c	0	1	1	2	TRUE
chr1	34472143	34473706	chr1	34459745	34473779	Ptpn18	0	1	1	2	TRUE			Flacc1				chrUn_GL456367	9169	9559	.	-1	-1	.	-1	1	1	2	TRUE
chr1	34478979	34479545	chr1	34459745	34473779	Ptpn18	-5201	1	1	2	TRUE			Cflar				chrUn_JH584304	1251	1817	chrUn_JH584304	52673	59689	Pisd-ps3	50857	1	1	2	TRUE
chr1	34481957	34482723	chr1	34459745	34473779	Ptpn18	-8179	1	1	2	TRUE			Casp8				chrUn_JH584304	26565	26960	chrUn_JH584304	52673	59689	Pisd-ps3	25714	1	1	2	TRUE
chr1	34485402	34486084	chr1	34459745	34473779	Ptpn18	-11624	1	1	2	TRUE			Trak2				chrUn_JH584304	49163	49427	chrUn_JH584304	52673	59689	Pisd-ps3	3247	1	1	2	TRUE
chr1	34490014	34490695	chr1	34498411	34503062	Prss39	7717	1	1	2	TRUE			Mpp4				chrX	37964321	37964802	chrX	37940595	37945664	Rhox11-ps2	-18658	1	1	2	TRUE
chr1	34517072	34518055	chr1	34498411	34503062	Prss39	-14011	1	1	2	TRUE			Als2				chrX	100007032	100007375	chrX	99975605	100400760	Eda	0	1	1	2	TRUE
chr1	34535020	34535342	chr1	34535647	34544311	Cfc1	306	1	1	2	TRUE			Cdk15				chrX	140997092	140997513	chrX	140953844	141164194	Atg4a	0	1	1	2	TRUE
chr1	34536766	34536951	chr1	34535647	34544311	Cfc1	0	1	1	2	TRUE			Fzd7				chrX	141150106	141150569	chrX	140953844	141164194	Atg4a	0	1	1	2	TRUE
chr1	34579051	34579960	chr1	34579692	34590944	Amer3	0	1	1	2	TRUE			Gm973				chrX	141150827	141151193	chrX	140953844	141164194	Atg4a	0	1	1	2	TRUE
chr1	34583942	34584289	chr1	34579692	34590944	Amer3	0	1	1	2	TRUE			Sumo1				chrX	152484492	152484844	chrX	152489663	152491860	Gm4750	4820	1	1	2	TRUE
chr1	34601941	34602626	chr1	34579692	34590944	Amer3	-10998	1	1	2	TRUE			Nop58				chrX	161712064	161712514	chrX	161717035	161779494	Rai2	4522	1	1	2	TRUE
chr1	34642585	34642853	chr1	34633534	34636210	AA619741	-6376	1	1	2	TRUE			Bmpr2
chr1	34677770	34678734	chr1	34678181	34812738	Arhgef4	0	1	1	2	TRUE			Fam117b				chr1	56714653	56714986	chr1	56636050	56637451	Hsfy2	-77203	1	0	1	FALSE
chr1	34738491	34738783	chr1	34678181	34812738	Arhgef4	0	1	1	2	TRUE			Ica1l				chr1	61498248	61499074	chr1	61378431	61395904	9530026F06Rik	-102345	1	0	1	FALSE
chr1	34750739	34751248	chr1	34678181	34812738	Arhgef4	0	1	1	2	TRUE			Wdr12				chr1	101929462	101929784	chr1	101155767	101175202	Gm20268	-754261	1	0	1	FALSE
chr1	34766874	34767234	chr1	34678181	34812738	Arhgef4	0	1	1	2	TRUE			Carf				chr1	108327717	108328212	chr1	107917258	107950947	D830032E09Rik	-376771	1	0	1	FALSE
chr1	34801604	34802555	chr1	34678181	34812738	Arhgef4	0	1	1	2	TRUE			Abi2				chr1	157883226	157883731	chr1	157506795	157568424	Sec16b	-314803	1	0	1	FALSE
chr1	34823481	34823773	chr1	34813217	34843050	Fam168b	0	1	1	2	TRUE			Raph1				chr10	101314744	101315035	chr10	101681486	102391468	Mgat4c	366452	0	1	1	FALSE
chr1	34839009	34839555	chr1	34813217	34843050	Fam168b	0	1	1	2	TRUE			Cd28				chr10	125598673	125599045	chr10	125219269	125328963	Slc16a7	-269711	1	0	1	FALSE
chr1	34842516	34843476	chr1	34813217	34843050	Fam168b	0	1	1	2	TRUE			Ctla4				chr11	7618333	7618722	chr11	7206090	7213923	Igfbp3	-404411	1	0	1	FALSE
chr1	34849895	34850580	chr1	34849958	34871557	Plekhb2	0	1	1	2	TRUE			Icos				chr11	13946728	13947114	chr11	14072102	14179041	4930554G24Rik	124989	0	1	1	FALSE
chr1	34850804	34852044	chr1	34849958	34871557	Plekhb2	0	1	1	2	TRUE			9530026F06Rik				chr11	17667822	17668224	chr11	17938752	17953875	Etaa1	270529	0	1	1	FALSE
chr1	34867253	34867533	chr1	34849958	34871557	Plekhb2	0	1	1	2	TRUE			Pard3b				chr11	40419695	40420212	chr11	40679313	40692682	Mat2b	259102	0	1	1	FALSE
chr1	34879989	34880536	chr1	34849958	34879585	Plekhb2	-405	1	1	2	TRUE			Nrp2				chr11	56182862	56183343	chr11	56024989	56040987	Nmur2	-141876	1	0	1	FALSE
chr1	34891462	34891857	chr1	34849958	34879585	Plekhb2	-11878	1	1	2	TRUE			Ino80d				chr11	56233944	56234307	chr11	56024989	56040987	Nmur2	-192958	1	0	1	FALSE
chr1	34896756	34897163	chr1	34849958	34879585	Plekhb2	-17172	1	1	2	TRUE			Ino80dos				chr11	63419670	63419973	chr11	63128981	63159547	Pmp22	-260124	1	0	1	FALSE
chr1	35973207	35974046	chr1	36068399	36106446	Hs6st1	94354	1	1	2	TRUE			Ndufs1				chr12	61310689	61310980	chr12	61499659	61521820	Gm20063	188680	0	1	1	FALSE
chr1	36015543	36016052	chr1	36068399	36106446	Hs6st1	52348	1	1	2	TRUE			Eef1b2				chr12	64679449	64679729	chr12	64471332	64474898	Fscb	-204552	1	0	1	FALSE
chr1	36064838	36065601	chr1	36068399	36106446	Hs6st1	2799	1	1	2	TRUE			Zdbf2				chr12	118387535	118387794	chr12	118231685	118301440	Sp4	-86096	1	0	1	FALSE
chr1	36067882	36068544	chr1	36068399	36106446	Hs6st1	0	1	1	2	TRUE			Adam23				chr13	5098240	5098529	chr13	4592489	4609164	Akr1e1	-489077	1	0	1	FALSE
chr1	36068855	36069152	chr1	36068399	36106446	Hs6st1	0	1	1	2	TRUE			Dytn				chr13	87373001	87373255	chr13	88521192	88578175	Gm34585	1147938	0	1	1	FALSE
chr1	36079636	36080021	chr1	36068399	36106446	Hs6st1	0	1	1	2	TRUE			Mdh1b				chr14	15886511	15886919	chr14	16238655	16243331	Oxsm	351737	0	1	1	FALSE
chr1	36129026	36129495	chr1	36140027	36244302	Uggt1	10533	1	1	2	TRUE			4933402D24Rik				chr15	13448356	13448781	chr15	13028698	13173675	Cdh6	-274682	1	0	1	FALSE
chr1	36134561	36134850	chr1	36140027	36244302	Uggt1	5178	1	1	2	TRUE			Gm13749				chr15	42877160	42877565	chr15	43020794	43170818	Rspo2	143230	0	1	1	FALSE
chr1	36149156	36149658	chr1	36140027	36244302	Uggt1	0	1	1	2	TRUE			Klf7				chr16	39818451	39818786	chr16	39984363	42181679	Lsamp	165578	0	1	1	FALSE
chr1	36173111	36174063	chr1	36140027	36244302	Uggt1	0	1	1	2	TRUE			Creb1				chr16	62199042	62199400	chr16	62734851	62786716	Nsun3	535452	0	1	1	FALSE
chr1	36235163	36236323	chr1	36140027	36244302	Uggt1	0	1	1	2	TRUE			Ccnyl1				chr17	82511333	82511651	chr17	83033591	83078225	Gm19689	521941	0	1	1	FALSE
chr1	36243876	36244702	chr1	36140027	36244302	Uggt1	0	1	1	2	TRUE			Fzd5				chr17	89822117	89822417	chr17	90033643	90088368	Nrxn1	211227	0	1	1	FALSE
chr1	36252925	36253223	chr1	36140027	36244302	Uggt1	-8624	1	1	2	TRUE			Plekhm3				chr2	47411915	47412265	chr2	48062219	48457265	Gm13481	649955	0	1	1	FALSE
chr1	36254757	36255041	chr1	36264601	36273425	Neurl3	9561	1	1	2	TRUE			Akr1cl				chr2	116561257	116561531	chr2	116878704	116892499	Tmco5	317174	0	1	1	FALSE
chr1	36262189	36262439	chr1	36264601	36273425	Neurl3	2163	1	1	2	TRUE			D630023F18Rik				chr2	142491333	142491645	chr2	140395429	142390050	Macrod2	-101284	1	0	1	FALSE
chr1	36263976	36264774	chr1	36264601	36273425	Neurl3	0	1	1	2	TRUE			Pth2r				chr2	171291118	171291716	chr2	170731806	170879775	Dok5	-411344	1	0	1	FALSE
chr1	36271623	36271970	chr1	36264601	36273425	Neurl3	0	1	1	2	TRUE			Map2				chr3	48434245	48434730	chr3	48605731	48609103	1700018B24Rik	171002	0	1	1	FALSE
chr1	36272675	36273846	chr1	36264601	36273425	Neurl3	0	1	1	2	TRUE			Unc80				chr3	150079829	150080087	chr3	150401913	150408930	Gm40178	321827	0	1	1	FALSE
chr1	36279147	36279621	chr1	36264601	36273425	Neurl3	-5723	1	1	2	TRUE			Acadl				chr3	155403581	155404059	chr3	155093433	155194278	Lrriq3	-209304	1	0	1	FALSE
chr1	36296475	36297257	chr1	36307732	36324029	Arid5a	10476	1	1	2	TRUE			Myl1				chr4	10207736	10208005	chr4	9915964	9917397	4930448K20Rik	-290340	1	0	1	FALSE
chr1	36309020	36310003	chr1	36307732	36324029	Arid5a	0	1	1	2	TRUE			Lancl1				chr4	54676353	54676809	chr4	54947944	55083563	Zfp462	271136	0	1	1	FALSE
chr1	36324135	36324510	chr1	36307732	36324029	Arid5a	-107	1	1	2	TRUE			Erbb4				chr4	72579457	72579745	chr4	72850582	72852634	Aldoart1	270838	0	1	1	FALSE
chr1	36368278	36369324	chr1	36335729	36369181	Kansl3	0	1	1	2	TRUE			Ikzf2				chr4	100656104	100656389	chr4	100478866	100550145	Ube2u	-105960	1	0	1	FALSE
chr1	36444664	36445460	chr1	36423185	36445271	Lman2l	0	1	1	2	TRUE			Spag16				chr4	124155647	124155913	chr4	124302834	124332720	1700021L23Rik	146922	0	1	1	FALSE
chr1	36457875	36458316	chr1	36463211	36471769	Gm33454	4896	1	1	2	TRUE			Vwc2l				chr4	153253668	153254151	chr4	153373220	153482830	Ajap1	119070	0	1	1	FALSE
chr1	36461767	36462081	chr1	36463211	36471769	Gm33454	1131	1	1	2	TRUE			Bard1				chr5	83795673	83795987	chr5	84054764	84417382	Epha5	258778	0	1	1	FALSE
chr1	36501274	36501551	chr1	36471596	36508776	Cnnm4	0	1	1	2	TRUE			Abca12				chr5	89960093	89960467	chr5	89673840	89883334	Adamts3	-76760	1	0	1	FALSE
chr1	36511489	36512282	chr1	36511866	36528236	Cnnm3	0	1	1	2	TRUE			Atic				chr5	126362491	126362857	chr5	126721750	126727284	Gm33347	358894	0	1	1	FALSE
chr1	36512491	36512876	chr1	36511866	36528236	Cnnm3	0	1	1	2	TRUE			Fn1				chr5	133728155	133728764	chr5	134098411	134099641	Gm15627	369648	0	1	1	FALSE
chr1	36528461	36528694	chr1	36511866	36528236	Cnnm3	-226	1	1	2	TRUE			Gm8883				chr6	59542614	59543113	chr6	59352460	59426306	Gprin3	-116309	1	0	1	FALSE
chr1	36534508	36535116	chr1	36530192	36535739	Ankrd23	0	1	1	2	TRUE			4933417E11Rik				chr7	59060014	59061515	chr7	59228749	59310836	Ube3a	167235	0	1	1	FALSE
chr1	36537644	36537941	chr1	36538170	36547252	Ankrd39	230	1	1	2	TRUE			Mreg				chr7	59061799	59062047	chr7	59228749	59310836	Ube3a	166703	0	1	1	FALSE
chr1	36546637	36547648	chr1	36538170	36547252	Ankrd39	0	1	1	2	TRUE			Gm51630				chr7	89000047	89000405	chr7	89140021	89338787	Tmem135	139617	0	1	1	FALSE
chr1	36556594	36558930	chr1	36548638	36557557	Sema4c	0	1	1	2	TRUE			D230017M19Rik				chr7	136555873	136556225	chr7	136667954	136710604	Gm6249	111730	0	1	1	FALSE
chr1	36580487	36580781	chr1	36562695	36593332	Fam178b	0	1	1	2	TRUE			Pecr				chr8	8798899	8800152	chr8	8666575	8690537	Arglu1	-108363	1	0	1	FALSE
chr1	36602059	36602251	chr1	36562695	36683183	Fam178b	0	1	1	2	TRUE			Xrcc5				chr8	24131665	24131961	chr8	23669660	24063116	Zmat4	-68550	1	0	1	FALSE
chr1	36603418	36603854	chr1	36562695	36683183	Fam178b	0	1	1	2	TRUE			Marchf4				chr8	76373822	76374115	chr8	76749086	76900621	Gm10649	374972	0	1	1	FALSE
chr1	36617865	36618056	chr1	36562695	36683183	Fam178b	0	1	1	2	TRUE			Smarcal1				chr9	49952311	49952891	chr9	49502128	49799393	Ncam1	-152919	1	0	1	FALSE
chr1	36634888	36635337	chr1	36562695	36683183	Fam178b	0	1	1	2	TRUE			Ankar				chr9	87816063	87816360	chr9	87702799	87731260	Tbx18	-84804	1	0	1	FALSE
chr1	36647703	36647890	chr1	36562695	36683183	Fam178b	0	1	1	2	TRUE			Rpl37a				chrX	40839232	40839511	chrX	41400818	41678601	Gria3	561308	0	1	1	FALSE
chr1	36664557	36664845	chr1	36562695	36683183	Fam178b	0	1	1	2	TRUE			Igfbp2				chrX	47360605	47360952	chrX	47809369	47892613	Smarca1	448418	0	1	1	FALSE
chr1	36684031	36684552	chr1	36562695	36683183	Fam178b	-849	1	1	2	TRUE			Igfbp5				chrX	50159329	50159734	chrX	50009305	50010235	Olfr1323	-149095	1	0	1	FALSE
chr1	36691215	36691901	chr1	36691486	36693388	Cox5b	0	1	1	2	TRUE			Tnp1				chrX	109269030	109269337	chrX	109196755	109200445	Gm6377	-68586	1	0	1	FALSE
chr1	36709216	36710237	chr1	36699201	36709925	Actr1b	0	1	1	2	TRUE			1700027A15Rik				chrX	130647925	130648411	chrX	129749741	130465833	Diaph2	-182093	1	0	1	FALSE
chr1	36744578	36744841	chr1	36714536	36757959	4933424G06Rik	0	1	1	2	TRUE			Gm31254
chr1	36750754	36751223	chr1	36714536	36757959	4933424G06Rik	0	1	1	2	TRUE			6030407O03Rik
chr1	36784757	36785602	chr1	36761797	36782820	Zap70	-1938	1	1	2	TRUE			Tns1
chr1	36797470	36797780	chr1	36792188	36939527	Tmem131	0	1	1	2	TRUE			Rufy4
chr1	36802651	36802960	chr1	36792188	36939527	Tmem131	0	1	1	2	TRUE			Cxcr2
chr1	36874796	36875267	chr1	36792188	36939527	Tmem131	0	1	1	2	TRUE			Cxcr1
chr1	36879215	36879471	chr1	36792188	36939527	Tmem131	0	1	1	2	TRUE			Arpc2
chr1	36919745	36920706	chr1	36792188	36939527	Tmem131	0	1	1	2	TRUE			Gpbar1
chr1	36951415	36951606	chr1	36792188	36939527	Tmem131	-11889	1	1	2	TRUE			Pnkd
chr1	36996601	36997058	chr1	37029312	37141335	Vwa3b	32255	1	1	2	TRUE			Catip
chr1	37000420	37000614	chr1	37029312	37141335	Vwa3b	28699	1	1	2	TRUE			Slc11a1
chr1	37029025	37030026	chr1	37029312	37141335	Vwa3b	0	1	1	2	TRUE			Ctdsp1
chr1	37045591	37046106	chr1	37029312	37141335	Vwa3b	0	1	1	2	TRUE			Rnf25
chr1	37123359	37123674	chr1	37029312	37141335	Vwa3b	0	1	1	2	TRUE			Ttll4
chr1	37154023	37154467	chr1	37029312	37187607	Vwa3b	0	1	1	2	TRUE			Cyp27a1
chr1	37231389	37231708	chr1	37218277	37263384	Cnga3	0	1	1	2	TRUE			Prkag3
chr1	37248308	37248696	chr1	37218277	37263384	Cnga3	0	1	1	2	TRUE			Wnt6
chr1	37250428	37250848	chr1	37218277	37263384	Cnga3	0	1	1	2	TRUE			Wnt10a
chr1	37272422	37272752	chr1	37218277	37263384	Cnga3	-9039	1	1	2	TRUE			Gm16582
chr1	37299593	37300525	chr1	37299837	37410740	Inpp4a	0	1	1	2	TRUE			Fev
chr1	37307707	37308911	chr1	37299837	37410740	Inpp4a	0	1	1	2	TRUE			Cryba2
chr1	37312961	37313294	chr1	37299837	37410740	Inpp4a	0	1	1	2	TRUE			Cfap65
chr1	37317302	37317592	chr1	37299837	37410740	Inpp4a	0	1	1	2	TRUE			Ihh
chr1	37318661	37318962	chr1	37299837	37410740	Inpp4a	0	1	1	2	TRUE			Nhej1
chr1	37419512	37419709	chr1	37417084	37430103	Coa5	0	1	1	2	TRUE			Cnppd1
chr1	37429471	37430629	chr1	37417084	37430103	Coa5	0	1	1	2	TRUE			Abcb6
chr1	37478293	37479567	chr1	37439339	37536404	Mgat4a	0	1	1	2	TRUE			Atg9a
chr1	37491447	37492222	chr1	37439339	37536404	Mgat4a	0	1	1	2	TRUE			Glb1l
chr1	37501344	37501763	chr1	37439339	37536404	Mgat4a	0	1	1	2	TRUE			Stk16
chr1	37530175	37530419	chr1	37439339	37536404	Mgat4a	0	1	1	2	TRUE			Tuba4a
chr1	37540721	37541557	chr1	37439339	37541016	Mgat4a	0	1	1	2	TRUE			A630095N17Rik
chr1	37546721	37547480	chr1	37439339	37541016	Mgat4a	-5706	1	1	2	TRUE			Ptprn
chr1	37566332	37566631	chr1	37439339	37541016	Mgat4a	-25317	1	1	2	TRUE			Dnpep
chr1	37585468	37586409	chr1	37611675	37719811	Cracdl	25267	1	1	2	TRUE			Des
chr1	37604189	37605717	chr1	37611675	37719811	Cracdl	5959	1	1	2	TRUE			Speg
chr1	37665573	37665794	chr1	37611675	37719811	Cracdl	0	1	1	2	TRUE			Gmppa
chr1	37676911	37677355	chr1	37611675	37719811	Cracdl	0	1	1	2	TRUE			Asic4
chr1	37696440	37697296	chr1	37611675	37719811	Cracdl	0	1	1	2	TRUE			Chpf
chr1	37719476	37720211	chr1	37611675	37719811	Cracdl	0	1	1	2	TRUE			Obsl1
chr1	37727986	37728372	chr1	37611675	37719811	Cracdl	-8176	1	1	2	TRUE			Stk11ip
chr1	37868740	37868916	chr1	37871737	37876227	Lipt1	2822	1	1	2	TRUE			Slc4a3
chr1	37871917	37872870	chr1	37871737	37876227	Lipt1	0	1	1	2	TRUE			Epha4
chr1	37889806	37890740	chr1	37874800	37890411	Mitd1	0	1	1	2	TRUE			Pax3
chr1	37931772	37932124	chr1	37946737	37957759	Lyg1	14614	1	1	2	TRUE			Gm2102
chr1	37956766	37957253	chr1	37946737	37957759	Lyg1	0	1	1	2	TRUE			Sgpp2
chr1	38011745	38011923	chr1	37998009	38055579	Eif5b	0	1	1	2	TRUE			Farsb
chr1	38049524	38050086	chr1	37998009	38055579	Eif5b	0	1	1	2	TRUE			Mogat1
chr1	38308062	38308925	chr1	38175990	38627244	Aff3	0	1	1	2	TRUE			Utp14b
chr1	38320380	38321411	chr1	38175990	38627244	Aff3	0	1	1	2	TRUE			Acsl3
chr1	38384725	38385034	chr1	38175990	38627244	Aff3	0	1	1	2	TRUE			Gm29536
chr1	38393073	38393757	chr1	38175990	38627244	Aff3	0	1	1	2	TRUE			Scg2
chr1	38408235	38408526	chr1	38175990	38627244	Aff3	0	1	1	2	TRUE			Ap1s3
chr1	38428757	38429643	chr1	38175990	38627244	Aff3	0	1	1	2	TRUE			Wdfy1
chr1	38450747	38451016	chr1	38175990	38627244	Aff3	0	1	1	2	TRUE			Mrpl44
chr1	38545688	38546015	chr1	38175990	38627244	Aff3	0	1	1	2	TRUE			Serpine2
chr1	38557464	38557921	chr1	38175990	38627244	Aff3	0	1	1	2	TRUE			Fam124b
chr1	38580462	38580816	chr1	38175990	38627244	Aff3	0	1	1	2	TRUE			Cul3
chr1	38601835	38602089	chr1	38175990	38627244	Aff3	0	1	1	2	TRUE			1700016L21Rik
chr1	38626462	38628603	chr1	38175990	38627244	Aff3	0	1	1	2	TRUE			Dock10
chr1	38653337	38653792	chr1	38175990	38627244	Aff3	-26094	1	1	2	TRUE			Nyap2
chr1	38664393	38665192	chr1	38175990	38627244	Aff3	-37150	1	1	2	TRUE			Mir6344
chr1	38760608	38760825	chr1	38793668	38836687	Lonrf2	32844	1	1	2	TRUE			Irs1
chr1	38767829	38768088	chr1	38793668	38836687	Lonrf2	25581	1	1	2	TRUE			Rhbdd1
chr1	38769987	38770375	chr1	38793668	38836687	Lonrf2	23294	1	1	2	TRUE			Col4a4
chr1	38775875	38776147	chr1	38793668	38836687	Lonrf2	17522	1	1	2	TRUE			Col4a3
chr1	38776643	38778041	chr1	38793668	38836687	Lonrf2	15628	1	1	2	TRUE			Mff
chr1	38787454	38787736	chr1	38793668	38836687	Lonrf2	5933	1	1	2	TRUE			Tm4sf20
chr1	38835561	38836484	chr1	38793668	38836687	Lonrf2	0	1	1	2	TRUE			Gm17764
chr1	38897239	38898273	chr1	38863872	38898160	Chst10	0	1	1	2	TRUE			Agfg1
chr1	38987040	38988197	chr1	38987813	38997236	Pdcl3	0	1	1	2	TRUE			Slc19a3
chr1	39001274	39001576	chr1	38987813	38997236	Pdcl3	-4039	1	1	2	TRUE			Krtap28-13
chr1	39006982	39008026	chr1	38987813	38997236	Pdcl3	-9747	1	1	2	TRUE			Daw1
chr1	39010604	39010989	chr1	38987813	38997236	Pdcl3	-13369	1	1	2	TRUE			Pid1
chr1	39024510	39025512	chr1	38987813	38997236	Pdcl3	-27275	1	1	2	TRUE			Dner
chr1	39105458	39105767	chr1	39186895	39186992	Mir6349	81129	1	1	2	TRUE			Trip12
chr1	39192497	39192931	chr1	39194271	39363240	Npas2	1341	1	1	2	TRUE			Fbxo36
chr1	39194137	39194509	chr1	39194271	39363240	Npas2	0	1	1	2	TRUE			Slc16a14
chr1	39196782	39197117	chr1	39194271	39363240	Npas2	0	1	1	2	TRUE			Sp100
chr1	39204970	39205238	chr1	39194271	39363240	Npas2	0	1	1	2	TRUE			Mir8096
chr1	39211010	39212189	chr1	39194271	39363240	Npas2	0	1	1	2	TRUE			Cab39
chr1	39313820	39314049	chr1	39194271	39363240	Npas2	0	1	1	2	TRUE			Itm2c
chr1	39318032	39318594	chr1	39194271	39363240	Npas2	0	1	1	2	TRUE			Gpr55
chr1	39340682	39340961	chr1	39194271	39363240	Npas2	0	1	1	2	TRUE			Spata3
chr1	39384704	39385296	chr1	39371495	39478747	Tbc1d8	0	1	1	2	TRUE			2810459M11Rik
chr1	39392345	39392809	chr1	39371495	39478747	Tbc1d8	0	1	1	2	TRUE			Armc9
chr1	39393447	39393828	chr1	39371495	39478747	Tbc1d8	0	1	1	2	TRUE			Gm28626
chr1	39396249	39396782	chr1	39371495	39478747	Tbc1d8	0	1	1	2	TRUE			Ncl
chr1	39399183	39399886	chr1	39371495	39478747	Tbc1d8	0	1	1	2	TRUE			Nmur1
chr1	39410007	39410538	chr1	39371495	39478747	Tbc1d8	0	1	1	2	TRUE			Tex44
chr1	39417728	39418392	chr1	39371495	39478747	Tbc1d8	0	1	1	2	TRUE			Ptma
chr1	39428386	39428704	chr1	39371495	39478747	Tbc1d8	0	1	1	2	TRUE			Pde6d
chr1	39449897	39450709	chr1	39371495	39478747	Tbc1d8	0	1	1	2	TRUE			Cops7b
chr1	39469061	39469410	chr1	39371495	39478747	Tbc1d8	0	1	1	2	TRUE			Nppc
chr1	39478161	39479085	chr1	39371495	39478747	Tbc1d8	0	1	1	2	TRUE			Dis3l2
chr1	39482259	39482708	chr1	39371495	39478755	Tbc1d8	-3505	1	1	2	TRUE			Alppl2
chr1	39487195	39488000	chr1	39371495	39478755	Tbc1d8	-8441	1	1	2	TRUE			Alpi
chr1	39503238	39503463	chr1	39371495	39478755	Tbc1d8	-24484	1	1	2	TRUE			Akp3
chr1	39504271	39504507	chr1	39371495	39478755	Tbc1d8	-25517	1	1	2	TRUE			Ecel1
chr1	39525689	39526264	chr1	39535700	39546877	Cnot11	9437	1	1	2	TRUE			Prss56
chr1	39535396	39536238	chr1	39535700	39546877	Cnot11	0	1	1	2	TRUE			Eif4e2
chr1	39576522	39577659	chr1	39551295	39577347	Rnf149	0	1	1	2	TRUE			Efhd1
chr1	39614184	39615250	chr1	39618405	39651182	Creg2	3156	1	1	2	TRUE			Gigyf2
chr1	39636080	39636917	chr1	39618405	39651182	Creg2	0	1	1	2	TRUE			Snorc
chr1	39650103	39651268	chr1	39618405	39651182	Creg2	0	1	1	2	TRUE			Ngef
chr1	39685955	39686433	chr1	39665300	39720989	Rfx8	0	1	1	2	TRUE			Neu2
chr1	39698347	39699046	chr1	39665300	39720989	Rfx8	0	1	1	2	TRUE			Inpp5d
chr1	39713879	39714417	chr1	39665300	39720989	Rfx8	0	1	1	2	TRUE			Gm33517
chr1	39720688	39721171	chr1	39665300	39720989	Rfx8	0	1	1	2	TRUE			Sag
chr1	39734233	39735052	chr1	39665300	39720989	Rfx8	-13245	1	1	2	TRUE			Dgkd
chr1	39735907	39736643	chr1	39665300	39720989	Rfx8	-14919	1	1	2	TRUE			Usp40
chr1	39761177	39762301	chr1	39665300	39720989	Rfx8	-40189	1	1	2	TRUE			Ugt1a10
chr1	39847096	39847369	chr1	39842427	39847330	1700066B17Rik	0	1	1	2	TRUE			Trpm8
chr1	39895343	39895693	chr1	39900912	40026310	Map4k4	5220	1	1	2	TRUE			Spp2
chr1	39901063	39902975	chr1	39900912	40026310	Map4k4	0	1	1	2	TRUE			Gm29538
chr1	39911649	39911862	chr1	39900912	40026310	Map4k4	0	1	1	2	TRUE			Glrp1
chr1	39922742	39923074	chr1	39900912	40026310	Map4k4	0	1	1	2	TRUE			Gm19589
chr1	39925716	39925966	chr1	39900912	40026310	Map4k4	0	1	1	2	TRUE			Arl4c
chr1	39936237	39936830	chr1	39900912	40026310	Map4k4	0	1	1	2	TRUE			Platr5
chr1	40008121	40008416	chr1	39900912	40026310	Map4k4	0	1	1	2	TRUE			1700067G17Rik
chr1	40047687	40048518	chr1	39900912	40026310	Map4k4	-21378	1	1	2	TRUE			Sh3bp4
chr1	40059710	40059912	chr1	40076211	40085851	Gm16894	16300	1	1	2	TRUE			C030007H22Rik
chr1	40084524	40084806	chr1	40076211	40085851	Gm16894	0	1	1	2	TRUE			Agap1
chr1	40085275	40086013	chr1	40076211	40085851	Gm16894	0	1	1	2	TRUE			Gbx2
chr1	40115839	40116710	chr1	40084713	40125230	Il1r2	0	1	1	2	TRUE			Asb18
chr1	40187881	40188281	chr1	40225079	40316177	Il1r1	36799	1	1	2	TRUE			Iqca
chr1	40195689	40195882	chr1	40225079	40316177	Il1r1	29198	1	1	2	TRUE			Ackr3
chr1	40213469	40213916	chr1	40225079	40316177	Il1r1	11164	1	1	2	TRUE			Cops8
chr1	40224674	40225728	chr1	40225079	40316177	Il1r1	0	1	1	2	TRUE			Col6a3
chr1	40266578	40267055	chr1	40225079	40316177	Il1r1	0	1	1	2	TRUE			Mlph
chr1	40270898	40271320	chr1	40225079	40316177	Il1r1	0	1	1	2	TRUE			Rab17
chr1	40284370	40284780	chr1	40225079	40316177	Il1r1	0	1	1	2	TRUE			Lrrfip1
chr1	40324561	40325780	chr1	40324588	40367553	Il1rl2	0	1	1	2	TRUE			Ramp1
chr1	40410017	40410369	chr1	40429569	40448411	Il1rl1	19201	1	1	2	TRUE			Ube2f
chr1	40465513	40465934	chr1	40465551	40491578	Il18r1	0	1	1	2	TRUE			Scly
chr1	40470010	40470278	chr1	40465551	40491578	Il18r1	0	1	1	2	TRUE			Espnl
chr1	40479454	40479704	chr1	40465551	40491578	Il18r1	0	1	1	2	TRUE			Erfe
chr1	40501813	40502249	chr1	40466005	40500854	Il18r1	-960	1	1	2	TRUE			Ilkap
chr1	40514925	40515477	chr1	40515361	40551705	Il18rap	0	1	1	2	TRUE			1700020N18Rik
chr1	40553565	40553937	chr1	40515361	40551705	Il18rap	-1861	1	1	2	TRUE			Hes6
chr1	40633296	40633679	chr1	40580226	40630731	Slc9a4	-2566	1	1	2	TRUE			Per2
chr1	40680388	40682260	chr1	40681711	40768885	Slc9a2	0	1	1	2	TRUE			Traf3ip1
chr1	40714884	40715312	chr1	40681711	40768885	Slc9a2	0	1	1	2	TRUE			Twist2
chr1	40724768	40725035	chr1	40681711	40768885	Slc9a2	0	1	1	2	TRUE			Hdac4
chr1	40737484	40737865	chr1	40681711	40768885	Slc9a2	0	1	1	2	TRUE			Ndufa10
chr1	40790076	40790992	chr1	40772039	40790657	Mfsd9	0	1	1	2	TRUE			Cops9
chr1	40841067	40841738	chr1	40805600	40855267	Tmem182	0	1	1	2	TRUE			Otos
chr1	42686823	42687166	chr1	42648199	42694825	Pantr1	0	1	1	2	TRUE			Gm29483
chr1	42698217	42698531	chr1	42684537	42744791	Gm46091	0	1	1	2	TRUE			Gpc1
chr1	42714456	42714824	chr1	42684537	42744791	Gm46091	0	1	1	2	TRUE			Dusp28
chr1	42725961	42726348	chr1	42684537	42744791	Gm46091	0	1	1	2	TRUE			5033417F24Rik
chr1	42744980	42745603	chr1	42684537	42744791	Gm46091	-190	1	1	2	TRUE			9430060I03Rik
chr1	42851038	42851712	chr1	42851232	42905683	Mrps9	0	1	1	2	TRUE			Gpr35
chr1	42915135	42915453	chr1	42851232	42905683	Mrps9	-9453	1	1	2	TRUE			Kif1a
chr1	42952423	42953351	chr1	42952871	43035449	Gpr45	0	1	1	2	TRUE			Agxt
chr1	42984134	42984419	chr1	42952871	43035449	Gpr45	0	1	1	2	TRUE			Crocc2
chr1	43091744	43092974	chr1	43047199	43092486	Tgfbrap1	0	1	1	2	TRUE			Sned1
chr1	43098153	43099146	chr1	43047199	43098628	Tgfbrap1	0	1	1	2	TRUE			Mterf4
chr1	43139577	43139912	chr1	43123070	43163961	Fhl2	0	1	1	2	TRUE			Ano7
chr1	43163430	43164219	chr1	43123070	43163961	Fhl2	0	1	1	2	TRUE			Hdlbp
chr1	43168349	43168809	chr1	43123070	43196761	Fhl2	0	1	1	2	TRUE			Septin2
chr1	43169052	43169228	chr1	43123070	43196761	Fhl2	0	1	1	2	TRUE			Bok
chr1	43171002	43171275	chr1	43123070	43196761	Fhl2	0	1	1	2	TRUE			Thap4
chr1	43192532	43192827	chr1	43123070	43196761	Fhl2	0	1	1	2	TRUE			Dtymk
chr1	43224290	43224468	chr1	43123070	43196761	Fhl2	-27530	1	1	2	TRUE			D2hgdh
chr1	43361456	43361771	chr1	43445750	43570518	Nck2	83980	1	1	2	TRUE			Gal3st2
chr1	43445025	43446903	chr1	43445750	43570518	Nck2	0	1	1	2	TRUE			Gal3st2b
chr1	43465851	43466598	chr1	43445750	43570518	Nck2	0	1	1	2	TRUE			Gm7889
chr1	43467860	43468685	chr1	43445750	43570518	Nck2	0	1	1	2	TRUE			Gal3st2c
chr1	43474589	43474826	chr1	43445750	43570518	Nck2	0	1	1	2	TRUE			Pdcd1
chr1	43506822	43507056	chr1	43445750	43570518	Nck2	0	1	1	2	TRUE			4930440C22Rik
chr1	43520746	43521611	chr1	43445750	43570518	Nck2	0	1	1	2	TRUE			Fam174a
chr1	43534187	43534602	chr1	43445750	43570518	Nck2	0	1	1	2	TRUE			St8sia4
chr1	43538774	43538952	chr1	43445750	43570518	Nck2	0	1	1	2	TRUE			Gm30431
chr1	43539222	43539450	chr1	43445750	43570518	Nck2	0	1	1	2	TRUE			4930598F16Rik
chr1	43542471	43542737	chr1	43445750	43570518	Nck2	0	1	1	2	TRUE			Slco4c1
chr1	43718878	43719169	chr1	43730601	43742564	Ecrg4	11433	1	1	2	TRUE			Macir
chr1	43888514	43888724	chr1	43933993	44003000	Tpp2	45270	1	1	2	TRUE			Ppip5k2
chr1	43899124	43899352	chr1	43933993	44003000	Tpp2	34642	1	1	2	TRUE			Gin1
chr1	44041935	44042581	chr1	44055870	44079746	Gm8251	13290	1	1	2	TRUE			Pam
chr1	44101665	44102779	chr1	44086612	44102441	Tex30	0	1	1	2	TRUE			1810006J02Rik
chr1	44147411	44148465	chr1	44147743	44181260	Ercc5	0	1	1	2	TRUE			Slco6d1
chr1	44158389	44158668	chr1	44147743	44181260	Ercc5	0	1	1	2	TRUE			Gm7967
chr1	44491175	44491519	chr1	44551670	44796836	Gulp1	60152	1	1	2	TRUE			Cntnap5b
chr1	44551291	44552778	chr1	44551670	44796836	Gulp1	0	1	1	2	TRUE			Cdh20
chr1	44584678	44585325	chr1	44551670	44796836	Gulp1	0	1	1	2	TRUE			Gm29012
chr1	44626638	44626932	chr1	44551670	44796836	Gulp1	0	1	1	2	TRUE			Rnf152
chr1	44628579	44629057	chr1	44551670	44796836	Gulp1	0	1	1	2	TRUE			Gm17634
chr1	45734074	45734261	chr1	45795165	45823638	Wdr75	60905	1	1	2	TRUE			Pign
chr1	45738997	45739182	chr1	45795165	45823638	Wdr75	55984	1	1	2	TRUE			Tnfrsf11a
chr1	45825278	45825543	chr1	45795165	45823638	Wdr75	-1641	1	1	2	TRUE			Gm7160
chr1	45916161	45916452	chr1	45908069	45925594	Slc40a1	0	1	1	2	TRUE			Zcchc2
chr1	45925364	45926540	chr1	45908069	45925594	Slc40a1	0	1	1	2	TRUE			Gm20753
chr1	46022801	46023064	chr1	46020414	46030437	Stk-ps2	0	1	1	2	TRUE			Phlpp1
chr1	46066519	46067221	chr1	46066852	46373546	Dnah7b	0	1	1	2	TRUE			Bcl2
chr1	46701461	46701923	chr1	46425517	46807477	Dnah7c	0	1	1	2	TRUE			Serpinb5
chr1	46894581	46894806	chr1	46807543	46925776	Slc39a10	0	1	1	2	TRUE			Serpinb12
chr1	49303456	49303639	chr1	49244615	49340431	C230029F24Rik	0	1	1	2	TRUE			Serpinb10
chr1	50926801	50928304	chr1	50927522	51187270	Tmeff2	0	1	1	2	TRUE			Serpinb8
chr1	50962407	50963090	chr1	50927522	51187270	Tmeff2	0	1	1	2	TRUE			D830032E09Rik
chr1	51136631	51137073	chr1	50927522	51187270	Tmeff2	0	1	1	2	TRUE			Gm32810
chr1	51265200	51265400	chr1	51218385	51333779	9330175M20Rik	0	1	1	2	TRUE			Cntnap5a
chr1	51265940	51266291	chr1	51218385	51333779	9330175M20Rik	0	1	1	2	TRUE			Tsn
chr1	51288638	51289773	chr1	51218385	51333779	9330175M20Rik	0	1	1	2	TRUE			Nifk
chr1	51299878	51300808	chr1	51218385	51333779	9330175M20Rik	0	1	1	2	TRUE			Clasp1
chr1	51333674	51334562	chr1	51218385	51333779	9330175M20Rik	0	1	1	2	TRUE			Tfcp2l1
chr1	51509022	51509452	chr1	51509504	51596718	Gm17767	53	1	1	2	TRUE			Gli2
chr1	51539543	51540056	chr1	51509504	51596718	Gm17767	0	1	1	2	TRUE			Inhbb
chr1	51584632	51585371	chr1	51509504	51596718	Gm17767	0	1	1	2	TRUE			Ralb
chr1	51596768	51597465	chr1	51509504	51596718	Gm17767	-51	1	1	2	TRUE			Epb41l5
chr1	51615302	51615756	chr1	51509504	51596718	Gm17767	-18585	1	1	2	TRUE			Ptpn4
chr1	51644418	51644671	chr1	51509504	51596718	Gm17767	-47701	1	1	2	TRUE			Tmem177
chr1	51747669	51747875	chr1	51749757	51915978	Myo1b	1883	1	1	2	TRUE			Cfap221
chr1	51836698	51836927	chr1	51749757	51915978	Myo1b	0	1	1	2	TRUE			Sctr
chr1	51837969	51838245	chr1	51749757	51915978	Myo1b	0	1	1	2	TRUE			Tmem37
chr1	51915481	51915953	chr1	51749757	51915978	Myo1b	0	1	1	2	TRUE			Dbi
chr1	51929642	51931045	chr1	51749757	51915978	Myo1b	-13665	1	1	2	TRUE			3110009E18Rik
chr1	52008253	52009229	chr1	51987147	52107189	Stat4	0	1	1	2	TRUE			Steap3
chr1	52010925	52011733	chr1	51987147	52107189	Stat4	0	1	1	2	TRUE			C1ql2
chr1	52100451	52100811	chr1	51987147	52107189	Stat4	0	1	1	2	TRUE			Marco
chr1	52113515	52114031	chr1	52119437	52161865	Stat1	5407	1	1	2	TRUE			En1
chr1	52119062	52119800	chr1	52119437	52161865	Stat1	0	1	1	2	TRUE			Celrr
chr1	52150032	52151088	chr1	52119437	52161865	Stat1	0	1	1	2	TRUE			Insig2
chr1	52166620	52167511	chr1	52163449	52233232	Gls	0	1	1	2	TRUE			Ccdc93
chr1	52370825	52372126	chr1	52455848	52500448	Nab1	83723	1	1	2	TRUE			Htr5b
chr1	52471026	52471318	chr1	52455848	52500448	Nab1	0	1	1	2	TRUE			Ddx18
chr1	52499853	52501005	chr1	52455848	52500448	Nab1	0	1	1	2	TRUE			Dpp10
chr1	52501845	52502421	chr1	52455848	52500448	Nab1	-1398	1	1	2	TRUE			Actr3
chr1	52511819	52512267	chr1	52522898	52582673	Gm53065	10632	1	1	2	TRUE			Slc35f5
chr1	52521494	52521683	chr1	52522898	52582673	Gm53065	1216	1	1	2	TRUE			Gpr39
chr1	52578024	52579042	chr1	52522898	52582673	Gm53065	0	1	1	2	TRUE			Lypd1
chr1	52597596	52598075	chr1	52522898	52582673	Gm53065	-14924	1	1	2	TRUE			Nckap5
chr1	52630514	52631423	chr1	52630704	52651919	Nemp2	0	1	1	2	TRUE			Mgat5
chr1	52648241	52648602	chr1	52630704	52651919	Nemp2	0	1	1	2	TRUE			Tmem163
chr1	52655067	52655509	chr1	52656285	52727358	Mfsd6	777	1	1	2	TRUE			Map3k19
chr1	52722699	52723054	chr1	52656285	52727358	Mfsd6	0	1	1	2	TRUE			Rab3gap1
chr1	52726208	52727528	chr1	52656285	52727358	Mfsd6	0	1	1	2	TRUE			Zranb3
chr1	52752769	52753004	chr1	52656285	52727358	Mfsd6	-25412	1	1	2	TRUE			Lct
chr1	52764071	52764394	chr1	52789419	52817688	Inpp1	25026	1	1	2	TRUE			Mcm6
chr1	52799515	52800881	chr1	52789419	52817688	Inpp1	0	1	1	2	TRUE			Dars
chr1	52816705	52817936	chr1	52789419	52817688	Inpp1	0	1	1	2	TRUE			Cxcr4
chr1	52854143	52854340	chr1	52845037	52920986	Hibch	0	1	1	2	TRUE			Thsd7b
chr1	52952450	52953065	chr1	52922323	52952840	1700019D03Rik	0	1	1	2	TRUE			Cd55b
chr1	52960114	52960585	chr1	52922323	52963231	1700019D03Rik	0	1	1	2	TRUE			Cd55
chr1	53225848	53226364	chr1	53189188	53297028	Pms1	0	1	1	2	TRUE			Zp3r
chr1	53296706	53297662	chr1	53189188	53297028	Pms1	0	1	1	2	TRUE			C4bp
chr1	53313326	53314077	chr1	53313623	53326342	Osgepl1	0	1	1	2	TRUE			Pfkfb2
chr1	53352258	53352924	chr1	53344616	53352752	Asnsd1	0	1	1	2	TRUE			AA986860
chr1	53692744	53693015	chr1	53397001	53706784	Dnah7a	0	1	1	2	TRUE			Gm28856
chr1	53706462	53707065	chr1	53397001	53706784	Dnah7a	0	1	1	2	TRUE			Fcamr
chr1	53773710	53774483	chr1	53755511	53785215	Stk17b	0	1	1	2	TRUE			Fcmr
chr1	53784206	53785420	chr1	53755511	53785215	Stk17b	0	1	1	2	TRUE			Il10
chr1	53818263	53818606	chr1	53806873	54195034	Hecw2	0	1	1	2	TRUE			Mapkapk2
chr1	53823764	53824086	chr1	53806873	54195034	Hecw2	0	1	1	2	TRUE			Dyrk3
chr1	53850839	53851902	chr1	53806873	54195034	Hecw2	0	1	1	2	TRUE			Eif2d
chr1	53856705	53857301	chr1	53806873	54195034	Hecw2	0	1	1	2	TRUE			Rassf5
chr1	53906101	53906573	chr1	53806873	54195034	Hecw2	0	1	1	2	TRUE			Ikbke
chr1	53977827	53978319	chr1	53806873	54195034	Hecw2	0	1	1	2	TRUE			Srgap2
chr1	54018030	54018274	chr1	53806873	54195034	Hecw2	0	1	1	2	TRUE			Fam72a
chr1	54194200	54194806	chr1	53806873	54195034	Hecw2	0	1	1	2	TRUE			Avpr1b
chr1	54250483	54251043	chr1	54250682	54368727	Ccdc150	0	1	1	2	TRUE			Ctse
chr1	54438571	54439245	chr1	54395876	54439026	Gtf3c3	0	1	1	2	TRUE			Rab7b
chr1	54492426	54492857	chr1	54472999	54557684	Pgap1	0	1	1	2	TRUE			Slc26a9
chr1	54557162	54558123	chr1	54472999	54557684	Pgap1	0	1	1	2	TRUE			Pm20d1
chr1	54585269	54585782	chr1	54472999	54557684	Pgap1	-27586	1	1	2	TRUE			Slc41a1
chr1	54684276	54684865	chr1	54645339	54926387	Ankrd44	0	1	1	2	TRUE			Rab29
chr1	54690482	54691138	chr1	54645339	54926387	Ankrd44	0	1	1	2	TRUE			Nucks1
chr1	54820950	54821441	chr1	54645339	54926387	Ankrd44	0	1	1	2	TRUE			Slc45a3
chr1	54826649	54826861	chr1	54645339	54926387	Ankrd44	0	1	1	2	TRUE			Elk4
chr1	54867187	54867416	chr1	54645339	54926387	Ankrd44	0	1	1	2	TRUE			Mfsd4a
chr1	54870888	54871624	chr1	54645339	54926387	Ankrd44	0	1	1	2	TRUE			Gm37120
chr1	54874257	54874446	chr1	54645339	54926387	Ankrd44	0	1	1	2	TRUE			Cdk18
chr1	54882397	54882650	chr1	54645339	54926387	Ankrd44	0	1	1	2	TRUE			Lemd1
chr1	54896560	54896975	chr1	54645339	54926387	Ankrd44	0	1	1	2	TRUE			Klhdc8a
chr1	54912276	54912764	chr1	54645339	54926387	Ankrd44	0	1	1	2	TRUE			Nuak2
chr1	54914421	54914723	chr1	54645339	54926387	Ankrd44	0	1	1	2	TRUE			Tmcc2
chr1	54925436	54926873	chr1	54645339	54926387	Ankrd44	0	1	1	2	TRUE			Dstyk
chr1	55026902	55027949	chr1	54985169	55027478	Sf3b1	0	1	1	2	TRUE			6030442K20Rik
chr1	55028817	55029311	chr1	54985169	55027478	Sf3b1	-1340	1	1	2	TRUE			Cntn2
chr1	55131021	55131922	chr1	55131244	55154899	Mob4	0	1	1	2	TRUE			Nfasc
chr1	55208930	55209760	chr1	55170159	55226782	Rftn2	0	1	1	2	TRUE			Lrrn2
chr1	55210180	55210707	chr1	55170159	55226782	Rftn2	0	1	1	2	TRUE			Mdm4
chr1	55236867	55238664	chr1	55237176	55240058	Mars2	0	1	1	2	TRUE			Pik3c2b
chr1	55239245	55239540	chr1	55237176	55240058	Mars2	0	1	1	2	TRUE			Ppp1r15b
chr1	55363242	55363960	chr1	55248710	55363753	Boll	0	1	1	2	TRUE			Plekha6
chr1	55405291	55406694	chr1	55405945	55754285	Plcl1	0	1	1	2	TRUE			Golt1a
chr1	55418913	55419378	chr1	55405945	55754285	Plcl1	0	1	1	2	TRUE			Kiss1
chr1	55436757	55437339	chr1	55405945	55754285	Plcl1	0	1	1	2	TRUE			Ren2
chr1	55446092	55446614	chr1	55405945	55754285	Plcl1	0	1	1	2	TRUE			Etnk2
chr1	55512466	55513300	chr1	55405945	55754285	Plcl1	0	1	1	2	TRUE			Sox13
chr1	55528536	55529084	chr1	55405945	55754285	Plcl1	0	1	1	2	TRUE			Zc3h11a
chr1	55606103	55606455	chr1	55405945	55754285	Plcl1	0	1	1	2	TRUE			Lax1
chr1	55618013	55619352	chr1	55405945	55754285	Plcl1	0	1	1	2	TRUE			Optc
chr1	55874309	55874952	chr1	55931240	55972098	9130227L01Rik	56289	1	1	2	TRUE			Prelp
chr1	55890882	55891156	chr1	55931240	55972098	9130227L01Rik	40085	1	1	2	TRUE			Fmod
chr1	55903263	55904405	chr1	55931240	55972098	9130227L01Rik	26836	1	1	2	TRUE			Gm19497
chr1	56030612	56031383	chr1	56018977	56020203	1700003I22Rik	-10410	1	1	2	TRUE			Btg2
chr1	56031561	56031834	chr1	56018977	56020203	1700003I22Rik	-11359	1	1	2	TRUE			Chit1
chr1	56795051	56795516	chr1	56793980	56971334	Satb2	0	1	1	2	TRUE			Chil1
chr1	56972209	56973541	chr1	56793980	56978650	Satb2	0	1	1	2	TRUE			Mybph
chr1	56977103	56977915	chr1	56793980	56978650	Satb2	0	1	1	2	TRUE			Adora1
chr1	56983634	56984395	chr1	56793980	56980248	Satb2	-3387	1	1	2	TRUE			Ppfia4
chr1	56994936	56995268	chr1	56793980	56980248	Satb2	-14689	1	1	2	TRUE			Tmem183a
chr1	57334029	57334246	chr1	57359221	57377544	4930558J18Rik	24976	1	1	2	TRUE			Cyb5r1
chr1	57377226	57378142	chr1	57359221	57377544	4930558J18Rik	0	1	1	2	TRUE			Adipor1
chr1	57406170	57406968	chr1	57388243	57406674	Tyw5	0	1	1	2	TRUE			Klhl12
chr1	57429030	57429547	chr1	57406265	57417952	Maip1	-11079	1	1	2	TRUE			Rabif
chr1	57436605	57437147	chr1	57406265	57417952	Maip1	-18654	1	1	2	TRUE			Kdm5b
chr1	57774031	57775482	chr1	57774860	57948397	Spats2l	0	1	1	2	TRUE			Syt2
chr1	57836864	57837493	chr1	57774860	57948397	Spats2l	0	1	1	2	TRUE			Ppp1r12b
chr1	57852652	57853084	chr1	57774860	57948397	Spats2l	0	1	1	2	TRUE			Ube2t
chr1	57969350	57970382	chr1	57955100	57969524	Kctd18	0	1	1	2	TRUE			Lgr6
chr1	57995606	57996235	chr1	57985339	58025897	Sgo2a	0	1	1	2	TRUE			Ptprv
chr1	58029306	58030408	chr1	58029968	58106410	Aox1	0	1	1	2	TRUE			Arl8a
chr1	58195352	58195905	chr1	58113135	58200452	Aox3	0	1	1	2	TRUE			Gpr37l1
chr1	58210292	58211064	chr1	58210396	58268596	Aox4	0	1	1	2	TRUE			Elf3
chr1	58296125	58296596	chr1	58278325	58379264	Aox2	0	1	1	2	TRUE			Rnpep
chr1	58303567	58304099	chr1	58278325	58379264	Aox2	0	1	1	2	TRUE			Timm17a
chr1	58311222	58311636	chr1	58278325	58379264	Aox2	0	1	1	2	TRUE			Lmod1
chr1	58333309	58333488	chr1	58278325	58379264	Aox2	0	1	1	2	TRUE			Shisa4
chr1	58339691	58340854	chr1	58278325	58379264	Aox2	0	1	1	2	TRUE			Ipo9
chr1	58344002	58344193	chr1	58278325	58379264	Aox2	0	1	1	2	TRUE			Nav1
chr1	58359294	58359980	chr1	58278325	58379264	Aox2	0	1	1	2	TRUE			Gm4793
chr1	58392271	58393945	chr1	58392897	58407354	Bzw1	0	1	1	2	TRUE			Csrp1
chr1	58415468	58415723	chr1	58411987	58424088	Clk1	0	1	1	2	TRUE			Phlda3
chr1	58422672	58424337	chr1	58411987	58424088	Clk1	0	1	1	2	TRUE			Tnni1
chr1	58444855	58446002	chr1	58430992	58445486	Ppil3	0	1	1	2	TRUE			Lad1
chr1	58454231	58454774	chr1	58445150	58462276	Nif3l1	0	1	1	2	TRUE			Tnnt2
chr1	58504454	58505207	chr1	58462770	58505109	Orc2	0	1	1	2	TRUE			Pkp1
chr1	58585722	58586831	chr1	58522805	58586154	Fam126b	0	1	1	2	TRUE			Igfn1
chr1	58603811	58604184	chr1	58586396	58595964	Ndufb3	-7848	1	1	2	TRUE			Tmem9
chr1	58618229	58618634	chr1	58586396	58595964	Ndufb3	-22266	1	1	2	TRUE			Ascl5
chr1	58652405	58653227	chr1	58652640	58655831	Gm20257	0	1	1	2	TRUE			Cacna1s
chr1	58669877	58670074	chr1	58658120	58692445	Flacc1	0	1	1	2	TRUE			Gm15850
chr1	58697547	58697907	chr1	58658120	58695989	Flacc1	-1559	1	1	2	TRUE			Kif21b
chr1	58711099	58712741	chr1	58711490	58713889	Cflar	0	1	1	2	TRUE			Inava
chr1	58761202	58761873	chr1	58711490	58758882	Cflar	-2321	1	1	2	TRUE			Gpr25
chr1	58794955	58796075	chr1	58795373	58847503	Casp8	0	1	1	2	TRUE			Camsap2
chr1	58797461	58797658	chr1	58795373	58847503	Casp8	0	1	1	2	TRUE			Kif14
chr1	58802197	58803778	chr1	58795373	58847503	Casp8	0	1	1	2	TRUE			Zfp281
chr1	58897484	58898035	chr1	58900449	58973482	Trak2	2415	1	1	2	TRUE			Gm19705
chr1	58953851	58954287	chr1	58900449	58973482	Trak2	0	1	1	2	TRUE			Nr5a2
chr1	58956284	58956589	chr1	58900449	58973482	Trak2	0	1	1	2	TRUE			Mir181a-1
chr1	59150609	59151032	chr1	59120934	59161636	Mpp4	0	1	1	2	TRUE			Ptprc
chr1	59160336	59161099	chr1	59120934	59161636	Mpp4	0	1	1	2	TRUE			Atp6v1g3
chr1	59162835	59163661	chr1	59120934	59163389	Mpp4	0	1	1	2	TRUE			Nek7
chr1	59171874	59172314	chr1	59162755	59237093	Als2	0	1	1	2	TRUE			Gm5833
chr1	59195020	59195564	chr1	59162755	59237093	Als2	0	1	1	2	TRUE			Lhx9
chr1	59316212	59316977	chr1	59256905	59352496	Cdk15	0	1	1	2	TRUE			2310009B15Rik
chr1	59332957	59333344	chr1	59256905	59352496	Cdk15	0	1	1	2	TRUE			1700019P21Rik
chr1	59400437	59401310	chr1	59256905	59352496	Cdk15	-47942	1	1	2	TRUE			Dennd1b
chr1	59487632	59488081	chr1	59482146	59486955	Fzd7	-678	1	1	2	TRUE			Zbtb41
chr1	59584764	59585059	chr1	59516263	59634509	Gm973	0	1	1	2	TRUE			Aspm
chr1	59593439	59593708	chr1	59516263	59634509	Gm973	0	1	1	2	TRUE			Kcnt2
chr1	59608467	59608663	chr1	59516263	59634509	Gm973	0	1	1	2	TRUE			Cdc73
chr1	59623292	59623771	chr1	59516263	59634509	Gm973	0	1	1	2	TRUE			Glrx2
chr1	59669931	59671266	chr1	59639433	59670834	Sumo1	0	1	1	2	TRUE			Uchl5
chr1	59684666	59685855	chr1	59685005	59711510	Nop58	0	1	1	2	TRUE			Rgs2
chr1	59762397	59764153	chr1	59764278	59878081	Bmpr2	126	1	1	2	TRUE			Rgs13
chr1	59830061	59830668	chr1	59764278	59878081	Bmpr2	0	1	1	2	TRUE			Rgs1
chr1	59906920	59907581	chr1	59913005	59985348	Fam117b	5425	1	1	2	TRUE			Rgs21
chr1	59912473	59914072	chr1	59913005	59985348	Fam117b	0	1	1	2	TRUE			Rgs18
chr1	59923137	59923391	chr1	59913005	59985348	Fam117b	0	1	1	2	TRUE			Gm29514
chr1	60015993	60016577	chr1	59989067	60043122	Ica1l	0	1	1	2	TRUE			Brinp3
chr1	60042453	60043048	chr1	59989067	60043122	Ica1l	0	1	1	2	TRUE			Pla2g4a
chr1	60097475	60098766	chr1	60076867	60097907	Wdr12	0	1	1	2	TRUE			Ptgs2os
chr1	60158496	60158752	chr1	60098246	60153953	Carf	-4544	1	1	2	TRUE			Ptgs2
chr1	60408968	60410464	chr1	60409618	60481163	Abi2	0	1	1	2	TRUE			Ptgs2os2
chr1	60447045	60447407	chr1	60409618	60481163	Abi2	0	1	1	2	TRUE			Pdc
chr1	60483011	60483227	chr1	60483184	60566765	Raph1	0	1	1	2	TRUE			Tpr
chr1	60565424	60567527	chr1	60483184	60566765	Raph1	0	1	1	2	TRUE			Prg4
chr1	60579940	60580219	chr1	60483184	60566765	Raph1	-13176	1	1	2	TRUE			Hmcn1
chr1	60658549	60658748	chr1	60746387	60773359	Cd28	87640	1	1	2	TRUE			C730036E19Rik
chr1	60669923	60670878	chr1	60746387	60773359	Cd28	75510	1	1	2	TRUE			3110040M04Rik
chr1	60681303	60681519	chr1	60746387	60773359	Cd28	64869	1	1	2	TRUE			Ivns1abp
chr1	60702624	60703136	chr1	60746387	60773359	Cd28	43252	1	1	2	TRUE			Swt1
chr1	60715487	60716114	chr1	60746387	60773359	Cd28	30274	1	1	2	TRUE			Trmt1l
chr1	60745612	60746499	chr1	60746387	60773359	Cd28	0	1	1	2	TRUE			Rnf2
chr1	60755586	60756197	chr1	60746387	60773359	Cd28	0	1	1	2	TRUE			Niban1
chr1	60822902	60823267	chr1	60746387	60773359	Cd28	-49544	1	1	2	TRUE			1700025G04Rik
chr1	60862944	60863999	chr1	60909024	60915832	Ctla4	45026	1	1	2	TRUE			Tsen15
chr1	60909000	60909243	chr1	60909024	60915832	Ctla4	0	1	1	2	TRUE			Colgalt2
chr1	60911704	60911907	chr1	60909024	60915832	Ctla4	0	1	1	2	TRUE			Rgl1
chr1	60916073	60916781	chr1	60909024	60915832	Ctla4	-242	1	1	2	TRUE			Arpc5
chr1	60960225	60961344	chr1	60977913	61000321	Icos	16570	1	1	2	TRUE			Ncf2
chr1	61373491	61373956	chr1	61378431	61395904	9530026F06Rik	4476	1	1	2	TRUE			Smg7
chr1	61586494	61587184	chr1	61638823	62642284	Pard3b	51640	1	1	2	TRUE			Nmnat2
chr1	61638699	61640104	chr1	61638823	62642284	Pard3b	0	1	1	2	TRUE			Lamc2
chr1	61670885	61671102	chr1	61638823	62642284	Pard3b	0	1	1	2	TRUE			Lamc1
chr1	61771338	61771711	chr1	61638823	62642284	Pard3b	0	1	1	2	TRUE			E330020D12Rik
chr1	62295505	62295767	chr1	61638823	62642284	Pard3b	0	1	1	2	TRUE			Shcbp1l
chr1	62301798	62301992	chr1	61638823	62642284	Pard3b	0	1	1	2	TRUE			Dhx9
chr1	62307131	62307702	chr1	61638823	62642284	Pard3b	0	1	1	2	TRUE			Npl
chr1	62539914	62540098	chr1	61638823	62642284	Pard3b	0	1	1	2	TRUE			Rgs8
chr1	62678758	62679145	chr1	62703316	62797091	Nrp2	24172	1	1	2	TRUE			Rgs16
chr1	62701160	62701495	chr1	62703316	62797091	Nrp2	1822	1	1	2	TRUE			Rnasel
chr1	62703034	62703755	chr1	62703316	62797091	Nrp2	0	1	1	2	TRUE			Rgsl1
chr1	62706167	62707867	chr1	62703316	62797091	Nrp2	0	1	1	2	TRUE			Teddm2
chr1	62724543	62725094	chr1	62703316	62797091	Nrp2	0	1	1	2	TRUE			Teddm1a
chr1	62729189	62730058	chr1	62703316	62797091	Nrp2	0	1	1	2	TRUE			Glul
chr1	62750506	62751708	chr1	62703316	62797091	Nrp2	0	1	1	2	TRUE			LOC108167736
chr1	62760073	62760687	chr1	62703316	62797091	Nrp2	0	1	1	2	TRUE			Zfp648
chr1	62774406	62774582	chr1	62703316	62797091	Nrp2	0	1	1	2	TRUE			Cacna1e
chr1	62795669	62796132	chr1	62703316	62797091	Nrp2	0	1	1	2	TRUE			Gm9530
chr1	62984410	62984946	chr1	63047800	63114267	Ino80d	62855	1	1	2	TRUE			Ier5
chr1	63108092	63108352	chr1	63047800	63114267	Ino80d	0	1	1	2	TRUE			Mr1
chr1	63113141	63114808	chr1	63047800	63114267	Ino80d	0	1	1	2	TRUE			Stx6
chr1	63130020	63130641	chr1	63114470	63158295	Ino80dos	0	1	1	2	TRUE			BC034090
chr1	63176438	63177170	chr1	63143591	63176822	Ndufs1	0	1	1	2	TRUE			Xpr1
chr1	63181082	63181332	chr1	63176830	63180486	Eef1b2	-597	1	1	2	TRUE			Gm5532
chr1	63247138	63247542	chr1	63200357	63314575	Zdbf2	0	1	1	2	TRUE			Acbd6
chr1	63247921	63248213	chr1	63200357	63314575	Zdbf2	0	1	1	2	TRUE			Lhx4
chr1	63437674	63437883	chr1	63445890	63596101	Adam23	8008	1	1	2	TRUE			Qsox1
chr1	63446167	63446684	chr1	63445890	63596101	Adam23	0	1	1	2	TRUE			Tor1aip2
chr1	63517785	63518128	chr1	63445890	63596101	Adam23	0	1	1	2	TRUE			Fam163a
chr1	63639817	63640193	chr1	63622850	63686927	Dytn	0	1	1	2	TRUE			Tdrd5
chr1	63668807	63669069	chr1	63622850	63686927	Dytn	0	1	1	2	TRUE			Nphs2
chr1	63730133	63730859	chr1	63698826	63730318	Mdh1b	0	1	1	2	TRUE			Axdnd1
chr1	63763235	63763668	chr1	63754908	63769267	4933402D24Rik	0	1	1	2	TRUE			Soat1
chr1	63879254	63880123	chr1	63964726	63968999	Gm13749	84604	1	1	2	TRUE			Abl2
chr1	64000730	64000949	chr1	63964726	63968999	Gm13749	-31732	1	1	2	TRUE			Tor3a
chr1	64087972	64088708	chr1	64035670	64121389	Klf7	0	1	1	2	TRUE			Fam20b
chr1	64446155	64446345	chr1	64532803	64604548	Creb1	86459	1	1	2	TRUE			Ralgps2
chr1	64448238	64449110	chr1	64532803	64604548	Creb1	83694	1	1	2	TRUE			Tex35
chr1	64481865	64482757	chr1	64532803	64604548	Creb1	50047	1	1	2	TRUE			Rasal2
chr1	64559945	64560437	chr1	64532803	64604548	Creb1	0	1	1	2	TRUE			Cryzl2
chr1	64603314	64603784	chr1	64532803	64604548	Creb1	0	1	1	2	TRUE			Sec16b
chr1	64717498	64717834	chr1	64691344	64725642	Ccnyl1	0	1	1	2	TRUE			Brinp2
chr1	64736115	64736688	chr1	64730557	64737750	Fzd5	0	1	1	2	TRUE			Astn1
chr1	64755672	64757451	chr1	64730557	64737750	Fzd5	-17923	1	1	2	TRUE			Pappa2
chr1	64791383	64791619	chr1	64789120	64956824	Plekhm3	0	1	1	2	TRUE			1600012P17Rik
chr1	64809078	64809416	chr1	64789120	64956824	Plekhm3	0	1	1	2	TRUE			Cop1
chr1	64823628	64823866	chr1	64789120	64956824	Plekhm3	0	1	1	2	TRUE			Tnr
chr1	64876238	64876630	chr1	64789120	64956824	Plekhm3	0	1	1	2	TRUE			Gm37294
chr1	64884147	64884439	chr1	64789120	64956824	Plekhm3	0	1	1	2	TRUE			4930523C07Rik
chr1	64906282	64906504	chr1	64789120	64956824	Plekhm3	0	1	1	2	TRUE			Mrps14
chr1	64949462	64949682	chr1	64789120	64956824	Plekhm3	0	1	1	2	TRUE			Rabgap1l
chr1	64956509	64957200	chr1	64789120	64956824	Plekhm3	0	1	1	2	TRUE			Rc3h1
chr1	65010158	65010441	chr1	65013077	65032759	Akr1cl	2637	1	1	2	TRUE			Serpinc1
chr1	65112177	65112569	chr1	65105284	65123214	D630023F18Rik	0	1	1	2	TRUE			Dars2
chr1	65115767	65115985	chr1	65105284	65123214	D630023F18Rik	0	1	1	2	TRUE			Cenpl
chr1	65311341	65311708	chr1	65311256	65389244	Pth2r	0	1	1	2	TRUE			Klhl20
chr1	66174792	66175656	chr1	66175328	66442583	Map2	0	1	1	2	TRUE			Ankrd45
chr1	66277388	66277606	chr1	66175328	66442583	Map2	0	1	1	2	TRUE			Prdx6
chr1	66467885	66468416	chr1	66467933	66699150	Unc80	0	1	1	2	TRUE			Tnfsf4
chr1	66672742	66673096	chr1	66467933	66699150	Unc80	0	1	1	2	TRUE			Tnfsf18
chr1	66862579	66863970	chr1	66830838	66863309	Acadl	0	1	1	2	TRUE			Fasl
chr1	66881778	66882193	chr1	66830838	66863309	Acadl	-18470	1	1	2	TRUE			Suco
chr1	66895676	66896911	chr1	66924295	66935366	Myl1	27385	1	1	2	TRUE			4930558K02Rik
chr1	66987492	66988130	chr1	67000516	67038834	Lancl1	12387	1	1	2	TRUE			Dnm3
chr1	66992800	66993038	chr1	67000516	67038834	Lancl1	7479	1	1	2	TRUE			Eef1aknmt
chr1	67003733	67004187	chr1	67000516	67038834	Lancl1	0	1	1	2	TRUE			Vamp4
chr1	67038481	67039218	chr1	67000516	67038834	Lancl1	0	1	1	2	TRUE			Myoc
chr1	67061558	67061908	chr1	67000516	67038872	Lancl1	-22687	1	1	2	TRUE			Prrc2c
chr1	68768601	68768829	chr1	68032186	69108059	Erbb4	0	1	1	2	TRUE			Fmo1
chr1	69106067	69107704	chr1	68032186	69108059	Erbb4	0	1	1	2	TRUE			Mroh9
chr1	69107940	69108623	chr1	68032186	69108059	Erbb4	0	1	1	2	TRUE			Prrx1
chr1	69591432	69591672	chr1	69531209	69685960	Ikzf2	0	1	1	2	TRUE			Gorab
chr1	69606914	69607348	chr1	69531209	69685960	Ikzf2	0	1	1	2	TRUE			Gm51663
chr1	69637953	69638614	chr1	69531209	69685960	Ikzf2	0	1	1	2	TRUE			Kifap3
chr1	69655066	69656001	chr1	69531209	69685960	Ikzf2	0	1	1	2	TRUE			Scyl3
chr1	69656650	69657336	chr1	69531209	69685960	Ikzf2	0	1	1	2	TRUE			BC055324
chr1	69686994	69688362	chr1	69531209	69685960	Ikzf2	-1035	1	1	2	TRUE			Sell
chr1	69688955	69689272	chr1	69531209	69685960	Ikzf2	-2996	1	1	2	TRUE			Selp
chr1	69759304	69760022	chr1	69826969	69926250	Spag16	66948	1	1	2	TRUE			Gm16548
chr1	69828994	69829336	chr1	69826969	69926250	Spag16	0	1	1	2	TRUE			F5
chr1	70209091	70209401	chr1	69826969	70725132	Spag16	0	1	1	2	TRUE			Ccdc181
chr1	70239132	70239357	chr1	69826969	70725132	Spag16	0	1	1	2	TRUE			Nme7
chr1	70451950	70452126	chr1	69826969	70725132	Spag16	0	1	1	2	TRUE			Atp1b1
chr1	70452322	70452509	chr1	69826969	70725132	Spag16	0	1	1	2	TRUE			Gm26685
chr1	70873155	70873360	chr1	70725714	70885381	Vwc2l	0	1	1	2	TRUE			Dpt
chr1	70918147	70918697	chr1	70725714	70885397	Vwc2l	-32751	1	1	2	TRUE			Gm20743
chr1	71004275	71004581	chr1	71027534	71102972	Bard1	22954	1	1	2	TRUE			1700029M03Rik
chr1	71045188	71045409	chr1	71027534	71102972	Bard1	0	1	1	2	TRUE			4930568G15Rik
chr1	71451624	71451824	chr1	71243089	71414910	Abca12	-36715	1	1	2	TRUE			Tbx19
chr1	71506496	71506739	chr1	71557155	71579403	Atic	50417	1	1	2	TRUE			Sft2d2
chr1	71652577	71653952	chr1	71585472	71653234	Fn1	0	1	1	2	TRUE			Tiprl
chr1	71885978	71886573	chr1	71888111	71891204	Gm8883	1539	1	1	2	TRUE			Gpr161
chr1	71938139	71939070	chr1	71958997	72005195	4933417E11Rik	19928	1	1	2	TRUE			Dcaf6
chr1	71970874	71971112	chr1	71958997	72005195	4933417E11Rik	0	1	1	2	TRUE			Adcy10
chr1	72211907	72212372	chr1	72159232	72212307	Mreg	0	1	1	2	TRUE			Mpzl1
chr1	72225538	72226804	chr1	72221771	72223509	Gm51630	-2030	1	1	2	TRUE			Rcsd1
chr1	72236425	72237351	chr1	72243992	72274869	D230017M19Rik	6642	1	1	2	TRUE			Creg1
chr1	72283866	72284531	chr1	72259172	72284321	Pecr	0	1	1	2	TRUE			Cd247
chr1	72306843	72307766	chr1	72307420	72394953	Xrcc5	0	1	1	2	TRUE			Pou2f1
chr1	72449869	72450155	chr1	72427111	72537159	Marchf4	0	1	1	2	TRUE			Dusp27
chr1	72536911	72537257	chr1	72427111	72537159	Marchf4	0	1	1	2	TRUE			Gpa33
chr1	72582850	72583594	chr1	72583250	72636790	Smarcal1	0	1	1	2	TRUE			Mael
chr1	72599306	72600059	chr1	72583250	72636790	Smarcal1	0	1	1	2	TRUE			Ildr2
chr1	72696354	72696529	chr1	72642979	72700564	Ankar	0	1	1	2	TRUE			Tada1
chr1	72710922	72711823	chr1	72711259	72713813	Rpl37a	0	1	1	2	TRUE			Pogk
chr1	72823718	72823909	chr1	72824479	72852471	Igfbp2	571	1	1	2	TRUE			Gm33354
chr1	72824520	72825001	chr1	72824479	72852471	Igfbp2	0	1	1	2	TRUE			Gm4846
chr1	72854957	72855184	chr1	72824479	72852471	Igfbp2	-2487	1	1	2	TRUE			Fmo9
chr1	72868898	72869304	chr1	72858064	72874865	Igfbp5	0	1	1	2	TRUE			Fam78b
chr1	72870296	72871256	chr1	72858064	72874865	Igfbp5	0	1	1	2	TRUE			Uck2
chr1	72877974	72878267	chr1	72858064	72874865	Igfbp5	-3110	1	1	2	TRUE			Mir6347
chr1	72945611	72946462	chr1	73015074	73015899	Tnp1	68613	1	1	2	TRUE			Tmco1
chr1	73072532	73072784	chr1	73016035	73025508	1700027A15Rik	-47025	1	1	2	TRUE			Aldh9a1
chr1	73096468	73097094	chr1	73138584	73140677	Gm31254	41491	1	1	2	TRUE			Mgst3
chr1	73097325	73097695	chr1	73138584	73140677	Gm31254	40890	1	1	2	TRUE			Lrrc52
chr1	73826283	73826560	chr1	73618380	73864466	6030407O03Rik	0	1	1	2	TRUE			Rxrg
chr1	73829032	73829343	chr1	73618380	73864466	6030407O03Rik	0	1	1	2	TRUE			Lmx1a
chr1	73936505	73937379	chr1	73910231	74124548	Tns1	0	1	1	2	TRUE			Pbx1
chr1	73954622	73955001	chr1	73910231	74124548	Tns1	0	1	1	2	TRUE			Mir6348
chr1	73955396	73955872	chr1	73910231	74124548	Tns1	0	1	1	2	TRUE			Nuf2
chr1	73970107	73970665	chr1	73910231	74124548	Tns1	0	1	1	2	TRUE			Ccdc190
chr1	73986889	73987099	chr1	73910231	74124548	Tns1	0	1	1	2	TRUE			Hsd17b7
chr1	73998288	73998985	chr1	73910231	74124548	Tns1	0	1	1	2	TRUE			Ddr2
chr1	74000300	74000563	chr1	73910231	74124548	Tns1	0	1	1	2	TRUE			Uap1
chr1	74001504	74001743	chr1	73910231	74124548	Tns1	0	1	1	2	TRUE			Uhmk1
chr1	74007430	74008196	chr1	73910231	74124548	Tns1	0	1	1	2	TRUE			Gm6345
chr1	74015114	74015296	chr1	73910231	74124548	Tns1	0	1	1	2	TRUE			Nos1ap
chr1	74015857	74016091	chr1	73910231	74124548	Tns1	0	1	1	2	TRUE			Olfml2b
chr1	74024990	74025537	chr1	73910231	74124548	Tns1	0	1	1	2	TRUE			Atf6
chr1	74027644	74027933	chr1	73910231	74124548	Tns1	0	1	1	2	TRUE			Dusp12
chr1	74031131	74031344	chr1	73910231	74124548	Tns1	0	1	1	2	TRUE			Fcrlb
chr1	74034701	74034958	chr1	73910231	74124548	Tns1	0	1	1	2	TRUE			Fcgr2b
chr1	74036558	74037263	chr1	73910231	74124548	Tns1	0	1	1	2	TRUE			Fcgr4
chr1	74055653	74055889	chr1	73910231	74124548	Tns1	0	1	1	2	TRUE			Cfap126
chr1	74067883	74069509	chr1	73910231	74124548	Tns1	0	1	1	2	TRUE			Sdhc
chr1	74074556	74075039	chr1	73910231	74124548	Tns1	0	1	1	2	TRUE			Mpz
chr1	74077437	74077650	chr1	73910231	74124548	Tns1	0	1	1	2	TRUE			Pcp4l1
chr1	74082701	74083276	chr1	73910231	74124548	Tns1	0	1	1	2	TRUE			Ndufs2
chr1	74084680	74084983	chr1	73910231	74124548	Tns1	0	1	1	2	TRUE			Adamts4
chr1	74098278	74099333	chr1	73910231	74124548	Tns1	0	1	1	2	TRUE			B4galt3
chr1	74124252	74125558	chr1	73910231	74124548	Tns1	0	1	1	2	TRUE			Usp21
chr1	74134011	74134247	chr1	74125540	74148223	Rufy4	0	1	1	2	TRUE			Ufc1
chr1	74135057	74135915	chr1	74125540	74148223	Rufy4	0	1	1	2	TRUE			Dedd
chr1	74172719	74173143	chr1	74153993	74161246	Cxcr2	-11474	1	1	2	TRUE			Nit1
chr1	74179798	74180241	chr1	74191785	74194631	Cxcr1	11545	1	1	2	TRUE			Klhdc9
chr1	74195918	74196711	chr1	74191785	74194631	Cxcr1	-1288	1	1	2	TRUE			Nectin4
chr1	74227306	74227611	chr1	74236516	74268209	Arpc2	8906	1	1	2	TRUE			Arhgap30
chr1	74236134	74237216	chr1	74236516	74268209	Arpc2	0	1	1	2	TRUE			Usf1
chr1	74239733	74239994	chr1	74236516	74268209	Arpc2	0	1	1	2	TRUE			F11r
chr1	74248785	74249553	chr1	74236516	74268209	Arpc2	0	1	1	2	TRUE			Alyref2
chr1	74260058	74260311	chr1	74236516	74268209	Arpc2	0	1	1	2	TRUE			Cd244a
chr1	74262569	74262905	chr1	74236516	74268209	Arpc2	0	1	1	2	TRUE			Ly9
chr1	74275128	74275359	chr1	74278599	74279589	Gpbar1	3241	1	1	2	TRUE			Slamf7
chr1	74295176	74296321	chr1	74285033	74353692	Pnkd	0	1	1	2	TRUE			Cd48
chr1	74303449	74304451	chr1	74285033	74353692	Pnkd	0	1	1	2	TRUE			Slamf1
chr1	74308736	74308981	chr1	74285033	74353692	Pnkd	0	1	1	2	TRUE			Cd84
chr1	74313423	74313726	chr1	74285033	74353692	Pnkd	0	1	1	2	TRUE			Slamf6
chr1	74330925	74332956	chr1	74285033	74353692	Pnkd	0	1	1	2	TRUE			Vangl2
chr1	74361866	74362144	chr1	74362134	74369321	Catip	0	1	1	2	TRUE			Nhlh1
chr1	74368341	74368595	chr1	74362134	74369321	Catip	0	1	1	2	TRUE			Ncstn
chr1	74379245	74380044	chr1	74375202	74386051	Slc11a1	0	1	1	2	TRUE			Copa
chr1	74386629	74387284	chr1	74375202	74386051	Slc11a1	-579	1	1	2	TRUE			Pex19
chr1	74389825	74390816	chr1	74391608	74397285	Ctdsp1	793	1	1	2	TRUE			Dcaf8
chr1	74391385	74392315	chr1	74391608	74397285	Ctdsp1	0	1	1	2	TRUE			Pea15a
chr1	74594256	74594918	chr1	74593747	74601397	Rnf25	0	1	1	2	TRUE			Casq1
chr1	74600937	74601702	chr1	74593747	74601397	Rnf25	0	1	1	2	TRUE			Atp1a4
chr1	74661472	74662374	chr1	74661701	74701832	Ttll4	0	1	1	2	TRUE			Atp1a2
chr1	74713161	74713739	chr1	74713534	74737897	Cyp27a1	0	1	1	2	TRUE			Igsf8
chr1	74748697	74749041	chr1	74738921	74748955	Prkag3	0	1	1	2	TRUE			Kcnj9
chr1	74759881	74760081	chr1	74738921	74748955	Prkag3	-10927	1	1	2	TRUE			Kcnj10
chr1	74763178	74763470	chr1	74771891	74785319	Wnt6	8422	1	1	2	TRUE			Pigm
chr1	74772793	74773525	chr1	74771891	74785319	Wnt6	0	1	1	2	TRUE			Slamf9
chr1	74784148	74784653	chr1	74771891	74785319	Wnt6	0	1	1	2	TRUE			Igsf9
chr1	74787921	74788415	chr1	74771891	74785319	Wnt6	-2603	1	1	2	TRUE			Tagln2
chr1	74794447	74795069	chr1	74792018	74804175	Wnt10a	0	1	1	2	TRUE			Cfap45
chr1	74802947	74803696	chr1	74792018	74804175	Wnt10a	0	1	1	2	TRUE			4933439K11Rik
chr1	74806696	74806888	chr1	74792018	74804175	Wnt10a	-2522	1	1	2	TRUE			Vsig8
chr1	74807904	74808550	chr1	74792018	74804175	Wnt10a	-3730	1	1	2	TRUE			Slamf8
chr1	74816796	74817478	chr1	74792018	74804175	Wnt10a	-12622	1	1	2	TRUE			Dusp23
chr1	74854567	74855141	chr1	74850894	74879953	Gm16582	0	1	1	2	TRUE			Gm35742
chr1	74855880	74856297	chr1	74850894	74879953	Gm16582	0	1	1	2	TRUE			Olfr418
chr1	74880917	74881313	chr1	74881508	74885408	Fev	196	1	1	2	TRUE			Ackr1
chr1	74882371	74883106	chr1	74881508	74885408	Fev	0	1	1	2	TRUE			Cadm3
chr1	74895175	74895371	chr1	74889933	74893143	Cryba2	-2033	1	1	2	TRUE			Aim2
chr1	74915724	74915922	chr1	74902079	74935599	Cfap65	0	1	1	2	TRUE			Ifi204
chr1	74948364	74948602	chr1	74945314	74951672	Ihh	0	1	1	2	TRUE			Mndal
chr1	74948812	74949101	chr1	74945314	74951672	Ihh	0	1	1	2	TRUE			Ifi203
chr1	74949926	74950589	chr1	74945314	74951672	Ihh	0	1	1	2	TRUE			Olfr433
chr1	74964555	74964759	chr1	74967345	75046639	Nhej1	2587	1	1	2	TRUE			Olfr231
chr1	74997351	74997541	chr1	74967345	75046639	Nhej1	0	1	1	2	TRUE			Spta1
chr1	75016971	75017293	chr1	74967345	75046639	Nhej1	0	1	1	2	TRUE			Olfr419
chr1	75141384	75143283	chr1	75135761	75141691	Cnppd1	0	1	1	2	TRUE			Olfr220
chr1	75179284	75180549	chr1	75171640	75180392	Abcb6	0	1	1	2	TRUE			Fmn2
chr1	75191597	75192666	chr1	75180860	75192010	Atg9a	0	1	1	2	TRUE			Grem2
chr1	75210382	75211180	chr1	75198240	75210755	Glb1l	0	1	1	2	TRUE			Rgs7
chr1	75213068	75213489	chr1	75210828	75215606	Stk16	0	1	1	2	TRUE			Opn3
chr1	75218402	75219779	chr1	75214971	75219294	Tuba4a	0	1	1	2	TRUE			Exo1
chr1	75229147	75229748	chr1	75220094	75232093	A630095N17Rik	0	1	1	2	TRUE			Becn2
chr1	75251374	75251985	chr1	75247040	75263771	Ptprn	0	1	1	2	TRUE			Pld5
chr1	75263131	75263593	chr1	75247040	75263771	Ptprn	0	1	1	2	TRUE			Sdccag8
chr1	75338252	75338577	chr1	75308564	75317637	Dnpep	-20616	1	1	2	TRUE			Akt3
chr1	75357349	75357629	chr1	75360291	75368579	Des	2663	1	1	2	TRUE			Zbtb18
chr1	75382410	75382705	chr1	75375296	75432306	Speg	0	1	1	2	TRUE			2310043L19Rik
chr1	75388178	75389185	chr1	75375296	75432306	Speg	0	1	1	2	TRUE			1700016C15Rik
chr1	75393159	75393355	chr1	75375296	75432306	Speg	0	1	1	2	TRUE			Catspere1
chr1	75398748	75400263	chr1	75375296	75432306	Speg	0	1	1	2	TRUE			Catspere2
chr1	75413441	75413996	chr1	75375296	75432306	Speg	0	1	1	2	TRUE			Desi2
chr1	75422457	75423355	chr1	75375296	75432306	Speg	0	1	1	2	TRUE			Hnrnpu
chr1	75425963	75426361	chr1	75375296	75432306	Speg	0	1	1	2	TRUE			Efcab2
chr1	75435823	75436191	chr1	75435935	75443179	Gmppa	0	1	1	2	TRUE			Kif26b
chr1	75445559	75446760	chr1	75435935	75443179	Gmppa	-2381	1	1	2	TRUE			Smyd3
chr1	75456935	75457291	chr1	75450509	75474340	Asic4	0	1	1	2	TRUE			Cnst
chr1	75467378	75467873	chr1	75450509	75474340	Asic4	0	1	1	2	TRUE			Sccpdh
chr1	75477262	75477926	chr1	75474568	75479471	Chpf	0	1	1	2	TRUE			Kif28
chr1	75487514	75488203	chr1	75485824	75506452	Obsl1	0	1	1	2	TRUE			Ahctf1
chr1	75505253	75506727	chr1	75485824	75506452	Obsl1	0	1	1	2	TRUE			Cdc42bpa
chr1	75521173	75522036	chr1	75521528	75537335	Stk11ip	0	1	1	2	TRUE			Coq8a
chr1	75546034	75546922	chr1	75546265	75559083	Slc4a3	0	1	1	2	TRUE			Psen2
chr1	75559293	75559963	chr1	75546265	75559431	Slc4a3	0	1	1	2	TRUE			Gm31728
chr1	77281677	77282126	chr1	77367184	77515088	Epha4	85059	1	1	2	TRUE			Gm5069
chr1	77298620	77299156	chr1	77367184	77515088	Epha4	68029	1	1	2	TRUE			Itpkb
chr1	77369301	77369712	chr1	77367184	77515088	Epha4	0	1	1	2	TRUE			Stum
chr1	77370602	77370888	chr1	77367184	77515088	Epha4	0	1	1	2	TRUE			Parp1
chr1	77408810	77409009	chr1	77367184	77515088	Epha4	0	1	1	2	TRUE			Lin9
chr1	77412373	77412983	chr1	77367184	77515088	Epha4	0	1	1	2	TRUE			Acbd3
chr1	77416973	77417155	chr1	77367184	77515088	Epha4	0	1	1	2	TRUE			H3f3a
chr1	77461450	77462259	chr1	77367184	77515088	Epha4	0	1	1	2	TRUE			Sde2
chr1	77513381	77516516	chr1	77367184	77515088	Epha4	0	1	1	2	TRUE			Lefty2
chr1	78057948	78058239	chr1	78101266	78197136	Pax3	43028	1	1	2	TRUE			Pycr2
chr1	78141691	78141996	chr1	78101266	78197136	Pax3	0	1	1	2	TRUE			Lefty1
chr1	78148358	78148754	chr1	78101266	78197136	Pax3	0	1	1	2	TRUE			Tmem63a
chr1	78182079	78182320	chr1	78101266	78197136	Pax3	0	1	1	2	TRUE			Ephx1
chr1	78196426	78196731	chr1	78101266	78197136	Pax3	0	1	1	2	TRUE			Nvl
chr1	78216279	78216751	chr1	78214963	78218270	Gm2102	0	1	1	2	TRUE			Cnih4
chr1	78216932	78217689	chr1	78214963	78218270	Gm2102	0	1	1	2	TRUE			Wdr26
chr1	78278992	78279371	chr1	78310345	78420286	Sgpp2	30975	1	1	2	TRUE			Cnih3
chr1	78396387	78396802	chr1	78310345	78420286	Sgpp2	0	1	1	2	TRUE			Ccdc121
chr1	78425739	78426560	chr1	78417957	78488897	Farsb	0	1	1	2	TRUE			Dnah14
chr1	78488583	78489537	chr1	78417957	78488897	Farsb	0	1	1	2	TRUE			Lbr
chr1	78511957	78512234	chr1	78511059	78538173	Mogat1	0	1	1	2	TRUE			Enah
chr1	78536931	78538024	chr1	78511059	78538173	Mogat1	0	1	1	2	TRUE			Srp9
chr1	78553966	78554542	chr1	78511059	78538173	Mogat1	-15794	1	1	2	TRUE			Gm33887
chr1	78604994	78605182	chr1	78657824	78667601	Utp14b	52643	1	1	2	TRUE			Degs1
chr1	78657502	78658255	chr1	78657824	78667601	Utp14b	0	1	1	2	TRUE			Fbxo28
chr1	78665993	78666306	chr1	78657824	78667601	Utp14b	0	1	1	2	TRUE			Capn2
chr1	78702850	78703173	chr1	78657824	78707743	Acsl3	0	1	1	2	TRUE			Capn8
chr1	78710255	78711232	chr1	78657824	78707743	Acsl3	-2513	1	1	2	TRUE			Susd4
chr1	78724623	78725350	chr1	78657824	78707743	Acsl3	-16881	1	1	2	TRUE			Tlr5
chr1	78725910	78726118	chr1	78657824	78707743	Acsl3	-18168	1	1	2	TRUE			Disp1
chr1	78819344	78819881	chr1	78791622	79224511	Gm29536	0	1	1	2	TRUE			Brox
chr1	78858488	78858878	chr1	78791622	79224511	Gm29536	0	1	1	2	TRUE			Aida
chr1	78883297	78883539	chr1	78791622	79224511	Gm29536	0	1	1	2	TRUE			Mia3
chr1	78907922	78908211	chr1	78791622	79224511	Gm29536	0	1	1	2	TRUE			Taf1a
chr1	79340761	79341073	chr1	79434367	79440026	Scg2	93295	1	1	2	TRUE			Hhipl2
chr1	79341266	79341586	chr1	79434367	79440026	Scg2	92782	1	1	2	TRUE			Gm34068
chr1	79550309	79550526	chr1	79606875	79671972	Ap1s3	56350	1	1	2	TRUE			1700056E22Rik
chr1	79560666	79561683	chr1	79606875	79671972	Ap1s3	45193	1	1	2	TRUE			1700112H15Rik
chr1	79581378	79581685	chr1	79606875	79671972	Ap1s3	25191	1	1	2	TRUE			4930488B22Rik
chr1	79671322	79672431	chr1	79606875	79671972	Ap1s3	0	1	1	2	TRUE			Hlx
chr1	79697166	79697827	chr1	79702261	79761769	Wdfy1	4435	1	1	2	TRUE			Mtarc1
chr1	79698669	79698866	chr1	79702261	79761769	Wdfy1	3396	1	1	2	TRUE			Mtarc2
chr1	79710600	79711910	chr1	79702261	79761769	Wdfy1	0	1	1	2	TRUE			C130074G19Rik
chr1	79740894	79741476	chr1	79702261	79761769	Wdfy1	0	1	1	2	TRUE			Mark1
chr1	79760914	79762175	chr1	79702261	79761769	Wdfy1	0	1	1	2	TRUE			Rab3gap2
chr1	79762864	79763065	chr1	79702261	79761769	Wdfy1	-1096	1	1	2	TRUE			Iars2
chr1	79775771	79776508	chr1	79776017	79781445	Mrpl44	0	1	1	2	TRUE			Bpnt1
chr1	79782709	79782975	chr1	79776017	79781445	Mrpl44	-1265	1	1	2	TRUE			Eprs
chr1	79803664	79803843	chr1	79794320	79858665	Serpine2	0	1	1	2	TRUE			Gm2061
chr1	79806805	79807491	chr1	79794320	79858665	Serpine2	0	1	1	2	TRUE			Lyplal1
chr1	79858099	79858648	chr1	79794320	79858665	Serpine2	0	1	1	2	TRUE			A730004F24Rik
chr1	80124036	80124250	chr1	80198698	80213944	Fam124b	74449	1	1	2	TRUE			Tgfb2
chr1	80153287	80153763	chr1	80198698	80213944	Fam124b	44936	1	1	2	TRUE			Rrp15
chr1	80166623	80166911	chr1	80198698	80213944	Fam124b	31788	1	1	2	TRUE			Spata17
chr1	80167742	80168011	chr1	80198698	80213944	Fam124b	30688	1	1	2	TRUE			Gpatch2
chr1	80213235	80214185	chr1	80198698	80213944	Fam124b	0	1	1	2	TRUE			Esrrg
chr1	80218260	80218555	chr1	80198698	80213944	Fam124b	-4317	1	1	2	TRUE			Ush2a
chr1	80335101	80335309	chr1	80264922	80340690	Cul3	0	1	1	2	TRUE			Kctd3
chr1	80381258	80381823	chr1	80264922	80340690	Cul3	-40569	1	1	2	TRUE			Kcnk2
chr1	80383792	80384521	chr1	80264922	80340690	Cul3	-43103	1	1	2	TRUE			Cenpf
chr1	80408498	80408846	chr1	80445931	80475660	1700016L21Rik	37086	1	1	2	TRUE			Ptpn14
chr1	80606467	80606654	chr1	80501067	80665352	Dock10	0	1	1	2	TRUE			Smyd2
chr1	80636990	80637669	chr1	80501067	80665352	Dock10	0	1	1	2	TRUE			Prox1
chr1	80661705	80661926	chr1	80501067	80665352	Dock10	0	1	1	2	TRUE			Prox1os
chr1	80665045	80665435	chr1	80501067	80665352	Dock10	0	1	1	2	TRUE			Gm29678
chr1	80688012	80688239	chr1	80501067	80758553	Dock10	0	1	1	2	TRUE			Rps6kc1
chr1	80693626	80693839	chr1	80501067	80758553	Dock10	0	1	1	2	TRUE			Angel2
chr1	80715682	80716311	chr1	80501067	80758553	Dock10	0	1	1	2	TRUE			Vash2
chr1	80722646	80722918	chr1	80501067	80758553	Dock10	0	1	1	2	TRUE			Flvcr1
chr1	80730778	80730953	chr1	80501067	80758553	Dock10	0	1	1	2	TRUE			Tatdn3
chr1	80757231	80759007	chr1	80501067	80758553	Dock10	0	1	1	2	TRUE			Nsl1
chr1	80765564	80765846	chr1	80501067	80758553	Dock10	-7012	1	1	2	TRUE			Batf3
chr1	80981094	80982642	chr1	81076949	81300096	Nyap2	94308	1	1	2	TRUE			Fam71a
chr1	81280971	81281237	chr1	81076949	81300096	Nyap2	0	1	1	2	TRUE			Atf3
chr1	81287044	81287495	chr1	81076949	81300096	Nyap2	0	1	1	2	TRUE			D730003I15Rik
chr1	81301788	81301966	chr1	81077406	81341764	Nyap2	0	1	1	2	TRUE			Nenf
chr1	82150690	82151274	chr1	82131915	82132019	Mir6344	-18672	1	1	2	TRUE			Pacc1
chr1	82283072	82283677	chr1	82233104	82291439	Irs1	0	1	1	2	TRUE			Ppp2r5a
chr1	82374825	82375284	chr1	82316578	82445367	Rhbdd1	0	1	1	2	TRUE			Gm32200
chr1	82554564	82554767	chr1	82450722	82586849	Col4a4	0	1	1	2	TRUE			Dtl
chr1	82586881	82587291	chr1	82586920	82722059	Col4a3	0	1	1	2	TRUE			Lpgat1
chr1	82724760	82725509	chr1	82724889	82752389	Mff	0	1	1	2	TRUE			Nek2
chr1	82787283	82787740	chr1	82756646	82768461	Tm4sf20	-18823	1	1	2	TRUE			1700034H15Rik
chr1	82795818	82796048	chr1	82822455	82823124	Gm17764	26408	1	1	2	TRUE			Rd3
chr1	82798400	82798787	chr1	82822455	82823124	Gm17764	23669	1	1	2	TRUE			Traf5
chr1	82815850	82816294	chr1	82822455	82823124	Gm17764	6162	1	1	2	TRUE			Rcor3
chr1	82839284	82840162	chr1	82839459	82900995	Agfg1	0	1	1	2	TRUE			Gm10516
chr1	82857374	82857626	chr1	82839459	82900995	Agfg1	0	1	1	2	TRUE			Kcnh1
chr1	82987545	82987997	chr1	83012522	83038448	Slc19a3	24526	1	1	2	TRUE			Hhat
chr1	83038109	83038873	chr1	83012522	83038448	Slc19a3	0	1	1	2	TRUE			A730013G03Rik
chr1	83076096	83076755	chr1	83060929	83061921	Krtap28-13	-14176	1	1	2	TRUE			1700065J18Rik
chr1	83159641	83159984	chr1	83159754	83210572	Daw1	0	1	1	2	TRUE			Sertad4
chr1	84218606	84218892	chr1	84036292	84284645	Pid1	0	1	1	2	TRUE			Syt14
chr1	84263619	84264399	chr1	84036292	84284645	Pid1	0	1	1	2	TRUE			Utp25
chr1	84284371	84284606	chr1	84036292	84284645	Pid1	0	1	1	2	TRUE			Irf6
chr1	84286742	84287072	chr1	84036292	84284645	Pid1	-2098	1	1	2	TRUE			Traf3ip3
chr1	84617984	84618527	chr1	84369838	84696221	Dner	0	1	1	2	TRUE			Hsd11b1
chr1	84695703	84696398	chr1	84369838	84696221	Dner	0	1	1	2	TRUE			G0s2
chr1	84838250	84840312	chr1	84721188	84839304	Trip12	0	1	1	2	TRUE			Lamb3
chr1	84859144	84859482	chr1	84839840	84900486	Fbxo36	0	1	1	2	TRUE			Camk1g
chr1	84915177	84915356	chr1	84906704	84935083	Slc16a14	0	1	1	2	TRUE			Mir205hg
chr1	84933619	84935376	chr1	84906704	84935083	Slc16a14	0	1	1	2	TRUE			4930503O07Rik
chr1	85668100	85668351	chr1	85649987	85683118	Sp100	0	1	1	2	TRUE			Plxna2
chr1	85687464	85687639	chr1	85649987	85701572	Sp100	0	1	1	2	TRUE			Cd34
chr1	85703286	85704126	chr1	85649987	85709997	Sp100	0	1	1	2	TRUE			Gm16897
chr1	85751441	85752263	chr1	85751947	85752074	Mir8096	0	1	1	2	TRUE			Cd46
chr1	85763329	85763663	chr1	85751947	85752074	Mir8096	-11256	1	1	2	TRUE			Cr2
chr1	85793148	85794464	chr1	85793440	85851577	Cab39	0	1	1	2	TRUE			B020014A21Rik
chr1	85853216	85853612	chr1	85793440	85851577	Cab39	-1640	1	1	2	TRUE			H60c
chr1	85894476	85895888	chr1	85894509	85908698	Itm2c	0	1	1	2	TRUE			Ppp1r14c
chr1	85981579	85982327	chr1	85939536	85961055	Gpr55	-20525	1	1	2	TRUE			Iyd
chr1	86007848	86008077	chr1	86021944	86024669	Spata3	13868	1	1	2	TRUE			A330032P22Rik
chr1	86018159	86018977	chr1	86021944	86024669	Spata3	2968	1	1	2	TRUE			Plekhg1
chr1	86038274	86038891	chr1	86045862	86055456	2810459M11Rik	6972	1	1	2	TRUE			Mthfd1l
chr1	86046053	86046813	chr1	86045862	86055456	2810459M11Rik	0	1	1	2	TRUE			Akap12
chr1	86046997	86047296	chr1	86045862	86055456	2810459M11Rik	0	1	1	2	TRUE			Rmnd1
chr1	86059160	86059830	chr1	86045862	86055456	2810459M11Rik	-3705	1	1	2	TRUE			Armt1
chr1	86154045	86155034	chr1	86154779	86252491	Armc9	0	1	1	2	TRUE			Ccdc170
chr1	86178914	86179280	chr1	86154779	86252491	Armc9	0	1	1	2	TRUE			Esr1
chr1	86186859	86187178	chr1	86154779	86252491	Armc9	0	1	1	2	TRUE			Syne1
chr1	86214262	86214538	chr1	86154779	86252491	Armc9	0	1	1	2	TRUE			Myct1
chr1	86217541	86218235	chr1	86154779	86252491	Armc9	0	1	1	2	TRUE			Vip
chr1	86228623	86229010	chr1	86154779	86252491	Armc9	0	1	1	2	TRUE			Rgs17
chr1	86233895	86234231	chr1	86154779	86252491	Armc9	0	1	1	2	TRUE			Oprm1
chr1	86258038	86258941	chr1	86154779	86278284	Armc9	0	1	1	2	TRUE			Cnksr3
chr1	86263332	86264222	chr1	86154779	86278284	Armc9	0	1	1	2	TRUE			Ulbp1
chr1	86275368	86275659	chr1	86154779	86278284	Armc9	0	1	1	2	TRUE			Lrp11
chr1	86301679	86301960	chr1	86303062	86304060	Gm28626	1103	1	1	2	TRUE			Pcmt1
chr1	86303108	86304146	chr1	86303062	86304060	Gm28626	0	1	1	2	TRUE			Katna1
chr1	86339380	86339684	chr1	86344718	86359455	Ncl	5035	1	1	2	TRUE			Ginm1
chr1	86378726	86379705	chr1	86386241	86389361	Nmur1	6537	1	1	2	TRUE			Ppil4
chr1	86380959	86381321	chr1	86386241	86389361	Nmur1	4921	1	1	2	TRUE			Zc3h12d
chr1	86398217	86398827	chr1	86386241	86389361	Nmur1	-8857	1	1	2	TRUE			Tab2
chr1	86415323	86416119	chr1	86426328	86428049	Tex44	10210	1	1	2	TRUE			Ust
chr1	86435321	86435699	chr1	86426328	86428049	Tex44	-7273	1	1	2	TRUE			Sash1
chr1	86440587	86440927	chr1	86426328	86428049	Tex44	-12539	1	1	2	TRUE			Samd5
chr1	86441122	86443311	chr1	86426328	86428049	Tex44	-13074	1	1	2	TRUE			Stxbp5
chr1	86447755	86448090	chr1	86426328	86428049	Tex44	-19707	1	1	2	TRUE			Gm31904
chr1	86457017	86457440	chr1	86426328	86428049	Tex44	-28969	1	1	2	TRUE			Adgb
chr1	86470562	86470972	chr1	86426328	86428049	Tex44	-42514	1	1	2	TRUE			Rab32
chr1	86471601	86473170	chr1	86426328	86428049	Tex44	-43553	1	1	2	TRUE			Grm1
chr1	86501151	86502074	chr1	86526556	86530711	Ptma	24483	1	1	2	TRUE			Epm2a
chr1	86509394	86509993	chr1	86526556	86530711	Ptma	16564	1	1	2	TRUE			Utrn
chr1	86522366	86522730	chr1	86526556	86530711	Ptma	3827	1	1	2	TRUE			B230208H11Rik
chr1	86527919	86528849	chr1	86526556	86530711	Ptma	0	1	1	2	TRUE			Stx11
chr1	86530754	86532664	chr1	86526556	86530711	Ptma	-44	1	1	2	TRUE			Sf3b5
chr1	86582146	86583062	chr1	86543011	86582785	Pde6d	0	1	1	2	TRUE			Gm40602
chr1	86618567	86618750	chr1	86582920	86606828	Cops7b	-11740	1	1	2	TRUE			Plagl1
chr1	86643018	86643665	chr1	86666292	86670573	Nppc	22628	1	1	2	TRUE			Zc2hc1b
chr1	86669531	86671042	chr1	86666292	86670573	Nppc	0	1	1	2	TRUE			Ltv1
chr1	86703553	86704231	chr1	86703803	87050097	Dis3l2	0	1	1	2	TRUE			Phactr2
chr1	86968035	86968788	chr1	86703803	87050097	Dis3l2	0	1	1	2	TRUE			Pex3
chr1	87028657	87029509	chr1	86703803	87050097	Dis3l2	0	1	1	2	TRUE			Adat2
chr1	87035748	87035978	chr1	86703803	87050097	Dis3l2	0	1	1	2	TRUE			Aig1
chr1	87041230	87042383	chr1	86703803	87050097	Dis3l2	0	1	1	2	TRUE			Hivep2
chr1	87078258	87078952	chr1	87086690	87089928	Alppl2	7739	1	1	2	TRUE			Adgrg6
chr1	87098717	87098897	chr1	87098001	87101606	Alpi	0	1	1	2	TRUE			Vta1
chr1	87127193	87127981	chr1	87124953	87128728	Akp3	0	1	1	2	TRUE			Nmbr
chr1	87154674	87154951	chr1	87147654	87156136	Ecel1	0	1	1	2	TRUE			Gm20125
chr1	87175886	87176228	chr1	87183313	87188405	Prss56	7086	1	1	2	TRUE			Cited2
chr1	87184507	87185374	chr1	87183313	87188405	Prss56	0	1	1	2	TRUE			Txlnb
chr1	87186381	87187195	chr1	87183313	87188405	Prss56	0	1	1	2	TRUE			Heca
chr1	87213655	87214570	chr1	87213910	87240488	Eif4e2	0	1	1	2	TRUE			Abracl
chr1	87246106	87246594	chr1	87213910	87240488	Eif4e2	-5619	1	1	2	TRUE			Reps1
chr1	87258520	87258876	chr1	87264352	87310841	Efhd1	5477	1	1	2	TRUE			Ect2l
chr1	87263526	87265317	chr1	87264352	87310841	Efhd1	0	1	1	2	TRUE			Ccdc28a
chr1	87268948	87269219	chr1	87264352	87310841	Efhd1	0	1	1	2	TRUE			Nhsl1
chr1	87270997	87271592	chr1	87264352	87310841	Efhd1	0	1	1	2	TRUE			Hebp2
chr1	87281682	87282240	chr1	87264352	87310841	Efhd1	0	1	1	2	TRUE			Arfgef3
chr1	87326674	87327822	chr1	87326997	87450810	Gigyf2	0	1	1	2	TRUE			Gm32926
chr1	87447648	87447890	chr1	87326997	87450810	Gigyf2	0	1	1	2	TRUE			Perp
chr1	87466911	87467091	chr1	87470200	87475482	Snorc	3110	1	1	2	TRUE			Tnfaip3
chr1	87475240	87475814	chr1	87470200	87475482	Snorc	0	1	1	2	TRUE			Gm51814
chr1	87509747	87510997	chr1	87476828	87510362	Ngef	0	1	1	2	TRUE			1700124M09Rik
chr1	87574559	87575075	chr1	87574026	87597840	Neu2	0	1	1	2	TRUE			Gm20139
chr1	87607513	87608639	chr1	87574026	87597840	Neu2	-9674	1	1	2	TRUE			Olig3
chr1	87620087	87621093	chr1	87620311	87720510	Inpp5d	0	1	1	2	TRUE			Gm33104
chr1	87621374	87621841	chr1	87620311	87720510	Inpp5d	0	1	1	2	TRUE			Ifngr1
chr1	87625420	87625762	chr1	87620311	87720510	Inpp5d	0	1	1	2	TRUE			Il22ra2
chr1	87637343	87637736	chr1	87620311	87720510	Inpp5d	0	1	1	2	TRUE			Il20ra
chr1	87638292	87638523	chr1	87620311	87720510	Inpp5d	0	1	1	2	TRUE			Slc35d3
chr1	87640090	87640823	chr1	87620311	87720510	Inpp5d	0	1	1	2	TRUE			Pex7
chr1	87647921	87648402	chr1	87620311	87720510	Inpp5d	0	1	1	2	TRUE			Map3k5
chr1	87659323	87660744	chr1	87620311	87720510	Inpp5d	0	1	1	2	TRUE			Map7
chr1	87755669	87756616	chr1	87728567	87755746	Gm33517	0	1	1	2	TRUE			Mir6413
chr1	87811143	87811323	chr1	87803679	87845157	Sag	0	1	1	2	TRUE			Mtfr2
chr1	87828248	87828571	chr1	87803679	87845157	Sag	0	1	1	2	TRUE			Pde7b
chr1	87829689	87830008	chr1	87803679	87845157	Sag	0	1	1	2	TRUE			Ahi1
chr1	87846880	87847663	chr1	87803679	87845157	Sag	-1724	1	1	2	TRUE			Myb
chr1	87852813	87854537	chr1	87853286	87944489	Dgkd	0	1	1	2	TRUE			Gm33619
chr1	87900939	87901571	chr1	87853286	87944489	Dgkd	0	1	1	2	TRUE			Hbs1l
chr1	87947676	87948029	chr1	87945120	88008551	Usp40	0	1	1	2	TRUE			Aldh8a1
chr1	87961599	87961931	chr1	87945120	88008551	Usp40	0	1	1	2	TRUE			1700020N01Rik
chr1	88007884	88008832	chr1	87945120	88008551	Usp40	0	1	1	2	TRUE			Gm5420
chr1	88094122	88095316	chr1	88055410	88220002	Ugt1a10	0	1	1	2	TRUE			Sgk1
chr1	88103183	88103625	chr1	88055410	88220002	Ugt1a10	0	1	1	2	TRUE			4930444G20Rik
chr1	88134485	88135100	chr1	88055410	88220002	Ugt1a10	0	1	1	2	TRUE			Raet1a
chr1	88205480	88205991	chr1	88055410	88220002	Ugt1a10	0	1	1	2	TRUE			Slc2a12
chr1	88345820	88346020	chr1	88306734	88388851	Trpm8	0	1	1	2	TRUE			Tbpl1
chr1	88357562	88357895	chr1	88306734	88388851	Trpm8	0	1	1	2	TRUE			Eya4
chr1	88424719	88424903	chr1	88407009	88426438	Spp2	0	1	1	2	TRUE			Rps12
chr1	88447431	88447747	chr1	88443968	88462440	Gm29538	0	1	1	2	TRUE			Slc18b1
chr1	88456811	88456998	chr1	88443968	88462440	Gm29538	0	1	1	2	TRUE			Vnn3
chr1	88462354	88462876	chr1	88443968	88462440	Gm29538	0	1	1	2	TRUE			Taar5
chr1	88474114	88475728	chr1	88443968	88462619	Gm29538	-11496	1	1	2	TRUE			Taar9
chr1	88482414	88483022	chr1	88499870	88510066	Glrp1	16849	1	1	2	TRUE			Gm40614
chr1	88509775	88510201	chr1	88499870	88510066	Glrp1	0	1	1	2	TRUE			Stx7
chr1	88553346	88554451	chr1	88551516	88562166	Gm19589	0	1	1	2	TRUE			Moxd1
chr1	88562395	88562749	chr1	88551516	88562166	Gm19589	-230	1	1	2	TRUE			Gm15270
chr1	88575946	88576430	chr1	88551516	88562166	Gm19589	-13781	1	1	2	TRUE			Ccn2
chr1	88587012	88587731	chr1	88551516	88562166	Gm19589	-24847	1	1	2	TRUE			Enpp1
chr1	88647462	88647735	chr1	88698225	88702191	Arl4c	50491	1	1	2	TRUE			Enpp3
chr1	88654758	88655571	chr1	88698225	88702191	Arl4c	42655	1	1	2	TRUE			Med23
chr1	88705280	88706091	chr1	88698225	88702191	Arl4c	-3090	1	1	2	TRUE			Akap7
chr1	88745322	88745741	chr1	88754889	88755733	Platr5	9149	1	1	2	TRUE			Gm40617
chr1	88756748	88757282	chr1	88754889	88755733	Platr5	-1016	1	1	2	TRUE			Epb41l2
chr1	88947121	88947370	chr1	89016112	89022210	1700067G17Rik	68743	1	1	2	TRUE			Gm29571
chr1	89015352	89016346	chr1	89016112	89022210	1700067G17Rik	0	1	1	2	TRUE			Gm9767
chr1	89078885	89079183	chr1	89070414	89155087	Sh3bp4	0	1	1	2	TRUE			L3mbtl3
chr1	89089806	89090252	chr1	89070414	89155087	Sh3bp4	0	1	1	2	TRUE			Gm8709
chr1	89124164	89124484	chr1	89070414	89155087	Sh3bp4	0	1	1	2	TRUE			Arhgap18
chr1	89131033	89131391	chr1	89070414	89155087	Sh3bp4	0	1	1	2	TRUE			Lama2
chr1	89138432	89138632	chr1	89070414	89155087	Sh3bp4	0	1	1	2	TRUE			Ptprk
chr1	89152539	89152842	chr1	89070414	89155087	Sh3bp4	0	1	1	2	TRUE			2310057J18Rik
chr1	89183436	89183838	chr1	89070414	89155087	Sh3bp4	-28350	1	1	2	TRUE			Soga3
chr1	89196213	89196497	chr1	89070414	89155087	Sh3bp4	-41127	1	1	2	TRUE			Echdc1
chr1	89302734	89302978	chr1	89360343	89406133	C030007H22Rik	57366	1	1	2	TRUE			Rnf146
chr1	89390177	89390465	chr1	89360343	89406133	C030007H22Rik	0	1	1	2	TRUE			Rspo3
chr1	89411386	89411593	chr1	89360343	89406133	C030007H22Rik	-5254	1	1	2	TRUE			Cenpw
chr1	89453896	89455216	chr1	89454810	89895282	Agap1	0	1	1	2	TRUE			Trmt11
chr1	89455506	89455682	chr1	89454810	89895282	Agap1	0	1	1	2	TRUE			Hint3
chr1	89522514	89522825	chr1	89454810	89895282	Agap1	0	1	1	2	TRUE			Ncoa7
chr1	89524342	89524677	chr1	89454810	89895282	Agap1	0	1	1	2	TRUE			Hey2
chr1	89545919	89546116	chr1	89454810	89895282	Agap1	0	1	1	2	TRUE			Hddc2
chr1	89555632	89556003	chr1	89454810	89895282	Agap1	0	1	1	2	TRUE			Tpd52l1
chr1	89575018	89575873	chr1	89454810	89895282	Agap1	0	1	1	2	TRUE			Rnf217
chr1	89580063	89580594	chr1	89454810	89895282	Agap1	0	1	1	2	TRUE			Nkain2
chr1	89581020	89581474	chr1	89454810	89895282	Agap1	0	1	1	2	TRUE			Rsph4a
chr1	89602744	89603229	chr1	89454810	89895282	Agap1	0	1	1	2	TRUE			Zup1
chr1	89606790	89607625	chr1	89454810	89895282	Agap1	0	1	1	2	TRUE			Trappc3l
chr1	89609941	89610356	chr1	89454810	89895282	Agap1	0	1	1	2	TRUE			Calhm6
chr1	89643683	89644416	chr1	89454810	89895282	Agap1	0	1	1	2	TRUE			Dse
chr1	89646725	89646917	chr1	89454810	89895282	Agap1	0	1	1	2	TRUE			Tspyl1
chr1	89723269	89723669	chr1	89454810	89895282	Agap1	0	1	1	2	TRUE			Tspyl4
chr1	89876837	89877354	chr1	89454810	89895282	Agap1	0	1	1	2	TRUE			Nt5dc1
chr1	89898950	89899478	chr1	89454810	89895282	Agap1	-3669	1	1	2	TRUE			Frk
chr1	89900180	89900453	chr1	89454810	89895282	Agap1	-4899	1	1	2	TRUE			Hs3st5
chr1	89921898	89922272	chr1	89927961	89931176	Gbx2	5690	1	1	2	TRUE			Hdac2
chr1	89926817	89927571	chr1	89927961	89931176	Gbx2	391	1	1	2	TRUE			Marcks
chr1	89930014	89931426	chr1	89927961	89931176	Gbx2	0	1	1	2	TRUE			5930403N24Rik
chr1	89939294	89940689	chr1	89927961	89931176	Gbx2	-8119	1	1	2	TRUE			Lama4
chr1	90027064	90027276	chr1	89952590	90014666	Asb18	-12399	1	1	2	TRUE			Fam229b
chr1	90050075	90050477	chr1	90042131	90153401	Iqca	0	1	1	2	TRUE			Ccn6
chr1	90153029	90154033	chr1	90042131	90153401	Iqca	0	1	1	2	TRUE			Fyn
chr1	90177867	90178169	chr1	90042131	90153436	Iqca	-24432	1	1	2	TRUE			Gm16364
chr1	90203488	90204463	chr1	90203979	90215722	Ackr3	0	1	1	2	TRUE			Traf3ip2
chr1	90228000	90228661	chr1	90203979	90215722	Ackr3	-12279	1	1	2	TRUE			Rev3l
chr1	90602984	90603723	chr1	90603424	90613341	Cops8	0	1	1	2	TRUE			Mfsd4b4
chr1	90633465	90634360	chr1	90603424	90613341	Cops8	-20125	1	1	2	TRUE			Mfsd4b2
chr1	90843616	90843816	chr1	90766859	90843971	Col6a3	0	1	1	2	TRUE			Mfsd4b3-ps
chr1	90909622	90910050	chr1	90915099	90951142	Mlph	5050	1	1	2	TRUE			Mfsd4b5
chr1	90914840	90915753	chr1	90915099	90951142	Mlph	0	1	1	2	TRUE			Mfsd4b1
chr1	90928434	90928647	chr1	90915099	90951142	Mlph	0	1	1	2	TRUE			Slc16a10
chr1	90949201	90949599	chr1	90915099	90951142	Mlph	0	1	1	2	TRUE			Rpf2
chr1	90956661	90957154	chr1	90958132	90967667	Rab17	979	1	1	2	TRUE			Cdk19
chr1	90969236	90969709	chr1	90958132	90969620	Rab17	0	1	1	2	TRUE			Slc22a16
chr1	90973339	90973871	chr1	90958132	90969620	Rab17	-3720	1	1	2	TRUE			Ddo
chr1	90974942	90975330	chr1	90958132	90969620	Rab17	-5323	1	1	2	TRUE			Mettl24
chr1	90998264	90999460	chr1	90998726	91128944	Lrrfip1	0	1	1	2	TRUE			Cdc40
chr1	90999659	91000276	chr1	90998726	91128944	Lrrfip1	0	1	1	2	TRUE			Wasf1
chr1	91017442	91017731	chr1	90998726	91128944	Lrrfip1	0	1	1	2	TRUE			Gpr6
chr1	91023898	91024491	chr1	90998726	91128944	Lrrfip1	0	1	1	2	TRUE			Fig4
chr1	91037974	91038324	chr1	90998726	91128944	Lrrfip1	0	1	1	2	TRUE			Ak9
chr1	91049256	91049574	chr1	90998726	91128944	Lrrfip1	0	1	1	2	TRUE			Zbtb24
chr1	91062214	91062895	chr1	90998726	91128944	Lrrfip1	0	1	1	2	TRUE			Mical1
chr1	91065008	91065399	chr1	90998726	91128944	Lrrfip1	0	1	1	2	TRUE			Smpd2
chr1	91069670	91069897	chr1	90998726	91128944	Lrrfip1	0	1	1	2	TRUE			Ppil6
chr1	91098858	91099188	chr1	90998726	91128944	Lrrfip1	0	1	1	2	TRUE			Cd164
chr1	91179153	91180581	chr1	91179821	91206790	Ramp1	0	1	1	2	TRUE			Ccdc162
chr1	91186965	91188248	chr1	91179821	91206790	Ramp1	0	1	1	2	TRUE			Cep57l1
chr1	91210995	91211592	chr1	91179821	91225196	Ramp1	0	1	1	2	TRUE			Sesn1
chr1	91216145	91217166	chr1	91179821	91225196	Ramp1	0	1	1	2	TRUE			Armc2
chr1	91231123	91231491	chr1	91179821	91225196	Ramp1	-5928	1	1	2	TRUE			Foxo3
chr1	91240808	91241513	chr1	91250303	91286521	Ube2f	8791	1	1	2	TRUE			Afg1l
chr1	91249749	91250708	chr1	91250303	91286521	Ube2f	0	1	1	2	TRUE			Ostm1
chr1	91251519	91252211	chr1	91250303	91286521	Ube2f	0	1	1	2	TRUE			Sec63
chr1	91257527	91258241	chr1	91250303	91286521	Ube2f	0	1	1	2	TRUE			Scml4
chr1	91297782	91299496	chr1	91298337	91321080	Scly	0	1	1	2	TRUE			Gm5079
chr1	91321682	91322321	chr1	91322074	91348303	Espnl	0	1	1	2	TRUE			Sobp
chr1	91346877	91347205	chr1	91322074	91348303	Espnl	0	1	1	2	TRUE			Pdss2
chr1	91366088	91366997	chr1	91366429	91374217	Erfe	0	1	1	2	TRUE			Bend3
chr1	91380456	91380774	chr1	91373860	91398823	Ilkap	0	1	1	2	TRUE			Mtres1
chr1	91398154	91399287	chr1	91373860	91398823	Ilkap	0	1	1	2	TRUE			Cd24a
chr1	91405408	91406016	chr1	91404878	91406029	1700020N18Rik	0	1	1	2	TRUE			F930017D23Rik
chr1	91412794	91414032	chr1	91411482	91413222	Hes6	0	1	1	2	TRUE			1700027J07Rik
chr1	91436307	91436929	chr1	91415981	91459328	Per2	0	1	1	2	TRUE			4933404K13Rik
chr1	91442238	91442425	chr1	91415981	91459328	Per2	0	1	1	2	TRUE			Qrsl1
chr1	91451478	91451826	chr1	91415981	91459328	Per2	0	1	1	2	TRUE			Rtn4ip1
chr1	91456236	91457098	chr1	91415981	91459328	Per2	0	1	1	2	TRUE			Crybg1
chr1	91483252	91483710	chr1	91494667	91529307	Traf3ip1	10958	1	1	2	TRUE			Speer5-ps1
chr1	91494148	91495068	chr1	91494667	91529307	Traf3ip1	0	1	1	2	TRUE			Atg5
chr1	91757132	91757442	chr1	91801460	91848034	Twist2	44019	1	1	2	TRUE			Prdm1
chr1	91954847	91955431	chr1	91928778	92180341	Hdac4	0	1	1	2	TRUE			4930431F10Rik
chr1	91962369	91962715	chr1	91928778	92180341	Hdac4	0	1	1	2	TRUE			Prep
chr1	92034281	92034937	chr1	91928778	92180341	Hdac4	0	1	1	2	TRUE			Gm15934
chr1	92079855	92080470	chr1	91928778	92180341	Hdac4	0	1	1	2	TRUE			Lin28b
chr1	92130382	92130785	chr1	91928778	92180341	Hdac4	0	1	1	2	TRUE			Hace1
chr1	92216217	92216680	chr1	91928778	92180341	Hdac4	-35877	1	1	2	TRUE			D030045P18Rik
chr1	92371220	92372174	chr1	92439718	92473758	Ndufa10	67545	1	1	2	TRUE			Grik2
chr1	92437751	92438627	chr1	92439718	92473758	Ndufa10	1092	1	1	2	TRUE			Ascc3
chr1	92473532	92474546	chr1	92439718	92473758	Ndufa10	0	1	1	2	TRUE			Sim1
chr1	92641564	92642237	chr1	92637144	92641948	Cops9	0	1	1	2	TRUE			Lilr4b
chr1	92647884	92649015	chr1	92644217	92648841	Otos	0	1	1	2	TRUE			Lilrb4a
chr1	92651281	92651526	chr1	92644217	92648841	Otos	-2441	1	1	2	TRUE			Fam162b
chr1	92658669	92658979	chr1	92644217	92648841	Otos	-9829	1	1	2	TRUE			Rfx6
chr1	92696814	92697096	chr1	92714233	92730743	Gm29483	17138	1	1	2	TRUE			Vgll2
chr1	92774492	92775492	chr1	92714233	92730743	Gm29483	-43750	1	1	2	TRUE			Dcbld1
chr1	92831232	92832855	chr1	92831644	92860211	Gpc1	0	1	1	2	TRUE			Nus1
chr1	92833963	92834433	chr1	92831644	92860211	Gpc1	0	1	1	2	TRUE			Slc35f1
chr1	92849313	92850531	chr1	92831644	92860211	Gpc1	0	1	1	2	TRUE			Gm36173
chr1	92906838	92907663	chr1	92906988	92908620	Dusp28	0	1	1	2	TRUE			Cep85l
chr1	92910370	92912535	chr1	92908377	92910689	5033417F24Rik	0	1	1	2	TRUE			Gm36229
chr1	92956756	92957217	chr1	92933542	92950590	9430060I03Rik	-6167	1	1	2	TRUE			Gm40650
chr1	92972732	92973297	chr1	92973118	92986391	Gpr35	0	1	1	2	TRUE			Gm20597
chr1	93014618	93015068	chr1	93015454	93082480	Kif1a	387	1	1	2	TRUE			Mcm9
chr1	93071283	93072177	chr1	93015454	93082480	Kif1a	0	1	1	2	TRUE			Fam184a
chr1	93100784	93101991	chr1	93015454	93101874	Kif1a	0	1	1	2	TRUE			Man1a
chr1	93115143	93115472	chr1	93015454	93101874	Kif1a	-13270	1	1	2	TRUE			Gm16998
chr1	93124989	93125527	chr1	93135239	93145421	Agxt	9713	1	1	2	TRUE			Tbc1d32
chr1	93174349	93174836	chr1	93168422	93231066	Crocc2	0	1	1	2	TRUE			Gja1
chr1	93210199	93210688	chr1	93168422	93231066	Crocc2	0	1	1	2	TRUE			Gm36595
chr1	93216904	93217779	chr1	93168422	93231066	Crocc2	0	1	1	2	TRUE			4930467K11Rik
chr1	93224047	93224370	chr1	93168422	93231066	Crocc2	0	1	1	2	TRUE			Serinc1
chr1	93235481	93236758	chr1	93235896	93296448	Sned1	0	1	1	2	TRUE			Pkib
chr1	93305632	93306156	chr1	93301204	93305879	Mterf4	0	1	1	2	TRUE			Smpdl3a
chr1	93401264	93401904	chr1	93373895	93404304	Ano7	0	1	1	2	TRUE			Gcc2
chr1	93444539	93446106	chr1	93405939	93445701	Hdlbp	0	1	1	2	TRUE			Lims1
chr1	93507126	93507461	chr1	93478992	93509732	Septin2	0	1	1	2	TRUE			Ccdc138
chr1	93680185	93680769	chr1	93685574	93695770	Bok	4806	1	1	2	TRUE			Edar
chr1	93685542	93686848	chr1	93685574	93695770	Bok	0	1	1	2	TRUE			BB019430
chr1	93727020	93727289	chr1	93705390	93731926	Thap4	0	1	1	2	TRUE			Sh3rf3
chr1	93753794	93755576	chr1	93705390	93754838	Thap4	0	1	1	2	TRUE			Septin10
chr1	93801710	93802170	chr1	93792575	93801934	Dtymk	0	1	1	2	TRUE			Sowahc
chr1	93832843	93833024	chr1	93825239	93852361	D2hgdh	0	1	1	2	TRUE			P4ha1
chr1	93845921	93846258	chr1	93825239	93852361	D2hgdh	0	1	1	2	TRUE			Oit3
chr1	93881844	93882072	chr1	93861343	93876494	Gal3st2	-5351	1	1	2	TRUE			Mcu
chr1	93909343	93909532	chr1	93918436	93941239	Gal3st2b	8905	1	1	2	TRUE			Micu1
chr1	93911824	93912161	chr1	93918436	93941239	Gal3st2b	6276	1	1	2	TRUE			Dnajb12
chr1	93978440	93978626	chr1	93975334	93987027	Gm7889	0	1	1	2	TRUE			Ddit4
chr1	93980981	93981217	chr1	93975334	93987027	Gm7889	0	1	1	2	TRUE			Anapc16
chr1	93991133	93991527	chr1	93990504	94011539	Gal3st2c	0	1	1	2	TRUE			Ascc1
chr1	94053493	94054160	chr1	94038304	94052553	Pdcd1	-941	1	1	2	TRUE			Spock2
chr1	94074742	94075065	chr1	94038304	94052553	Pdcd1	-22190	1	1	2	TRUE			Gm51802
chr1	94078152	94079372	chr1	94038304	94052553	Pdcd1	-25600	1	1	2	TRUE			Chst3
chr1	94728690	94729624	chr1	94797441	94802472	4930440C22Rik	67818	1	1	2	TRUE			Psap
chr1	94790723	94791402	chr1	94797441	94802472	4930440C22Rik	6040	1	1	2	TRUE			Cdh23
chr1	95238739	95239054	chr1	95313627	95335284	Fam174a	74574	1	1	2	TRUE			Slc29a3
chr1	95308506	95308694	chr1	95313627	95335284	Fam174a	4934	1	1	2	TRUE			Unc5b
chr1	95342179	95342566	chr1	95313627	95335284	Fam174a	-6896	1	1	2	TRUE			Pldi
chr1	95517637	95518036	chr1	95587681	95667594	St8sia4	69646	1	1	2	TRUE			Gm20611
chr1	95572816	95573548	chr1	95587681	95667594	St8sia4	14134	1	1	2	TRUE			Pcbd1
chr1	95590178	95590402	chr1	95587681	95667594	St8sia4	0	1	1	2	TRUE			Tbata
chr1	95657335	95657609	chr1	95587681	95667594	St8sia4	0	1	1	2	TRUE			Adamts14
chr1	95664397	95665320	chr1	95587681	95667594	St8sia4	0	1	1	2	TRUE			Prf1
chr1	95666954	95668070	chr1	95587681	95667594	St8sia4	0	1	1	2	TRUE			Pald1
chr1	95674156	95674531	chr1	95667700	95677285	Gm30431	0	1	1	2	TRUE			Nodal
chr1	95749035	95749302	chr1	95701183	95716518	4930598F16Rik	-32518	1	1	2	TRUE			Eif4ebp2
chr1	96871636	96872539	chr1	96818783	96872171	Slco4c1	0	1	1	2	TRUE			D830039M14Rik
chr1	97580322	97580780	chr1	97643901	97661676	Macir	63122	1	1	2	TRUE			Lrrc20
chr1	97632710	97633156	chr1	97643901	97661676	Macir	10746	1	1	2	TRUE			Npffr1
chr1	97649596	97650426	chr1	97643901	97661676	Macir	0	1	1	2	TRUE			Ppa1
chr1	97660530	97662274	chr1	97643901	97661676	Macir	0	1	1	2	TRUE			Tysnd1
chr1	97693862	97694110	chr1	97706042	97770092	Ppip5k2	11933	1	1	2	TRUE			Aifm2
chr1	97705371	97705678	chr1	97706042	97770092	Ppip5k2	365	1	1	2	TRUE			Macroh2a2
chr1	97781627	97782086	chr1	97770171	97793708	Gin1	0	1	1	2	TRUE			Col13a1
chr1	97910701	97911204	chr1	97821093	98095632	Pam	0	1	1	2	TRUE			Fam241b
chr1	97918564	97918834	chr1	97821093	98095632	Pam	0	1	1	2	TRUE			Tspan15
chr1	97976184	97977468	chr1	97821093	98095632	Pam	0	1	1	2	TRUE			Tacr2
chr1	98028061	98028298	chr1	97821093	98095632	Pam	0	1	1	2	TRUE			Hk1
chr1	98056242	98056689	chr1	97821093	98095632	Pam	0	1	1	2	TRUE			Hkdc1
chr1	98059239	98059647	chr1	97821093	98095632	Pam	0	1	1	2	TRUE			Supv3l1
chr1	98094621	98095925	chr1	97821093	98095632	Pam	0	1	1	2	TRUE			Srgn
chr1	98129911	98130479	chr1	98131466	98144655	1810006J02Rik	988	1	1	2	TRUE			Kifbp
chr1	98372251	98372430	chr1	98421123	98509380	Slco6d1	48694	1	1	2	TRUE			Ddx21
chr1	98385435	98385713	chr1	98421123	98509380	Slco6d1	35411	1	1	2	TRUE			Stox1
chr1	98479147	98479596	chr1	98421123	98509380	Slco6d1	0	1	1	2	TRUE			Ccar1
chr1	98545473	98545919	chr1	98421123	98509380	Slco6d1	-36094	1	1	2	TRUE			Tet1
chr1	98589379	98589841	chr1	98589516	98607386	Gm7967	0	1	1	2	TRUE			Slc25a16
chr1	98642855	98643281	chr1	98589516	98607386	Gm7967	-35470	1	1	2	TRUE			Dna2
chr1	99772097	99772437	chr1	99772400	100490598	Cntnap5b	0	1	1	2	TRUE			Rufy2
chr1	99977272	99977559	chr1	99772400	100490598	Cntnap5b	0	1	1	2	TRUE			Pbld2
chr1	100005929	100006115	chr1	99772400	100490598	Cntnap5b	0	1	1	2	TRUE			Pbld1
chr1	100231451	100232170	chr1	99772400	100490598	Cntnap5b	0	1	1	2	TRUE			Atoh7
chr1	104754574	104754818	chr1	104768519	104995481	Cdh20	13702	1	1	2	TRUE			Mypn
chr1	104768620	104769423	chr1	104768519	104995481	Cdh20	0	1	1	2	TRUE			Herc4
chr1	104886411	104886810	chr1	104768519	104995481	Cdh20	0	1	1	2	TRUE			Dnajc12
chr1	105092501	105093397	chr1	105116452	105127780	Gm29012	23056	1	1	2	TRUE			Ctnna3
chr1	105356079	105357293	chr1	105276916	105356710	Rnf152	0	1	1	2	TRUE			Gm30853
chr1	105389148	105389802	chr1	105356006	105361737	Gm17634	-27412	1	1	2	TRUE			1110002J07Rik
chr1	105514616	105514855	chr1	105518421	105663676	Pign	3567	1	1	2	TRUE			Gm31763
chr1	105780224	105780720	chr1	105780722	105847981	Tnfrsf11a	3	1	1	2	TRUE			Reep3
chr1	105786941	105787283	chr1	105780722	105847981	Tnfrsf11a	0	1	1	2	TRUE			Jmjd1c
chr1	105844537	105844753	chr1	105780722	105847981	Tnfrsf11a	0	1	1	2	TRUE			Nrbf2
chr1	105880746	105881269	chr1	105780722	105847981	Tnfrsf11a	-32766	1	1	2	TRUE			Egr2
chr1	105891139	105891379	chr1	105780722	105847981	Tnfrsf11a	-43159	1	1	2	TRUE			Ado
chr1	105971670	105972317	chr1	105979349	105990282	Gm7160	7033	1	1	2	TRUE			4930563J15Rik
chr1	105980747	105981295	chr1	105979349	105990282	Gm7160	0	1	1	2	TRUE			Zfp365
chr1	105982768	105982997	chr1	105979349	105990282	Gm7160	0	1	1	2	TRUE			Rtkn2
chr1	105991079	105991571	chr1	105990405	106034079	Zcchc2	0	1	1	2	TRUE			Arid5b
chr1	105993801	105994113	chr1	105990405	106034079	Zcchc2	0	1	1	2	TRUE			4930545H06Rik
chr1	105998427	105998802	chr1	105990405	106034079	Zcchc2	0	1	1	2	TRUE			Cabcoco1
chr1	106019976	106020161	chr1	105990405	106034079	Zcchc2	0	1	1	2	TRUE			Tmem26
chr1	106030424	106030777	chr1	105990405	106034079	Zcchc2	0	1	1	2	TRUE			Gm32931
chr1	106035474	106035859	chr1	105990405	106034079	Zcchc2	-1396	1	1	2	TRUE			Gm33035
chr1	106037007	106037251	chr1	105990405	106034079	Zcchc2	-2929	1	1	2	TRUE			Rhobtb1
chr1	106148920	106149303	chr1	106152624	106171524	Gm20753	3322	1	1	2	TRUE			Cdk1
chr1	106151874	106152385	chr1	106152624	106171524	Gm20753	240	1	1	2	TRUE			Ank3
chr1	106158154	106158469	chr1	106152624	106171524	Gm20753	0	1	1	2	TRUE			Ccdc6
chr1	106274795	106275081	chr1	106171868	106394245	Phlpp1	0	1	1	2	TRUE			Mrln
chr1	106300019	106300569	chr1	106171868	106394245	Phlpp1	0	1	1	2	TRUE			Slc16a9
chr1	106316623	106317450	chr1	106171868	106394245	Phlpp1	0	1	1	2	TRUE			Fam13c
chr1	106395318	106395767	chr1	106171868	106394245	Phlpp1	-1074	1	1	2	TRUE			Phyhipl
chr1	106400740	106401366	chr1	106171868	106394245	Phlpp1	-6496	1	1	2	TRUE			4930533K18Rik
chr1	106408030	106409126	chr1	106171868	106394245	Phlpp1	-13786	1	1	2	TRUE			Bicc1
chr1	106469447	106470001	chr1	106538175	106714290	Bcl2	68175	1	1	2	TRUE			Tfam
chr1	106473033	106473714	chr1	106538175	106714290	Bcl2	64462	1	1	2	TRUE			Ube2d1
chr1	106511692	106511945	chr1	106538175	106714290	Bcl2	26231	1	1	2	TRUE			Gm20609
chr1	106515393	106516029	chr1	106538175	106714290	Bcl2	22147	1	1	2	TRUE			Cisd1
chr1	106517684	106518133	chr1	106538175	106714290	Bcl2	20043	1	1	2	TRUE			Ipmk
chr1	106523167	106523998	chr1	106538175	106714290	Bcl2	14178	1	1	2	TRUE			1700049L16Rik
chr1	106549031	106549564	chr1	106538175	106714290	Bcl2	0	1	1	2	TRUE			Zwint
chr1	106555396	106555792	chr1	106538175	106714290	Bcl2	0	1	1	2	TRUE			A330049N07Rik
chr1	106612410	106612840	chr1	106538175	106714290	Bcl2	0	1	1	2	TRUE			Pcdh15
chr1	106627264	106627448	chr1	106538175	106714290	Bcl2	0	1	1	2	TRUE			Rsph14
chr1	106628847	106629158	chr1	106538175	106714290	Bcl2	0	1	1	2	TRUE			Rab36
chr1	106629486	106630146	chr1	106538175	106714290	Bcl2	0	1	1	2	TRUE			Bcr
chr1	106643385	106643849	chr1	106538175	106714290	Bcl2	0	1	1	2	TRUE			Specc1l
chr1	106653485	106653981	chr1	106538175	106714290	Bcl2	0	1	1	2	TRUE			Adora2a
chr1	106687508	106688828	chr1	106538175	106714290	Bcl2	0	1	1	2	TRUE			Gm5779
chr1	106700745	106700995	chr1	106538175	106714290	Bcl2	0	1	1	2	TRUE			Upb1
chr1	106711944	106712859	chr1	106538175	106714290	Bcl2	0	1	1	2	TRUE			4933407G14Rik
chr1	106713734	106714972	chr1	106538175	106714290	Bcl2	0	1	1	2	TRUE			Gucd1
chr1	106855028	106855455	chr1	106861174	106883348	Serpinb5	5720	1	1	2	TRUE			Lrrc75b
chr1	106883010	106884113	chr1	106861174	106883348	Serpinb5	0	1	1	2	TRUE			Ggt1
chr1	106932076	106932335	chr1	106934448	106957081	Serpinb12	2114	1	1	2	TRUE			Ggt5
chr1	106960752	106961264	chr1	106934448	106957081	Serpinb12	-3672	1	1	2	TRUE			Susd2
chr1	107528413	107528653	chr1	107529002	107549271	Serpinb10	350	1	1	2	TRUE			Cabin1
chr1	107583907	107584267	chr1	107590005	107606150	Serpinb8	5739	1	1	2	TRUE			Ddt
chr1	107589764	107590677	chr1	107590005	107606150	Serpinb8	0	1	1	2	TRUE			Gstt3
chr1	107823209	107823404	chr1	107917258	107950947	D830032E09Rik	93855	1	1	2	TRUE			Gstt1
chr1	112378793	112379087	chr1	112377328	112416918	Gm32810	0	1	1	2	TRUE			Gstt2
chr1	112379888	112380218	chr1	112377328	112416918	Gm32810	0	1	1	2	TRUE			Mif
chr1	112456180	112456649	chr1	112377328	112416918	Gm32810	-39263	1	1	2	TRUE			Derl3
chr1	115799907	115800097	chr1	115684736	116587322	Cntnap5a	0	1	1	2	TRUE			Smarcb1
chr1	116362893	116363421	chr1	115684736	116587322	Cntnap5a	0	1	1	2	TRUE			Mmp11
chr1	118310842	118311563	chr1	118298513	118311346	Tsn	0	1	1	2	TRUE			Chchd10
chr1	118321493	118322380	chr1	118321842	118333831	Nifk	0	1	1	2	TRUE			Vpreb3
chr1	118476562	118477139	chr1	118389057	118609462	Clasp1	0	1	1	2	TRUE			Zfp280b
chr1	118627778	118628491	chr1	118627944	118685168	Tfcp2l1	0	1	1	2	TRUE			Slc5a4b
chr1	118699186	118700201	chr1	118627944	118685168	Tfcp2l1	-14019	1	1	2	TRUE			Prmt2
chr1	118711513	118712267	chr1	118627944	118685168	Tfcp2l1	-26346	1	1	2	TRUE			S100b
chr1	118719802	118720322	chr1	118627944	118685168	Tfcp2l1	-34635	1	1	2	TRUE			Dip2a
chr1	118720543	118720916	chr1	118627944	118685168	Tfcp2l1	-35376	1	1	2	TRUE			Ybey
chr1	118759513	118759854	chr1	118834060	119053619	Gli2	74207	1	1	2	TRUE			Mcm3ap
chr1	118787331	118787797	chr1	118834060	119053619	Gli2	46264	1	1	2	TRUE			Lss
chr1	118825222	118826017	chr1	118834060	119053619	Gli2	8044	1	1	2	TRUE			Col6a2
chr1	118928052	118928258	chr1	118834060	119053619	Gli2	0	1	1	2	TRUE			Col6a1
chr1	118982024	118982738	chr1	118834060	119053619	Gli2	0	1	1	2	TRUE			Pcbp3
chr1	119033752	119034322	chr1	118834060	119053619	Gli2	0	1	1	2	TRUE			Gm3137
chr1	119047643	119048214	chr1	118834060	119053619	Gli2	0	1	1	2	TRUE			Slc19a1
chr1	119053197	119054377	chr1	118834060	119053619	Gli2	0	1	1	2	TRUE			Col18a1
chr1	119083624	119083948	chr1	118834060	119053619	Gli2	-30006	1	1	2	TRUE			Gm10941
chr1	119087567	119087865	chr1	118834060	119053619	Gli2	-33949	1	1	2	TRUE			Adarb1
chr1	119093865	119094105	chr1	118834060	119053619	Gli2	-40247	1	1	2	TRUE			Gm17769
chr1	119097848	119098308	chr1	118834060	119053619	Gli2	-44230	1	1	2	TRUE			Fam207a
chr1	119404740	119404932	chr1	119415462	119422248	Inhbb	10531	1	1	2	TRUE			2810425M01Rik
chr1	119420002	119420233	chr1	119415462	119422248	Inhbb	0	1	1	2	TRUE			Itgb2
chr1	119421428	119422163	chr1	119415462	119422248	Inhbb	0	1	1	2	TRUE			Pttg1ip
chr1	119456678	119458472	chr1	119470304	119504782	Ralb	11833	1	1	2	TRUE			Sumo3
chr1	119477054	119477434	chr1	119470304	119504782	Ralb	0	1	1	2	TRUE			Ube2g2
chr1	119504103	119505183	chr1	119470304	119504782	Ralb	0	1	1	2	TRUE			Tspear
chr1	119642363	119642622	chr1	119545032	119649000	Epb41l5	0	1	1	2	TRUE			Lrrc3
chr1	119648374	119649093	chr1	119545032	119649000	Epb41l5	0	1	1	2	TRUE			Cfap410
chr1	119675107	119675295	chr1	119658092	119837071	Ptpn4	0	1	1	2	TRUE			Aire
chr1	119750147	119750582	chr1	119658092	119837071	Ptpn4	0	1	1	2	TRUE			Icosl
chr1	119775951	119776355	chr1	119658092	119837071	Ptpn4	0	1	1	2	TRUE			Gatd3a
chr1	119806098	119806465	chr1	119658092	119837071	Ptpn4	0	1	1	2	TRUE			Pwp2
chr1	119807815	119808004	chr1	119658092	119837071	Ptpn4	0	1	1	2	TRUE			Trappc10
chr1	119836829	119837949	chr1	119658092	119837071	Ptpn4	0	1	1	2	TRUE			Agpat3
chr1	119869012	119869358	chr1	119658092	119837071	Ptpn4	-31942	1	1	2	TRUE			Rrp1
chr1	119912463	119913667	chr1	119907900	119913183	Tmem177	0	1	1	2	TRUE			Cstb
chr1	119997163	119997892	chr1	119923339	119997232	Cfap221	0	1	1	2	TRUE			Pdxk
chr1	120007157	120007736	chr1	120006979	120063532	Sctr	0	1	1	2	TRUE			Olfr1358
chr1	120032940	120033475	chr1	120006979	120063532	Sctr	0	1	1	2	TRUE			Syde1
chr1	120046965	120047256	chr1	120006979	120063532	Sctr	0	1	1	2	TRUE			Olfr1357
chr1	120055538	120055767	chr1	120006979	120063532	Sctr	0	1	1	2	TRUE			Ccdc105
chr1	120056888	120057841	chr1	120006979	120063532	Sctr	0	1	1	2	TRUE			Slc1a6
chr1	120073429	120074273	chr1	120067376	120073780	Tmem37	0	1	1	2	TRUE			Olfr8
chr1	120075584	120075777	chr1	120067376	120073780	Tmem37	-1805	1	1	2	TRUE			2610008E11Rik
chr1	120093626	120093973	chr1	120113279	120120919	Dbi	19307	1	1	2	TRUE			Vmn2r82
chr1	120099351	120100044	chr1	120113279	120120919	Dbi	13236	1	1	2	TRUE			Vmn2r83
chr1	120197062	120197599	chr1	120121186	120188189	3110009E18Rik	-8874	1	1	2	TRUE			Plpp2
chr1	120264648	120265982	chr1	120226413	120265286	Steap3	0	1	1	2	TRUE			Mier2
chr1	120340652	120340856	chr1	120340581	120343174	C1ql2	0	1	1	2	TRUE			Theg
chr1	120342333	120342599	chr1	120340581	120343174	C1ql2	0	1	1	2	TRUE			C2cd4c
chr1	120443243	120443582	chr1	120474537	120505024	Marco	30956	1	1	2	TRUE			Tpgs1
chr1	120531886	120532227	chr1	120474537	120505024	Marco	-26863	1	1	2	TRUE			Gzmm
chr1	120586402	120586926	chr1	120602486	120607991	En1	15561	1	1	2	TRUE			Bc1
chr1	120614347	120614829	chr1	120602486	120607991	En1	-6357	1	1	2	TRUE			Mex3d
chr1	121096570	121097071	chr1	121087404	121120975	Celrr	0	1	1	2	TRUE			Uqcr11
chr1	121314950	121315299	chr1	121304352	121327678	Insig2	0	1	1	2	TRUE			Tcf3
chr1	121430584	121431880	chr1	121431066	121506460	Ccdc93	0	1	1	2	TRUE			Onecut3
chr1	121441170	121441367	chr1	121431066	121506460	Ccdc93	0	1	1	2	TRUE			Atp8b3
chr1	121521502	121521842	chr1	121509772	121528465	Htr5b	0	1	1	2	TRUE			Rexo1
chr1	121527757	121528783	chr1	121509772	121528465	Htr5b	0	1	1	2	TRUE			Klf16
chr1	121567589	121568324	chr1	121553834	121567980	Ddx18	0	1	1	2	TRUE			Adat3
chr1	123303713	123303918	chr1	123332137	124045559	Dpp10	28220	1	1	2	TRUE			Scamp4
chr1	123839246	123839628	chr1	123332137	124045559	Dpp10	0	1	1	2	TRUE			Btbd2
chr1	123934135	123934581	chr1	123332137	124045559	Dpp10	0	1	1	2	TRUE			Mknk2
chr1	124044934	124045405	chr1	123332137	124045559	Dpp10	0	1	1	2	TRUE			Mob3a
chr1	124045835	124046172	chr1	123332137	124045559	Dpp10	-277	1	1	2	TRUE			Dot1l
chr1	125370859	125371039	chr1	125392904	125435727	Actr3	21866	1	1	2	TRUE			Amh
chr1	125389788	125390598	chr1	125392904	125435727	Actr3	2307	1	1	2	TRUE			Lingo3
chr1	125395347	125395892	chr1	125392904	125435727	Actr3	0	1	1	2	TRUE			Lsm7
chr1	125426591	125426849	chr1	125392904	125435727	Actr3	0	1	1	2	TRUE			Sppl2b
chr1	125441803	125442108	chr1	125392904	125435727	Actr3	-6077	1	1	2	TRUE			Tmprss9
chr1	125466789	125467173	chr1	125392904	125435727	Actr3	-31063	1	1	2	TRUE			Lmnb2
chr1	125476395	125476730	chr1	125392904	125435727	Actr3	-40669	1	1	2	TRUE			Gng7
chr1	125576638	125577226	chr1	125560594	125595834	Slc35f5	0	1	1	2	TRUE			Slc39a3
chr1	125607515	125607699	chr1	125560594	125595834	Slc35f5	-11682	1	1	2	TRUE			Sgta
chr1	125662906	125663536	chr1	125676995	125873861	Gpr39	13460	1	1	2	TRUE			Thop1
chr1	125676484	125677287	chr1	125676995	125873861	Gpr39	0	1	1	2	TRUE			Map2k2
chr1	125694444	125694717	chr1	125676995	125873861	Gpr39	0	1	1	2	TRUE			Zbtb7a
chr1	125911023	125911991	chr1	125867621	125911387	Lypd1	0	1	1	2	TRUE			Pias4
chr1	126257998	126258191	chr1	125913635	126492927	Nckap5	0	1	1	2	TRUE			Atcay
chr1	126317829	126318150	chr1	125913635	126492927	Nckap5	0	1	1	2	TRUE			Zfr2
chr1	126660371	126660646	chr1	125913635	126830632	Nckap5	0	1	1	2	TRUE			Matk
chr1	126737389	126738444	chr1	125913635	126830632	Nckap5	0	1	1	2	TRUE			Mrpl54
chr1	126806723	126807497	chr1	125913635	126830632	Nckap5	0	1	1	2	TRUE			Apba3
chr1	126817424	126818201	chr1	125913635	126830632	Nckap5	0	1	1	2	TRUE			Tjp3
chr1	126830084	126830928	chr1	125913635	126830632	Nckap5	0	1	1	2	TRUE			Pip5k1c
chr1	126846502	126846689	chr1	125913635	126830632	Nckap5	-15871	1	1	2	TRUE			Cactin
chr1	127117943	127118422	chr1	127204985	127482972	Mgat5	86564	1	1	2	TRUE			Tbxa2r
chr1	127204689	127207124	chr1	127204985	127482972	Mgat5	0	1	1	2	TRUE			Gipc3
chr1	127239720	127240363	chr1	127204985	127482972	Mgat5	0	1	1	2	TRUE			Hmg20b
chr1	127242777	127243108	chr1	127204985	127482972	Mgat5	0	1	1	2	TRUE			Mfsd12
chr1	127305950	127306608	chr1	127204985	127482972	Mgat5	0	1	1	2	TRUE			Dohh
chr1	127308435	127308797	chr1	127204985	127482972	Mgat5	0	1	1	2	TRUE			Gm48551
chr1	127322352	127322655	chr1	127204985	127482972	Mgat5	0	1	1	2	TRUE			Smim24
chr1	127409176	127409835	chr1	127204985	127482972	Mgat5	0	1	1	2	TRUE			Nfic
chr1	127458985	127459343	chr1	127204985	127482972	Mgat5	0	1	1	2	TRUE			Celf5
chr1	127496842	127497140	chr1	127490341	127678021	Tmem163	0	1	1	2	TRUE			Ncln
chr1	127506967	127507229	chr1	127490341	127678021	Tmem163	0	1	1	2	TRUE			S1pr4
chr1	127513089	127513408	chr1	127490341	127678021	Tmem163	0	1	1	2	TRUE			Gna15
chr1	127619229	127619770	chr1	127490341	127678021	Tmem163	0	1	1	2	TRUE			Gna11
chr1	127625601	127626192	chr1	127490341	127678021	Tmem163	0	1	1	2	TRUE			Tle5
chr1	127662387	127663070	chr1	127490341	127678021	Tmem163	0	1	1	2	TRUE			Tle2
chr1	127676896	127678257	chr1	127490341	127678021	Tmem163	0	1	1	2	TRUE			Tle6
chr1	127696675	127696903	chr1	127490341	127678021	Tmem163	-18655	1	1	2	TRUE			Zfp873
chr1	127827389	127827696	chr1	127813479	127855026	Map3k19	0	1	1	2	TRUE			AU041133
chr1	127849854	127850544	chr1	127813479	127855026	Map3k19	0	1	1	2	TRUE			Zfp938
chr1	127868560	127869216	chr1	127868772	127943876	Rab3gap1	0	1	1	2	TRUE			1190007I07Rik
chr1	127975422	127976773	chr1	127954178	128102471	Zranb3	0	1	1	2	TRUE			Glt8d2
chr1	128013688	128014449	chr1	127954178	128102471	Zranb3	0	1	1	2	TRUE			Hcfc2
chr1	128069070	128069431	chr1	127954178	128102471	Zranb3	0	1	1	2	TRUE			Nfyb
chr1	128323056	128323895	chr1	128284755	128328318	Lct	0	1	1	2	TRUE			1700028I16Rik
chr1	128359118	128360036	chr1	128331574	128359705	Mcm6	0	1	1	2	TRUE			Txnrd1
chr1	128368790	128369004	chr1	128363706	128417416	Dars	0	1	1	2	TRUE			Chst11
chr1	128398924	128399543	chr1	128363706	128417416	Dars	0	1	1	2	TRUE			Slc41a2
chr1	128416634	128417617	chr1	128363706	128417416	Dars	0	1	1	2	TRUE			D10Wsu102e
chr1	128435964	128436319	chr1	128363706	128417416	Dars	-18549	1	1	2	TRUE			Aldh1l2
chr1	128438363	128438677	chr1	128363706	128417416	Dars	-20948	1	1	2	TRUE			Washc4
chr1	128440514	128440934	chr1	128363706	128417416	Dars	-23099	1	1	2	TRUE			Appl2
chr1	128447171	128447633	chr1	128363706	128417416	Dars	-29756	1	1	2	TRUE			1500009L16Rik
chr1	128457012	128457353	chr1	128363706	128417416	Dars	-39597	1	1	2	TRUE			Gm34184
chr1	128506840	128507286	chr1	128588198	128592299	Cxcr4	80913	1	1	2	TRUE			Nuak1
chr1	128548444	128549129	chr1	128588198	128592299	Cxcr4	39070	1	1	2	TRUE			4930463O16Rik
chr1	128622824	128623474	chr1	128588198	128592299	Cxcr4	-30526	1	1	2	TRUE			Ckap4
chr1	129273205	129273399	chr1	129273303	130219278	Thsd7b	0	1	1	2	TRUE			Platr7
chr1	129273634	129273819	chr1	129273303	130219278	Thsd7b	0	1	1	2	TRUE			Polr3b
chr1	129436484	129436692	chr1	129273303	130219278	Thsd7b	0	1	1	2	TRUE			Rfx4
chr1	129616186	129616439	chr1	129273303	130219278	Thsd7b	0	1	1	2	TRUE			Ric8b
chr1	129658025	129658374	chr1	129273303	130219278	Thsd7b	0	1	1	2	TRUE			Fhl4
chr1	129839694	129840324	chr1	129273303	130219278	Thsd7b	0	1	1	2	TRUE			Mterf2
chr1	129856607	129856884	chr1	129273303	130219278	Thsd7b	0	1	1	2	TRUE			Cry1
chr1	130226306	130226507	chr1	129273303	130219278	Thsd7b	-7029	1	1	2	TRUE			Btbd11
chr1	130230333	130231803	chr1	129273303	130219278	Thsd7b	-11056	1	1	2	TRUE			Gm6713
chr1	130342463	130343070	chr1	130388527	130423043	Cd55b	45458	1	1	2	TRUE			Gm6721
chr1	130360906	130361189	chr1	130388527	130423043	Cd55b	27339	1	1	2	TRUE			Ascl4
chr1	130397211	130397433	chr1	130388527	130423043	Cd55b	0	1	1	2	TRUE			Rtcb
chr1	130461852	130463171	chr1	130439025	130462744	Cd55	0	1	1	2	TRUE			Bpifc
chr1	130474284	130475156	chr1	130439025	130462744	Cd55	-11541	1	1	2	TRUE			Fbxo7
chr1	130508399	130509151	chr1	130439025	130462744	Cd55	-45656	1	1	2	TRUE			Syn3
chr1	130548102	130548443	chr1	130576705	130629606	Zp3r	28263	1	1	2	TRUE			Gm5174
chr1	130550630	130551679	chr1	130576705	130629606	Zp3r	25027	1	1	2	TRUE			1810014B01Rik
chr1	130633581	130634290	chr1	130635920	130661618	C4bp	1631	1	1	2	TRUE			Ttc41
chr1	130717359	130717542	chr1	130689042	130729253	Pfkfb2	0	1	1	2	TRUE			Nt5dc3
chr1	130728006	130728574	chr1	130689042	130729253	Pfkfb2	0	1	1	2	TRUE			Stab2
chr1	130740665	130741805	chr1	130731975	130744622	AA986860	0	1	1	2	TRUE			Gm16271
chr1	130763941	130764165	chr1	130766383	130784433	Gm28856	2219	1	1	2	TRUE			1700113H08Rik
chr1	130797098	130797434	chr1	130800901	130814740	Fcamr	3468	1	1	2	TRUE			Ascl1
chr1	130798486	130798675	chr1	130800901	130814740	Fcamr	2227	1	1	2	TRUE			Pah
chr1	130864236	130864550	chr1	130865776	130880790	Fcmr	1227	1	1	2	TRUE			Igf1
chr1	130877093	130877597	chr1	130865776	130880790	Fcmr	0	1	1	2	TRUE			Tyms-ps
chr1	130878139	130878501	chr1	130865776	130880790	Fcmr	0	1	1	2	TRUE			Pmch
chr1	131000478	131000972	chr1	131019844	131024970	Il10	18873	1	1	2	TRUE			Parpbp
chr1	131010387	131010748	chr1	131019844	131024970	Il10	9097	1	1	2	TRUE			Washc3
chr1	131019418	131019748	chr1	131019844	131024970	Il10	97	1	1	2	TRUE			Dram1
chr1	131021517	131021751	chr1	131019844	131024970	Il10	0	1	1	2	TRUE			Gm40733
chr1	131025653	131026505	chr1	131019844	131024970	Il10	-684	1	1	2	TRUE			Gnptab
chr1	131053138	131053565	chr1	131053700	131097843	Mapkapk2	136	1	1	2	TRUE			Sycp3
chr1	131072641	131072825	chr1	131053700	131097843	Mapkapk2	0	1	1	2	TRUE			Mybpc1
chr1	131074239	131074957	chr1	131053700	131097843	Mapkapk2	0	1	1	2	TRUE			Gm4925
chr1	131079721	131080044	chr1	131053700	131097843	Mapkapk2	0	1	1	2	TRUE			Utp20
chr1	131084381	131084581	chr1	131053700	131097843	Mapkapk2	0	1	1	2	TRUE			Ano4
chr1	131089173	131090439	chr1	131053700	131097843	Mapkapk2	0	1	1	2	TRUE			Gas2l3
chr1	131095786	131096009	chr1	131053700	131097843	Mapkapk2	0	1	1	2	TRUE			Nr1h4
chr1	131103753	131104140	chr1	131053700	131097843	Mapkapk2	-5911	1	1	2	TRUE			Slc17a8
chr1	131110622	131111314	chr1	131053700	131097843	Mapkapk2	-12780	1	1	2	TRUE			Scyl2
chr1	131116062	131116685	chr1	131128440	131138234	Dyrk3	11756	1	1	2	TRUE			1500026H17Rik
chr1	131118572	131119442	chr1	131128440	131138234	Dyrk3	8999	1	1	2	TRUE			Actr6
chr1	131125761	131126951	chr1	131128440	131138234	Dyrk3	1490	1	1	2	TRUE			Uhrf1bp1l
chr1	131136041	131136579	chr1	131128440	131138234	Dyrk3	0	1	1	2	TRUE			Anks1b
chr1	131137720	131139319	chr1	131128440	131138234	Dyrk3	0	1	1	2	TRUE			Apaf1
chr1	131145335	131145534	chr1	131128440	131138234	Dyrk3	-7102	1	1	2	TRUE			Tmpo
chr1	131152978	131153434	chr1	131153206	131172234	Eif2d	0	1	1	2	TRUE			4930534H03Rik
chr1	131179056	131179423	chr1	131176409	131200185	Rassf5	0	1	1	2	TRUE			Gm31592
chr1	131209973	131210456	chr1	131176409	131245178	Rassf5	0	1	1	2	TRUE			Rmst
chr1	131244851	131246781	chr1	131176409	131245178	Rassf5	0	1	1	2	TRUE			Gm20757
chr1	131260364	131260624	chr1	131254601	131279563	Ikbke	0	1	1	2	TRUE			Cfap54
chr1	131270351	131270756	chr1	131254601	131279563	Ikbke	0	1	1	2	TRUE			Gm32468
chr1	131278689	131279800	chr1	131254601	131279563	Ikbke	0	1	1	2	TRUE			Cdk17
chr1	131290701	131290905	chr1	131285250	131527361	Srgap2	0	1	1	2	TRUE			Elk3
chr1	131308441	131308896	chr1	131285250	131527361	Srgap2	0	1	1	2	TRUE			Gm32688
chr1	131318495	131318765	chr1	131285250	131527361	Srgap2	0	1	1	2	TRUE			Gm17745
chr1	131378443	131379487	chr1	131285250	131527361	Srgap2	0	1	1	2	TRUE			Mir7688
chr1	131384437	131384963	chr1	131285250	131527361	Srgap2	0	1	1	2	TRUE			Lta4h
chr1	131431905	131432177	chr1	131285250	131527361	Srgap2	0	1	1	2	TRUE			Amdhd1
chr1	131460965	131461195	chr1	131285250	131527361	Srgap2	0	1	1	2	TRUE			Ccdc38
chr1	131555067	131555532	chr1	131527902	131539035	Fam72a	-16033	1	1	2	TRUE			Snrpf
chr1	131566042	131566463	chr1	131527902	131539035	Fam72a	-27008	1	1	2	TRUE			4933408J17Rik
chr1	131612749	131613661	chr1	131599113	131612000	Avpr1b	-750	1	1	2	TRUE			Ntn4
chr1	131638203	131639177	chr1	131638313	131675507	Ctse	0	1	1	2	TRUE			Usp44
chr1	131657869	131658366	chr1	131638313	131675507	Ctse	0	1	1	2	TRUE			Metap2
chr1	131708290	131708583	chr1	131688694	131715439	Rab7b	0	1	1	2	TRUE			Vezt
chr1	131712501	131712677	chr1	131688694	131715439	Rab7b	0	1	1	2	TRUE			Fgd6
chr1	131726549	131727207	chr1	131688694	131715439	Rab7b	-11111	1	1	2	TRUE			Nr2c1
chr1	131736327	131736879	chr1	131744021	131770405	Slc26a9	7143	1	1	2	TRUE			Ndufa12
chr1	131738731	131739178	chr1	131744021	131770405	Slc26a9	4844	1	1	2	TRUE			Tmcc3
chr1	131747801	131748127	chr1	131744021	131770405	Slc26a9	0	1	1	2	TRUE			Cep83os
chr1	131752048	131752297	chr1	131744021	131770405	Slc26a9	0	1	1	2	TRUE			Plxnc1
chr1	131754358	131755392	chr1	131744021	131770405	Slc26a9	0	1	1	2	TRUE			Gm29684
chr1	131763612	131763889	chr1	131744021	131770405	Slc26a9	0	1	1	2	TRUE			Cradd
chr1	131797186	131797795	chr1	131797394	131818115	Pm20d1	0	1	1	2	TRUE			2310039L15Rik
chr1	131827399	131828833	chr1	131828011	131848864	Slc41a1	0	1	1	2	TRUE			Socs2
chr1	131836340	131836537	chr1	131828011	131848864	Slc41a1	0	1	1	2	TRUE			Mrpl42
chr1	131846301	131846557	chr1	131828011	131848864	Slc41a1	0	1	1	2	TRUE			Nudt4
chr1	131867113	131868079	chr1	131867276	131872889	Rab29	0	1	1	2	TRUE			Gm47708
chr1	131910079	131911429	chr1	131910457	131936321	Nucks1	0	1	1	2	TRUE			Gm33543
chr1	131934466	131934734	chr1	131910457	131936321	Nucks1	0	1	1	2	TRUE			Eea1
chr1	131954379	131954577	chr1	131962914	131982972	Slc45a3	8338	1	1	2	TRUE			4930459C07Rik
chr1	131962681	131963938	chr1	131962914	131982972	Slc45a3	0	1	1	2	TRUE			Btg1
chr1	131967322	131967753	chr1	131962914	131982972	Slc45a3	0	1	1	2	TRUE			Atp2b1
chr1	131983020	131983283	chr1	131962914	131982972	Slc45a3	-49	1	1	2	TRUE			Poc1b
chr1	132001894	132002501	chr1	132007619	132026448	Elk4	5119	1	1	2	TRUE			Dusp6
chr1	132003978	132004230	chr1	132007619	132026448	Elk4	3390	1	1	2	TRUE			Gm20110
chr1	132046314	132046813	chr1	132026620	132068062	Mfsd4a	0	1	1	2	TRUE			Kitl
chr1	132067425	132068344	chr1	132026620	132068062	Mfsd4a	0	1	1	2	TRUE			4930430F08Rik
chr1	132085257	132085603	chr1	132102596	132106371	Gm37120	16994	1	1	2	TRUE			1700017N19Rik
chr1	132095243	132096002	chr1	132102596	132106371	Gm37120	6595	1	1	2	TRUE			Gm35722
chr1	132102112	132102495	chr1	132102596	132106371	Gm37120	102	1	1	2	TRUE			Mgat4c
chr1	132109508	132110265	chr1	132102596	132106371	Gm37120	-3138	1	1	2	TRUE			Rassf9
chr1	132125515	132126508	chr1	132113546	132139685	Cdk18	0	1	1	2	TRUE			Alx1
chr1	132131297	132131611	chr1	132113546	132139685	Cdk18	0	1	1	2	TRUE			Lrriq1
chr1	132133435	132133770	chr1	132113546	132139685	Cdk18	0	1	1	2	TRUE			Slc6a15
chr1	132139166	132140408	chr1	132113546	132139685	Cdk18	0	1	1	2	TRUE			Tmtc2
chr1	132146208	132146440	chr1	132113546	132139685	Cdk18	-6524	1	1	2	TRUE			Mettl25
chr1	132155833	132156058	chr1	132113546	132139685	Cdk18	-16149	1	1	2	TRUE			Ppfia2
chr1	132157494	132157785	chr1	132113546	132139685	Cdk18	-17810	1	1	2	TRUE			Acss3
chr1	132189520	132190417	chr1	132191435	132257382	Lemd1	1019	1	1	2	TRUE			Lin7a
chr1	132191373	132191867	chr1	132191435	132257382	Lemd1	0	1	1	2	TRUE			Myf6
chr1	132200184	132200812	chr1	132191435	132257382	Lemd1	0	1	1	2	TRUE			Ptprq
chr1	132206095	132206359	chr1	132191435	132257382	Lemd1	0	1	1	2	TRUE			Otogl
chr1	132212156	132212532	chr1	132191435	132257382	Lemd1	0	1	1	2	TRUE			Gm29685
chr1	132237702	132237951	chr1	132191435	132257382	Lemd1	0	1	1	2	TRUE			Ppp1r12a
chr1	132245993	132246751	chr1	132191435	132257382	Lemd1	0	1	1	2	TRUE			Pawr
chr1	132291989	132293363	chr1	132298625	132307357	Klhdc8a	5263	1	1	2	TRUE			Gm36283
chr1	132298172	132299347	chr1	132298625	132307357	Klhdc8a	0	1	1	2	TRUE			Syt1
chr1	132306308	132306861	chr1	132298625	132307357	Klhdc8a	0	1	1	2	TRUE			Nav3
chr1	132312619	132312999	chr1	132316124	132333488	Nuak2	3126	1	1	2	TRUE			E2f7
chr1	132315810	132316537	chr1	132316124	132333488	Nuak2	0	1	1	2	TRUE			1700020G17Rik
chr1	132317303	132317686	chr1	132316124	132333488	Nuak2	0	1	1	2	TRUE			Csrp2
chr1	132341785	132341960	chr1	132316124	132333488	Nuak2	-8298	1	1	2	TRUE			Zdhhc17
chr1	132349275	132349749	chr1	132356314	132367948	Tmcc2	6566	1	1	2	TRUE			Osbpl8
chr1	132355785	132356263	chr1	132356314	132367948	Tmcc2	52	1	1	2	TRUE			Bbs10
chr1	132367641	132368140	chr1	132356314	132367948	Tmcc2	0	1	1	2	TRUE			Nap1l1
chr1	132370924	132371114	chr1	132356314	132390318	Tmcc2	0	1	1	2	TRUE			Phlda1
chr1	132377669	132378113	chr1	132356314	132390318	Tmcc2	0	1	1	2	TRUE			4933440J02Rik
chr1	132381775	132382242	chr1	132356314	132390318	Tmcc2	0	1	1	2	TRUE			Gm20758
chr1	132387643	132388356	chr1	132356314	132390318	Tmcc2	0	1	1	2	TRUE			Krr1
chr1	132390120	132391058	chr1	132356314	132390318	Tmcc2	0	1	1	2	TRUE			Glipr1
chr1	132391558	132391959	chr1	132356314	132391386	Tmcc2	-173	1	1	2	TRUE			Glipr1l1
chr1	132416923	132418191	chr1	132417452	132466959	Dstyk	0	1	1	2	TRUE			Glipr1l3
chr1	132476801	132477618	chr1	132466630	132477064	6030442K20Rik	0	1	1	2	TRUE			Kcnc2
chr1	132520922	132521286	chr1	132509424	132542940	Cntn2	0	1	1	2	TRUE			Gm3942
chr1	132525772	132526085	chr1	132509424	132542940	Cntn2	0	1	1	2	TRUE			Atxn7l3b
chr1	132541124	132541587	chr1	132509424	132542940	Cntn2	0	1	1	2	TRUE			Tbc1d15
chr1	132609192	132609440	chr1	132564689	132642858	Nfasc	0	1	1	2	TRUE			Rab21
chr1	132733970	132734334	chr1	132564689	132741797	Nfasc	0	1	1	2	TRUE			Tmem19
chr1	132741132	132741921	chr1	132564689	132741797	Nfasc	0	1	1	2	TRUE			Thap2
chr1	132758542	132759225	chr1	132564689	132741797	Nfasc	-16746	1	1	2	TRUE			Lgr5
chr1	132880423	132881634	chr1	132880354	132940005	Lrrn2	0	1	1	2	TRUE			Tspan8
chr1	132934998	132935180	chr1	132880354	132940005	Lrrn2	0	1	1	2	TRUE			Ptprr
chr1	133024956	133026165	chr1	132986104	133025416	Mdm4	0	1	1	2	TRUE			Ptprb
chr1	133033351	133034442	chr1	132986104	133030587	Mdm4	-2765	1	1	2	TRUE			Kcnmb4os2
chr1	133039372	133039907	chr1	133046011	133108688	Pik3c2b	6105	1	1	2	TRUE			Cnot2
chr1	133045370	133046910	chr1	133046011	133108688	Pik3c2b	0	1	1	2	TRUE			4930579P08Rik
chr1	133057365	133057957	chr1	133046011	133108688	Pik3c2b	0	1	1	2	TRUE			Rab3ip
chr1	133069957	133070691	chr1	133046011	133108688	Pik3c2b	0	1	1	2	TRUE			D630029K05Rik
chr1	133073192	133073861	chr1	133046011	133108688	Pik3c2b	0	1	1	2	TRUE			Best3
chr1	133087553	133087890	chr1	133046011	133108688	Pik3c2b	0	1	1	2	TRUE			Lrrc10
chr1	133101242	133101705	chr1	133046011	133108688	Pik3c2b	0	1	1	2	TRUE			Frs2
chr1	133146087	133146587	chr1	133131165	133139800	Ppp1r15b	-6288	1	1	2	TRUE			Yeats4
chr1	133159068	133159650	chr1	133131165	133139800	Ppp1r15b	-19269	1	1	2	TRUE			9530003J23Rik
chr1	133163863	133164277	chr1	133131165	133139800	Ppp1r15b	-24064	1	1	2	TRUE			Lyz2
chr1	133164665	133165274	chr1	133131165	133139800	Ppp1r15b	-24866	1	1	2	TRUE			Lyz1
chr1	133170925	133172061	chr1	133131165	133139800	Ppp1r15b	-31126	1	1	2	TRUE			Cpsf6
chr1	133181068	133181879	chr1	133131165	133139800	Ppp1r15b	-41269	1	1	2	TRUE			Gm32141
chr1	133182469	133182881	chr1	133131165	133139800	Ppp1r15b	-42670	1	1	2	TRUE			Cpm
chr1	133214665	133214939	chr1	133246096	133303435	Plekha6	31158	1	1	2	TRUE			Mdm2
chr1	133237701	133238174	chr1	133246096	133303435	Plekha6	7923	1	1	2	TRUE			Slc35e3
chr1	133298971	133299157	chr1	133246096	133303435	Plekha6	0	1	1	2	TRUE			Nup107
chr1	133306925	133307616	chr1	133309822	133323026	Golt1a	2207	1	1	2	TRUE			Rap1b
chr1	133329265	133329728	chr1	133327211	133329722	Kiss1	0	1	1	2	TRUE			4933411E08Rik
chr1	133347873	133348291	chr1	133350565	133360323	Ren2	2275	1	1	2	TRUE			Mdm1
chr1	133351822	133352080	chr1	133350565	133360323	Ren2	0	1	1	2	TRUE			Il22
chr1	133363238	133364225	chr1	133363571	133380319	Etnk2	0	1	1	2	TRUE			Ifng
chr1	133380627	133380846	chr1	133363571	133380319	Etnk2	-309	1	1	2	TRUE			Ifngas1
chr1	133385638	133385909	chr1	133382299	133424212	Sox13	0	1	1	2	TRUE			Gm33337
chr1	133398263	133398444	chr1	133382299	133424212	Sox13	0	1	1	2	TRUE			Dyrk2
chr1	133400086	133400686	chr1	133382299	133424212	Sox13	0	1	1	2	TRUE			Gm38403
chr1	133412998	133413347	chr1	133382299	133424212	Sox13	0	1	1	2	TRUE			Gm33677
chr1	133417719	133418881	chr1	133382299	133424212	Sox13	0	1	1	2	TRUE			1700064J06Rik
chr1	133423654	133424674	chr1	133382299	133424212	Sox13	0	1	1	2	TRUE			Cand1
chr1	133434402	133434581	chr1	133382299	133424212	Sox13	-10191	1	1	2	TRUE			4930477N07Rik
chr1	133448396	133449051	chr1	133382299	133424212	Sox13	-24185	1	1	2	TRUE			1700025F24Rik
chr1	133660782	133661564	chr1	133619861	133661399	Zc3h11a	0	1	1	2	TRUE			Grip1
chr1	133689536	133690245	chr1	133679028	133690016	Lax1	0	1	1	2	TRUE			Helb
chr1	133694546	133695383	chr1	133679028	133690108	Lax1	-4439	1	1	2	TRUE			Irak3
chr1	133854493	133855624	chr1	133897193	133907173	Optc	41570	1	1	2	TRUE			Tmbim4
chr1	133855901	133856141	chr1	133897193	133907173	Optc	41053	1	1	2	TRUE			Llph
chr1	133863402	133864039	chr1	133897193	133907173	Optc	33155	1	1	2	TRUE			Hmga2
chr1	133887186	133887725	chr1	133897193	133907173	Optc	9469	1	1	2	TRUE			4921513I03Rik
chr1	133892582	133893188	chr1	133897193	133907173	Optc	4006	1	1	2	TRUE			Msrb3
chr1	133895745	133896713	chr1	133897193	133907173	Optc	481	1	1	2	TRUE			Lemd3
chr1	133908485	133909457	chr1	133897193	133907999	Optc	-487	1	1	2	TRUE			Wif1
chr1	133920292	133920533	chr1	133910303	133921401	Prelp	0	1	1	2	TRUE			4930432O09Rik
chr1	133921559	133921875	chr1	133910303	133921401	Prelp	-159	1	1	2	TRUE			Tbc1d30
chr1	134045910	134046313	chr1	134037253	134048280	Fmod	0	1	1	2	TRUE			Gns
chr1	134048860	134049198	chr1	134037253	134048280	Fmod	-581	1	1	2	TRUE			Rassf3
chr1	134066998	134067701	chr1	134060040	134060947	Gm19497	-6052	1	1	2	TRUE			Tbk1
chr1	134072923	134075056	chr1	134074864	134079155	Btg2	0	1	1	2	TRUE			Xpot
chr1	134098634	134099725	chr1	134111241	134151540	Chit1	11517	1	1	2	TRUE			D930020B18Rik
chr1	134106622	134107022	chr1	134111241	134151540	Chit1	4220	1	1	2	TRUE			Srgap1
chr1	134110197	134110382	chr1	134111241	134151540	Chit1	860	1	1	2	TRUE			Gm4489
chr1	134120316	134120495	chr1	134111241	134151540	Chit1	0	1	1	2	TRUE			Avpr1a
chr1	134151707	134152114	chr1	134111241	134151540	Chit1	-168	1	1	2	TRUE			A130077B15Rik
chr1	134189112	134189380	chr1	134182155	134190031	Chil1	0	1	1	2	TRUE			Ppm1h
chr1	134196060	134196721	chr1	134193447	134201232	Mybph	0	1	1	2	TRUE			Mirlet7i
chr1	134232984	134233407	chr1	134199214	134234856	Adora1	0	1	1	2	TRUE			Mon2
chr1	134234389	134235076	chr1	134199214	134234856	Adora1	0	1	1	2	TRUE			Usp15
chr1	134244090	134244661	chr1	134199214	134235457	Adora1	-8634	1	1	2	TRUE			Tafa2
chr1	134302619	134303653	chr1	134296782	134332928	Ppfia4	0	1	1	2	TRUE			Slc16a7
chr1	134322588	134323008	chr1	134296782	134332928	Ppfia4	0	1	1	2	TRUE			Lrig3
chr1	134332344	134333281	chr1	134296782	134332928	Ppfia4	0	1	1	2	TRUE			1700025K04Rik
chr1	134344318	134344863	chr1	134296782	134344716	Ppfia4	0	1	1	2	TRUE			Mir378d
chr1	134361579	134362470	chr1	134346095	134362006	Tmem183a	0	1	1	2	TRUE			4930484H19Rik
chr1	134368924	134369221	chr1	134346095	134362006	Tmem183a	-6919	1	1	2	TRUE			Atp23
chr1	134400172	134400567	chr1	134405780	134411738	Cyb5r1	5214	1	1	2	TRUE			Gm30539
chr1	134435520	134435788	chr1	134415377	134433350	Adipor1	-2171	1	1	2	TRUE			Ctdsp2
chr1	134455031	134455850	chr1	134455530	134490873	Klhl12	0	1	1	2	TRUE			Tsfm
chr1	134513221	134513928	chr1	134494638	134507889	Rabif	-5333	1	1	2	TRUE			Eef1akmt3
chr1	134518587	134519069	chr1	134494638	134507889	Rabif	-10699	1	1	2	TRUE			Cyp27b1
chr1	134555964	134557246	chr1	134560177	134632878	Kdm5b	2932	1	1	2	TRUE			Marchf9
chr1	134560026	134560457	chr1	134560177	134632878	Kdm5b	0	1	1	2	TRUE			Tspan31
chr1	134636807	134637128	chr1	134560177	134632878	Kdm5b	-3930	1	1	2	TRUE			Agap2
chr1	134645893	134646961	chr1	134646611	134753149	Syt2	0	1	1	2	TRUE			Os9
chr1	134651561	134652394	chr1	134646611	134753149	Syt2	0	1	1	2	TRUE			B4galnt1
chr1	134665034	134665263	chr1	134646611	134753149	Syt2	0	1	1	2	TRUE			Slc26a10
chr1	134671031	134671955	chr1	134646611	134753149	Syt2	0	1	1	2	TRUE			Arhgef25
chr1	134679322	134680099	chr1	134646611	134753149	Syt2	0	1	1	2	TRUE			Dtx3
chr1	134708256	134709393	chr1	134646611	134753149	Syt2	0	1	1	2	TRUE			Pip4k2c
chr1	134719119	134720267	chr1	134646611	134753149	Syt2	0	1	1	2	TRUE			Kif5a
chr1	134725166	134725756	chr1	134646611	134753149	Syt2	0	1	1	2	TRUE			Dctn2
chr1	134747475	134748341	chr1	134646611	134753149	Syt2	0	1	1	2	TRUE			Mbd6
chr1	134763229	134763585	chr1	134754665	134955940	Ppp1r12b	0	1	1	2	TRUE			Mars1
chr1	134770457	134770638	chr1	134754665	134955940	Ppp1r12b	0	1	1	2	TRUE			Arhgap9
chr1	134770855	134771826	chr1	134754665	134955940	Ppp1r12b	0	1	1	2	TRUE			Gli1
chr1	134778070	134778508	chr1	134754665	134955940	Ppp1r12b	0	1	1	2	TRUE			Inhbe
chr1	134784598	134785130	chr1	134754665	134955940	Ppp1r12b	0	1	1	2	TRUE			Inhbc
chr1	134816733	134817024	chr1	134754665	134955940	Ppp1r12b	0	1	1	2	TRUE			R3hdm2
chr1	134829619	134829842	chr1	134754665	134955940	Ppp1r12b	0	1	1	2	TRUE			Stac3
chr1	134854482	134854756	chr1	134754665	134955940	Ppp1r12b	0	1	1	2	TRUE			Ndufa4l2
chr1	134955484	134956235	chr1	134754665	134955940	Ppp1r12b	0	1	1	2	TRUE			Shmt2
chr1	134962227	134963218	chr1	134962564	134974179	Ube2t	0	1	1	2	TRUE			Nxph4
chr1	134987557	134988040	chr1	134986352	135105276	Lgr6	0	1	1	2	TRUE			Lrp1
chr1	135019001	135019222	chr1	134986352	135105276	Lgr6	0	1	1	2	TRUE			Stat6
chr1	135020357	135021444	chr1	134986352	135105276	Lgr6	0	1	1	2	TRUE			Nab2
chr1	135060092	135060510	chr1	134986352	135105276	Lgr6	0	1	1	2	TRUE			Nemp1
chr1	135083452	135083722	chr1	134986352	135105276	Lgr6	0	1	1	2	TRUE			Zbtb39
chr1	135090930	135091482	chr1	134986352	135105276	Lgr6	0	1	1	2	TRUE			Sdr9c7
chr1	135094953	135095443	chr1	134986352	135105276	Lgr6	0	1	1	2	TRUE			Hsd17b6
chr1	135100173	135100558	chr1	134986352	135105276	Lgr6	0	1	1	2	TRUE			Naca
chr1	135105762	135106409	chr1	134986352	135105276	Lgr6	-487	1	1	2	TRUE			Baz2a
chr1	135112653	135112993	chr1	135108497	135132575	Ptprv	0	1	1	2	TRUE			Rbms2
chr1	135131143	135133763	chr1	135108497	135132575	Ptprv	0	1	1	2	TRUE			Gls2
chr1	135154436	135154981	chr1	135146833	135156268	Arl8a	0	1	1	2	TRUE			Spryd4
chr1	135172064	135172335	chr1	135160249	135167681	Gpr37l1	-4384	1	1	2	TRUE			Mip
chr1	135199309	135199717	chr1	135160249	135167681	Gpr37l1	-31629	1	1	2	TRUE			Apon
chr1	135258542	135259480	chr1	135253573	135258472	Elf3	-71	1	1	2	TRUE			Apof
chr1	135267666	135268883	chr1	135262698	135284084	Rnpep	0	1	1	2	TRUE			Cnpy2
chr1	135280823	135281030	chr1	135262698	135284084	Rnpep	0	1	1	2	TRUE			Cs
chr1	135282689	135284281	chr1	135262698	135284084	Rnpep	0	1	1	2	TRUE			Coq10a
chr1	135313295	135314091	chr1	135301534	135313737	Timm17a	0	1	1	2	TRUE			Ankrd52
chr1	135368278	135369350	chr1	135324812	135368065	Lmod1	-214	1	1	2	TRUE			Nabp2
chr1	135374837	135375271	chr1	135371455	135375063	Shisa4	0	1	1	2	TRUE			Rnf41
chr1	135410895	135411429	chr1	135382311	135430499	Ipo9	0	1	1	2	TRUE			Mir8105
chr1	135430036	135430831	chr1	135382311	135430499	Ipo9	0	1	1	2	TRUE			Myl6b
chr1	135452067	135452536	chr1	135434579	135585355	Nav1	0	1	1	2	TRUE			A430046D13Rik
chr1	135510422	135511142	chr1	135434579	135585355	Nav1	0	1	1	2	TRUE			Zc3h10
chr1	135516998	135517339	chr1	135434579	135585355	Nav1	0	1	1	2	TRUE			Erbb3
chr1	135540284	135540756	chr1	135434579	135585355	Nav1	0	1	1	2	TRUE			Rps26
chr1	135544821	135545162	chr1	135434579	135585355	Nav1	0	1	1	2	TRUE			Ikzf4
chr1	135554742	135555186	chr1	135434579	135585355	Nav1	0	1	1	2	TRUE			Suox
chr1	135616118	135616361	chr1	135597775	135599934	Gm4793	-16185	1	1	2	TRUE			Cdk2
chr1	135619979	135620502	chr1	135597775	135599934	Gm4793	-20046	1	1	2	TRUE			Dgka
chr1	135631574	135631847	chr1	135597775	135599934	Gm4793	-31641	1	1	2	TRUE			Mmp19
chr1	135669797	135670833	chr1	135720062	135752229	Csrp1	49230	1	1	2	TRUE			Dnajc14
chr1	135673454	135673731	chr1	135720062	135752229	Csrp1	46332	1	1	2	TRUE			Gdf11
chr1	135687151	135688959	chr1	135720062	135752229	Csrp1	31104	1	1	2	TRUE			Cd63
chr1	135699145	135699795	chr1	135720062	135752229	Csrp1	20268	1	1	2	TRUE			Bloc1s1
chr1	135700589	135700871	chr1	135720062	135752229	Csrp1	19192	1	1	2	TRUE			Itga7
chr1	135711194	135711515	chr1	135720062	135752229	Csrp1	8548	1	1	2	TRUE			Mettl7b
chr1	135714333	135715289	chr1	135720062	135752229	Csrp1	4774	1	1	2	TRUE			9030616G12Rik
chr1	135719587	135720283	chr1	135720062	135752229	Csrp1	0	1	1	2	TRUE			Olfr9
chr1	135728697	135729621	chr1	135720062	135752229	Csrp1	0	1	1	2	TRUE			Olfr763
chr1	135742072	135742409	chr1	135720062	135752229	Csrp1	0	1	1	2	TRUE			Olfr802
chr1	135765983	135766570	chr1	135766084	135769134	Phlda3	0	1	1	2	TRUE			Neurod4
chr1	135770929	135771691	chr1	135766084	135769134	Phlda3	-1796	1	1	2	TRUE			Vmn2r87
chr1	135778898	135779471	chr1	135766084	135769134	Phlda3	-9765	1	1	2	TRUE			Eif4enif1
chr1	135781252	135781670	chr1	135766084	135769134	Phlda3	-12119	1	1	2	TRUE			Mir3470a
chr1	135787932	135788211	chr1	135799420	135810989	Tnni1	11210	1	1	2	TRUE			8430429K09Rik
chr1	135793483	135794697	chr1	135799420	135810989	Tnni1	4724	1	1	2	TRUE			Inpp5j
chr1	135811245	135811552	chr1	135799420	135810989	Tnni1	-257	1	1	2	TRUE			Selenom
chr1	135818447	135818826	chr1	135818597	135833341	Lad1	0	1	1	2	TRUE			Smtn
chr1	135847190	135848037	chr1	135836333	135852268	Tnnt2	0	1	1	2	TRUE			Tug1
chr1	135850853	135851118	chr1	135836333	135852268	Tnnt2	0	1	1	2	TRUE			Osbp2
chr1	135859748	135859942	chr1	135836333	135852268	Tnnt2	-7481	1	1	2	TRUE			4921536K21Rik
chr1	135865506	135865990	chr1	135871393	135919207	Pkp1	5404	1	1	2	TRUE			Dusp18
chr1	135882375	135882983	chr1	135871393	135919207	Pkp1	0	1	1	2	TRUE			Tcn2
chr1	135904335	135904607	chr1	135871393	135919207	Pkp1	0	1	1	2	TRUE			Pes1
chr1	135944749	135945927	chr1	135953577	136006342	Igfn1	7651	1	1	2	TRUE			Gal3st1
chr1	136007579	136008351	chr1	136008218	136035030	Tmem9	0	1	1	2	TRUE			Mtfp1
chr1	136017778	136019129	chr1	136008218	136035030	Tmem9	0	1	1	2	TRUE			Sec14l2
chr1	136045948	136046199	chr1	136050803	136051370	Ascl5	4605	1	1	2	TRUE			Rnf215
chr1	136051021	136051949	chr1	136050803	136051370	Ascl5	0	1	1	2	TRUE			Ccdc157
chr1	136116173	136116612	chr1	136052810	136119822	Cacna1s	0	1	1	2	TRUE			Tbc1d10a
chr1	136126914	136127383	chr1	136127718	136131183	Gm15850	336	1	1	2	TRUE			Castor1
chr1	136131018	136131864	chr1	136127718	136131183	Gm15850	0	1	1	2	TRUE			Osm
chr1	136134742	136135473	chr1	136131389	136178001	Kif21b	0	1	1	2	TRUE			Lif
chr1	136139958	136140749	chr1	136131389	136178001	Kif21b	0	1	1	2	TRUE			Gm11958
chr1	136170043	136170534	chr1	136131389	136178001	Kif21b	0	1	1	2	TRUE			Hormad2
chr1	136173932	136174334	chr1	136131389	136178001	Kif21b	0	1	1	2	TRUE			Mtmr3
chr1	136175269	136175588	chr1	136131389	136178001	Kif21b	0	1	1	2	TRUE			Ascc2
chr1	136234136	136234626	chr1	136213521	136234280	Inava	0	1	1	2	TRUE			Uqcr10
chr1	136247522	136247727	chr1	136258913	136260926	Gpr25	11187	1	1	2	TRUE			Cabp7
chr1	136255242	136255550	chr1	136258913	136260926	Gpr25	3364	1	1	2	TRUE			Nipsnap1
chr1	136259959	136260642	chr1	136258913	136260926	Gpr25	0	1	1	2	TRUE			Thoc5
chr1	136325837	136326312	chr1	136268122	136346104	Camsap2	0	1	1	2	TRUE			Nefh
chr1	136337785	136338031	chr1	136268122	136346104	Camsap2	0	1	1	2	TRUE			Ap1b1
chr1	136345599	136346790	chr1	136268122	136346104	Camsap2	0	1	1	2	TRUE			Gas2l1
chr1	136465947	136466662	chr1	136467847	136530819	Kif14	1186	1	1	2	TRUE			Emid1
chr1	136521284	136521584	chr1	136467847	136530819	Kif14	0	1	1	2	TRUE			Kremen1
chr1	136551011	136551315	chr1	136467847	136530819	Kif14	-20193	1	1	2	TRUE			Znrf3
chr1	136578281	136578504	chr1	136624900	136630391	Zfp281	46397	1	1	2	TRUE			Gm11963
chr1	136624222	136625731	chr1	136624900	136630391	Zfp281	0	1	1	2	TRUE			Xbp1
chr1	136683657	136684092	chr1	136683395	136690805	Gm19705	0	1	1	2	TRUE			Ccdc117
chr1	136685006	136686042	chr1	136683395	136690805	Gm19705	0	1	1	2	TRUE			Ankrd36
chr1	136866460	136866946	chr1	136843583	136953630	Nr5a2	0	1	1	2	TRUE			Mrps24
chr1	136948635	136949409	chr1	136843583	136953630	Nr5a2	0	1	1	2	TRUE			Urgcp
chr1	137898285	137899109	chr1	137966454	137966541	Mir181a-1	67346	1	1	2	TRUE			Pgam2
chr1	137900455	137901010	chr1	137966454	137966541	Mir181a-1	65445	1	1	2	TRUE			Polm
chr1	138039258	138039457	chr1	138062858	138175126	Ptprc	23402	1	1	2	TRUE			Aebp1
chr1	138044478	138044804	chr1	138062858	138175126	Ptprc	18055	1	1	2	TRUE			Pold2
chr1	138135917	138136945	chr1	138062858	138175126	Ptprc	0	1	1	2	TRUE			Myl7
chr1	138154300	138154673	chr1	138062858	138175126	Ptprc	0	1	1	2	TRUE			Gck
chr1	138174720	138175597	chr1	138062858	138175126	Ptprc	0	1	1	2	TRUE			Ykt6
chr1	138191584	138192480	chr1	138062858	138175305	Ptprc	-16280	1	1	2	TRUE			Camk2b
chr1	138244170	138244680	chr1	138273737	138289462	Atp6v1g3	29058	1	1	2	TRUE			Nudcd3
chr1	138299588	138299765	chr1	138273737	138289462	Atp6v1g3	-10127	1	1	2	TRUE			Ddx56
chr1	138304341	138304754	chr1	138273737	138289462	Atp6v1g3	-14880	1	1	2	TRUE			Tmed4
chr1	138311833	138312128	chr1	138273737	138289462	Atp6v1g3	-22372	1	1	2	TRUE			Ogdh
chr1	138517071	138517684	chr1	138483836	138619757	Nek7	0	1	1	2	TRUE			Zmiz2
chr1	138550225	138550751	chr1	138483836	138619757	Nek7	0	1	1	2	TRUE			Purb
chr1	138609896	138611467	chr1	138483836	138619757	Nek7	0	1	1	2	TRUE			Myo1g
chr1	138617867	138618250	chr1	138483836	138619757	Nek7	0	1	1	2	TRUE			Snhg15
chr1	138681717	138682257	chr1	138640094	138682075	Gm5833	0	1	1	2	TRUE			Ccm2
chr1	138785734	138786333	chr1	138825185	138842444	Lhx9	38853	1	1	2	TRUE			Nacad
chr1	138788932	138789214	chr1	138825185	138842444	Lhx9	35972	1	1	2	TRUE			Tbrg4
chr1	138822385	138822827	chr1	138825185	138842444	Lhx9	2359	1	1	2	TRUE			Gm11978
chr1	138835489	138835778	chr1	138825185	138842444	Lhx9	0	1	1	2	TRUE			Ramp3
chr1	138848152	138849097	chr1	138825185	138847579	Lhx9	-574	1	1	2	TRUE			Gm11981
chr1	138856208	138856965	chr1	138851978	138856854	2310009B15Rik	0	1	1	2	TRUE			Adcy1
chr1	138912059	138912563	chr1	138876271	138876950	1700019P21Rik	-35110	1	1	2	TRUE			Tns3
chr1	138928750	138929600	chr1	138963708	139176042	Dennd1b	34109	1	1	2	TRUE			Hus1
chr1	138939786	138940022	chr1	138963708	139176042	Dennd1b	23687	1	1	2	TRUE			Sun3
chr1	138962830	138964453	chr1	138963708	139176042	Dennd1b	0	1	1	2	TRUE			Upp1
chr1	138967508	138967757	chr1	138963708	139176042	Dennd1b	0	1	1	2	TRUE			Abca13
chr1	138972600	138972879	chr1	138963708	139176042	Dennd1b	0	1	1	2	TRUE			Vwc2
chr1	138982410	138982855	chr1	138963708	139176042	Dennd1b	0	1	1	2	TRUE			Spata48
chr1	139036417	139037038	chr1	138963708	139176042	Dennd1b	0	1	1	2	TRUE			Gm11998
chr1	139180715	139181142	chr1	138963708	139176042	Dennd1b	-4674	1	1	2	TRUE			Gm11999
chr1	139421691	139423043	chr1	139422382	139453007	Zbtb41	0	1	1	2	TRUE			Ikzf1
chr1	139454163	139455216	chr1	139454772	139494088	Aspm	0	1	1	2	TRUE			Fignl1
chr1	139460936	139461154	chr1	139454772	139494088	Aspm	0	1	1	2	TRUE			Ddc
chr1	139462887	139463190	chr1	139454772	139494088	Aspm	0	1	1	2	TRUE			Grb10
chr1	140245391	140245803	chr1	140245717	140614045	Kcnt2	0	1	1	2	TRUE			Cobl
chr1	143640701	143641040	chr1	143603275	143702893	Cdc73	0	1	1	2	TRUE			Vstm2a
chr1	143644332	143644506	chr1	143603275	143702893	Cdc73	0	1	1	2	TRUE			Sec61g
chr1	143702188	143703263	chr1	143603275	143702893	Cdc73	0	1	1	2	TRUE			Egfr
chr1	143738935	143740476	chr1	143739348	143749678	Glrx2	0	1	1	2	TRUE			Eldr
chr1	143803664	143804030	chr1	143777277	143807466	Uchl5	0	1	1	2	TRUE			Plek
chr1	143813876	143814448	chr1	143777277	143807466	Uchl5	-6411	1	1	2	TRUE			Cnrip1
chr1	143916575	143917034	chr1	143999337	144004149	Rgs2	82304	1	1	2	TRUE			Ppp3r1
chr1	143985074	143985271	chr1	143999337	144004149	Rgs2	14067	1	1	2	TRUE			Pno1
chr1	144006646	144007026	chr1	143999337	144004149	Rgs2	-2498	1	1	2	TRUE			Wdr92
chr1	144007307	144007523	chr1	143999337	144004149	Rgs2	-3159	1	1	2	TRUE			C1d
chr1	144018425	144019043	chr1	143999337	144004149	Rgs2	-14277	1	1	2	TRUE			Etaa1
chr1	144085957	144086401	chr1	144138666	144177372	Rgs13	52266	1	1	2	TRUE			Gm12018
chr1	144200397	144200856	chr1	144138666	144177372	Rgs13	-23026	1	1	2	TRUE			Meis1
chr1	144243236	144244002	chr1	144244668	144249104	Rgs1	667	1	1	2	TRUE			4933406G16Rik
chr1	144248830	144249349	chr1	144244668	144249104	Rgs1	0	1	1	2	TRUE			Spred2
chr1	144499710	144499993	chr1	144519689	144567667	Rgs21	19697	1	1	2	TRUE			Actr2
chr1	144775395	144775783	chr1	144752682	144775427	Rgs18	0	1	1	2	TRUE			Rab1a
chr1	146422676	146422854	chr1	146426892	146495162	Gm29514	4039	1	1	2	TRUE			Cep68
chr1	146497454	146498687	chr1	146495628	146902471	Brinp3	0	1	1	2	TRUE			Sertad2
chr1	146724924	146725393	chr1	146495628	146902471	Brinp3	0	1	1	2	TRUE			Aftph
chr1	146806038	146806214	chr1	146495628	146902471	Brinp3	0	1	1	2	TRUE			Lgalsl
chr1	149758484	149758712	chr1	149829618	149922439	Pla2g4a	70907	1	1	2	TRUE			Peli1
chr1	149856828	149857083	chr1	149829618	149922439	Pla2g4a	0	1	1	2	TRUE			Vps54
chr1	149862768	149863152	chr1	149829618	149922439	Pla2g4a	0	1	1	2	TRUE			Ugp2
chr1	149923892	149924112	chr1	149829618	149961290	Pla2g4a	0	1	1	2	TRUE			Mdh1
chr1	149939831	149940887	chr1	149829618	149961290	Pla2g4a	0	1	1	2	TRUE			Otx1
chr1	149946970	149947282	chr1	149829618	149961290	Pla2g4a	0	1	1	2	TRUE			Ehbp1
chr1	149960929	149962084	chr1	149829618	149961290	Pla2g4a	0	1	1	2	TRUE			Tmem17
chr1	150099647	150100304	chr1	150074872	150099874	Ptgs2os	0	1	1	2	TRUE			Gm12052
chr1	150109229	150109603	chr1	150100030	150108234	Ptgs2	-996	1	1	2	TRUE			B3gnt2
chr1	150164619	150165383	chr1	150159042	150164948	Ptgs2os2	0	1	1	2	TRUE			Commd1
chr1	150266627	150267118	chr1	150319416	150333906	Pdc	52299	1	1	2	TRUE			Cct4
chr1	150280221	150280461	chr1	150319416	150333906	Pdc	38956	1	1	2	TRUE			Fam161a
chr1	150426257	150426442	chr1	150392837	150449935	Tpr	0	1	1	2	TRUE			1700061J23Rik
chr1	150469963	150470572	chr1	150449411	150466165	Prg4	-3799	1	1	2	TRUE			Xpo1
chr1	150496796	150497154	chr1	150449411	150466165	Prg4	-30632	1	1	2	TRUE			Usp34
chr1	150759609	150759900	chr1	150562501	150993435	Hmcn1	0	1	1	2	TRUE			0610010F05Rik
chr1	150976332	150976514	chr1	150562501	150993435	Hmcn1	0	1	1	2	TRUE			Pex13
chr1	150991851	150992644	chr1	150562501	150993435	Hmcn1	0	1	1	2	TRUE			Pus10
chr1	150992949	150993901	chr1	150562501	150993435	Hmcn1	0	1	1	2	TRUE			Papolg
chr1	151002062	151002342	chr1	150562501	150993435	Hmcn1	-8628	1	1	2	TRUE			Bcl11a
chr1	151074648	151075320	chr1	151138033	151144095	C730036E19Rik	62714	1	1	2	TRUE			4933430M04Rik
chr1	151079046	151079367	chr1	151138033	151144095	C730036E19Rik	58667	1	1	2	TRUE			Gm12069
chr1	151080799	151081107	chr1	151138033	151144095	C730036E19Rik	56927	1	1	2	TRUE			5730522E02Rik
chr1	151095589	151096405	chr1	151138033	151144095	C730036E19Rik	41629	1	1	2	TRUE			Fancl
chr1	151177167	151178071	chr1	151204120	151205796	3110040M04Rik	26050	1	1	2	TRUE			Vrk2
chr1	151236144	151236962	chr1	151204120	151205796	3110040M04Rik	-30349	1	1	2	TRUE			Gm12070
chr1	151250807	151251135	chr1	151204120	151205796	3110040M04Rik	-45012	1	1	2	TRUE			Ccdc85a
chr1	151287274	151287955	chr1	151344485	151364444	Ivns1abp	56531	1	1	2	TRUE			Efemp1
chr1	151338403	151339152	chr1	151344485	151364444	Ivns1abp	5334	1	1	2	TRUE			Pnpt1
chr1	151353048	151353225	chr1	151344485	151364444	Ivns1abp	0	1	1	2	TRUE			Cfap36
chr1	151422263	151422463	chr1	151367698	151428435	Swt1	0	1	1	2	TRUE			Ccdc88a
chr1	151457255	151457450	chr1	151428541	151458183	Trmt1l	0	1	1	2	TRUE			Prorsd1
chr1	151500167	151501451	chr1	151469397	151500991	Rnf2	0	1	1	2	TRUE			Mtif2
chr1	151564475	151564672	chr1	151571372	151719347	Niban1	6701	1	1	2	TRUE			Gm12092
chr1	151571208	151572214	chr1	151571372	151719347	Niban1	0	1	1	2	TRUE			Eml6
chr1	151667231	151667680	chr1	151571372	151719347	Niban1	0	1	1	2	TRUE			Sptbn1
chr1	151689128	151689919	chr1	151571372	151719347	Niban1	0	1	1	2	TRUE			Gm8098
chr1	151709603	151709889	chr1	151571372	151719347	Niban1	0	1	1	2	TRUE			4930505A04Rik
chr1	151953421	151953903	chr1	151884523	152090320	1700025G04Rik	0	1	1	2	TRUE			Acyp2
chr1	151979908	151980647	chr1	151884523	152090320	1700025G04Rik	0	1	1	2	TRUE			Psme4
chr1	152015577	152016565	chr1	151884523	152090320	1700025G04Rik	0	1	1	2	TRUE			Gpr75
chr1	152084746	152085100	chr1	151884523	152090320	1700025G04Rik	0	1	1	2	TRUE			Erlec1
chr1	152089326	152091139	chr1	151884523	152090320	1700025G04Rik	0	1	1	2	TRUE			Asb3
chr1	152138282	152138616	chr1	151884523	152090320	1700025G04Rik	-47963	1	1	2	TRUE			Stc2
chr1	152287644	152288380	chr1	152370735	152386682	Tsen15	82356	1	1	2	TRUE			Bod1
chr1	152290896	152291241	chr1	152370735	152386682	Tsen15	79495	1	1	2	TRUE			D630024D03Rik
chr1	152369121	152369857	chr1	152370735	152386682	Tsen15	879	1	1	2	TRUE			Cpeb4
chr1	152386212	152387076	chr1	152370735	152386682	Tsen15	0	1	1	2	TRUE			4930524B15Rik
chr1	152399692	152400441	chr1	152399866	152510695	Colgalt2	0	1	1	2	TRUE			Nsg2
chr1	152400708	152400898	chr1	152399866	152510695	Colgalt2	0	1	1	2	TRUE			Gm12108
chr1	152439480	152439861	chr1	152399866	152510695	Colgalt2	0	1	1	2	TRUE			Il9r
chr1	152496900	152497221	chr1	152399866	152510695	Colgalt2	0	1	1	2	TRUE			Rhbdf1
chr1	152525079	152525400	chr1	152516762	152625217	Rgl1	0	1	1	2	TRUE			Mpg
chr1	152553741	152554306	chr1	152516762	152625217	Rgl1	0	1	1	2	TRUE			Nprl3
chr1	152585511	152585927	chr1	152516762	152625217	Rgl1	0	1	1	2	TRUE			Hbq1b
chr1	152592253	152593107	chr1	152516762	152625217	Rgl1	0	1	1	2	TRUE			Hbq1a
chr1	152612738	152613189	chr1	152516762	152625217	Rgl1	0	1	1	2	TRUE			Sh3pxd2b
chr1	152617881	152618548	chr1	152516762	152625217	Rgl1	0	1	1	2	TRUE			Ubtd2
chr1	152624616	152625610	chr1	152516762	152625217	Rgl1	0	1	1	2	TRUE			Stk10
chr1	152640709	152641022	chr1	152516762	152766305	Rgl1	0	1	1	2	TRUE			Fbxw11
chr1	152664012	152664211	chr1	152516762	152766305	Rgl1	0	1	1	2	TRUE			Fgf18
chr1	152687614	152688206	chr1	152516762	152766305	Rgl1	0	1	1	2	TRUE			Npm1
chr1	152766138	152767071	chr1	152516762	152766305	Rgl1	0	1	1	2	TRUE			Tlx3
chr1	152767794	152768409	chr1	152766541	152775580	Arpc5	0	1	1	2	TRUE			Ranbp17
chr1	152778993	152779557	chr1	152766541	152775580	Arpc5	-3414	1	1	2	TRUE			Kcnip1
chr1	152790296	152791316	chr1	152800152	152836990	Ncf2	8837	1	1	2	TRUE			4930469K13Rik
chr1	152798149	152798613	chr1	152800152	152836990	Ncf2	1540	1	1	2	TRUE			Foxi1
chr1	152799884	152800244	chr1	152800152	152836990	Ncf2	0	1	1	2	TRUE			Dock2
chr1	152807656	152808159	chr1	152800152	152836990	Ncf2	0	1	1	2	TRUE			Spdl1
chr1	152838083	152838576	chr1	152836994	152902645	Smg7	0	1	1	2	TRUE			Slit3
chr1	152956059	152956647	chr1	152955100	153119261	Nmnat2	0	1	1	2	TRUE			Rars
chr1	153000669	153000854	chr1	152955100	153119261	Nmnat2	0	1	1	2	TRUE			Wwc1
chr1	153005812	153006864	chr1	152955100	153119261	Nmnat2	0	1	1	2	TRUE			Tenm2
chr1	153014332	153015066	chr1	152955100	153119261	Nmnat2	0	1	1	2	TRUE			Gm12128
chr1	153101313	153101765	chr1	152955100	153119261	Nmnat2	0	1	1	2	TRUE			Mat2b
chr1	153140846	153141110	chr1	153122755	153186447	Lamc2	0	1	1	2	TRUE			Ccng1
chr1	153185582	153186236	chr1	153122755	153186447	Lamc2	0	1	1	2	TRUE			Gabrg2
chr1	153197317	153197698	chr1	153122755	153186447	Lamc2	-10871	1	1	2	TRUE			Mir146
chr1	153291761	153292421	chr1	153218921	153332786	Lamc1	0	1	1	2	TRUE			Pttg1
chr1	153386616	153386971	chr1	153404185	153414233	E330020D12Rik	17215	1	1	2	TRUE			Slu7
chr1	153401855	153402051	chr1	153404185	153414233	E330020D12Rik	2135	1	1	2	TRUE			C1qtnf2
chr1	153424394	153425495	chr1	153425208	153452574	Shcbp1l	0	1	1	2	TRUE			Ccnjl
chr1	153426869	153427074	chr1	153425208	153452574	Shcbp1l	0	1	1	2	TRUE			Fabp6
chr1	153486711	153487854	chr1	153455757	153487660	Dhx9	0	1	1	2	TRUE			Pwwp2a
chr1	153531931	153532709	chr1	153503015	153549714	Npl	0	1	1	2	TRUE			Ttc1
chr1	153549107	153550072	chr1	153503015	153549714	Npl	0	1	1	2	TRUE			Adra1b
chr1	153559304	153559672	chr1	153503015	153549714	Npl	-9591	1	1	2	TRUE			Il12b
chr1	153641497	153641979	chr1	153653036	153697665	Rgs8	11058	1	1	2	TRUE			Ublcp1
chr1	153652975	153653405	chr1	153653036	153697665	Rgs8	0	1	1	2	TRUE			Rnf145
chr1	153667285	153667750	chr1	153653036	153697665	Rgs8	0	1	1	2	TRUE			4930597A21Rik
chr1	153679288	153679860	chr1	153653036	153697665	Rgs8	0	1	1	2	TRUE			Ebf1
chr1	153739880	153740371	chr1	153740352	153745468	Rgs16	0	1	1	2	TRUE			F630206G17Rik
chr1	153748552	153749925	chr1	153749425	153764221	Rnasel	0	1	1	2	TRUE			Clint1
chr1	153751910	153752676	chr1	153749425	153764221	Rnasel	0	1	1	2	TRUE			Lsm11
chr1	153785681	153785886	chr1	153779386	153844141	Rgsl1	0	1	1	2	TRUE			Thg1l
chr1	153803001	153803231	chr1	153779386	153844141	Rgsl1	0	1	1	2	TRUE			Sox30
chr1	153807494	153807898	chr1	153779386	153844141	Rgsl1	0	1	1	2	TRUE			Adam19
chr1	153846865	153847184	chr1	153849541	153851195	Teddm2	2358	1	1	2	TRUE			Cyfip2
chr1	153894316	153895176	chr1	153891645	153893060	Teddm1a	-1257	1	1	2	TRUE			Itk
chr1	153902849	153904260	chr1	153899928	153909723	Glul	0	1	1	2	TRUE			Med7
chr1	153908443	153908693	chr1	153899928	153909723	Glul	0	1	1	2	TRUE			Havcr2
chr1	153908918	153910922	chr1	153899928	153909723	Glul	0	1	1	2	TRUE			Dppa1
chr1	153924916	153925259	chr1	153899928	153909723	Glul	-15194	1	1	2	TRUE			Timd2
chr1	153953254	153953998	chr1	153899928	153909723	Glul	-43532	1	1	2	TRUE			Timd4
chr1	154032633	154033003	chr1	154026614	154117853	LOC108167736	0	1	1	2	TRUE			Sgcd
chr1	154033752	154034583	chr1	154026614	154117853	LOC108167736	0	1	1	2	TRUE			Gm36109
chr1	154117550	154118885	chr1	154026614	154117853	LOC108167736	0	1	1	2	TRUE			Rack1
chr1	154181022	154181218	chr1	154201186	154206838	Zfp648	19969	1	1	2	TRUE			Trim41
chr1	154201071	154201584	chr1	154201186	154206838	Zfp648	0	1	1	2	TRUE			Trim7
chr1	154726476	154727053	chr1	154392518	154725920	Cacna1e	-557	1	1	2	TRUE			Irgm1
chr1	155006281	155006994	chr1	155063446	155083264	Gm9530	56453	1	1	2	TRUE			Gm5431
chr1	155028643	155029323	chr1	155063446	155083264	Gm9530	34124	1	1	2	TRUE			Gm12185
chr1	155039134	155039617	chr1	155063446	155083264	Gm9530	23830	1	1	2	TRUE			Tgtp2
chr1	155040465	155040639	chr1	155063446	155083264	Gm9530	22808	1	1	2	TRUE			Ifi47
chr1	155049089	155049431	chr1	155063446	155083264	Gm9530	14016	1	1	2	TRUE			Btnl9
chr1	155050259	155050664	chr1	155063446	155083264	Gm9530	12783	1	1	2	TRUE			Zfp62
chr1	155059381	155060344	chr1	155063446	155083264	Gm9530	3103	1	1	2	TRUE			Mgat1
chr1	155075014	155075403	chr1	155063446	155083264	Gm9530	0	1	1	2	TRUE			Flt4
chr1	155082953	155083930	chr1	155063446	155083264	Gm9530	0	1	1	2	TRUE			Scgb3a1
chr1	155097463	155099833	chr1	155096366	155099636	Ier5	0	1	1	2	TRUE			Cnot6
chr1	155107952	155109011	chr1	155096366	155099636	Ier5	-8317	1	1	2	TRUE			Gfpt2
chr1	155145607	155146953	chr1	155127873	155146814	Mr1	0	1	1	2	TRUE			Mapk9
chr1	155174429	155174741	chr1	155158702	155203517	Stx6	0	1	1	2	TRUE			Rasgef1c
chr1	155205818	155206340	chr1	155158702	155203517	Stx6	-2302	1	1	2	TRUE			Rnf130
chr1	155212665	155212889	chr1	155212470	155244532	BC034090	0	1	1	2	TRUE			Tbc1d9b
chr1	155220111	155220297	chr1	155212470	155244532	BC034090	0	1	1	2	TRUE			Mrnip
chr1	155223145	155224642	chr1	155212470	155244532	BC034090	0	1	1	2	TRUE			Sqstm1
chr1	155233826	155234854	chr1	155212470	155244532	BC034090	0	1	1	2	TRUE			Mgat4b
chr1	155244162	155245195	chr1	155212470	155244532	BC034090	0	1	1	2	TRUE			Ltc4s
chr1	155281447	155281764	chr1	155275656	155417444	Xpr1	0	1	1	2	TRUE			Maml1
chr1	155384002	155384198	chr1	155275656	155417444	Xpr1	0	1	1	2	TRUE			Cby3
chr1	155476170	155476835	chr1	155520172	155527111	Gm5532	43338	1	1	2	TRUE			Rufy1
chr1	155531047	155531235	chr1	155520172	155527111	Gm5532	-3937	1	1	2	TRUE			Adamts2
chr1	155557841	155558780	chr1	155558119	155572287	Acbd6	0	1	1	2	TRUE			Zfp354c
chr1	155576418	155576592	chr1	155558119	155587794	Acbd6	0	1	1	2	TRUE			Zfp879
chr1	155722294	155722802	chr1	155701693	155742027	Lhx4	0	1	1	2	TRUE			Grm6
chr1	155741195	155741403	chr1	155701693	155742027	Lhx4	0	1	1	2	TRUE			Zfp2
chr1	155742322	155742681	chr1	155701693	155742027	Lhx4	-296	1	1	2	TRUE			Zfp354b
chr1	155777417	155778907	chr1	155778154	155812899	Qsox1	0	1	1	2	TRUE			4933414I15Rik
chr1	155804307	155804523	chr1	155778154	155812899	Qsox1	0	1	1	2	TRUE			Prop1
chr1	155810214	155810918	chr1	155778154	155812899	Qsox1	0	1	1	2	TRUE			Olfr1378
chr1	155812571	155813327	chr1	155778154	155812899	Qsox1	0	1	1	2	TRUE			Zfp354a
chr1	156040734	156040955	chr1	156035663	156068859	Tor1aip2	0	1	1	2	TRUE			BC049762
chr1	156085918	156086358	chr1	156075955	156205026	Fam163a	0	1	1	2	TRUE			Clk4
chr1	156108036	156108914	chr1	156075955	156205026	Fam163a	0	1	1	2	TRUE			Col23a1
chr1	156184367	156184570	chr1	156075955	156205026	Fam163a	0	1	1	2	TRUE			Phykpl
chr1	156204590	156205315	chr1	156075955	156205026	Fam163a	0	1	1	2	TRUE			Nhp2
chr1	156229411	156229916	chr1	156075955	156205026	Fam163a	-24386	1	1	2	TRUE			Rmnd5b
chr1	156241195	156241985	chr1	156255295	156303348	Tdrd5	13311	1	1	2	TRUE			N4bp3
chr1	156288908	156289483	chr1	156255295	156303348	Tdrd5	0	1	1	2	TRUE			D930048N14Rik
chr1	156302903	156303528	chr1	156255295	156303348	Tdrd5	0	1	1	2	TRUE			Sar1b
chr1	156308487	156308895	chr1	156310718	156328035	Nphs2	1824	1	1	2	TRUE			Jade2
chr1	156310770	156311029	chr1	156310718	156328035	Nphs2	0	1	1	2	TRUE			Cdkn2aipnl
chr1	156407748	156408706	chr1	156330414	156420915	Axdnd1	0	1	1	2	TRUE			Cdkl3
chr1	156420656	156421264	chr1	156330414	156420915	Axdnd1	0	1	1	2	TRUE			Olfr1373
[truncated: 46,044 more rows]
