# Supplementary material for: Lack of MDA5 delays hematopoietic aging by modulating inflammaging and proteostasis in mice
Source: Nat Commun. 2026 Feb 12;17:1645. doi: 10.1038/s41467-026-69424-x (PMC12905429; doi:10.1038/s41467-026-69424-x)
Supplement: Supplementary file 7 — Supplementary Data 3 [file 41467_2026_69424_MOESM7_ESM.xlsx]

## Sheet: AGED WT VS KO
Supplementary Data 3: ATAC-seq in aged WT versus aged Mda5-/- HSCs
AGED WT VS KO
induced peaks																			reduced peaks
chr	start	end	chr	start	end	Gene	Distance	Upstream 100kb	Downstream 50kb	+100/-50kb	TRUE/FALSE			3566 unique genes +100-50kb window				chr	start	end	chr	start	end	Gene	Distance	Upstream 100kb	Downstream 50kb	+100/-50kb	TRUE/FALSE			6878 unique genes +100-50kb window
chr1	3613518	3613737	chr1	3214481	3671498	Xkr4	0	1	1	2	TRUE			Xkr4				chr1	3193443	3193930	chr1	3214481	3671498	Xkr4	20552	1	1	2	TRUE			Xkr4
chr1	4834953	4835393	chr1	4807822	4846735	Lypla1	0	1	1	2	TRUE			Lypla1				chr1	3307989	3308207	chr1	3214481	3671498	Xkr4	0	1	1	2	TRUE			Rp1
chr1	4914540	4914721	chr1	4909575	5018734	Rgs20	0	1	1	2	TRUE			Rgs20				chr1	3670829	3671020	chr1	3214481	3671498	Xkr4	0	1	1	2	TRUE			Rgs20
chr1	5565066	5565434	chr1	5588492	5606133	Oprk1	23059	1	1	2	TRUE			Oprk1				chr1	4351929	4352267	chr1	4119865	4360303	Rp1	0	1	1	2	TRUE			Npbwr1
chr1	6186982	6187173	chr1	6214661	6276104	Rb1cc1	27489	1	1	2	TRUE			Rb1cc1				chr1	5018068	5018436	chr1	4909575	5018734	Rgs20	0	1	1	2	TRUE			Rb1cc1
chr1	6664108	6664366	chr1	6487230	6860940	St18	0	1	1	2	TRUE			St18				chr1	5916909	5917226	chr1	5913706	5917398	Npbwr1	0	1	1	2	TRUE			Alkal1
chr1	6741477	6741752	chr1	6487230	6860940	St18	0	1	1	2	TRUE			Sntg1				chr1	6223076	6223265	chr1	6214661	6276104	Rb1cc1	0	1	1	2	TRUE			Pcmtd1
chr1	9175772	9175987	chr1	8359738	9299877	Sntg1	0	1	1	2	TRUE			Sgk3				chr1	6244198	6244708	chr1	6214661	6276104	Rb1cc1	0	1	1	2	TRUE			2610203C22Rik
chr1	9799564	9799824	chr1	9798129	9902568	Sgk3	0	1	1	2	TRUE			Cpa6				chr1	6272261	6272503	chr1	6214661	6276104	Rb1cc1	0	1	1	2	TRUE			Sgk3
chr1	9890520	9890857	chr1	9798129	9902568	Sgk3	0	1	1	2	TRUE			Mir6341				chr1	6358912	6359460	chr1	6359330	6394731	Alkal1	0	1	1	2	TRUE			Tcf24
chr1	10284819	10285044	chr1	10324718	10719945	Cpa6	39675	1	1	2	TRUE			Ncoa2				chr1	6401422	6401734	chr1	6359330	6394731	Alkal1	-6692	1	1	2	TRUE			Ppp1r42
chr1	10285518	10285862	chr1	10324718	10719945	Cpa6	38857	1	1	2	TRUE			Eya1				chr1	7139484	7139703	chr1	7088919	7173628	Pcmtd1	0	1	1	2	TRUE			Prex2
chr1	12331668	12333185	chr1	12425985	12426106	Mir6341	92801	1	1	2	TRUE			4930444P10Rik				chr1	9630226	9630553	chr1	9560832	9631092	2610203C22Rik	0	1	1	2	TRUE			A830018L16Rik
chr1	13153306	13153493	chr1	13139104	13372429	Ncoa2	0	1	1	2	TRUE			Ube2w				chr1	9823250	9823530	chr1	9798129	9902568	Sgk3	0	1	1	2	TRUE			Sulf1
chr1	13337972	13338906	chr1	13139104	13372429	Ncoa2	0	1	1	2	TRUE			Crisp4				chr1	9967326	9968405	chr1	9960162	9967810	Tcf24	0	1	1	2	TRUE			Slco5a1
chr1	14304925	14305259	chr1	14168957	14310199	Eya1	0	1	1	2	TRUE			Tfap2d				chr1	10007305	10007521	chr1	9968621	10009136	Ppp1r42	0	1	1	2	TRUE			Prdm14
chr1	16089789	16090138	chr1	16065978	16093325	4930444P10Rik	0	1	1	2	TRUE			Pkhd1				chr1	10932831	10933032	chr1	10993464	11303682	Prex2	60433	1	1	2	TRUE			Ncoa2
chr1	16592890	16593388	chr1	16540787	16619291	Ube2w	0	1	1	2	TRUE			Tmem14a				chr1	11011274	11011565	chr1	10993464	11303682	Prex2	0	1	1	2	TRUE			Xkr9
chr1	18078050	18078575	chr1	18115190	18145902	Crisp4	36616	1	1	2	TRUE			Smap1				chr1	11033429	11033717	chr1	10993464	11303682	Prex2	0	1	1	2	TRUE			Eya1
chr1	19131850	19132214	chr1	19103021	19168587	Tfap2d	0	1	1	2	TRUE			Fam135a				chr1	11615164	11615445	chr1	11414104	11975902	A830018L16Rik	0	1	1	2	TRUE			Msc
chr1	19999109	19999616	chr1	20057778	20618057	Pkhd1	58163	1	1	2	TRUE			Col19a1				chr1	11626068	11626300	chr1	11414104	11975902	A830018L16Rik	0	1	1	2	TRUE			Trpa1
chr1	20096561	20096789	chr1	20057778	20618057	Pkhd1	0	1	1	2	TRUE			Lmbrd1				chr1	12718274	12718540	chr1	12692429	12860372	Sulf1	0	1	1	2	TRUE			Kcnb2
chr1	20393714	20393903	chr1	20057778	20618057	Pkhd1	0	1	1	2	TRUE			Adgrb3				chr1	12835989	12836747	chr1	12692429	12860372	Sulf1	0	1	1	2	TRUE			Terf1
chr1	20394122	20394431	chr1	20057778	20618057	Pkhd1	0	1	1	2	TRUE			Phf3				chr1	12875414	12875986	chr1	12866549	12991135	Slco5a1	0	1	1	2	TRUE			4930444P10Rik
chr1	21201819	21202066	chr1	21218574	21230167	Tmem14a	16509	1	1	2	TRUE			Prim2				chr1	13104197	13104588	chr1	13113427	13127163	Prdm14	8840	1	1	2	TRUE			Jph1
chr1	23915524	23915861	chr1	23845624	23922381	Smap1	0	1	1	2	TRUE			Dst				chr1	13125277	13125502	chr1	13113427	13127163	Prdm14	0	1	1	2	TRUE			Gdap1
chr1	24088978	24089311	chr1	24010757	24100341	Fam135a	0	1	1	2	TRUE			Ptpn18				chr1	13127889	13128126	chr1	13113427	13127163	Prdm14	-727	1	1	2	TRUE			Gm16070
chr1	24502033	24502276	chr1	24257682	24587437	Col19a1	0	1	1	2	TRUE			Fam168b				chr1	13268457	13268658	chr1	13139104	13372429	Ncoa2	0	1	1	2	TRUE			Crisp4
chr1	24721644	24721921	chr1	24678543	24766301	Lmbrd1	0	1	1	2	TRUE			Hs6st1				chr1	13335985	13336204	chr1	13139104	13372429	Ncoa2	0	1	1	2	TRUE			Defb41
chr1	25286162	25287066	chr1	25067475	25829707	Adgrb3	0	1	1	2	TRUE			Neurl3				chr1	13706451	13706634	chr1	13668770	13701723	Xkr9	-4729	1	1	2	TRUE			Tfap2d
chr1	25668577	25668925	chr1	25067475	25829707	Adgrb3	0	1	1	2	TRUE			Cnnm4				chr1	14113553	14114097	chr1	14168957	14310199	Eya1	54861	1	1	2	TRUE			Pkhd1
chr1	30893632	30895315	chr1	30802341	30863256	Phf3	-30377	1	1	2	TRUE			Fam178b				chr1	14193632	14193879	chr1	14168957	14310199	Eya1	0	1	1	2	TRUE			Il17a
chr1	33576087	33576277	chr1	33453807	33669794	Prim2	0	1	1	2	TRUE			4933424G06Rik				chr1	14266082	14266370	chr1	14168957	14310199	Eya1	0	1	1	2	TRUE			Paqr8
chr1	33630998	33631452	chr1	33453807	33669794	Prim2	0	1	1	2	TRUE			Tmem131				chr1	14304559	14304808	chr1	14168957	14310199	Eya1	0	1	1	2	TRUE			Tram2
chr1	33908070	33908276	chr1	33908224	34308662	Dst	0	1	1	2	TRUE			Inpp4a				chr1	14740066	14740469	chr1	14753345	14755966	Msc	12877	1	1	2	TRUE			Tmem14a
chr1	33909196	33909373	chr1	33908224	34308662	Dst	0	1	1	2	TRUE			Mgat4a				chr1	14918688	14919018	chr1	14872643	14918862	Trpa1	0	1	1	2	TRUE			Khdc1a
chr1	33916631	33916807	chr1	33908224	34308662	Dst	0	1	1	2	TRUE			Cracdl				chr1	15263732	15264252	chr1	15286924	15723750	Kcnb2	22673	1	1	2	TRUE			Rims1
chr1	34131475	34131651	chr1	33908224	34308662	Dst	0	1	1	2	TRUE			Aff3				chr1	15422164	15422628	chr1	15286924	15723750	Kcnb2	0	1	1	2	TRUE			Ppp1r14bl
chr1	34144020	34144384	chr1	33908224	34308662	Dst	0	1	1	2	TRUE			Lonrf2				chr1	15624547	15624933	chr1	15286924	15723750	Kcnb2	0	1	1	2	TRUE			Mir30c-2
chr1	34480933	34481176	chr1	34459745	34473779	Ptpn18	-7155	1	1	2	TRUE			Npas2				chr1	15683424	15683937	chr1	15286924	15723750	Kcnb2	0	1	1	2	TRUE			B3gat2
chr1	34838421	34838735	chr1	34813217	34843050	Fam168b	0	1	1	2	TRUE			Tbc1d8				chr1	15791840	15792140	chr1	15805645	15844052	Terf1	13506	1	1	2	TRUE			Smap1
chr1	35976629	35976920	chr1	36068399	36106446	Hs6st1	91480	1	1	2	TRUE			Cnot11				chr1	15800207	15800466	chr1	15805645	15844052	Terf1	5180	1	1	2	TRUE			Lmbrd1
chr1	36287425	36287869	chr1	36264601	36273425	Neurl3	-14001	1	1	2	TRUE			Map4k4				chr1	16093123	16093537	chr1	16065978	16093325	4930444P10Rik	0	1	1	2	TRUE			Adgrb3
chr1	36492428	36492676	chr1	36471596	36508776	Cnnm4	0	1	1	2	TRUE			Il1r1				chr1	17033924	17034164	chr1	16994939	17097889	Jph1	0	1	1	2	TRUE			Gm29669
chr1	36571779	36572067	chr1	36562695	36593332	Fam178b	0	1	1	2	TRUE			Il1rl2				chr1	17123397	17123594	chr1	17145372	17164270	Gdap1	21779	1	1	2	TRUE			4931428L18Rik
chr1	36610387	36611073	chr1	36562695	36683183	Fam178b	0	1	1	2	TRUE			Il18rap				chr1	17718533	17718741	chr1	17676026	17727646	Gm16070	0	1	1	2	TRUE			Rab23
chr1	36750152	36750564	chr1	36714536	36757959	4933424G06Rik	0	1	1	2	TRUE			Slc9a4				chr1	18051830	18052024	chr1	18115190	18145902	Crisp4	63167	1	1	2	TRUE			Bend6
chr1	36904644	36905161	chr1	36792188	36939527	Tmem131	0	1	1	2	TRUE			Pantr1				chr1	18057990	18058639	chr1	18115190	18145902	Crisp4	56552	1	1	2	TRUE			Dst
chr1	37391656	37391842	chr1	37299837	37410740	Inpp4a	0	1	1	2	TRUE			Gm46091				chr1	18106308	18106904	chr1	18115190	18145902	Crisp4	8287	1	1	2	TRUE			Cfc1
chr1	37495878	37496301	chr1	37439339	37536404	Mgat4a	0	1	1	2	TRUE			Uxs1				chr1	18271167	18271484	chr1	18250977	18265138	Defb41	-6030	1	1	2	TRUE			Arhgef4
chr1	37639112	37639422	chr1	37611675	37719811	Cracdl	0	1	1	2	TRUE			Gulp1				chr1	19126002	19126240	chr1	19103021	19168587	Tfap2d	0	1	1	2	TRUE			Fam168b
chr1	37726067	37726333	chr1	37611675	37719811	Cracdl	-6257	1	1	2	TRUE			Slc39a10				chr1	20487421	20487610	chr1	20057778	20618057	Pkhd1	0	1	1	2	TRUE			Plekhb2
chr1	38587396	38587589	chr1	38175990	38627244	Aff3	0	1	1	2	TRUE			C230029F24Rik				chr1	20743962	20744155	chr1	20730904	20734496	Il17a	-9467	1	1	2	TRUE			Cnnm4
chr1	38657728	38657948	chr1	38175990	38627244	Aff3	-30485	1	1	2	TRUE			Stat4				chr1	20928743	20929018	chr1	20890547	20939650	Paqr8	0	1	1	2	TRUE			Cnnm3
chr1	38767225	38767526	chr1	38793668	38836687	Lonrf2	26143	1	1	2	TRUE			1700019D03Rik				chr1	21094962	21095176	chr1	21001396	21079225	Tram2	-15738	1	1	2	TRUE			Fam178b
chr1	39362214	39362398	chr1	39194271	39363240	Npas2	0	1	1	2	TRUE			Gtf3c3				chr1	21161876	21162050	chr1	21218574	21230167	Tmem14a	56525	1	1	2	TRUE			4933424G06Rik
chr1	39408614	39409235	chr1	39371495	39478747	Tbc1d8	0	1	1	2	TRUE			Hspe1				chr1	21213487	21213778	chr1	21218574	21230167	Tmem14a	4797	1	1	2	TRUE			Tmem131
chr1	39527403	39527706	chr1	39535700	39546877	Cnot11	7995	1	1	2	TRUE			Rftn2				chr1	21231988	21232171	chr1	21218574	21230167	Tmem14a	-1822	1	1	2	TRUE			Vwa3b
chr1	39900596	39900853	chr1	39900912	40026310	Map4k4	60	1	1	2	TRUE			Plcl1				chr1	21335781	21336061	chr1	21349676	21352199	Khdc1a	13616	1	1	2	TRUE			Cnga3
chr1	39944463	39944658	chr1	39900912	40026310	Map4k4	0	1	1	2	TRUE			Satb2				chr1	22254268	22254589	chr1	22285972	22806158	Rims1	31384	1	1	2	TRUE			Inpp4a
chr1	40230403	40230823	chr1	40225079	40316177	Il1r1	0	1	1	2	TRUE			1700126A01Rik				chr1	23062087	23062264	chr1	23100473	23102253	Ppp1r14bl	38210	1	1	2	TRUE			Coa5
chr1	40355930	40356328	chr1	40324588	40367553	Il1rl2	0	1	1	2	TRUE			Aox4				chr1	23286723	23287074	chr1	23291700	23291784	Mir30c-2	4627	1	1	2	TRUE			Unc50
chr1	40359801	40359992	chr1	40324588	40367553	Il1rl2	0	1	1	2	TRUE			C2cd6				chr1	23792869	23793059	chr1	23761925	23847858	B3gat2	0	1	1	2	TRUE			Mgat4a
chr1	40380212	40380614	chr1	40324588	40367553	Il1rl2	-12660	1	1	2	TRUE			Cdk15				chr1	23827073	23827464	chr1	23761925	23847858	B3gat2	0	1	1	2	TRUE			Cracdl
chr1	40554188	40554558	chr1	40515361	40551705	Il18rap	-2484	1	1	2	TRUE			Fzd7				chr1	23920457	23920671	chr1	23845624	23922381	Smap1	0	1	1	2	TRUE			Lyg1
chr1	40641260	40641501	chr1	40580226	40630731	Slc9a4	-10530	1	1	2	TRUE			Gm973				chr1	24727342	24727527	chr1	24678543	24766301	Lmbrd1	0	1	1	2	TRUE			Eif5b
chr1	42684376	42684625	chr1	42648199	42694825	Pantr1	0	1	1	2	TRUE			Nop58				chr1	25120271	25120475	chr1	25067475	25829707	Adgrb3	0	1	1	2	TRUE			Aff3
chr1	42713296	42713731	chr1	42684537	42744791	Gm46091	0	1	1	2	TRUE			Pard3b				chr1	31050103	31050810	chr1	31019187	31096454	Gm29669	0	1	1	2	TRUE			Lonrf2
chr1	43768438	43768646	chr1	43746960	43826584	Uxs1	0	1	1	2	TRUE			Mdh1b				chr1	31149685	31150357	chr1	31141077	31222656	4931428L18Rik	0	1	1	2	TRUE			Pdcl3
chr1	44756771	44757663	chr1	44551670	44796836	Gulp1	0	1	1	2	TRUE			4933402D24Rik				chr1	33739114	33739602	chr1	33719895	33742564	Rab23	0	1	1	2	TRUE			Npas2
chr1	44757969	44758191	chr1	44551670	44796836	Gulp1	0	1	1	2	TRUE			Ccnyl1				chr1	33883521	33883842	chr1	33852051	33907621	Bend6	0	1	1	2	TRUE			Tbc1d8
chr1	46955527	46955816	chr1	46807543	46925776	Slc39a10	-29752	1	1	2	TRUE			Pth2r				chr1	33907011	33907225	chr1	33852051	33907621	Bend6	0	1	1	2	TRUE			Rfx8
chr1	49303650	49303874	chr1	49244615	49340431	C230029F24Rik	0	1	1	2	TRUE			Map2				chr1	33907400	33907611	chr1	33852051	33907621	Bend6	0	1	1	2	TRUE			1700066B17Rik
chr1	52022296	52022476	chr1	51987147	52107189	Stat4	0	1	1	2	TRUE			Unc80				chr1	33959315	33959701	chr1	33908224	34308662	Dst	0	1	1	2	TRUE			Map4k4
chr1	52112259	52112479	chr1	51987147	52107189	Stat4	-5071	1	1	2	TRUE			Erbb4				chr1	34029842	34030236	chr1	33908224	34308662	Dst	0	1	1	2	TRUE			Il1r1
chr1	52939712	52939918	chr1	52922323	52947980	1700019D03Rik	0	1	1	2	TRUE			Ikzf2				chr1	34536766	34536951	chr1	34535647	34544311	Cfc1	0	1	1	2	TRUE			Il1rl1
chr1	54387253	54387586	chr1	54395876	54439026	Gtf3c3	8291	1	1	2	TRUE			Spag16				chr1	34738491	34738783	chr1	34678181	34812738	Arhgef4	0	1	1	2	TRUE			Il18r1
chr1	55097390	55097758	chr1	55088147	55091317	Hspe1	-6074	1	1	2	TRUE			Bard1				chr1	34750739	34751248	chr1	34678181	34812738	Arhgef4	0	1	1	2	TRUE			Slc9a2
chr1	55192128	55192357	chr1	55170159	55226782	Rftn2	0	1	1	2	TRUE			4933417E11Rik				chr1	34766874	34767234	chr1	34678181	34812738	Arhgef4	0	1	1	2	TRUE			Gm46091
chr1	55476510	55476833	chr1	55405945	55754285	Plcl1	0	1	1	2	TRUE			Gm31344				chr1	34823481	34823773	chr1	34813217	34843050	Fam168b	0	1	1	2	TRUE			Fhl2
chr1	56720676	56721027	chr1	56793980	56971334	Satb2	72954	1	1	2	TRUE			Tns1				chr1	34896756	34897163	chr1	34849958	34879585	Plekhb2	-17172	1	1	2	TRUE			Nck2
chr1	57110520	57110861	chr1	57127314	57129400	1700126A01Rik	16454	1	1	2	TRUE			Arpc2				chr1	36501274	36501551	chr1	36471596	36508776	Cnnm4	0	1	1	2	TRUE			Gm8251
chr1	58215470	58215661	chr1	58210396	58268596	Aox4	0	1	1	2	TRUE			Stk36				chr1	36528461	36528694	chr1	36511866	36528236	Cnnm3	-226	1	1	2	TRUE			Gulp1
chr1	59031884	59032733	chr1	58997115	59094893	C2cd6	0	1	1	2	TRUE			Cryba2				chr1	36602059	36602251	chr1	36562695	36683183	Fam178b	0	1	1	2	TRUE			Slc40a1
chr1	59297282	59297496	chr1	59256905	59352496	Cdk15	0	1	1	2	TRUE			Glb1l				chr1	36647703	36647890	chr1	36562695	36683183	Fam178b	0	1	1	2	TRUE			Stk-ps2
chr1	59482949	59483301	chr1	59482146	59486955	Fzd7	0	1	1	2	TRUE			Dnajb2				chr1	36664557	36664845	chr1	36562695	36683183	Fam178b	0	1	1	2	TRUE			Dnah7c
chr1	59543978	59544209	chr1	59516263	59634509	Gm973	0	1	1	2	TRUE			Asic4				chr1	36744578	36744841	chr1	36714536	36757959	4933424G06Rik	0	1	1	2	TRUE			Slc39a10
chr1	59550358	59550561	chr1	59516263	59634509	Gm973	0	1	1	2	TRUE			Epha4				chr1	36879215	36879471	chr1	36792188	36939527	Tmem131	0	1	1	2	TRUE			C230029F24Rik
chr1	59686463	59686679	chr1	59685005	59711510	Nop58	0	1	1	2	TRUE			Gm33152				chr1	36951415	36951606	chr1	36792188	36939527	Tmem131	-11889	1	1	2	TRUE			Tmeff2
chr1	61894984	61895188	chr1	61638823	62642284	Pard3b	0	1	1	2	TRUE			Sgpp2				chr1	37045591	37046106	chr1	37029312	37141335	Vwa3b	0	1	1	2	TRUE			Gm17767
chr1	62041613	62042057	chr1	61638823	62642284	Pard3b	0	1	1	2	TRUE			Scg2				chr1	37123359	37123674	chr1	37029312	37141335	Vwa3b	0	1	1	2	TRUE			Myo1b
chr1	63693352	63693992	chr1	63698826	63730318	Mdh1b	4835	1	1	2	TRUE			Wdfy1				chr1	37272422	37272752	chr1	37218277	37263384	Cnga3	-9039	1	1	2	TRUE			Nab1
chr1	63803860	63804307	chr1	63754908	63769267	4933402D24Rik	-34594	1	1	2	TRUE			Serpine2				chr1	37317302	37317592	chr1	37299837	37410740	Inpp4a	0	1	1	2	TRUE			Gm53065
chr1	64705359	64705653	chr1	64691344	64725642	Ccnyl1	0	1	1	2	TRUE			Cul3				chr1	37419512	37419709	chr1	37417084	37430103	Coa5	0	1	1	2	TRUE			Mfsd6
chr1	65417995	65418210	chr1	65311256	65389244	Pth2r	-28752	1	1	2	TRUE			Nyap2				chr1	37435035	37435249	chr1	37430138	37438986	Unc50	0	1	1	2	TRUE			Hibch
chr1	66115361	66115620	chr1	66175328	66442583	Map2	59709	1	1	2	TRUE			Irs1				chr1	37501344	37501763	chr1	37439339	37536404	Mgat4a	0	1	1	2	TRUE			Hecw2
chr1	66564685	66564917	chr1	66467933	66699150	Unc80	0	1	1	2	TRUE			Dner				chr1	37530175	37530419	chr1	37439339	37536404	Mgat4a	0	1	1	2	TRUE			Ankrd44
chr1	68129983	68130177	chr1	68032186	69108059	Erbb4	0	1	1	2	TRUE			Spata3				chr1	37566332	37566631	chr1	37439339	37541016	Mgat4a	-25317	1	1	2	TRUE			Rftn2
chr1	69513156	69513747	chr1	69531209	69685960	Ikzf2	17463	1	1	2	TRUE			C130036L24Rik				chr1	37665573	37665794	chr1	37611675	37719811	Cracdl	0	1	1	2	TRUE			Mars2
chr1	69940421	69940837	chr1	69826969	70725132	Spag16	0	1	1	2	TRUE			Tex44				chr1	37931772	37932124	chr1	37946737	37957759	Lyg1	14614	1	1	2	TRUE			Plcl1
chr1	70214175	70214418	chr1	69826969	70725132	Spag16	0	1	1	2	TRUE			Ptma				chr1	38011745	38011923	chr1	37998009	38055579	Eif5b	0	1	1	2	TRUE			9130227L01Rik
chr1	70986073	70986706	chr1	71027534	71102972	Bard1	40829	1	1	2	TRUE			Dis3l2				chr1	38408235	38408526	chr1	38175990	38627244	Aff3	0	1	1	2	TRUE			Satb2
chr1	71085660	71086091	chr1	71027534	71102972	Bard1	0	1	1	2	TRUE			Prss56				chr1	38450747	38451016	chr1	38175990	38627244	Aff3	0	1	1	2	TRUE			4930558J18Rik
chr1	71957019	71957402	chr1	71958997	72005195	4933417E11Rik	1596	1	1	2	TRUE			Ngef				chr1	38545688	38546015	chr1	38175990	38627244	Aff3	0	1	1	2	TRUE			Maip1
chr1	73324203	73324437	chr1	73363905	73372045	Gm31344	39469	1	1	2	TRUE			Usp40				chr1	38601835	38602089	chr1	38175990	38627244	Aff3	0	1	1	2	TRUE			Spats2l
chr1	73966568	73966753	chr1	73910231	74124548	Tns1	0	1	1	2	TRUE			Ugt1a10				chr1	38653337	38653792	chr1	38175990	38627244	Aff3	-26094	1	1	2	TRUE			Aox2
chr1	74081601	74082007	chr1	73910231	74124548	Tns1	0	1	1	2	TRUE			Arl4c				chr1	38760608	38760825	chr1	38793668	38836687	Lonrf2	32844	1	1	2	TRUE			Clk1
chr1	74237747	74237975	chr1	74236516	74268209	Arpc2	0	1	1	2	TRUE			Platr5				chr1	38767829	38768088	chr1	38793668	38836687	Lonrf2	25581	1	1	2	TRUE			Nif3l1
chr1	74608202	74608380	chr1	74601454	74636893	Stk36	0	1	1	2	TRUE			1700067G17Rik				chr1	38775875	38776147	chr1	38793668	38836687	Lonrf2	17522	1	1	2	TRUE			Ndufb3
chr1	74893441	74893640	chr1	74889933	74893143	Cryba2	-299	1	1	2	TRUE			Sh3bp4				chr1	39001274	39001576	chr1	38987813	38997236	Pdcl3	-4039	1	1	2	TRUE			Flacc1
chr1	75209039	75209290	chr1	75198240	75210755	Glb1l	0	1	1	2	TRUE			Gbx2				chr1	39192497	39192931	chr1	39194271	39363240	Npas2	1341	1	1	2	TRUE			Cdk15
chr1	75244820	75245101	chr1	75236422	75245692	Dnajb2	0	1	1	2	TRUE			Cops8				chr1	39313820	39314049	chr1	39194271	39363240	Npas2	0	1	1	2	TRUE			Gm973
chr1	75447729	75447959	chr1	75450509	75474340	Asic4	2551	1	1	2	TRUE			Mlph				chr1	39340682	39340961	chr1	39194271	39363240	Npas2	0	1	1	2	TRUE			Fam117b
chr1	77370914	77371111	chr1	77367184	77515088	Epha4	0	1	1	2	TRUE			Rab17				chr1	39392345	39392809	chr1	39371495	39478747	Tbc1d8	0	1	1	2	TRUE			Raph1
chr1	78203688	78203887	chr1	78201221	78203051	Gm33152	-638	1	1	2	TRUE			Per2				chr1	39428386	39428704	chr1	39371495	39478747	Tbc1d8	0	1	1	2	TRUE			Cd28
chr1	78419718	78420008	chr1	78310345	78420286	Sgpp2	0	1	1	2	TRUE			Twist2				chr1	39449897	39450709	chr1	39371495	39478747	Tbc1d8	0	1	1	2	TRUE			Ctla4
chr1	79341757	79341937	chr1	79434367	79440026	Scg2	92431	1	1	2	TRUE			Ndufa10				chr1	39503238	39503463	chr1	39371495	39478755	Tbc1d8	-24484	1	1	2	TRUE			Pard3b
chr1	79750179	79750381	chr1	79702261	79761769	Wdfy1	0	1	1	2	TRUE			Gpc1				chr1	39504271	39504507	chr1	39371495	39478755	Tbc1d8	-25517	1	1	2	TRUE			Nrp2
chr1	79757601	79757841	chr1	79702261	79761769	Wdfy1	0	1	1	2	TRUE			Ankmy1				chr1	39685955	39686433	chr1	39665300	39720989	Rfx8	0	1	1	2	TRUE			Ino80d
chr1	79835926	79836314	chr1	79794320	79858665	Serpine2	0	1	1	2	TRUE			Thap4				chr1	39720688	39721171	chr1	39665300	39720989	Rfx8	0	1	1	2	TRUE			Zdbf2
chr1	79859367	79859587	chr1	79794320	79858665	Serpine2	-703	1	1	2	TRUE			Fam174a				chr1	39847096	39847369	chr1	39842427	39847330	1700066B17Rik	0	1	1	2	TRUE			Adam23
chr1	80339710	80339900	chr1	80264922	80340690	Cul3	0	1	1	2	TRUE			Pam				chr1	39895343	39895693	chr1	39900912	40026310	Map4k4	5220	1	1	2	TRUE			Creb1
chr1	81296042	81296234	chr1	81076949	81300096	Nyap2	0	1	1	2	TRUE			Slco6d1				chr1	39911649	39911862	chr1	39900912	40026310	Map4k4	0	1	1	2	TRUE			Plekhm3
chr1	82292810	82293081	chr1	82233104	82291439	Irs1	-1372	1	1	2	TRUE			Cntnap5b				chr1	39925716	39925966	chr1	39900912	40026310	Map4k4	0	1	1	2	TRUE			Akr1cl
chr1	84379008	84379204	chr1	84369838	84696221	Dner	0	1	1	2	TRUE			Cdh20				chr1	40008121	40008416	chr1	39900912	40026310	Map4k4	0	1	1	2	TRUE			D630023F18Rik
chr1	84497026	84497339	chr1	84369838	84696221	Dner	0	1	1	2	TRUE			Gm29012				chr1	40195689	40195882	chr1	40225079	40316177	Il1r1	29198	1	1	2	TRUE			Pth2r
chr1	86021835	86022039	chr1	86021944	86024669	Spata3	0	1	1	2	TRUE			Zcchc2				chr1	40266578	40267055	chr1	40225079	40316177	Il1r1	0	1	1	2	TRUE			Unc80
chr1	86372177	86372375	chr1	86359583	86368507	C130036L24Rik	-3671	1	1	2	TRUE			Phlpp1				chr1	40270898	40271320	chr1	40225079	40316177	Il1r1	0	1	1	2	TRUE			Lancl1
chr1	86460864	86461194	chr1	86426328	86428049	Tex44	-32816	1	1	2	TRUE			Bcl2				chr1	40410017	40410369	chr1	40429569	40448411	Il1rl1	19201	1	1	2	TRUE			Erbb4
chr1	86479189	86479413	chr1	86526556	86530711	Ptma	47144	1	1	2	TRUE			Serpinb3b				chr1	40479454	40479704	chr1	40465551	40491578	Il18r1	0	1	1	2	TRUE			Spag16
chr1	86721162	86721367	chr1	86703803	87050097	Dis3l2	0	1	1	2	TRUE			Cntnap5a				chr1	40724768	40725035	chr1	40681711	40768885	Slc9a2	0	1	1	2	TRUE			Bard1
chr1	86885175	86885672	chr1	86703803	87050097	Dis3l2	0	1	1	2	TRUE			Clasp1				chr1	42698217	42698531	chr1	42684537	42744791	Gm46091	0	1	1	2	TRUE			Atic
chr1	87174400	87174660	chr1	87183313	87188405	Prss56	8654	1	1	2	TRUE			Gli2				chr1	42714456	42714824	chr1	42684537	42744791	Gm46091	0	1	1	2	TRUE			4933417E11Rik
chr1	87509387	87509627	chr1	87476828	87510362	Ngef	0	1	1	2	TRUE			Inhbb				chr1	43139577	43139912	chr1	43123070	43163961	Fhl2	0	1	1	2	TRUE			Marchf4
chr1	88029090	88029463	chr1	87945120	88008551	Usp40	-20540	1	1	2	TRUE			Tmem177				chr1	43171002	43171275	chr1	43123070	43196761	Fhl2	0	1	1	2	TRUE			Smarcal1
chr1	88034543	88035265	chr1	88055410	88220002	Ugt1a10	20146	1	1	2	TRUE			Cfap221				chr1	43192532	43192827	chr1	43123070	43196761	Fhl2	0	1	1	2	TRUE			Ankar
chr1	88658448	88658630	chr1	88698225	88702191	Arl4c	39596	1	1	2	TRUE			Sctr				chr1	43224290	43224468	chr1	43123070	43196761	Fhl2	-27530	1	1	2	TRUE			Igfbp2
chr1	88786226	88786501	chr1	88754889	88755733	Platr5	-30494	1	1	2	TRUE			Dbi				chr1	43506822	43507056	chr1	43445750	43570518	Nck2	0	1	1	2	TRUE			Igfbp5
chr1	88943217	88943397	chr1	89016112	89022210	1700067G17Rik	72716	1	1	2	TRUE			Marco				chr1	43538774	43538952	chr1	43445750	43570518	Nck2	0	1	1	2	TRUE			Gm31254
chr1	89191431	89191721	chr1	89070414	89155087	Sh3bp4	-36345	1	1	2	TRUE			En1				chr1	43539222	43539450	chr1	43445750	43570518	Nck2	0	1	1	2	TRUE			6030407O03Rik
chr1	89923083	89923576	chr1	89927961	89931176	Gbx2	4386	1	1	2	TRUE			Celrr				chr1	44041935	44042581	chr1	44055870	44079746	Gm8251	13290	1	1	2	TRUE			Tns1
chr1	89929174	89929378	chr1	89927961	89931176	Gbx2	0	1	1	2	TRUE			Slc35f5				chr1	44626638	44626932	chr1	44551670	44796836	Gulp1	0	1	1	2	TRUE			Rufy4
chr1	90588175	90588615	chr1	90603424	90613341	Cops8	14810	1	1	2	TRUE			Nckap5				chr1	44628579	44629057	chr1	44551670	44796836	Gulp1	0	1	1	2	TRUE			Cxcr1
chr1	90906498	90906762	chr1	90915099	90951142	Mlph	8338	1	1	2	TRUE			Mgat5				chr1	45916161	45916452	chr1	45908069	45925594	Slc40a1	0	1	1	2	TRUE			Arpc2
chr1	90974052	90974318	chr1	90958132	90969620	Rab17	-4433	1	1	2	TRUE			Ccnt2				chr1	46022801	46023064	chr1	46020414	46030437	Stk-ps2	0	1	1	2	TRUE			Gpbar1
chr1	91422109	91422650	chr1	91415981	91459328	Per2	0	1	1	2	TRUE			Map3k19				chr1	46701461	46701923	chr1	46425517	46807477	Dnah7c	0	1	1	2	TRUE			Prkag3
chr1	91782003	91782188	chr1	91801460	91848034	Twist2	19273	1	1	2	TRUE			Thsd7b				chr1	46894581	46894806	chr1	46807543	46925776	Slc39a10	0	1	1	2	TRUE			Wnt6
chr1	92352348	92353923	chr1	92439718	92473758	Ndufa10	85796	1	1	2	TRUE			Gm28856				chr1	49303456	49303639	chr1	49244615	49340431	C230029F24Rik	0	1	1	2	TRUE			Wnt10a
chr1	92453717	92453941	chr1	92439718	92473758	Ndufa10	0	1	1	2	TRUE			Il20				chr1	51136631	51137073	chr1	50927522	51187270	Tmeff2	0	1	1	2	TRUE			Gm16582
chr1	92790859	92791334	chr1	92831644	92860211	Gpc1	40311	1	1	2	TRUE			Il10				chr1	51539543	51540056	chr1	51509504	51596718	Gm17767	0	1	1	2	TRUE			Fev
chr1	92848584	92848964	chr1	92831644	92860211	Gpc1	0	1	1	2	TRUE			Rassf5				chr1	51644418	51644671	chr1	51509504	51596718	Gm17767	-47701	1	1	2	TRUE			Cryba2
chr1	92895144	92895362	chr1	92870128	92902906	Ankmy1	0	1	1	2	TRUE			Rab7b				chr1	51747669	51747875	chr1	51749757	51915978	Myo1b	1883	1	1	2	TRUE			Cfap65
chr1	93715555	93715815	chr1	93705390	93731926	Thap4	0	1	1	2	TRUE			Slc45a3				chr1	51836698	51836927	chr1	51749757	51915978	Myo1b	0	1	1	2	TRUE			Dnpep
chr1	95228999	95229491	chr1	95313627	95335284	Fam174a	84137	1	1	2	TRUE			Lemd1				chr1	51837969	51838245	chr1	51749757	51915978	Myo1b	0	1	1	2	TRUE			Speg
chr1	97919442	97919749	chr1	97821093	98095632	Pam	0	1	1	2	TRUE			Nuak2				chr1	52471026	52471318	chr1	52455848	52500448	Nab1	0	1	1	2	TRUE			Asic4
chr1	98372464	98372697	chr1	98421123	98509380	Slco6d1	48427	1	1	2	TRUE			Sox13				chr1	52521494	52521683	chr1	52522898	52582673	Gm53065	1216	1	1	2	TRUE			Epha4
chr1	98396838	98397319	chr1	98421123	98509380	Slco6d1	23805	1	1	2	TRUE			Atp2b4				chr1	52597596	52598075	chr1	52522898	52582673	Gm53065	-14924	1	1	2	TRUE			Pax3
chr1	99861560	99861845	chr1	99772400	100490598	Cntnap5b	0	1	1	2	TRUE			Prelp				chr1	52752769	52753004	chr1	52656285	52727358	Mfsd6	-25412	1	1	2	TRUE			Sgpp2
chr1	100223901	100224083	chr1	99772400	100490598	Cntnap5b	0	1	1	2	TRUE			Fmod				chr1	52854143	52854340	chr1	52845037	52920986	Hibch	0	1	1	2	TRUE			Mogat1
chr1	104761739	104761945	chr1	104768519	104995481	Cdh20	6575	1	1	2	TRUE			Adora1				chr1	54194200	54194806	chr1	53806873	54195034	Hecw2	0	1	1	2	TRUE			Utp14b
chr1	105170917	105171317	chr1	105116452	105127780	Gm29012	-43138	1	1	2	TRUE			Kdm5b				chr1	54826649	54826861	chr1	54645339	54926387	Ankrd44	0	1	1	2	TRUE			Gm29536
chr1	106035073	106035249	chr1	105990405	106034079	Zcchc2	-995	1	1	2	TRUE			Tnni1				chr1	54867187	54867416	chr1	54645339	54926387	Ankrd44	0	1	1	2	TRUE			Ap1s3
chr1	106279825	106280045	chr1	106171868	106394245	Phlpp1	0	1	1	2	TRUE			Pkp1				chr1	54874257	54874446	chr1	54645339	54926387	Ankrd44	0	1	1	2	TRUE			Fam124b
chr1	106681003	106681291	chr1	106538175	106714290	Bcl2	0	1	1	2	TRUE			Ascl5				chr1	55208930	55209760	chr1	55170159	55226782	Rftn2	0	1	1	2	TRUE			Cul3
chr1	107209014	107209380	chr1	107153960	107161114	Serpinb3b	-47901	1	1	2	TRUE			Gm15850				chr1	55239245	55239540	chr1	55237176	55240058	Mars2	0	1	1	2	TRUE			Dock10
chr1	116588806	116589106	chr1	115684736	116587322	Cntnap5a	-1485	1	1	2	TRUE			Camsap2				chr1	55436757	55437339	chr1	55405945	55754285	Plcl1	0	1	1	2	TRUE			Nyap2
chr1	118489843	118491781	chr1	118389057	118609462	Clasp1	0	1	1	2	TRUE			9230116N13Rik				chr1	55512466	55513300	chr1	55405945	55754285	Plcl1	0	1	1	2	TRUE			Rhbdd1
chr1	118851496	118851678	chr1	118834060	119053619	Gli2	0	1	1	2	TRUE			Nr5a2				chr1	55606103	55606455	chr1	55405945	55754285	Plcl1	0	1	1	2	TRUE			Col4a4
chr1	119423469	119423818	chr1	119415462	119422248	Inhbb	-1222	1	1	2	TRUE			Nek7				chr1	55890882	55891156	chr1	55931240	55972098	9130227L01Rik	40085	1	1	2	TRUE			Col4a3
chr1	119895036	119895232	chr1	119907900	119913183	Tmem177	12669	1	1	2	TRUE			Lhx9				chr1	56994936	56995268	chr1	56793980	56980248	Satb2	-14689	1	1	2	TRUE			Gm17764
chr1	119964966	119965314	chr1	119923339	119997232	Cfap221	0	1	1	2	TRUE			Cfh				chr1	57334029	57334246	chr1	57359221	57377544	4930558J18Rik	24976	1	1	2	TRUE			Agfg1
chr1	120047463	120047661	chr1	120006979	120063532	Sctr	0	1	1	2	TRUE			Cdc73				chr1	57436605	57437147	chr1	57406265	57417952	Maip1	-18654	1	1	2	TRUE			Slc19a3
chr1	120112439	120112647	chr1	120113279	120120919	Dbi	633	1	1	2	TRUE			Rgs13				chr1	57836864	57837493	chr1	57774860	57948397	Spats2l	0	1	1	2	TRUE			Pid1
chr1	120469017	120469515	chr1	120474537	120505024	Marco	5023	1	1	2	TRUE			Pla2g4a				chr1	57852652	57853084	chr1	57774860	57948397	Spats2l	0	1	1	2	TRUE			Fbxo36
chr1	120603732	120604058	chr1	120602486	120607991	En1	0	1	1	2	TRUE			Hmcn1				chr1	58333309	58333488	chr1	58278325	58379264	Aox2	0	1	1	2	TRUE			Mir8096
chr1	120613919	120614256	chr1	120602486	120607991	En1	-5929	1	1	2	TRUE			1700025G04Rik				chr1	58415468	58415723	chr1	58411987	58424088	Clk1	0	1	1	2	TRUE			Cab39
chr1	120994024	120994384	chr1	121087404	121120975	Celrr	93021	1	1	2	TRUE			Colgalt2				chr1	58454231	58454774	chr1	58445150	58462276	Nif3l1	0	1	1	2	TRUE			Spata3
chr1	125513007	125513202	chr1	125560594	125595834	Slc35f5	47393	1	1	2	TRUE			Rgl1				chr1	58603811	58604184	chr1	58586396	58595964	Ndufb3	-7848	1	1	2	TRUE			2810459M11Rik
chr1	126411469	126411781	chr1	125913635	126492927	Nckap5	0	1	1	2	TRUE			Ncf2				chr1	58669877	58670074	chr1	58658120	58692445	Flacc1	0	1	1	2	TRUE			Armc9
chr1	126627917	126628135	chr1	125913635	126830632	Nckap5	0	1	1	2	TRUE			Rgsl1				chr1	58697547	58697907	chr1	58658120	58695989	Flacc1	-1559	1	1	2	TRUE			Tex44
chr1	126824808	126825069	chr1	125913635	126830632	Nckap5	0	1	1	2	TRUE			Teddm1a				chr1	59332957	59333344	chr1	59256905	59352496	Cdk15	0	1	1	2	TRUE			Cops7b
chr1	127309214	127309405	chr1	127204985	127482972	Mgat5	0	1	1	2	TRUE			Glul				chr1	59593439	59593708	chr1	59516263	59634509	Gm973	0	1	1	2	TRUE			Efhd1
chr1	127781683	127782202	chr1	127774163	127804837	Ccnt2	0	1	1	2	TRUE			LOC108167736				chr1	59623292	59623771	chr1	59516263	59634509	Gm973	0	1	1	2	TRUE			Gigyf2
chr1	127830353	127830707	chr1	127813479	127855026	Map3k19	0	1	1	2	TRUE			Cacna1e				chr1	59923137	59923391	chr1	59913005	59985348	Fam117b	0	1	1	2	TRUE			Snorc
chr1	129273430	129273608	chr1	129273303	130219278	Thsd7b	0	1	1	2	TRUE			Gm9530				chr1	60483011	60483227	chr1	60483184	60566765	Raph1	0	1	1	2	TRUE			Inpp5d
chr1	129956719	129956910	chr1	129273303	130219278	Thsd7b	0	1	1	2	TRUE			Mr1				chr1	60658549	60658748	chr1	60746387	60773359	Cd28	87640	1	1	2	TRUE			Sag
chr1	130787092	130787299	chr1	130766383	130784433	Gm28856	-2660	1	1	2	TRUE			BC034090				chr1	60681303	60681519	chr1	60746387	60773359	Cd28	64869	1	1	2	TRUE			Ugt1a10
chr1	130910114	130910516	chr1	130906984	130911296	Il20	0	1	1	2	TRUE			Xpr1				chr1	60822902	60823267	chr1	60746387	60773359	Cd28	-49544	1	1	2	TRUE			Trpm8
chr1	130914751	130915030	chr1	130906984	130911296	Il20	-3456	1	1	2	TRUE			Qsox1				chr1	60909000	60909243	chr1	60909024	60915832	Ctla4	0	1	1	2	TRUE			Gm29538
chr1	130989377	130989563	chr1	131019844	131024970	Il10	30282	1	1	2	TRUE			Fam163a				chr1	62301798	62301992	chr1	61638823	62642284	Pard3b	0	1	1	2	TRUE			Arl4c
chr1	131181743	131181982	chr1	131176409	131200185	Rassf5	0	1	1	2	TRUE			Fam20b				chr1	62539914	62540098	chr1	61638823	62642284	Pard3b	0	1	1	2	TRUE			Sh3bp4
chr1	131225983	131226992	chr1	131176409	131245178	Rassf5	0	1	1	2	TRUE			Tex35				chr1	62701160	62701495	chr1	62703316	62797091	Nrp2	1822	1	1	2	TRUE			C030007H22Rik
chr1	131710035	131710679	chr1	131688694	131715439	Rab7b	0	1	1	2	TRUE			Sec16b				chr1	62774406	62774582	chr1	62703316	62797091	Nrp2	0	1	1	2	TRUE			Agap1
chr1	131981621	131981905	chr1	131962914	131982972	Slc45a3	0	1	1	2	TRUE			Brinp2				chr1	63108092	63108352	chr1	63047800	63114267	Ino80d	0	1	1	2	TRUE			Iqca
chr1	132190634	132190830	chr1	132191435	132257382	Lemd1	606	1	1	2	TRUE			Rabgap1l				chr1	63247138	63247542	chr1	63200357	63314575	Zdbf2	0	1	1	2	TRUE			Col6a3
chr1	132329094	132329470	chr1	132316124	132333488	Nuak2	0	1	1	2	TRUE			Dnm3				chr1	63247921	63248213	chr1	63200357	63314575	Zdbf2	0	1	1	2	TRUE			Mlph
chr1	133423234	133423510	chr1	133382299	133424212	Sox13	0	1	1	2	TRUE			Fmo1				chr1	63437674	63437883	chr1	63445890	63596101	Adam23	8008	1	1	2	TRUE			Lrrfip1
chr1	133744727	133745293	chr1	133702673	133753747	Atp2b4	0	1	1	2	TRUE			Fmo3				chr1	63446167	63446684	chr1	63445890	63596101	Adam23	0	1	1	2	TRUE			Ramp1
chr1	133762918	133763163	chr1	133702673	133753747	Atp2b4	-9172	1	1	2	TRUE			Prrx1				chr1	64603314	64603784	chr1	64532803	64604548	Creb1	0	1	1	2	TRUE			Per2
chr1	133964828	133965035	chr1	133910303	133921401	Prelp	-43428	1	1	2	TRUE			Gm26685				chr1	64791383	64791619	chr1	64789120	64956824	Plekhm3	0	1	1	2	TRUE			Twist2
chr1	134053297	134053501	chr1	134037253	134048280	Fmod	-5018	1	1	2	TRUE			Tiprl				chr1	64809078	64809416	chr1	64789120	64956824	Plekhm3	0	1	1	2	TRUE			Hdac4
chr1	134220944	134221427	chr1	134199214	134234856	Adora1	0	1	1	2	TRUE			Dcaf6				chr1	64906282	64906504	chr1	64789120	64956824	Plekhm3	0	1	1	2	TRUE			Otos
chr1	134257024	134258432	chr1	134199214	134235457	Adora1	-21568	1	1	2	TRUE			Mpzl1				chr1	65010158	65010441	chr1	65013077	65032759	Akr1cl	2637	1	1	2	TRUE			Gm29483
chr1	134561047	134561225	chr1	134560177	134632878	Kdm5b	0	1	1	2	TRUE			Cd247				chr1	65112177	65112569	chr1	65105284	65123214	D630023F18Rik	0	1	1	2	TRUE			Kif1a
chr1	135789821	135790070	chr1	135799420	135810989	Tnni1	9351	1	1	2	TRUE			Gm4847				chr1	65311341	65311708	chr1	65311256	65389244	Pth2r	0	1	1	2	TRUE			Gal3st2
chr1	135919084	135919260	chr1	135871393	135919207	Pkp1	0	1	1	2	TRUE			Lmx1a				chr1	66467885	66468416	chr1	66467933	66699150	Unc80	0	1	1	2	TRUE			Fam174a
chr1	136047545	136048124	chr1	136050803	136051370	Ascl5	2680	1	1	2	TRUE			Uap1				chr1	66992800	66993038	chr1	67000516	67038834	Lancl1	7479	1	1	2	TRUE			St8sia4
chr1	136128019	136128597	chr1	136127718	136131183	Gm15850	0	1	1	2	TRUE			Nos1ap				chr1	67061558	67061908	chr1	67000516	67038872	Lancl1	-22687	1	1	2	TRUE			Gm30431
chr1	136306537	136306721	chr1	136268122	136346104	Camsap2	0	1	1	2	TRUE			Atf6				chr1	68768601	68768829	chr1	68032186	69108059	Erbb4	0	1	1	2	TRUE			4930598F16Rik
chr1	136381423	136381853	chr1	136411915	136415519	9230116N13Rik	30063	1	1	2	TRUE			F11r				chr1	70239132	70239357	chr1	69826969	70725132	Spag16	0	1	1	2	TRUE			Ppip5k2
chr1	137008873	137009117	chr1	136843583	136960448	Nr5a2	-48426	1	1	2	TRUE			Ly9				chr1	70451950	70452126	chr1	69826969	70725132	Spag16	0	1	1	2	TRUE			Gin1
chr1	138526837	138527031	chr1	138483836	138619757	Nek7	0	1	1	2	TRUE			Gm37065				chr1	70452322	70452509	chr1	69826969	70725132	Spag16	0	1	1	2	TRUE			Pam
chr1	138598049	138598390	chr1	138483836	138619757	Nek7	0	1	1	2	TRUE			Slamf9				chr1	71004275	71004581	chr1	71027534	71102972	Bard1	22954	1	1	2	TRUE			Slco6d1
chr1	138841619	138841868	chr1	138825185	138842444	Lhx9	0	1	1	2	TRUE			Dusp23				chr1	71045188	71045409	chr1	71027534	71102972	Bard1	0	1	1	2	TRUE			Gm7967
chr1	140110802	140111411	chr1	140085854	140183411	Cfh	0	1	1	2	TRUE			Aim2				chr1	71506496	71506739	chr1	71557155	71579403	Atic	50417	1	1	2	TRUE			Cntnap5b
chr1	143511916	143512179	chr1	143603275	143702893	Cdc73	91097	1	1	2	TRUE			Olfr419				chr1	71970874	71971112	chr1	71958997	72005195	4933417E11Rik	0	1	1	2	TRUE			Cdh20
chr1	144197883	144198122	chr1	144138666	144177372	Rgs13	-20512	1	1	2	TRUE			Rgs7				chr1	72536911	72537257	chr1	72427111	72537159	Marchf4	0	1	1	2	TRUE			Gm29012
chr1	149948397	149948681	chr1	149829618	149961290	Pla2g4a	0	1	1	2	TRUE			Wdr64				chr1	72599306	72600059	chr1	72583250	72636790	Smarcal1	0	1	1	2	TRUE			Pign
chr1	150746212	150746421	chr1	150562501	150993435	Hmcn1	0	1	1	2	TRUE			Pld5				chr1	72696354	72696529	chr1	72642979	72700564	Ankar	0	1	1	2	TRUE			Gm7160
chr1	151944837	151945076	chr1	151884523	152090320	1700025G04Rik	0	1	1	2	TRUE			Sdccag8				chr1	72823718	72823909	chr1	72824479	72852471	Igfbp2	571	1	1	2	TRUE			Zcchc2
chr1	152511319	152511535	chr1	152399866	152510695	Colgalt2	-625	1	1	2	TRUE			Akt3				chr1	72824520	72825001	chr1	72824479	72852471	Igfbp2	0	1	1	2	TRUE			Gm20753
chr1	152616177	152616495	chr1	152516762	152625217	Rgl1	0	1	1	2	TRUE			Gm51282				chr1	72877974	72878267	chr1	72858064	72874865	Igfbp5	-3110	1	1	2	TRUE			Bcl2
chr1	152828813	152829006	chr1	152800152	152836990	Ncf2	0	1	1	2	TRUE			Catspere1				chr1	73096468	73097094	chr1	73138584	73140677	Gm31254	41491	1	1	2	TRUE			Serpinb12
chr1	153786330	153786523	chr1	153779386	153844141	Rgsl1	0	1	1	2	TRUE			Catspere2				chr1	73097325	73097695	chr1	73138584	73140677	Gm31254	40890	1	1	2	TRUE			Serpinb10
chr1	153891463	153891689	chr1	153891645	153893060	Teddm1a	0	1	1	2	TRUE			Cdc42bpa				chr1	73829032	73829343	chr1	73618380	73864466	6030407O03Rik	0	1	1	2	TRUE			D830032E09Rik
chr1	153918304	153918586	chr1	153899928	153909723	Glul	-8582	1	1	2	TRUE			Psen2				chr1	73936505	73937379	chr1	73910231	74124548	Tns1	0	1	1	2	TRUE			Gm32810
chr1	154097625	154097866	chr1	154026614	154117853	LOC108167736	0	1	1	2	TRUE			Gm31728				chr1	73986889	73987099	chr1	73910231	74124548	Tns1	0	1	1	2	TRUE			Gli2
chr1	154594513	154594794	chr1	154392518	154725920	Cacna1e	0	1	1	2	TRUE			Gm5069				chr1	74000300	74000563	chr1	73910231	74124548	Tns1	0	1	1	2	TRUE			Inhbb
chr1	154975888	154976068	chr1	155063446	155083264	Gm9530	87379	1	1	2	TRUE			Itpkb				chr1	74015114	74015296	chr1	73910231	74124548	Tns1	0	1	1	2	TRUE			Epb41l5
chr1	155054670	155054871	chr1	155063446	155083264	Gm9530	8576	1	1	2	TRUE			Lefty2				chr1	74027644	74027933	chr1	73910231	74124548	Tns1	0	1	1	2	TRUE			Ptpn4
chr1	155140080	155140349	chr1	155127873	155146814	Mr1	0	1	1	2	TRUE			Enah				chr1	74134011	74134247	chr1	74125540	74148223	Rufy4	0	1	1	2	TRUE			Sctr
chr1	155251298	155251604	chr1	155212470	155244532	BC034090	-6767	1	1	2	TRUE			Fbxo28				chr1	74179798	74180241	chr1	74191785	74194631	Cxcr1	11545	1	1	2	TRUE			Tmem37
chr1	155273066	155273251	chr1	155275656	155417444	Xpr1	2406	1	1	2	TRUE			Susd4				chr1	74195918	74196711	chr1	74191785	74194631	Cxcr1	-1288	1	1	2	TRUE			C1ql2
chr1	155283864	155284059	chr1	155275656	155417444	Xpr1	0	1	1	2	TRUE			Tlr5				chr1	74260058	74260311	chr1	74236516	74268209	Arpc2	0	1	1	2	TRUE			Marco
chr1	155811436	155811660	chr1	155778154	155812899	Qsox1	0	1	1	2	TRUE			Disp1				chr1	74275128	74275359	chr1	74278599	74279589	Gpbar1	3241	1	1	2	TRUE			En1
chr1	156114826	156115203	chr1	156075955	156205026	Fam163a	0	1	1	2	TRUE			Brox				chr1	74759881	74760081	chr1	74738921	74748955	Prkag3	-10927	1	1	2	TRUE			Celrr
chr1	156742101	156742313	chr1	156678570	156718910	Fam20b	-23192	1	1	2	TRUE			4930488B22Rik				chr1	74763178	74763470	chr1	74771891	74785319	Wnt6	8422	1	1	2	TRUE			Insig2
chr1	157067191	157067750	chr1	157099144	157108658	Tex35	31395	1	1	2	TRUE			Mark1				chr1	74806696	74806888	chr1	74792018	74804175	Wnt10a	-2522	1	1	2	TRUE			Htr5b
chr1	157101210	157101626	chr1	157099144	157108658	Tex35	0	1	1	2	TRUE			Mir297c				chr1	74855880	74856297	chr1	74850894	74879953	Gm16582	0	1	1	2	TRUE			Dpp10
chr1	157518155	157518381	chr1	157506795	157568424	Sec16b	0	1	1	2	TRUE			A730004F24Rik				chr1	74880917	74881313	chr1	74881508	74885408	Fev	196	1	1	2	TRUE			Actr3
chr1	158331944	158332563	chr1	158245268	158356260	Brinp2	0	1	1	2	TRUE			Tgfb2				chr1	74895175	74895371	chr1	74889933	74893143	Cryba2	-2033	1	1	2	TRUE			Gpr39
chr1	158338169	158338433	chr1	158245268	158356260	Brinp2	0	1	1	2	TRUE			Esrrg				chr1	74915724	74915922	chr1	74902079	74935599	Cfap65	0	1	1	2	TRUE			Nckap5
chr1	160396950	160397244	chr1	160256571	160792938	Rabgap1l	0	1	1	2	TRUE			Prox1				chr1	75338252	75338577	chr1	75308564	75317637	Dnpep	-20616	1	1	2	TRUE			Mgat5
chr1	162063974	162064341	chr1	161987301	162478034	Dnm3	0	1	1	2	TRUE			Rps6kc1				chr1	75382410	75382705	chr1	75375296	75432306	Speg	0	1	1	2	TRUE			Tmem163
chr1	162270227	162270539	chr1	161987301	162478034	Dnm3	0	1	1	2	TRUE			Fam71a				chr1	75393159	75393355	chr1	75375296	75432306	Speg	0	1	1	2	TRUE			Map3k19
chr1	162824799	162824987	chr1	162829560	162860000	Fmo1	4574	1	1	2	TRUE			Atf3				chr1	75425963	75426361	chr1	75375296	75432306	Speg	0	1	1	2	TRUE			Dars
chr1	162950276	162951371	chr1	162953798	162984528	Fmo3	2428	1	1	2	TRUE			Gm32200				chr1	75456935	75457291	chr1	75450509	75474340	Asic4	0	1	1	2	TRUE			Thsd7b
chr1	163311944	163312515	chr1	163245118	163313650	Prrx1	0	1	1	2	TRUE			Dtl				chr1	77370602	77370888	chr1	77367184	77515088	Epha4	0	1	1	2	TRUE			Cd55b
chr1	163337898	163338176	chr1	163245118	163313650	Prrx1	-24249	1	1	2	TRUE			Lpgat1				chr1	77408810	77409009	chr1	77367184	77515088	Epha4	0	1	1	2	TRUE			Zp3r
chr1	164539652	164540159	chr1	164503306	164514882	Gm26685	-24771	1	1	2	TRUE			Kcnh1				chr1	77416973	77417155	chr1	77367184	77515088	Epha4	0	1	1	2	TRUE			Pfkfb2
chr1	165210145	165210411	chr1	165212285	165236958	Tiprl	1875	1	1	2	TRUE			Lamb3				chr1	78057948	78058239	chr1	78101266	78197136	Pax3	43028	1	1	2	TRUE			Gm28856
chr1	165353433	165353630	chr1	165329500	165460463	Dcaf6	0	1	1	2	TRUE			Camk1g				chr1	78141691	78141996	chr1	78101266	78197136	Pax3	0	1	1	2	TRUE			Fcamr
chr1	165404811	165405329	chr1	165329500	165460463	Dcaf6	0	1	1	2	TRUE			Gm16897				chr1	78148358	78148754	chr1	78101266	78197136	Pax3	0	1	1	2	TRUE			Fcmr
chr1	165589282	165589481	chr1	165592175	165634541	Mpzl1	2695	1	1	2	TRUE			Cd46				chr1	78182079	78182320	chr1	78101266	78197136	Pax3	0	1	1	2	TRUE			Il10
chr1	165834174	165834481	chr1	165788680	165862112	Cd247	0	1	1	2	TRUE			Ppp1r14c				chr1	78196426	78196731	chr1	78101266	78197136	Pax3	0	1	1	2	TRUE			Mapkapk2
chr1	166601075	166601270	chr1	166628970	166647693	Gm4847	27701	1	1	2	TRUE			A330032P22Rik				chr1	78278992	78279371	chr1	78310345	78420286	Sgpp2	30975	1	1	2	TRUE			Dyrk3
chr1	167811201	167811394	chr1	167689557	167848733	Lmx1a	0	1	1	2	TRUE			Akap12				chr1	78511957	78512234	chr1	78511059	78538173	Mogat1	0	1	1	2	TRUE			Rassf5
chr1	170122307	170122505	chr1	170141222	170174964	Uap1	18718	1	1	2	TRUE			Ccdc170				chr1	78604994	78605182	chr1	78657824	78667601	Utp14b	52643	1	1	2	TRUE			Ikbke
chr1	170390073	170390287	chr1	170315466	170557110	Nos1ap	0	1	1	2	TRUE			Fbxo5				chr1	78819344	78819881	chr1	78791622	79224511	Gm29536	0	1	1	2	TRUE			Srgap2
chr1	170483505	170483901	chr1	170315466	170557110	Nos1ap	0	1	1	2	TRUE			Oprm1				chr1	78883297	78883539	chr1	78791622	79224511	Gm29536	0	1	1	2	TRUE			Rab7b
chr1	170863151	170863343	chr1	170704456	170867771	Atf6	0	1	1	2	TRUE			Ust				chr1	78907922	78908211	chr1	78791622	79224511	Gm29536	0	1	1	2	TRUE			Slc26a9
chr1	171478628	171479251	chr1	171437560	171464593	F11r	-14036	1	1	2	TRUE			Sash1				chr1	79550309	79550526	chr1	79606875	79671972	Ap1s3	56350	1	1	2	TRUE			Slc41a1
chr1	171590290	171590916	chr1	171588612	171607334	Ly9	0	1	1	2	TRUE			Stxbp5				chr1	80124036	80124250	chr1	80198698	80213944	Fam124b	74449	1	1	2	TRUE			Nucks1
chr1	171613913	171614146	chr1	171588612	171607410	Ly9	-6504	1	1	2	TRUE			Adgb				chr1	80167742	80168011	chr1	80198698	80213944	Fam124b	30688	1	1	2	TRUE			Slc45a3
chr1	171917723	171918038	chr1	171913531	171919356	Gm37065	0	1	1	2	TRUE			Sf3b5				chr1	80218260	80218555	chr1	80198698	80213944	Fam124b	-4317	1	1	2	TRUE			Elk4
chr1	172475222	172475404	chr1	172475359	172478409	Slamf9	0	1	1	2	TRUE			Phactr2				chr1	80335101	80335309	chr1	80264922	80340690	Cul3	0	1	1	2	TRUE			Cdk18
chr1	172618957	172619179	chr1	172630768	172632974	Dusp23	11590	1	1	2	TRUE			Aig1				chr1	80693626	80693839	chr1	80501067	80758553	Dock10	0	1	1	2	TRUE			Lemd1
chr1	173437619	173437829	chr1	173420603	173466036	Aim2	0	1	1	2	TRUE			Adgrg6				chr1	80715682	80716311	chr1	80501067	80758553	Dock10	0	1	1	2	TRUE			Klhdc8a
chr1	174254174	174254842	chr1	174249888	174250976	Olfr419	-3199	1	1	2	TRUE			C330004P14Rik				chr1	80730778	80730953	chr1	80501067	80758553	Dock10	0	1	1	2	TRUE			Nfasc
chr1	175014405	175014911	chr1	175059075	175492545	Rgs7	44165	1	1	2	TRUE			Txlnb				chr1	81301788	81301966	chr1	81077406	81341764	Nyap2	0	1	1	2	TRUE			Lrrn2
chr1	175339417	175339597	chr1	175059075	175492545	Rgs7	0	1	1	2	TRUE			Gm51814				chr1	82374825	82375284	chr1	82316578	82445367	Rhbdd1	0	1	1	2	TRUE			Pik3c2b
chr1	175798106	175798361	chr1	175698592	175815733	Wdr64	0	1	1	2	TRUE			Ifngr1				chr1	82554564	82554767	chr1	82450722	82586849	Col4a4	0	1	1	2	TRUE			Ppp1r15b
chr1	176053702	176053979	chr1	175962305	176213942	Pld5	0	1	1	2	TRUE			Il20ra				chr1	82586881	82587291	chr1	82586920	82722059	Col4a3	0	1	1	2	TRUE			Plekha6
chr1	176822038	176822234	chr1	176814659	176956360	Sdccag8	0	1	1	2	TRUE			Map3k5				chr1	82795818	82796048	chr1	82822455	82823124	Gm17764	26408	1	1	2	TRUE			Kiss1
chr1	177008794	177009034	chr1	176814659	177020432	Sdccag8	0	1	1	2	TRUE			Map7				chr1	82798400	82798787	chr1	82822455	82823124	Gm17764	23669	1	1	2	TRUE			Sox13
chr1	177040494	177040712	chr1	177020075	177248767	Akt3	0	1	1	2	TRUE			Pde7b				chr1	82857374	82857626	chr1	82839459	82900995	Agfg1	0	1	1	2	TRUE			Optc
chr1	177188822	177189027	chr1	177020075	177248767	Akt3	0	1	1	2	TRUE			Ahi1				chr1	82987545	82987997	chr1	83012522	83038448	Slc19a3	24526	1	1	2	TRUE			Prelp
chr1	177555986	177556250	chr1	177579451	177579529	Gm51282	23202	1	1	2	TRUE			Myb				chr1	84218606	84218892	chr1	84036292	84284645	Pid1	0	1	1	2	TRUE			Fmod
chr1	177904874	177905196	chr1	177808418	177962253	Catspere1	0	1	1	2	TRUE			Aldh8a1				chr1	84859144	84859482	chr1	84839840	84900486	Fbxo36	0	1	1	2	TRUE			Chit1
chr1	178025093	178025578	chr1	177991397	178172705	Catspere2	0	1	1	2	TRUE			Sgk1				chr1	85763329	85763663	chr1	85751947	85752074	Mir8096	-11256	1	1	2	TRUE			Adora1
chr1	179966808	179967013	chr1	179960759	180165603	Cdc42bpa	0	1	1	2	TRUE			Slc2a12				chr1	85853216	85853612	chr1	85793440	85851577	Cab39	-1640	1	1	2	TRUE			Ppfia4
chr1	180236083	180236297	chr1	180227003	180245950	Psen2	0	1	1	2	TRUE			Tcf21				chr1	86007848	86008077	chr1	86021944	86024669	Spata3	13868	1	1	2	TRUE			Cyb5r1
chr1	180296140	180296371	chr1	180256404	180265550	Gm31728	-30591	1	1	2	TRUE			Taar6				chr1	86038274	86038891	chr1	86045862	86055456	2810459M11Rik	6972	1	1	2	TRUE			Adipor1
chr1	180313983	180314333	chr1	180326968	180330549	Gm5069	12636	1	1	2	TRUE			Med23				chr1	86046997	86047296	chr1	86045862	86055456	2810459M11Rik	0	1	1	2	TRUE			Kdm5b
chr1	180364084	180364314	chr1	180330475	180423659	Itpkb	0	1	1	2	TRUE			Arg1				chr1	86214262	86214538	chr1	86154779	86252491	Armc9	0	1	1	2	TRUE			Syt2
chr1	180884442	180884664	chr1	180893107	180899107	Lefty2	8444	1	1	2	TRUE			Akap7				chr1	86435321	86435699	chr1	86426328	86428049	Tex44	-7273	1	1	2	TRUE			Ppp1r12b
chr1	182005810	182006123	chr1	181896385	182019980	Enah	0	1	1	2	TRUE			Epb41l2				chr1	86447755	86448090	chr1	86426328	86428049	Tex44	-19707	1	1	2	TRUE			Lgr6
chr1	182369031	182369258	chr1	182313101	182341606	Fbxo28	-27426	1	1	2	TRUE			Samd3				chr1	86457017	86457440	chr1	86426328	86428049	Tex44	-28969	1	1	2	TRUE			Rnpep
chr1	182852355	182852612	chr1	182764043	182896589	Susd4	0	1	1	2	TRUE			L3mbtl3				chr1	86618567	86618750	chr1	86582920	86606828	Cops7b	-11740	1	1	2	TRUE			Nav1
chr1	182954770	182955240	chr1	182954787	182976044	Tlr5	0	1	1	2	TRUE			Lama2				chr1	87268948	87269219	chr1	87264352	87310841	Efhd1	0	1	1	2	TRUE			Gm4793
chr1	183103410	183103944	chr1	183086263	183147557	Disp1	0	1	1	2	TRUE			Themis				chr1	87270997	87271592	chr1	87264352	87310841	Efhd1	0	1	1	2	TRUE			Csrp1
chr1	183273146	183273452	chr1	183276351	183297008	Brox	2900	1	1	2	TRUE			Trmt11				chr1	87447648	87447890	chr1	87326997	87450810	Gigyf2	0	1	1	2	TRUE			Lad1
chr1	184720602	184720805	chr1	184712496	184718989	4930488B22Rik	-1614	1	1	2	TRUE			Rnf217				chr1	87466911	87467091	chr1	87470200	87475482	Snorc	3110	1	1	2	TRUE			Tnnt2
chr1	184918070	184918733	chr1	184896423	184999549	Mark1	0	1	1	2	TRUE			Nkain2				chr1	87475240	87475814	chr1	87470200	87475482	Snorc	0	1	1	2	TRUE			Pkp1
chr1	184954075	184954307	chr1	184896423	184999549	Mark1	0	1	1	2	TRUE			Trdn				chr1	87625420	87625762	chr1	87620311	87720510	Inpp5d	0	1	1	2	TRUE			Ascl5
chr1	185915635	185915812	chr1	185537335	185988795	Mir297c	0	1	1	2	TRUE			A830082N09Rik				chr1	87637343	87637736	chr1	87620311	87720510	Inpp5d	0	1	1	2	TRUE			Gm15850
chr1	186555811	186556092	chr1	186511837	186558681	A730004F24Rik	0	1	1	2	TRUE			Nt5dc1				chr1	87811143	87811323	chr1	87803679	87845157	Sag	0	1	1	2	TRUE			Kif21b
chr1	186567403	186567693	chr1	186511837	186558681	A730004F24Rik	-8723	1	1	2	TRUE			Hdac2				chr1	87828248	87828571	chr1	87803679	87845157	Sag	0	1	1	2	TRUE			Camsap2
chr1	186703708	186703892	chr1	186622791	186705989	Tgfb2	0	1	1	2	TRUE			5930403N24Rik				chr1	88103183	88103625	chr1	88055410	88220002	Ugt1a10	0	1	1	2	TRUE			Kif14
chr1	186709870	186710193	chr1	186622791	186705989	Tgfb2	-3882	1	1	2	TRUE			Lama4				chr1	88345820	88346020	chr1	88306734	88388851	Trpm8	0	1	1	2	TRUE			Zfp281
chr1	187609189	187609409	chr1	187609005	188214884	Esrrg	0	1	1	2	TRUE			Fyn				chr1	88357562	88357895	chr1	88306734	88388851	Trpm8	0	1	1	2	TRUE			Ptprc
chr1	187619628	187619879	chr1	187609005	188214884	Esrrg	0	1	1	2	TRUE			Amd1				chr1	88447431	88447747	chr1	88443968	88462440	Gm29538	0	1	1	2	TRUE			Atp6v1g3
chr1	190045787	190046035	chr1	190118034	190169515	Prox1	72000	1	1	2	TRUE			Ccdc162				chr1	88456811	88456998	chr1	88443968	88462440	Gm29538	0	1	1	2	TRUE			Dennd1b
chr1	190674821	190675250	chr1	190772878	190911770	Rps6kc1	97629	1	1	2	TRUE			Foxo3				chr1	88647462	88647735	chr1	88698225	88702191	Arl4c	50491	1	1	2	TRUE			Aspm
chr1	191138887	191139365	chr1	191162583	191164817	Fam71a	23219	1	1	2	TRUE			Afg1l				chr1	89131033	89131391	chr1	89070414	89155087	Sh3bp4	0	1	1	2	TRUE			Cdc73
chr1	191198091	191198383	chr1	191170296	191183333	Atf3	-14759	1	1	2	TRUE			1700027J07Rik				chr1	89152539	89152842	chr1	89070414	89155087	Sh3bp4	0	1	1	2	TRUE			Uchl5
chr1	191450558	191450914	chr1	191436339	191465048	Gm32200	0	1	1	2	TRUE			Crybg1				chr1	89302734	89302978	chr1	89360343	89406133	C030007H22Rik	57366	1	1	2	TRUE			Rgs2
chr1	191473030	191473257	chr1	191436339	191465048	Gm32200	-7983	1	1	2	TRUE			Atg5				chr1	89390177	89390465	chr1	89360343	89406133	C030007H22Rik	0	1	1	2	TRUE			Rgs13
chr1	191517983	191518303	chr1	191537355	191575544	Dtl	19053	1	1	2	TRUE			Prep				chr1	89411386	89411593	chr1	89360343	89406133	C030007H22Rik	-5254	1	1	2	TRUE			Rgs21
chr1	191519773	191519992	chr1	191537355	191575544	Dtl	17364	1	1	2	TRUE			Gm15934				chr1	89522514	89522825	chr1	89454810	89895282	Agap1	0	1	1	2	TRUE			Gm29514
chr1	191758440	191758757	chr1	191718023	191784257	Lpgat1	0	1	1	2	TRUE			Lin28b				chr1	89555632	89556003	chr1	89454810	89895282	Agap1	0	1	1	2	TRUE			Pla2g4a
chr1	192254879	192255168	chr1	192190776	192510159	Kcnh1	0	1	1	2	TRUE			Grik2				chr1	89609941	89610356	chr1	89454810	89895282	Agap1	0	1	1	2	TRUE			Ptgs2
chr1	192255355	192255555	chr1	192190776	192510159	Kcnh1	0	1	1	2	TRUE			Ascc3				chr1	89646725	89646917	chr1	89454810	89895282	Agap1	0	1	1	2	TRUE			Pdc
chr1	193336720	193336968	chr1	193301993	193343878	Lamb3	0	1	1	2	TRUE			Slc35f1				chr1	89876837	89877354	chr1	89454810	89895282	Agap1	0	1	1	2	TRUE			Prg4
chr1	193363774	193364055	chr1	193346345	193370282	Camk1g	0	1	1	2	TRUE			Cep85l				chr1	90050075	90050477	chr1	90042131	90153401	Iqca	0	1	1	2	TRUE			Hmcn1
chr1	194995330	194995558	chr1	194955758	194976959	Gm16897	-18372	1	1	2	TRUE			Man1a				chr1	90177867	90178169	chr1	90042131	90153436	Iqca	-24432	1	1	2	TRUE			C730036E19Rik
chr1	195055762	195056605	chr1	195041237	195092248	Cd46	0	1	1	2	TRUE			Sh3rf3				chr1	90843616	90843816	chr1	90766859	90843971	Col6a3	0	1	1	2	TRUE			Ivns1abp
chr10	3366106	3366608	chr10	3366149	3464975	Ppp1r14c	0	1	1	2	TRUE			Pla2g12b				chr1	90949201	90949599	chr1	90915099	90951142	Mlph	0	1	1	2	TRUE			Trmt1l
chr10	3696741	3696923	chr10	3718157	3731907	A330032P22Rik	21235	1	1	2	TRUE			Mcu				chr1	90999659	91000276	chr1	90998726	91128944	Lrrfip1	0	1	1	2	TRUE			Niban1
chr10	4246339	4246542	chr10	4266328	4359471	Akap12	19787	1	1	2	TRUE			Micu1				chr1	91231123	91231491	chr1	91179821	91225196	Ramp1	-5928	1	1	2	TRUE			1700025G04Rik
chr10	4490883	4491163	chr10	4482514	4564498	Ccdc170	0	1	1	2	TRUE			Ascc1				chr1	91442238	91442425	chr1	91415981	91459328	Per2	0	1	1	2	TRUE			Colgalt2
chr10	5787089	5787354	chr10	5799157	5805465	Fbxo5	11804	1	1	2	TRUE			Chst3				chr1	91757132	91757442	chr1	91801460	91848034	Twist2	44019	1	1	2	TRUE			Rgl1
chr10	6982867	6983101	chr10	6758592	7038209	Oprm1	0	1	1	2	TRUE			Slc29a3				chr1	91962369	91962715	chr1	91928778	92180341	Hdac4	0	1	1	2	TRUE			Ncf2
chr10	8314031	8314276	chr10	8204752	8518825	Ust	0	1	1	2	TRUE			Pald1				chr1	92651281	92651526	chr1	92644217	92648841	Otos	-2441	1	1	2	TRUE			Nmnat2
chr10	8878785	8879014	chr10	8722218	8886070	Sash1	0	1	1	2	TRUE			Npffr1				chr1	92696814	92697096	chr1	92714233	92730743	Gm29483	17138	1	1	2	TRUE			Lamc1
chr10	9853502	9855118	chr10	9755546	9901040	Stxbp5	0	1	1	2	TRUE			Col13a1				chr1	93014618	93015068	chr1	93015454	93082480	Kif1a	387	1	1	2	TRUE			E330020D12Rik
chr10	10335311	10335576	chr10	10335702	10472399	Adgb	127	1	1	2	TRUE			Kifbp				chr1	93100784	93101991	chr1	93015454	93101874	Kif1a	0	1	1	2	TRUE			Shcbp1l
chr10	10429203	10429387	chr10	10335702	10472399	Adgb	0	1	1	2	TRUE			Tet1				chr1	93881844	93882072	chr1	93861343	93876494	Gal3st2	-5351	1	1	2	TRUE			Rgs8
chr10	12986590	12987235	chr10	13008449	13009183	Sf3b5	21215	1	1	2	TRUE			Ctnna3				chr1	95308506	95308694	chr1	95313627	95335284	Fam174a	4934	1	1	2	TRUE			Rgsl1
chr10	13299932	13300538	chr10	13207716	13324289	Phactr2	0	1	1	2	TRUE			1110002J07Rik				chr1	95590178	95590402	chr1	95587681	95667594	St8sia4	0	1	1	2	TRUE			Glul
chr10	13707617	13708138	chr10	13647054	13868957	Aig1	0	1	1	2	TRUE			Jmjd1c				chr1	95674156	95674531	chr1	95667700	95677285	Gm30431	0	1	1	2	TRUE			Gm9530
chr10	14391109	14391412	chr10	14402584	14545036	Adgrg6	11173	1	1	2	TRUE			Zfp365				chr1	95749035	95749302	chr1	95701183	95716518	4930598F16Rik	-32518	1	1	2	TRUE			BC034090
chr10	14499521	14499714	chr10	14402584	14545036	Adgrg6	0	1	1	2	TRUE			4930521O17Rik				chr1	97693862	97694110	chr1	97706042	97770092	Ppip5k2	11933	1	1	2	TRUE			Xpr1
chr10	15780678	15781013	chr10	15791776	15807065	C330004P14Rik	10764	1	1	2	TRUE			Rtkn2				chr1	97705371	97705678	chr1	97706042	97770092	Ppip5k2	365	1	1	2	TRUE			Gm5532
chr10	17853572	17853911	chr10	17796218	17845663	Txlnb	-7910	1	1	2	TRUE			Arid5b				chr1	97781627	97782086	chr1	97770171	97793708	Gin1	0	1	1	2	TRUE			Acbd6
chr10	19065127	19065543	chr10	19062778	19069359	Gm51814	0	1	1	2	TRUE			Bicc1				chr1	97910701	97911204	chr1	97821093	98095632	Pam	0	1	1	2	TRUE			Lhx4
chr10	19559884	19560068	chr10	19591948	19610227	Ifngr1	31881	1	1	2	TRUE			Ipmk				chr1	98028061	98028298	chr1	97821093	98095632	Pam	0	1	1	2	TRUE			Qsox1
chr10	19578597	19578889	chr10	19591948	19610227	Ifngr1	13060	1	1	2	TRUE			1700049L16Rik				chr1	98372251	98372430	chr1	98421123	98509380	Slco6d1	48694	1	1	2	TRUE			Fam163a
chr10	19705211	19706032	chr10	19712586	19760053	Il20ra	6555	1	1	2	TRUE			Pcdh15				chr1	98385435	98385713	chr1	98421123	98509380	Slco6d1	35411	1	1	2	TRUE			Tdrd5
chr10	20125198	20125410	chr10	19934525	20142750	Map3k5	0	1	1	2	TRUE			4933407G14Rik				chr1	98642855	98643281	chr1	98589516	98607386	Gm7967	-35470	1	1	2	TRUE			Nphs2
chr10	20225517	20225781	chr10	20148919	20281590	Map7	0	1	1	2	TRUE			Susd2				chr1	99772097	99772437	chr1	99772400	100490598	Cntnap5b	0	1	1	2	TRUE			Soat1
chr10	20472038	20472266	chr10	20397051	20548328	Pde7b	0	1	1	2	TRUE			Cabin1				chr1	99977272	99977559	chr1	99772400	100490598	Cntnap5b	0	1	1	2	TRUE			Ralgps2
chr10	20969762	20970122	chr10	20952546	21080429	Ahi1	0	1	1	2	TRUE			Gm5134				chr1	100005929	100006115	chr1	99772400	100490598	Cntnap5b	0	1	1	2	TRUE			Tex35
chr10	21153721	21154042	chr10	21124929	21160984	Myb	0	1	1	2	TRUE			Dip2a				chr1	104886411	104886810	chr1	104768519	104995481	Cdh20	0	1	1	2	TRUE			Sec16b
chr10	21427346	21427559	chr10	21377299	21396578	Aldh8a1	-30769	1	1	2	TRUE			Col6a2				chr1	105092501	105093397	chr1	105116452	105127780	Gm29012	23056	1	1	2	TRUE			Brinp2
chr10	21827005	21827430	chr10	21882183	21999902	Sgk1	54754	1	1	2	TRUE			Pcbp3				chr1	105514616	105514855	chr1	105518421	105663676	Pign	3567	1	1	2	TRUE			Astn1
chr10	21963080	21963323	chr10	21882183	21999902	Sgk1	0	1	1	2	TRUE			Gm10941				chr1	105982768	105982997	chr1	105979349	105990282	Gm7160	0	1	1	2	TRUE			Pappa2
chr10	22589858	22590426	chr10	22645010	22703880	Slc2a12	54585	1	1	2	TRUE			Bc1				chr1	106019976	106020161	chr1	105990405	106034079	Zcchc2	0	1	1	2	TRUE			1600012P17Rik
chr10	22813842	22814083	chr10	22817275	22820143	Tcf21	3193	1	1	2	TRUE			Onecut3				chr1	106148920	106149303	chr1	106152624	106171524	Gm20753	3322	1	1	2	TRUE			Tnr
chr10	23979465	23979644	chr10	23984608	23985646	Taar6	4965	1	1	2	TRUE			Klf16				chr1	106158154	106158469	chr1	106152624	106171524	Gm20753	0	1	1	2	TRUE			4930523C07Rik
chr10	24879264	24879489	chr10	24869985	24913529	Med23	0	1	1	2	TRUE			Hmg20b				chr1	106473033	106473714	chr1	106538175	106714290	Bcl2	64462	1	1	2	TRUE			Rabgap1l
chr10	24952641	24953011	chr10	24915206	24927470	Arg1	-25172	1	1	2	TRUE			Mfsd12				chr1	106523167	106523998	chr1	106538175	106714290	Bcl2	14178	1	1	2	TRUE			Rc3h1
chr10	25185164	25185524	chr10	25169089	25200149	Akap7	0	1	1	2	TRUE			Celf5				chr1	106549031	106549564	chr1	106538175	106714290	Bcl2	0	1	1	2	TRUE			Prdx6
chr10	25419197	25419485	chr10	25359797	25523518	Epb41l2	0	1	1	2	TRUE			Chst11				chr1	106612410	106612840	chr1	106538175	106714290	Bcl2	0	1	1	2	TRUE			Tnfsf4
chr10	26169697	26169873	chr10	26229706	26260804	Samd3	59834	1	1	2	TRUE			Slc41a2				chr1	106627264	106627448	chr1	106538175	106714290	Bcl2	0	1	1	2	TRUE			Tnfsf18
chr10	26373030	26373338	chr10	26274467	26374072	L3mbtl3	0	1	1	2	TRUE			1500009L16Rik				chr1	106643385	106643849	chr1	106538175	106714290	Bcl2	0	1	1	2	TRUE			Fasl
chr10	27360148	27360331	chr10	26981284	27616942	Lama2	0	1	1	2	TRUE			Ckap4				chr1	106960752	106961264	chr1	106934448	106957081	Serpinb12	-3672	1	1	2	TRUE			Suco
chr10	28845718	28846157	chr10	28668359	28883818	Themis	0	1	1	2	TRUE			Polr3b				chr1	107528413	107528653	chr1	107529002	107549271	Serpinb10	350	1	1	2	TRUE			4930558K02Rik
chr10	30483735	30483912	chr10	30534224	30600700	Trmt11	50313	1	1	2	TRUE			Rfx4				chr1	107823608	107823790	chr1	107917258	107950947	D830032E09Rik	93469	1	1	2	TRUE			Dnm3
chr10	31519486	31519671	chr10	31501886	31609725	Rnf217	0	1	1	2	TRUE			Ric8b				chr1	112378793	112379087	chr1	112377328	112416918	Gm32810	0	1	1	2	TRUE			Myoc
chr10	31539385	31539611	chr10	31501886	31609725	Rnf217	0	1	1	2	TRUE			Rtcb				chr1	112379888	112380218	chr1	112377328	112416918	Gm32810	0	1	1	2	TRUE			Prrx1
chr10	32082679	32082948	chr10	31689318	32889915	Nkain2	0	1	1	2	TRUE			Stab2				chr1	118759513	118759854	chr1	118834060	119053619	Gli2	74207	1	1	2	TRUE			Kifap3
chr10	33263052	33263289	chr10	33083482	33476709	Trdn	0	1	1	2	TRUE			Ascl1				chr1	118928052	118928258	chr1	118834060	119053619	Gli2	0	1	1	2	TRUE			Sell
chr10	33263658	33263868	chr10	33083482	33476709	Trdn	0	1	1	2	TRUE			Pmch				chr1	119097848	119098308	chr1	118834060	119053619	Gli2	-44230	1	1	2	TRUE			Selp
chr10	33993779	33994012	chr10	33987215	33995055	A830082N09Rik	0	1	1	2	TRUE			Parpbp				chr1	119404740	119404932	chr1	119415462	119422248	Inhbb	10531	1	1	2	TRUE			Nme7
chr10	34354239	34354508	chr10	34303608	34418551	Nt5dc1	0	1	1	2	TRUE			Gm40733				chr1	119420002	119420233	chr1	119415462	119422248	Inhbb	0	1	1	2	TRUE			Gm26685
chr10	36917938	36918154	chr10	36974543	37001888	Hdac2	56390	1	1	2	TRUE			Gnptab				chr1	119642363	119642622	chr1	119545032	119649000	Epb41l5	0	1	1	2	TRUE			1700029M03Rik
chr10	37139825	37140127	chr10	37139531	37151985	5930403N24Rik	0	1	1	2	TRUE			Spic				chr1	119675107	119675295	chr1	119658092	119837071	Ptpn4	0	1	1	2	TRUE			Tiprl
chr10	38899778	38901342	chr10	38965514	39110188	Lama4	64173	1	1	2	TRUE			Slc5a8				chr1	119775951	119776355	chr1	119658092	119837071	Ptpn4	0	1	1	2	TRUE			Mpzl1
chr10	39540423	39540640	chr10	39369798	39565374	Fyn	0	1	1	2	TRUE			Anks1b				chr1	120046965	120047256	chr1	120006979	120063532	Sctr	0	1	1	2	TRUE			Creg1
chr10	40276079	40276402	chr10	40287457	40302188	Amd1	11056	1	1	2	TRUE			Gm20757				chr1	120075584	120075777	chr1	120067376	120073780	Tmem37	-1805	1	1	2	TRUE			Cd247
chr10	41594601	41594787	chr10	41538843	41716463	Ccdc162	0	1	1	2	TRUE			Cfap54				chr1	120340652	120340856	chr1	120340581	120343174	C1ql2	0	1	1	2	TRUE			Pou2f1
chr10	41665615	41665980	chr10	41538843	41716463	Ccdc162	0	1	1	2	TRUE			Cdk17				chr1	120443243	120443582	chr1	120474537	120505024	Marco	30956	1	1	2	TRUE			Dusp27
chr10	42170946	42171280	chr10	42181844	42276695	Foxo3	10565	1	1	2	TRUE			Mir7688				chr1	120531886	120532227	chr1	120474537	120505024	Marco	-26863	1	1	2	TRUE			Gpa33
chr10	42401809	42402913	chr10	42312584	42478565	Afg1l	0	1	1	2	TRUE			Lta4h				chr1	120586402	120586926	chr1	120602486	120607991	En1	15561	1	1	2	TRUE			Ildr2
chr10	42464304	42464530	chr10	42312584	42478565	Afg1l	0	1	1	2	TRUE			Ccdc38				chr1	120614347	120614829	chr1	120602486	120607991	En1	-6357	1	1	2	TRUE			Tada1
chr10	43694327	43694708	chr10	43746157	43765836	1700027J07Rik	51450	1	1	2	TRUE			Usp44				chr1	121096570	121097071	chr1	121087404	121120975	Celrr	0	1	1	2	TRUE			Fmo9
chr10	44041906	44042179	chr10	43950630	44148828	Crybg1	0	1	1	2	TRUE			Fgd6				chr1	121314950	121315299	chr1	121304352	121327678	Insig2	0	1	1	2	TRUE			Fam78b
chr10	44322084	44322384	chr10	44268338	44364299	Atg5	0	1	1	2	TRUE			Gm4792				chr1	121521502	121521842	chr1	121509772	121528465	Htr5b	0	1	1	2	TRUE			Uck2
chr10	45002875	45003534	chr10	45067215	45162751	Prep	63682	1	1	2	TRUE			Tmcc3				chr1	123839246	123839628	chr1	123332137	124045559	Dpp10	0	1	1	2	TRUE			Aldh9a1
chr10	45262219	45262436	chr10	45287310	45289416	Gm15934	24875	1	1	2	TRUE			Cradd				chr1	124044934	124045405	chr1	123332137	124045559	Dpp10	0	1	1	2	TRUE			Lrrc52
chr10	45395694	45396007	chr10	45376618	45470201	Lin28b	0	1	1	2	TRUE			Gm47708				chr1	125370859	125371039	chr1	125392904	125435727	Actr3	21866	1	1	2	TRUE			Rxrg
chr10	49225313	49225649	chr10	49093679	49787914	Grik2	0	1	1	2	TRUE			Btg1				chr1	125441803	125442108	chr1	125392904	125435727	Actr3	-6077	1	1	2	TRUE			Lmx1a
chr10	50679237	50679415	chr10	50592668	50851202	Ascc3	0	1	1	2	TRUE			Lum				chr1	125694444	125694717	chr1	125676995	125873861	Gpr39	0	1	1	2	TRUE			Pbx1
chr10	52951061	52951263	chr10	52690500	53111622	Slc35f1	0	1	1	2	TRUE			Poc1b				chr1	126660371	126660646	chr1	125913635	126830632	Nckap5	0	1	1	2	TRUE			Mir6348
chr10	53271282	53271506	chr10	53273442	53379883	Cep85l	1937	1	1	2	TRUE			Gm20110				chr1	126806723	126807497	chr1	125913635	126830632	Nckap5	0	1	1	2	TRUE			Nuf2
chr10	53899615	53900308	chr10	53904784	54075737	Man1a	4477	1	1	2	TRUE			Kitl				chr1	126846502	126846689	chr1	125913635	126830632	Nckap5	-15871	1	1	2	TRUE			Ccdc190
chr10	54074233	54074552	chr10	53904784	54075737	Man1a	0	1	1	2	TRUE			Lrriq1				chr1	127305950	127306608	chr1	127204985	127482972	Mgat5	0	1	1	2	TRUE			Ddr2
chr10	58925178	58925411	chr10	58813358	59138916	Sh3rf3	0	1	1	2	TRUE			Ppfia2				chr1	127308435	127308797	chr1	127204985	127482972	Mgat5	0	1	1	2	TRUE			Gm6345
chr10	58925996	58926192	chr10	58813358	59138916	Sh3rf3	0	1	1	2	TRUE			Lin7a				chr1	127322352	127322655	chr1	127204985	127482972	Mgat5	0	1	1	2	TRUE			Olfml2b
chr10	59399734	59400127	chr10	59403684	59421976	Pla2g12b	3558	1	1	2	TRUE			Syt1				chr1	127458985	127459343	chr1	127204985	127482972	Mgat5	0	1	1	2	TRUE			Fcgr2b
chr10	59413147	59413404	chr10	59403684	59421976	Pla2g12b	0	1	1	2	TRUE			9230102K24Rik				chr1	127496842	127497140	chr1	127490341	127678021	Tmem163	0	1	1	2	TRUE			Fcgr4
chr10	59571341	59571560	chr10	59446983	59616692	Mcu	0	1	1	2	TRUE			Csrp2				chr1	127506967	127507229	chr1	127490341	127678021	Tmem163	0	1	1	2	TRUE			Ndufs2
chr10	59729452	59729660	chr10	59702562	59864134	Micu1	0	1	1	2	TRUE			Osbpl8				chr1	127513089	127513408	chr1	127490341	127678021	Tmem163	0	1	1	2	TRUE			Adamts4
chr10	60009318	60009611	chr10	60002804	60099990	Ascc1	0	1	1	2	TRUE			Trhde				chr1	127619229	127619770	chr1	127490341	127678021	Tmem163	0	1	1	2	TRUE			F11r
chr10	60027455	60027783	chr10	60002804	60099990	Ascc1	0	1	1	2	TRUE			Tspan8				chr1	127696675	127696903	chr1	127490341	127678021	Tmem163	-18655	1	1	2	TRUE			Alyref2
chr10	60193734	60194102	chr10	60181527	60219260	Chst3	0	1	1	2	TRUE			Cnot2				chr1	127827389	127827696	chr1	127813479	127855026	Map3k19	0	1	1	2	TRUE			Ly9
chr10	60245175	60245388	chr10	60181527	60219260	Chst3	-25916	1	1	2	TRUE			Myrfl				chr1	128368790	128369004	chr1	128363706	128417416	Dars	0	1	1	2	TRUE			Cd48
chr10	60738348	60738670	chr10	60712071	60752782	Slc29a3	0	1	1	2	TRUE			Mdm2				chr1	128438363	128438677	chr1	128363706	128417416	Dars	-20948	1	1	2	TRUE			Cd84
chr10	61341707	61341889	chr10	61319656	61383523	Pald1	0	1	1	2	TRUE			Mdm1				chr1	128440514	128440934	chr1	128363706	128417416	Dars	-23099	1	1	2	TRUE			Vangl2
chr10	61610872	61611185	chr10	61595294	61629464	Npffr1	0	1	1	2	TRUE			Ifng				chr1	129273205	129273399	chr1	129273303	130219278	Thsd7b	0	1	1	2	TRUE			Nhlh1
chr10	61877915	61878148	chr10	61838233	61979108	Col13a1	0	1	1	2	TRUE			1700064J06Rik				chr1	129273634	129273819	chr1	129273303	130219278	Thsd7b	0	1	1	2	TRUE			Copa
chr10	61968171	61968363	chr10	61838233	61979108	Col13a1	0	1	1	2	TRUE			Cand1				chr1	129839694	129840324	chr1	129273303	130219278	Thsd7b	0	1	1	2	TRUE			Dcaf8
chr10	62550904	62551138	chr10	62558469	62578457	Kifbp	7332	1	1	2	TRUE			4930477N07Rik				chr1	129856607	129856884	chr1	129273303	130219278	Thsd7b	0	1	1	2	TRUE			Atp1a4
chr10	62896767	62897030	chr10	62804569	62887324	Tet1	-9444	1	1	2	TRUE			Grip1				chr1	130230333	130231803	chr1	129273303	130219278	Thsd7b	-11056	1	1	2	TRUE			Atp1a2
chr10	63614296	63614541	chr10	63430097	65003667	Ctnna3	0	1	1	2	TRUE			Llph				chr1	130360906	130361189	chr1	130388527	130423043	Cd55b	27339	1	1	2	TRUE			Kcnj10
chr10	63974684	63974911	chr10	63430097	65003667	Ctnna3	0	1	1	2	TRUE			Wif1				chr1	130397211	130397433	chr1	130388527	130423043	Cd55b	0	1	1	2	TRUE			Pigm
chr10	64395536	64395712	chr10	63430097	65003667	Ctnna3	0	1	1	2	TRUE			Tbc1d30				chr1	130548102	130548443	chr1	130576705	130629606	Zp3r	28263	1	1	2	TRUE			Slamf9
chr10	66911515	66911744	chr10	66912189	66920384	1110002J07Rik	446	1	1	2	TRUE			Rassf3				chr1	130717359	130717542	chr1	130689042	130729253	Pfkfb2	0	1	1	2	TRUE			Slamf8
chr10	67252393	67253065	chr10	67127087	67256326	Jmjd1c	0	1	1	2	TRUE			D930020B18Rik				chr1	130763941	130764165	chr1	130766383	130784433	Gm28856	2219	1	1	2	TRUE			Gm35742
chr10	67925644	67927259	chr10	67886104	67912662	Zfp365	-12983	1	1	2	TRUE			Srgap1				chr1	130797098	130797434	chr1	130800901	130814740	Fcamr	3468	1	1	2	TRUE			Cadm3
chr10	67966411	67966643	chr10	67962477	67973708	4930521O17Rik	0	1	1	2	TRUE			Avpr1a				chr1	130798486	130798675	chr1	130800901	130814740	Fcamr	2227	1	1	2	TRUE			Aim2
chr10	67998267	67998516	chr10	67979569	68043864	Rtkn2	0	1	1	2	TRUE			Mon2				chr1	130877093	130877597	chr1	130865776	130880790	Fcmr	0	1	1	2	TRUE			Ifi204
chr10	68080051	68080375	chr10	68095592	68278726	Arid5b	15218	1	1	2	TRUE			Slc16a7				chr1	131021517	131021751	chr1	131019844	131024970	Il10	0	1	1	2	TRUE			Mndal
chr10	71025094	71025645	chr10	70922829	71159690	Bicc1	0	1	1	2	TRUE			Lrig3				chr1	131072641	131072825	chr1	131053700	131097843	Mapkapk2	0	1	1	2	TRUE			Ifi203
chr10	71386649	71387076	chr10	71347762	71385885	Ipmk	-765	1	1	2	TRUE			4930484H19Rik				chr1	131079721	131080044	chr1	131053700	131097843	Mapkapk2	0	1	1	2	TRUE			Olfr231
chr10	71927017	71927219	chr10	71979885	71980705	1700049L16Rik	52667	1	1	2	TRUE			Atp23				chr1	131145335	131145534	chr1	131128440	131138234	Dyrk3	-7102	1	1	2	TRUE			Spta1
chr10	74319171	74319522	chr10	73821866	74507600	Pcdh15	0	1	1	2	TRUE			Marchf9				chr1	131179056	131179423	chr1	131176409	131200185	Rassf5	0	1	1	2	TRUE			Olfr220
chr10	75484622	75484974	chr10	75449509	75463104	4933407G14Rik	-21519	1	1	2	TRUE			R3hdm2				chr1	131260364	131260624	chr1	131254601	131279563	Ikbke	0	1	1	2	TRUE			Fmn2
chr10	75643070	75643390	chr10	75636618	75644008	Susd2	0	1	1	2	TRUE			Zbtb39				chr1	131270351	131270756	chr1	131254601	131279563	Ikbke	0	1	1	2	TRUE			Grem2
chr10	75703662	75703943	chr10	75646109	75764357	Cabin1	0	1	1	2	TRUE			Prim1				chr1	131290701	131290905	chr1	131285250	131527361	Srgap2	0	1	1	2	TRUE			Rgs7
chr10	75723862	75724166	chr10	75646109	75764357	Cabin1	0	1	1	2	TRUE			Suox				chr1	131378443	131379487	chr1	131285250	131527361	Srgap2	0	1	1	2	TRUE			Pld5
chr10	75982349	75982579	chr10	75954513	76009589	Gm5134	0	1	1	2	TRUE			Pym1				chr1	131431905	131432177	chr1	131285250	131527361	Srgap2	0	1	1	2	TRUE			Sdccag8
chr10	76330997	76331284	chr10	76263048	76345291	Dip2a	0	1	1	2	TRUE			Cd63				chr1	131460965	131461195	chr1	131285250	131527361	Srgap2	0	1	1	2	TRUE			Catspere1
chr10	76658111	76658360	chr10	76597834	76623630	Col6a2	-34482	1	1	2	TRUE			Olfr765				chr1	131708290	131708583	chr1	131688694	131715439	Rab7b	0	1	1	2	TRUE			Catspere2
chr10	76906469	76906750	chr10	76761853	76961947	Pcbp3	0	1	1	2	TRUE			Olfr771				chr1	131747801	131748127	chr1	131744021	131770405	Slc26a9	0	1	1	2	TRUE			Desi2
chr10	77230089	77230375	chr10	77257772	77259223	Gm10941	27398	1	1	2	TRUE			Olfr796				chr1	131752048	131752297	chr1	131744021	131770405	Slc26a9	0	1	1	2	TRUE			Hnrnpu
chr10	77238253	77238458	chr10	77257772	77259223	Gm10941	19315	1	1	2	TRUE			Tespa1				chr1	131763612	131763889	chr1	131744021	131770405	Slc26a9	0	1	1	2	TRUE			Efcab2
chr10	80022062	80022304	chr10	79697304	80369637	Bc1	0	1	1	2	TRUE			Vmn2r87				chr1	131836340	131836537	chr1	131828011	131848864	Slc41a1	0	1	1	2	TRUE			Kif26b
chr10	80297401	80297771	chr10	79697304	80369637	Bc1	0	1	1	2	TRUE			Smtn				chr1	131846301	131846557	chr1	131828011	131848864	Slc41a1	0	1	1	2	TRUE			Smyd3
chr10	80490265	80490638	chr10	80494905	80517260	Onecut3	4268	1	1	2	TRUE			Osbp2				chr1	131934466	131934734	chr1	131910457	131936321	Nucks1	0	1	1	2	TRUE			Cnst
chr10	80494865	80495399	chr10	80494905	80517260	Onecut3	0	1	1	2	TRUE			Tbc1d10a				chr1	131983020	131983283	chr1	131962914	131982972	Slc45a3	-49	1	1	2	TRUE			Kif28
chr10	80571189	80571716	chr10	80567120	80577296	Klf16	0	1	1	2	TRUE			Castor1				chr1	132003978	132004230	chr1	132007619	132026448	Elk4	3390	1	1	2	TRUE			Ahctf1
chr10	81344612	81344926	chr10	81346045	81350426	Hmg20b	1120	1	1	2	TRUE			Hormad2				chr1	132131297	132131611	chr1	132113546	132139685	Cdk18	0	1	1	2	TRUE			Coq8a
chr10	81358848	81359124	chr10	81357490	81366225	Mfsd12	0	1	1	2	TRUE			Mtmr3				chr1	132146208	132146440	chr1	132113546	132139685	Cdk18	-6524	1	1	2	TRUE			Itpkb
chr10	81452537	81452803	chr10	81459226	81472863	Celf5	6424	1	1	2	TRUE			Ap1b1				chr1	132237702	132237951	chr1	132191435	132257382	Lemd1	0	1	1	2	TRUE			Parp1
chr10	82960069	82960273	chr10	82985496	83195891	Chst11	25224	1	1	2	TRUE			Emid1				chr1	132306308	132306861	chr1	132298625	132307357	Klhdc8a	0	1	1	2	TRUE			Acbd3
chr10	83313213	83313571	chr10	83231138	83337817	Slc41a2	0	1	1	2	TRUE			Kremen1				chr1	132609192	132609440	chr1	132564689	132642858	Nfasc	0	1	1	2	TRUE			Sde2
chr10	83798815	83799008	chr10	83722864	83762762	1500009L16Rik	-36054	1	1	2	TRUE			Znrf3				chr1	132934998	132935180	chr1	132880354	132940005	Lrrn2	0	1	1	2	TRUE			Tmem63a
chr10	83806143	83806504	chr10	83722864	83762762	1500009L16Rik	-43382	1	1	2	TRUE			Pold2				chr1	133101242	133101705	chr1	133046011	133108688	Pik3c2b	0	1	1	2	TRUE			Wdr26
chr10	84516147	84516614	chr10	84526304	84533888	Ckap4	9691	1	1	2	TRUE			Camk2b				chr1	133146087	133146587	chr1	133131165	133139800	Ppp1r15b	-6288	1	1	2	TRUE			Cnih3
chr10	84646641	84647097	chr10	84622297	84727178	Polr3b	0	1	1	2	TRUE			Ogdh				chr1	133163863	133164277	chr1	133131165	133139800	Ppp1r15b	-24064	1	1	2	TRUE			Dnah14
chr10	84738584	84738853	chr10	84622297	84727178	Polr3b	-11407	1	1	2	TRUE			Tbrg4				chr1	133298971	133299157	chr1	133246096	133303435	Plekha6	0	1	1	2	TRUE			Lbr
chr10	84755019	84755272	chr10	84756047	84906536	Rfx4	776	1	1	2	TRUE			Gm11981				chr1	133329265	133329728	chr1	133327211	133329722	Kiss1	0	1	1	2	TRUE			Enah
chr10	84854194	84854392	chr10	84756047	84906536	Rfx4	0	1	1	2	TRUE			Tns3				chr1	133398263	133398444	chr1	133382299	133424212	Sox13	0	1	1	2	TRUE			Srp9
chr10	85044400	85044684	chr10	84917612	85018337	Ric8b	-26064	1	1	2	TRUE			Gm11992				chr1	133434402	133434581	chr1	133382299	133424212	Sox13	-10191	1	1	2	TRUE			Fbxo28
chr10	85955973	85956317	chr10	85938636	85957793	Rtcb	0	1	1	2	TRUE			Abca13				chr1	133855901	133856141	chr1	133897193	133907173	Optc	41053	1	1	2	TRUE			Tlr5
chr10	86840077	86840504	chr10	86841209	87007942	Stab2	706	1	1	2	TRUE			Ikzf1				chr1	133920292	133920533	chr1	133910303	133921401	Prelp	0	1	1	2	TRUE			Mia3
chr10	87440930	87442030	chr10	87490818	87493660	Ascl1	48789	1	1	2	TRUE			Wdr92				chr1	134048860	134049198	chr1	134037253	134048280	Fmod	-581	1	1	2	TRUE			Hhipl2
chr10	88054396	88054574	chr10	88091071	88092374	Pmch	36498	1	1	2	TRUE			Meis1				chr1	134106622	134107022	chr1	134111241	134151540	Chit1	4220	1	1	2	TRUE			4930488B22Rik
chr10	88057114	88057375	chr10	88091071	88092374	Pmch	33697	1	1	2	TRUE			Spred2				chr1	134110197	134110382	chr1	134111241	134151540	Chit1	860	1	1	2	TRUE			Hlx
chr10	88138394	88138590	chr10	88091397	88146941	Parpbp	0	1	1	2	TRUE			Sertad2				chr1	134232984	134233407	chr1	134199214	134234856	Adora1	0	1	1	2	TRUE			Mtarc2
chr10	88376814	88377011	chr10	88367048	88379064	Gm40733	0	1	1	2	TRUE			Aftph				chr1	134322588	134323008	chr1	134296782	134332928	Ppfia4	0	1	1	2	TRUE			Rab3gap2
chr10	88385894	88386237	chr10	88379267	88447323	Gnptab	0	1	1	2	TRUE			B3gnt2				chr1	134400172	134400567	chr1	134405780	134411738	Cyb5r1	5214	1	1	2	TRUE			A730004F24Rik
chr10	88682784	88683039	chr10	88675269	88683023	Spic	0	1	1	2	TRUE			Gm12070				chr1	134435520	134435788	chr1	134415377	134433350	Adipor1	-2171	1	1	2	TRUE			Spata17
chr10	88867888	88868649	chr10	88885991	88929515	Slc5a8	17343	1	1	2	TRUE			Sptbn1				chr1	134560026	134560457	chr1	134560177	134632878	Kdm5b	0	1	1	2	TRUE			Gpatch2
chr10	90160448	90160920	chr10	89873508	90973300	Anks1b	0	1	1	2	TRUE			Psme4				chr1	134636807	134637128	chr1	134560177	134632878	Kdm5b	-3930	1	1	2	TRUE			Esrrg
chr10	92388175	92388360	chr10	92171300	92375373	Gm20757	-12803	1	1	2	TRUE			D630024D03Rik				chr1	134665034	134665263	chr1	134646611	134753149	Syt2	0	1	1	2	TRUE			Ush2a
chr10	93025232	93025432	chr10	92775608	93081622	Cfap54	0	1	1	2	TRUE			Nsg2				chr1	134725166	134725756	chr1	134646611	134753149	Syt2	0	1	1	2	TRUE			Kctd3
chr10	93190794	93191355	chr10	93160875	93241342	Cdk17	0	1	1	2	TRUE			Il9r				chr1	134829619	134829842	chr1	134754665	134955940	Ppp1r12b	0	1	1	2	TRUE			Kcnk2
chr10	93423220	93423828	chr10	93433106	93433162	Mir7688	9279	1	1	2	TRUE			Fbxw11				chr1	134854482	134854756	chr1	134754665	134955940	Ppp1r12b	0	1	1	2	TRUE			Cenpf
chr10	93485287	93485681	chr10	93453395	93484896	Lta4h	-392	1	1	2	TRUE			Kcnip1				chr1	135100173	135100558	chr1	134986352	135105276	Lgr6	0	1	1	2	TRUE			Ptpn14
chr10	93554852	93555238	chr10	93540631	93584326	Ccdc38	0	1	1	2	TRUE			4930469K13Rik				chr1	135105762	135106409	chr1	134986352	135105276	Lgr6	-487	1	1	2	TRUE			Prox1
chr10	93852193	93852571	chr10	93819979	93859425	Usp44	0	1	1	2	TRUE			Dock2				chr1	135280823	135281030	chr1	135262698	135284084	Rnpep	0	1	1	2	TRUE			Rps6kc1
chr10	94107288	94107492	chr10	94036000	94145339	Fgd6	0	1	1	2	TRUE			Wwc1				chr1	135452067	135452536	chr1	135434579	135585355	Nav1	0	1	1	2	TRUE			Nsl1
chr10	94285804	94286023	chr10	94293662	94298703	Gm4792	7640	1	1	2	TRUE			Hmmr				chr1	135616118	135616361	chr1	135597775	135599934	Gm4793	-16185	1	1	2	TRUE			Batf3
chr10	94355169	94355366	chr10	94311948	94590954	Tmcc3	0	1	1	2	TRUE			Gabrg2				chr1	135631574	135631847	chr1	135597775	135599934	Gm4793	-31641	1	1	2	TRUE			Fam71a
chr10	95191944	95192177	chr10	95174739	95323709	Cradd	0	1	1	2	TRUE			Atp10b				chr1	135673454	135673731	chr1	135720062	135752229	Csrp1	46332	1	1	2	TRUE			Atf3
chr10	95677078	95677254	chr10	95730325	95739363	Gm47708	53072	1	1	2	TRUE			Ttc1				chr1	135711194	135711515	chr1	135720062	135752229	Csrp1	8548	1	1	2	TRUE			Nenf
chr10	96587052	96587246	chr10	96617000	96622811	Btg1	29755	1	1	2	TRUE			Rnf145				chr1	135818447	135818826	chr1	135818597	135833341	Lad1	0	1	1	2	TRUE			Ppp2r5a
chr10	97547219	97547457	chr10	97565500	97572703	Lum	18044	1	1	2	TRUE			Ebf1				chr1	135859748	135859942	chr1	135836333	135852268	Tnnt2	-7481	1	1	2	TRUE			Gm32200
chr10	99099995	99100198	chr10	99107081	99198074	Poc1b	6884	1	1	2	TRUE			Clint1				chr1	135904335	135904607	chr1	135871393	135919207	Pkp1	0	1	1	2	TRUE			Dtl
chr10	99170678	99171143	chr10	99107081	99198074	Poc1b	0	1	1	2	TRUE			Nipal4				chr1	136045948	136046199	chr1	136050803	136051370	Ascl5	4605	1	1	2	TRUE			Lpgat1
chr10	99662219	99662446	chr10	99609170	99658134	Gm20110	-4086	1	1	2	TRUE			Itk				chr1	136126914	136127383	chr1	136127718	136131183	Gm15850	336	1	1	2	TRUE			Gm10516
chr10	100025752	100025944	chr10	100015820	100100415	Kitl	0	1	1	2	TRUE			Havcr2				chr1	136175269	136175588	chr1	136131389	136178001	Kif21b	0	1	1	2	TRUE			Kcnh1
chr10	103236160	103236374	chr10	103063301	103236322	Lrriq1	0	1	1	2	TRUE			Sgcd				chr1	136338481	136338681	chr1	136268122	136346104	Camsap2	0	1	1	2	TRUE			Hhat
chr10	106469209	106469515	chr10	106470309	106933468	Ppfia2	795	1	1	2	TRUE			Trim41				chr1	136521284	136521584	chr1	136467847	136530819	Kif14	0	1	1	2	TRUE			1700065J18Rik
chr10	107332845	107333062	chr10	107271830	107425143	Lin7a	0	1	1	2	TRUE			Gm5431				chr1	136551011	136551315	chr1	136467847	136530819	Kif14	-20193	1	1	2	TRUE			Lamb3
chr10	108997357	108997699	chr10	108497649	109009111	Syt1	0	1	1	2	TRUE			Gfpt2				chr1	136578281	136578504	chr1	136624900	136630391	Zfp281	46397	1	1	2	TRUE			Camk1g
chr10	110517656	110517838	chr10	110600649	110615961	9230102K24Rik	82812	1	1	2	TRUE			Rasgef1c				chr1	138039258	138039457	chr1	138062858	138175126	Ptprc	23402	1	1	2	TRUE			4930503O07Rik
chr10	110919016	110919258	chr10	110920175	110939514	Csrp2	918	1	1	2	TRUE			Mgat4b				chr1	138154300	138154673	chr1	138062858	138175126	Ptprc	0	1	1	2	TRUE			Plxna2
chr10	111107513	111107824	chr10	111164801	111297247	Osbpl8	56978	1	1	2	TRUE			Olfr54				chr1	138244170	138244680	chr1	138273737	138289462	Atp6v1g3	29058	1	1	2	TRUE			Gm16897
chr10	111108781	111109027	chr10	111164801	111297247	Osbpl8	55775	1	1	2	TRUE			Nhp2				chr1	138299588	138299765	chr1	138273737	138289462	Atp6v1g3	-10127	1	1	2	TRUE			B020014A21Rik
chr10	114535602	114536018	chr10	114398819	114802302	Trhde	0	1	1	2	TRUE			Jade2				chr1	138304341	138304754	chr1	138273737	138289462	Atp6v1g3	-14880	1	1	2	TRUE			H60c
chr10	115893072	115893323	chr10	115817283	115849893	Tspan8	-43180	1	1	2	TRUE			Cdkl3				chr1	138972600	138972879	chr1	138963708	139176042	Dennd1b	0	1	1	2	TRUE			Ppp1r14c
chr10	116513328	116513542	chr10	116485159	116527949	Cnot2	0	1	1	2	TRUE			Tcf7				chr1	139180715	139181142	chr1	138963708	139176042	Dennd1b	-4674	1	1	2	TRUE			Iyd
chr10	116893790	116894044	chr10	116776544	116896879	Myrfl	0	1	1	2	TRUE			Shroom1				chr1	139462887	139463190	chr1	139454772	139494088	Aspm	0	1	1	2	TRUE			A330032P22Rik
chr10	116895455	116895655	chr10	116776544	116896879	Myrfl	0	1	1	2	TRUE			Irf1				chr1	143640701	143641040	chr1	143603275	143702893	Cdc73	0	1	1	2	TRUE			Mthfd1l
chr10	117693381	117693661	chr10	117688874	117710758	Mdm2	0	1	1	2	TRUE			Slc22a4				chr1	143644332	143644506	chr1	143603275	143702893	Cdc73	0	1	1	2	TRUE			Rmnd1
chr10	118091554	118091776	chr10	118141786	118168999	Mdm1	50011	1	1	2	TRUE			Sparc				chr1	143803664	143804030	chr1	143777277	143807466	Uchl5	0	1	1	2	TRUE			Armt1
chr10	118442007	118442186	chr10	118441045	118445894	Ifng	0	1	1	2	TRUE			Guk1				chr1	143985074	143985271	chr1	143999337	144004149	Rgs2	14067	1	1	2	TRUE			Ccdc170
chr10	119114757	119114948	chr10	119092904	119103107	1700064J06Rik	-11651	1	1	2	TRUE			Mprip				chr1	144007307	144007523	chr1	143999337	144004149	Rgs2	-3159	1	1	2	TRUE			Esr1
chr10	119138144	119138476	chr10	119092904	119103107	1700064J06Rik	-35038	1	1	2	TRUE			1810063I02Rik				chr1	144200397	144200856	chr1	144138666	144177372	Rgs13	-23026	1	1	2	TRUE			Syne1
chr10	119192710	119192949	chr10	119198811	119240055	Cand1	5863	1	1	2	TRUE			Rasd1				chr1	144499710	144499993	chr1	144519689	144567667	Rgs21	19697	1	1	2	TRUE			Myct1
chr10	119287183	119287457	chr10	119320233	119331862	4930477N07Rik	32777	1	1	2	TRUE			Pemt				chr1	146422676	146422854	chr1	146426892	146495162	Gm29514	4039	1	1	2	TRUE			Vip
chr10	119455266	119455913	chr10	119454033	120077156	Grip1	0	1	1	2	TRUE			Rai1				chr1	149856828	149857083	chr1	149829618	149922439	Pla2g4a	0	1	1	2	TRUE			Oprm1
chr10	119860030	119860217	chr10	119454033	120077156	Grip1	0	1	1	2	TRUE			Drc3				chr1	149862768	149863152	chr1	149829618	149922439	Pla2g4a	0	1	1	2	TRUE			Cnksr3
chr10	120253376	120253669	chr10	120227059	120232070	Llph	-21307	1	1	2	TRUE			Kcnj12				chr1	150109229	150109603	chr1	150100030	150108234	Ptgs2	-996	1	1	2	TRUE			Ulbp1
chr10	121089318	121089733	chr10	121034003	121100642	Wif1	0	1	1	2	TRUE			Grap				chr1	150266627	150267118	chr1	150319416	150333906	Pdc	52299	1	1	2	TRUE			Lrp11
chr10	121281925	121282219	chr10	121263819	121311396	Tbc1d30	0	1	1	2	TRUE			Slc5a10				chr1	150280221	150280461	chr1	150319416	150333906	Pdc	38956	1	1	2	TRUE			Ppil4
chr10	121501212	121501569	chr10	121410350	121476250	Rassf3	-24963	1	1	2	TRUE			Prpsap2				chr1	150454808	150455338	chr1	150449411	150466165	Prg4	0	1	1	2	TRUE			Zc3h12d
chr10	121706943	121707153	chr10	121641700	121693914	D930020B18Rik	-13030	1	1	2	TRUE			Specc1				chr1	150976332	150976514	chr1	150562501	150993435	Hmcn1	0	1	1	2	TRUE			Tab2
chr10	121830023	121830313	chr10	121780990	122047315	Srgap1	0	1	1	2	TRUE			Lrrc75a				chr1	151002062	151002342	chr1	150562501	150993435	Hmcn1	-8628	1	1	2	TRUE			Ust
chr10	122392137	122392317	chr10	122448498	122453453	Avpr1a	56182	1	1	2	TRUE			Hs3st3b1				chr1	151079046	151079367	chr1	151138033	151144095	C730036E19Rik	58667	1	1	2	TRUE			Sash1
chr10	123047220	123047803	chr10	122992060	123076505	Mon2	0	1	1	2	TRUE			Stx8				chr1	151080799	151081107	chr1	151138033	151144095	C730036E19Rik	56927	1	1	2	TRUE			Stxbp5
chr10	125270083	125270579	chr10	125219269	125308816	Slc16a7	0	1	1	2	TRUE			Pik3r6				chr1	151353048	151353225	chr1	151344485	151364444	Ivns1abp	0	1	1	2	TRUE			Grm1
chr10	125904165	125904414	chr10	125966218	126015359	Lrig3	61805	1	1	2	TRUE			Borcs6				chr1	151457255	151457450	chr1	151428541	151458183	Trmt1l	0	1	1	2	TRUE			Epm2a
chr10	125917578	125917787	chr10	125966218	126015359	Lrig3	48432	1	1	2	TRUE			Alox8				chr1	151564475	151564672	chr1	151571372	151719347	Niban1	6701	1	1	2	TRUE			Utrn
chr10	125919273	125919979	chr10	125966218	126015359	Lrig3	46240	1	1	2	TRUE			Cyb5d1				chr1	152022143	152022324	chr1	151884523	152090320	1700025G04Rik	0	1	1	2	TRUE			B230208H11Rik
chr10	125920277	125920487	chr10	125966218	126015359	Lrig3	45732	1	1	2	TRUE			Efnb3				chr1	152138282	152138616	chr1	151884523	152090320	1700025G04Rik	-47963	1	1	2	TRUE			Sf3b5
chr10	126786529	126787054	chr10	126788850	126793710	4930484H19Rik	1797	1	1	2	TRUE			Sat2				chr1	152439480	152439861	chr1	152399866	152510695	Colgalt2	0	1	1	2	TRUE			Gm40602
chr10	126831462	126831754	chr10	126868427	126901371	Atp23	36674	1	1	2	TRUE			Plscr3				chr1	152496900	152497221	chr1	152399866	152510695	Colgalt2	0	1	1	2	TRUE			Zc2hc1b
chr10	127059970	127060424	chr10	127056049	127060184	Marchf9	0	1	1	2	TRUE			Eif5a				chr1	152664012	152664211	chr1	152516762	152766305	Rgl1	0	1	1	2	TRUE			Phactr2
chr10	127392458	127392842	chr10	127380667	127499384	R3hdm2	0	1	1	2	TRUE			Pelp1				chr1	152799884	152800244	chr1	152800152	152836990	Ncf2	0	1	1	2	TRUE			Aig1
chr10	127738239	127738476	chr10	127739529	127747339	Zbtb39	1054	1	1	2	TRUE			Vmo1				chr1	153000669	153000854	chr1	152955100	153119261	Nmnat2	0	1	1	2	TRUE			Adgrg6
chr10	128015106	128015360	chr10	128015214	128030030	Prim1	0	1	1	2	TRUE			6330403K07Rik				chr1	153291761	153292421	chr1	153218921	153332786	Lamc1	0	1	1	2	TRUE			Nmbr
chr10	128663948	128664137	chr10	128669886	128673918	Suox	5750	1	1	2	TRUE			Nlrp1c-ps				chr1	153401855	153402051	chr1	153404185	153414233	E330020D12Rik	2135	1	1	2	TRUE			Gm20125
chr10	128773439	128773854	chr10	128747878	128766568	Pym1	-6872	1	1	2	TRUE			Wscd1				chr1	153426869	153427074	chr1	153425208	153452574	Shcbp1l	0	1	1	2	TRUE			Cited2
chr10	128901549	128901836	chr10	128908918	128912818	Cd63	7083	1	1	2	TRUE			Smtnl2				chr1	153679288	153679860	chr1	153653036	153697665	Rgs8	0	1	1	2	TRUE			Heca
chr10	128902417	128902639	chr10	128908918	128912818	Cd63	6280	1	1	2	TRUE			Atp2a3				chr1	153785681	153785886	chr1	153779386	153844141	Rgsl1	0	1	1	2	TRUE			Reps1
chr10	129053607	129053991	chr10	129046131	129047061	Olfr765	-6547	1	1	2	TRUE			P2rx5				chr1	153807494	153807898	chr1	153779386	153844141	Rgsl1	0	1	1	2	TRUE			Ect2l
chr10	129148031	129148278	chr10	129160028	129160982	Olfr771	11751	1	1	2	TRUE			Olfr385				chr1	153908443	153908693	chr1	153899928	153909723	Glul	0	1	1	2	TRUE			Nhsl1
chr10	129593670	129594074	chr10	129607546	129608479	Olfr796	13473	1	1	2	TRUE			Smg6				chr1	153924916	153925259	chr1	153899928	153909723	Glul	-15194	1	1	2	TRUE			Arfgef3
chr10	130337604	130337821	chr10	130322851	130362642	Tespa1	0	1	1	2	TRUE			Slc43a2				chr1	155040465	155040639	chr1	155063446	155083264	Gm9530	22808	1	1	2	TRUE			Gm32926
chr10	130474670	130474932	chr10	130471820	130497379	Vmn2r87	0	1	1	2	TRUE			Myo1c				chr1	155212665	155212889	chr1	155212470	155244532	BC034090	0	1	1	2	TRUE			Tnfaip3
chr11	3576920	3577255	chr11	3517521	3539292	Smtn	-37629	1	1	2	TRUE			Abr				chr1	155220111	155220297	chr1	155212470	155244532	BC034090	0	1	1	2	TRUE			Gm20139
chr11	3773628	3774180	chr11	3703730	3774668	Osbp2	0	1	1	2	TRUE			Tmigd1				chr1	155384002	155384198	chr1	155275656	155417444	Xpr1	0	1	1	2	TRUE			Ifngr1
chr11	4189764	4189941	chr11	4186832	4215505	Tbc1d10a	0	1	1	2	TRUE			Slc6a4				chr1	155531047	155531235	chr1	155520172	155527111	Gm5532	-3937	1	1	2	TRUE			Il22ra2
chr11	4220427	4220697	chr11	4218224	4222409	Castor1	0	1	1	2	TRUE			Nufip2				chr1	155576418	155576592	chr1	155558119	155587794	Acbd6	0	1	1	2	TRUE			Il20ra
chr11	4344011	4344312	chr11	4346382	4441082	Hormad2	2071	1	1	2	TRUE			Myo18a				chr1	155741195	155741403	chr1	155701693	155742027	Lhx4	0	1	1	2	TRUE			Map3k5
chr11	4451252	4451554	chr11	4346382	4441082	Hormad2	-10171	1	1	2	TRUE			Phf12				chr1	155742322	155742681	chr1	155701693	155742027	Lhx4	-296	1	1	2	TRUE			Map7
chr11	4543395	4543600	chr11	4480867	4594815	Mtmr3	0	1	1	2	TRUE			Flot2				chr1	155804307	155804523	chr1	155778154	155812899	Qsox1	0	1	1	2	TRUE			Pde7b
chr11	4979769	4980030	chr11	4947520	5042794	Ap1b1	0	1	1	2	TRUE			Lyrm9				chr1	155818805	155819098	chr1	155778154	155812899	Qsox1	-5907	1	1	2	TRUE			Ahi1
chr11	4989177	4989430	chr11	4947520	5042794	Ap1b1	0	1	1	2	TRUE			Ksr1				chr1	156184367	156184570	chr1	156075955	156205026	Fam163a	0	1	1	2	TRUE			Myb
chr11	5150878	5151094	chr11	5106264	5152230	Emid1	0	1	1	2	TRUE			Nf1				chr1	156302903	156303528	chr1	156255295	156303348	Tdrd5	0	1	1	2	TRUE			Gm33619
chr11	5186284	5186537	chr11	5191552	5261610	Kremen1	5016	1	1	2	TRUE			Rab11fip4				chr1	156310770	156311029	chr1	156310718	156328035	Nphs2	0	1	1	2	TRUE			Hbs1l
chr11	5456493	5456778	chr11	5276328	5444847	Znrf3	-11647	1	1	2	TRUE			Mir365-2				chr1	156462639	156462917	chr1	156428107	156474328	Soat1	0	1	1	2	TRUE			1700020N01Rik
chr11	5886246	5886466	chr11	5872179	5878256	Pold2	-7991	1	1	2	TRUE			Asic2				chr1	156921632	156922033	chr1	156804165	156939387	Ralgps2	0	1	1	2	TRUE			Gm5420
chr11	6065017	6065199	chr11	5969665	6065748	Camk2b	0	1	1	2	TRUE			Slfn9				chr1	157086330	157086908	chr1	157099144	157108658	Tex35	12237	1	1	2	TRUE			Sgk1
chr11	6350936	6351145	chr11	6291596	6359094	Ogdh	0	1	1	2	TRUE			Ccl9				chr1	157533163	157533433	chr1	157506795	157568424	Sec16b	0	1	1	2	TRUE			4930444G20Rik
chr11	6615596	6615907	chr11	6615597	6625612	Tbrg4	0	1	1	2	TRUE			E230016K23Rik				chr1	158247388	158247664	chr1	158245268	158356260	Brinp2	0	1	1	2	TRUE			Slc2a12
chr11	6701540	6701793	chr11	6716000	6720037	Gm11981	14208	1	1	2	TRUE			Heatr6				chr1	158507375	158507637	chr1	158362303	158691786	Astn1	0	1	1	2	TRUE			Eya4
chr11	8692399	8692613	chr11	8431651	8664535	Tns3	-27865	1	1	2	TRUE			Hnf1b				chr1	158879916	158880177	chr1	158711734	158958175	Pappa2	0	1	1	2	TRUE			Rps12
chr11	9060151	9060344	chr11	9048591	9069354	Gm11992	0	1	1	2	TRUE			Znhit3				chr1	158894607	158894782	chr1	158711734	158958175	Pappa2	0	1	1	2	TRUE			Taar5
chr11	9249954	9250167	chr11	9191941	9684259	Abca13	0	1	1	2	TRUE			Bcas3				chr1	158987150	158987348	chr1	158967700	158980462	1600012P17Rik	-6689	1	1	2	TRUE			Taar9
chr11	9481473	9481760	chr11	9191941	9684259	Abca13	0	1	1	2	TRUE			2610027K06Rik				chr1	159022177	159022446	chr1	158967700	158980462	1600012P17Rik	-41716	1	1	2	TRUE			Stx7
chr11	11690195	11690442	chr11	11685924	11772926	Ikzf1	0	1	1	2	TRUE			Tbx4				chr1	159697173	159697370	chr1	159523768	159924922	Tnr	0	1	1	2	TRUE			Moxd1
chr11	11730155	11730351	chr11	11685924	11772926	Ikzf1	0	1	1	2	TRUE			Brip1				chr1	159735171	159735350	chr1	159523768	159924922	Tnr	0	1	1	2	TRUE			Gm15270
chr11	11741649	11741891	chr11	11685924	11772926	Ikzf1	0	1	1	2	TRUE			Med13				chr1	159745408	159745671	chr1	159523768	159924922	Tnr	0	1	1	2	TRUE			Enpp3
chr11	17217018	17217640	chr11	17211892	17235200	Wdr92	0	1	1	2	TRUE			Cltc				chr1	159911129	159911406	chr1	159523768	159924922	Tnr	0	1	1	2	TRUE			Akap7
chr11	18866233	18866414	chr11	18880427	19018969	Meis1	14014	1	1	2	TRUE			Trim37				chr1	160054412	160054621	chr1	160044379	160072782	4930523C07Rik	0	1	1	2	TRUE			Epb41l2
chr11	18957633	18958145	chr11	18880427	19018969	Meis1	0	1	1	2	TRUE			Mpo				chr1	160233942	160234391	chr1	160219173	160351571	Rabgap1l	0	1	1	2	TRUE			Gm9767
chr11	18996241	18996452	chr11	18880427	19018969	Meis1	0	1	1	2	TRUE			Ccdc182				chr1	160306535	160306865	chr1	160219173	160351571	Rabgap1l	0	1	1	2	TRUE			Arhgap18
chr11	19962977	19963185	chr11	19924441	20022597	Spred2	0	1	1	2	TRUE			Msi2				chr1	160329912	160330185	chr1	160219173	160351571	Rabgap1l	0	1	1	2	TRUE			Ptprk
chr11	20032639	20033188	chr11	19924441	20022597	Spred2	-10043	1	1	2	TRUE			Gm525				chr1	160351800	160352103	chr1	160256571	160792938	Rabgap1l	0	1	1	2	TRUE			Rspo3
chr11	20582530	20582750	chr11	20543165	20653023	Sertad2	0	1	1	2	TRUE			Ankfn1				chr1	160408568	160408744	chr1	160256571	160792938	Rabgap1l	0	1	1	2	TRUE			Trmt11
chr11	20733661	20734325	chr11	20685084	20741556	Aftph	0	1	1	2	TRUE			Pctp				chr1	160693133	160693386	chr1	160256571	160792938	Rabgap1l	0	1	1	2	TRUE			Tpd52l1
chr11	22824210	22824640	chr11	22834738	22859735	B3gnt2	10099	1	1	2	TRUE			Mmd				chr1	160915431	160915611	chr1	160906410	160974976	Rc3h1	0	1	1	2	TRUE			Tspyl1
chr11	22842964	22843421	chr11	22834738	22859735	B3gnt2	0	1	1	2	TRUE			Hlf				chr1	160934071	160934390	chr1	160906410	160974976	Rc3h1	0	1	1	2	TRUE			Nt5dc1
chr11	26786745	26786929	chr11	26785107	26787859	Gm12070	0	1	1	2	TRUE			Stxbp4				chr1	161232865	161233146	chr1	161240111	161251210	Prdx6	6966	1	1	2	TRUE			Frk
chr11	30222748	30223037	chr11	30099394	30219772	Sptbn1	-2977	1	1	2	TRUE			B230206L02Rik				chr1	161392961	161393201	chr1	161395437	161418206	Tnfsf4	2237	1	1	2	TRUE			Hs3st5
chr11	30793918	30794155	chr11	30771774	30880361	Psme4	0	1	1	2	TRUE			Cacna1g				chr1	161479865	161480107	chr1	161494656	161505290	Tnfsf18	14550	1	1	2	TRUE			Marcks
chr11	31843962	31844159	chr11	31800687	31824547	D630024D03Rik	-19416	1	1	2	TRUE			Gm11544				chr1	161494415	161494607	chr1	161494656	161505290	Tnfsf18	50	1	1	2	TRUE			5930403N24Rik
chr11	32039185	32039497	chr11	32000418	32059211	Nsg2	0	1	1	2	TRUE			Samd14				chr1	161687777	161687972	chr1	161780691	161788495	Fasl	92720	1	1	2	TRUE			Lama4
chr11	32165212	32165397	chr11	32188996	32200279	Il9r	23600	1	1	2	TRUE			Dlx3				chr1	161748097	161748555	chr1	161780691	161788495	Fasl	32137	1	1	2	TRUE			Fyn
chr11	32634363	32634575	chr11	32642554	32746814	Fbxw11	7980	1	1	2	TRUE			Dlx4os				chr1	161887793	161888053	chr1	161816111	161876682	Suco	-11112	1	1	2	TRUE			Rev3l
chr11	33990745	33990970	chr11	33629340	33993193	Kcnip1	0	1	1	2	TRUE			Tac4				chr1	161918713	161919160	chr1	161942088	161969148	4930558K02Rik	22929	1	1	2	TRUE			Slc16a10
chr11	34031451	34031682	chr11	33973960	34098554	4930469K13Rik	0	1	1	2	TRUE			Kat7				chr1	162094276	162094554	chr1	161987301	162478034	Dnm3	0	1	1	2	TRUE			Wasf1
chr11	34071878	34072135	chr11	33973960	34098554	4930469K13Rik	0	1	1	2	TRUE			Ngfr				chr1	162216787	162216967	chr1	161987301	162478034	Dnm3	0	1	1	2	TRUE			Fig4
chr11	34089933	34090133	chr11	33973960	34098554	4930469K13Rik	0	1	1	2	TRUE			B4galnt2				chr1	162635464	162635639	chr1	162639149	162649694	Myoc	3511	1	1	2	TRUE			Ppil6
chr11	34123248	34123437	chr11	33973960	34098554	4930469K13Rik	-24695	1	1	2	TRUE			Igf2bp1				chr1	163308803	163309087	chr1	163245118	163313650	Prrx1	0	1	1	2	TRUE			Ccdc162
chr11	34384331	34384534	chr11	34226820	34783905	Dock2	0	1	1	2	TRUE			Ttll6				chr1	163314304	163314551	chr1	163245118	163313650	Prrx1	-655	1	1	2	TRUE			Sesn1
chr11	35900031	35900354	chr11	35838398	35980527	Wwc1	0	1	1	2	TRUE			Hoxb4				chr1	163910291	163910592	chr1	163779582	163917107	Kifap3	0	1	1	2	TRUE			Foxo3
chr11	35943880	35944307	chr11	35838398	35980527	Wwc1	0	1	1	2	TRUE			Skap1				chr1	164061380	164061742	chr1	164062075	164080785	Sell	334	1	1	2	TRUE			Afg1l
chr11	35947792	35948100	chr11	35838398	35980527	Wwc1	0	1	1	2	TRUE			Copz2				chr1	164115185	164115489	chr1	164115263	164150026	Selp	0	1	1	2	TRUE			Ostm1
chr11	40709907	40710105	chr11	40701387	40733437	Hmmr	0	1	1	2	TRUE			Tbx21				chr1	164366764	164367007	chr1	164307671	164437300	Nme7	0	1	1	2	TRUE			Scml4
chr11	41889544	41889822	chr11	41910189	42000857	Gabrg2	20368	1	1	2	TRUE			Mrpl45				chr1	164535575	164536071	chr1	164503306	164514882	Gm26685	-20694	1	1	2	TRUE			Gm5079
chr11	43079079	43079360	chr11	43149876	43262286	Atp10b	70517	1	1	2	TRUE			Srcin1				chr1	164966106	164966432	chr1	164960886	164962837	1700029M03Rik	-3270	1	1	2	TRUE			Sobp
chr11	43727714	43728131	chr11	43730005	43748008	Ttc1	1875	1	1	2	TRUE			2410003L11Rik				chr1	164998688	164999352	chr1	164960886	164962837	1700029M03Rik	-35852	1	1	2	TRUE			Pdss2
chr11	44540028	44540466	chr11	44518955	44565520	Rnf145	0	1	1	2	TRUE			Epop				chr1	165011144	165011526	chr1	164960886	164962837	1700029M03Rik	-48308	1	1	2	TRUE			Cd24a
chr11	44620187	44620597	chr11	44618099	45008096	Ebf1	0	1	1	2	TRUE			Plxdc1				chr1	165252165	165252473	chr1	165214917	165236960	Tiprl	-15206	1	1	2	TRUE			1700027J07Rik
chr11	45847676	45848256	chr11	45851968	45910625	Clint1	3713	1	1	2	TRUE			Stac2				chr1	165604384	165604559	chr1	165592175	165634541	Mpzl1	0	1	1	2	TRUE			4933404K13Rik
chr11	46166279	46166538	chr11	46148154	46166359	Nipal4	0	1	1	2	TRUE			Fbxl20				chr1	165621826	165622003	chr1	165592175	165634541	Mpzl1	0	1	1	2	TRUE			Crybg1
chr11	46378084	46378549	chr11	46325147	46389515	Itk	0	1	1	2	TRUE			Erbb2				chr1	165768904	165769422	chr1	165763757	165775309	Creg1	0	1	1	2	TRUE			Prdm1
chr11	46466947	46467250	chr11	46454930	46481254	Havcr2	0	1	1	2	TRUE			Cdc6				chr1	165840830	165841250	chr1	165788680	165862112	Cd247	0	1	1	2	TRUE			Prep
chr11	47428030	47428891	chr11	46971078	47379325	Sgcd	-48706	1	1	2	TRUE			Rara				chr1	165850051	165850314	chr1	165788680	165862112	Cd247	0	1	1	2	TRUE			Lin28b
chr11	48818391	48818636	chr11	48806403	48817391	Trim41	-1001	1	1	2	TRUE			Ccr7				chr1	165852273	165852578	chr1	165788680	165862112	Cd247	0	1	1	2	TRUE			Hace1
chr11	48901052	48901316	chr11	48887421	48902152	Gm5431	0	1	1	2	TRUE			Gm32249				chr1	165858380	165858669	chr1	165788680	165862112	Cd247	0	1	1	2	TRUE			D030045P18Rik
chr11	49765774	49766003	chr11	49794154	49838620	Gfpt2	28152	1	1	2	TRUE			Hap1				chr1	165891691	165891886	chr1	165865153	165934948	Pou2f1	0	1	1	2	TRUE			Grik2
chr11	49931855	49932079	chr11	49901834	49980223	Rasgef1c	0	1	1	2	TRUE			P3h4				chr1	165976862	165977089	chr1	165865153	166002634	Pou2f1	0	1	1	2	TRUE			Ascc3
chr11	49994674	49994854	chr11	49901834	49980223	Rasgef1c	-14452	1	1	2	TRUE			Nt5c3b				chr1	166043923	166044127	chr1	165865153	166002634	Pou2f1	-41290	1	1	2	TRUE			Sim1
chr11	50226104	50226331	chr11	50225334	50235103	Mgat4b	0	1	1	2	TRUE			Zfp385c				chr1	166086350	166086557	chr1	166098147	166127898	Dusp27	11591	1	1	2	TRUE			Lilr4b
chr11	51024033	51024493	chr11	51027003	51027945	Olfr54	2511	1	1	2	TRUE			Kat2a				chr1	166137639	166137846	chr1	166130220	166154136	Gpa33	0	1	1	2	TRUE			Fam162b
chr11	51615714	51615893	chr11	51619772	51623718	Nhp2	3880	1	1	2	TRUE			Stat5a				chr1	166253989	166254286	chr1	166254138	166316832	Ildr2	0	1	1	2	TRUE			Vgll2
chr11	51809745	51810035	chr11	51813447	51857668	Jade2	3413	1	1	2	TRUE			Cavin1				chr1	166267050	166267406	chr1	166254138	166316832	Ildr2	0	1	1	2	TRUE			Dcbld1
chr11	51824352	51824569	chr11	51813447	51857668	Jade2	0	1	1	2	TRUE			Meox1				chr1	166319299	166319518	chr1	166254138	166316832	Ildr2	-2468	1	1	2	TRUE			Slc35f1
chr11	52030136	52030968	chr11	52004220	52033871	Cdkl3	0	1	1	2	TRUE			Asb16				chr1	166360282	166360461	chr1	166379166	166393620	Tada1	18706	1	1	2	TRUE			Cep85l
chr11	52297475	52297679	chr11	52252282	52283014	Tcf7	-14462	1	1	2	TRUE			Slc25a39				chr1	166731197	166731851	chr1	166662054	166681845	Fmo9	-49353	1	1	2	TRUE			Gm20597
chr11	53450341	53450543	chr11	53457204	53467766	Shroom1	6662	1	1	2	TRUE			Gpatch8				chr1	167002225	167002851	chr1	167001416	167091302	Fam78b	0	1	1	2	TRUE			Mcm9
chr11	53466543	53466820	chr11	53457204	53467766	Shroom1	0	1	1	2	TRUE			Adam11				chr1	167063717	167064139	chr1	167001416	167091302	Fam78b	0	1	1	2	TRUE			Fam184a
chr11	53772536	53772781	chr11	53770013	53777324	Irf1	0	1	1	2	TRUE			C1ql1				chr1	167212244	167212712	chr1	167226083	167285127	Uck2	13372	1	1	2	TRUE			Man1a
chr11	54026596	54026877	chr11	53983114	54028104	Slc22a4	0	1	1	2	TRUE			Fmnl1				chr1	167231139	167231418	chr1	167226083	167285127	Uck2	0	1	1	2	TRUE			Serinc1
chr11	55380912	55381202	chr11	55394158	55420080	Sparc	12957	1	1	2	TRUE			1700072I22Rik				chr1	167370016	167370225	chr1	167349990	167368530	Aldh9a1	-1487	1	1	2	TRUE			Lims1
chr11	59183802	59184080	chr11	59183854	59187741	Guk1	0	1	1	2	TRUE			Wnt9b				chr1	167466899	167467101	chr1	167445674	167466780	Lrrc52	-120	1	1	2	TRUE			Edar
chr11	59640584	59640949	chr11	59662494	59780860	Mprip	21546	1	1	2	TRUE			Mapt				chr1	167637120	167637299	chr1	167598361	167639623	Rxrg	0	1	1	2	TRUE			Mcu
chr11	59920404	59920654	chr11	59921498	59921889	1810063I02Rik	845	1	1	2	TRUE			Itgb3				chr1	167688706	167689084	chr1	167689557	167848733	Lmx1a	474	1	1	2	TRUE			Ascc1
chr11	59965919	59966192	chr11	59963180	59964944	Rasd1	-976	1	1	2	TRUE			Marchf10				chr1	167888844	167889122	chr1	167689557	167848733	Lmx1a	-40112	1	1	2	TRUE			Cdh23
chr11	59966400	59966786	chr11	59963180	59964944	Rasd1	-1457	1	1	2	TRUE			Dcaf7				chr1	168221135	168221700	chr1	168119363	168432169	Pbx1	0	1	1	2	TRUE			Unc5b
chr11	60033704	60034024	chr11	59970613	60037005	Pemt	0	1	1	2	TRUE			Cd79b				chr1	168283827	168284010	chr1	168119363	168432169	Pbx1	0	1	1	2	TRUE			Gm20611
chr11	60141200	60141440	chr11	60105012	60199195	Rai1	0	1	1	2	TRUE			Ddx5				chr1	168323057	168323566	chr1	168119363	168432169	Pbx1	0	1	1	2	TRUE			Pcbd1
chr11	60373911	60374106	chr11	60353379	60394333	Drc3	0	1	1	2	TRUE			Bptf				chr1	168375029	168375212	chr1	168119363	168432169	Pbx1	0	1	1	2	TRUE			Adamts14
chr11	61099844	61100117	chr11	61022563	61073267	Kcnj12	-26578	1	1	2	TRUE			Pitpnc1				chr1	168424980	168425305	chr1	168119363	168432169	Pbx1	0	1	1	2	TRUE			Pald1
chr11	61659403	61659711	chr11	61653320	61672777	Grap	0	1	1	2	TRUE			Psmd12				chr1	168478887	168479102	chr1	168490642	168490762	Mir6348	11541	1	1	2	TRUE			Lrrc20
chr11	61686046	61686398	chr11	61672781	61720799	Slc5a10	0	1	1	2	TRUE			Cacng4				chr1	169421915	169422098	chr1	169497933	169531464	Nuf2	75836	1	1	2	TRUE			Npffr1
chr11	61728211	61728474	chr11	61729649	61756345	Prpsap2	1176	1	1	2	TRUE			Cacng5				chr1	169517867	169518239	chr1	169497933	169531464	Nuf2	0	1	1	2	TRUE			Ppa1
chr11	62227045	62227230	chr11	61956762	62223013	Specc1	-4033	1	1	2	TRUE			Apoh				chr1	169919262	169919466	chr1	169928938	169934653	Ccdc190	9473	1	1	2	TRUE			Macroh2a2
chr11	62609151	62609360	chr11	62604883	62648049	Lrrc75a	0	1	1	2	TRUE			Cep112				chr1	170084231	170084528	chr1	169972306	170088944	Ddr2	0	1	1	2	TRUE			Col13a1
chr11	62624354	62625023	chr11	62604883	62648049	Lrrc75a	0	1	1	2	TRUE			Axin2				chr1	170255389	170255808	chr1	170254048	170255739	Gm6345	0	1	1	2	TRUE			Fam241b
chr11	63862205	63862608	chr11	63884692	63922284	Hs3st3b1	22085	1	1	2	TRUE			E030025P04Rik				chr1	170635759	170636042	chr1	170644531	170682789	Olfml2b	8490	1	1	2	TRUE			Hk1
chr11	68144232	68144491	chr11	67966457	68207148	Stx8	0	1	1	2	TRUE			Wipi1				chr1	170683936	170684122	chr1	170644531	170682789	Olfml2b	-1148	1	1	2	TRUE			Hkdc1
chr11	68206504	68206803	chr11	67966457	68207148	Stx8	0	1	1	2	TRUE			1700012B07Rik				chr1	170996876	170997224	chr1	170960558	170976071	Fcgr2b	-20806	1	1	2	TRUE			Srgn
chr11	68531415	68531691	chr11	68503018	68552695	Pik3r6	0	1	1	2	TRUE			Abca8b				chr1	171006551	171006820	chr1	171018925	171029761	Fcgr4	12106	1	1	2	TRUE			Kifbp
chr11	69060690	69060897	chr11	69059774	69061576	Borcs6	0	1	1	2	TRUE			Gm30158				chr1	171238604	171238849	chr1	171234852	171247122	Ndufs2	0	1	1	2	TRUE			Stox1
chr11	69196639	69197074	chr11	69183884	69197843	Alox8	0	1	1	2	TRUE			Sox9				chr1	171257129	171257427	chr1	171250128	171262267	Adamts4	0	1	1	2	TRUE			Ccar1
chr11	69390370	69390675	chr11	69391176	69395346	Cyb5d1	502	1	1	2	TRUE			2610035D17Rik				chr1	171470229	171470485	chr1	171437560	171464593	F11r	-5637	1	1	2	TRUE			Atoh7
chr11	69559660	69559926	chr11	69554091	69560237	Efnb3	0	1	1	2	TRUE			Sdk2				chr1	171490487	171490760	chr1	171503477	171504750	Alyref2	12718	1	1	2	TRUE			Ctnna3
chr11	69621647	69621826	chr11	69622051	69623451	Sat2	226	1	1	2	TRUE			1700025D23Rik				chr1	171501717	171501931	chr1	171503477	171504750	Alyref2	1547	1	1	2	TRUE			Gm30853
chr11	69850738	69851015	chr11	69846371	69852058	Plscr3	0	1	1	2	TRUE			4932435O22Rik				chr1	171619177	171619364	chr1	171588612	171607410	Ly9	-11768	1	1	2	TRUE			1110002J07Rik
chr11	69920413	69920591	chr11	69916711	69920630	Eif5a	0	1	1	2	TRUE			Rpl38				chr1	171699086	171699285	chr1	171681991	171705257	Cd48	0	1	1	2	TRUE			Reep3
chr11	70414066	70414281	chr11	70392880	70410031	Pelp1	-4036	1	1	2	TRUE			Kif19a				chr1	171827768	171827984	chr1	171839696	171855097	Cd84	11713	1	1	2	TRUE			Jmjd1c
chr11	70516520	70516774	chr11	70513515	70514616	Vmo1	-1905	1	1	2	TRUE			Gpr142				chr1	171983640	171983854	chr1	172000959	172027295	Vangl2	17106	1	1	2	TRUE			Zfp365
chr11	71040565	71040810	chr11	71031940	71033617	6330403K07Rik	-6949	1	1	2	TRUE			Grb2				chr1	171994972	171995179	chr1	172000959	172027295	Vangl2	5781	1	1	2	TRUE			Arid5b
chr11	71251406	71251593	chr11	71242429	71285232	Nlrp1c-ps	0	1	1	2	TRUE			Sap30bp				chr1	172012136	172012320	chr1	172000959	172027295	Vangl2	0	1	1	2	TRUE			4930545H06Rik
chr11	71773537	71773729	chr11	71750684	71789649	Wscd1	0	1	1	2	TRUE			Itgb4				chr1	172053714	172054078	chr1	172052291	172057596	Nhlh1	0	1	1	2	TRUE			Cabcoco1
chr11	72421594	72421770	chr11	72390113	72411713	Smtnl2	-9882	1	1	2	TRUE			Unk				chr1	172119751	172119975	chr1	172082528	172122332	Copa	0	1	1	2	TRUE			Tmem26
chr11	72952255	72952485	chr11	72961168	72993043	Atp2a3	8684	1	1	2	TRUE			Galr2				chr1	172143556	172143852	chr1	172148014	172196393	Dcaf8	4163	1	1	2	TRUE			Gm33035
chr11	73160173	73160707	chr11	73160387	73172681	P2rx5	0	1	1	2	TRUE			Rnf157				chr1	172247703	172247979	chr1	172223507	172258424	Atp1a4	0	1	1	2	TRUE			Rhobtb1
chr11	73561031	73561348	chr11	73588797	73589736	Olfr385	27450	1	1	2	TRUE			Prpsap1				chr1	172266903	172267208	chr1	172271708	172298064	Atp1a2	4501	1	1	2	TRUE			Cdk1
chr11	75108847	75109240	chr11	74925853	75164448	Smg6	0	1	1	2	TRUE			Mxra7				chr1	172357485	172357946	chr1	172341209	172374085	Kcnj10	0	1	1	2	TRUE			Ank3
chr11	75537906	75538400	chr11	75531693	75577572	Slc43a2	0	1	1	2	TRUE			Mgat5b				chr1	172368863	172369205	chr1	172341209	172374085	Kcnj10	0	1	1	2	TRUE			Ccdc6
chr11	75656133	75656475	chr11	75650518	75674634	Myo1c	0	1	1	2	TRUE			Sec14l1				chr1	172411036	172411331	chr1	172376530	172384099	Pigm	-26938	1	1	2	TRUE			Slc16a9
chr11	76577802	76578131	chr11	76416731	76577739	Abr	-64	1	1	2	TRUE			Septin9				chr1	172451040	172451306	chr1	172475359	172478409	Slamf9	24054	1	1	2	TRUE			Phyhipl
chr11	76593761	76594139	chr11	76416731	76577739	Abr	-16023	1	1	2	TRUE			Gm11732				chr1	172590321	172590829	chr1	172581376	172590568	Slamf8	0	1	1	2	TRUE			Bicc1
chr11	76900361	76900600	chr11	76891119	76916587	Tmigd1	0	1	1	2	TRUE			Tmc8				chr1	173037523	173037792	chr1	172990322	172997841	Gm35742	-39683	1	1	2	TRUE			Tfam
chr11	76996669	76996910	chr11	76998596	77032343	Slc6a4	1687	1	1	2	TRUE			Tha1				chr1	173349897	173350479	chr1	173334253	173367695	Cadm3	0	1	1	2	TRUE			Cisd1
chr11	77649871	77650229	chr11	77686138	77717966	Nufip2	35910	1	1	2	TRUE			Rbfox3				chr1	173441202	173441536	chr1	173420603	173466036	Aim2	0	1	1	2	TRUE			A330049N07Rik
chr11	77822789	77822993	chr11	77777234	77865988	Myo18a	0	1	1	2	TRUE			Cbx8				chr1	173809362	173809567	chr1	173747293	173766919	Ifi204	-42444	1	1	2	TRUE			Pcdh15
chr11	78008605	78008810	chr11	77982815	78030535	Phf12	0	1	1	2	TRUE			Cbx4				chr1	173878548	173878725	chr1	173857219	173880187	Mndal	0	1	1	2	TRUE			Rsph14
chr11	78044675	78044985	chr11	78037930	78060434	Flot2	0	1	1	2	TRUE			Tbc1d16				chr1	173941930	173942886	chr1	173920400	173942492	Ifi203	0	1	1	2	TRUE			Bcr
chr11	78797494	78797721	chr11	78826594	78843899	Lyrm9	28874	1	1	2	TRUE			Rnf213				chr1	174112749	174112967	chr1	174117090	174118014	Olfr231	4124	1	1	2	TRUE			Specc1l
chr11	79152910	79153090	chr11	79013439	79146473	Ksr1	-6438	1	1	2	TRUE			Gm11762				chr1	174171696	174172013	chr1	174172775	174248449	Spta1	763	1	1	2	TRUE			4933407G14Rik
chr11	79161478	79161679	chr11	79013439	79146473	Ksr1	-15006	1	1	2	TRUE			Rptor				chr1	174469769	174470177	chr1	174448624	174449602	Olfr220	-20168	1	1	2	TRUE			Gucd1
chr11	79584347	79584634	chr11	79339891	79581609	Nf1	-2739	1	1	2	TRUE			Mir5098				chr1	174553432	174553915	chr1	174501824	174822729	Fmn2	0	1	1	2	TRUE			Lrrc75b
chr11	79663560	79663904	chr11	79591211	79694012	Rab11fip4	0	1	1	2	TRUE			Baiap2				chr1	174875282	174875479	chr1	174833784	174921819	Grem2	0	1	1	2	TRUE			Cabin1
chr11	79736395	79736575	chr11	79726399	79726511	Mir365-2	-9885	1	1	2	TRUE			Aatk				chr1	174921785	174921974	chr1	174833784	174921819	Grem2	0	1	1	2	TRUE			Mif
chr11	81431031	81431280	chr11	80880164	81968396	Asic2	0	1	1	2	TRUE			Slc38a10				chr1	175119139	175119397	chr1	175059075	175492545	Rgs7	0	1	1	2	TRUE			Smarcb1
chr11	81983292	81983569	chr11	80880164	81968396	Asic2	-14897	1	1	2	TRUE			Bahcc1				chr1	176110567	176110928	chr1	175962305	176213942	Pld5	0	1	1	2	TRUE			Mmp11
chr11	82974003	82974221	chr11	82980302	82991830	Slfn9	6082	1	1	2	TRUE			Slc25a10				chr1	176973618	176973891	chr1	176814659	177020432	Sdccag8	0	1	1	2	TRUE			Dip2a
chr11	83555318	83555719	chr11	83572916	83578636	Ccl9	17198	1	1	2	TRUE			Dus1l				chr1	176996920	176997175	chr1	176814659	177020432	Sdccag8	0	1	1	2	TRUE			Col6a2
chr11	83577233	83577471	chr11	83572916	83578636	Ccl9	0	1	1	2	TRUE			Tbcd				chr1	177940568	177940803	chr1	177808418	177962253	Catspere1	0	1	1	2	TRUE			Col18a1
chr11	83632747	83633019	chr11	83582060	83623693	E230016K23Rik	-9055	1	1	2	TRUE			Dnajc27				chr1	178146569	178146829	chr1	177991397	178172705	Catspere2	0	1	1	2	TRUE			Adarb1
chr11	83784765	83785001	chr11	83753636	83783754	Heatr6	-1012	1	1	2	TRUE			Ncoa1				chr1	178217193	178217417	chr1	178187416	178252597	Desi2	0	1	1	2	TRUE			Gm17769
chr11	83849509	83849703	chr11	83850868	83905917	Hnf1b	1166	1	1	2	TRUE			Gm31938				chr1	178330674	178330896	chr1	178321107	178337815	Hnrnpu	0	1	1	2	TRUE			Itgb2
chr11	83851469	83851754	chr11	83850868	83905917	Hnf1b	0	1	1	2	TRUE			Fam228a				chr1	178360754	178360972	chr1	178321107	178337815	Hnrnpu	-22940	1	1	2	TRUE			Gatd3a
chr11	84916148	84916397	chr11	84910949	84916366	Znhit3	0	1	1	2	TRUE			2810032G03Rik				chr1	178444119	178444460	chr1	178406017	178484513	Efcab2	0	1	1	2	TRUE			Trappc10
chr11	85786302	85786594	chr11	85353163	85826058	Bcas3	0	1	1	2	TRUE			Ttc32				chr1	178449163	178449355	chr1	178406017	178484513	Efcab2	0	1	1	2	TRUE			Agpat3
chr11	85828442	85828830	chr11	85791659	85832388	2610027K06Rik	0	1	1	2	TRUE			Osr1				chr1	178528471	178529049	chr1	178529124	178932857	Kif26b	76	1	1	2	TRUE			Pdxk
chr11	85896421	85896601	chr11	85886366	85916097	Tbx4	0	1	1	2	TRUE			Vsnl1				chr1	178840289	178840534	chr1	178529124	178932857	Kif26b	0	1	1	2	TRUE			Olfr1357
chr11	86177634	86178353	chr11	86058135	86201193	Brip1	0	1	1	2	TRUE			4921511I17Rik				chr1	178913121	178913630	chr1	178529124	178932857	Kif26b	0	1	1	2	TRUE			Ccdc105
chr11	86357161	86357363	chr11	86267032	86357596	Med13	0	1	1	2	TRUE			Gm34637				chr1	179136707	179137058	chr1	178951959	179518041	Smyd3	0	1	1	2	TRUE			Slc1a6
chr11	86717703	86718142	chr11	86694353	86757567	Cltc	0	1	1	2	TRUE			Mycn				chr1	179142173	179142450	chr1	178951959	179518041	Smyd3	0	1	1	2	TRUE			Olfr8
chr11	87245522	87245758	chr11	87127074	87250860	Trim37	0	1	1	2	TRUE			E2f6				chr1	179581918	179582472	chr1	179546528	179627473	Cnst	0	1	1	2	TRUE			Gzmm
chr11	87790228	87790405	chr11	87793783	87804412	Mpo	3379	1	1	2	TRUE			Pdia6				chr1	179734655	179735229	chr1	179695036	179745200	Kif28	0	1	1	2	TRUE			Bc1
chr11	88313521	88313716	chr11	88294042	88295261	Ccdc182	-18261	1	1	2	TRUE			Atp6v1c2				chr1	179844960	179845274	chr1	179744903	179804015	Ahctf1	-40946	1	1	2	TRUE			Mex3d
chr11	88648611	88648821	chr11	88339381	88718229	Msi2	0	1	1	2	TRUE			Nol10				chr1	180175301	180175765	chr1	180165237	180193485	Coq8a	0	1	1	2	TRUE			Onecut3
chr11	89111048	89111256	chr11	89073840	89093064	Gm525	-17985	1	1	2	TRUE			Odc1				chr1	180186551	180186837	chr1	180165237	180193485	Coq8a	0	1	1	2	TRUE			Rexo1
chr11	89545675	89545978	chr11	89390222	89696936	Ankfn1	0	1	1	2	TRUE			Hpcal1				chr1	180401249	180401426	chr1	180330475	180423659	Itpkb	0	1	1	2	TRUE			Mob3a
chr11	89910097	89910319	chr11	89982543	90002894	Pctp	72225	1	1	2	TRUE			Asap2				chr1	180417277	180417512	chr1	180330475	180423659	Itpkb	0	1	1	2	TRUE			Amh
chr11	90225072	90225320	chr11	90249475	90278573	Mmd	24156	1	1	2	TRUE			2410018L13Rik				chr1	180423143	180423490	chr1	180330475	180423659	Itpkb	0	1	1	2	TRUE			Lingo3
chr11	90301877	90302150	chr11	90249475	90278573	Mmd	-23305	1	1	2	TRUE			Mboat2				chr1	180548290	180548892	chr1	180568890	180600999	Parp1	19999	1	1	2	TRUE			Sppl2b
chr11	90425555	90425781	chr11	90336534	90390917	Hlf	-34639	1	1	2	TRUE			Gm29687				chr1	180763950	180764157	chr1	180726042	180754204	Acbd3	-9747	1	1	2	TRUE			Pias4
chr11	90554023	90554213	chr11	90476492	90638108	Stxbp4	0	1	1	2	TRUE			Gm20187				chr1	180863800	180864120	chr1	180851150	180868114	Sde2	0	1	1	2	TRUE			Matk
chr11	94171120	94171401	chr11	94133455	94155770	B230206L02Rik	-15351	1	1	2	TRUE			Sntg2				chr1	180976537	180976739	chr1	180942517	180975104	Tmem63a	-1434	1	1	2	TRUE			Apba3
chr11	94428386	94428666	chr11	94408390	94474198	Cacna1g	0	1	1	2	TRUE			2310016D03Rik				chr1	181247262	181247442	chr1	181173225	181211978	Wdr26	-35285	1	1	2	TRUE			Pip5k1c
chr11	94873062	94873483	chr11	94844830	94849593	Gm11544	-23470	1	1	2	TRUE			Ccdc71l				chr1	181299138	181299375	chr1	181352627	181460641	Cnih3	53253	1	1	2	TRUE			Gipc3
chr11	95012107	95012334	chr11	95009878	95026087	Samd14	0	1	1	2	TRUE			4933406C10Rik				chr1	181395272	181395687	chr1	181352627	181460641	Cnih3	0	1	1	2	TRUE			Gna15
chr11	95118661	95119136	chr11	95120116	95125296	Dlx3	981	1	1	2	TRUE			Cdhr3				chr1	181545485	181545678	chr1	181576592	181814741	Dnah14	30915	1	1	2	TRUE			Gna11
chr11	95150498	95150942	chr11	95145052	95159047	Dlx4os	0	1	1	2	TRUE			Hdac9				chr1	181811957	181812273	chr1	181576592	181814741	Dnah14	0	1	1	2	TRUE			Hcfc2
chr11	95223676	95223884	chr11	95261528	95269265	Tac4	37645	1	1	2	TRUE			Mir680-3				chr1	181866498	181866675	chr1	181815314	181842401	Lbr	-24098	1	1	2	TRUE			Nfyb
chr11	95298157	95298376	chr11	95271852	95310246	Kat7	0	1	1	2	TRUE			Ahr				chr1	182019449	182019664	chr1	181896385	182019980	Enah	0	1	1	2	TRUE			1700028I16Rik
chr11	95561089	95561359	chr11	95568820	95587698	Ngfr	7462	1	1	2	TRUE			Tspan13				chr1	182020495	182020955	chr1	181896385	182019980	Enah	-516	1	1	2	TRUE			Chst11
chr11	95626774	95627083	chr11	95568820	95587698	Ngfr	-39077	1	1	2	TRUE			Sostdc1				chr1	182094865	182095069	chr1	182124736	182132415	Srp9	29668	1	1	2	TRUE			Slc41a2
chr11	95894118	95894329	chr11	95863558	95914871	B4galnt2	0	1	1	2	TRUE			Lsmem1				chr1	182095259	182095654	chr1	182124736	182132415	Srp9	29083	1	1	2	TRUE			D10Wsu102e
chr11	95981127	95981327	chr11	95957163	96005944	Igf2bp1	0	1	1	2	TRUE			Dock4				chr1	182140470	182140823	chr1	182124736	182132415	Srp9	-8056	1	1	2	TRUE			1500009L16Rik
chr11	96124493	96124802	chr11	96133785	96165452	Ttll6	8984	1	1	2	TRUE			Nrcam				chr1	182363658	182364164	chr1	182313101	182341606	Fbxo28	-22053	1	1	2	TRUE			Gm34184
chr11	96319739	96319922	chr11	96318266	96321638	Hoxb4	0	1	1	2	TRUE			Gm34304				chr1	182369594	182370247	chr1	182313101	182341606	Fbxo28	-27989	1	1	2	TRUE			Nuak1
chr11	96476087	96476357	chr11	96464590	96759622	Skap1	0	1	1	2	TRUE			1700031P21Rik				chr1	182951170	182951623	chr1	182954787	182976044	Tlr5	3165	1	1	2	TRUE			4930463O16Rik
chr11	96504716	96504985	chr11	96464590	96759622	Skap1	0	1	1	2	TRUE			Akap6				chr1	182953871	182954263	chr1	182954787	182976044	Tlr5	525	1	1	2	TRUE			Platr7
chr11	96878699	96878922	chr11	96849875	96861202	Copz2	-17498	1	1	2	TRUE			Npas3				chr1	183362341	183362783	chr1	183326235	183369565	Mia3	0	1	1	2	TRUE			Polr3b
chr11	97103287	97103752	chr11	97098006	97115331	Tbx21	0	1	1	2	TRUE			1700104L18Rik				chr1	183442203	183442519	chr1	183418469	183437053	Hhipl2	-5151	1	1	2	TRUE			Rfx4
chr11	97302324	97302676	chr11	97315715	97329920	Mrpl45	13040	1	1	2	TRUE			Gm7550				chr1	184718503	184718950	chr1	184712496	184718989	4930488B22Rik	0	1	1	2	TRUE			Ric8b
chr11	97311204	97311391	chr11	97315715	97329920	Mrpl45	4325	1	1	2	TRUE			Sptssa				chr1	184724530	184724743	chr1	184727144	184732493	Hlx	2402	1	1	2	TRUE			Cry1
chr11	97328280	97328541	chr11	97315715	97329920	Mrpl45	0	1	1	2	TRUE			Snx6				chr1	184738013	184738249	chr1	184727144	184732493	Hlx	-5521	1	1	2	TRUE			Btbd11
chr11	97574359	97574770	chr11	97509339	97575126	Srcin1	0	1	1	2	TRUE			Psma6				chr1	184814494	184815113	chr1	184813065	184845908	Mtarc2	0	1	1	2	TRUE			Rtcb
chr11	97621383	97621840	chr11	97598510	97622893	2410003L11Rik	0	1	1	2	TRUE			Ralgapa1				chr1	185193528	185193843	chr1	185204167	185286746	Rab3gap2	10325	1	1	2	TRUE			Bpifc
chr11	97628335	97628672	chr11	97627386	97629716	Epop	0	1	1	2	TRUE			Brms1l				chr1	185229671	185230131	chr1	185204167	185286746	Rab3gap2	0	1	1	2	TRUE			Syn3
chr11	97639832	97641310	chr11	97627386	97629716	Epop	-10117	1	1	2	TRUE			Sfta3-ps				chr1	186444784	186445178	chr1	186511837	186558681	A730004F24Rik	66660	1	1	2	TRUE			Nt5dc3
chr11	97982249	97982430	chr11	97923236	97986446	Plxdc1	0	1	1	2	TRUE			Nkx2-1				chr1	187170464	187170649	chr1	187048406	187215446	Spata17	0	1	1	2	TRUE			Ascl1
chr11	98053206	98053524	chr11	98036623	98053462	Stac2	0	1	1	2	TRUE			Pax9				chr1	187226300	187226512	chr1	187215510	187234341	Gpatch2	0	1	1	2	TRUE			Pah
chr11	98088054	98088445	chr11	98082553	98149616	Fbxl20	0	1	1	2	TRUE			Mia2				chr1	187339552	187339753	chr1	187215510	187351429	Gpatch2	0	1	1	2	TRUE			Igf1
chr11	98412660	98412889	chr11	98412483	98437716	Erbb2	0	1	1	2	TRUE			Fbxo33				chr1	187609436	187610023	chr1	187609005	188214884	Esrrg	0	1	1	2	TRUE			Pmch
chr11	98925969	98926180	chr11	98907800	98923942	Cdc6	-2028	1	1	2	TRUE			Wdr20rt				chr1	187842121	187842305	chr1	187609005	188214884	Esrrg	0	1	1	2	TRUE			Parpbp
chr11	98960725	98961154	chr11	98937695	98974942	Rara	0	1	1	2	TRUE			Mdga2				chr1	188207616	188207904	chr1	187609005	188214884	Esrrg	0	1	1	2	TRUE			Sycp3
chr11	99149950	99150344	chr11	99144198	99155077	Ccr7	0	1	1	2	TRUE			Nemf				chr1	188374394	188374594	chr1	188262837	188965039	Ush2a	0	1	1	2	TRUE			Ano4
chr11	99168083	99168442	chr11	99168311	99175730	Gm32249	0	1	1	2	TRUE			Sav1				chr1	188793656	188794339	chr1	188262837	188965039	Ush2a	0	1	1	2	TRUE			Gas2l3
chr11	100352128	100352345	chr11	100347326	100356128	Hap1	0	1	1	2	TRUE			Mir466o				chr1	188948192	188948573	chr1	188262837	188965039	Ush2a	0	1	1	2	TRUE			Scyl2
chr11	100361138	100361314	chr11	100347326	100356141	Hap1	-4998	1	1	2	TRUE			Arid4a				chr1	188980187	188980469	chr1	188971095	189007840	Kctd3	0	1	1	2	TRUE			Anks1b
chr11	100408203	100408381	chr11	100408466	100414716	P3h4	86	1	1	2	TRUE			Tomm20l				chr1	189027151	189027343	chr1	188971095	189007840	Kctd3	-19312	1	1	2	TRUE			Tmpo
chr11	100426807	100427065	chr11	100422320	100441808	Nt5c3b	0	1	1	2	TRUE			2700049A03Rik				chr1	189243446	189243660	chr1	189207929	189343353	Kcnk2	0	1	1	2	TRUE			Gm31592
chr11	100646389	100646672	chr11	100626218	100650693	Zfp385c	0	1	1	2	TRUE			Daam1				chr1	189579393	189579641	chr1	189640613	189688086	Cenpf	60973	1	1	2	TRUE			Rmst
chr11	100712046	100712506	chr11	100704745	100712467	Kat2a	0	1	1	2	TRUE			Six1				chr1	189733945	189734718	chr1	189728267	189876693	Ptpn14	0	1	1	2	TRUE			Cfap54
chr11	100879816	100880003	chr11	100859350	100885169	Stat5a	0	1	1	2	TRUE			Prkch				chr1	189798958	189799190	chr1	189728267	189876693	Ptpn14	0	1	1	2	TRUE			Cdk17
chr11	100952123	100952408	chr11	100956735	100970617	Cavin1	4328	1	1	2	TRUE			Kcnh5				chr1	190038103	190038409	chr1	190118034	190169515	Prox1	79626	1	1	2	TRUE			Elk3
chr11	101905104	101905378	chr11	101877509	101894354	Meox1	-10751	1	1	2	TRUE			Rhoj				chr1	190149006	190149187	chr1	190118034	190169515	Prox1	0	1	1	2	TRUE			Gm17745
chr11	102267243	102267630	chr11	102268750	102279454	Asb16	1121	1	1	2	TRUE			Gphb5				chr1	190756418	190756749	chr1	190772878	190911770	Rps6kc1	16130	1	1	2	TRUE			Mir7688
chr11	102411812	102411993	chr11	102402975	102407517	Slc25a39	-4296	1	1	2	TRUE			Esr2				chr1	191086539	191086728	chr1	191063020	191084558	Nsl1	-1982	1	1	2	TRUE			Lta4h
chr11	102486939	102487243	chr11	102475915	102556158	Gpatch8	0	1	1	2	TRUE			Tex21				chr1	191098409	191098638	chr1	191098413	191108943	Batf3	0	1	1	2	TRUE			Ccdc38
chr11	102731146	102731342	chr11	102761434	102780262	Adam11	30093	1	1	2	TRUE			Sptb				chr1	191110851	191111672	chr1	191098413	191108943	Batf3	-1909	1	1	2	TRUE			Ntn4
chr11	102939193	102939569	chr11	102939263	102946716	C1ql1	0	1	1	2	TRUE			Rdh12				chr1	191153015	191153255	chr1	191162583	191164817	Fam71a	9329	1	1	2	TRUE			Usp44
chr11	103168612	103168829	chr11	103171137	103198900	Fmnl1	2309	1	1	2	TRUE			Rad51b				chr1	191173583	191174316	chr1	191170296	191183333	Atf3	0	1	1	2	TRUE			Metap2
chr11	103648201	103648702	chr11	103638935	103649013	1700072I22Rik	0	1	1	2	TRUE			Zfp36l1				chr1	191175222	191175601	chr1	191170296	191183333	Atf3	0	1	1	2	TRUE			Fgd6
chr11	103749139	103749421	chr11	103727362	103749821	Wnt9b	0	1	1	2	TRUE			2310015A10Rik				chr1	191178820	191179020	chr1	191170296	191183333	Atf3	0	1	1	2	TRUE			Tmcc3
chr11	104315654	104315970	chr11	104231435	104332089	Mapt	0	1	1	2	TRUE			Actn1				chr1	191179206	191179398	chr1	191170296	191183333	Atf3	0	1	1	2	TRUE			Plxnc1
chr11	104675039	104675318	chr11	104607999	104670471	Itgb3	-4569	1	1	2	TRUE			Susd6				chr1	191186609	191186853	chr1	191170296	191183333	Atf3	-3277	1	1	2	TRUE			Gm29684
chr11	105374518	105374794	chr11	105360797	105456735	Marchf10	0	1	1	2	TRUE			Smoc1				chr1	191288855	191289049	chr1	191306786	191318131	Nenf	17738	1	1	2	TRUE			Cradd
chr11	106037281	106037538	chr11	106036871	106059323	Dcaf7	0	1	1	2	TRUE			Ttc9				chr1	191391468	191391826	chr1	191351980	191397041	Ppp2r5a	0	1	1	2	TRUE			Socs2
chr11	106313596	106314037	chr11	106311340	106314562	Cd79b	0	1	1	2	TRUE			Map3k9				chr1	191416722	191417355	chr1	191436339	191465048	Gm32200	18985	1	1	2	TRUE			Nudt4
chr11	106787246	106787548	chr11	106780354	106788907	Ddx5	0	1	1	2	TRUE			Rgs6				chr1	191470731	191470926	chr1	191436339	191465048	Gm32200	-5684	1	1	2	TRUE			Gm47708
chr11	107102620	107102900	chr11	107033080	107132147	Bptf	0	1	1	2	TRUE			Papln				chr1	191526751	191527539	chr1	191537355	191575544	Dtl	9817	1	1	2	TRUE			Eea1
chr11	107393575	107393884	chr11	107207891	107470720	Pitpnc1	0	1	1	2	TRUE			Acot4				chr1	191724584	191724844	chr1	191718023	191784257	Lpgat1	0	1	1	2	TRUE			Btg1
chr11	107421944	107422143	chr11	107207891	107470720	Pitpnc1	0	1	1	2	TRUE			Ptgr2				chr1	192156156	192156431	chr1	192136897	192151025	Gm10516	-5132	1	1	2	TRUE			Atp2b1
chr11	107506287	107506557	chr11	107479527	107498036	Psmd12	-8252	1	1	2	TRUE			Rps6kl1				chr1	192234373	192234718	chr1	192190776	192510159	Kcnh1	0	1	1	2	TRUE			Poc1b
chr11	107509777	107510079	chr11	107479527	107498036	Psmd12	-11742	1	1	2	TRUE			Fos				chr1	192256818	192257024	chr1	192190776	192510159	Kcnh1	0	1	1	2	TRUE			Dusp6
chr11	107511028	107511527	chr11	107479527	107498036	Psmd12	-12993	1	1	2	TRUE			Jdp2				chr1	192745575	192745818	chr1	192512827	192771219	Hhat	0	1	1	2	TRUE			Gm20110
chr11	107782790	107783030	chr11	107732356	107794706	Cacng4	0	1	1	2	TRUE			Ttll5				chr1	192841267	192841635	chr1	192841704	192842739	1700065J18Rik	70	1	1	2	TRUE			Kitl
chr11	107784720	107785203	chr11	107732356	107794706	Cacng4	0	1	1	2	TRUE			Esrrb				chr1	193324252	193324474	chr1	193301993	193343878	Lamb3	0	1	1	2	TRUE			1700017N19Rik
chr11	107864186	107864412	chr11	107874604	107911362	Cacng5	10193	1	1	2	TRUE			Alkbh1				chr1	193412977	193413205	chr1	193346345	193370282	Camk1g	-42696	1	1	2	TRUE			Mgat4c
chr11	108410768	108411311	chr11	108395296	108414396	Apoh	0	1	1	2	TRUE			Nrxn3				chr1	194222324	194222774	chr1	194212186	194222759	4930503O07Rik	0	1	1	2	TRUE			Rassf9
chr11	108460431	108460608	chr11	108425265	108860615	Cep112	0	1	1	2	TRUE			Tshr				chr1	194223079	194223262	chr1	194212186	194222759	4930503O07Rik	-321	1	1	2	TRUE			Alx1
chr11	108925261	108925460	chr11	108920348	108950781	Axin2	0	1	1	2	TRUE			Ston2				chr1	194618929	194619203	chr1	194619828	194816868	Plxna2	626	1	1	2	TRUE			Lrriq1
chr11	109134501	109134915	chr11	109139290	109144369	E030025P04Rik	4376	1	1	2	TRUE			4930559C10Rik				chr1	194652139	194652375	chr1	194619828	194816868	Plxna2	0	1	1	2	TRUE			Tmtc2
chr11	109619058	109619330	chr11	109573520	109611389	Wipi1	-7670	1	1	2	TRUE			Flrt2				chr1	194962172	194962458	chr1	194955758	194976959	Gm16897	0	1	1	2	TRUE			Mettl25
chr11	109795669	109796073	chr11	109788290	109828046	1700012B07Rik	0	1	1	2	TRUE			1700019M22Rik				chr1	194982871	194983214	chr1	194955758	194976959	Gm16897	-5913	1	1	2	TRUE			Ppfia2
chr11	109936556	109936773	chr11	109932205	109995845	Abca8b	0	1	1	2	TRUE			Foxn3				chr10	3137741	3137937	chr10	3125090	3133193	B020014A21Rik	-4549	1	1	2	TRUE			Acss3
chr11	109995775	109996053	chr11	109932205	109995845	Abca8b	0	1	1	2	TRUE			Tdp1				chr10	3307857	3308320	chr10	3256207	3267771	H60c	-40087	1	1	2	TRUE			Lin7a
chr11	111445736	111446022	chr11	111511653	111512457	Gm30158	65632	1	1	2	TRUE			Kcnk13				chr10	3333020	3333304	chr10	3366149	3464975	Ppp1r14c	32846	1	1	2	TRUE			Ptprq
chr11	112784915	112785352	chr11	112782209	112787757	Sox9	0	1	1	2	TRUE			Ttc7b				chr10	3334221	3334395	chr10	3366149	3464975	Ppp1r14c	31755	1	1	2	TRUE			Ppp1r12a
chr11	112979356	112979599	chr11	113043905	113201838	2610035D17Rik	64307	1	1	2	TRUE			Tc2n				chr10	3531534	3531766	chr10	3540273	3554879	Iyd	8508	1	1	2	TRUE			Syt1
chr11	113163197	113163475	chr11	113043905	113201838	2610035D17Rik	0	1	1	2	TRUE			Fbln5				chr10	3718063	3718631	chr10	3718157	3731907	A330032P22Rik	0	1	1	2	TRUE			E2f7
chr11	113790477	113790779	chr11	113780171	114067029	Sdk2	0	1	1	2	TRUE			Rin3				chr10	3996412	3996741	chr10	3973074	4156130	Mthfd1l	0	1	1	2	TRUE			Zdhhc17
chr11	113961365	113961619	chr11	113780171	114067029	Sdk2	0	1	1	2	TRUE			Lgmn				chr10	4405008	4405188	chr10	4403168	4432388	Rmnd1	0	1	1	2	TRUE			Osbpl8
chr11	114093196	114093466	chr11	114091408	114095331	1700025D23Rik	0	1	1	2	TRUE			Itpk1				chr10	4460663	4460863	chr10	4432604	4455140	Armt1	-5524	1	1	2	TRUE			Bbs10
chr11	114093729	114093906	chr11	114091408	114095331	1700025D23Rik	0	1	1	2	TRUE			Moap1				chr10	4535256	4535549	chr10	4482514	4564498	Ccdc170	0	1	1	2	TRUE			Nap1l1
chr11	114379485	114379878	chr11	114413404	114448860	4932435O22Rik	33527	1	1	2	TRUE			Unc79				chr10	4730212	4730426	chr10	4611988	4893083	Esr1	0	1	1	2	TRUE			Phlda1
chr11	114443502	114443694	chr11	114413404	114448860	4932435O22Rik	0	1	1	2	TRUE			Ifi27l2a				chr10	4900382	4900667	chr10	4611988	5005633	Esr1	0	1	1	2	TRUE			Krr1
chr11	114652563	114652746	chr11	114668579	114672333	Rpl38	15834	1	1	2	TRUE			Ifi27l2b				chr10	5058697	5059033	chr10	5020195	5069063	Syne1	0	1	1	2	TRUE			Glipr1l1
chr11	114765068	114765621	chr11	114765388	114790575	Kif19a	0	1	1	2	TRUE			Serpina9				chr10	5208358	5208547	chr10	5020195	5488314	Syne1	0	1	1	2	TRUE			Glipr1l3
chr11	114818169	114818698	chr11	114798923	114806745	Gpr142	-11425	1	1	2	TRUE			Serpina3h				chr10	5515148	5515614	chr10	5020195	5550692	Syne1	0	1	1	2	TRUE			Gm3942
chr11	115728584	115728827	chr11	115644044	115708597	Grb2	-19988	1	1	2	TRUE			Clmn				chr10	5528426	5528630	chr10	5020195	5550692	Syne1	0	1	1	2	TRUE			Atxn7l3b
chr11	115939820	115940302	chr11	115933658	115965534	Sap30bp	0	1	1	2	TRUE			Syne3				chr10	5591345	5591571	chr10	5593727	5606791	Myct1	2157	1	1	2	TRUE			Tmem19
chr11	115975510	115975984	chr11	115974724	116008411	Itgb4	0	1	1	2	TRUE			Tcl1b2				chr10	5634443	5634642	chr10	5639217	5647616	Vip	4576	1	1	2	TRUE			Thap2
chr11	116057075	116057266	chr11	116030315	116061214	Unk	0	1	1	2	TRUE			4933406K04Rik				chr10	6721918	6722431	chr10	6758592	6850572	Oprm1	36162	1	1	2	TRUE			Zfc3h1
chr11	116057481	116057740	chr11	116030315	116061214	Unk	0	1	1	2	TRUE			4930465M20Rik				chr10	6916678	6916867	chr10	6758592	7038209	Oprm1	0	1	1	2	TRUE			Lgr5
chr11	116281315	116281508	chr11	116280938	116283938	Galr2	0	1	1	2	TRUE			Ccdc85c				chr10	6979146	6979341	chr10	6758592	7038209	Oprm1	0	1	1	2	TRUE			Tspan8
chr11	116412391	116412669	chr11	116336344	116413032	Rnf157	0	1	1	2	TRUE			Hhipl1				chr10	6980264	6980514	chr10	6758592	7038209	Oprm1	0	1	1	2	TRUE			Ptprr
chr11	116501009	116501331	chr11	116470815	116490346	Prpsap1	-10664	1	1	2	TRUE			Evl				chr10	7035701	7036056	chr10	6758592	7038209	Oprm1	0	1	1	2	TRUE			Ptprb
chr11	116807259	116807525	chr11	116803399	116828046	Mxra7	0	1	1	2	TRUE			Wdr25				chr10	7052511	7053154	chr10	6758592	7038209	Oprm1	-14303	1	1	2	TRUE			Kcnmb4os2
chr11	116994251	116994478	chr11	116918862	116986944	Mgat5b	-7308	1	1	2	TRUE			Begain				chr10	7142359	7142536	chr10	7119061	7212237	Cnksr3	0	1	1	2	TRUE			Best3
chr11	117136396	117136627	chr11	117115167	117159268	Sec14l1	0	1	1	2	TRUE			Rtl1				chr10	7461595	7461916	chr10	7444872	7473477	Ulbp1	0	1	1	2	TRUE			Lrrc10
chr11	117174974	117175202	chr11	117115167	117159268	Sec14l1	-15707	1	1	2	TRUE			Dio3os				chr10	7484191	7484505	chr10	7444872	7473477	Ulbp1	-10715	1	1	2	TRUE			Frs2
chr11	117198984	117199207	chr11	117199660	117362325	Septin9	454	1	1	2	TRUE			Ppp2r5c				chr10	7600679	7601090	chr10	7589816	7624768	Lrp11	0	1	1	2	TRUE			9530003J23Rik
chr11	117425808	117426015	chr11	117426162	117432740	Gm11732	148	1	1	2	TRUE			Hsp90aa1				chr10	7810091	7810275	chr10	7792893	7822563	Ppil4	0	1	1	2	TRUE			Cpsf6
chr11	117436836	117437142	chr11	117426162	117438750	Gm11732	0	1	1	2	TRUE			Ankrd9				chr10	7839502	7840120	chr10	7832469	7870397	Zc3h12d	0	1	1	2	TRUE			Gm32141
chr11	117790394	117790677	chr11	117782296	117793137	Tmc8	0	1	1	2	TRUE			4930595D18Rik				chr10	7936792	7937011	chr10	7905647	7956123	Tab2	0	1	1	2	TRUE			Cpm
chr11	117894755	117895027	chr11	117867948	117873526	Tha1	-21230	1	1	2	TRUE			Cdc42bpb				chr10	8242342	8242625	chr10	8204752	8518825	Ust	0	1	1	2	TRUE			Rap1b
chr11	118801283	118801556	chr11	118489759	118909572	Rbfox3	0	1	1	2	TRUE			Coa8				chr10	8715839	8716117	chr10	8722218	8886070	Sash1	6102	1	1	2	TRUE			4933411E08Rik
chr11	119056839	119057032	chr11	119038435	119040913	Cbx8	-15927	1	1	2	TRUE			Ppp1r13b				chr10	8772643	8773184	chr10	8722218	8886070	Sash1	0	1	1	2	TRUE			Mdm1
chr11	119091084	119091965	chr11	119077570	119086237	Cbx4	-4848	1	1	2	TRUE			Tdrd9				chr10	8777745	8778075	chr10	8722218	8886070	Sash1	0	1	1	2	TRUE			Gm33337
chr11	119223626	119223828	chr11	119143042	119228499	Tbc1d16	0	1	1	2	TRUE			B020018J22Rik				chr10	8833785	8834234	chr10	8722218	8886070	Sash1	0	1	1	2	TRUE			Dyrk2
chr11	119459414	119459789	chr11	119390098	119487418	Rnf213	0	1	1	2	TRUE			Tmem179				chr10	8835248	8835544	chr10	8722218	8886070	Sash1	0	1	1	2	TRUE			Gm38403
chr11	119552431	119552663	chr11	119548629	119569046	Gm11762	0	1	1	2	TRUE			Inf2				chr10	9821433	9821611	chr10	9755546	9901040	Stxbp5	0	1	1	2	TRUE			Gm33677
chr11	119811156	119811447	chr11	119602904	119899591	Rptor	0	1	1	2	TRUE			Akt1				chr10	9866884	9867277	chr10	9755546	9901040	Stxbp5	0	1	1	2	TRUE			1700064J06Rik
chr11	119916315	119916671	chr11	119882288	119928917	Mir5098	0	1	1	2	TRUE			Rapgef5				chr10	10763020	10763248	chr10	10686058	11082331	Grm1	0	1	1	2	TRUE			Cand1
chr11	120003121	120003371	chr11	119943091	120006782	Baiap2	0	1	1	2	TRUE			Sp4				chr10	10813193	10813398	chr10	10686058	11082331	Grm1	0	1	1	2	TRUE			1700025F24Rik
chr11	120030327	120030524	chr11	120007315	120041781	Aatk	0	1	1	2	TRUE			Sp8				chr10	11450017	11450319	chr10	11343444	11457477	Epm2a	0	1	1	2	TRUE			Grip1
chr11	120120651	120120926	chr11	120103950	120151351	Slc38a10	0	1	1	2	TRUE			Abcb5				chr10	12518200	12518518	chr10	12382187	12861735	Utrn	0	1	1	2	TRUE			Irak3
chr11	120238909	120239093	chr11	120232946	120292297	Bahcc1	0	1	1	2	TRUE			Macc1				chr10	12518730	12518954	chr10	12382187	12861735	Utrn	0	1	1	2	TRUE			Tmbim4
chr11	120506916	120507106	chr11	120491836	120501161	Slc25a10	-5756	1	1	2	TRUE			Akr1c14				chr10	12599253	12599712	chr10	12382187	12861735	Utrn	0	1	1	2	TRUE			Llph
chr11	120800133	120800442	chr11	120789201	120796395	Dus1l	-3739	1	1	2	TRUE			Pitrm1				chr10	12612546	12612742	chr10	12382187	12861735	Utrn	0	1	1	2	TRUE			Hmga2
chr11	121485970	121486177	chr11	121451990	121617170	Tbcd	0	1	1	2	TRUE			Adarb2				chr10	12796362	12796559	chr10	12382187	12861735	Utrn	0	1	1	2	TRUE			4921513I03Rik
chr12	4107492	4107751	chr12	4082573	4110612	Dnajc27	0	1	1	2	TRUE			Larp4b				chr10	12850999	12851246	chr10	12382187	12861735	Utrn	0	1	1	2	TRUE			Msrb3
chr12	4466918	4467277	chr12	4247361	4477182	Ncoa1	0	1	1	2	TRUE			Dip2c				chr10	12884673	12885001	chr10	12382187	12861735	Utrn	-22939	1	1	2	TRUE			Lemd3
chr12	4558932	4559191	chr12	4524112	4529122	Gm31938	-29811	1	1	2	TRUE			Chrm3				chr10	12912140	12912381	chr10	12916645	12923127	B230208H11Rik	4265	1	1	2	TRUE			Wif1
chr12	4718972	4719151	chr12	4713804	4738439	Fam228a	0	1	1	2	TRUE			Zp4-ps				chr10	12929828	12930060	chr10	12916645	12923127	B230208H11Rik	-6702	1	1	2	TRUE			Tbc1d30
chr12	5460515	5460872	chr12	5375719	5416132	2810032G03Rik	-44384	1	1	2	TRUE			Heatr1				chr10	13018419	13018717	chr10	13008449	13009183	Sf3b5	-9237	1	1	2	TRUE			Tbk1
chr12	9052169	9052495	chr12	9029996	9036394	Ttc32	-15776	1	1	2	TRUE			Edaradd				chr10	13087326	13087510	chr10	13060533	13084708	Gm40602	-2619	1	1	2	TRUE			Xpot
chr12	9626955	9627191	chr12	9574441	9581500	Osr1	-45456	1	1	2	TRUE			Lyst				chr10	13173000	13173177	chr10	13149643	13178023	Zc2hc1b	0	1	1	2	TRUE			D930020B18Rik
chr12	11350904	11351170	chr12	11325256	11435651	Vsnl1	0	1	1	2	TRUE			Arid4b				chr10	13304774	13305020	chr10	13207716	13324289	Phactr2	0	1	1	2	TRUE			Srgap1
chr12	12392489	12392666	chr12	12351521	12392475	4921511I17Rik	-15	1	1	2	TRUE			Hecw1				chr10	13388553	13388877	chr10	13207716	13388970	Phactr2	0	1	1	2	TRUE			Avpr1a
chr12	12650362	12650612	chr12	12667731	12669917	Gm34637	17120	1	1	2	TRUE			4933412O06Rik				chr10	13431863	13432339	chr10	13207716	13474396	Phactr2	0	1	1	2	TRUE			A130077B15Rik
chr12	12685051	12685235	chr12	12667731	12669917	Gm34637	-15135	1	1	2	TRUE			Vps41				chr10	13682474	13682798	chr10	13647054	13868957	Aig1	0	1	1	2	TRUE			Ppm1h
chr12	12935512	12935874	chr12	12936092	12941836	Mycn	219	1	1	2	TRUE			Amph				chr10	13714031	13714228	chr10	13647054	13868957	Aig1	0	1	1	2	TRUE			Mon2
chr12	16853428	16853611	chr12	16810964	16826752	E2f6	-26677	1	1	2	TRUE			9330199G10Rik				chr10	14445794	14445996	chr10	14402584	14545036	Adgrg6	0	1	1	2	TRUE			Usp15
chr12	17253172	17253417	chr12	17266588	17284785	Pdia6	13172	1	1	2	TRUE			Gpx5				chr10	14546220	14546437	chr10	14402584	14545036	Adgrg6	-1185	1	1	2	TRUE			Slc16a7
chr12	17324312	17324646	chr12	17284720	17324730	Atp6v1c2	0	1	1	2	TRUE			Vmn1r197				chr10	14759911	14760555	chr10	14759946	14771458	Nmbr	0	1	1	2	TRUE			4930484H19Rik
chr12	17438262	17438558	chr12	17348492	17430095	Nol10	-8168	1	1	2	TRUE			Vmn1r-ps103				chr10	17075682	17076009	chr10	16951093	17095782	Gm20125	0	1	1	2	TRUE			Atp23
chr12	17584027	17584239	chr12	17544872	17551502	Odc1	-32526	1	1	2	TRUE			Btn1a1				chr10	17080870	17081281	chr10	16951093	17095782	Gm20125	0	1	1	2	TRUE			Gm30539
chr12	17770500	17770781	chr12	17690808	17791928	Hpcal1	0	1	1	2	TRUE			Carmil1				chr10	17629730	17629998	chr10	17723227	17725674	Cited2	93230	1	1	2	TRUE			Os9
chr12	21130370	21130578	chr12	21111755	21270171	Asap2	0	1	1	2	TRUE			Cmah				chr10	17931294	17931528	chr10	17900465	17948067	Heca	0	1	1	2	TRUE			Kif5a
chr12	21144538	21144834	chr12	21111755	21270171	Asap2	0	1	1	2	TRUE			Ripor2				chr10	18073749	18074138	chr10	18055939	18125155	Reps1	0	1	1	2	TRUE			Inhbe
chr12	22990027	22990279	chr12	22953996	23010243	2410018L13Rik	0	1	1	2	TRUE			D130043K22Rik				chr10	18113668	18113939	chr10	18055939	18125155	Reps1	0	1	1	2	TRUE			R3hdm2
chr12	23024815	23025091	chr12	22953996	23010243	2410018L13Rik	-14573	1	1	2	TRUE			1700092E19Rik				chr10	18210821	18211090	chr10	18128374	18210827	Ect2l	0	1	1	2	TRUE			Lrp1
chr12	24889670	24890300	chr12	24831598	24960299	Mboat2	0	1	1	2	TRUE			2610307P16Rik				chr10	18453438	18453628	chr10	18407674	18533891	Nhsl1	0	1	1	2	TRUE			Rbms2
chr12	24963497	24963778	chr12	24831598	24960299	Mboat2	-3199	1	1	2	TRUE			Cdkal1				chr10	18743345	18743817	chr10	18588010	18743758	Arfgef3	0	1	1	2	TRUE			Cs
chr12	26185252	26185472	chr12	26091961	26210505	Gm29687	0	1	1	2	TRUE			Mboat1				chr10	18836119	18836312	chr10	18743470	18837997	Gm32926	0	1	1	2	TRUE			Dgka
chr12	27065356	27065540	chr12	27090236	27114995	Gm20187	24697	1	1	2	TRUE			Uqcrfs1				chr10	18941581	18941887	chr10	19000909	19011963	Tnfaip3	59023	1	1	2	TRUE			Dnajc14
chr12	30193169	30193346	chr12	30174481	30373376	Sntg2	0	1	1	2	TRUE			Foxq1				chr10	19023544	19024183	chr10	19000909	19015410	Tnfaip3	-8135	1	1	2	TRUE			Gdf11
chr12	30419751	30420280	chr12	30410558	30467358	2310016D03Rik	0	1	1	2	TRUE			Foxc1				chr10	19118925	19119414	chr10	19141748	19207947	Gm20139	22335	1	1	2	TRUE			Olfr763
chr12	32373140	32373322	chr12	32378788	32382943	Ccdc71l	5467	1	1	2	TRUE			Gmds				chr10	19196283	19196509	chr10	19141748	19207947	Gm20139	0	1	1	2	TRUE			Olfr802
chr12	32904570	32904801	chr12	32919383	32953789	4933406C10Rik	14583	1	1	2	TRUE			Serpinb1a				chr10	19241661	19242060	chr10	19141748	19207947	Gm20139	-33715	1	1	2	TRUE			Mir3470a
chr12	33048469	33048685	chr12	33033795	33092875	Cdhr3	0	1	1	2	TRUE			Bphl				chr10	19570428	19570616	chr10	19591948	19610227	Ifngr1	21333	1	1	2	TRUE			8430429K09Rik
chr12	34367696	34368109	chr12	34047581	34917095	Hdac9	0	1	1	2	TRUE			4930447K03Rik				chr10	19578122	19578323	chr10	19591948	19610227	Ifngr1	13626	1	1	2	TRUE			Inpp5j
chr12	34432589	34432877	chr12	34047581	34917095	Hdac9	0	1	1	2	TRUE			Slc22a23				chr10	19629253	19629504	chr10	19622027	19634681	Il22ra2	0	1	1	2	TRUE			Selenom
chr12	34683414	34683656	chr12	34047581	34917095	Hdac9	0	1	1	2	TRUE			Pxdc1				chr10	19762078	19762255	chr10	19712586	19760053	Il20ra	-2026	1	1	2	TRUE			Tug1
chr12	35182676	35183125	chr12	35194810	35194897	Mir680-3	11686	1	1	2	TRUE			Fam50b				chr10	19991745	19992097	chr10	19934525	20142750	Map3k5	0	1	1	2	TRUE			Osbp2
chr12	35517788	35518649	chr12	35497978	35534989	Ahr	0	1	1	2	TRUE			Eci3				chr10	20186762	20187379	chr10	20148919	20281590	Map7	0	1	1	2	TRUE			Gal3st1
chr12	35578978	35579154	chr12	35497978	35534989	Ahr	-43990	1	1	2	TRUE			Rpp40				chr10	20266855	20267301	chr10	20148919	20281590	Map7	0	1	1	2	TRUE			Hormad2
chr12	36035575	36035806	chr12	36014554	36042478	Tspan13	0	1	1	2	TRUE			Ssr1				chr10	20518232	20518533	chr10	20397051	20548328	Pde7b	0	1	1	2	TRUE			Mtmr3
chr12	36284937	36285159	chr12	36314168	36318452	Sostdc1	29010	1	1	2	TRUE			Dsp				chr10	20533959	20534254	chr10	20397051	20548328	Pde7b	0	1	1	2	TRUE			Cabp7
chr12	40199942	40200143	chr12	40176385	40199315	Lsmem1	-628	1	1	2	TRUE			Bmp6				chr10	20696622	20696851	chr10	20397051	20725078	Pde7b	0	1	1	2	TRUE			Gas2l1
chr12	40484337	40484833	chr12	40446052	40846488	Dock4	0	1	1	2	TRUE			A230103O09Rik				chr10	20995396	20996066	chr10	20952546	21080429	Ahi1	0	1	1	2	TRUE			Emid1
chr12	44327650	44327828	chr12	44328884	44601846	Nrcam	1057	1	1	2	TRUE			Gcnt2				chr10	21100594	21100931	chr10	20952546	21080429	Ahi1	-20166	1	1	2	TRUE			Kremen1
chr12	49307007	49307603	chr12	49368729	49369583	Gm34304	61127	1	1	2	TRUE			Nedd9				chr10	21149954	21150159	chr10	21124929	21160984	Myb	0	1	1	2	TRUE			Znrf3
chr12	52638299	52638704	chr12	52599983	52602322	1700031P21Rik	-35978	1	1	2	TRUE			Adtrp				chr10	21196591	21196880	chr10	21186943	21188618	Gm33619	-7974	1	1	2	TRUE			Gm11963
chr12	53131384	53131999	chr12	52699382	53151015	Akap6	0	1	1	2	TRUE			Gm10790				chr10	21243842	21244018	chr10	21295978	21313545	Hbs1l	51961	1	1	2	TRUE			Ankrd36
chr12	53177932	53178165	chr12	52699382	53151015	Akap6	-26918	1	1	2	TRUE			Hivep1				chr10	21532341	21532535	chr10	21593144	21622375	1700020N01Rik	60610	1	1	2	TRUE			Camk2b
chr12	53707373	53707787	chr12	53248431	54072172	Npas3	0	1	1	2	TRUE			Phactr1				chr10	21689934	21690222	chr10	21690844	21693978	Gm5420	623	1	1	2	TRUE			Ddx56
chr12	54000219	54000561	chr12	53248431	54072172	Npas3	0	1	1	2	TRUE			Gfod1				chr10	21882219	21882782	chr10	21882183	21999902	Sgk1	0	1	1	2	TRUE			Zmiz2
chr12	54256771	54257057	chr12	54233614	54242320	1700104L18Rik	-14452	1	1	2	TRUE			Mcur1				chr10	21946882	21947159	chr10	21882183	21999902	Sgk1	0	1	1	2	TRUE			Purb
chr12	54353341	54353518	chr12	54387732	54391318	Gm7550	34215	1	1	2	TRUE			Gm5083				chr10	22010253	22010591	chr10	21882183	21999902	Sgk1	-10352	1	1	2	TRUE			Nacad
chr12	54651288	54651534	chr12	54645373	54656572	Sptssa	0	1	1	2	TRUE			1700029N11Rik				chr10	22073565	22073966	chr10	22066308	22068079	4930444G20Rik	-5487	1	1	2	TRUE			Gm11978
chr12	54820593	54821060	chr12	54746356	54795662	Snx6	-24932	1	1	2	TRUE			Gm34084				chr10	22699957	22700213	chr10	22645010	22703880	Slc2a12	0	1	1	2	TRUE			Gm11981
chr12	55438828	55439012	chr12	55384221	55418459	Psma6	-20370	1	1	2	TRUE			Dtnbp1				chr10	23081265	23081691	chr10	23102961	23349890	Eya4	21271	1	1	2	TRUE			Adcy1
chr12	55450414	55450822	chr12	55384221	55418459	Psma6	-31956	1	1	2	TRUE			Mylip				chr10	23176704	23177483	chr10	23102961	23349890	Eya4	0	1	1	2	TRUE			Tns3
chr12	55780325	55780618	chr12	55602887	55821167	Ralgapa1	0	1	1	2	TRUE			Atxn1				chr10	23284952	23285280	chr10	23102961	23349890	Eya4	0	1	1	2	TRUE			Vwc2
chr12	55869873	55870187	chr12	55836365	55869736	Brms1l	-138	1	1	2	TRUE			Rbm24				chr10	23687026	23687395	chr10	23785182	23787209	Rps12	97788	1	1	2	TRUE			Gm11999
chr12	55916900	55917135	chr12	55836365	55869736	Brms1l	-47165	1	1	2	TRUE			Rnf144b				chr10	23973204	23973485	chr10	23970705	23971719	Taar5	-1486	1	1	2	TRUE			Ikzf1
chr12	56422418	56422779	chr12	56490427	56529420	Sfta3-ps	67649	1	1	2	TRUE			A330033J07Rik				chr10	24111113	24111357	chr10	24108487	24109534	Taar9	-1580	1	1	2	TRUE			Ddc
chr12	56440269	56440671	chr12	56490427	56529420	Sfta3-ps	49757	1	1	2	TRUE			Fam120a				chr10	24165826	24166045	chr10	24149288	24188961	Stx7	0	1	1	2	TRUE			Grb10
chr12	56541022	56541334	chr12	56531934	56536908	Nkx2-1	-4115	1	1	2	TRUE			Fgd3				chr10	24173480	24173885	chr10	24149288	24188961	Stx7	0	1	1	2	TRUE			Cobl
chr12	56691444	56691745	chr12	56695470	56712822	Pax9	3726	1	1	2	TRUE			2310081J21Rik				chr10	24223467	24223933	chr10	24223516	24302783	Moxd1	0	1	1	2	TRUE			Vstm2a
chr12	59138142	59138320	chr12	59095590	59190220	Mia2	0	1	1	2	TRUE			Gadd45g				chr10	24296447	24296876	chr10	24223516	24302783	Moxd1	0	1	1	2	TRUE			Plek
chr12	59216319	59216687	chr12	59200654	59219483	Fbxo33	0	1	1	2	TRUE			4921525O09Rik				chr10	24447718	24448339	chr10	24331687	24595803	Gm15270	0	1	1	2	TRUE			C1d
chr12	65259635	65259985	chr12	65225516	65228454	Wdr20rt	-31182	1	1	2	TRUE			Syk				chr10	24831874	24832051	chr10	24773813	24836195	Enpp3	0	1	1	2	TRUE			Gm12018
chr12	67262780	67262969	chr12	66466058	67222549	Mdga2	-40232	1	1	2	TRUE			Ror2				chr10	25297872	25298488	chr10	25169089	25299217	Akap7	0	1	1	2	TRUE			Meis1
chr12	69333619	69333795	chr12	69311542	69357176	Nemf	0	1	1	2	TRUE			E130119H09Rik				chr10	25371972	25372224	chr10	25359797	25523518	Epb41l2	0	1	1	2	TRUE			Spred2
chr12	69998341	69998638	chr12	69965012	69987002	Sav1	-11340	1	1	2	TRUE			Tspan17				chr10	25451602	25452925	chr10	25359797	25523518	Epb41l2	0	1	1	2	TRUE			Actr2
chr12	70476896	70477126	chr12	70308504	70669399	Mir466o	0	1	1	2	TRUE			Unc5a				chr10	25457240	25457495	chr10	25359797	25523518	Epb41l2	0	1	1	2	TRUE			Rab1a
chr12	71040511	71040696	chr12	71015966	71099351	Arid4a	0	1	1	2	TRUE			Hk3				chr10	26114485	26114711	chr10	26078254	26079447	Gm9767	-35039	1	1	2	TRUE			Sertad2
chr12	71106125	71106433	chr12	71111427	71123222	Tomm20l	4995	1	1	2	TRUE			F12				chr10	26780743	26781154	chr10	26772511	26918648	Arhgap18	0	1	1	2	TRUE			Aftph
chr12	71206951	71207279	chr12	71136847	71243303	2700049A03Rik	0	1	1	2	TRUE			Dbn1				chr10	26919627	26919807	chr10	26772511	26918648	Arhgap18	-980	1	1	2	TRUE			Peli1
chr12	71238265	71238482	chr12	71136847	71243303	2700049A03Rik	0	1	1	2	TRUE			Macroh2a1				chr10	28225706	28225930	chr10	28074819	28597397	Ptprk	0	1	1	2	TRUE			Vps54
chr12	71796355	71796766	chr12	71831067	71992376	Daam1	34302	1	1	2	TRUE			Cxcl14				chr10	28485715	28486009	chr10	28074819	28597397	Ptprk	0	1	1	2	TRUE			Mdh1
chr12	71965926	71966481	chr12	71831067	71992376	Daam1	0	1	1	2	TRUE			Tgfbi				chr10	28516070	28516377	chr10	28074819	28597397	Ptprk	0	1	1	2	TRUE			Ehbp1
chr12	73039834	73040104	chr12	73041826	73046712	Six1	1723	1	1	2	TRUE			Spock1				chr10	29445238	29445484	chr10	29453106	29535867	Rspo3	7623	1	1	2	TRUE			Gm12052
chr12	73044572	73044935	chr12	73041826	73046712	Six1	0	1	1	2	TRUE			Agtpbp1				chr10	29535538	29535878	chr10	29453106	29535867	Rspo3	0	1	1	2	TRUE			B3gnt2
chr12	73631235	73631626	chr12	73584795	73778184	Prkch	0	1	1	2	TRUE			Golm1				chr10	30550129	30550319	chr10	30534224	30600700	Trmt11	0	1	1	2	TRUE			Commd1
chr12	74932954	74933155	chr12	74897216	75177332	Kcnh5	0	1	1	2	TRUE			4930528D03Rik				chr10	30587183	30587365	chr10	30534224	30600700	Trmt11	0	1	1	2	TRUE			Fam161a
chr12	75379608	75380138	chr12	75308312	75401455	Rhoj	0	1	1	2	TRUE			Dapk1				chr10	31330380	31330566	chr10	31332372	31445958	Tpd52l1	1807	1	1	2	TRUE			1700061J23Rik
chr12	75412957	75413189	chr12	75411719	75416781	Gphb5	0	1	1	2	TRUE			4930486L24Rik				chr10	31370169	31370354	chr10	31332372	31445958	Tpd52l1	0	1	1	2	TRUE			Xpo1
chr12	76164403	76164705	chr12	76120418	76177259	Esr2	0	1	1	2	TRUE			Fbp2				chr10	34287820	34288139	chr10	34282189	34284885	Tspyl1	-2936	1	1	2	TRUE			0610010F05Rik
chr12	76189603	76189912	chr12	76198689	76246746	Tex21	8778	1	1	2	TRUE			Aopep				chr10	34310039	34310468	chr10	34303608	34418551	Nt5dc1	0	1	1	2	TRUE			Pus10
chr12	76596482	76596787	chr12	76580487	76710547	Sptb	0	1	1	2	TRUE			Fancc				chr10	34483380	34484324	chr10	34483399	34611230	Frk	0	1	1	2	TRUE			Papolg
chr12	76650055	76650307	chr12	76580487	76710547	Sptb	0	1	1	2	TRUE			Ptch1				chr10	36650768	36650949	chr10	36506806	36834394	Hs3st5	0	1	1	2	TRUE			4933430M04Rik
chr12	79225531	79225841	chr12	79208912	79222664	Rdh12	-2868	1	1	2	TRUE			Prxl2c				chr10	37078469	37078778	chr10	37133242	37138926	Marcks	54465	1	1	2	TRUE			5730522E02Rik
chr12	79562042	79562379	chr12	79297281	79814690	Rad51b	0	1	1	2	TRUE			Mtrr				chr10	37138858	37139328	chr10	37133242	37138926	Marcks	0	1	1	2	TRUE			Ccdc85a
chr12	80023290	80023662	chr12	80107759	80113013	Zfp36l1	84098	1	1	2	TRUE			Tent4a				chr10	37141037	37141398	chr10	37139531	37151985	5930403N24Rik	0	1	1	2	TRUE			Ccdc88a
chr12	80046638	80046868	chr12	80107759	80113013	Zfp36l1	60892	1	1	2	TRUE			4933416O17Rik				chr10	38933008	38933337	chr10	38965514	39110188	Lama4	32178	1	1	2	TRUE			Gm12092
chr12	80141202	80141776	chr12	80120545	80132844	2310015A10Rik	-8359	1	1	2	TRUE			Ice1				chr10	39023695	39023875	chr10	38965514	39110188	Lama4	0	1	1	2	TRUE			Sptbn1
chr12	80197476	80197797	chr12	80167541	80260363	Actn1	0	1	1	2	TRUE			Irx1				chr10	39067073	39067261	chr10	38965514	39110188	Lama4	0	1	1	2	TRUE			Acyp2
chr12	80785077	80785271	chr12	80790531	80880833	Susd6	5261	1	1	2	TRUE			Lpcat1				chr10	39386203	39386481	chr10	39369798	39565374	Fyn	0	1	1	2	TRUE			Stc2
chr12	80816397	80816701	chr12	80790531	80880833	Susd6	0	1	1	2	TRUE			Nkd2				chr10	39402552	39402840	chr10	39369798	39565374	Fyn	0	1	1	2	TRUE			Cpeb4
chr12	81187505	81187681	chr12	81026807	81186414	Smoc1	-1092	1	1	2	TRUE			Tppp				chr10	39415676	39415871	chr10	39369798	39565374	Fyn	0	1	1	2	TRUE			Gm12108
chr12	81617051	81617243	chr12	81631248	81667557	Ttc9	14006	1	1	2	TRUE			Ahrr				chr10	39484401	39484691	chr10	39369798	39565374	Fyn	0	1	1	2	TRUE			Il9r
chr12	81748094	81748419	chr12	81714949	81781170	Map3k9	0	1	1	2	TRUE			Ell2				chr10	39520295	39520611	chr10	39369798	39565374	Fyn	0	1	1	2	TRUE			Sh3pxd2b
chr12	83169095	83169378	chr12	82616924	83162056	Rgs6	-7040	1	1	2	TRUE			2210408I21Rik				chr10	39774225	39774576	chr10	39732159	39875205	Rev3l	0	1	1	2	TRUE			Fbxw11
chr12	83770716	83771104	chr12	83763633	83792384	Papln	0	1	1	2	TRUE			Fam172a				chr10	40090777	40091288	chr10	40033534	40142254	Slc16a10	0	1	1	2	TRUE			Fgf18
chr12	84030884	84031198	chr12	84038378	84044723	Acot4	7181	1	1	2	TRUE			Mir3961				chr10	40128463	40128669	chr10	40033534	40142254	Slc16a10	0	1	1	2	TRUE			Npm1
chr12	84282948	84283147	chr12	84285295	84315832	Ptgr2	2149	1	1	2	TRUE			Edil3				chr10	40163383	40163646	chr10	40033534	40142254	Slc16a10	-21130	1	1	2	TRUE			Tlx3
chr12	85146038	85146251	chr12	85135248	85151264	Rps6kl1	0	1	1	2	TRUE			Atg10				chr10	40884530	40884751	chr10	40883533	40938569	Wasf1	0	1	1	2	TRUE			Ranbp17
chr12	85486788	85486964	chr12	85473889	85477274	Fos	-9515	1	1	2	TRUE			Ssbp2				chr10	41209217	41209450	chr10	41188171	41303241	Fig4	0	1	1	2	TRUE			Kcnip1
chr12	85496850	85497173	chr12	85473889	85477274	Fos	-19577	1	1	2	TRUE			Msh3				chr10	41505465	41505743	chr10	41490438	41514288	Ppil6	0	1	1	2	TRUE			4930469K13Rik
chr12	85644519	85644828	chr12	85599104	85639878	Jdp2	-4642	1	1	2	TRUE			Serinc5				chr10	41573693	41573922	chr10	41538843	41716463	Ccdc162	0	1	1	2	TRUE			Foxi1
chr12	85868100	85868843	chr12	85824919	86053760	Ttll5	0	1	1	2	TRUE			Thbs4				chr10	41595104	41595478	chr10	41538843	41716463	Ccdc162	0	1	1	2	TRUE			Dock2
chr12	86037451	86037786	chr12	85824919	86053760	Ttll5	0	1	1	2	TRUE			Scamp1				chr10	41598325	41598600	chr10	41538843	41716463	Ccdc162	0	1	1	2	TRUE			Spdl1
chr12	86525484	86525718	chr12	86361116	86521628	Esrrb	-3857	1	1	2	TRUE			Ap3b1				chr10	41678711	41679028	chr10	41538843	41716463	Ccdc162	0	1	1	2	TRUE			Slit3
chr12	87416734	87416947	chr12	87428077	87443839	Alkbh1	11131	1	1	2	TRUE			Tbca				chr10	41716392	41716825	chr10	41538843	41716463	Ccdc162	0	1	1	2	TRUE			Tenm2
chr12	89719272	89719863	chr12	88794503	90334933	Nrxn3	0	1	1	2	TRUE			F2rl1				chr10	41822527	41823154	chr10	41810573	41908436	Sesn1	0	1	1	2	TRUE			Gm12128
chr12	91534575	91534823	chr12	91400992	91540509	Tshr	0	1	1	2	TRUE			Iqgap2				chr10	41831014	41831300	chr10	41810573	41908436	Sesn1	0	1	1	2	TRUE			Ccng1
chr12	91660818	91661114	chr12	91633008	91786436	Ston2	0	1	1	2	TRUE			Sv2c				chr10	41893535	41894178	chr10	41810573	41908436	Sesn1	0	1	1	2	TRUE			Pttg1
chr12	91676070	91676249	chr12	91633008	91786436	Ston2	0	1	1	2	TRUE			Poc5				chr10	41899626	41899831	chr10	41810573	41908436	Sesn1	0	1	1	2	TRUE			Fabp6
chr12	93323343	93323551	chr12	93416456	93444823	4930559C10Rik	92906	1	1	2	TRUE			Polk				chr10	41910035	41910422	chr10	41810573	41908436	Sesn1	-1600	1	1	2	TRUE			Adra1b
chr12	95690976	95691219	chr12	95692225	95785213	Flrt2	1007	1	1	2	TRUE			Cert1				chr10	42269495	42269721	chr10	42181844	42276695	Foxo3	0	1	1	2	TRUE			Il12b
chr12	96083827	96084157	chr12	96046620	96047222	1700019M22Rik	-36606	1	1	2	TRUE			Enc1				chr10	42294951	42295341	chr10	42312584	42478565	Afg1l	17244	1	1	2	TRUE			Ublcp1
chr12	99205886	99206072	chr12	99195093	99450074	Foxn3	0	1	1	2	TRUE			5330416C01Rik				chr10	42697105	42697323	chr10	42678915	42702462	Ostm1	0	1	1	2	TRUE			Rnf145
chr12	99349550	99349837	chr12	99195093	99450074	Foxn3	0	1	1	2	TRUE			Arhgef28				chr10	42876086	42876416	chr10	42860511	42934360	Scml4	0	1	1	2	TRUE			4930597A21Rik
chr12	99956561	99956742	chr12	99884517	99955216	Tdp1	-1346	1	1	2	TRUE			Ankra2				chr10	42942000	42942213	chr10	42860511	42960782	Scml4	0	1	1	2	TRUE			Ebf1
chr12	99965867	99966254	chr12	99964498	100062682	Kcnk13	0	1	1	2	TRUE			Fcho2				chr10	42958287	42958527	chr10	42860511	42960782	Scml4	0	1	1	2	TRUE			F630206G17Rik
chr12	100006796	100007006	chr12	99964498	100062682	Kcnk13	0	1	1	2	TRUE			Cartpt				chr10	42987627	42987897	chr10	42971282	42991162	Gm5079	0	1	1	2	TRUE			Sox30
chr12	100475600	100476012	chr12	100300769	100520822	Ttc7b	0	1	1	2	TRUE			Naip5				chr10	43002425	43002609	chr10	43002499	43174530	Sobp	0	1	1	2	TRUE			Adam19
chr12	100527844	100528282	chr12	100300769	100520837	Ttc7b	-7008	1	1	2	TRUE			Pik3r1				chr10	43021585	43022007	chr10	43002499	43174530	Sobp	0	1	1	2	TRUE			Cyfip2
chr12	101723307	101723493	chr12	101645445	101718523	Tc2n	-4785	1	1	2	TRUE			Cd180				chr10	43173196	43173639	chr10	43002499	43174530	Sobp	0	1	1	2	TRUE			Havcr2
chr12	101821323	101821499	chr12	101746564	101819119	Fbln5	-2205	1	1	2	TRUE			Mast4				chr10	43467765	43468018	chr10	43221485	43464882	Pdss2	-2884	1	1	2	TRUE			Timd2
chr12	102321213	102321497	chr12	102283073	102390854	Rin3	0	1	1	2	TRUE			Gm30551				chr10	43584532	43584850	chr10	43579168	43584265	Cd24a	-268	1	1	2	TRUE			Sgcd
chr12	102387346	102387779	chr12	102283073	102390854	Rin3	0	1	1	2	TRUE			Srek1				chr10	43705836	43706522	chr10	43746157	43765836	1700027J07Rik	39636	1	1	2	TRUE			Trim41
chr12	102426430	102426629	chr12	102394081	102439092	Lgmn	0	1	1	2	TRUE			Erbin				chr10	43758057	43758275	chr10	43746157	43765836	1700027J07Rik	0	1	1	2	TRUE			Trim7
chr12	102651541	102651817	chr12	102568582	102704869	Itpk1	0	1	1	2	TRUE			Nln				chr10	43832942	43833149	chr10	43825906	43833301	4933404K13Rik	0	1	1	2	TRUE			Gm12185
chr12	102653036	102653236	chr12	102568582	102704869	Itpk1	0	1	1	2	TRUE			Ppwd1				chr10	43996095	43996562	chr10	43950306	44004846	Crybg1	0	1	1	2	TRUE			Ifi47
chr12	102689964	102690146	chr12	102568582	102704869	Itpk1	0	1	1	2	TRUE			Adamts6				chr10	44148771	44149306	chr10	43950630	44148828	Crybg1	0	1	1	2	TRUE			Btnl9
chr12	102733353	102733601	chr12	102739829	102743661	Moap1	6229	1	1	2	TRUE			Rgs7bp				chr10	44425085	44425300	chr10	44437173	44458748	Prdm1	11874	1	1	2	TRUE			Mgat1
chr12	103103635	103103852	chr12	102948858	103183997	Unc79	0	1	1	2	TRUE			AI197445				chr10	44434737	44434942	chr10	44437173	44458748	Prdm1	2232	1	1	2	TRUE			Flt4
chr12	103434119	103434442	chr12	103433872	103443680	Ifi27l2a	0	1	1	2	TRUE			Zswim6				chr10	44460314	44460583	chr10	44437173	44458748	Prdm1	-1567	1	1	2	TRUE			Rasgef1c
chr12	103491358	103491618	chr12	103450897	103457223	Ifi27l2b	-34136	1	1	2	TRUE			Depdc1b				chr10	44474401	44474651	chr10	44437173	44458748	Prdm1	-15654	1	1	2	TRUE			Cby3
chr12	104010766	104010945	chr12	103996614	104013652	Serpina9	0	1	1	2	TRUE			Pde4d				chr10	45045396	45045640	chr10	45067215	45162751	Prep	21576	1	1	2	TRUE			Rufy1
chr12	104245060	104245302	chr12	104247895	104254405	Serpina3h	2594	1	1	2	TRUE			Gapt				chr10	45051250	45051455	chr10	45067215	45162751	Prep	15761	1	1	2	TRUE			4933414I15Rik
chr12	104811538	104811771	chr12	104763113	104865076	Clmn	0	1	1	2	TRUE			Plk2				chr10	45116175	45116488	chr10	45067215	45162751	Prep	0	1	1	2	TRUE			Phykpl
chr12	104939800	104940121	chr12	104929932	104998677	Syne3	0	1	1	2	TRUE			Gm33045				chr10	45132385	45132560	chr10	45067215	45162751	Prep	0	1	1	2	TRUE			Nhp2
chr12	104952574	104952882	chr12	104929932	104998677	Syne3	0	1	1	2	TRUE			Gm15290				chr10	45485518	45486493	chr10	45376618	45470201	Lin28b	-15318	1	1	2	TRUE			Rmnd5b
chr12	105109427	105109891	chr12	105147018	105155225	Tcl1b2	37128	1	1	2	TRUE			Mier3				chr10	45684877	45685088	chr10	45577828	45712345	Hace1	0	1	1	2	TRUE			Cdkl3
chr12	106703570	106703926	chr12	106685606	106716324	4933406K04Rik	0	1	1	2	TRUE			Ankrd55				chr10	45844018	45844204	chr10	45807703	45852018	D030045P18Rik	0	1	1	2	TRUE			Olfr1372-ps1
chr12	107748526	107748772	chr12	107723742	107735488	4930465M20Rik	-13039	1	1	2	TRUE			Slc38a9				chr10	49788474	49788908	chr10	49093679	49788754	Grik2	0	1	1	2	TRUE			Olfr1371
chr12	108212229	108212452	chr12	108203599	108275393	Ccdc85c	0	1	1	2	TRUE			Cdc20b				chr10	50638813	50639067	chr10	50592668	50851202	Ascc3	0	1	1	2	TRUE			Tcf7
chr12	108217702	108217964	chr12	108203599	108275393	Ccdc85c	0	1	1	2	TRUE			4930467J12Rik				chr10	50673263	50673482	chr10	50592668	50851202	Ascc3	0	1	1	2	TRUE			Vdac1
chr12	108219174	108219411	chr12	108203599	108275393	Ccdc85c	0	1	1	2	TRUE			Gm6416				chr10	50868334	50868729	chr10	50592668	50851202	Ascc3	-17133	1	1	2	TRUE			Fstl4
chr12	108244983	108245197	chr12	108203599	108275393	Ccdc85c	0	1	1	2	TRUE			Flnb				chr10	50910590	50910964	chr10	50895650	50989152	Sim1	0	1	1	2	TRUE			Hspa4
chr12	108318113	108318378	chr12	108306269	108328300	Hhipl1	0	1	1	2	TRUE			Dnase1l3				chr10	51404940	51405450	chr10	51480611	51486329	Lilr4b	75162	1	1	2	TRUE			Zcchc10
chr12	108327716	108328004	chr12	108306269	108328300	Hhipl1	0	1	1	2	TRUE			Fam107a				chr10	51571330	51571508	chr10	51585449	51590460	Fam162b	13942	1	1	2	TRUE			Sowaha
chr12	108328205	108328442	chr12	108306269	108328300	Hhipl1	0	1	1	2	TRUE			Fhit				chr10	51584466	51585182	chr10	51585449	51590460	Fam162b	268	1	1	2	TRUE			Kif3a
chr12	108606015	108606363	chr12	108554719	108688515	Evl	0	1	1	2	TRUE			Ptprg				chr10	51998967	51999234	chr10	52022501	52028471	Vgll2	23268	1	1	2	TRUE			Il4
chr12	108966392	108966638	chr12	108894271	109028452	Wdr25	0	1	1	2	TRUE			Fezf2				chr10	52217736	52218077	chr10	52233618	52321378	Dcbld1	15542	1	1	2	TRUE			Rad50
chr12	109067135	109067582	chr12	109032181	109068217	Begain	0	1	1	2	TRUE			Atxn7				chr10	52636412	52636599	chr10	52690500	53111622	Slc35f1	53902	1	1	2	TRUE			Pdlim4
chr12	109595630	109595954	chr12	109589192	109600330	Rtl1	0	1	1	2	TRUE			Slc4a7				chr10	53341273	53341503	chr10	53273442	53379883	Cep85l	0	1	1	2	TRUE			P4ha2
chr12	110238596	110238783	chr12	110275384	110278068	Dio3os	36602	1	1	2	TRUE			Rarb				chr10	53519152	53519684	chr10	53498442	53518989	Gm20597	-164	1	1	2	TRUE			4933405E24Rik
chr12	110463720	110464254	chr12	110447223	110571690	Ppp2r5c	0	1	1	2	TRUE			Nr1d2				chr10	53528349	53528698	chr10	53536315	53629957	Mcm9	7618	1	1	2	TRUE			Acsl6
chr12	110512778	110513015	chr12	110447223	110571690	Ppp2r5c	0	1	1	2	TRUE			Ube2e2				chr10	53536669	53536848	chr10	53536315	53629957	Mcm9	0	1	1	2	TRUE			Fnip1
chr12	110689237	110689621	chr12	110691035	110696395	Hsp90aa1	1415	1	1	2	TRUE			Nid2				chr10	53616029	53616425	chr10	53536315	53629957	Mcm9	0	1	1	2	TRUE			Rapgef6
chr12	110974407	110974611	chr12	110976419	110978618	Ankrd9	1809	1	1	2	TRUE			Saysd1				chr10	53772451	53772767	chr10	53633144	53750909	Fam184a	-21543	1	1	2	TRUE			Lyrm7
chr12	111166593	111167065	chr12	111159849	111184491	4930595D18Rik	0	1	1	2	TRUE			Kcnk5				chr10	53777933	53778272	chr10	53633144	53750909	Fam184a	-27025	1	1	2	TRUE			Tnip1
chr12	111347106	111347295	chr12	111292971	111377718	Cdc42bpb	0	1	1	2	TRUE			Kcnk16				chr10	53959828	53960009	chr10	53904784	54075737	Man1a	0	1	1	2	TRUE			Anxa6
chr12	111730321	111730913	chr12	111713268	111734224	Coa8	0	1	1	2	TRUE			Cfap70				chr10	57571356	57571641	chr10	57515774	57532529	Serinc1	-38828	1	1	2	TRUE			Ccdc69
chr12	111850008	111850339	chr12	111828457	111908055	Ppp1r13b	0	1	1	2	TRUE			Usp54				chr10	58405426	58406157	chr10	58323546	58424691	Lims1	0	1	1	2	TRUE			Slc36a3
chr12	111851896	111852090	chr12	111828457	111908055	Ppp1r13b	0	1	1	2	TRUE			Vcl				chr10	58627637	58627902	chr10	58600787	58675696	Edar	0	1	1	2	TRUE			Sparc
chr12	111867691	111868670	chr12	111828457	111908055	Ppp1r13b	0	1	1	2	TRUE			Samd8				chr10	59608133	59608666	chr10	59446983	59616692	Mcu	0	1	1	2	TRUE			Atox1
chr12	112087144	112087494	chr12	111971558	112068854	Tdrd9	-18291	1	1	2	TRUE			Lrmda				chr10	60066597	60066776	chr10	60002804	60099990	Ascc1	0	1	1	2	TRUE			G3bp1
chr12	112445317	112445543	chr12	112428283	112435338	B020018J22Rik	-9980	1	1	2	TRUE			Gm32123				chr10	60078594	60078828	chr10	60002804	60099990	Ascc1	0	1	1	2	TRUE			Nmur2
chr12	112511049	112511306	chr12	112500183	112511160	Tmem179	0	1	1	2	TRUE			Zmiz1				chr10	60351877	60352103	chr10	60302749	60696490	Cdh23	0	1	1	2	TRUE			4933424L21Rik
chr12	112517965	112518361	chr12	112500183	112511160	Tmem179	-6806	1	1	2	TRUE			Zcchc24				chr10	60381380	60381653	chr10	60302749	60696490	Cdh23	0	1	1	2	TRUE			Hand1
chr12	112577863	112578064	chr12	112588766	112615557	Inf2	10703	1	1	2	TRUE			4933413J09Rik				chr10	60569193	60569405	chr10	60302749	60696490	Cdh23	0	1	1	2	TRUE			Larp1
chr12	112666007	112666304	chr12	112653820	112674276	Akt1	0	1	1	2	TRUE			Dennd6a				chr10	60670249	60670522	chr10	60302749	60696490	Cdh23	0	1	1	2	TRUE			Gm12250
chr12	117588416	117589000	chr12	117516525	117759737	Rapgef5	0	1	1	2	TRUE			Pde12				chr10	60686341	60686546	chr10	60302749	60696490	Cdh23	0	1	1	2	TRUE			Igtp
chr12	118217418	118217619	chr12	118231685	118301440	Sp4	14067	1	1	2	TRUE			Erc2				chr10	60778576	60778812	chr10	60762593	60831581	Unc5b	0	1	1	2	TRUE			4930438A08Rik
chr12	118794216	118794710	chr12	118846328	118852578	Sp8	51619	1	1	2	TRUE			Wnt5a				chr10	60826909	60827147	chr10	60762593	60831581	Unc5b	0	1	1	2	TRUE			Lypd8
chr12	118999231	118999468	chr12	118867823	118966421	Abcb5	-32811	1	1	2	TRUE			Stab1				chr10	61052194	61052496	chr10	61031302	61038080	Gm20611	-14115	1	1	2	TRUE			Olfr224
chr12	119352115	119352355	chr12	119443409	119466932	Macc1	91055	1	1	2	TRUE			Phf7				chr10	61068952	61069527	chr10	61089330	61094329	Pcbd1	19804	1	1	2	TRUE			Olfr322
chr13	4075401	4075945	chr13	4059590	4090422	Akr1c14	0	1	1	2	TRUE			Galnt15				chr10	61211769	61211984	chr10	61197111	61273419	Adamts14	0	1	1	2	TRUE			Olfr317
chr13	6452244	6452999	chr13	6548156	6580036	Pitrm1	95158	1	1	2	TRUE			Chat				chr10	61334505	61334774	chr10	61319656	61383523	Pald1	0	1	1	2	TRUE			Olfr316
chr13	8272790	8272966	chr13	8202865	8760442	Adarb2	0	1	1	2	TRUE			Tmem273				chr10	61394305	61394679	chr10	61319656	61383523	Pald1	-10783	1	1	2	TRUE			Fam183b
chr13	8374604	8374982	chr13	8202865	8760442	Adarb2	0	1	1	2	TRUE			Wdfy4				chr10	61492212	61492400	chr10	61475832	61582228	Lrrc20	0	1	1	2	TRUE			Obscn
chr13	8469822	8470020	chr13	8202865	8760442	Adarb2	0	1	1	2	TRUE			Arhgap22				chr10	61626909	61627114	chr10	61595294	61629464	Npffr1	0	1	1	2	TRUE			Iba57
chr13	9181436	9182178	chr13	9093880	9174451	Larp4b	-6986	1	1	2	TRUE			A630023A22Rik				chr10	61657841	61658195	chr10	61648620	61674165	Ppa1	0	1	1	2	TRUE			Arf1
chr13	9225869	9226064	chr13	9276524	9668926	Dip2c	50461	1	1	2	TRUE			Sncg				chr10	61782885	61783967	chr10	61738646	61783864	Macroh2a2	0	1	1	2	TRUE			Wnt3a
chr13	9547865	9548133	chr13	9276524	9668926	Dip2c	0	1	1	2	TRUE			Bmpr1a				chr10	61906278	61906597	chr10	61838233	61979108	Col13a1	0	1	1	2	TRUE			Wnt9a
chr13	10046238	10046464	chr13	9876612	10360803	Chrm3	0	1	1	2	TRUE			Mir297-1				chr10	61977145	61977605	chr10	61838233	61979108	Col13a1	0	1	1	2	TRUE			Mprip
chr13	11483212	11483434	chr13	11522051	11525682	Zp4-ps	38618	1	1	2	TRUE			Grid1				chr10	62105309	62105555	chr10	62107655	62110968	Fam241b	2101	1	1	2	TRUE			Pemt
chr13	12412154	12412341	chr13	12395374	12438893	Heatr1	0	1	1	2	TRUE			Ccser2				chr10	62275360	62275664	chr10	62268854	62340421	Hk1	0	1	1	2	TRUE			Rai1
chr13	12502756	12503020	chr13	12471208	12520450	Edaradd	0	1	1	2	TRUE			2610528A11Rik				chr10	62294084	62294258	chr10	62268854	62340421	Hk1	0	1	1	2	TRUE			Tom1l2
chr13	13612942	13613137	chr13	13590408	13777440	Lyst	0	1	1	2	TRUE			Nrg3				chr10	62321461	62321804	chr10	62268854	62340421	Hk1	0	1	1	2	TRUE			Myo15
chr13	14208050	14208628	chr13	14063783	14199603	Arid4b	-8448	1	1	2	TRUE			Sh2d4b				chr10	62411054	62411238	chr10	62383136	62422457	Hkdc1	0	1	1	2	TRUE			Aldh3a1
chr13	14557601	14557916	chr13	14226437	14523226	Hecw1	-34376	1	1	2	TRUE			Tspan14				chr10	62498250	62498794	chr10	62493832	62507757	Srgn	0	1	1	2	TRUE			Slc47a2
chr13	15763065	15763264	chr13	15781663	15802630	4933412O06Rik	18400	1	1	2	TRUE			Dydc2				chr10	62508455	62508705	chr10	62493832	62527445	Srgn	0	1	1	2	TRUE			Slc47a1
chr13	18776263	18777178	chr13	18717291	18866811	Vps41	0	1	1	2	TRUE			Ear1				chr10	62556515	62556802	chr10	62558469	62578457	Kifbp	1668	1	1	2	TRUE			Epn2
chr13	19177768	19178477	chr13	18948350	19150919	Amph	-26850	1	1	2	TRUE			Ear10				chr10	62683038	62683499	chr10	62659043	62726094	Stox1	0	1	1	2	TRUE			Grap
chr13	19461440	19461918	chr13	19462846	19504367	9330199G10Rik	929	1	1	2	TRUE			BC061237				chr10	62757063	62757261	chr10	62743927	62792368	Ccar1	0	1	1	2	TRUE			Specc1
chr13	21279300	21279854	chr13	21286428	21292686	Gpx5	6575	1	1	2	TRUE			Ptger2				chr10	63100114	63100465	chr10	63099784	63101280	Atoh7	0	1	1	2	TRUE			Adora2b
chr13	22341371	22341568	chr13	22327910	22328807	Vmn1r197	-12565	1	1	2	TRUE			Gm10371				chr10	64076615	64076810	chr10	63430097	65003667	Ctnna3	0	1	1	2	TRUE			Ncor1
chr13	22423840	22424113	chr13	22441271	22442243	Vmn1r-ps103	17159	1	1	2	TRUE			Gch1				chr10	64822344	64822610	chr10	63430097	65003667	Ctnna3	0	1	1	2	TRUE			Ubb
chr13	22429278	22429536	chr13	22441271	22442243	Vmn1r-ps103	11736	1	1	2	TRUE			Wdhd1				chr10	65938386	65938731	chr10	65875787	65908239	Gm30853	-30148	1	1	2	TRUE			Zfp286
chr13	23449329	23449609	chr13	23456992	23465901	Btn1a1	7384	1	1	2	TRUE			4930538L07Rik				chr10	66932604	66932858	chr10	66912189	66920384	1110002J07Rik	-12221	1	1	2	TRUE			Fbxw10
chr13	23463918	23464227	chr13	23456992	23465901	Btn1a1	0	1	1	2	TRUE			Peli2				chr10	67111940	67112124	chr10	67009188	67096988	Reep3	-14953	1	1	2	TRUE			Tvp23b
chr13	24104801	24105119	chr13	24012480	24280771	Carmil1	0	1	1	2	TRUE			Slc35f4				chr10	67187130	67187354	chr10	67127087	67256326	Jmjd1c	0	1	1	2	TRUE			Hs3st3b1
chr13	24254156	24254334	chr13	24012480	24280771	Carmil1	0	1	1	2	TRUE			Olfr722				chr10	67251883	67252165	chr10	67127087	67256326	Jmjd1c	0	1	1	2	TRUE			Hs3st3a1
chr13	24515285	24515536	chr13	24327403	24477289	Cmah	-37997	1	1	2	TRUE			Olfr731				chr10	67804891	67805280	chr10	67886104	67912662	Zfp365	80825	1	1	2	TRUE			Elac2
chr13	24642004	24642288	chr13	24582188	24733806	Ripor2	0	1	1	2	TRUE			Pnp2				chr10	67871953	67872170	chr10	67886104	67912662	Zfp365	13935	1	1	2	TRUE			Map2k4
chr13	24862607	24862791	chr13	24845130	24901439	D130043K22Rik	0	1	1	2	TRUE			Rnase9				chr10	68158291	68158542	chr10	68095592	68278726	Arid5b	0	1	1	2	TRUE			Dnah9
chr13	26244942	26245277	chr13	26283158	26312406	1700092E19Rik	37882	1	1	2	TRUE			Gm30214				chr10	68221926	68222487	chr10	68095592	68278726	Arid5b	0	1	1	2	TRUE			Shisa6
chr13	28826390	28826569	chr13	28460033	28885422	2610307P16Rik	0	1	1	2	TRUE			Cebpe				chr10	68238746	68239531	chr10	68095592	68278726	Arid5b	0	1	1	2	TRUE			Gm12298
chr13	29242670	29242910	chr13	29191745	29855673	Cdkal1	0	1	1	2	TRUE			Slc7a8				chr10	68249177	68249798	chr10	68095592	68278726	Arid5b	0	1	1	2	TRUE			Tmem220
chr13	29726334	29726674	chr13	29191745	29855673	Cdkal1	0	1	1	2	TRUE			Dhrs4				chr10	68268775	68269062	chr10	68095592	68278726	Arid5b	0	1	1	2	TRUE			Adprm
chr13	29769673	29769921	chr13	29191745	29855673	Cdkal1	0	1	1	2	TRUE			Gzmf				chr10	68319277	68319723	chr10	68319064	68321142	4930545H06Rik	0	1	1	2	TRUE			2310065F04Rik
chr13	30137177	30137448	chr13	30136489	30246694	Mboat1	0	1	1	2	TRUE			Il17d				chr10	68354735	68355055	chr10	68319064	68321142	4930545H06Rik	-33594	1	1	2	TRUE			Gas7
chr13	30188540	30188761	chr13	30136489	30246694	Mboat1	0	1	1	2	TRUE			Zdhhc20				chr10	68431454	68431724	chr10	68430955	68541875	Cabcoco1	0	1	1	2	TRUE			Rcvrn
chr13	30499295	30500999	chr13	30540311	30545316	Uqcrfs1	39313	1	1	2	TRUE			Micu2				chr10	68724103	68724785	chr10	68723745	68782654	Tmem26	0	1	1	2	TRUE			Usp43
chr13	31544943	31545316	chr13	31558169	31560974	Foxq1	12854	1	1	2	TRUE			Fgf9				chr10	68970650	68970895	chr10	69020739	69033888	Gm33035	49845	1	1	2	TRUE			Stx8
chr13	31805700	31805905	chr13	31806645	31810635	Foxc1	741	1	1	2	TRUE			Atp8a2				chr10	69230496	69230820	chr10	69208551	69291784	Rhobtb1	0	1	1	2	TRUE			Ntn1
chr13	32018830	32019111	chr13	31819585	32338544	Gmds	0	1	1	2	TRUE			Spata13				chr10	69252648	69252900	chr10	69208551	69291784	Rhobtb1	0	1	1	2	TRUE			Pik3r5
chr13	32091719	32091996	chr13	31819585	32338544	Gmds	0	1	1	2	TRUE			Tnfrsf19				chr10	69306696	69306914	chr10	69208551	69291784	Rhobtb1	-14913	1	1	2	TRUE			Pik3r6
chr13	32234127	32234361	chr13	31819585	32338544	Gmds	0	1	1	2	TRUE			Sacs				chr10	69321012	69321627	chr10	69335145	69352912	Cdk1	13519	1	1	2	TRUE			Ccdc42os
chr13	32849248	32849525	chr13	32842091	32851185	Serpinb1a	0	1	1	2	TRUE			1700109G14Rik				chr10	69630735	69630909	chr10	69533707	70027436	Ank3	0	1	1	2	TRUE			Ndel1
chr13	34046486	34046770	chr13	34037640	34074074	Bphl	0	1	1	2	TRUE			4930556J02Rik				chr10	69662473	69662721	chr10	69533707	70027436	Ank3	0	1	1	2	TRUE			Rnf222
chr13	34103169	34103955	chr13	34084154	34113272	4930447K03Rik	0	1	1	2	TRUE			Dleu7				chr10	69706099	69706312	chr10	69533707	70027436	Ank3	0	1	1	2	TRUE			Rpl26
chr13	34348373	34348616	chr13	34179169	34345218	Slc22a23	-3156	1	1	2	TRUE			Gucy1b2				chr10	69845864	69846144	chr10	69533707	70027436	Ank3	0	1	1	2	TRUE			Aurkb
chr13	34616544	34617600	chr13	34627839	34652681	Pxdc1	10240	1	1	2	TRUE			Fam124a				chr10	69888517	69888711	chr10	69533707	70027436	Ank3	0	1	1	2	TRUE			Aloxe3
chr13	34726216	34726613	chr13	34734849	34747617	Fam50b	8237	1	1	2	TRUE			Xkr6				chr10	70180853	70181119	chr10	70097120	70193200	Ccdc6	0	1	1	2	TRUE			Alox8
chr13	34964760	34964976	chr13	34946613	34963809	Eci3	-952	1	1	2	TRUE			Ints9				chr10	70186279	70186610	chr10	70097120	70193200	Ccdc6	0	1	1	2	TRUE			Gucy2e
chr13	35886266	35886506	chr13	35895103	35906347	Rpp40	8598	1	1	2	TRUE			Scara3				chr10	70318729	70318937	chr10	70245275	70285951	Slc16a9	-32779	1	1	2	TRUE			Cntrob
chr13	37969440	37969651	chr13	37971400	37994208	Ssr1	1750	1	1	2	TRUE			Bnip3l				chr10	70598441	70599880	chr10	70557685	70599291	Phyhipl	0	1	1	2	TRUE			Kcnab3
chr13	38175088	38175275	chr13	38151293	38198577	Dsp	0	1	1	2	TRUE			Slc25a37				chr10	71159288	71159653	chr10	70922829	71159690	Bicc1	0	1	1	2	TRUE			Dnah2
chr13	38288122	38288307	chr13	38345715	38500314	Bmp6	57409	1	1	2	TRUE			Gm16677				chr10	71218227	71218487	chr10	71225476	71238044	Tfam	6990	1	1	2	TRUE			Wrap53
chr13	39821829	39822051	chr13	39824178	39831175	A230103O09Rik	2128	1	1	2	TRUE			Pebp4				chr10	71339032	71339622	chr10	71330493	71344849	Cisd1	0	1	1	2	TRUE			Sox15
chr13	40846255	40846628	chr13	40859767	40960892	Gcnt2	13140	1	1	2	TRUE			Bin3				chr10	73099312	73099974	chr10	72973302	73086705	A330049N07Rik	-12608	1	1	2	TRUE			Cd68
chr13	40848036	40848215	chr13	40859767	40960892	Gcnt2	11553	1	1	2	TRUE			Piwil2				chr10	74148088	74148306	chr10	73821866	74507600	Pcdh15	0	1	1	2	TRUE			Tnk1
chr13	41366892	41367089	chr13	41309915	41487360	Nedd9	0	1	1	2	TRUE			Lgi3				chr10	74612219	74612475	chr10	73821866	74634765	Pcdh15	0	1	1	2	TRUE			Dlg4
chr13	41801294	41801627	chr13	41763147	41847488	Adtrp	0	1	1	2	TRUE			Xpo7				chr10	74892591	74892779	chr10	74957476	75032553	Rsph14	64698	1	1	2	TRUE			Rnasek
chr13	41929797	41929977	chr13	41865914	41913092	Gm10790	-16706	1	1	2	TRUE			Gm4251				chr10	74973296	74973477	chr10	74957476	75032553	Rsph14	0	1	1	2	TRUE			Alox12
chr13	42049573	42049772	chr13	42052020	42185026	Hivep1	2249	1	1	2	TRUE			Cysltr2				chr10	74994550	74994824	chr10	74957476	75032553	Rsph14	0	1	1	2	TRUE			Zmynd15
chr13	42914294	42914475	chr13	42680798	43138512	Phactr1	0	1	1	2	TRUE			Rcbtb2				chr10	75021127	75021452	chr10	74957476	75032553	Rsph14	0	1	1	2	TRUE			Mink1
chr13	42915099	42915336	chr13	42680798	43138512	Phactr1	0	1	1	2	TRUE			Htr2a				chr10	75070290	75070593	chr10	75060895	75184923	Bcr	0	1	1	2	TRUE			Gp1ba
chr13	43042459	43042830	chr13	42680798	43138512	Phactr1	0	1	1	2	TRUE			Lrch1				chr10	75182491	75182817	chr10	75060895	75184923	Bcr	0	1	1	2	TRUE			Scimp
chr13	43240005	43240316	chr13	43195518	43304172	Gfod1	0	1	1	2	TRUE			Mir466f-3				chr10	75233142	75233384	chr10	75212072	75312400	Specc1l	0	1	1	2	TRUE			Rabep1
chr13	43250817	43251026	chr13	43195518	43304172	Gfod1	0	1	1	2	TRUE			Siah3				chr10	75295084	75295275	chr10	75212072	75312400	Specc1l	0	1	1	2	TRUE			Nlrp1b
chr13	43542833	43543149	chr13	43538405	43560191	Mcur1	0	1	1	2	TRUE			Nufip1				chr10	75446350	75446862	chr10	75449509	75463104	4933407G14Rik	2648	1	1	2	TRUE			Nlrp1c-ps
chr13	44026794	44027074	chr13	44121166	44125179	Gm5083	94093	1	1	2	TRUE			Serp2				chr10	75486308	75486670	chr10	75506813	75517381	Gucd1	20144	1	1	2	TRUE			4930401O10Rik
chr13	44356008	44356267	chr13	44439726	44457567	1700029N11Rik	83460	1	1	2	TRUE			1700108F19Rik				chr10	75550039	75550224	chr10	75550124	75560330	Lrrc75b	0	1	1	2	TRUE			Aipl1
chr13	44475697	44476085	chr13	44472422	44480327	Gm34084	0	1	1	2	TRUE			Dgkh				chr10	75686907	75687117	chr10	75646109	75764357	Cabin1	0	1	1	2	TRUE			Pitpnm3
chr13	44982809	44983071	chr13	44922079	45002096	Dtnbp1	0	1	1	2	TRUE			Zfp957				chr10	75853556	75853899	chr10	75859352	75860277	Mif	5454	1	1	2	TRUE			4930563E22Rik
chr13	45406715	45406915	chr13	45389741	45411940	Mylip	0	1	1	2	TRUE			Elf1				chr10	75912576	75912765	chr10	75896768	75921614	Smarcb1	0	1	1	2	TRUE			Fbxo39
chr13	45911763	45912035	chr13	45549755	45964991	Atxn1	0	1	1	2	TRUE			Gm32815				chr10	75932085	75932329	chr10	75923221	75932502	Mmp11	0	1	1	2	TRUE			Tekt1
chr13	46440276	46440548	chr13	46418299	46431099	Rbm24	-9178	1	1	2	TRUE			Tdrd3				chr10	76326598	76326877	chr10	76263048	76345291	Dip2a	0	1	1	2	TRUE			Mybbp1a
chr13	47152468	47152924	chr13	47122719	47247991	Rnf144b	0	1	1	2	TRUE			Pcdh9				chr10	76634532	76634750	chr10	76597834	76623630	Col6a2	-10903	1	1	2	TRUE			Spns3
chr13	47171244	47171423	chr13	47122719	47247991	Rnf144b	0	1	1	2	TRUE			Bora				chr10	77070000	77070475	chr10	77052178	77113705	Col18a1	0	1	1	2	TRUE			Ankfy1
chr13	48149521	48150057	chr13	48044230	48262623	A330033J07Rik	0	1	1	2	TRUE			Klf12				chr10	77082631	77082807	chr10	77052178	77113705	Col18a1	0	1	1	2	TRUE			Zzef1
chr13	48925849	48926066	chr13	48879215	48968060	Fam120a	0	1	1	2	TRUE			Lmo7				chr10	77159009	77159871	chr10	77052178	77166530	Col18a1	0	1	1	2	TRUE			Camkk1
chr13	49321467	49321643	chr13	49263109	49309208	Fgd3	-12260	1	1	2	TRUE			Gm34758				chr10	77303940	77304238	chr10	77290726	77418273	Adarb1	0	1	1	2	TRUE			Itgae
chr13	50293359	50293549	chr13	50261814	50262869	2310081J21Rik	-30491	1	1	2	TRUE			Slain1				chr10	77440467	77440650	chr10	77418375	77420939	Gm17769	-19529	1	1	2	TRUE			Shpk
chr13	50298673	50299410	chr13	50261814	50262869	2310081J21Rik	-35805	1	1	2	TRUE			4930432J09Rik				chr10	77566735	77566951	chr10	77530369	77565708	Itgb2	-1028	1	1	2	TRUE			Aspa
chr13	50299653	50299972	chr13	50261814	50262869	2310081J21Rik	-36785	1	1	2	TRUE			Obi1				chr10	78149170	78149619	chr10	78162065	78169755	Gatd3a	12447	1	1	2	TRUE			Olfr392
chr13	51842661	51842878	chr13	51846674	51848474	Gadd45g	3797	1	1	2	TRUE			D130009I18Rik				chr10	78243615	78243867	chr10	78185422	78244645	Trappc10	0	1	1	2	TRUE			Olfr398
chr13	52053475	52053854	chr13	52096740	52124160	4921525O09Rik	42887	1	1	2	TRUE			Slitrk5				chr10	78244049	78244304	chr10	78185422	78244645	Trappc10	0	1	1	2	TRUE			Rap1gap2
chr13	52100170	52100401	chr13	52096740	52124160	4921525O09Rik	0	1	1	2	TRUE			Gpc5				chr10	78278963	78279500	chr10	78271562	78351700	Agpat3	0	1	1	2	TRUE			Cluh
chr13	52610582	52610809	chr13	52583436	52648792	Syk	0	1	1	2	TRUE			Abcc4				chr10	78470926	78471176	chr10	78436746	78464948	Pdxk	-5979	1	1	2	TRUE			Smg6
chr13	53059519	53059846	chr13	53109316	53286124	Ror2	49471	1	1	2	TRUE			Cldn10				chr10	78605210	78605516	chr10	78611668	78618074	Olfr1357	6153	1	1	2	TRUE			Rtn4rl1
chr13	53120250	53120434	chr13	53109316	53286124	Ror2	0	1	1	2	TRUE			Dzip1				chr10	78606981	78607223	chr10	78611668	78618074	Olfr1357	4446	1	1	2	TRUE			Rpa1
chr13	53257126	53257589	chr13	53109316	53286124	Ror2	0	1	1	2	TRUE			Uggt2				chr10	78746288	78746493	chr10	78746923	78753067	Ccdc105	431	1	1	2	TRUE			Slc43a2
chr13	53949768	53949959	chr13	53912262	53915748	E130119H09Rik	-34021	1	1	2	TRUE			Mbnl2				chr10	78746982	78747683	chr10	78746923	78753067	Ccdc105	0	1	1	2	TRUE			Pitpna
chr13	54825690	54825924	chr13	54789404	54796775	Tspan17	-28916	1	1	2	TRUE			Ipo5				chr10	78787818	78788001	chr10	78780495	78814825	Slc1a6	0	1	1	2	TRUE			Crk
chr13	54826204	54827031	chr13	54789404	54796775	Tspan17	-29430	1	1	2	TRUE			Farp1				chr10	78953862	78954236	chr10	78955206	78956139	Olfr8	971	1	1	2	TRUE			Ywhae
chr13	54950120	54950401	chr13	54949410	55006018	Unc5a	0	1	1	2	TRUE			Dock9				chr10	79695198	79695692	chr10	79689019	79695261	Gzmm	0	1	1	2	TRUE			Gm12339
chr13	55021436	55021898	chr13	55005984	55021385	Hk3	-52	1	1	2	TRUE			Ubac2				chr10	79717812	79718216	chr10	79697304	80369637	Bc1	0	1	1	2	TRUE			Rph3al
chr13	55429391	55429729	chr13	55417957	55426804	F12	-2588	1	1	2	TRUE			Timm8a2				chr10	79729205	79729817	chr10	79697304	80369637	Bc1	0	1	1	2	TRUE			1700016K19Rik
chr13	55487414	55488017	chr13	55473427	55488076	Dbn1	0	1	1	2	TRUE			Pcca				chr10	79788521	79788814	chr10	79697304	80369637	Bc1	0	1	1	2	TRUE			Nxn
chr13	56055838	56056037	chr13	56073621	56135550	Macroh2a1	17585	1	1	2	TRUE			AA536875				chr10	79798389	79798707	chr10	79697304	80369637	Bc1	0	1	1	2	TRUE			Abr
chr13	56113448	56113752	chr13	56073621	56135550	Macroh2a1	0	1	1	2	TRUE			Nalcn				chr10	79834935	79835225	chr10	79697304	80369637	Bc1	0	1	1	2	TRUE			Slc6a4
chr13	56294090	56294362	chr13	56288642	56296551	Cxcl14	0	1	1	2	TRUE			Fgf14				chr10	79866011	79866335	chr10	79697304	80369637	Bc1	0	1	1	2	TRUE			Ssh2
chr13	56582109	56582360	chr13	56609585	56639359	Tgfbi	27226	1	1	2	TRUE			Fbxo4				chr10	79874408	79874617	chr10	79697304	80369637	Bc1	0	1	1	2	TRUE			Coro6
chr13	56615296	56615753	chr13	56609585	56639359	Tgfbi	0	1	1	2	TRUE			C6				chr10	79880687	79880935	chr10	79697304	80369637	Bc1	0	1	1	2	TRUE			Git1
chr13	57785229	57785448	chr13	57421194	57908332	Spock1	0	1	1	2	TRUE			Prkaa1				chr10	79921409	79921818	chr10	79697304	80369637	Bc1	0	1	1	2	TRUE			Sez6
chr13	59561537	59561886	chr13	59449534	59557347	Agtpbp1	-4191	1	1	2	TRUE			Ptger4				chr10	79946829	79947082	chr10	79697304	80369637	Bc1	0	1	1	2	TRUE			Phf12
chr13	59676841	59677057	chr13	59634995	59675784	Golm1	-1058	1	1	2	TRUE			Dab2				chr10	79958267	79958527	chr10	79697304	80369637	Bc1	0	1	1	2	TRUE			Supt6
chr13	59735263	59735444	chr13	59733649	59737470	4930528D03Rik	0	1	1	2	TRUE			Osmr				chr10	79994405	79994790	chr10	79697304	80369637	Bc1	0	1	1	2	TRUE			Slc13a2
chr13	60660830	60661032	chr13	60601946	60763191	Dapk1	0	1	1	2	TRUE			Lifr				chr10	80080524	80080732	chr10	79697304	80369637	Bc1	0	1	1	2	TRUE			Slc46a1
chr13	60826180	60826360	chr13	60842611	60864416	4930486L24Rik	16252	1	1	2	TRUE			Gdnf				chr10	80097444	80097677	chr10	79697304	80369637	Bc1	0	1	1	2	TRUE			Sarm1
chr13	62854668	62854910	chr13	62836883	62858400	Fbp2	0	1	1	2	TRUE			Slc1a3				chr10	80115805	80116197	chr10	79697304	80369637	Bc1	0	1	1	2	TRUE			Tnfaip1
chr13	63324420	63324605	chr13	63240028	63326096	Aopep	0	1	1	2	TRUE			Nadk2				chr10	80151233	80151571	chr10	79697304	80369637	Bc1	0	1	1	2	TRUE			Nlk
chr13	63364379	63364648	chr13	63304708	63431745	Fancc	0	1	1	2	TRUE			Ttc23l				chr10	80270014	80270491	chr10	79697304	80369637	Bc1	0	1	1	2	TRUE			Lyrm9
chr13	63442792	63444261	chr13	63304708	63431745	Fancc	-11048	1	1	2	TRUE			Adamts12				chr10	80357849	80358278	chr10	79697304	80369637	Bc1	0	1	1	2	TRUE			Nos2
chr13	63521084	63521376	chr13	63508327	63565735	Ptch1	0	1	1	2	TRUE			Pdzd2				chr10	80386781	80387016	chr10	80380354	80387651	Mex3d	0	1	1	2	TRUE			Lgals9
chr13	64295110	64295312	chr13	64289797	64312710	Prxl2c	0	1	1	2	TRUE			Cdh6				chr10	80495427	80496573	chr10	80494905	80517260	Onecut3	0	1	1	2	TRUE			Ksr1
chr13	64306145	64306365	chr13	64289797	64312710	Prxl2c	0	1	1	2	TRUE			Acot10				chr10	80548650	80548956	chr10	80540925	80561560	Rexo1	0	1	1	2	TRUE			Wsb1
chr13	68520685	68521609	chr13	68560779	68582104	Mtrr	39171	1	1	2	TRUE			Cdh18				chr10	80684311	80684491	chr10	80685252	80701820	Mob3a	762	1	1	2	TRUE			Nf1
chr13	69487760	69488168	chr13	69497958	69533864	Tent4a	9791	1	1	2	TRUE			Gm48957				chr10	80807811	80808287	chr10	80805239	80807679	Amh	-133	1	1	2	TRUE			Rab11fip4
chr13	69888819	69889238	chr13	69959832	69963437	4933416O17Rik	70595	1	1	2	TRUE			Retreg1				chr10	80843786	80844421	chr10	80832800	80843798	Lingo3	0	1	1	2	TRUE			Utp6
chr13	70643635	70643934	chr13	70588688	70637634	Ice1	-6002	1	1	2	TRUE			Fbxl7				chr10	80856323	80856499	chr10	80855274	80868708	Sppl2b	0	1	1	2	TRUE			Crlf3
chr13	72006259	72006528	chr13	71958231	71963723	Irx1	-42537	1	1	2	TRUE			Trio				chr10	81167379	81167692	chr10	81153965	81167720	Pias4	0	1	1	2	TRUE			Atad5
chr13	72007672	72007934	chr13	71958231	71963723	Irx1	-43950	1	1	2	TRUE			Ctnnd2				chr10	81252494	81253485	chr10	81252934	81262981	Matk	0	1	1	2	TRUE			Myo1d
chr13	73505675	73505960	chr13	73467230	73516413	Lpcat1	0	1	1	2	TRUE			Ropn1l				chr10	81268110	81268327	chr10	81268171	81273247	Apba3	0	1	1	2	TRUE			Tmem98
chr13	73508929	73509159	chr13	73467230	73516413	Lpcat1	0	1	1	2	TRUE			Sdc2				chr10	81303740	81304007	chr10	81292962	81319974	Pip5k1c	0	1	1	2	TRUE			4930507D10Rik
chr13	73876717	73876931	chr13	73818533	73847631	Nkd2	-29087	1	1	2	TRUE			Mtdh				chr10	81341678	81341886	chr10	81335261	81343359	Gipc3	0	1	1	2	TRUE			Asic2
chr13	74026228	74026491	chr13	74009418	74035753	Tppp	0	1	1	2	TRUE			Matn2				chr10	81502726	81502904	chr10	81502313	81524225	Gna15	0	1	1	2	TRUE			Ccl2
chr13	74232341	74232705	chr13	74211117	74292331	Ahrr	0	1	1	2	TRUE			Nipal2				chr10	81536957	81537312	chr10	81528723	81545162	Gna11	0	1	1	2	TRUE			Ccl1
chr13	75709419	75709619	chr13	75707483	75772358	Ell2	0	1	1	2	TRUE			Stk3				chr10	82699522	82699859	chr10	82699006	82741392	Hcfc2	0	1	1	2	TRUE			Gm11426
chr13	77538065	77538406	chr13	77135535	77613679	2210408I21Rik	0	1	1	2	TRUE			Osr2				chr10	82783228	82783407	chr10	82748699	82764141	Nfyb	-19088	1	1	2	TRUE			Slfn5
chr13	77569833	77570053	chr13	77135535	77613679	2210408I21Rik	0	1	1	2	TRUE			Vps13b				chr10	82796823	82797002	chr10	82812122	82824242	1700028I16Rik	15121	1	1	2	TRUE			Gas2l2
chr13	77576644	77576918	chr13	77135535	77613679	2210408I21Rik	0	1	1	2	TRUE			Zfp706				chr10	83095471	83095717	chr10	82985496	83195891	Chst11	0	1	1	2	TRUE			Ccl5
chr13	77920830	77921207	chr13	77708689	78166240	Fam172a	0	1	1	2	TRUE			Grhl2				chr10	83100910	83101149	chr10	82985496	83195891	Chst11	0	1	1	2	TRUE			Ccl9
chr13	78055618	78055822	chr13	77708689	78166240	Fam172a	0	1	1	2	TRUE			Baalc				chr10	83101511	83101896	chr10	82985496	83195891	Chst11	0	1	1	2	TRUE			Ccl3
chr13	78138739	78138983	chr13	77708689	78166240	Fam172a	0	1	1	2	TRUE			AU022793				chr10	83168418	83168856	chr10	82985496	83195891	Chst11	0	1	1	2	TRUE			Wfdc21
chr13	82644329	82644741	chr13	82698274	82698333	Mir3961	53534	1	1	2	TRUE			9330182O14Rik				chr10	83197704	83198376	chr10	82985496	83195891	Chst11	-1814	1	1	2	TRUE			Hnf1b
chr13	88828457	88828645	chr13	88821471	89323225	Edil3	0	1	1	2	TRUE			Abra				chr10	83219851	83220057	chr10	83231138	83337817	Slc41a2	11082	1	1	2	TRUE			Ddx52
chr13	91084779	91085395	chr13	90935348	91223987	Atg10	0	1	1	2	TRUE			Angpt1				chr10	83265745	83266350	chr10	83231138	83337817	Slc41a2	0	1	1	2	TRUE			Synrg
chr13	91638488	91638825	chr13	91461096	91701245	Ssbp2	0	1	1	2	TRUE			Emc2				chr10	83399735	83400034	chr10	83360220	83368835	D10Wsu102e	-30901	1	1	2	TRUE			Gm11437
chr13	92267192	92267375	chr13	92211877	92355003	Msh3	0	1	1	2	TRUE			Trps1				chr10	83712045	83712493	chr10	83722864	83762762	1500009L16Rik	10372	1	1	2	TRUE			Acaca
chr13	92316096	92316711	chr13	92211877	92355003	Msh3	0	1	1	2	TRUE			Slc30a8				chr10	83993008	83993391	chr10	84036559	84100697	Gm34184	43169	1	1	2	TRUE			1700109G15Rik
chr13	92653718	92654332	chr13	92611137	92711946	Serinc5	0	1	1	2	TRUE			Med30				chr10	84056260	84056618	chr10	84036559	84100697	Gm34184	0	1	1	2	TRUE			Car4
chr13	92733425	92733634	chr13	92751585	92794818	Thbs4	17952	1	1	2	TRUE			Ext1				chr10	84146194	84146387	chr10	84036559	84100697	Gm34184	-45498	1	1	2	TRUE			1700125H20Rik
chr13	94262740	94263020	chr13	94201309	94285831	Scamp1	0	1	1	2	TRUE			Deptor				chr10	84401973	84402410	chr10	84370899	84440668	Nuak1	0	1	1	2	TRUE			Appbp2os
chr13	94439361	94439664	chr13	94358959	94566316	Ap3b1	0	1	1	2	TRUE			Sntb1				chr10	84408836	84409243	chr10	84370899	84440668	Nuak1	0	1	1	2	TRUE			Ppm1d
chr13	94732475	94732720	chr13	94788919	94842923	Tbca	56200	1	1	2	TRUE			Slc22a22				chr10	84507651	84507892	chr10	84488292	84497676	4930463O16Rik	-9976	1	1	2	TRUE			Bcas3
chr13	94857108	94857421	chr13	94788919	94842923	Tbca	-14186	1	1	2	TRUE			Fam91a1				chr10	84549062	84549383	chr10	84547416	84553338	Platr7	0	1	1	2	TRUE			2610027K06Rik
chr13	95534763	95535105	chr13	95511729	95525240	F2rl1	-9524	1	1	2	TRUE			Fer1l6				chr10	84701217	84701470	chr10	84622297	84727178	Polr3b	0	1	1	2	TRUE			Tbx4
chr13	95912281	95912623	chr13	95627176	95891922	Iqgap2	-20360	1	1	2	TRUE			Mtss1				chr10	84882709	84882929	chr10	84756047	84906536	Rfx4	0	1	1	2	TRUE			Gm20759
chr13	95987464	95987669	chr13	95959442	96132577	Sv2c	0	1	1	2	TRUE			Nsmce2				chr10	84886510	84886688	chr10	84756047	84906536	Rfx4	0	1	1	2	TRUE			Med13
chr13	96039359	96039794	chr13	95959442	96132577	Sv2c	0	1	1	2	TRUE			Gm19510				chr10	84986093	84986328	chr10	84917612	85018337	Ric8b	0	1	1	2	TRUE			Vmp1
chr13	96363803	96364231	chr13	96388293	96415587	Poc5	24063	1	1	2	TRUE			4933412E24Rik				chr10	85035259	85035563	chr10	84917612	85018337	Ric8b	-16923	1	1	2	TRUE			Cltc
chr13	96496761	96497123	chr13	96480686	96519187	Polk	0	1	1	2	TRUE			D030024E09Rik				chr10	85161819	85162177	chr10	85131699	85185054	Cry1	0	1	1	2	TRUE			Ypel2
chr13	96572230	96572845	chr13	96542734	96640167	Cert1	0	1	1	2	TRUE			Myc				chr10	85651717	85651997	chr10	85386813	85660292	Btbd11	0	1	1	2	TRUE			Hsf5
chr13	97235119	97235318	chr13	97241104	97253040	Enc1	5787	1	1	2	TRUE			Pvt1				chr10	85953521	85953764	chr10	85938636	85957793	Rtcb	0	1	1	2	TRUE			Tspoap1
chr13	97295588	97296064	chr13	97241104	97253040	Enc1	-42549	1	1	2	TRUE			Gsdmc				chr10	85989537	85989731	chr10	85959690	86011860	Bpifc	0	1	1	2	TRUE			Mks1
chr13	97729090	97729370	chr13	97733497	97747411	5330416C01Rik	4128	1	1	2	TRUE			Cyrib				chr10	86088794	86089263	chr10	86048745	86498896	Syn3	0	1	1	2	TRUE			Cuedc1
chr13	97976844	97977313	chr13	97898594	98206165	Arhgef28	0	1	1	2	TRUE			Asap1				chr10	86093213	86093726	chr10	86048745	86498896	Syn3	0	1	1	2	TRUE			Msi2
chr13	98015163	98015525	chr13	97898594	98206165	Arhgef28	0	1	1	2	TRUE			Adcy8				chr10	86158317	86158806	chr10	86048745	86498896	Syn3	0	1	1	2	TRUE			Akap1
chr13	98283689	98283899	chr13	98263075	98274754	Ankra2	-8936	1	1	2	TRUE			Kcnq3				chr10	86161842	86162189	chr10	86048745	86498896	Syn3	0	1	1	2	TRUE			Scpep1os
chr13	98768498	98768734	chr13	98723405	98815449	Fcho2	0	1	1	2	TRUE			Lrrc6				chr10	86234585	86235073	chr10	86048745	86498896	Syn3	0	1	1	2	TRUE			Coil
chr13	99820780	99821173	chr13	99898482	99900683	Cartpt	77310	1	1	2	TRUE			Ccn4				chr10	86365711	86366047	chr10	86048745	86498896	Syn3	0	1	1	2	TRUE			Nog
chr13	100234000	100234425	chr13	100211739	100247336	Naip5	0	1	1	2	TRUE			St3gal1				chr10	86808212	86808500	chr10	86779004	86838389	Nt5dc3	0	1	1	2	TRUE			Ankfn1
chr13	101695644	101696027	chr13	101680760	101768217	Pik3r1	0	1	1	2	TRUE			1700012I11Rik				chr10	87488898	87489226	chr10	87490818	87493660	Ascl1	1593	1	1	2	TRUE			Pctp
chr13	101734091	101734524	chr13	101680760	101768217	Pik3r1	0	1	1	2	TRUE			Zfat				chr10	87552791	87553123	chr10	87521794	87584137	Pah	0	1	1	2	TRUE			Tmem100
chr13	102625478	102625759	chr13	102693546	102706631	Cd180	67788	1	1	2	TRUE			Khdrbs3				chr10	87596584	87597066	chr10	87521794	87584137	Pah	-12448	1	1	2	TRUE			Hlf
chr13	102689915	102690171	chr13	102693546	102706631	Cd180	3376	1	1	2	TRUE			Fam135b				chr10	87760545	87760848	chr10	87858264	87937047	Igf1	97417	1	1	2	TRUE			Stxbp4
chr13	102833874	102834055	chr13	102732488	103334492	Mast4	0	1	1	2	TRUE			Col22a1				chr10	87854555	87854880	chr10	87858264	87937047	Igf1	3385	1	1	2	TRUE			Gm34938
chr13	103572265	103572635	chr13	103591394	103707633	Gm30551	18760	1	1	2	TRUE			Trappc9				chr10	88054724	88054916	chr10	88091071	88092374	Pmch	36156	1	1	2	TRUE			Spag9
chr13	103756456	103756664	chr13	103741612	103764582	Srek1	0	1	1	2	TRUE			Ago2				chr10	88146737	88147191	chr10	88091397	88146941	Parpbp	0	1	1	2	TRUE			Wfikkn2
chr13	103957394	103957693	chr13	103818785	103920586	Erbin	-36809	1	1	2	TRUE			Gpr20				chr10	88458001	88458366	chr10	88459586	88473236	Sycp3	1221	1	1	2	TRUE			Ankrd40
chr13	103996156	103996551	chr13	104023438	104109614	Nln	26888	1	1	2	TRUE			Ptp4a3				chr10	89256814	89257362	chr10	88948993	89257790	Ano4	0	1	1	2	TRUE			Cacna1g
chr13	104222490	104222687	chr13	104205121	104228844	Ppwd1	0	1	1	2	TRUE			Gm6569				chr10	89437923	89438265	chr10	89408822	89443967	Gas2l3	0	1	1	2	TRUE			Gm11545
chr13	104288235	104288653	chr13	104287834	104496695	Adamts6	0	1	1	2	TRUE			Ly6m				chr10	89630062	89630342	chr10	89638719	89686294	Scyl2	8378	1	1	2	TRUE			AA623943
chr13	104991673	104991971	chr13	104947152	105054930	Rgs7bp	0	1	1	2	TRUE			Ly6e				chr10	89873022	89874129	chr10	89873508	90973300	Anks1b	0	1	1	2	TRUE			Gm11544
chr13	107520733	107521119	chr13	107469821	107479188	AI197445	-41546	1	1	2	TRUE			Gpihbp1				chr10	90216619	90216918	chr10	89873508	90973300	Anks1b	0	1	1	2	TRUE			Ppp1r9b
chr13	107798168	107798405	chr13	107724616	107890064	Zswim6	0	1	1	2	TRUE			Gsdmd				chr10	90864753	90864994	chr10	89873508	90973300	Anks1b	0	1	1	2	TRUE			Dlx3
chr13	107810309	107810679	chr13	107724616	107890064	Zswim6	0	1	1	2	TRUE			Oplah				chr10	91141532	91141849	chr10	91147570	91170550	Tmpo	5722	1	1	2	TRUE			Dlx4
chr13	108329725	108330092	chr13	108316336	108389557	Depdc1b	0	1	1	2	TRUE			Gpaa1				chr10	91858821	91859115	chr10	91888828	91953580	Gm31592	29714	1	1	2	TRUE			Tac4
chr13	108390699	108390920	chr13	108316336	108389557	Depdc1b	-1143	1	1	2	TRUE			Cyc1				chr10	92162469	92162850	chr10	92081745	92165178	Rmst	0	1	1	2	TRUE			Spop
chr13	108813055	108813312	chr13	108654176	109955969	Pde4d	0	1	1	2	TRUE			Csf2rb				chr10	93006605	93007245	chr10	92775608	93081622	Cfap54	0	1	1	2	TRUE			Ngfr
chr13	108856992	108857198	chr13	108654176	109955969	Pde4d	0	1	1	2	TRUE			C1qtnf6				chr10	93177881	93178153	chr10	93160875	93241342	Cdk17	0	1	1	2	TRUE			B130006D01Rik
chr13	108937344	108937540	chr13	108654176	109955969	Pde4d	0	1	1	2	TRUE			Gm10863				chr10	93273757	93273939	chr10	93247415	93311159	Elk3	0	1	1	2	TRUE			Zfp652
chr13	109234309	109234486	chr13	108654176	109955969	Pde4d	0	1	1	2	TRUE			Csnk1e				chr10	93370153	93370585	chr10	93336210	93348879	Gm17745	-21275	1	1	2	TRUE			Gm38958
chr13	109519469	109519724	chr13	108654176	109955969	Pde4d	0	1	1	2	TRUE			Kcnj4				chr10	93425796	93426120	chr10	93433106	93433162	Mir7688	6987	1	1	2	TRUE			Gngt2
chr13	109768181	109768402	chr13	108654176	109955969	Pde4d	0	1	1	2	TRUE			Npcd				chr10	93432357	93432730	chr10	93433106	93433162	Mir7688	377	1	1	2	TRUE			Igf2bp1
chr13	110368696	110368911	chr13	110352614	110357172	Gapt	-11525	1	1	2	TRUE			Cbx7				chr10	93471540	93471735	chr10	93453395	93484896	Lta4h	0	1	1	2	TRUE			Gm53
chr13	110403186	110403559	chr13	110395043	110400843	Plk2	-2344	1	1	2	TRUE			Rangap1				chr10	93577502	93577758	chr10	93540631	93584326	Ccdc38	0	1	1	2	TRUE			Hoxb9
chr13	110560641	110561057	chr13	110627244	110642741	Gm33045	66188	1	1	2	TRUE			Mei1				chr10	93768286	93768620	chr10	93641048	93745972	Ntn4	-22315	1	1	2	TRUE			Hoxb5os
chr13	111572008	111572343	chr13	111522349	111549909	Gm15290	-22100	1	1	2	TRUE			Ccdc134				chr10	93830121	93830378	chr10	93819979	93859425	Usp44	0	1	1	2	TRUE			Gm11529
chr13	111574342	111574581	chr13	111522349	111549909	Gm15290	-24434	1	1	2	TRUE			Nfam1				chr10	93918737	93919389	chr10	93858489	93891202	Metap2	-27536	1	1	2	TRUE			Skap1
chr13	111655680	111656120	chr13	111686177	111718594	Mier3	30058	1	1	2	TRUE			Cyb5r3				chr10	94072623	94072849	chr10	94036000	94145339	Fgd6	0	1	1	2	TRUE			D030028A08Rik
chr13	112379936	112380381	chr13	112288450	112384002	Ankrd55	0	1	1	2	TRUE			Ttll1				chr10	94356686	94356902	chr10	94311948	94590954	Tmcc3	0	1	1	2	TRUE			Osbpl7
chr13	112674169	112674443	chr13	112660765	112738752	Slc38a9	0	1	1	2	TRUE			Bik				chr10	94808456	94808877	chr10	94790865	94944845	Plxnc1	0	1	1	2	TRUE			Tbx21
chr13	112711815	112712257	chr13	112660765	112738752	Slc38a9	0	1	1	2	TRUE			Scube1				chr10	95075139	95075585	chr10	95120581	95145825	Gm29684	44997	1	1	2	TRUE			Arhgap23
chr13	113023836	113024066	chr13	113035378	113091135	Cdc20b	11313	1	1	2	TRUE			Sult4a1				chr10	95087920	95088486	chr10	95120581	95145825	Gm29684	32096	1	1	2	TRUE			Srcin1
chr13	113031735	113031991	chr13	113035378	113091135	Cdc20b	3388	1	1	2	TRUE			Pnpla5				chr10	95145585	95145906	chr10	95120581	95145825	Gm29684	0	1	1	2	TRUE			2410003L11Rik
chr13	114542167	114542371	chr13	114586511	114607084	4930467J12Rik	44141	1	1	2	TRUE			Pnpla3				chr10	95151179	95151373	chr10	95120581	95145825	Gm29684	-5355	1	1	2	TRUE			Epop
chr13	117173367	117173588	chr13	117130024	117135884	Gm6416	-37484	1	1	2	TRUE			Shisal1				chr10	95194050	95194315	chr10	95174739	95323709	Cradd	0	1	1	2	TRUE			Pcgf2
chr14	7944680	7944898	chr14	7817956	7951587	Flnb	0	1	1	2	TRUE			Rtl6				chr10	95291312	95291654	chr10	95174739	95323709	Cradd	0	1	1	2	TRUE			Lasp1
chr14	7971813	7972324	chr14	7965189	7994182	Dnase1l3	0	1	1	2	TRUE			Ribc2				chr10	95414428	95414785	chr10	95411489	95415283	Socs2	0	1	1	2	TRUE			Plxdc1
chr14	8317292	8317653	chr14	8296269	8317607	Fam107a	0	1	1	2	TRUE			Atxn10				chr10	95557431	95557672	chr10	95547006	95564146	Nudt4	0	1	1	2	TRUE			Stac2
chr14	10198719	10199444	chr14	9550093	10453458	Fhit	0	1	1	2	TRUE			AU022754				chr10	95708098	95708289	chr10	95730325	95739363	Gm47708	22037	1	1	2	TRUE			Neurod2
chr14	11554935	11555129	chr14	11553552	12242039	Ptprg	0	1	1	2	TRUE			Celsr1				chr10	96094141	96094380	chr10	95940662	96045518	Eea1	-48624	1	1	2	TRUE			Ppp1r1b
chr14	12340632	12340818	chr14	12341891	12345865	Fezf2	1074	1	1	2	TRUE			Gramd4				chr10	96646427	96646677	chr10	96617000	96622811	Btg1	-23617	1	1	2	TRUE			Stard3
chr14	14054343	14054622	chr14	14012490	14107301	Atxn7	0	1	1	2	TRUE			Tbc1d22a				chr10	98857527	98857743	chr10	98914641	99026143	Atp2b1	56899	1	1	2	TRUE			Pgap3
chr14	14716762	14717061	chr14	14703024	14799943	Slc4a7	0	1	1	2	TRUE			Ppp6r2				chr10	99162155	99162335	chr10	99107081	99198074	Poc1b	0	1	1	2	TRUE			Ikzf3
chr14	14806627	14806823	chr14	14703024	14799943	Slc4a7	-6685	1	1	2	TRUE			Alg10b				chr10	99182158	99182395	chr10	99107081	99198074	Poc1b	0	1	1	2	TRUE			Gsdma
chr14	16629631	16629809	chr14	16430839	17082331	Rarb	0	1	1	2	TRUE			Cpne8				chr10	99247299	99248015	chr10	99263230	99267489	Dusp6	15216	1	1	2	TRUE			Med24
chr14	18233957	18234168	chr14	18204055	18239106	Nr1d2	0	1	1	2	TRUE			Kif21a				chr10	99524794	99525148	chr10	99609170	99658134	Gm20110	84023	1	1	2	TRUE			Casc3
chr14	18574682	18574987	chr14	18573565	18893413	Ube2e2	0	1	1	2	TRUE			Abcd2				chr10	99592215	99592400	chr10	99609170	99658134	Gm20110	16771	1	1	2	TRUE			Rapgefl1
chr14	19771337	19771517	chr14	19751256	19811787	Nid2	0	1	1	2	TRUE			Pdzrn4				chr10	99641916	99642205	chr10	99609170	99658134	Gm20110	0	1	1	2	TRUE			Rara
chr14	20101593	20101792	chr14	20075635	20083172	Saysd1	-18422	1	1	2	TRUE			Gxylt1				chr10	99926484	99926782	chr10	100015820	100100415	Kitl	89039	1	1	2	TRUE			Tns4
chr14	20163178	20163370	chr14	20140057	20181782	Kcnk5	0	1	1	2	TRUE			Irak4				chr10	99981119	99981512	chr10	100015820	100100415	Kitl	34309	1	1	2	TRUE			Ccr7
chr14	20265552	20265728	chr14	20261374	20269269	Kcnk16	0	1	1	2	TRUE			Tmem117				chr10	100629824	100630191	chr10	100592385	100618391	1700017N19Rik	-11434	1	1	2	TRUE			Krt10
chr14	20419324	20420021	chr14	20394189	20452225	Cfap70	0	1	1	2	TRUE			Ano6				chr10	101614375	101614628	chr10	101681486	102391468	Mgat4c	66859	1	1	2	TRUE			Gm11564
chr14	20576249	20576426	chr14	20548911	20618354	Usp54	0	1	1	2	TRUE			Arid2				chr10	102511612	102511928	chr10	102512221	102546560	Rassf9	294	1	1	2	TRUE			Krt19
chr14	20896921	20897139	chr14	20929397	21033676	Vcl	32259	1	1	2	TRUE			Scaf11				chr10	102916884	102917213	chr10	103007846	103028777	Alx1	90634	1	1	2	TRUE			Zfp385c
chr14	21807239	21807454	chr14	21750530	21798726	Samd8	-8514	1	1	2	TRUE			Pced1b				chr10	103029725	103030111	chr10	103007846	103028777	Alx1	-949	1	1	2	TRUE			Dhx58
chr14	22009748	22010181	chr14	22019711	23056088	Lrmda	9531	1	1	2	TRUE			Tmem106c				chr10	103235651	103235905	chr10	103063301	103236322	Lrriq1	0	1	1	2	TRUE			Rab5c
chr14	22348715	22349095	chr14	22019711	23056088	Lrmda	0	1	1	2	TRUE			Olfr288				chr10	105114926	105115140	chr10	105187663	105574479	Tmtc2	72524	1	1	2	TRUE			Stat3
chr14	22989637	22991325	chr14	22019711	23056088	Lrmda	0	1	1	2	TRUE			Wnt10b				chr10	105442288	105442546	chr10	105187663	105574479	Tmtc2	0	1	1	2	TRUE			Atp6v0a1
chr14	25112980	25113382	chr14	25109260	25112930	Gm32123	-51	1	1	2	TRUE			Spats2				chr10	105714507	105715043	chr10	105763184	105841380	Mettl25	48142	1	1	2	TRUE			Tubg1
chr14	25386278	25386661	chr14	25459184	25666743	Zmiz1	72524	1	1	2	TRUE			Fmnl3				chr10	106470254	106470529	chr10	106470309	106933468	Ppfia2	0	1	1	2	TRUE			Plekhh3
chr14	25392891	25393237	chr14	25459184	25666743	Zmiz1	65948	1	1	2	TRUE			Asic1				chr10	106535812	106536124	chr10	106470309	106933468	Ppfia2	0	1	1	2	TRUE			Cntnap1
chr14	25719302	25719664	chr14	25711643	25769072	Zcchc24	0	1	1	2	TRUE			Lima1				chr10	107102470	107102984	chr10	106933516	107123637	Acss3	0	1	1	2	TRUE			Psme3
chr14	25760930	25761109	chr14	25711643	25769072	Zcchc24	0	1	1	2	TRUE			Fam186a				chr10	107340783	107341293	chr10	107271830	107425143	Lin7a	0	1	1	2	TRUE			Aarsd1
chr14	26357353	26357586	chr14	26357546	26400456	4933413J09Rik	0	1	1	2	TRUE			Dip2b				chr10	107726131	107726991	chr10	107514363	107719941	Ptprq	-6191	1	1	2	TRUE			LOC666331
chr14	26568831	26569043	chr14	26573857	26634322	Dennd6a	4815	1	1	2	TRUE			Mettl7a1				chr10	108178511	108178699	chr10	108162097	108279985	Ppp1r12a	0	1	1	2	TRUE			Arl4d
chr14	26672337	26672544	chr14	26664116	26669846	Pde12	-2492	1	1	2	TRUE			Slc11a2				chr10	108710482	108710792	chr10	108497649	109009111	Syt1	0	1	1	2	TRUE			Etv4
chr14	27781321	27781588	chr14	27622406	28478537	Erc2	0	1	1	2	TRUE			Letmd1				chr10	110733441	110733754	chr10	110745438	110787384	E2f7	11685	1	1	2	TRUE			Meox1
chr14	28182735	28182999	chr14	27622406	28478537	Erc2	0	1	1	2	TRUE			Bin2				chr10	110949829	110950032	chr10	110941779	111010009	Zdhhc17	0	1	1	2	TRUE			Sost
chr14	28505451	28505768	chr14	28505472	28527447	Wnt5a	0	1	1	2	TRUE			Scn8a				chr10	110976127	110976301	chr10	110941779	111010009	Zdhhc17	0	1	1	2	TRUE			Nags
chr14	31166156	31166417	chr14	31139016	31168641	Stab1	0	1	1	2	TRUE			Fignl2				chr10	110991907	110992567	chr10	110941779	111010009	Zdhhc17	0	1	1	2	TRUE			Lsm12
chr14	31234079	31234267	chr14	31237688	31251315	Phf7	3422	1	1	2	TRUE			Ankrd33				chr10	111040081	111040263	chr10	110941779	111010066	Zdhhc17	-30016	1	1	2	TRUE			Adam11
chr14	31934762	31935265	chr14	32029102	32058326	Galnt15	93838	1	1	2	TRUE			Acvrl1				chr10	111094185	111094379	chr10	111164801	111297247	Osbpl8	70423	1	1	2	TRUE			Gjc1
chr14	32032457	32032780	chr14	32029102	32058326	Galnt15	0	1	1	2	TRUE			Smim41				chr10	111336159	111336448	chr10	111298678	111301736	Bbs10	-34424	1	1	2	TRUE			C1ql1
chr14	32045515	32045741	chr14	32029102	32058326	Galnt15	0	1	1	2	TRUE			Krt80				chr10	111446048	111446467	chr10	111473226	111498150	Nap1l1	26760	1	1	2	TRUE			2410004I01Rik
chr14	32464627	32464816	chr14	32408202	32465909	Chat	0	1	1	2	TRUE			Krt85				chr10	111516305	111516546	chr10	111506285	111508649	Phlda1	-7657	1	1	2	TRUE			Dcakd
chr14	32798318	32798840	chr14	32785962	32817968	Tmem273	0	1	1	2	TRUE			Soat2				chr10	111925611	111925863	chr10	111972694	111988430	Krr1	46832	1	1	2	TRUE			Plcd3
chr14	32955239	32955614	chr14	32959546	33185066	Wdfy4	3933	1	1	2	TRUE			Zfp740				chr10	111984641	111984862	chr10	111972694	111988430	Krr1	0	1	1	2	TRUE			Fmnl1
chr14	33276248	33276646	chr14	33216822	33369936	Arhgap22	0	1	1	2	TRUE			Rarg				chr10	112076076	112076283	chr10	112060188	112078510	Glipr1l1	0	1	1	2	TRUE			Map3k14
chr14	33330918	33331391	chr14	33216822	33369936	Arhgap22	0	1	1	2	TRUE			Espl1				chr10	112138712	112139001	chr10	112141749	112160327	Glipr1l3	2749	1	1	2	TRUE			Plekhm1
chr14	34106848	34107080	chr14	34051129	34102754	A630023A22Rik	-4095	1	1	2	TRUE			Amhr2				chr10	112863428	112863654	chr10	112837751	112845807	Gm3942	-17622	1	1	2	TRUE			Gosr2
chr14	34367053	34367235	chr14	34370273	34374669	Sncg	3039	1	1	2	TRUE			Hoxc10				chr10	112895333	112895541	chr10	112925427	112929026	Atxn7l3b	29887	1	1	2	TRUE			Wnt9b
chr14	34488978	34489287	chr14	34411067	34502546	Bmpr1a	0	1	1	2	TRUE			Hoxc4				chr10	115328544	115328836	chr10	115340739	115362249	Tmem19	11904	1	1	2	TRUE			Wnt3
chr14	34639900	34641445	chr14	34645143	34653574	Mir297-1	3699	1	1	2	TRUE			Smug1				chr10	115367351	115367582	chr10	115368397	115384435	Thap2	816	1	1	2	TRUE			Nsf
chr14	35397924	35398136	chr14	34820135	35581115	Grid1	0	1	1	2	TRUE			Cbx5				chr10	115435648	115436040	chr10	115384958	115432771	Zfc3h1	-2878	1	1	2	TRUE			Arf2
chr14	35399437	35399742	chr14	34820135	35581115	Grid1	0	1	1	2	TRUE			Nfe2				chr10	115478543	115479428	chr10	115450313	115587780	Lgr5	0	1	1	2	TRUE			Kansl1
chr14	35476530	35476774	chr14	34820135	35581115	Grid1	0	1	1	2	TRUE			Ppp1r1a				chr10	115505258	115505560	chr10	115450313	115587780	Lgr5	0	1	1	2	TRUE			Itgb3
chr14	36919157	36919497	chr14	36874935	36919535	Ccser2	0	1	1	2	TRUE			Glycam1				chr10	115585679	115585893	chr10	115450313	115587780	Lgr5	0	1	1	2	TRUE			Marchf10
chr14	36974737	36974923	chr14	36874935	36968764	Ccser2	-5974	1	1	2	TRUE			Naa60				chr10	115778415	115778883	chr10	115817283	115849893	Tspan8	38401	1	1	2	TRUE			Tanc2
chr14	37109824	37110027	chr14	37102139	37110101	2610528A11Rik	0	1	1	2	TRUE			Glis2				chr10	115988717	115989312	chr10	116018362	116274929	Ptprr	29051	1	1	2	TRUE			Gm11651
chr14	38746652	38747056	chr14	38368950	39473088	Nrg3	0	1	1	2	TRUE			Hmox2				chr10	116084152	116084367	chr10	116018362	116274929	Ptprr	0	1	1	2	TRUE			Ace3
chr14	38747248	38747437	chr14	38368950	39473088	Nrg3	0	1	1	2	TRUE			Mgrn1				chr10	116301405	116301590	chr10	116301373	116389538	Ptprb	0	1	1	2	TRUE			Map3k3
chr14	40789020	40789341	chr14	40811525	40893314	Sh2d4b	22185	1	1	2	TRUE			4930451G09Rik				chr10	116473923	116474504	chr10	116473162	116474986	Kcnmb4os2	0	1	1	2	TRUE			Ftsj3
chr14	40900416	40900628	chr14	40860383	40901673	Sh2d4b	0	1	1	2	TRUE			Gm41414				chr10	117025848	117026090	chr10	116986313	117025040	Best3	-809	1	1	2	TRUE			Scn4a
chr14	40960798	40961554	chr14	40906426	40966896	Tspan14	0	1	1	2	TRUE			Rbfox1				chr10	117040319	117040598	chr10	117045340	117046768	Lrrc10	4743	1	1	2	TRUE			Prr29
chr14	41034190	41034427	chr14	41049116	41069208	Dydc2	14690	1	1	2	TRUE			Grin2a				chr10	117045852	117046644	chr10	117045340	117046768	Lrrc10	0	1	1	2	TRUE			Tex2
chr14	43796700	43796938	chr14	43818764	43819639	Ear1	21827	1	1	2	TRUE			Clec16a				chr10	117088832	117089055	chr10	117070126	117148474	Frs2	0	1	1	2	TRUE			Pecam1
chr14	43877922	43878138	chr14	43922897	43923596	Ear10	44760	1	1	2	TRUE			Gm21859				chr10	117130137	117130339	chr10	117070126	117148474	Frs2	0	1	1	2	TRUE			Milr1
chr14	44502517	44502717	chr14	44500121	44506345	BC061237	0	1	1	2	TRUE			Litaf				chr10	117230014	117230223	chr10	117233752	117238681	9530003J23Rik	3530	1	1	2	TRUE			Kpna2
chr14	44514933	44516350	chr14	44500121	44506345	BC061237	-8589	1	1	2	TRUE			Gm4262				chr10	117330645	117330927	chr10	117344666	117376973	Cpsf6	13740	1	1	2	TRUE			Bptf
chr14	45019770	45020262	chr14	44988110	45003820	Ptger2	-15951	1	1	2	TRUE			Txndc11				chr10	117455449	117455745	chr10	117446022	117447435	Gm32141	-8015	1	1	2	TRUE			Pitpnc1
chr14	47115692	47116077	chr14	47097678	47116161	Gm10371	0	1	1	2	TRUE			Snx29				chr10	117595902	117596144	chr10	117629499	117687352	Cpm	33356	1	1	2	TRUE			Gm11650
chr14	47138933	47139191	chr14	47153894	47189413	Gch1	14704	1	1	2	TRUE			Shisa9				chr10	117659693	117660111	chr10	117629499	117687352	Cpm	0	1	1	2	TRUE			Cacng5
chr14	47165051	47165433	chr14	47153894	47189413	Gch1	0	1	1	2	TRUE			Ercc4				chr10	117672694	117672995	chr10	117629499	117687352	Cpm	0	1	1	2	TRUE			Prkca
chr14	47256876	47257197	chr14	47240943	47276857	Wdhd1	0	1	1	2	TRUE			Mrtfb				chr10	117836459	117836780	chr10	117814596	117845974	Rap1b	0	1	1	2	TRUE			Apoh
chr14	47751519	47751710	chr14	47757043	47757498	4930538L07Rik	5334	1	1	2	TRUE			Parn				chr10	117859841	117860172	chr10	117814596	117845974	Rap1b	-13868	1	1	2	TRUE			Cep112
chr14	48085673	48085920	chr14	48120868	48260883	Peli2	34949	1	1	2	TRUE			Pla2g10os				chr10	117899554	117899850	chr10	117925458	117948307	4933411E08Rik	25609	1	1	2	TRUE			Axin2
chr14	48207176	48207382	chr14	48120868	48260883	Peli2	0	1	1	2	TRUE			Ifitm7				chr10	117925930	117926198	chr10	117925458	117948307	4933411E08Rik	0	1	1	2	TRUE			Arsg
chr14	48237270	48237470	chr14	48120868	48260883	Peli2	0	1	1	2	TRUE			Abcc1				chr10	118052156	118052534	chr10	118141786	118168999	Mdm1	89253	1	1	2	TRUE			Wipi1
chr14	48289138	48289316	chr14	48120868	48260883	Peli2	-28256	1	1	2	TRUE			Prkdc				chr10	118083150	118083441	chr10	118141786	118168999	Mdm1	58346	1	1	2	TRUE			Map2k6
chr14	49525212	49525442	chr14	49298519	49525837	Slc35f4	0	1	1	2	TRUE			Fgd4				chr10	118110103	118110329	chr10	118141786	118168999	Mdm1	31458	1	1	2	TRUE			Sox9
chr14	49884781	49885018	chr14	49894257	49901941	Olfr722	9240	1	1	2	TRUE			Olfr19				chr10	118112420	118112803	chr10	118141786	118168999	Mdm1	28984	1	1	2	TRUE			Gm11681
chr14	50249760	50249997	chr14	50237902	50238883	Olfr731	-10878	1	1	2	TRUE			Ube2l3				chr10	118696222	118696421	chr10	118714480	118715726	Gm33337	18060	1	1	2	TRUE			1700012H19Rik
chr14	50976687	50976866	chr14	50956140	50964749	Pnp2	-11939	1	1	2	TRUE			Klhl22				chr10	118804640	118804931	chr10	118859348	118868903	Dyrk2	54418	1	1	2	TRUE			2610035D17Rik
chr14	51027685	51027947	chr14	51038458	51041867	Rnase9	10512	1	1	2	TRUE			Vpreb2				chr10	118954048	118954505	chr10	118920380	118927143	Gm38403	-26906	1	1	2	TRUE			4732490B19Rik
chr14	53072832	53073038	chr14	53032414	53039466	Gm30214	-33367	1	1	2	TRUE			Mir6366				chr10	119011030	119011224	chr10	119028289	119050499	Gm33677	17066	1	1	2	TRUE			Slc39a11
chr14	53084116	53084479	chr14	53032414	53039466	Gm30214	-44651	1	1	2	TRUE			Arvcf				chr10	119014020	119014299	chr10	119028289	119050499	Gm33677	13991	1	1	2	TRUE			Cpsf4l
chr14	54712666	54712986	chr14	54710362	54712174	Cebpe	-493	1	1	2	TRUE			Olfr165				chr10	119080627	119080889	chr10	119092904	119103107	1700064J06Rik	12016	1	1	2	TRUE			Cdc42ep4
chr14	54756372	54756651	chr14	54722214	54781886	Slc7a8	0	1	1	2	TRUE			B3gnt5				chr10	119168294	119169452	chr10	119198811	119240055	Cand1	29360	1	1	2	TRUE			Sdk2
chr14	55446257	55446521	chr14	55478757	55487577	Dhrs4	32237	1	1	2	TRUE			Klhl24				chr10	119436187	119436540	chr10	119413443	119426864	1700025F24Rik	-9324	1	1	2	TRUE			Gm11691
chr14	56194579	56194851	chr14	56205262	56211407	Gzmf	10412	1	1	2	TRUE			Vwa5b2				chr10	119452846	119453440	chr10	119454033	120077156	Grip1	594	1	1	2	TRUE			4932435O22Rik
chr14	57529491	57529721	chr14	57524828	57543166	Il17d	0	1	1	2	TRUE			Chrd				chr10	119691784	119692467	chr10	119454033	120077156	Grip1	0	1	1	2	TRUE			Dnaic2
chr14	57839974	57840177	chr14	57832701	57890336	Zdhhc20	0	1	1	2	TRUE			Magef1				chr10	120183015	120183766	chr10	120141647	120201597	Irak3	0	1	1	2	TRUE			Btbd17
chr14	57946918	57947342	chr14	57916279	57999262	Micu2	0	1	1	2	TRUE			Vps8				chr10	120216885	120217232	chr10	120208825	120224897	Tmbim4	0	1	1	2	TRUE			Gprc5c
chr14	58153792	58154113	chr14	58072685	58112720	Fgf9	-41073	1	1	2	TRUE			Igf2bp2				chr10	120247513	120247844	chr10	120227059	120232070	Llph	-15444	1	1	2	TRUE			Cd300a
chr14	59679801	59680098	chr14	59647530	60086914	Atp8a2	0	1	1	2	TRUE			Lpp				chr10	120474887	120475161	chr10	120361267	120476469	Hmga2	0	1	1	2	TRUE			Rab37
chr14	60015992	60016211	chr14	59647530	60086914	Atp8a2	0	1	1	2	TRUE			Fgf12				chr10	120698750	120699149	chr10	120765731	120774485	4921513I03Rik	66583	1	1	2	TRUE			Grin2c
chr14	60721956	60722178	chr14	60634704	60764556	Spata13	0	1	1	2	TRUE			Atp13a5				chr10	120744593	120745356	chr10	120765731	120774485	4921513I03Rik	20376	1	1	2	TRUE			Fdxr
chr14	61003283	61003531	chr14	60963833	61037987	Tnfrsf19	0	1	1	2	TRUE			Opa1				chr10	120826932	120827244	chr10	120781100	120898971	Msrb3	0	1	1	2	TRUE			Otop2
chr14	61112515	61112711	chr14	61138456	61215499	Sacs	25746	1	1	2	TRUE			Gm1968				chr10	120903850	120904299	chr10	120781100	120898971	Msrb3	-4880	1	1	2	TRUE			Kctd2
chr14	61288763	61289001	chr14	61292982	61305334	1700109G14Rik	3982	1	1	2	TRUE			9030404E10Rik				chr10	120938357	120938985	chr10	120923410	120979330	Lemd3	0	1	1	2	TRUE			Jpt1
chr14	61471204	61471527	chr14	61492687	61500382	4930556J02Rik	21161	1	1	2	TRUE			Cpn2				chr10	121090175	121090453	chr10	121034003	121100642	Wif1	0	1	1	2	TRUE			Nup85
chr14	62261742	62261971	chr14	62276228	62292979	Dleu7	14258	1	1	2	TRUE			Lrrc15				chr10	121330912	121331194	chr10	121263819	121351644	Tbc1d30	0	1	1	2	TRUE			Grb2
chr14	62440152	62440429	chr14	62392669	62456289	Gucy1b2	0	1	1	2	TRUE			Atp13a3				chr10	121521016	121521247	chr10	121546455	121586794	Tbk1	25209	1	1	2	TRUE			Tmem94
chr14	62563807	62564033	chr14	62555736	62608485	Fam124a	0	1	1	2	TRUE			Xxylt1				chr10	121533117	121533581	chr10	121546455	121586794	Tbk1	12875	1	1	2	TRUE			Recql5
chr14	63777837	63778018	chr14	63606529	63820410	Xkr6	0	1	1	2	TRUE			Acap2				chr10	121613633	121614117	chr10	121587379	121626332	Xpot	0	1	1	2	TRUE			Itgb4
chr14	64962819	64963009	chr14	64950044	65039835	Ints9	0	1	1	2	TRUE			Nrros				chr10	121689718	121690024	chr10	121641700	121693914	D930020B18Rik	0	1	1	2	TRUE			Trim65
chr14	65015199	65015382	chr14	64950044	65039835	Ints9	0	1	1	2	TRUE			Tnk2				chr10	121781088	121781464	chr10	121780990	122047315	Srgap1	0	1	1	2	TRUE			Evpl
chr14	65900508	65900782	chr14	65919394	65953744	Scara3	18613	1	1	2	TRUE			Heg1				chr10	122038603	122038780	chr10	121780990	122047315	Srgap1	0	1	1	2	TRUE			Galr2
chr14	66999652	66999881	chr14	66985239	67008877	Bnip3l	0	1	1	2	TRUE			Muc13				chr10	122051937	122052288	chr10	121780990	122047315	Srgap1	-4623	1	1	2	TRUE			Exoc7
chr14	69256060	69256262	chr14	69241850	69285103	Slc25a37	0	1	1	2	TRUE			Kalrn				chr10	122391536	122391761	chr10	122448498	122453453	Avpr1a	56738	1	1	2	TRUE			Rnf157
chr14	69280967	69281167	chr14	69241850	69285103	Slc25a37	0	1	1	2	TRUE			Adcy5				chr10	122472254	122472437	chr10	122448498	122453453	Avpr1a	-18802	1	1	2	TRUE			Cygb
chr14	69542836	69543122	chr14	69547956	69555387	Gm16677	4835	1	1	2	TRUE			Sema5b				chr10	122553196	122553418	chr10	122565022	122569891	A130077B15Rik	11605	1	1	2	TRUE			Mgat5b
chr14	69835338	69835558	chr14	69840406	69851960	Pebp4	4849	1	1	2	TRUE			Ndufb4				chr10	122558868	122559199	chr10	122565022	122569891	A130077B15Rik	5824	1	1	2	TRUE			Snhg20
chr14	70111046	70111296	chr14	70100092	70137959	Bin3	0	1	1	2	TRUE			Popdc2				chr10	122727251	122727681	chr10	122678761	122921974	Ppm1h	0	1	1	2	TRUE			Sec14l1
chr14	70370368	70370721	chr14	70372476	70429108	Piwil2	1756	1	1	2	TRUE			Lsamp				chr10	122782629	122783049	chr10	122678761	122921974	Ppm1h	0	1	1	2	TRUE			Septin9
chr14	70537962	70538238	chr14	70530820	70538324	Lgi3	0	1	1	2	TRUE			Zbtb20				chr10	123005371	123005676	chr10	122992060	123076505	Mon2	0	1	1	2	TRUE			Gm11733
chr14	70727989	70728327	chr14	70662125	70766628	Xpo7	0	1	1	2	TRUE			Nepro				chr10	123202171	123202558	chr10	123105005	123197019	Usp15	-5153	1	1	2	TRUE			Tmc8
chr14	71221886	71222063	chr14	71251272	71271059	Gm4251	29210	1	1	2	TRUE			Cd200				chr10	125317453	125317648	chr10	125219269	125328963	Slc16a7	0	1	1	2	TRUE			Socs3
chr14	73091055	73091463	chr14	73029127	73049114	Cysltr2	-41942	1	1	2	TRUE			Slc9c1				chr10	125370233	125370452	chr10	125219269	125328963	Slc16a7	-41271	1	1	2	TRUE			Pgs1
chr14	73091895	73092101	chr14	73029127	73049114	Cysltr2	-42782	1	1	2	TRUE			Phldb2				chr10	126809730	126810109	chr10	126788850	126793710	4930484H19Rik	-16021	1	1	2	TRUE			Cyth1
chr14	73163515	73163700	chr14	73142509	73184054	Rcbtb2	0	1	1	2	TRUE			6430553K19Rik				chr10	126853240	126853560	chr10	126868427	126901371	Atp23	14868	1	1	2	TRUE			Timp2
chr14	74659364	74659554	chr14	74640873	74706859	Htr2a	0	1	1	2	TRUE			Retnlg				chr10	126935598	126936013	chr10	126958022	126960997	Gm30539	22010	1	1	2	TRUE			Cant1
chr14	74788932	74789135	chr14	74754672	74947877	Lrch1	0	1	1	2	TRUE			Bbx				chr10	127123446	127123712	chr10	127094258	127121160	Os9	-2287	1	1	2	TRUE			C1qtnf1
chr14	74867202	74867402	chr14	74754672	74947877	Lrch1	0	1	1	2	TRUE			Nfkbiz				chr10	127226620	127226876	chr10	127225694	127263363	Kif5a	0	1	1	2	TRUE			Gm11747
chr14	75060509	75060784	chr14	75004109	75388146	Mir466f-3	0	1	1	2	TRUE			Impg2				chr10	127350566	127350897	chr10	127349401	127351848	Inhbe	0	1	1	2	TRUE			Rbfox3
chr14	75402604	75402919	chr14	75004109	75388146	Mir466f-3	-14459	1	1	2	TRUE			Lnp1				chr10	127485080	127485423	chr10	127380667	127499384	R3hdm2	0	1	1	2	TRUE			Enpp7
chr14	75459942	75460164	chr14	75455981	75526141	Siah3	0	1	1	2	TRUE			Cmss1				chr10	127569584	127569865	chr10	127538157	127621148	Lrp1	0	1	1	2	TRUE			Cbx8
chr14	76122039	76122284	chr14	76110890	76137379	Nufip1	0	1	1	2	TRUE			Ftdc1				chr10	127614659	127614979	chr10	127538157	127621148	Lrp1	0	1	1	2	TRUE			Cbx4
chr14	76532383	76532702	chr14	76532811	76556687	Serp2	110	1	1	2	TRUE			Epha6				chr10	128140633	128140845	chr10	128129469	128176568	Rbms2	0	1	1	2	TRUE			Tbc1d16
chr14	76714685	76714921	chr14	76677567	76687108	1700108F19Rik	-27578	1	1	2	TRUE			Epha3				chr10	128185985	128186221	chr10	128129469	128180297	Rbms2	-5689	1	1	2	TRUE			Gaa
chr14	78731420	78731905	chr14	78559349	78732729	Dgkh	0	1	1	2	TRUE			Htr1f				chr10	128358670	128359044	chr10	128337726	128362482	Cs	0	1	1	2	TRUE			Sgsh
chr14	79262723	79262991	chr14	79212354	79247367	Zfp957	-15357	1	1	2	TRUE			Cadm2				chr10	128720467	128720724	chr10	128720135	128737612	Dgka	0	1	1	2	TRUE			Slc26a11
chr14	79521556	79521863	chr14	79481193	79582491	Elf1	0	1	1	2	TRUE			D16Ertd519e				chr10	128731029	128731299	chr10	128720135	128737612	Dgka	0	1	1	2	TRUE			Endov
chr14	86307724	86307964	chr14	86264141	86299918	Gm32815	-7807	1	1	2	TRUE			4931420L22Rik				chr10	128811328	128812340	chr10	128805553	128819448	Dnajc14	0	1	1	2	TRUE			Gm11762
chr14	87464197	87464471	chr14	87416582	87515192	Tdrd3	0	1	1	2	TRUE			4930567J20Rik				chr10	128889219	128889532	chr10	128880523	128891718	Gdf11	0	1	1	2	TRUE			Rptor
chr14	93049195	93049434	chr14	93013699	93890669	Pcdh9	0	1	1	2	TRUE			Robo1				chr10	128891212	128891450	chr10	128880523	128891718	Gdf11	0	1	1	2	TRUE			Mir5098
chr14	99070562	99070853	chr14	99046376	99074540	Bora	0	1	1	2	TRUE			Robo2				chr10	129011440	129011721	chr10	129011286	129012216	Olfr763	0	1	1	2	TRUE			Aatk
chr14	99861369	99861617	chr14	99870639	100149796	Klf12	9023	1	1	2	TRUE			Nrip1				chr10	129680091	129680280	chr10	129681798	129682737	Olfr802	1519	1	1	2	TRUE			Ndufaf8
chr14	101894463	101894678	chr14	101729927	101934693	Lmo7	0	1	1	2	TRUE			Mir99ahg				chr11	3291998	3292278	chr11	3239901	3462990	Mir3470a	0	1	1	2	TRUE			2900052L18Rik
chr14	101946716	101946944	chr14	101729927	101934693	Lmo7	-12024	1	1	2	TRUE			Jam2				chr11	3352882	3353170	chr11	3239901	3462990	Mir3470a	0	1	1	2	TRUE			Bahcc1
chr14	103406512	103406775	chr14	103346898	103360480	Gm34758	-46033	1	1	2	TRUE			Cyyr1				chr11	3472622	3472950	chr11	3452436	3479831	8430429K09Rik	0	1	1	2	TRUE			Nploc4
chr14	103407685	103407965	chr14	103346898	103360480	Gm34758	-47206	1	1	2	TRUE			Gm32865				chr11	3495613	3495791	chr11	3494271	3504821	Inpp5j	0	1	1	2	TRUE			Mrpl12
chr14	103720506	103720848	chr14	103650227	103704907	Slain1	-15600	1	1	2	TRUE			Bach1				chr11	3515396	3515599	chr11	3514683	3517351	Selenom	0	1	1	2	TRUE			Myadml2
chr14	103739122	103739361	chr14	103650227	103704907	Slain1	-34216	1	1	2	TRUE			Cldn17				chr11	3602048	3602900	chr11	3639784	3647536	Tug1	36885	1	1	2	TRUE			Rfng
chr14	104039016	104039267	chr14	103977627	104027142	4930432J09Rik	-11875	1	1	2	TRUE			Krtap11-1				chr11	3761539	3761987	chr11	3703730	3774668	Osbp2	0	1	1	2	TRUE			Ccdc57
chr14	104473661	104473865	chr14	104477533	104522666	Obi1	3669	1	1	2	TRUE			Tiam1				chr11	3998169	3998612	chr11	3983635	3999328	Gal3st1	0	1	1	2	TRUE			Slc16a3
chr14	104704049	104704239	chr14	104639143	104966783	D130009I18Rik	0	1	1	2	TRUE			Hunk				chr11	4398509	4398778	chr11	4346382	4441082	Hormad2	0	1	1	2	TRUE			Cd7
chr14	105015635	105015885	chr14	104639143	104966783	D130009I18Rik	-48853	1	1	2	TRUE			Olig2				chr11	4460582	4461348	chr11	4346382	4441082	Hormad2	-19501	1	1	2	TRUE			Tex19.2
chr14	111677143	111677445	chr14	111675114	111683135	Slitrk5	0	1	1	2	TRUE			Olig1				chr11	4472811	4473133	chr11	4480867	4594815	Mtmr3	7735	1	1	2	TRUE			Uts2r
chr14	115393222	115393413	chr14	115092214	116525192	Gpc5	0	1	1	2	TRUE			A930006K02Rik				chr11	4605553	4605729	chr11	4480867	4594815	Mtmr3	-10739	1	1	2	TRUE			Hexdc
chr14	115405598	115405855	chr14	115092214	116525192	Gpc5	0	1	1	2	TRUE			Itsn1				chr11	4745240	4745468	chr11	4736892	4747179	Cabp7	0	1	1	2	TRUE			Tbcd
chr14	116063592	116063771	chr14	115092214	116525192	Gpc5	0	1	1	2	TRUE			Slc5a3				chr11	5059788	5059991	chr11	5054130	5065327	Gas2l1	0	1	1	2	TRUE			Rab10os
chr14	118571819	118572200	chr14	118482691	118676931	Abcc4	0	1	1	2	TRUE			Kcne2				chr11	5141207	5141460	chr11	5106264	5150074	Emid1	0	1	1	2	TRUE			Rab10
chr14	118656961	118657194	chr14	118482691	118676931	Abcc4	0	1	1	2	TRUE			Smim11				chr11	5151787	5152236	chr11	5106264	5152230	Emid1	0	1	1	2	TRUE			Kif3c
chr14	118812209	118812645	chr14	118787870	118874525	Cldn10	0	1	1	2	TRUE			Kcne1				chr11	5239683	5239976	chr11	5191552	5261610	Kremen1	0	1	1	2	TRUE			Dtnb
chr14	118881431	118881803	chr14	118875519	118922791	Dzip1	0	1	1	2	TRUE			2410124H12Rik				chr11	5243944	5244460	chr11	5191552	5261610	Kremen1	0	1	1	2	TRUE			Dnmt3a
chr14	119080815	119081244	chr14	118984984	119099434	Uggt2	0	1	1	2	TRUE			Runx1				chr11	5253482	5254071	chr11	5191552	5261610	Kremen1	0	1	1	2	TRUE			Adcy3
chr14	120179088	120179298	chr14	120275668	120431698	Mbnl2	96371	1	1	2	TRUE			Cbr3				chr11	5413511	5413725	chr11	5276328	5444847	Znrf3	0	1	1	2	TRUE			Ncoa1
chr14	120413417	120413708	chr14	120275668	120431698	Mbnl2	0	1	1	2	TRUE			Cldn14				chr11	5498894	5499389	chr11	5485879	5506247	Gm11963	0	1	1	2	TRUE			Gm31938
chr14	120974428	120974628	chr14	120911193	120948044	Ipo5	-26385	1	1	2	TRUE			Sim2				chr11	5505880	5506311	chr11	5485879	5506247	Gm11963	0	1	1	2	TRUE			Itsn2
chr14	121259971	121260156	chr14	121035573	121283726	Farp1	0	1	1	2	TRUE			Hlcs				chr11	5629207	5629509	chr11	5569683	5689617	Ankrd36	0	1	1	2	TRUE			Sf3b6
chr14	121261426	121261684	chr14	121035573	121283726	Farp1	0	1	1	2	TRUE			Ttc3				chr11	6016447	6016636	chr11	5969665	6065748	Camk2b	0	1	1	2	TRUE			Klhl29
chr14	121654587	121654781	chr14	121538364	121698417	Dock9	0	1	1	2	TRUE			Kcnj6				chr11	6261672	6262016	chr11	6257544	6267729	Ddx56	0	1	1	2	TRUE			Apob
chr14	121804684	121804907	chr14	121542038	121797734	Dock9	-6951	1	1	2	TRUE			Kcnj15				chr11	6410270	6410852	chr11	6395124	6406162	Zmiz2	-4109	1	1	2	TRUE			Ldah
chr14	121938883	121939101	chr14	121878605	122021035	Ubac2	0	1	1	2	TRUE			Erg				chr11	6490021	6490356	chr11	6467598	6476076	Purb	-13946	1	1	2	TRUE			Hs1bp3
chr14	121958264	121958555	chr14	121878605	122021035	Ubac2	0	1	1	2	TRUE			1600002D24Rik				chr11	6604619	6604816	chr11	6597822	6606054	Nacad	0	1	1	2	TRUE			Pum2
chr14	122066406	122066762	chr14	122034673	122038422	Timm8a2	-27985	1	1	2	TRUE			Sh3bgr				chr11	6605027	6605795	chr11	6597822	6606054	Nacad	0	1	1	2	TRUE			Matn3
chr14	122632369	122633132	chr14	122484364	122889944	Pcca	0	1	1	2	TRUE			Pcp4				chr11	6655045	6655348	chr11	6650147	6660236	Gm11978	0	1	1	2	TRUE			Wdr35
chr14	123101759	123102054	chr14	123168502	123176176	AA536875	66449	1	1	2	TRUE			Dscam				chr11	6658261	6658529	chr11	6650147	6660236	Gm11978	0	1	1	2	TRUE			1700022H16Rik
chr14	123544574	123545371	chr14	123276640	123627144	Nalcn	0	1	1	2	TRUE			Tmprss2				chr11	6710196	6711133	chr11	6716000	6720037	Gm11981	4868	1	1	2	TRUE			7420701I03Rik
chr14	124415226	124415601	chr14	123978290	124677127	Fgf14	0	1	1	2	TRUE			Prdm15				chr11	6711380	6711682	chr11	6716000	6720037	Gm11981	4319	1	1	2	TRUE			9530020I12Rik
chr15	3920714	3921044	chr15	3963563	3979573	Fbxo4	42520	1	1	2	TRUE			Arid1b				chr11	6768797	6769110	chr11	6716000	6720037	Gm11981	-48761	1	1	2	TRUE			Vsnl1
chr15	4794189	4794431	chr15	4727209	4804045	C6	0	1	1	2	TRUE			3300005D01Rik				chr11	7145292	7145654	chr11	7063432	7178505	Adcy1	0	1	1	2	TRUE			Cyria
chr15	5138223	5138413	chr15	5143860	5181899	Prkaa1	5448	1	1	2	TRUE			Gm33086				chr11	8405497	8405785	chr11	8431651	8664535	Tns3	25867	1	1	2	TRUE			4921511I17Rik
chr15	5266953	5267402	chr15	5233398	5244187	Ptger4	-22767	1	1	2	TRUE			Ccr6				chr11	8443454	8443967	chr11	8431651	8664535	Tns3	0	1	1	2	TRUE			Gm34637
chr15	6238331	6238515	chr15	6299788	6440709	Dab2	61274	1	1	2	TRUE			Pde10a				chr11	8496769	8497282	chr11	8431651	8664535	Tns3	0	1	1	2	TRUE			Ddx1
chr15	6433289	6433483	chr15	6299788	6440709	Dab2	0	1	1	2	TRUE			Pabpc6				chr11	8558346	8558628	chr11	8431651	8664535	Tns3	0	1	1	2	TRUE			Lratd1
chr15	6892700	6892917	chr15	6813576	6874313	Osmr	-18388	1	1	2	TRUE			4930452A19Rik				chr11	8575299	8575651	chr11	8431651	8664535	Tns3	0	1	1	2	TRUE			Lpin1
chr15	7088658	7089038	chr15	7129571	7185343	Lifr	40534	1	1	2	TRUE			Pacrg				chr11	8689451	8689643	chr11	8431651	8664535	Tns3	-24917	1	1	2	TRUE			Greb1
chr15	7779589	7779852	chr15	7810047	7837580	Gdnf	30196	1	1	2	TRUE			Prkn				chr11	8708106	8708386	chr11	8431651	8664535	Tns3	-43572	1	1	2	TRUE			E2f6
chr15	7811172	7811693	chr15	7810047	7837580	Gdnf	0	1	1	2	TRUE			Agpat4				chr11	11116349	11116536	chr11	11114015	11263526	Vwc2	0	1	1	2	TRUE			Kcnf1
chr15	8725135	8725338	chr15	8634123	8710807	Slc1a3	-14329	1	1	2	TRUE			Plg				chr11	11223148	11223346	chr11	11114015	11263526	Vwc2	0	1	1	2	TRUE			Pdia6
chr15	8751346	8751581	chr15	8634123	8710807	Slc1a3	-40540	1	1	2	TRUE			Slc22a3				chr11	11667705	11668105	chr11	11642202	11685635	Gm11999	0	1	1	2	TRUE			Nol10
chr15	9086912	9087195	chr15	9071259	9107178	Nadk2	0	1	1	2	TRUE			Slc22a2				chr11	11711799	11712072	chr11	11685924	11772926	Ikzf1	0	1	1	2	TRUE			Odc1
chr15	10537973	10538158	chr15	10500101	10558669	Ttc23l	0	1	1	2	TRUE			Rgmb				chr11	11766219	11766562	chr11	11685924	11772926	Ikzf1	0	1	1	2	TRUE			Hpcal1
chr15	11276643	11276885	chr15	11064772	11349232	Adamts12	0	1	1	2	TRUE			Lnpep				chr11	11827780	11828249	chr11	11814100	11890408	Ddc	0	1	1	2	TRUE			Gm9222
chr15	12371267	12371496	chr15	12359710	12739892	Pdzd2	0	1	1	2	TRUE			Zfp160				chr11	11878902	11879237	chr11	11814100	11890408	Ddc	0	1	1	2	TRUE			5730507C01Rik
chr15	12435909	12436204	chr15	12359710	12739892	Pdzd2	0	1	1	2	TRUE			Gm5092				chr11	12037244	12037552	chr11	11930498	12037420	Grb10	0	1	1	2	TRUE			1700030C10Rik
chr15	12632380	12632813	chr15	12359710	12739892	Pdzd2	0	1	1	2	TRUE			Vmn2r114				chr11	12464480	12464969	chr11	12236675	12464960	Cobl	0	1	1	2	TRUE			Asap2
chr15	13046828	13047457	chr15	13028698	13173675	Cdh6	0	1	1	2	TRUE			Tsc2				chr11	12465160	12465401	chr11	12236675	12464960	Cobl	-201	1	1	2	TRUE			Taf1b
chr15	20645227	20645410	chr15	20665213	20666750	Acot10	19804	1	1	2	TRUE			Tpsab1				chr11	16232309	16232484	chr11	16257741	16284551	Vstm2a	25258	1	1	2	TRUE			Grhl1
chr15	23296851	23297140	chr15	23036462	23474418	Cdh18	0	1	1	2	TRUE			Sstr5				chr11	16987708	16988058	chr11	16971205	17008718	Plek	0	1	1	2	TRUE			Mboat2
chr15	25436199	25436930	chr15	25414189	25464950	Gm48957	0	1	1	2	TRUE			Lmf1				chr11	17279992	17280233	chr11	17257546	17269176	C1d	-10817	1	1	2	TRUE			Id2
chr15	25943464	25943665	chr15	25843297	25973696	Retreg1	0	1	1	2	TRUE			Gng13				chr11	18151899	18152359	chr11	18095985	18103385	Gm12018	-48515	1	1	2	TRUE			Gm17746
chr15	26681204	26681497	chr15	26540458	26895564	Fbxl7	0	1	1	2	TRUE			Fbxl16				chr11	18883574	18883950	chr11	18880427	19018969	Meis1	0	1	1	2	TRUE			Gm29687
chr15	27851283	27851464	chr15	27730648	28025848	Trio	0	1	1	2	TRUE			Ergic1				chr11	18937983	18938288	chr11	18880427	19018969	Meis1	0	1	1	2	TRUE			Rnf144a
chr15	28067303	28067643	chr15	27730648	28025848	Trio	-41456	1	1	2	TRUE			Itpr3				chr11	18983336	18983531	chr11	18880427	19018969	Meis1	0	1	1	2	TRUE			Sox11
chr15	30114596	30114807	chr15	30172533	31029343	Ctnnd2	57727	1	1	2	TRUE			Grm4				chr11	19010063	19010445	chr11	18880427	19018969	Meis1	0	1	1	2	TRUE			Trappc12
chr15	31426214	31426520	chr15	31441209	31453689	Ropn1l	14690	1	1	2	TRUE			Ilrun				chr11	19963700	19964168	chr11	19924441	20022597	Spred2	0	1	1	2	TRUE			Gm31508
chr15	33030058	33030245	chr15	32920722	33034721	Sdc2	0	1	1	2	TRUE			Tcp11				chr11	19979281	19979563	chr11	19924441	20022597	Spred2	0	1	1	2	TRUE			Myt1l
chr15	34118208	34118412	chr15	34082718	34143536	Mtdh	0	1	1	2	TRUE			Tulp1				chr11	19993827	19994018	chr11	19924441	20022597	Spred2	0	1	1	2	TRUE			Tmem18
chr15	34428738	34429032	chr15	34306680	34436240	Matn2	0	1	1	2	TRUE			Kctd20				chr11	20072163	20072346	chr11	20062303	20112951	Actr2	0	1	1	2	TRUE			Alkal2
chr15	34584741	34584922	chr15	34572798	34678706	Nipal2	0	1	1	2	TRUE			Srsf3				chr11	20183962	20184181	chr11	20201411	20226856	Rab1a	17231	1	1	2	TRUE			Fam110c
chr15	34944133	34944516	chr15	34875498	35155806	Stk3	0	1	1	2	TRUE			Trp53cor1				chr11	20615922	20616484	chr11	20543165	20653023	Sertad2	0	1	1	2	TRUE			Dld
chr15	35129927	35130297	chr15	34875498	35155806	Stk3	0	1	1	2	TRUE			Rab44				chr11	20711943	20712395	chr11	20685084	20741556	Aftph	0	1	1	2	TRUE			Slc26a4
chr15	35295932	35296308	chr15	35296097	35303305	Osr2	0	1	1	2	TRUE			Cpne5				chr11	21174609	21174864	chr11	21091323	21150327	Peli1	-24283	1	1	2	TRUE			Bcap29
chr15	35662446	35662681	chr15	35371117	35931229	Vps13b	0	1	1	2	TRUE			BC004004				chr11	21178290	21178823	chr11	21091323	21150327	Peli1	-27964	1	1	2	TRUE			Cog5
chr15	35908559	35908925	chr15	35371117	35931229	Vps13b	0	1	1	2	TRUE			Mtch1				chr11	21222984	21223451	chr11	21239031	21321133	Vps54	15581	1	1	2	TRUE			Prkar2b
chr15	36908528	36909119	chr15	36997026	37007402	Zfp706	87908	1	1	2	TRUE			Gm26885				chr11	21551948	21552298	chr11	21556691	21571934	Mdh1	4394	1	1	2	TRUE			Pik3cg
chr15	37309211	37309545	chr15	37233035	37363568	Grhl2	0	1	1	2	TRUE			Mdga1				chr11	22008146	22008329	chr11	22005825	22286795	Ehbp1	0	1	1	2	TRUE			Ccdc71l
chr15	38925143	38925370	chr15	38933908	38951264	Baalc	8539	1	1	2	TRUE			Btbd9				chr11	22659121	22659339	chr11	22611708	22618492	Gm12052	-40630	1	1	2	TRUE			Gm40376
chr15	39957521	39957915	chr15	39962648	39967515	AU022793	4734	1	1	2	TRUE			Glp1r				chr11	22666032	22666427	chr11	22611708	22618492	Gm12052	-47541	1	1	2	TRUE			Cdhr3
chr15	40134367	40134672	chr15	40134364	40150010	9330182O14Rik	0	1	1	2	TRUE			Tff2				chr11	22780228	22780447	chr11	22834738	22859735	B3gnt2	54292	1	1	2	TRUE			F730043M19Rik
chr15	41917709	41917936	chr15	41865292	41869720	Abra	-47990	1	1	2	TRUE			Slc37a1				chr11	22928518	22929025	chr11	22899727	22972866	Commd1	0	1	1	2	TRUE			Atxn7l1
chr15	42520944	42521244	chr15	42424666	42676977	Angpt1	0	1	1	2	TRUE			Sik1				chr11	23048117	23048437	chr11	23008346	23023742	Fam161a	-24376	1	1	2	TRUE			Efcab10
chr15	42575787	42575963	chr15	42424666	42676977	Angpt1	0	1	1	2	TRUE			Hsf2bp				chr11	23149767	23150066	chr11	23152139	23166375	1700061J23Rik	2074	1	1	2	TRUE			Twist1
chr15	42587718	42588019	chr15	42424666	42676977	Angpt1	0	1	1	2	TRUE			Pdxk-ps				chr11	23217495	23217775	chr11	23256040	23297597	Xpo1	38266	1	1	2	TRUE			Hdac9
chr15	42650672	42650964	chr15	42424666	42676977	Angpt1	0	1	1	2	TRUE			Notch3				chr11	23272006	23272304	chr11	23256040	23297597	Xpo1	0	1	1	2	TRUE			Snx13
chr15	43502530	43502719	chr15	43477228	43527777	Emc2	0	1	1	2	TRUE			Brd4				chr11	23572297	23572535	chr11	23564948	23633631	0610010F05Rik	0	1	1	2	TRUE			Ahr
chr15	50687314	50687533	chr15	50654758	50889049	Trps1	0	1	1	2	TRUE			Myo1f				chr11	23679095	23679658	chr11	23665673	23732876	Pus10	0	1	1	2	TRUE			9130015A21Rik
chr15	52353234	52353542	chr15	52295552	52335798	Slc30a8	-17437	1	1	2	TRUE			Angptl4				chr11	23846192	23846709	chr11	23862645	23895270	Papolg	15937	1	1	2	TRUE			Tspan13
chr15	52666143	52666442	chr15	52712444	52730431	Med30	46003	1	1	2	TRUE			H2-K1				chr11	24390842	24391133	chr11	24481908	24569951	4933430M04Rik	90776	1	1	2	TRUE			Mir5099
chr15	53188949	53189142	chr15	53068260	53346183	Ext1	0	1	1	2	TRUE			Col11a2				chr11	24402237	24402426	chr11	24481908	24569951	4933430M04Rik	79483	1	1	2	TRUE			Agmo
chr15	55160842	55161089	chr15	55112316	55259273	Deptor	0	1	1	2	TRUE			Tnxb				chr11	26161477	26161656	chr11	25616845	26210576	5730522E02Rik	0	1	1	2	TRUE			Dgkb
chr15	55849864	55850060	chr15	55639153	55906949	Sntb1	0	1	1	2	TRUE			Neu1				chr11	28572585	28572861	chr11	28385683	28584324	Ccdc85a	0	1	1	2	TRUE			Etv1
chr15	57351554	57351792	chr15	57243766	57477625	Slc22a22	0	1	1	2	TRUE			Msh5				chr11	29428913	29429129	chr11	29373657	29506134	Ccdc88a	0	1	1	2	TRUE			Scin
chr15	58477555	58477891	chr15	58415467	58457801	Fam91a1	-19755	1	1	2	TRUE			Ly6g6d				chr11	29638864	29639080	chr11	29606657	29645597	Gm12092	0	1	1	2	TRUE			Lsmem1
chr15	58514338	58514676	chr15	58510047	58665087	Fer1l6	0	1	1	2	TRUE			Abhd16a				chr11	30139555	30139759	chr11	30099394	30219772	Sptbn1	0	1	1	2	TRUE			Gm7008
chr15	58613628	58613852	chr15	58510047	58665087	Fer1l6	0	1	1	2	TRUE			2300002M23Rik				chr11	30224650	30224842	chr11	30099394	30219772	Sptbn1	-4879	1	1	2	TRUE			Dock4
chr15	58950788	58951054	chr15	58941233	59082026	Mtss1	0	1	1	2	TRUE			Mucl3				chr11	30657130	30657352	chr11	30505991	30649396	Acyp2	-7735	1	1	2	TRUE			Immp2l
chr15	58974507	58974826	chr15	58941233	59082026	Mtss1	0	1	1	2	TRUE			4833427F10Rik				chr11	31288917	31289106	chr11	31359440	31370061	Stc2	70335	1	1	2	TRUE			Dnajb9
chr15	59389343	59389582	chr15	59374197	59539666	Nsmce2	0	1	1	2	TRUE			Ier3				chr11	31900915	31901304	chr11	31870939	31935635	Cpeb4	0	1	1	2	TRUE			Nrcam
chr15	59615256	59615470	chr15	59374240	59601689	Nsmce2	-13568	1	1	2	TRUE			H2-T3				chr11	32138400	32138607	chr11	32095258	32101228	Gm12108	-37173	1	1	2	TRUE			Stxbp6
chr15	59840065	59840346	chr15	59788416	59794959	Gm19510	-45107	1	1	2	TRUE			Esp8				chr11	32156978	32157184	chr11	32188996	32200279	Il9r	31813	1	1	2	TRUE			Nova1
chr15	59976074	59976416	chr15	60014865	60016618	4933412E24Rik	38450	1	1	2	TRUE			9130008F23Rik				chr11	32196044	32196307	chr11	32188996	32200279	Il9r	0	1	1	2	TRUE			Gm34304
chr15	60065177	60065386	chr15	60014865	60016618	4933412E24Rik	-48560	1	1	2	TRUE			Mmut				chr11	32324606	32324905	chr11	32347839	32428188	Sh3pxd2b	22935	1	1	2	TRUE			Foxg1
chr15	61813662	61813953	chr15	61699283	61774451	D030024E09Rik	-39212	1	1	2	TRUE			E130008D07Rik				chr11	32341081	32341349	chr11	32347839	32428188	Sh3pxd2b	6491	1	1	2	TRUE			3110039M20Rik
chr15	61928193	61928466	chr15	61985340	61990361	Myc	56875	1	1	2	TRUE			Cyp39a1				chr11	32342878	32343144	chr11	32347839	32428188	Sh3pxd2b	4696	1	1	2	TRUE			1700008C04Rik
chr15	62286820	62287068	chr15	62037985	62260212	Pvt1	-26609	1	1	2	TRUE			Rcan2				chr11	32347572	32348079	chr11	32347839	32428188	Sh3pxd2b	0	1	1	2	TRUE			G2e3
chr15	63796659	63798198	chr15	63775970	63808739	Gsdmc	0	1	1	2	TRUE			Clic5				chr11	32349550	32349906	chr11	32347839	32428188	Sh3pxd2b	0	1	1	2	TRUE			Strn3
chr15	64021910	64022197	chr15	63929093	64059764	Cyrib	0	1	1	2	TRUE			Runx2				chr11	32363926	32364277	chr11	32347839	32428188	Sh3pxd2b	0	1	1	2	TRUE			Ap4s1
chr15	64163375	64163556	chr15	64086839	64312673	Asap1	0	1	1	2	TRUE			F630040K05Rik				chr11	32435780	32436009	chr11	32347839	32428188	Sh3pxd2b	-7593	1	1	2	TRUE			Hectd1
chr15	64373157	64373422	chr15	64086839	64382919	Asap1	0	1	1	2	TRUE			Vegfa				chr11	32674842	32675033	chr11	32642554	32746814	Fbxw11	0	1	1	2	TRUE			Dtd2
chr15	64819768	64819974	chr15	64699034	64922296	Adcy8	0	1	1	2	TRUE			Mrps18a				chr11	33146655	33146832	chr11	33116977	33147400	Fgf18	0	1	1	2	TRUE			Gpr33
chr15	66093572	66093821	chr15	65986375	66286629	Kcnq3	0	1	1	2	TRUE			Yipf3				chr11	33176706	33176969	chr11	33152497	33163206	Npm1	-13501	1	1	2	TRUE			1700031P21Rik
chr15	66445293	66445471	chr15	66379857	66500910	Lrrc6	0	1	1	2	TRUE			Zfp318				chr11	33201149	33201496	chr11	33200751	33203588	Tlx3	0	1	1	2	TRUE			Npas3
chr15	66891253	66891468	chr15	66891368	66923201	Ccn4	0	1	1	2	TRUE			Crip3				chr11	33293902	33294469	chr11	33211793	33513753	Ranbp17	0	1	1	2	TRUE			Egln3
chr15	67143658	67143978	chr15	67102874	67176882	St3gal1	0	1	1	2	TRUE			Ttbk1				chr11	33446893	33447124	chr11	33211793	33513753	Ranbp17	0	1	1	2	TRUE			Baz1a
chr15	67289751	67290056	chr15	67226768	67377094	1700012I11Rik	0	1	1	2	TRUE			Bicral				chr11	33458616	33458991	chr11	33211793	33513753	Ranbp17	0	1	1	2	TRUE			2700097O09Rik
chr15	67345508	67345742	chr15	67226768	67377094	1700012I11Rik	0	1	1	2	TRUE			Ubr2				chr11	33725725	33726018	chr11	33629340	33843686	Kcnip1	0	1	1	2	TRUE			Prorp
chr15	68080426	68080709	chr15	68083737	68258856	Zfat	3029	1	1	2	TRUE			Trerf1				chr11	33843399	33844006	chr11	33629340	33843686	Kcnip1	0	1	1	2	TRUE			Nfkbia
chr15	68924203	68924388	chr15	68928419	69093518	Khdrbs3	4032	1	1	2	TRUE			Guca1b				chr11	33944070	33944247	chr11	33629340	33993193	Kcnip1	0	1	1	2	TRUE			Gm19990
chr15	69017484	69017831	chr15	68928419	69093518	Khdrbs3	0	1	1	2	TRUE			Ccnd3				chr11	34073910	34074132	chr11	33973960	34098554	4930469K13Rik	0	1	1	2	TRUE			Nkx2-1
chr15	69018232	69018514	chr15	68928419	69093518	Khdrbs3	0	1	1	2	TRUE			Tfeb				chr11	34212995	34213170	chr11	34204340	34208089	Foxi1	-4907	1	1	2	TRUE			Pax9
chr15	71412573	71412794	chr15	71445677	71727838	Fam135b	32884	1	1	2	TRUE			Mdfi				chr11	34220512	34220757	chr11	34226820	34783905	Dock2	6064	1	1	2	TRUE			Foxa1
chr15	72050306	72050487	chr15	71798475	72034227	Col22a1	-16080	1	1	2	TRUE			Treml2				chr11	34236462	34236804	chr11	34226820	34783905	Dock2	0	1	1	2	TRUE			Ttc6
chr15	72976890	72977372	chr15	72589619	73055812	Trappc9	0	1	1	2	TRUE			Treml1				chr11	34382752	34382927	chr11	34226820	34783905	Dock2	0	1	1	2	TRUE			Sstr1
chr15	72996589	72997499	chr15	72589619	73055812	Trappc9	0	1	1	2	TRUE			Rftn1				chr11	34690244	34690511	chr11	34226820	34783905	Dock2	0	1	1	2	TRUE			Sec23a
chr15	73126439	73126708	chr15	73101624	73184947	Ago2	0	1	1	2	TRUE			Tbc1d5				chr11	34845841	34846530	chr11	34809184	34833641	Spdl1	-12201	1	1	2	TRUE			Trappc6b
chr15	73176243	73176432	chr15	73101624	73184947	Ago2	0	1	1	2	TRUE			Mir669a-10				chr11	35121117	35121401	chr11	35121455	35708507	Slit3	55	1	1	2	TRUE			Lrfn5
chr15	73699002	73699200	chr15	73694606	73707505	Gpr20	0	1	1	2	TRUE			Kcnh8				chr11	35505450	35505913	chr11	35121455	35708507	Slit3	0	1	1	2	TRUE			Gm527
chr15	73761111	73761479	chr15	73723144	73758766	Ptp4a3	-2346	1	1	2	TRUE			St6gal2				chr11	35523159	35523904	chr11	35121455	35708507	Slit3	0	1	1	2	TRUE			Togaram1
chr15	73843026	73843249	chr15	73833109	73839908	Gm6569	-3119	1	1	2	TRUE			Shd				chr11	35732004	35732313	chr11	35121455	35708507	Slit3	-23498	1	1	2	TRUE			Fancm
chr15	74896446	74896709	chr15	74878335	74881704	Ly6m	-14743	1	1	2	TRUE			Plin4				chr11	36221311	36221666	chr11	36006655	36944241	Tenm2	0	1	1	2	TRUE			Mdga2
chr15	74960876	74961155	chr15	74955024	74959904	Ly6e	-973	1	1	2	TRUE			Sema6b				chr11	36237875	36238077	chr11	36006655	36944241	Tenm2	0	1	1	2	TRUE			Gm31447
chr15	75604773	75604983	chr15	75596629	75598213	Gpihbp1	-6561	1	1	2	TRUE			Ptprs				chr11	36382234	36382526	chr11	36006655	36944241	Tenm2	0	1	1	2	TRUE			Dnaaf2
chr15	75873342	75873778	chr15	75862338	75867404	Gsdmd	-5939	1	1	2	TRUE			Tincr				chr11	36384549	36384749	chr11	36006655	36944241	Tenm2	0	1	1	2	TRUE			Arf6
chr15	76299402	76299928	chr15	76296602	76307289	Oplah	0	1	1	2	TRUE			Acsbg3				chr11	37639858	37640083	chr11	37658988	37673166	Gm12128	18906	1	1	2	TRUE			L2hgdh
chr15	76332623	76332954	chr15	76331293	76334899	Gpaa1	0	1	1	2	TRUE			Pdzph1				chr11	40762902	40763663	chr11	40748551	40755286	Ccng1	-7617	1	1	2	TRUE			Cdkl1
chr15	76344492	76344677	chr15	76343522	76346259	Cyc1	0	1	1	2	TRUE			Fbxl17				chr11	43411554	43411747	chr11	43420243	43425981	Pttg1	8497	1	1	2	TRUE			Atl1
chr15	78320838	78321059	chr15	78325799	78351001	Csf2rb	4741	1	1	2	TRUE			Fer				chr11	43412705	43413012	chr11	43420243	43425981	Pttg1	7232	1	1	2	TRUE			Abhd12b
chr15	78510268	78510557	chr15	78523345	78529651	C1qtnf6	12789	1	1	2	TRUE			AU016765				chr11	43613195	43613530	chr11	43596039	43601562	Fabp6	-11634	1	1	2	TRUE			Trim9
chr15	79176797	79177199	chr15	79166065	79216401	Gm10863	0	1	1	2	TRUE			Man2a1				chr11	43867816	43868175	chr11	43774604	43901237	Adra1b	0	1	1	2	TRUE			Mir466o
chr15	79414662	79414852	chr15	79417851	79441837	Csnk1e	3000	1	1	2	TRUE			Tmem232				chr11	44331568	44332077	chr11	44400062	44414677	Il12b	67986	1	1	2	TRUE			Arid4a
chr15	79461723	79462537	chr15	79417851	79442143	Csnk1e	-19581	1	1	2	TRUE			Vapa				chr11	44461623	44461856	chr11	44454570	44470548	Ublcp1	0	1	1	2	TRUE			2700049A03Rik
chr15	79505861	79506098	chr15	79483713	79505241	Kcnj4	-621	1	1	2	TRUE			Ralbp1				chr11	44496168	44496462	chr11	44518955	44565520	Rnf145	22494	1	1	2	TRUE			Dact1
chr15	79830539	79830805	chr15	79786350	79834333	Npcd	0	1	1	2	TRUE			Mtcl1				chr11	44586245	44586465	chr11	44586316	44591229	4930597A21Rik	0	1	1	2	TRUE			4930404H11Rik
chr15	79933802	79934011	chr15	79915806	79932646	Cbx7	-1157	1	1	2	TRUE			Ptprm				chr11	44618288	44618538	chr11	44618099	45008096	Ebf1	0	1	1	2	TRUE			Ccdc175
chr15	81714441	81714872	chr15	81704247	81729919	Rangap1	0	1	1	2	TRUE			Gm36201				chr11	44665214	44665579	chr11	44618099	45008096	Ebf1	0	1	1	2	TRUE			Rtn1
chr15	82087410	82087602	chr15	82070116	82126814	Mei1	0	1	1	2	TRUE			Arhgap28				chr11	44893165	44893402	chr11	44618099	45008096	Ebf1	0	1	1	2	TRUE			Lrrc9
chr15	82140443	82140667	chr15	82127921	82142202	Ccdc134	0	1	1	2	TRUE			Epb41l3				chr11	45008178	45008360	chr11	44618099	45008096	Ebf1	-83	1	1	2	TRUE			Dhrs7
chr15	82141055	82141297	chr15	82127921	82142202	Ccdc134	0	1	1	2	TRUE			Dlgap1				chr11	45807943	45808132	chr11	45808082	45842878	F630206G17Rik	0	1	1	2	TRUE			Ppm1a
chr15	83020464	83020701	chr15	82996735	83023138	Nfam1	0	1	1	2	TRUE			Tgif1				chr11	45809784	45809967	chr11	45808082	45842878	F630206G17Rik	0	1	1	2	TRUE			Six6
chr15	83164460	83164869	chr15	83153494	83172183	Cyb5r3	0	1	1	2	TRUE			Mir1195				chr11	45838604	45838912	chr11	45808082	45842878	F630206G17Rik	0	1	1	2	TRUE			Six1
chr15	83482518	83482790	chr15	83483768	83510907	Ttll1	979	1	1	2	TRUE			Gm41611				chr11	45991726	45992118	chr11	45980309	46017992	Sox30	0	1	1	2	TRUE			Mnat1
chr15	83504215	83504397	chr15	83483768	83510907	Ttll1	0	1	1	2	TRUE			Myom1				chr11	46055989	46056665	chr11	46054501	46147347	Adam19	0	1	1	2	TRUE			D830013O20Rik
chr15	83539778	83540074	chr15	83526861	83544635	Bik	0	1	1	2	TRUE			Lpin2				chr11	46063143	46063554	chr11	46054501	46147347	Adam19	0	1	1	2	TRUE			Tmem30b
chr15	83607485	83608001	chr15	83602582	83725039	Scube1	0	1	1	2	TRUE			Emilin2				chr11	46269584	46269759	chr11	46193848	46312358	Cyfip2	0	1	1	2	TRUE			Prkch
chr15	84073876	84074154	chr15	84076096	84105754	Sult4a1	1943	1	1	2	TRUE			Alk				chr11	46305011	46305352	chr11	46193848	46312358	Cyfip2	0	1	1	2	TRUE			Hif1a
chr15	84126999	84127225	chr15	84112620	84123175	Pnpla5	-3825	1	1	2	TRUE			Lbh				chr11	46314702	46314899	chr11	46193848	46312859	Cyfip2	-1844	1	1	2	TRUE			Snapc1
chr15	84148576	84148778	chr15	84167815	84189521	Pnpla3	19038	1	1	2	TRUE			Galnt14				chr11	46449708	46449990	chr11	46454930	46481254	Havcr2	4941	1	1	2	TRUE			Syt16
chr15	84380194	84380515	chr15	84379202	84444325	Shisal1	0	1	1	2	TRUE			Ehd3				chr11	46666123	46666401	chr11	46668959	46690357	Timd2	2559	1	1	2	TRUE			1700086L19Rik
chr15	84551238	84551478	chr15	84553397	84557823	Rtl6	1920	1	1	2	TRUE			Memo1				chr11	47379244	47379473	chr11	46971078	47379325	Sgcd	0	1	1	2	TRUE			Dbpht2
chr15	85135026	85135419	chr15	85132097	85144570	Ribc2	0	1	1	2	TRUE			Birc6				chr11	48807051	48807414	chr11	48806403	48817391	Trim41	0	1	1	2	TRUE			Kcnh5
chr15	85477696	85477922	chr15	85336254	85463837	Atxn10	-13860	1	1	2	TRUE			Ttc27				chr11	48823711	48824122	chr11	48826137	48850195	Trim7	2016	1	1	2	TRUE			Rhoj
chr15	85615796	85616060	chr15	85581141	85593708	AU022754	-22089	1	1	2	TRUE			Prkd3				chr11	48923750	48924040	chr11	48904655	48927182	Gm12185	0	1	1	2	TRUE			Ppp2r5e
chr15	85625879	85626107	chr15	85581141	85593708	AU022754	-32172	1	1	2	TRUE			Sos1				chr11	48926943	48927359	chr11	48904655	48927182	Gm12185	0	1	1	2	TRUE			Sgpp1
chr15	86010118	86010361	chr15	85898757	86033777	Celsr1	0	1	1	2	TRUE			Slc8a1				chr11	48928019	48928341	chr11	48904655	48927182	Gm12185	-838	1	1	2	TRUE			Syne2
chr15	86089531	86089711	chr15	86057694	86137621	Gramd4	0	1	1	2	TRUE			Pkdcc				chr11	49103245	49103553	chr11	49076586	49096987	Ifi47	-6259	1	1	2	TRUE			Tex21
chr15	86362677	86362888	chr15	86214458	86498503	Tbc1d22a	0	1	1	2	TRUE			Mta3				chr11	49169182	49169375	chr11	49168324	49187089	Btnl9	0	1	1	2	TRUE			Ppp1r36
chr15	86405482	86405762	chr15	86214458	86498503	Tbc1d22a	0	1	1	2	TRUE			Haao				chr11	49237663	49237868	chr11	49244190	49263024	Mgat1	6323	1	1	2	TRUE			Gm10451
chr15	86485952	86486365	chr15	86214458	86498503	Tbc1d22a	0	1	1	2	TRUE			1810073O08Rik				chr11	49271325	49271551	chr11	49244190	49263024	Mgat1	-8302	1	1	2	TRUE			Fntb
chr15	86486570	86486858	chr15	86214458	86498503	Tbc1d22a	0	1	1	2	TRUE			4933433H22Rik				chr11	49631284	49631559	chr11	49609678	49652739	Flt4	0	1	1	2	TRUE			Max
chr15	89219144	89219611	chr15	89211558	89263268	Ppp6r2	0	1	1	2	TRUE			Thada				chr11	49652889	49653187	chr11	49609678	49652739	Flt4	-151	1	1	2	TRUE			Fut8
chr15	90192784	90192993	chr15	90224310	90230554	Alg10b	31318	1	1	2	TRUE			Abcg5				chr11	49961534	49961786	chr11	49901834	49980223	Rasgef1c	0	1	1	2	TRUE			Gphn
chr15	90669223	90669674	chr15	90487480	90679388	Cpne8	0	1	1	2	TRUE			Camkmt				chr11	49989725	49989927	chr11	49901834	49980223	Rasgef1c	-9503	1	1	2	TRUE			Mpp5
chr15	90943262	90943487	chr15	90933274	91049951	Kif21a	0	1	1	2	TRUE			Prkce				chr11	49997426	49997650	chr11	49901834	49980223	Rasgef1c	-17204	1	1	2	TRUE			Plek2
chr15	91049021	91049222	chr15	90933274	91049951	Kif21a	0	1	1	2	TRUE			Tmem247				chr11	50364517	50364814	chr11	50357760	50359702	Cby3	-4816	1	1	2	TRUE			Rad51b
chr15	91140932	91141229	chr15	91145870	91192007	Abcd2	4642	1	1	2	TRUE			Rhoq				chr11	50387891	50388220	chr11	50389285	50431125	Rufy1	1066	1	1	2	TRUE			Actn1
chr15	92396986	92397271	chr15	92396809	92771819	Pdzrn4	0	1	1	2	TRUE			C330024C12Rik				chr11	50939842	50940133	chr11	50941699	50943725	4933414I15Rik	1567	1	1	2	TRUE			Dcaf5
chr15	93227843	93228056	chr15	93239729	93275179	Gxylt1	11674	1	1	2	TRUE			Ttc7				chr11	51594883	51595308	chr11	51584780	51601331	Phykpl	0	1	1	2	TRUE			Galnt16
chr15	93234390	93234575	chr15	93239729	93275179	Gxylt1	5155	1	1	2	TRUE			Gm30794				chr11	51597826	51598066	chr11	51584780	51601331	Phykpl	0	1	1	2	TRUE			Plekhd1
chr15	94565034	94565246	chr15	94543659	94568316	Irak4	0	1	1	2	TRUE			Msh2				chr11	51601695	51602016	chr11	51584780	51603264	Phykpl	0	1	1	2	TRUE			Srsf5
chr15	95009061	95009269	chr15	94629184	95096097	Tmem117	0	1	1	2	TRUE			Adcyap1				chr11	51617828	51618069	chr11	51619772	51623718	Nhp2	1704	1	1	2	TRUE			Slc10a1
chr15	95802942	95803201	chr15	95790842	95975472	Ano6	0	1	1	2	TRUE			Map3k8				chr11	51629385	51629696	chr11	51623672	51635896	Rmnd5b	0	1	1	2	TRUE			Smoc1
chr15	96287566	96287778	chr15	96287521	96405463	Arid2	0	1	1	2	TRUE			Svil				chr11	52015594	52015933	chr11	52004220	52027559	Cdkl3	0	1	1	2	TRUE			Cox16
chr15	96475886	96476074	chr15	96411697	96460843	Scaf11	-15044	1	1	2	TRUE			Gm26682				chr11	52164072	52164383	chr11	52154875	52157907	Olfr1372-ps1	-6166	1	1	2	TRUE			Map3k9
chr15	96476286	96476628	chr15	96411697	96460843	Scaf11	-15444	1	1	2	TRUE			Zeb1				chr11	52167042	52167487	chr11	52154875	52157907	Olfr1372-ps1	-9136	1	1	2	TRUE			Sipa1l1
chr15	97379635	97379901	chr15	97247106	97385691	Pced1b	0	1	1	2	TRUE			Arhgap12				chr11	52220260	52220546	chr11	52213051	52213987	Olfr1371	-6274	1	1	2	TRUE			Gm31064
chr15	97415462	97415845	chr15	97247106	97385691	Pced1b	-29772	1	1	2	TRUE			Kif5b				chr11	52283783	52284440	chr11	52252282	52283014	Tcf7	-770	1	1	2	TRUE			Rgs6
chr15	97958657	97959005	chr15	97964228	97970286	Tmem106c	5224	1	1	2	TRUE			Armc4				chr11	52314408	52314624	chr11	52252282	52283014	Tcf7	-31395	1	1	2	TRUE			Dpf3
chr15	98197785	98198200	chr15	98186012	98195542	Olfr288	-2244	1	1	2	TRUE			Mpp7				chr11	52368271	52368447	chr11	52360850	52389397	Vdac1	0	1	1	2	TRUE			Numb
chr15	98777921	98778173	chr15	98771751	98778150	Wnt10b	0	1	1	2	TRUE			Fzd8				chr11	52764612	52764849	chr11	52764705	53187347	Fstl4	0	1	1	2	TRUE			Acot5
chr15	99139588	99139807	chr15	99126844	99212466	Spats2	0	1	1	2	TRUE			Greb1l				chr11	52765304	52765968	chr11	52764705	53187347	Fstl4	0	1	1	2	TRUE			Dnal1
chr15	99154704	99154904	chr15	99126844	99212466	Spats2	0	1	1	2	TRUE			Gata6				chr11	53085187	53085657	chr11	52764705	53187347	Fstl4	0	1	1	2	TRUE			Mideas
chr15	99319543	99319803	chr15	99317211	99370482	Fmnl3	0	1	1	2	TRUE			Tmem241				chr11	53096909	53097194	chr11	52764705	53187347	Fstl4	0	1	1	2	TRUE			Ptgr2
chr15	99688825	99689057	chr15	99670376	99701130	Asic1	0	1	1	2	TRUE			Npc1				chr11	53294381	53294724	chr11	53259813	53300479	Hspa4	0	1	1	2	TRUE			Lin52
chr15	99822091	99822397	chr15	99778467	99875456	Lima1	0	1	1	2	TRUE			Ankrd29				chr11	53297977	53298178	chr11	53259813	53300479	Hspa4	0	1	1	2	TRUE			Vsx2
chr15	99942616	99942825	chr15	99918347	99931658	Fam186a	-10959	1	1	2	TRUE			Ttc39c				chr11	53307203	53307384	chr11	53259813	53300479	Hspa4	-6725	1	1	2	TRUE			Vrtn
chr15	100027844	100028146	chr15	100038663	100219473	Dip2b	10518	1	1	2	TRUE			Osbpl1a				chr11	53335891	53336133	chr11	53324688	53333301	Zcchc10	-2591	1	1	2	TRUE			Ltbp2
chr15	100076766	100077110	chr15	100038663	100219473	Dip2b	0	1	1	2	TRUE			Hrh4				chr11	53492080	53492348	chr11	53476577	53480195	Sowaha	-11886	1	1	2	TRUE			D030025P21Rik
chr15	100089742	100089987	chr15	100038663	100219473	Dip2b	0	1	1	2	TRUE			Zfp521				chr11	53584970	53585747	chr11	53567368	53604246	Kif3a	0	1	1	2	TRUE			Tmed10
chr15	100184871	100185083	chr15	100038663	100219473	Dip2b	0	1	1	2	TRUE			Kctd1				chr11	53609289	53609480	chr11	53612460	53617338	Il4	2981	1	1	2	TRUE			Fos
chr15	100318302	100318894	chr15	100304816	100314348	Mettl7a1	-3955	1	1	2	TRUE			Chst9				chr11	53609720	53609960	chr11	53612460	53617338	Il4	2501	1	1	2	TRUE			Jdp2
chr15	100388294	100388659	chr15	100387899	100423055	Slc11a2	0	1	1	2	TRUE			Gm15328				chr11	53622364	53622759	chr11	53612460	53618665	Il4	-3700	1	1	2	TRUE			Flvcr2
chr15	100461110	100461376	chr15	100469010	100479252	Letmd1	7635	1	1	2	TRUE			Rnf125				chr11	53662870	53663135	chr11	53649518	53707319	Rad50	0	1	1	2	TRUE			Erg28
chr15	100647459	100648424	chr15	100641081	100669503	Bin2	0	1	1	2	TRUE			Klhl14				chr11	54062226	54062410	chr11	54054927	54069017	Pdlim4	0	1	1	2	TRUE			Ttll5
chr15	100917071	100917809	chr15	100870644	101045938	Scn8a	0	1	1	2	TRUE			Nol4				chr11	54069293	54069488	chr11	54054927	54069017	Pdlim4	-277	1	1	2	TRUE			Gm805
chr15	101078192	101078454	chr15	101050191	101054399	Fignl2	-23794	1	1	2	TRUE			Dtna				chr11	54119852	54120055	chr11	54100923	54131667	P4ha2	0	1	1	2	TRUE			Gpatch2l
chr15	101118128	101118565	chr15	101115743	101119992	Ankrd33	0	1	1	2	TRUE			Zfp24				chr11	54163113	54163327	chr11	54177771	54213288	4933405E24Rik	14445	1	1	2	TRUE			Esrrb
chr15	101123808	101124021	chr15	101115754	101120024	Ankrd33	-3785	1	1	2	TRUE			AW554918				chr11	54184902	54185104	chr11	54177771	54213288	4933405E24Rik	0	1	1	2	TRUE			Vash1
chr15	101128656	101128935	chr15	101128521	101145336	Acvrl1	0	1	1	2	TRUE			Celf4				chr11	54303216	54303420	chr11	54303823	54361539	Acsl6	404	1	1	2	TRUE			Lrrc74a
chr15	101298175	101298438	chr15	101293224	101297426	Smim41	-750	1	1	2	TRUE			4930474G06Rik				chr11	54492135	54492831	chr11	54438178	54518241	Fnip1	0	1	1	2	TRUE			Irf2bpl
chr15	101333748	101333935	chr15	101348314	101370162	Krt80	14380	1	1	2	TRUE			4930455D15Rik				chr11	54682614	54683060	chr11	54522844	54699286	Rapgef6	0	1	1	2	TRUE			Zdhhc22
chr15	101364030	101364651	chr15	101348314	101370162	Krt80	0	1	1	2	TRUE			Camk4				chr11	54844550	54844860	chr11	54826865	54860597	Lyrm7	0	1	1	2	TRUE			Tmem63c
chr15	101469485	101469686	chr15	101431013	101491303	Krt85	0	1	1	2	TRUE			Gm36037				chr11	54927889	54928136	chr11	54910786	54962940	Tnip1	0	1	1	2	TRUE			Ngb
chr15	102167529	102167844	chr15	102150574	102163436	Soat2	-4094	1	1	2	TRUE			Ctnna1				chr11	55039687	55039981	chr11	54978952	55033471	Anxa6	-6217	1	1	2	TRUE			Samd15
chr15	102208076	102208279	chr15	102203644	102215610	Zfp740	0	1	1	2	TRUE			Sil1				chr11	55087064	55087272	chr11	55049737	55078131	Ccdc69	-8934	1	1	2	TRUE			Sptlc2
chr15	102235366	102235653	chr15	102234937	102246500	Rarg	0	1	1	2	TRUE			Snhg4				chr11	55148486	55148940	chr11	55124814	55151708	Slc36a3	0	1	1	2	TRUE			Nrxn3
chr15	102316237	102316654	chr15	102296292	102324356	Espl1	0	1	1	2	TRUE			Cxxc5				chr11	55394848	55395215	chr11	55394158	55420080	Sparc	0	1	1	2	TRUE			Cep128
chr15	102442604	102442803	chr15	102445001	102454639	Amhr2	2199	1	1	2	TRUE			Nrg2				chr11	55446580	55446895	chr11	55446636	55461208	Atox1	0	1	1	2	TRUE			Ston2
chr15	102967163	102967351	chr15	102966795	102971897	Hoxc10	0	1	1	2	TRUE			Hbegf				chr11	55497885	55498132	chr11	55469751	55500887	G3bp1	0	1	1	2	TRUE			Flrt2
chr15	103060534	103060900	chr15	103034394	103036852	Hoxc4	-23683	1	1	2	TRUE			Apbb3				chr11	56041034	56041230	chr11	56024989	56040987	Nmur2	-48	1	1	2	TRUE			Galc
chr15	103172641	103172882	chr15	103153289	103163284	Smug1	-9358	1	1	2	TRUE			Pcdha1				chr11	57585637	57585901	chr11	57623697	57649494	4933424L21Rik	37797	1	1	2	TRUE			Gpr65
chr15	103185789	103186027	chr15	103191545	103215352	Cbx5	5519	1	1	2	TRUE			Gm37013				chr11	57833517	57833911	chr11	57828712	57832147	Hand1	-1371	1	1	2	TRUE			Spata7
chr15	103250416	103250644	chr15	103248211	103251676	Nfe2	0	1	1	2	TRUE			Diaph1				chr11	57868886	57869273	chr11	57828712	57832147	Hand1	-36740	1	1	2	TRUE			Ptpn21
chr15	103537573	103537758	chr15	103530278	103537992	Ppp1r1a	0	1	1	2	TRUE			Pcdh1				chr11	58008478	58008798	chr11	58009063	58062032	Larp1	266	1	1	2	TRUE			Eml5
chr15	103552271	103552484	chr15	103562759	103565081	Glycam1	10276	1	1	2	TRUE			1700086O06Rik				chr11	58030069	58030306	chr11	58009063	58062032	Larp1	0	1	1	2	TRUE			4930474N09Rik
chr15	103587874	103588116	chr15	103562759	103565081	Glycam1	-22794	1	1	2	TRUE			Gm52329				chr11	58043041	58043371	chr11	58009063	58062032	Larp1	0	1	1	2	TRUE			Foxn3
chr16	3885386	3885567	chr16	3884618	3904781	Naa60	0	1	1	2	TRUE			Arhgap26				chr11	58193489	58194050	chr11	58183842	58190198	Gm12250	-3292	1	1	2	TRUE			Nrde2
chr16	4593014	4593377	chr16	4594712	4615957	Glis2	1336	1	1	2	TRUE			Nr3c1				chr11	58211038	58211454	chr11	58199555	58207592	Igtp	-3447	1	1	2	TRUE			Calm1
chr16	4606768	4607201	chr16	4594712	4615957	Glis2	0	1	1	2	TRUE			Kctd16				chr11	58272032	58272206	chr11	58274827	58294290	4930438A08Rik	2622	1	1	2	TRUE			Ttc7b
chr16	4736341	4736561	chr16	4726360	4766249	Hmox2	0	1	1	2	TRUE			Prelid2				chr11	58402217	58402392	chr11	58379031	58390541	Lypd8	-11677	1	1	2	TRUE			Rps6ka5
chr16	4756216	4756484	chr16	4726360	4766249	Hmox2	0	1	1	2	TRUE			Sh3rf2				chr11	58572568	58572766	chr11	58565855	58570568	Olfr224	-2001	1	1	2	TRUE			Dglucy
chr16	4896574	4896774	chr16	4886099	4938296	Mgrn1	0	1	1	2	TRUE			Pou4f3				chr11	58669058	58669277	chr11	58665560	58666544	Olfr322	-2515	1	1	2	TRUE			Gpr68
chr16	4979932	4980231	chr16	4964287	4978963	4930451G09Rik	-970	1	1	2	TRUE			Ppp2r2b				chr11	58728240	58728489	chr11	58732095	58733223	Olfr317	3607	1	1	2	TRUE			Ccdc88c
chr16	5445771	5446038	chr16	5306837	5452255	Gm41414	0	1	1	2	TRUE			Spink1				chr11	58751386	58751592	chr11	58757666	58758587	Olfr316	6075	1	1	2	TRUE			Trip11
chr16	7192049	7192246	chr16	5884792	7412480	Rbfox1	0	1	1	2	TRUE			Dcp2				chr11	58801955	58802202	chr11	58792801	58801960	Fam183b	0	1	1	2	TRUE			Cpsf2
chr16	9668604	9668944	chr16	9567900	9995813	Grin2a	0	1	1	2	TRUE			Mcc				chr11	59141882	59142305	chr11	58994255	59136375	Obscn	-5508	1	1	2	TRUE			Slc24a4
chr16	10564104	10564453	chr16	10545338	10744878	Clec16a	0	1	1	2	TRUE			Kcnn2				chr11	59165786	59165977	chr11	59155368	59163745	Iba57	-2042	1	1	2	TRUE			Rin3
chr16	10741240	10741531	chr16	10545338	10744878	Clec16a	0	1	1	2	TRUE			Trim36				chr11	59226928	59227214	chr11	59211411	59228162	Arf1	0	1	1	2	TRUE			Lgmn
chr16	10886440	10886726	chr16	10912011	10914797	Gm21859	25286	1	1	2	TRUE			Mospd4				chr11	59239073	59239250	chr11	59248041	59290751	Wnt3a	8792	1	1	2	TRUE			Golga5
chr16	10947842	10948118	chr16	10959272	10993121	Litaf	11155	1	1	2	TRUE			Fem1c				chr11	59277990	59278295	chr11	59248041	59290751	Wnt3a	0	1	1	2	TRUE			Itpk1
chr16	11034485	11034702	chr16	11008897	11015184	Gm4262	-19302	1	1	2	TRUE			Ticam2				chr11	59343022	59343315	chr11	59306929	59333552	Wnt9a	-9471	1	1	2	TRUE			Btbd7
chr16	11078549	11078785	chr16	11074910	11087930	Txndc11	0	1	1	2	TRUE			Ap3s1				chr11	59671120	59671447	chr11	59662494	59780860	Mprip	0	1	1	2	TRUE			Unc79
chr16	11488686	11489475	chr16	11322903	11755473	Snx29	0	1	1	2	TRUE			Arl14epl				chr11	59700113	59700544	chr11	59662494	59780860	Mprip	0	1	1	2	TRUE			Gm29508
chr16	11637199	11637406	chr16	11322903	11755473	Snx29	0	1	1	2	TRUE			Sema6a				chr11	59745889	59747011	chr11	59662494	59780860	Mprip	0	1	1	2	TRUE			Serpina3b
chr16	11688066	11688407	chr16	11322903	11755473	Snx29	0	1	1	2	TRUE			Gm5095				chr11	60070723	60071008	chr11	59970613	60046489	Pemt	-24235	1	1	2	TRUE			Serpina3g
chr16	12233413	12233645	chr16	11984112	12270904	Shisa9	0	1	1	2	TRUE			Fam170a				chr11	60192204	60192663	chr11	60105012	60199195	Rai1	0	1	1	2	TRUE			Syne3
chr16	12288849	12289105	chr16	11984112	12270904	Shisa9	-17946	1	1	2	TRUE			9330117O12Rik				chr11	60308225	60308476	chr11	60226713	60352905	Tom1l2	0	1	1	2	TRUE			Tcl1b5
chr16	13193650	13194092	chr16	13109735	13152009	Ercc4	-41642	1	1	2	TRUE			Gramd3				chr11	60320586	60321169	chr11	60226713	60352905	Tom1l2	0	1	1	2	TRUE			Tcl1b3
chr16	13367196	13367706	chr16	13256480	13417529	Mrtfb	0	1	1	2	TRUE			Aldh7a1				chr11	60515594	60515867	chr11	60469338	60528368	Myo15	0	1	1	2	TRUE			Tunar
chr16	13373286	13373551	chr16	13256480	13417529	Mrtfb	0	1	1	2	TRUE			Lmnb1				chr11	61193532	61193831	chr11	61208741	61218416	Aldh3a1	14911	1	1	2	TRUE			D430019H16Rik
chr16	13414822	13415037	chr16	13256480	13417529	Mrtfb	0	1	1	2	TRUE			Megf10				chr11	61341835	61342072	chr11	61301630	61342860	Slc47a2	0	1	1	2	TRUE			Atg2b
chr16	13657882	13658207	chr16	13537963	13668170	Parn	0	1	1	2	TRUE			Ccdc192				chr11	61387404	61387652	chr11	61343399	61378075	Slc47a1	-9330	1	1	2	TRUE			Vrk1
chr16	13730993	13731181	chr16	13729835	13739471	Pla2g10os	0	1	1	2	TRUE			Gm19519				chr11	61578745	61579843	chr11	61515882	61579687	Epn2	0	1	1	2	TRUE			4930465M20Rik
chr16	13972316	13972547	chr16	13981701	13986867	Ifitm7	9155	1	1	2	TRUE			Slc12a2				chr11	61660758	61661118	chr11	61653320	61672777	Grap	0	1	1	2	TRUE			Bcl11b
chr16	14350868	14351063	chr16	14361557	14474878	Abcc1	10495	1	1	2	TRUE			Fbn2				chr11	61665957	61666381	chr11	61653320	61672777	Grap	0	1	1	2	TRUE			Setd3
chr16	15760477	15760949	chr16	15637865	15842239	Prkdc	0	1	1	2	TRUE			Slc27a6				chr11	61670056	61670318	chr11	61653320	61672777	Grap	0	1	1	2	TRUE			Ccdc85c
chr16	16513897	16514117	chr16	16416914	16527411	Fgd4	0	1	1	2	TRUE			F830016B08Rik				chr11	61950538	61951048	chr11	61956762	62141726	Specc1	5715	1	1	2	TRUE			Hhipl1
chr16	16669029	16669289	chr16	16673049	16673979	Olfr19	3761	1	1	2	TRUE			Iigp1				chr11	62047765	62048257	chr11	61956762	62141726	Specc1	0	1	1	2	TRUE			Cyp46a1
chr16	17181512	17181717	chr16	17152014	17201492	Ube2l3	0	1	1	2	TRUE			Ndst1				chr11	62064880	62065177	chr11	61956762	62141726	Specc1	0	1	1	2	TRUE			Eml1
chr16	17761362	17761627	chr16	17759620	17793382	Klhl22	0	1	1	2	TRUE			Tcof1				chr11	62065821	62066017	chr11	61956762	62141726	Specc1	0	1	1	2	TRUE			Gm16596
chr16	17998725	17998997	chr16	17980564	17981080	Vpreb2	-17646	1	1	2	TRUE			Slc6a7				chr11	62202787	62202977	chr11	61956762	62223013	Specc1	0	1	1	2	TRUE			Wdr25
chr16	18172522	18172772	chr16	18165088	18165170	Mir6366	-7353	1	1	2	TRUE			Hmgxb3				chr11	62251143	62251374	chr11	62248983	62266452	Adora2b	0	1	1	2	TRUE			Begain
chr16	18351610	18351900	chr16	18348181	18407074	Arvcf	0	1	1	2	TRUE			Ppargc1b				chr11	62396522	62396829	chr11	62316425	62438515	Ncor1	0	1	1	2	TRUE			Dlk1
chr16	18387741	18388228	chr16	18348181	18407074	Arvcf	0	1	1	2	TRUE			Afap1l1				chr11	62409828	62410075	chr11	62316425	62438515	Ncor1	0	1	1	2	TRUE			Meg3
chr16	19401693	19401878	chr16	19407075	19408017	Olfr165	5198	1	1	2	TRUE			Ablim3				chr11	62559392	62560010	chr11	62551170	62553213	Ubb	-6180	1	1	2	TRUE			3110009F21Rik
chr16	19413310	19413585	chr16	19407075	19408017	Olfr165	-5294	1	1	2	TRUE			Adrb2				chr11	62764357	62764796	chr11	62778386	62789468	Zfp286	13591	1	1	2	TRUE			Ppp2r5c
chr16	19817716	19817897	chr16	19760233	19772753	B3gnt5	-44964	1	1	2	TRUE			Gm9949				chr11	62847754	62848033	chr11	62847122	62877462	Fbxw10	0	1	1	2	TRUE			Dync1h1
chr16	20129782	20129974	chr16	20097553	20127744	Klhl24	-2039	1	1	2	TRUE			Piezo2				chr11	62901821	62902141	chr11	62879454	62895186	Tvp23b	-6636	1	1	2	TRUE			Hsp90aa1
chr16	20590776	20591498	chr16	20589581	20598467	Vwa5b2	0	1	1	2	TRUE			Wdr7				chr11	63862669	63863067	chr11	63884692	63922284	Hs3st3b1	21626	1	1	2	TRUE			Wdr20
chr16	20746675	20746903	chr16	20733126	20742384	Chrd	-4292	1	1	2	TRUE			Fech				chr11	64517168	64517387	chr11	64435331	64522835	Hs3st3a1	0	1	1	2	TRUE			Mok
chr16	21353708	21353902	chr16	21331899	21333356	Magef1	-20353	1	1	2	TRUE			Nedd4l				chr11	64910236	64910429	chr11	64979034	65002074	Elac2	68606	1	1	2	TRUE			Zfp839
chr16	21405275	21405486	chr16	21423117	21644680	Vps8	17632	1	1	2	TRUE			Lman1				chr11	64957003	64957507	chr11	64979034	65002074	Elac2	21528	1	1	2	TRUE			Tecpr2
chr16	22108084	22108437	chr16	22059008	22163299	Igf2bp2	0	1	1	2	TRUE			Ccbe1				chr11	64968631	64968820	chr11	64979034	65002074	Elac2	10215	1	1	2	TRUE			Rcor1
chr16	24964496	24964770	chr16	24393349	24992578	Lpp	0	1	1	2	TRUE			Gnal				chr11	65797360	65797566	chr11	65688243	65788359	Map2k4	-9002	1	1	2	TRUE			Amn
chr16	28413643	28413928	chr16	28157782	28446075	Fgf12	0	1	1	2	TRUE			Cidea				chr11	65852172	65852362	chr11	65831323	66168551	Dnah9	0	1	1	2	TRUE			Cdc42bpb
chr16	28593197	28593415	chr16	28157782	28753243	Fgf12	0	1	1	2	TRUE			Ldlrad4				chr11	66526324	66526826	chr11	66211724	66526126	Shisa6	-199	1	1	2	TRUE			Tnfaip2
chr16	29337135	29337317	chr16	29231913	29378732	Atp13a5	0	1	1	2	TRUE			Tcf4				chr11	66899395	66899782	chr11	66905631	66947086	Gm12298	5850	1	1	2	TRUE			Mark3
chr16	29574133	29574353	chr16	29579333	29654602	Opa1	4981	1	1	2	TRUE			Dcc				chr11	66905942	66906337	chr11	66905631	66947086	Gm12298	0	1	1	2	TRUE			Coa8
chr16	29977612	29977945	chr16	29957926	29979124	Gm1968	0	1	1	2	TRUE			Mapk4				chr11	67020779	67021138	chr11	67025153	67035312	Tmem220	4016	1	1	2	TRUE			Ppp1r13b
chr16	30039255	30039445	chr16	30021841	30039479	9030404E10Rik	0	1	1	2	TRUE			Myo5b				chr11	67045016	67045257	chr11	67037879	67052618	Adprm	0	1	1	2	TRUE			Tdrd9
chr16	30227253	30227648	chr16	30256378	30267532	Cpn2	28731	1	1	2	TRUE			Epg5				chr11	67112222	67112993	chr11	67112460	67120080	2310065F04Rik	0	1	1	2	TRUE			Aspg
chr16	30233240	30233457	chr16	30256378	30267532	Cpn2	22922	1	1	2	TRUE			Slc14a1				chr11	67455186	67455855	chr11	67532997	67688992	Gas7	77143	1	1	2	TRUE			Kif26a
chr16	30283035	30283296	chr16	30269301	30283254	Lrrc15	0	1	1	2	TRUE			Slc14a2				chr11	67563140	67563333	chr11	67532997	67688992	Gas7	0	1	1	2	TRUE			Inf2
chr16	30397309	30397720	chr16	30312423	30388530	Atp13a3	-8780	1	1	2	TRUE			Gm36718				chr11	67579793	67580124	chr11	67532997	67688992	Gas7	0	1	1	2	TRUE			Akt1
chr16	30873522	30873836	chr16	30955502	31081432	Xxylt1	81667	1	1	2	TRUE			Adnp2				chr11	67647746	67648215	chr11	67532997	67688992	Gas7	0	1	1	2	TRUE			Zbtb42
chr16	31085970	31087421	chr16	30955502	31081432	Xxylt1	-4539	1	1	2	TRUE			Gm2176				chr11	67657811	67658099	chr11	67532997	67688992	Gas7	0	1	1	2	TRUE			Jag2
chr16	31162903	31163085	chr16	31092412	31201238	Acap2	0	1	1	2	TRUE			Atp9b				chr11	67676266	67676610	chr11	67532997	67688992	Gas7	0	1	1	2	TRUE			Nudt14
chr16	32164413	32164788	chr16	32142785	32165594	Nrros	0	1	1	2	TRUE			Zfp516				chr11	67694822	67695108	chr11	67695325	67703355	Rcvrn	218	1	1	2	TRUE			Brf1
chr16	32643778	32643955	chr16	32644642	32683493	Tnk2	688	1	1	2	TRUE			Tshz1				chr11	67861620	67861900	chr11	67854522	67922153	Usp43	0	1	1	2	TRUE			Mta1
chr16	33776987	33777471	chr16	33684465	33768195	Heg1	-8793	1	1	2	TRUE			Zadh2				chr11	68092012	68092464	chr11	67966457	68207148	Stx8	0	1	1	2	TRUE			Tedc1
chr16	33782561	33782743	chr16	33794036	33819927	Muc13	11294	1	1	2	TRUE			Zfp407				chr11	68208823	68209036	chr11	68209363	68386826	Ntn1	328	1	1	2	TRUE			Tmem121
chr16	33787138	33787368	chr16	33794036	33819927	Muc13	6669	1	1	2	TRUE			Rttn				chr11	68209645	68209929	chr11	68209363	68386826	Ntn1	0	1	1	2	TRUE			Mir7094-1
chr16	34094951	34095156	chr16	33969072	34514027	Kalrn	0	1	1	2	TRUE			Cpt1a				chr11	68211442	68211632	chr11	68209363	68386826	Ntn1	0	1	1	2	TRUE			Zfp386
chr16	35154021	35154209	chr16	35154863	35305743	Adcy5	655	1	1	2	TRUE			Ppp6r3				chr11	68220159	68220448	chr11	68209363	68386826	Ntn1	0	1	1	2	TRUE			Vipr2
chr16	35302847	35303030	chr16	35154863	35305743	Adcy5	0	1	1	2	TRUE			Kmt5b				chr11	68373759	68374264	chr11	68209363	68386826	Ntn1	0	1	1	2	TRUE			Ptprn2
chr16	35579709	35579892	chr16	35541361	35664258	Sema5b	0	1	1	2	TRUE			Pitpnm1				chr11	68386675	68386994	chr11	68209363	68386826	Ntn1	0	1	1	2	TRUE			Gm5441
chr16	35614285	35614851	chr16	35541361	35664258	Sema5b	0	1	1	2	TRUE			Clcf1				chr11	68483366	68483546	chr11	68432124	68497846	Pik3r5	0	1	1	2	TRUE			Rapgef5
chr16	37682630	37682824	chr16	37647601	37654368	Ndufb4	-28263	1	1	2	TRUE			Ssh3				chr11	68485200	68485522	chr11	68432124	68497846	Pik3r5	0	1	1	2	TRUE			Cdca7l
chr16	38368425	38368603	chr16	38362189	38378216	Popdc2	0	1	1	2	TRUE			Grk2				chr11	68500746	68501081	chr11	68503018	68552695	Pik3r6	1938	1	1	2	TRUE			D230030E09Rik
chr16	40531443	40531676	chr16	39984363	42181679	Lsamp	0	1	1	2	TRUE			Sptbn2				chr11	68554054	68554320	chr11	68503018	68552695	Pik3r6	-1360	1	1	2	TRUE			Sp8
chr16	40614470	40614660	chr16	39984363	42181679	Lsamp	0	1	1	2	TRUE			Peli3				chr11	68571295	68571486	chr11	68583263	68586957	Ccdc42os	11778	1	1	2	TRUE			Abcb5
chr16	40764778	40765003	chr16	39984363	42181679	Lsamp	0	1	1	2	TRUE			Rin1				chr11	68864805	68865608	chr11	68821445	68853135	Ndel1	-11671	1	1	2	TRUE			Itgb8
chr16	43624910	43625137	chr16	42907644	43619123	Zbtb20	-5788	1	1	2	TRUE			Pacs1				chr11	68874808	68875116	chr11	68888552	68895015	Rnf222	13437	1	1	2	TRUE			Macc1
chr16	44687603	44687787	chr16	44724300	44737284	Nepro	36514	1	1	2	TRUE			Ovol1				chr11	68904780	68905003	chr11	68901565	68904534	Rpl26	-247	1	1	2	TRUE			Gdi2
chr16	45344913	45345093	chr16	45382134	45409053	Cd200	37042	1	1	2	TRUE			Pcnx3				chr11	69053975	69054149	chr11	69045636	69051664	Aurkb	-2312	1	1	2	TRUE			Calml3
chr16	45570851	45571144	chr16	45535265	45607001	Slc9c1	0	1	1	2	TRUE			Malat1				chr11	69150402	69150692	chr11	69126376	69149115	Aloxe3	-1288	1	1	2	TRUE			Akr1c14
chr16	45838381	45838602	chr16	45746230	45844378	Phldb2	0	1	1	2	TRUE			Capn1				chr11	69197085	69197308	chr11	69183884	69197843	Alox8	0	1	1	2	TRUE			Akr1c13
chr16	48130427	48130683	chr16	48122073	48158499	6430553K19Rik	0	1	1	2	TRUE			Ehd1				chr11	69245051	69246061	chr11	69218116	69237022	Gucy2e	-8030	1	1	2	TRUE			Akr1c19
chr16	48861883	48862125	chr16	48872607	48874498	Retnlg	10483	1	1	2	TRUE			Slc22a12				chr11	69272448	69272645	chr11	69299495	69323873	Cntrob	26851	1	1	2	TRUE			Klf6
chr16	50372613	50372793	chr16	50191843	50432389	Bbx	0	1	1	2	TRUE			Kcnk4				chr11	69334045	69334391	chr11	69326257	69333041	Kcnab3	-1005	1	1	2	TRUE			Pitrm1
chr16	55804922	55805136	chr16	55811376	55822138	Nfkbiz	6241	1	1	2	TRUE			Macrod1				chr11	69527318	69527604	chr11	69420808	69549108	Dnah2	0	1	1	2	TRUE			Adarb2
chr16	56209245	56209502	chr16	56204312	56273753	Impg2	0	1	1	2	TRUE			Slc22a6				chr11	69571943	69572228	chr11	69561753	69579249	Wrap53	0	1	1	2	TRUE			Larp4b
chr16	56246901	56247154	chr16	56204312	56273753	Impg2	0	1	1	2	TRUE			Slc3a2				chr11	69655426	69655720	chr11	69655036	69656727	Sox15	0	1	1	2	TRUE			Dip2c
chr16	56934452	56934676	chr16	56914099	56927939	Lnp1	-6514	1	1	2	TRUE			Rab3il1				chr11	69665973	69666569	chr11	69664212	69666170	Cd68	0	1	1	2	TRUE			Chrm3
chr16	56940413	56940858	chr16	56914099	56927939	Lnp1	-12475	1	1	2	TRUE			Fads3				chr11	69855434	69855660	chr11	69850562	69858730	Tnk1	0	1	1	2	TRUE			Zp4-ps
chr16	57440917	57441706	chr16	57301999	57606867	Cmss1	0	1	1	2	TRUE			Myrf				chr11	70038398	70038795	chr11	70017202	70045531	Dlg4	0	1	1	2	TRUE			Ryr2
chr16	58572663	58572886	chr16	58613685	58616978	Ftdc1	40800	1	1	2	TRUE			Dagla				chr11	70239423	70240146	chr11	70238122	70239852	Rnasek	0	1	1	2	TRUE			Mtr
chr16	60350751	60351157	chr16	59653482	60605531	Epha6	0	1	1	2	TRUE			Cd6				chr11	70247584	70247929	chr11	70241456	70255370	Alox12	0	1	1	2	TRUE			Actn2
chr16	63653668	63653955	chr16	63543531	63864175	Epha3	0	1	1	2	TRUE			Cblif				chr11	70280525	70280708	chr11	70241456	70255370	Alox12	-25156	1	1	2	TRUE			Gpr137b-ps
chr16	65041016	65041444	chr16	64924728	65105784	Htr1f	0	1	1	2	TRUE			Dtx4				chr11	70465218	70465477	chr11	70459432	70466201	Zmynd15	0	1	1	2	TRUE			Nid1
chr16	66754540	66754916	chr16	66655415	67620908	Cadm2	0	1	1	2	TRUE			A330040F15Rik				chr11	70596118	70596433	chr11	70562880	70614482	Mink1	0	1	1	2	TRUE			Gng4
chr16	70673234	70673423	chr16	70616424	70624822	D16Ertd519e	-48413	1	1	2	TRUE			Olfr1480				chr11	70605205	70605622	chr11	70562880	70614482	Mink1	0	1	1	2	TRUE			Arid4b
chr16	71132938	71133118	chr16	71131075	71139029	4931420L22Rik	0	1	1	2	TRUE			Olfr1504				chr11	70629675	70630566	chr11	70639121	70643986	Gp1ba	8556	1	1	2	TRUE			Hecw1
chr16	71247440	71247676	chr16	71249903	71267176	4930567J20Rik	2228	1	1	2	TRUE			Psat1				chr11	70632877	70633061	chr11	70639121	70643986	Gp1ba	6061	1	1	2	TRUE			B230303A05Rik
chr16	72623827	72624149	chr16	72663148	73046100	Robo1	39000	1	1	2	TRUE			C130060C02Rik				chr11	70785832	70786172	chr11	70790931	70812561	Scimp	4760	1	1	2	TRUE			Inhba
chr16	74174447	74175008	chr16	73892305	74352879	Robo2	0	1	1	2	TRUE			Foxb2				chr11	70906778	70907019	chr11	70844760	70943105	Rabep1	0	1	1	2	TRUE			Sugct
chr16	76365187	76365422	chr16	76287402	76373049	Nrip1	0	1	1	2	TRUE			Prune2				chr11	71230771	71231060	chr11	71153101	71230733	Nlrp1b	-39	1	1	2	TRUE			Cdk13
chr16	77331037	77331292	chr16	77329327	77558428	Mir99ahg	0	1	1	2	TRUE			Gcnt1				chr11	71285302	71285572	chr11	71242429	71285232	Nlrp1c-ps	-71	1	1	2	TRUE			4930448F12Rik
chr16	84801463	84801839	chr16	84774122	84826375	Jam2	0	1	1	2	TRUE			Anxa1				chr11	71953986	71954191	chr11	71928470	71940122	4930401O10Rik	-13865	1	1	2	TRUE			Pou6f2
chr16	85552152	85552336	chr16	85456243	85550373	Cyyr1	-1780	1	1	2	TRUE			Cemip2				chr11	72025836	72026094	chr11	72028721	72037509	Aipl1	2628	1	1	2	TRUE			9330199G10Rik
chr16	87149337	87150147	chr16	87125035	87128439	Gm32865	-20899	1	1	2	TRUE			Mamdc2				chr11	72050927	72051756	chr11	72047527	72135889	Pitpnm3	0	1	1	2	TRUE			Gpr141b
chr16	87706016	87706381	chr16	87698953	87733346	Bach1	0	1	1	2	TRUE			Apba1				chr11	72221396	72221582	chr11	72215137	72218450	4930563E22Rik	-2947	1	1	2	TRUE			Gpr141
chr16	87726013	87726479	chr16	87698953	87733346	Bach1	0	1	1	2	TRUE			Tjp2				chr11	72224959	72225148	chr11	72215137	72218450	4930563E22Rik	-6510	1	1	2	TRUE			Elmo1
chr16	88527701	88527992	chr16	88505806	88506978	Cldn17	-20724	1	1	2	TRUE			Fxn				chr11	72314190	72314472	chr11	72314443	72319419	Fbxo39	0	1	1	2	TRUE			Gpx5
chr16	89558523	89559032	chr16	89570175	89571183	Krtap11-1	11144	1	1	2	TRUE			Pip5k1b				chr11	72342521	72342989	chr11	72344716	72361296	Tekt1	1728	1	1	2	TRUE			Prss16
chr16	89830378	89830713	chr16	89787110	89960827	Tiam1	0	1	1	2	TRUE			Pgm5				chr11	72446440	72446619	chr11	72441326	72451770	Mybbp1a	0	1	1	2	TRUE			4930557F10Rik
chr16	89951939	89952160	chr16	89787110	89960827	Tiam1	0	1	1	2	TRUE			Foxd4				chr11	72547088	72547506	chr11	72498155	72550246	Spns3	0	1	1	2	TRUE			Abt1
chr16	90448848	90449248	chr16	90386396	90499553	Hunk	0	1	1	2	TRUE			Kank1				chr11	72751990	72752249	chr11	72690001	72772146	Ankfy1	0	1	1	2	TRUE			Gm11335
chr16	91166908	91167118	chr16	91225549	91228677	Olig2	58432	1	1	2	TRUE			Smarca2				chr11	72843001	72843386	chr11	72796225	72927120	Zzef1	0	1	1	2	TRUE			Hfe
chr16	91224856	91225352	chr16	91225549	91228677	Olig2	198	1	1	2	TRUE			Glis3				chr11	72849833	72850130	chr11	72796225	72927120	Zzef1	0	1	1	2	TRUE			H1f1
chr16	91304352	91304709	chr16	91269768	91271939	Olig1	-32414	1	1	2	TRUE			Rcl1				chr11	73039426	73039655	chr11	73018987	73042065	Camkk1	0	1	1	2	TRUE			Slc17a4
chr16	91452077	91452486	chr16	91465103	91470123	A930006K02Rik	12618	1	1	2	TRUE			Il33				chr11	73107507	73107977	chr11	73090582	73147449	Itgae	0	1	1	2	TRUE			Scgn
chr16	91750223	91750699	chr16	91729370	91832352	Itsn1	0	1	1	2	TRUE			Asah2				chr11	73131105	73131427	chr11	73090582	73147449	Itgae	0	1	1	2	TRUE			Carmil1
chr16	91780870	91781259	chr16	91729370	91832352	Itsn1	0	1	1	2	TRUE			Sgms1				chr11	73224048	73224254	chr11	73199481	73224506	Shpk	0	1	1	2	TRUE			Cmah
chr16	91824458	91824643	chr16	91729370	91832352	Itsn1	0	1	1	2	TRUE			Rnls				chr11	73324343	73324546	chr11	73304987	73324637	Aspa	0	1	1	2	TRUE			Ripor2
chr16	92027951	92028398	chr16	92058321	92087473	Slc5a3	29924	1	1	2	TRUE			Lipo3				chr11	73826708	73826996	chr11	73814141	73816877	Olfr392	-9832	1	1	2	TRUE			Acot13
chr16	92281828	92282061	chr16	92292388	92298133	Kcne2	10328	1	1	2	TRUE			Ifit1bl2				chr11	74010126	74010320	chr11	73983661	73984606	Olfr398	-25521	1	1	2	TRUE			Aldh5a1
chr16	92302192	92302420	chr16	92301302	92313041	Smim11	0	1	1	2	TRUE			Hhex				chr11	74534448	74534671	chr11	74383356	74559027	Rap1gap2	0	1	1	2	TRUE			Prl
chr16	92345721	92345900	chr16	92346000	92358874	Kcne1	101	1	1	2	TRUE			1700122C19Rik				chr11	74610779	74611122	chr11	74383356	74610915	Rap1gap2	0	1	1	2	TRUE			Prl5a1
chr16	92478630	92478933	chr16	92478741	92497370	2410124H12Rik	0	1	1	2	TRUE			Cyp26c1				chr11	74665032	74665262	chr11	74649503	74670854	Cluh	0	1	1	2	TRUE			2610307P16Rik
chr16	92720583	92720806	chr16	92601465	92826074	Runx1	0	1	1	2	TRUE			Myof				chr11	74981529	74981709	chr11	74925853	75164448	Smg6	0	1	1	2	TRUE			Sox4
chr16	93654775	93655038	chr16	93683218	93690991	Cbr3	28181	1	1	2	TRUE			Ffar4				chr11	75001158	75001473	chr11	74925853	75164448	Smg6	0	1	1	2	TRUE			A330102I10Rik
chr16	93977669	93977875	chr16	93919030	94008837	Cldn14	0	1	1	2	TRUE			Slc35g1				chr11	75054331	75054510	chr11	74925853	75164448	Smg6	0	1	1	2	TRUE			Cdkal1
chr16	94057344	94057642	chr16	94085259	94127032	Sim2	27618	1	1	2	TRUE			Hells				chr11	75106544	75106964	chr11	74925853	75164448	Smg6	0	1	1	2	TRUE			Mboat1
chr16	94084550	94084778	chr16	94085259	94127032	Sim2	482	1	1	2	TRUE			Entpd1				chr11	75116102	75116374	chr11	74925853	75164448	Smg6	0	1	1	2	TRUE			Uqcrfs1
chr16	94085338	94085608	chr16	94085259	94127032	Sim2	0	1	1	2	TRUE			Pik3ap1				chr11	75227493	75227915	chr11	75193992	75267762	Rtn4rl1	0	1	1	2	TRUE			Dusp22
chr16	94163169	94163372	chr16	94129305	94290291	Hlcs	0	1	1	2	TRUE			Frat1				chr11	75290979	75291203	chr11	75300258	75348383	Rpa1	9056	1	1	2	TRUE			Irf4
chr16	94185502	94185837	chr16	94129305	94290291	Hlcs	0	1	1	2	TRUE			Rrp12				chr11	75564341	75564711	chr11	75531693	75577572	Slc43a2	0	1	1	2	TRUE			Exoc2
chr16	94213420	94213601	chr16	94129305	94290291	Hlcs	0	1	1	2	TRUE			Mms19				chr11	75622869	75623134	chr11	75588078	75628804	Pitpna	0	1	1	2	TRUE			4930401O12Rik
chr16	94397333	94397558	chr16	94370738	94469221	Ttc3	0	1	1	2	TRUE			Cnnm1				chr11	75624401	75624680	chr11	75588078	75628804	Pitpna	0	1	1	2	TRUE			Foxq1
chr16	94481987	94482300	chr16	94370738	94469221	Ttc3	-12767	1	1	2	TRUE			Dnmbp				chr11	75687350	75687867	chr11	75679258	75708428	Crk	0	1	1	2	TRUE			Foxf2
chr16	94788319	94788523	chr16	94748682	94997696	Kcnj6	0	1	1	2	TRUE			Cpn1				chr11	75747697	75747902	chr11	75732886	75765841	Ywhae	0	1	1	2	TRUE			Foxc1
chr16	95284206	95284454	chr16	95257557	95300258	Kcnj15	0	1	1	2	TRUE			Hif1an				chr11	75839138	75839341	chr11	75795808	75853912	Gm12339	0	1	1	2	TRUE			Gmds
chr16	95403321	95403582	chr16	95359168	95459348	Erg	0	1	1	2	TRUE			Pax2				chr11	75880098	75880435	chr11	75830991	75911059	Rph3al	0	1	1	2	TRUE			Mylk4
chr16	95434604	95434789	chr16	95359168	95459348	Erg	0	1	1	2	TRUE			Lbx1				chr11	75897659	75897850	chr11	75830991	75911059	Rph3al	0	1	1	2	TRUE			Wrnip1
chr16	95903030	95903395	chr16	95841885	95929077	1600002D24Rik	0	1	1	2	TRUE			Btrc				chr11	75937598	75937865	chr11	75899724	75925891	Rph3al	-11708	1	1	2	TRUE			Serpinb1c
chr16	96204355	96204705	chr16	96200469	96228933	Sh3bgr	0	1	1	2	TRUE			Fgf8				chr11	75981940	75982203	chr11	75999911	76003569	1700016K19Rik	17709	1	1	2	TRUE			Serpinb1b
chr16	96456971	96457164	chr16	96467605	96525793	Pcp4	10442	1	1	2	TRUE			Elovl3				chr11	76292551	76292941	chr11	76257225	76399141	Nxn	0	1	1	2	TRUE			Serpinb6a
chr16	97103222	97103575	chr16	96592078	97170735	Dscam	0	1	1	2	TRUE			Trim8				chr11	76328213	76328617	chr11	76257225	76399141	Nxn	0	1	1	2	TRUE			4930447K03Rik
chr16	97170774	97170958	chr16	96592078	97170735	Dscam	-40	1	1	2	TRUE			Sfxn2				chr11	76337862	76338146	chr11	76257225	76399141	Nxn	0	1	1	2	TRUE			Psmg4
chr16	97593060	97593346	chr16	97564681	97611195	Tmprss2	0	1	1	2	TRUE			Wbp1l				chr11	76449636	76450019	chr11	76416731	76468465	Abr	0	1	1	2	TRUE			Fam50b
chr16	97778664	97778953	chr16	97791466	97851227	Prdm15	12514	1	1	2	TRUE			Nt5c2				chr11	76506802	76507113	chr11	76416731	76509419	Abr	0	1	1	2	TRUE			Fam217a
chr17	5067173	5067438	chr17	4995073	5347656	Arid1b	0	1	1	2	TRUE			Calhm2				chr11	76622672	76622936	chr11	76416731	76577739	Abr	-44934	1	1	2	TRUE			Eci2
chr17	5108637	5108887	chr17	4995073	5347656	Arid1b	0	1	1	2	TRUE			Neurl1a				chr11	77000676	77000984	chr11	76998596	77032343	Slc6a4	0	1	1	2	TRUE			Cdyl
chr17	5241417	5241617	chr17	4995073	5347656	Arid1b	0	1	1	2	TRUE			Sh3pxd2a				chr11	77371180	77371440	chr11	77216424	77460219	Ssh2	0	1	1	2	TRUE			Rpp40
chr17	5287329	5287628	chr17	4995073	5347656	Arid1b	0	1	1	2	TRUE			Slk				chr11	77411382	77411557	chr11	77216424	77460219	Ssh2	0	1	1	2	TRUE			Fars2
chr17	5811353	5811598	chr17	5799489	5803242	3300005D01Rik	-8112	1	1	2	TRUE			Cfap43				chr11	77462180	77462374	chr11	77462579	77470483	Coro6	206	1	1	2	TRUE			Nrn1
chr17	7588933	7589173	chr17	7576146	7578389	Gm33086	-10545	1	1	2	TRUE			Gsto2				chr11	77501199	77501640	chr11	77493287	77507771	Git1	0	1	1	2	TRUE			Ly86
chr17	8264797	8265083	chr17	8236042	8257129	Ccr6	-7669	1	1	2	TRUE			Itprip				chr11	77964428	77964737	chr11	77930838	77979052	Sez6	0	1	1	2	TRUE			Gm4035
chr17	8734328	8734684	chr17	8526800	8986648	Pde10a	0	1	1	2	TRUE			Add3				chr11	77983786	77984008	chr11	77982815	78030535	Phf12	0	1	1	2	TRUE			Rreb1
chr17	8825236	8825492	chr17	8526800	8986648	Pde10a	0	1	1	2	TRUE			Mxi1				chr11	78019750	78019937	chr11	77982815	78030535	Phf12	0	1	1	2	TRUE			Riok1
chr17	8838348	8838632	chr17	8526800	8986648	Pde10a	0	1	1	2	TRUE			Mirt1				chr11	78215744	78216016	chr11	78206748	78245703	Supt6	0	1	1	2	TRUE			Ofcc1
chr17	9588373	9588566	chr17	9666496	9669704	Pabpc6	77931	1	1	2	TRUE			Gpam				chr11	78436050	78436246	chr11	78397275	78422234	Slc13a2	-13817	1	1	2	TRUE			Tfap2a
chr17	9680001	9680514	chr17	9666496	9669704	Pabpc6	-10298	1	1	2	TRUE			Tcf7l2				chr11	78453745	78453947	chr11	78465700	78471945	Slc46a1	11754	1	1	2	TRUE			Gm26688
chr17	9810454	9810677	chr17	9750751	9775866	4930452A19Rik	-34589	1	1	2	TRUE			Habp2				chr11	78488290	78488604	chr11	78472329	78497754	Sarm1	0	1	1	2	TRUE			Gcnt2
chr17	10444953	10445358	chr17	10403011	10840191	Pacrg	0	1	1	2	TRUE			Nrap				chr11	78490926	78491234	chr11	78472329	78497754	Sarm1	0	1	1	2	TRUE			A730081D07Rik
chr17	10874723	10875058	chr17	10840358	11557236	Prkn	0	1	1	2	TRUE			Ccdc186				chr11	78530739	78531135	chr11	78522849	78536260	Tnfaip1	0	1	1	2	TRUE			Nedd9
chr17	11328755	11329060	chr17	10840358	11557236	Prkn	0	1	1	2	TRUE			Ablim1				chr11	78566578	78567131	chr11	78567167	78697425	Nlk	37	1	1	2	TRUE			Tmem170b
chr17	11482614	11482906	chr17	10840358	11557236	Prkn	0	1	1	2	TRUE			6720468P15Rik				chr11	78658159	78658699	chr11	78567167	78697425	Nlk	0	1	1	2	TRUE			Adtrp
chr17	12162939	12163136	chr17	12119283	12219640	Agpat4	0	1	1	2	TRUE			Atrnl1				chr11	78856345	78856638	chr11	78826594	78843899	Lyrm9	-12447	1	1	2	TRUE			Hivep1
chr17	12210663	12210973	chr17	12119283	12219640	Agpat4	0	1	1	2	TRUE			Eno4				chr11	78924884	78925310	chr11	78920786	78960226	Nos2	0	1	1	2	TRUE			Edn1
chr17	12416364	12416644	chr17	12378608	12419384	Plg	0	1	1	2	TRUE			Vax1				chr11	78952693	78953096	chr11	78920786	78960226	Nos2	0	1	1	2	TRUE			Phactr1
chr17	12447408	12447806	chr17	12419973	12507704	Slc22a3	0	1	1	2	TRUE			4930442E04Rik				chr11	78980368	78980691	chr11	78962978	78984924	Lgals9	0	1	1	2	TRUE			Tbc1d7
chr17	12606807	12607107	chr17	12584188	12623907	Slc22a2	0	1	1	2	TRUE			Kcnk18				chr11	79040051	79040252	chr11	79013439	79059836	Ksr1	0	1	1	2	TRUE			Gfod1
chr17	15808621	15808899	chr17	15804660	15826566	Rgmb	0	1	1	2	TRUE			Slc18a2				chr11	79088509	79088707	chr11	79013439	79146473	Ksr1	0	1	1	2	TRUE			Ranbp9
chr17	17593017	17593202	chr17	17527722	17624489	Lnpep	0	1	1	2	TRUE			LOC102633783				chr11	79238379	79238616	chr11	79239381	79254695	Wsb1	766	1	1	2	TRUE			Rnf182
chr17	21035794	21036063	chr17	21008940	21028856	Zfp160	-6939	1	1	2	TRUE			LOC100041034				chr11	79398433	79398750	chr11	79339891	79581609	Nf1	0	1	1	2	TRUE			Gm20751
chr17	21141043	21141318	chr17	21091207	21103347	Gm5092	-37697	1	1	2	TRUE			LOC664787				chr11	79520776	79521020	chr11	79339891	79581609	Nf1	0	1	1	2	TRUE			Cd83
chr17	23325669	23326057	chr17	23290933	23312313	Vmn2r114	-13357	1	1	2	TRUE			Csprs				chr11	79523710	79524010	chr11	79339891	79581609	Nf1	0	1	1	2	TRUE			Gm5083
chr17	24608889	24609372	chr17	24595815	24632627	Tsc2	0	1	1	2	TRUE			Dclre1c				chr11	79530434	79530635	chr11	79339891	79581609	Nf1	0	1	1	2	TRUE			1700029N11Rik
chr17	24617947	24618160	chr17	24595815	24632627	Tsc2	0	1	1	2	TRUE			Fam107b				chr11	79610789	79611293	chr11	79591211	79694012	Rab11fip4	0	1	1	2	TRUE			Gm34084
chr17	25339019	25339198	chr17	25343244	25345562	Tpsab1	4047	1	1	2	TRUE			Frmd4a				chr11	79842191	79842546	chr11	79933955	79962387	Utp6	91410	1	1	2	TRUE			Jarid2
chr17	25502725	25502941	chr17	25489874	25497288	Sstr5	-5438	1	1	2	TRUE			Mcm10				chr11	79870336	79870600	chr11	79933955	79962387	Utp6	63356	1	1	2	TRUE			Dtnbp1
chr17	25658387	25659456	chr17	25579173	25662826	Lmf1	0	1	1	2	TRUE			Camk1d				chr11	80073970	80074159	chr11	80046492	80080991	Crlf3	0	1	1	2	TRUE			Gmpr
chr17	25698501	25698680	chr17	25717171	25719102	Gng13	18492	1	1	2	TRUE			Cdc123				chr11	80089379	80089621	chr11	80089399	80135791	Atad5	0	1	1	2	TRUE			Atxn1
chr17	25819130	25819307	chr17	25808460	25821262	Fbxl16	0	1	1	2	TRUE			Echdc3				chr11	80696292	80696648	chr11	80482126	80780025	Myo1d	0	1	1	2	TRUE			Stmnd1
chr17	26595370	26595609	chr17	26561511	26656933	Ergic1	0	1	1	2	TRUE			Usp6nl				chr11	80761588	80762287	chr11	80482126	80780025	Myo1d	0	1	1	2	TRUE			Nup153
chr17	27071965	27072245	chr17	27057303	27122223	Itpr3	0	1	1	2	TRUE			Gm13219				chr11	80808721	80808995	chr11	80810365	80822033	Tmem98	1371	1	1	2	TRUE			Nhlrc1
chr17	27520610	27521000	chr17	27425903	27513397	Grm4	-7214	1	1	2	TRUE			9230102O04Rik				chr11	80818162	80818500	chr11	80810365	80822033	Tmem98	0	1	1	2	TRUE			Dek
chr17	27824996	27825202	chr17	27751231	27820542	Ilrun	-4455	1	1	2	TRUE			8030442B05Rik				chr11	80857229	80857520	chr11	80850380	80858300	4930507D10Rik	0	1	1	2	TRUE			Rnf144b
chr17	28069561	28069871	chr17	28066746	28080584	Tcp11	0	1	1	2	TRUE			Pfkfb3				chr11	81096100	81096282	chr11	80880162	81152903	Asic2	0	1	1	2	TRUE			4930471G24Rik
chr17	28270300	28270496	chr17	28127350	28273622	Mir5098	0	1	1	2	TRUE			Rsu1				chr11	81151994	81152471	chr11	80880162	81152903	Asic2	0	1	1	2	TRUE			G630093K05Rik
chr17	28358661	28358875	chr17	28351514	28365216	Tulp1	0	1	1	2	TRUE			St8sia6				chr11	81941101	81941336	chr11	80880164	81968396	Asic2	0	1	1	2	TRUE			A330033J07Rik
chr17	28373937	28374421	chr17	28351514	28365216	Tulp1	-8722	1	1	2	TRUE			Stam				chr11	82015174	82015362	chr11	82035576	82037452	Ccl2	20215	1	1	2	TRUE			A330048O09Rik
chr17	28966910	28967267	chr17	28952435	28969549	Kctd20	0	1	1	2	TRUE			Malrd1				chr11	82203653	82204121	chr11	82176665	82179812	Ccl1	-23842	1	1	2	TRUE			Zfp169
chr17	29034304	29034521	chr17	29032659	29043372	Srsf3	0	1	1	2	TRUE			Plxdc2				chr11	82618424	82618660	chr11	82633352	82636309	Gm11426	14693	1	1	2	TRUE			Barx1
chr17	29073013	29073260	chr17	29057473	29079126	Trp53cor1	0	1	1	2	TRUE			Nebl				chr11	82971078	82971350	chr11	82952101	82964850	Slfn5	-6229	1	1	2	TRUE			Fam120aos
chr17	29143343	29143604	chr17	29114180	29148976	Rab44	0	1	1	2	TRUE			H2al2a				chr11	83424746	83425089	chr11	83421634	83429521	Gas2l2	0	1	1	2	TRUE			Wnk2
chr17	29236890	29237162	chr17	29156520	29237790	Cpne5	0	1	1	2	TRUE			Carlr				chr11	83540994	83541300	chr11	83525778	83530518	Ccl5	-10477	1	1	2	TRUE			Fgd3
chr17	29305912	29306104	chr17	29268925	29302888	BC004004	-3025	1	1	2	TRUE			Armc3				chr11	83556332	83556711	chr11	83572916	83578636	Ccl9	16206	1	1	2	TRUE			Bicd2
chr17	29334453	29334734	chr17	29332075	29347327	Mtch1	0	1	1	2	TRUE			Etl4				chr11	83649063	83649250	chr11	83647842	83649378	Ccl3	0	1	1	2	TRUE			Shc3
chr17	29414575	29414825	chr17	29446837	29467938	Gm26885	32013	1	1	2	TRUE			Gpr158				chr11	83739148	83739494	chr11	83746939	83752646	Wfdc21	7446	1	1	2	TRUE			Sema4d
chr17	29489078	29489315	chr17	29461893	29491544	Gm26885	0	1	1	2	TRUE			Nxph2				chr11	83843701	83843891	chr11	83850868	83905917	Hnf1b	6978	1	1	2	TRUE			Gadd45g
chr17	29823588	29823943	chr17	29827955	29888578	Mdga1	4013	1	1	2	TRUE			Hnmt				chr11	83852130	83852640	chr11	83850868	83905917	Hnf1b	0	1	1	2	TRUE			4921525O09Rik
chr17	30574729	30574982	chr17	30215523	30576287	Btbd9	0	1	1	2	TRUE			Tbpl2				chr11	83936422	83936739	chr11	83942089	83963086	Ddx52	5351	1	1	2	TRUE			Diras2
chr17	30896126	30896305	chr17	30901866	30936510	Glp1r	5562	1	1	2	TRUE			Ajm1				chr11	84045305	84045643	chr11	83964430	84044576	Synrg	-730	1	1	2	TRUE			Syk
chr17	31139312	31139703	chr17	31141061	31144282	Tff2	1359	1	1	2	TRUE			Ubac1				chr11	84168828	84169064	chr11	84148360	84167476	Gm11437	-1353	1	1	2	TRUE			BB123696
chr17	31291538	31291761	chr17	31295482	31350698	Slc37a1	3722	1	1	2	TRUE			Card9				chr11	84205856	84206062	chr11	84195437	84401651	Acaca	0	1	1	2	TRUE			Ror2
chr17	31790633	31790988	chr17	31844247	31855804	Sik1	53260	1	1	2	TRUE			Agpat2				chr11	84677828	84678026	chr11	84716975	84720432	1700109G15Rik	38950	1	1	2	TRUE			Sptlc1
chr17	31846858	31847172	chr17	31844247	31855804	Sik1	0	1	1	2	TRUE			Dipk1b				chr11	84957753	84958098	chr11	84957753	84966054	Car4	0	1	1	2	TRUE			Gm2762
chr17	31995925	31996503	chr17	31944768	32034508	Hsf2bp	0	1	1	2	TRUE			Lcn4				chr11	85184118	85184299	chr11	85171095	85181154	1700125H20Rik	-2965	1	1	2	TRUE			E130119H09Rik
chr17	32073475	32073729	chr17	32076082	32091423	Pdxk-ps	2354	1	1	2	TRUE			Gm39774				chr11	85243236	85243811	chr11	85235165	85238304	Appbp2os	-4933	1	1	2	TRUE			Drd1
chr17	32164085	32164337	chr17	32120819	32166890	Notch3	0	1	1	2	TRUE			Rpl7a				chr11	85264714	85264951	chr11	85235165	85238304	Appbp2os	-26411	1	1	2	TRUE			Sfxn1
chr17	32215710	32215992	chr17	32196271	32284133	Brd4	0	1	1	2	TRUE			Adamtsl2				chr11	85312079	85312465	chr11	85311253	85347071	Ppm1d	0	1	1	2	TRUE			Hrh2
chr17	32263734	32263916	chr17	32196271	32284133	Brd4	0	1	1	2	TRUE			Sardh				chr11	85334781	85335013	chr11	85311253	85347071	Ppm1d	0	1	1	2	TRUE			Unc5a
chr17	33568862	33569094	chr17	33555706	33607764	Myo1f	0	1	1	2	TRUE			Rxra				chr11	85674207	85674438	chr11	85353163	85826058	Bcas3	0	1	1	2	TRUE			Hk3
chr17	33779573	33779893	chr17	33774899	33781575	Angptl4	0	1	1	2	TRUE			Col5a1				chr11	85829173	85830009	chr11	85791659	85832388	2610027K06Rik	0	1	1	2	TRUE			Uimc1
chr17	33991957	33992251	chr17	33996011	34000333	H2-K1	3761	1	1	2	TRUE			Ralgds				chr11	85891440	85891646	chr11	85886366	85916097	Tbx4	0	1	1	2	TRUE			Fgfr4
chr17	34041183	34041656	chr17	34039137	34066684	Col11a2	0	1	1	2	TRUE			Barhl1				chr11	85926422	85926698	chr11	85886366	85916097	Tbx4	-10326	1	1	2	TRUE			Dbn1
chr17	34687198	34687410	chr17	34670534	34719815	Tnxb	0	1	1	2	TRUE			Cfap77				chr11	85972490	85972817	chr11	86002657	86024350	Gm20759	29841	1	1	2	TRUE			Dok3
chr17	34941749	34941939	chr17	34931252	34937297	Neu1	-4453	1	1	2	TRUE			Ntng2				chr11	85989889	85990139	chr11	86002657	86024350	Gm20759	12519	1	1	2	TRUE			Macroh2a1
chr17	35030164	35030355	chr17	35028604	35046622	Msh5	0	1	1	2	TRUE			Rapgef1				chr11	86356371	86356658	chr11	86267032	86357596	Med13	0	1	1	2	TRUE			Tifab
chr17	35074177	35074488	chr17	35071342	35074492	Ly6g6d	0	1	1	2	TRUE			Gm14486				chr11	86610333	86610510	chr11	86583857	86671181	Vmp1	0	1	1	2	TRUE			Neurog1
chr17	35079688	35080217	chr17	35071342	35081239	Ly6g6d	0	1	1	2	TRUE			1700001O22Rik				chr11	86749477	86749690	chr11	86694353	86757567	Cltc	0	1	1	2	TRUE			Cxcl14
chr17	35103248	35103472	chr17	35089290	35102987	Abhd16a	-262	1	1	2	TRUE			Gpr107				chr11	87005087	87005369	chr11	86936424	86993762	Ypel2	-11326	1	1	2	TRUE			Gm10782
chr17	35575528	35575806	chr17	35567484	35568945	2300002M23Rik	-6584	1	1	2	TRUE			Hmcn2				chr11	87629825	87630325	chr11	87617163	87659542	Hsf5	0	1	1	2	TRUE			Tgfbi
chr17	35638646	35639004	chr17	35635754	35643695	Mucl3	0	1	1	2	TRUE			Abl1				chr11	87763955	87764705	chr11	87760540	87785928	Tspoap1	0	1	1	2	TRUE			Gm45623
chr17	35779114	35779446	chr17	35772449	35780687	4833427F10Rik	0	1	1	2	TRUE			Fibcd1				chr11	87849395	87849709	chr11	87853214	87863803	Mks1	3506	1	1	2	TRUE			Klhl3
chr17	35807973	35808214	chr17	35821712	35822911	Ier3	13499	1	1	2	TRUE			Prrc2b				chr11	88115096	88115454	chr11	88099145	88194140	Cuedc1	0	1	1	2	TRUE			Ubqln1
chr17	36215563	36215795	chr17	36185570	36190151	H2-T3	-25413	1	1	2	TRUE			Dnm1				chr11	88359858	88360151	chr11	88339381	88718229	Msi2	0	1	1	2	TRUE			Gkap1
chr17	40541380	40541864	chr17	40520021	40530702	Esp8	-10679	1	1	2	TRUE			Eng				chr11	88467864	88468125	chr11	88339381	88718229	Msi2	0	1	1	2	TRUE			Kif27
chr17	40879410	40879662	chr17	40875481	40880558	9130008F23Rik	0	1	1	2	TRUE			Stxbp1				chr11	88512485	88512826	chr11	88339381	88718229	Msi2	0	1	1	2	TRUE			Slc28a3
chr17	40965493	40966041	chr17	40934684	40961989	Mmut	-3505	1	1	2	TRUE			Niban2				chr11	88527632	88527818	chr11	88339381	88718229	Msi2	0	1	1	2	TRUE			Ntrk2
chr17	43187349	43187772	chr17	43146040	43158291	E130008D07Rik	-29059	1	1	2	TRUE			Lrsam1				chr11	88557481	88557814	chr11	88339381	88718229	Msi2	0	1	1	2	TRUE			Agtpbp1
chr17	43716894	43717073	chr17	43667371	43751431	Cyp39a1	0	1	1	2	TRUE			Garnl3				chr11	88602396	88602856	chr11	88339381	88718229	Msi2	0	1	1	2	TRUE			Golm1
chr17	43944209	43944664	chr17	43801351	44039516	Rcan2	0	1	1	2	TRUE			Ralgps1				chr11	88650388	88650594	chr11	88339381	88718229	Msi2	0	1	1	2	TRUE			Isca1
chr17	44160513	44160720	chr17	44188571	44280168	Clic5	27852	1	1	2	TRUE			Lmx1b				chr11	88654734	88654955	chr11	88339381	88718229	Msi2	0	1	1	2	TRUE			Tut7
chr17	44421570	44421781	chr17	44495986	44736176	Runx2	74206	1	1	2	TRUE			Mvb12b				chr11	88697824	88698194	chr11	88339381	88718229	Msi2	0	1	1	2	TRUE			A530065N20Rik
chr17	44792069	44792329	chr17	44603988	44814627	Runx2	0	1	1	2	TRUE			Pbx3				chr11	88849312	88850052	chr11	88830791	88851503	Akap1	0	1	1	2	TRUE			Dapk1
chr17	45828501	45828794	chr17	45734505	45781252	F630040K05Rik	-47250	1	1	2	TRUE			Mapkap1				chr11	88908470	88908987	chr11	88905927	88936061	Scpep1os	0	1	1	2	TRUE			Ctsll3
chr17	45974538	45974759	chr17	46016992	46025163	Vegfa	42234	1	1	2	TRUE			Traf1				chr11	88993713	88993890	chr11	88973934	88991613	Coil	-2101	1	1	2	TRUE			4930486L24Rik
chr17	46121030	46121683	chr17	46111003	46128908	Mrps18a	0	1	1	2	TRUE			Ggta1				chr11	89327133	89327480	chr11	89300637	89302559	Nog	-24575	1	1	2	TRUE			Ctsj
chr17	46252718	46252987	chr17	46248079	46252537	Yipf3	-182	1	1	2	TRUE			Dab2ip				chr11	89545302	89545516	chr11	89390222	89696936	Ankfn1	0	1	1	2	TRUE			Gm36298
chr17	46384415	46384687	chr17	46383765	46420918	Zfp318	0	1	1	2	TRUE			Ttll11				chr11	89700809	89701121	chr11	89390222	89696936	Ankfn1	-3874	1	1	2	TRUE			Aopep
chr17	46429052	46429260	chr17	46428941	46431771	Crip3	0	1	1	2	TRUE			Lhx6				chr11	89966483	89966809	chr11	89982543	90002894	Pctp	15735	1	1	2	TRUE			Fancc
chr17	46453960	46454200	chr17	46442447	46487675	Ttbk1	0	1	1	2	TRUE			Dennd1a				chr11	90030639	90030880	chr11	90030347	90036505	Tmem100	0	1	1	2	TRUE			Ptch1
chr17	46461230	46461720	chr17	46442447	46487675	Ttbk1	0	1	1	2	TRUE			Nr5a1				chr11	90342950	90343126	chr11	90336534	90390917	Hlf	0	1	1	2	TRUE			Hsd17b3
chr17	46796277	46796455	chr17	46798115	46831413	Bicral	1661	1	1	2	TRUE			Scai				chr11	90363542	90364035	chr11	90336534	90390917	Hlf	0	1	1	2	TRUE			Slc35d2
chr17	47028429	47028639	chr17	46928290	47010532	Ubr2	-17898	1	1	2	TRUE			Lrp1b				chr11	90369366	90369542	chr11	90336534	90390917	Hlf	0	1	1	2	TRUE			Habp4
chr17	47249954	47250223	chr17	47140941	47362325	Trerf1	0	1	1	2	TRUE			Zeb2				chr11	90372644	90372887	chr11	90336534	90390917	Hlf	0	1	1	2	TRUE			Cdc14b
chr17	47386568	47386847	chr17	47385392	47392967	Guca1b	0	1	1	2	TRUE			Gm13481				chr11	90388315	90388556	chr11	90336534	90390917	Hlf	0	1	1	2	TRUE			Cdk20
chr17	47567394	47567576	chr17	47505050	47599688	Ccnd3	0	1	1	2	TRUE			Rbm43				chr11	90512738	90513610	chr11	90476492	90638108	Stxbp4	0	1	1	2	TRUE			Mfsd14b
chr17	47795312	47795679	chr17	47737036	47792416	Tfeb	-2897	1	1	2	TRUE			Tnfaip6				chr11	90547356	90547741	chr11	90476492	90638108	Stxbp4	0	1	1	2	TRUE			Uqcrb
chr17	47825338	47825524	chr17	47815327	47833291	Mdfi	0	1	1	2	TRUE			Cacnb4				chr11	90727446	90727661	chr11	90732767	90734535	Gm34938	5107	1	1	2	TRUE			Gm10037
chr17	48310504	48311275	chr17	48300037	48312534	Treml2	0	1	1	2	TRUE			Fmnl2				chr11	94109151	94109347	chr11	93996090	94126093	Spag9	0	1	1	2	TRUE			BC048507
chr17	48359805	48360636	chr17	48359915	48367176	Treml1	0	1	1	2	TRUE			Kcnj3				chr11	94240876	94241222	chr11	94235951	94242579	Wfikkn2	0	1	1	2	TRUE			Gm8016
chr17	50158642	50158868	chr17	49993306	50190497	Rftn1	0	1	1	2	TRUE			Mir195b				chr11	94253349	94253913	chr11	94235951	94242579	Wfikkn2	-10771	1	1	2	TRUE			1700001L19Rik
chr17	50763537	50763772	chr17	50733126	51159378	Tbc1d5	0	1	1	2	TRUE			Pkp4				chr11	94340152	94340466	chr11	94328000	94341847	Ankrd40	0	1	1	2	TRUE			Adcy2
chr17	51407047	51407435	chr17	51277987	51613053	Mir669a-10	0	1	1	2	TRUE			Baz2b				chr11	94474285	94474684	chr11	94408390	94474198	Cacna1g	-88	1	1	2	TRUE			Nsun2
chr17	51640480	51640707	chr17	51277987	51613053	Mir669a-10	-27428	1	1	2	TRUE			Marchf7				chr11	94730394	94730675	chr11	94755135	94761182	Gm11545	24461	1	1	2	TRUE			1700100L14Rik
chr17	52982973	52983180	chr17	52602708	52979194	Kcnh8	-3780	1	1	2	TRUE			Pla2r1				chr11	94752935	94753627	chr11	94755135	94761182	Gm11545	1509	1	1	2	TRUE			Ice1
chr17	55364532	55364857	chr17	55445381	55514581	St6gal2	80525	1	1	2	TRUE			Fign				chr11	94803633	94803981	chr11	94812798	94817651	AA623943	8818	1	1	2	TRUE			Irx1
chr17	55377623	55377929	chr17	55445381	55514581	St6gal2	67453	1	1	2	TRUE			Xirp2				chr11	94832713	94832951	chr11	94844830	94849593	Gm11544	11880	1	1	2	TRUE			Gm20554
chr17	55970767	55970975	chr17	55970481	55976619	Shd	0	1	1	2	TRUE			B3galt1				chr11	94866386	94866798	chr11	94844830	94849593	Gm11544	-16794	1	1	2	TRUE			Irx4
chr17	56104493	56106511	chr17	56100588	56109782	Plin4	0	1	1	2	TRUE			Stk39				chr11	95006964	95007323	chr11	94991211	95006898	Ppp1r9b	-67	1	1	2	TRUE			Clptm1l
chr17	56132007	56132392	chr17	56123084	56133852	Sema6b	0	1	1	2	TRUE			Cers6				chr11	95101150	95101341	chr11	95120116	95125296	Dlx3	18776	1	1	2	TRUE			Tert
chr17	56422778	56423053	chr17	56412425	56462221	Ptprs	0	1	1	2	TRUE			Lrp2				chr11	95120010	95120292	chr11	95120116	95125296	Dlx3	0	1	1	2	TRUE			Slc6a19os
chr17	56469486	56469805	chr17	56412425	56476480	Ptprs	0	1	1	2	TRUE			Gad1os				chr11	95143160	95143345	chr11	95140446	95145801	Dlx4	0	1	1	2	TRUE			Slc12a7
chr17	56553102	56553278	chr17	56551413	56554403	Tincr	0	1	1	2	TRUE			Gorasp2				chr11	95250468	95250652	chr11	95261528	95269265	Tac4	10877	1	1	2	TRUE			Nkd2
chr17	56558412	56558678	chr17	56551413	56554403	Tincr	-4010	1	1	2	TRUE			Tlk1				chr11	95254097	95254531	chr11	95261528	95269265	Tac4	6998	1	1	2	TRUE			Slc9a3
chr17	56890139	56890324	chr17	56875483	56888907	Acsbg3	-1233	1	1	2	TRUE			Dcaf17				chr11	95455472	95455706	chr11	95414082	95493406	Spop	0	1	1	2	TRUE			Sdha
chr17	58802934	58803208	chr17	58878807	58991375	Pdzph1	75600	1	1	2	TRUE			Rapgef4				chr11	95584862	95585078	chr11	95568820	95587698	Ngfr	0	1	1	2	TRUE			Pcsk1
chr17	58919145	58919351	chr17	58878807	58991375	Pdzph1	0	1	1	2	TRUE			Map3k20				chr11	95615321	95615522	chr11	95568820	95587698	Ngfr	-27624	1	1	2	TRUE			Ell2
chr17	63093011	63093434	chr17	63045951	63500580	Fbxl17	0	1	1	2	TRUE			Sp3os				chr11	95737703	95738074	chr11	95723585	95726773	B130006D01Rik	-10931	1	1	2	TRUE			Glrx
chr17	63949603	63949964	chr17	63863980	64139496	Fer	0	1	1	2	TRUE			Sp9				chr11	95748256	95748547	chr11	95749066	95764713	Zfp652	520	1	1	2	TRUE			Mctp1
chr17	64131379	64132104	chr17	63863980	64139496	Fer	0	1	1	2	TRUE			Wipf1				chr11	95805613	95805923	chr11	95823954	95824411	Gm38958	18032	1	1	2	TRUE			2210408I21Rik
chr17	64492785	64493145	chr17	64514088	64555590	AU016765	20944	1	1	2	TRUE			Evx2				chr11	95842685	95842958	chr11	95842294	95845731	Gngt2	0	1	1	2	TRUE			Fam172a
chr17	64721106	64721478	chr17	64601648	64755110	Man2a1	0	1	1	2	TRUE			Mtx2				chr11	96005867	96006042	chr11	95957163	96005944	Igf2bp1	0	1	1	2	TRUE			A830082K12Rik
chr17	65331529	65331717	chr17	65256004	65510057	Tmem232	0	1	1	2	TRUE			Rps6-ps4				chr11	96251521	96251797	chr11	96251659	96264484	Gm53	0	1	1	2	TRUE			Arrdc3
chr17	65561980	65562423	chr17	65580052	65613555	Vapa	17630	1	1	2	TRUE			Nfe2l2				chr11	96271043	96271306	chr11	96271329	96276593	Hoxb9	24	1	1	2	TRUE			Adgrv1
chr17	65870131	65870413	chr17	65848427	65884923	Ralbp1	0	1	1	2	TRUE			Agps				chr11	96292409	96293179	chr11	96291036	96306910	Hoxb5os	0	1	1	2	TRUE			Mblac2
chr17	66455912	66456101	chr17	66336981	66449750	Mtcl1	-6163	1	1	2	TRUE			Prdx6b				chr11	96464113	96464938	chr11	96446898	96464547	Gm11529	0	1	1	2	TRUE			Mef2c
chr17	67188643	67188903	chr17	66666847	67354459	Ptprm	0	1	1	2	TRUE			Dnajc10				chr11	96619972	96620183	chr11	96464590	96759622	Skap1	0	1	1	2	TRUE			C130071C03Rik
chr17	67585131	67585595	chr17	67559747	67629332	Gm36201	0	1	1	2	TRUE			Calcrl				chr11	96620983	96621442	chr11	96464590	96759622	Skap1	0	1	1	2	TRUE			Edil3
chr17	67889494	67889733	chr17	67842707	68004108	Arhgap28	0	1	1	2	TRUE			Tfpi				chr11	96963671	96963897	chr11	96944145	96965060	D030028A08Rik	0	1	1	2	TRUE			Hapln1
chr17	67977786	67978108	chr17	67842707	68004108	Arhgap28	0	1	1	2	TRUE			Ube2l6				chr11	97072638	97072827	chr11	97050819	97068904	Osbpl7	-3735	1	1	2	TRUE			Atp6ap1l
chr17	69013574	69013802	chr17	69075676	69289987	Epb41l3	61875	1	1	2	TRUE			Slc43a1				chr11	97098853	97099123	chr11	97098006	97115331	Tbx21	0	1	1	2	TRUE			Atg10
chr17	69298437	69298625	chr17	69075676	69289987	Epb41l3	-8451	1	1	2	TRUE			Rtn4rl2				chr11	97476421	97476614	chr11	97450159	97502400	Arhgap23	0	1	1	2	TRUE			A830009L08Rik
chr17	70712146	70712356	chr17	69969072	70821413	Dlgap1	0	1	1	2	TRUE			Slc43a3				chr11	97489677	97489861	chr11	97450159	97502400	Arhgap23	0	1	1	2	TRUE			Ssbp2
chr17	70837839	70838022	chr17	70844204	70846777	Tgif1	6183	1	1	2	TRUE			Aplnr				chr11	97585976	97586392	chr11	97509339	97575126	Srcin1	-10851	1	1	2	TRUE			4833422C13Rik
chr17	70873303	70873649	chr17	70860502	70860600	Mir1195	-12704	1	1	2	TRUE			Olfr1066				chr11	97611048	97611437	chr11	97598510	97622893	2410003L11Rik	0	1	1	2	TRUE			Acot12
chr17	70967604	70967822	chr17	70967877	70971805	Gm41611	56	1	1	2	TRUE			Celf1				chr11	97641992	97642166	chr11	97627386	97629716	Epop	-12277	1	1	2	TRUE			Rasgrf2
chr17	71040566	71040780	chr17	71019556	71126856	Myom1	0	1	1	2	TRUE			Spi1				chr11	97699997	97700616	chr11	97688822	97700497	Pcgf2	0	1	1	2	TRUE			Msh3
chr17	71087574	71087784	chr17	71019556	71126856	Myom1	0	1	1	2	TRUE			Phf21a				chr11	97793146	97793426	chr11	97799564	97838765	Lasp1	6139	1	1	2	TRUE			Ankrd34b
chr17	71117978	71118162	chr17	71019556	71126856	Myom1	0	1	1	2	TRUE			Pex16				chr11	97818667	97818964	chr11	97799564	97838765	Lasp1	0	1	1	2	TRUE			Thbs4
chr17	71190529	71190870	chr17	71183531	71249818	Lpin2	0	1	1	2	TRUE			Prdm11				chr11	97946030	97946611	chr11	97923236	97986446	Plxdc1	0	1	1	2	TRUE			Cmya5
chr17	71228162	71228475	chr17	71183531	71249818	Lpin2	0	1	1	2	TRUE			Trp53i11				chr11	98052396	98052998	chr11	98036623	98053462	Stac2	0	1	1	2	TRUE			Dmgdh
chr17	71284994	71285212	chr17	71252171	71311011	Emilin2	0	1	1	2	TRUE			Tspan18				chr11	98294556	98294839	chr11	98325416	98329645	Neurod2	30578	1	1	2	TRUE			Arsb
chr17	72002842	72003299	chr17	71868987	72604307	Alk	0	1	1	2	TRUE			Cd82				chr11	98295026	98295788	chr11	98325416	98329645	Neurod2	29629	1	1	2	TRUE			Lhfpl2
chr17	72934258	72934548	chr17	72918304	72941946	Lbh	0	1	1	2	TRUE			Gm10804				chr11	98328332	98328774	chr11	98325416	98329645	Neurod2	0	1	1	2	TRUE			Scamp1
chr17	73572593	73572832	chr17	73493750	73710451	Galnt14	0	1	1	2	TRUE			Accsl				chr11	98345398	98345655	chr11	98348405	98357796	Ppp1r1b	2751	1	1	2	TRUE			Ap3b1
chr17	73813147	73813464	chr17	73804840	73832093	Ehd3	0	1	1	2	TRUE			Ttc17				chr11	98348544	98348855	chr11	98348405	98357796	Ppp1r1b	0	1	1	2	TRUE			Tbca
chr17	74272836	74273034	chr17	74200699	74294863	Memo1	0	1	1	2	TRUE			Lrrc4c				chr11	98372412	98372649	chr11	98358367	98381112	Stard3	0	1	1	2	TRUE			Otp
chr17	74571060	74571754	chr17	74528294	74703356	Birc6	0	1	1	2	TRUE			Slc1a2				chr11	98389379	98389659	chr11	98388671	98400490	Pgap3	0	1	1	2	TRUE			Pde8b
chr17	74759290	74759653	chr17	74717749	74863570	Ttc27	0	1	1	2	TRUE			Apip				chr11	98545708	98545934	chr11	98464692	98546031	Ikzf3	0	1	1	2	TRUE			Crhbp
chr17	74898438	74898757	chr17	74717749	74863570	Ttc27	-34869	1	1	2	TRUE			Lincred1				chr11	98676110	98676461	chr11	98664350	98677708	Gsdma	0	1	1	2	TRUE			S100z
chr17	79034993	79035190	chr17	78949404	79020816	Prkd3	-14178	1	1	2	TRUE			Lmo2				chr11	98729365	98729687	chr11	98704596	98729419	Med24	0	1	1	2	TRUE			Iqgap2
chr17	80476459	80476769	chr17	80393751	80480453	Sos1	0	1	1	2	TRUE			4931422A03Rik				chr11	98829487	98829662	chr11	98809807	98833807	Casc3	0	1	1	2	TRUE			Sv2c
chr17	81665276	81665464	chr17	81373104	81738387	Slc8a1	0	1	1	2	TRUE			Wt1				chr11	98849515	98849739	chr11	98836784	98853005	Rapgefl1	0	1	1	2	TRUE			Ankdd1b
chr17	81679742	81679963	chr17	81373104	81738387	Slc8a1	0	1	1	2	TRUE			Them7				chr11	98931155	98931378	chr11	98937695	98974942	Rara	6318	1	1	2	TRUE			Polk
chr17	83167669	83168002	chr17	83215282	83225069	Pkdcc	47281	1	1	2	TRUE			Pax6				chr11	98933247	98933450	chr11	98937695	98974942	Rara	4246	1	1	2	TRUE			Cert1
chr17	83757326	83757682	chr17	83706162	83792877	Mta3	0	1	1	2	TRUE			Olfr1309				chr11	98954363	98954831	chr11	98937695	98974942	Rara	0	1	1	2	TRUE			Ankrd31
chr17	83846385	83846566	chr17	83831353	83846790	Haao	0	1	1	2	TRUE			C130080G10Rik				chr11	99106404	99106646	chr11	99065677	99089306	Tns4	-17099	1	1	2	TRUE			Gcnt4
chr17	83847926	83848107	chr17	83831353	83846790	Haao	-1137	1	1	2	TRUE			Meis2				chr11	99126775	99127208	chr11	99144198	99155077	Ccr7	16991	1	1	2	TRUE			1700029F12Rik
chr17	83896668	83897160	chr17	83917933	83921609	1810073O08Rik	20774	1	1	2	TRUE			Fam98b				chr11	99144651	99144898	chr11	99144198	99155077	Ccr7	0	1	1	2	TRUE			Fam169a
chr17	84061761	84061941	chr17	84078659	84089875	4933433H22Rik	16719	1	1	2	TRUE			Gm13985				chr11	99385936	99386609	chr11	99385255	99389364	Krt10	0	1	1	2	TRUE			Gm5086
chr17	84328612	84328825	chr17	84190055	84466208	Thada	0	1	1	2	TRUE			4930412B13Rik				chr11	99819002	99819272	chr11	99814975	99815666	Gm11564	-3337	1	1	2	TRUE			Arhgef28
chr17	84666836	84667564	chr17	84658173	84683011	Abcg5	0	1	1	2	TRUE			Fsip1				chr11	100163087	100163313	chr11	100140810	100145926	Krt19	-17162	1	1	2	TRUE			Ankra2
chr17	85488874	85489063	chr17	85090625	85458589	Camkmt	-30286	1	1	2	TRUE			Gpr176				chr11	100658283	100658538	chr11	100627542	100692466	Zfp385c	0	1	1	2	TRUE			Btf3
chr17	86218254	86218770	chr17	86167784	86657919	Prkce	0	1	1	2	TRUE			Eif2ak4				chr11	100692129	100692586	chr11	100627542	100692466	Zfp385c	0	1	1	2	TRUE			2310005E17Rik
chr17	86254227	86254612	chr17	86167784	86657919	Prkce	0	1	1	2	TRUE			Bmf				chr11	100695050	100695343	chr11	100694883	100704271	Dhx58	0	1	1	2	TRUE			Tmem174
chr17	86477993	86478524	chr17	86167784	86657919	Prkce	0	1	1	2	TRUE			Pak6				chr11	100720758	100720971	chr11	100715002	100738215	Rab5c	0	1	1	2	TRUE			Tmem171
chr17	86903724	86903997	chr17	86917347	86922367	Tmem247	13351	1	1	2	TRUE			Gchfr				chr11	100935473	100935667	chr11	100886805	100939540	Stat3	0	1	1	2	TRUE			H2bl1
chr17	86969714	86969916	chr17	86963110	87000069	Rhoq	0	1	1	2	TRUE			Rtf1				chr11	101001696	101002259	chr11	101009440	101027502	Atp6v0a1	7182	1	1	2	TRUE			2310020H05Rik
chr17	87175035	87175430	chr17	87192215	87194942	C330024C12Rik	16786	1	1	2	TRUE			Pla2g4d				chr11	101133018	101133261	chr11	101120116	101126423	Tubg1	-6596	1	1	2	TRUE			Gm807
chr17	87297422	87297876	chr17	87282885	87381770	Ttc7	0	1	1	2	TRUE			Stard9				chr11	101164831	101165107	chr11	101162679	101171302	Plekhh3	0	1	1	2	TRUE			Zfp366
chr17	87474043	87474409	chr17	87454976	87460359	Gm30794	-13685	1	1	2	TRUE			Frmd5				chr11	101189902	101190082	chr11	101176116	101190720	Cntnap1	0	1	1	2	TRUE			Mrps27
chr17	87680089	87680489	chr17	87672531	87723713	Msh2	0	1	1	2	TRUE			Slc24a5				chr11	101323546	101323892	chr11	101316212	101323537	Psme3	-10	1	1	2	TRUE			Cartpt
chr17	93199687	93199880	chr17	93199016	93206537	Adcyap1	0	1	1	2	TRUE			Cep152				chr11	101395012	101395415	chr11	101406839	101417433	Aarsd1	11425	1	1	2	TRUE			Mccc2
chr18	4333797	4333978	chr18	4331326	4352953	Map3k8	0	1	1	2	TRUE			Galk2				chr11	101610540	101610719	chr11	101610699	101615956	LOC666331	0	1	1	2	TRUE			Naip2
chr18	5026999	5027286	chr18	5046588	5119291	Svil	19303	1	1	2	TRUE			Usp50				chr11	101673126	101673768	chr11	101665540	101667832	Arl4d	-5295	1	1	2	TRUE			Ocln
chr18	5144483	5144765	chr18	5162839	5165731	Gm26682	18075	1	1	2	TRUE			Trpm7				chr11	101813402	101813743	chr11	101769747	101785310	Etv4	-28093	1	1	2	TRUE			Marveld2
chr18	5681367	5681641	chr18	5591859	5775468	Zeb1	0	1	1	2	TRUE			Astl				chr11	101885286	101885543	chr11	101877509	101894354	Meox1	0	1	1	2	TRUE			Mrps36
chr18	5806438	5806735	chr18	5591859	5775468	Zeb1	-30971	1	1	2	TRUE			Mal				chr11	101963662	101963983	chr11	101962457	101967015	Sost	0	1	1	2	TRUE			LOC105245613
chr18	6157611	6158462	chr18	6024449	6136098	Arhgap12	-21514	1	1	2	TRUE			Acoxl				chr11	102147506	102147811	chr11	102145512	102149528	Nags	0	1	1	2	TRUE			Pik3r1
chr18	6188612	6188790	chr18	6201004	6241524	Kif5b	12215	1	1	2	TRUE			Ckap2l				chr11	102159911	102160085	chr11	102163488	102185256	Lsm12	3404	1	1	2	TRUE			Mast4
chr18	7113617	7113794	chr18	7088232	7297936	Armc4	0	1	1	2	TRUE			Il1bos				chr11	102761846	102762187	chr11	102761434	102780262	Adam11	0	1	1	2	TRUE			Erbin
chr18	7556305	7556533	chr18	7347961	7608154	Mpp7	0	1	1	2	TRUE			F830045P16Rik				chr11	102819553	102820109	chr11	102799477	102819686	Gjc1	0	1	1	2	TRUE			Nln
chr18	9225433	9226721	chr18	9212855	9216201	Fzd8	-9233	1	1	2	TRUE			Pdyn				chr11	102946698	102947186	chr11	102939263	102946716	C1ql1	0	1	1	2	TRUE			Cwc27
chr18	10431439	10431810	chr18	10325178	10562941	Greb1l	0	1	1	2	TRUE			Tgm3				chr11	102961232	102961517	chr11	102958299	102964154	2410004I01Rik	0	1	1	2	TRUE			Rgs7bp
chr18	11092615	11092932	chr18	11052509	11085635	Gata6	-6981	1	1	2	TRUE			Ptpra				chr11	102991417	102992022	chr11	102994055	103017147	Dcakd	2034	1	1	2	TRUE			Nt5el
chr18	11111382	11111618	chr18	11052509	11085635	Gata6	-25748	1	1	2	TRUE			Oxt				chr11	103080383	103080910	chr11	103070295	103080948	Plcd3	0	1	1	2	TRUE			Htr1a
chr18	11119363	11119625	chr18	11052509	11085635	Gata6	-33729	1	1	2	TRUE			Itpa				chr11	103170811	103171246	chr11	103171137	103198900	Fmnl1	0	1	1	2	TRUE			Ipo11-lrrc70
chr18	11973937	11974181	chr18	11981302	12121537	Tmem241	7122	1	1	2	TRUE			A730017L22Rik				chr11	103288466	103288765	chr11	103219763	103267401	Map3k14	-21066	1	1	2	TRUE			Kif2a
chr18	12102209	12102516	chr18	11981302	12121537	Tmem241	0	1	1	2	TRUE			Siglec1				chr11	103371965	103372252	chr11	103364274	103412705	Plekhm1	0	1	1	2	TRUE			Zswim6
chr18	12230182	12230440	chr18	12189693	12236386	Npc1	0	1	1	2	TRUE			Mavs				chr11	103675504	103676108	chr11	103676848	103697054	Gosr2	741	1	1	2	TRUE			Ercc8
chr18	12256169	12256357	chr18	12252356	12305720	Ankrd29	0	1	1	2	TRUE			Prn				chr11	103749500	103750043	chr11	103727362	103749821	Wnt9b	0	1	1	2	TRUE			Elovl7
chr18	12620571	12621749	chr18	12643532	12737052	Ttc39c	21784	1	1	2	TRUE			Shld1				chr11	103758849	103759194	chr11	103727362	103749821	Wnt9b	-9029	1	1	2	TRUE			Pde4d
chr18	12761506	12762039	chr18	12755311	12819907	Osbpl1a	0	1	1	2	TRUE			Tmx4				chr11	103809745	103810085	chr11	103774174	103818021	Wnt3	0	1	1	2	TRUE			Rab3c
chr18	13042977	13043270	chr18	13006989	13022882	Hrh4	-20096	1	1	2	TRUE			Plcb1				chr11	103810261	103810581	chr11	103774174	103818021	Wnt3	0	1	1	2	TRUE			4930526H09Rik
chr18	13723833	13724097	chr18	13687013	13972733	Zfp521	0	1	1	2	TRUE			Plcb4				chr11	103848191	103848565	chr11	103821782	103954056	Nsf	0	1	1	2	TRUE			3110015C05Rik
chr18	15023765	15024120	chr18	14968684	15063582	Kctd1	0	1	1	2	TRUE			Snap25				chr11	103987371	103987719	chr11	103966724	103985350	Arf2	-2022	1	1	2	TRUE			Actbl2
chr18	15530023	15530295	chr18	15451920	15760157	Chst9	0	1	1	2	TRUE			Btbd3				chr11	104367857	104368059	chr11	104333500	104442291	Kansl1	0	1	1	2	TRUE			Gpbp1
chr18	15759957	15760164	chr18	15451920	15760157	Chst9	0	1	1	2	TRUE			Tasp1				chr11	104676246	104676435	chr11	104607999	104670471	Itgb3	-5776	1	1	2	TRUE			Mier3
chr18	16868579	16868830	chr18	16816406	16822783	Gm15328	-45797	1	1	2	TRUE			Macrod2				chr11	105404032	105404228	chr11	105360797	105456735	Marchf10	0	1	1	2	TRUE			Map3k1
chr18	20946371	20946572	chr18	20944614	20987359	Rnf125	0	1	1	2	TRUE			Pcsk2os1				chr11	105466885	105467096	chr11	105360797	105456735	Marchf10	-10151	1	1	2	TRUE			Gm15326
chr18	20957432	20957665	chr18	20944614	20987359	Rnf125	0	1	1	2	TRUE			Rrbp1				chr11	105467283	105467528	chr11	105360797	105456735	Marchf10	-10549	1	1	2	TRUE			Gm41062
chr18	21456432	21456728	chr18	21550378	21655013	Klhl14	93651	1	1	2	TRUE			Banf2				chr11	105590220	105590420	chr11	105589985	105929303	Tanc2	0	1	1	2	TRUE			Ankrd55
chr18	22968698	22969049	chr18	22693154	23038663	Nol4	0	1	1	2	TRUE			Gm5535				chr11	105705802	105706245	chr11	105589985	105929303	Tanc2	0	1	1	2	TRUE			Il6st
chr18	23654437	23654700	chr18	23310019	23659719	Dtna	0	1	1	2	TRUE			Gm34181				chr11	105823418	105823952	chr11	105589985	105929303	Tanc2	0	1	1	2	TRUE			Slc38a9
chr18	24057615	24057905	chr18	24009716	24020813	Zfp24	-36803	1	1	2	TRUE			Crnkl1				chr11	105911403	105911842	chr11	105589985	105929303	Tanc2	0	1	1	2	TRUE			Plpp1
chr18	25301254	25301459	chr18	25169019	25467321	AW554918	0	1	1	2	TRUE			Insm1				chr11	105967634	105968323	chr11	105965606	105985694	Gm11651	0	1	1	2	TRUE			Cspg4b
chr18	25577009	25577209	chr18	25477619	25679748	Celf4	0	1	1	2	TRUE			Kiz				chr11	106001691	106002211	chr11	105994648	106007550	Ace3	0	1	1	2	TRUE			4921509O07Rik
chr18	28610969	28611415	chr18	28560163	28998176	4930474G06Rik	0	1	1	2	TRUE			Foxa2				chr11	106091027	106091267	chr11	106084586	106156656	Map3k3	0	1	1	2	TRUE			Snx18
chr18	28751468	28751737	chr18	28560163	28998176	4930474G06Rik	0	1	1	2	TRUE			Sstr4				chr11	106249916	106250102	chr11	106249137	106256084	Ftsj3	0	1	1	2	TRUE			Hspb3
chr18	32656691	32656871	chr18	32663641	32837287	4930455D15Rik	6771	1	1	2	TRUE			Nxt1				chr11	106318813	106319317	chr11	106318592	106349390	Scn4a	0	1	1	2	TRUE			Arl15
chr18	33020730	33021035	chr18	32939040	33195767	Camk4	0	1	1	2	TRUE			Cst3				chr11	106366192	106366527	chr11	106374825	106377114	Prr29	8299	1	1	2	TRUE			Fst
chr18	33050078	33050333	chr18	32939040	33195767	Camk4	0	1	1	2	TRUE			Gins1				chr11	106513289	106513498	chr11	106502138	106612930	Tex2	0	1	1	2	TRUE			Mocs2
chr18	35027043	35027378	chr18	34982673	35003474	Gm36037	-23570	1	1	2	TRUE			Nsfl1c				chr11	106522653	106522928	chr11	106502138	106612930	Tex2	0	1	1	2	TRUE			Itga2
chr18	35255661	35255994	chr18	35118911	35254775	Ctnna1	-887	1	1	2	TRUE			Slc52a3				chr11	106622189	106622411	chr11	106502138	106612930	Tex2	-9260	1	1	2	TRUE			Itga1
chr18	35477103	35477406	chr18	35266395	35498925	Sil1	0	1	1	2	TRUE			Scrt2				chr11	106627840	106628024	chr11	106502138	106612930	Tex2	-14911	1	1	2	TRUE			Isl1
chr18	35477785	35478001	chr18	35266395	35498925	Sil1	0	1	1	2	TRUE			Tm9sf4				chr11	106659429	106660262	chr11	106654212	106715281	Pecam1	0	1	1	2	TRUE			Parp8
chr18	35532578	35533165	chr18	35553409	35558316	Snhg4	20245	1	1	2	TRUE			Asxl1				chr11	106742462	106743180	chr11	106751225	106767765	Milr1	8046	1	1	2	TRUE			Emb
chr18	35867744	35868340	chr18	35829787	35861693	Cxxc5	-6052	1	1	2	TRUE			Nol4l				chr11	106961696	106962035	chr11	106988628	106999525	Kpna2	26594	1	1	2	TRUE			Hcn1
chr18	36020367	36020552	chr18	36014580	36197391	Nrg2	0	1	1	2	TRUE			Myh7b				chr11	106980524	106980714	chr11	106988628	106999525	Kpna2	7915	1	1	2	TRUE			1700003P14Rik
chr18	36107358	36107538	chr18	36014580	36197391	Nrg2	0	1	1	2	TRUE			Fer1l4				chr11	107105380	107105694	chr11	107033080	107132147	Bptf	0	1	1	2	TRUE			Hmgcs1
chr18	36510064	36510257	chr18	36504926	36515805	Hbegf	0	1	1	2	TRUE			Phf20				chr11	107113199	107113396	chr11	107033080	107132147	Bptf	0	1	1	2	TRUE			AF067061
chr18	36673246	36673578	chr18	36671153	36679366	Apbb3	0	1	1	2	TRUE			Epb41l1				chr11	107317983	107318253	chr11	107207891	107470720	Pitpnc1	0	1	1	2	TRUE			Flnb
chr18	36974207	36974435	chr18	36930284	37187657	Pcdha1	0	1	1	2	TRUE			Dlgap4				chr11	107341320	107341600	chr11	107207891	107470720	Pitpnc1	0	1	1	2	TRUE			Dnase1l3
chr18	37751583	37751873	chr18	36952647	37841872	Gm37013	0	1	1	2	TRUE			Sla2				chr11	107794845	107795125	chr11	107793871	107795853	Gm11650	0	1	1	2	TRUE			Htd2
chr18	37883578	37883785	chr18	37843600	37935476	Diaph1	0	1	1	2	TRUE			Soga1				chr11	107865246	107865430	chr11	107874604	107911362	Cacng5	9175	1	1	2	TRUE			Acox2
chr18	38138340	38138652	chr18	38196693	38209762	Pcdh1	58042	1	1	2	TRUE			Ghrh				chr11	107994615	107994795	chr11	107933386	108343888	Prkca	0	1	1	2	TRUE			Oit1
chr18	38158963	38159484	chr18	38196693	38209762	Pcdh1	37210	1	1	2	TRUE			Src				chr11	108238568	108238803	chr11	107933386	108343888	Prkca	0	1	1	2	TRUE			Cfap20dc
chr18	38239802	38240009	chr18	38238404	38250198	1700086O06Rik	0	1	1	2	TRUE			Tgm2				chr11	108248290	108248534	chr11	107933386	108343888	Prkca	0	1	1	2	TRUE			Gm41096
chr18	38379288	38379681	chr18	38346195	38350128	Gm52329	-29161	1	1	2	TRUE			Ralgapb				chr11	108418711	108418971	chr11	108395296	108414396	Apoh	-4316	1	1	2	TRUE			Fhit
chr18	39050937	39051299	chr18	38993144	39376285	Arhgap26	0	1	1	2	TRUE			Arhgap40				chr11	108857940	108858260	chr11	108425265	108860615	Cep112	0	1	1	2	TRUE			Ptprg
chr18	39388533	39388792	chr18	38993144	39376285	Arhgap26	-12249	1	1	2	TRUE			Ppp1r16b				chr11	108891144	108891650	chr11	108920348	108950781	Axin2	28699	1	1	2	TRUE			Cadps
chr18	39516452	39516690	chr18	39410544	39519421	Nr3c1	0	1	1	2	TRUE			Gm826				chr11	109495531	109496046	chr11	109473373	109573329	Arsg	0	1	1	2	TRUE			Synpr
chr18	40342997	40343197	chr18	40256304	40547258	Kctd16	0	1	1	2	TRUE			Plcg1				chr11	109560765	109561134	chr11	109473373	109573329	Arsg	0	1	1	2	TRUE			Sntn
chr18	41874601	41874795	chr18	41875695	41951194	Prelid2	901	1	1	2	TRUE			Zhx3				chr11	109584797	109585324	chr11	109573520	109611389	Wipi1	0	1	1	2	TRUE			Gm11100
chr18	42137581	42137772	chr18	42053709	42158695	Sh3rf2	0	1	1	2	TRUE			Srsf6				chr11	109593567	109593931	chr11	109573520	109611389	Wipi1	0	1	1	2	TRUE			Atxn7
chr18	42401214	42401424	chr18	42394596	42396093	Pou4f3	-5122	1	1	2	TRUE			Ttpal				chr11	110448521	110448948	chr11	110399101	110513640	Map2k6	0	1	1	2	TRUE			Slc4a7
chr18	42849209	42849550	chr18	42645206	42899508	Ppp2r2b	0	1	1	2	TRUE			Pkig				chr11	112781260	112781546	chr11	112782209	112787757	Sox9	664	1	1	2	TRUE			Rarb
chr18	43726987	43727266	chr18	43728068	43737237	Spink1	803	1	1	2	TRUE			Mmp9				chr11	112810611	112811048	chr11	112792730	112799008	Gm11681	-11604	1	1	2	TRUE			Thrb
chr18	44406046	44406274	chr18	44380499	44424969	Dcp2	0	1	1	2	TRUE			Slc13a3				chr11	112845358	112845717	chr11	112822964	112825128	1700012H19Rik	-20231	1	1	2	TRUE			Nr1d2
chr18	44503871	44504086	chr18	44425059	44662266	Mcc	0	1	1	2	TRUE			Eya2				chr11	113101640	113101828	chr11	113043905	113201838	2610035D17Rik	0	1	1	2	TRUE			Ube2e1
chr18	45560501	45560773	chr18	45268858	45685883	Kcnn2	0	1	1	2	TRUE			Zmynd8				chr11	113194681	113194948	chr11	113043905	113201838	2610035D17Rik	0	1	1	2	TRUE			Ube2e2
chr18	46141929	46142228	chr18	46165299	46198818	Trim36	23072	1	1	2	TRUE			Ncoa3				chr11	113208760	113209135	chr11	113203314	113209669	4732490B19Rik	0	1	1	2	TRUE			Nid2
chr18	46405965	46406152	chr18	46464933	46465816	Mospd4	58782	1	1	2	TRUE			Sulf2				chr11	113459226	113459483	chr11	113244854	113565815	Slc39a11	0	1	1	2	TRUE			Rtraf
chr18	46535085	46535406	chr18	46504605	46525971	Fem1c	-9115	1	1	2	TRUE			Gm11468				chr11	113501561	113501976	chr11	113244854	113565815	Slc39a11	0	1	1	2	TRUE			Gng2
chr18	46564844	46565118	chr18	46558230	46574533	Ticam2	0	1	1	2	TRUE			Gm14267				chr11	113556182	113556613	chr11	113244854	113565815	Slc39a11	0	1	1	2	TRUE			Saysd1
chr18	46770281	46770514	chr18	46741875	46790826	Ap3s1	0	1	1	2	TRUE			Gm29679				chr11	113628957	113629148	chr11	113244854	113650092	Slc39a11	0	1	1	2	TRUE			Kcnk5
chr18	46921696	46921878	chr18	46921814	46934222	Arl14epl	0	1	1	2	TRUE			Prex1				chr11	113710287	113710582	chr11	113698170	113710017	Cpsf4l	-271	1	1	2	TRUE			Cfap70
chr18	47188527	47189168	chr18	47245253	47368868	Sema6a	56086	1	1	2	TRUE			Kcnb1				chr11	113737856	113738131	chr11	113726849	113751160	Cdc42ep4	0	1	1	2	TRUE			Usp54
chr18	47737542	47737800	chr18	47537734	47718636	Gm5095	-18907	1	1	2	TRUE			B4galt5				chr11	113747135	113747377	chr11	113726849	113751160	Cdc42ep4	0	1	1	2	TRUE			Sec24c
chr18	50308953	50309147	chr18	50278368	50283020	Fam170a	-25934	1	1	2	TRUE			A530013C23Rik				chr11	113777782	113778207	chr11	113780171	114067029	Sdk2	1965	1	1	2	TRUE			Plau
chr18	54612259	54612644	chr18	54611743	54639870	9330117O12Rik	0	1	1	2	TRUE			Gm14321				chr11	114068476	114068658	chr11	113780171	114067029	Sdk2	-1448	1	1	2	TRUE			Adk
chr18	56419859	56420089	chr18	56400339	56503792	Gramd3	0	1	1	2	TRUE			Ptpn1				chr11	114248405	114248629	chr11	114251842	114253672	Gm11691	3214	1	1	2	TRUE			Kat6b
chr18	56433001	56433286	chr18	56400339	56503792	Gramd3	0	1	1	2	TRUE			Pard6b				chr11	114487111	114487361	chr11	114413404	114448860	4932435O22Rik	-38252	1	1	2	TRUE			Dupd1
chr18	56523664	56523904	chr18	56525735	56562298	Aldh7a1	1832	1	1	2	TRUE			Kcng1				chr11	114745096	114745411	chr11	114727418	114757889	Dnaic2	0	1	1	2	TRUE			Dusp13
chr18	56651816	56652018	chr18	56707812	56753424	Lmnb1	55795	1	1	2	TRUE			Nfatc2				chr11	114795267	114795695	chr11	114790668	114795892	Btbd17	0	1	1	2	TRUE			Zfp503
chr18	56726873	56727509	chr18	56707812	56753424	Lmnb1	0	1	1	2	TRUE			Tshz2				chr11	114850684	114850937	chr11	114851531	114872617	Gprc5c	595	1	1	2	TRUE			Lrmda
chr18	57056903	57057124	chr18	57133089	57297467	Megf10	75966	1	1	2	TRUE			Zfp217				chr11	114884753	114884974	chr11	114890040	114901941	Cd300a	5067	1	1	2	TRUE			Gm10248
chr18	57562839	57563172	chr18	57533779	57731065	Ccdc192	0	1	1	2	TRUE			Bcas1				chr11	114898127	114898398	chr11	114890040	114901941	Cd300a	0	1	1	2	TRUE			Kcnma1
chr18	57792787	57793127	chr18	57774163	57792333	Gm19519	-455	1	1	2	TRUE			1700028P15Rik				chr11	115080967	115081239	chr11	115091430	115162240	Rab37	10192	1	1	2	TRUE			Gm32123
chr18	57811946	57812122	chr18	57774163	57792333	Gm19519	-19614	1	1	2	TRUE			Mc3r				chr11	115265217	115265512	chr11	115249168	115267243	Grin2c	0	1	1	2	TRUE			4930572O13Rik
chr18	57812661	57813046	chr18	57774163	57792333	Gm19519	-20329	1	1	2	TRUE			Rtf2				chr11	115270458	115270914	chr11	115268024	115276969	Fdxr	0	1	1	2	TRUE			Zmiz1
chr18	57819149	57819435	chr18	57774163	57792333	Gm19519	-26817	1	1	2	TRUE			Bmp7				chr11	115320130	115320429	chr11	115307162	115332303	Otop2	0	1	1	2	TRUE			Zcchc24
chr18	57879376	57879774	chr18	57878677	57946821	Slc12a2	0	1	1	2	TRUE			Rae1				chr11	115322416	115322740	chr11	115307162	115332303	Otop2	0	1	1	2	TRUE			Slmap
chr18	58160712	58160938	chr18	58008622	58209926	Fbn2	0	1	1	2	TRUE			Rbm38				chr11	115435678	115435972	chr11	115420125	115431274	Kctd2	-4405	1	1	2	TRUE			Dnah12
chr18	58501779	58501996	chr18	58556239	58612869	Slc27a6	54244	1	1	2	TRUE			Ctcfl				chr11	115495682	115496340	chr11	115497344	115514393	Jpt1	1005	1	1	2	TRUE			Il17rd
chr18	60317385	60317659	chr18	60293379	60303016	F830016B08Rik	-14370	1	1	2	TRUE			Pmepa1				chr11	115563520	115563787	chr11	115564443	115583924	Nup85	657	1	1	2	TRUE			Arhgef3
chr18	60375449	60376236	chr18	60373615	60392629	Iigp1	0	1	1	2	TRUE			Ppp4r1l-ps				chr11	115564132	115564533	chr11	115564443	115583924	Nup85	0	1	1	2	TRUE			Erc2
chr18	60709497	60709711	chr18	60684493	60727566	Ndst1	0	1	1	2	TRUE			Zfp831				chr11	115674087	115674725	chr11	115644044	115699534	Grb2	0	1	1	2	TRUE			Wnt5a
chr18	60723115	60723449	chr18	60684493	60727566	Ndst1	0	1	1	2	TRUE			Gm14616				chr11	115707425	115707752	chr11	115644044	115708597	Grb2	0	1	1	2	TRUE			Cacna2d3
chr18	60867055	60867351	chr18	60813755	60848964	Tcof1	-18092	1	1	2	TRUE			Cdh26				chr11	115717873	115718258	chr11	115644044	115708597	Grb2	-9277	1	1	2	TRUE			Cacna1d
chr18	61014030	61014302	chr18	60995379	61014199	Slc6a7	0	1	1	2	TRUE			Cdh4				chr11	115796848	115797172	chr11	115765432	115799033	Tmem94	0	1	1	2	TRUE			Tkt
chr18	61134077	61134426	chr18	61131276	61177049	Hmgxb3	0	1	1	2	TRUE			Dido1				chr11	115920132	115920590	chr11	115892594	115933492	Recql5	0	1	1	2	TRUE			Rft1
chr18	61401785	61401966	chr18	61291444	61400412	Ppargc1b	-1374	1	1	2	TRUE			Slc17a9				chr11	115999535	115999711	chr11	115974724	116008411	Itgb4	0	1	1	2	TRUE			Itih1
chr18	61769278	61769587	chr18	61730261	61786662	Afap1l1	0	1	1	2	TRUE			Mir124a-3				chr11	116122013	116122209	chr11	116124707	116131128	Trim65	2499	1	1	2	TRUE			Gnl3
chr18	61805133	61805392	chr18	61799392	61911824	Ablim3	0	1	1	2	TRUE			Kcnq2				chr11	116238089	116238484	chr11	116220558	116238091	Evpl	0	1	1	2	TRUE			Sema3g
chr18	62164153	62164466	chr18	62177712	62179981	Adrb2	13247	1	1	2	TRUE			Zbtb46				chr11	116281672	116281899	chr11	116280938	116283938	Galr2	0	1	1	2	TRUE			Sh3bp5
chr18	62224830	62225139	chr18	62180099	62184401	Gm9949	-40430	1	1	2	TRUE			2700069I18Rik				chr11	116286788	116287115	chr11	116287996	116306734	Exoc7	882	1	1	2	TRUE			Mettl6
chr18	63379238	63379513	chr18	63010212	63387183	Piezo2	0	1	1	2	TRUE			1700010I02Rik				chr11	116388975	116389401	chr11	116336344	116413032	Rnf157	0	1	1	2	TRUE			Galnt15
chr18	63851026	63851329	chr18	63708694	63989759	Wdr7	0	1	1	2	TRUE			Gm6194				chr11	116396668	116397138	chr11	116336344	116413032	Rnf157	0	1	1	2	TRUE			Ogdhl
chr18	64466687	64466896	chr18	64456541	64489098	Fech	0	1	1	2	TRUE			Gm32561				chr11	116651881	116652119	chr11	116645594	116654313	Cygb	0	1	1	2	TRUE			1700024G13Rik
chr18	64947350	64947700	chr18	64887755	65217826	Nedd4l	0	1	1	2	TRUE			Mrps28				chr11	116653988	116654620	chr11	116645594	116654313	Cygb	0	1	1	2	TRUE			Chat
chr18	65986259	65986537	chr18	65980738	66002635	Lman1	0	1	1	2	TRUE			Pag1				chr11	116905733	116906279	chr11	116918862	116986944	Mgat5b	12584	1	1	2	TRUE			Prrxl1
chr18	66226611	66226806	chr18	66056855	66291838	Ccbe1	0	1	1	2	TRUE			Fabp12				chr11	117066894	117067094	chr11	117076782	117078955	Snhg20	9689	1	1	2	TRUE			3425401B19Rik
chr18	66269357	66270028	chr18	66056855	66291838	Ccbe1	0	1	1	2	TRUE			Car2				chr11	117121122	117121445	chr11	117115167	117128763	Sec14l1	0	1	1	2	TRUE			Vstm4
chr18	67106972	67107249	chr18	67088297	67226791	Gnal	0	1	1	2	TRUE			A930001A20Rik				chr11	117196957	117197265	chr11	117199660	117362325	Septin9	2396	1	1	2	TRUE			Wdfy4
chr18	67348795	67349142	chr18	67343563	67367794	Cidea	0	1	1	2	TRUE			7530428D23Rik				chr11	117199381	117199635	chr11	117199660	117362325	Septin9	26	1	1	2	TRUE			Arhgap22
chr18	68131372	68131805	chr18	67933172	68255549	Ldlrad4	0	1	1	2	TRUE			Tbl1xr1				chr11	117238282	117238653	chr11	117199660	117362325	Septin9	0	1	1	2	TRUE			4930503F20Rik
chr18	69348001	69348441	chr18	69344491	69687967	Tcf4	0	1	1	2	TRUE			Naaladl2				chr11	117267240	117268046	chr11	117199660	117362325	Septin9	0	1	1	2	TRUE			Gdf10
chr18	69537405	69537642	chr18	69344491	69687967	Tcf4	0	1	1	2	TRUE			Nlgn1				chr11	117292556	117292819	chr11	117199660	117362325	Septin9	0	1	1	2	TRUE			Gdf2
chr18	71291528	71291913	chr18	71253631	72351069	Dcc	0	1	1	2	TRUE			Tnfsf10				chr11	117312863	117313232	chr11	117199660	117362325	Septin9	0	1	1	2	TRUE			Gprin2
chr18	72304808	72305067	chr18	71253631	72351069	Dcc	0	1	1	2	TRUE			Ghsr				chr11	117475750	117476304	chr11	117484367	117489014	Gm11733	8064	1	1	2	TRUE			Syt15
chr18	73963380	73963604	chr18	73928485	74064949	Mapk4	0	1	1	2	TRUE			Pld1				chr11	117786282	117786561	chr11	117782296	117793137	Tmc8	0	1	1	2	TRUE			Opn4
chr18	74008056	74008389	chr18	73928485	74064949	Mapk4	0	1	1	2	TRUE			Tnik				chr11	117952252	117952454	chr11	117966086	117969366	Socs3	13633	1	1	2	TRUE			Wapl
chr18	74440843	74441093	chr18	74442618	74771477	Myo5b	1526	1	1	2	TRUE			Slc2a2				chr11	118021841	118022090	chr11	117986856	118024011	Pgs1	0	1	1	2	TRUE			Grid1
chr18	77944859	77945036	chr18	77938465	78037321	Epg5	0	1	1	2	TRUE			Egfem1				chr11	118193440	118193771	chr11	118164169	118202730	Cyth1	0	1	1	2	TRUE			Ccser2
chr18	78005468	78005672	chr18	77938465	78037321	Epg5	0	1	1	2	TRUE			Mannr				chr11	118220544	118220976	chr11	118164169	118248558	Cyth1	0	1	1	2	TRUE			Nrg3
chr18	78032177	78032412	chr18	77938465	78037321	Epg5	0	1	1	2	TRUE			Mecom				chr11	118337551	118337802	chr11	118301060	118355411	Timp2	0	1	1	2	TRUE			Sh2d4b
chr18	78141743	78142266	chr18	78100090	78142119	Slc14a1	0	1	1	2	TRUE			Lrrc34				chr11	118406490	118406731	chr11	118406288	118415800	Cant1	0	1	1	2	TRUE			Prxl2a
chr18	78165220	78165454	chr18	78146143	78179172	Slc14a2	0	1	1	2	TRUE			Slc7a14				chr11	118443331	118443602	chr11	118428456	118451782	C1qtnf1	0	1	1	2	TRUE			Dydc2
chr18	79993526	79993707	chr18	80019293	80020182	Gm36718	25587	1	1	2	TRUE			Zfp639				chr11	118445777	118446322	chr11	118428456	118451782	C1qtnf1	0	1	1	2	TRUE			Mbl1
chr18	80160992	80161334	chr18	80127134	80151482	Adnp2	-9511	1	1	2	TRUE			Gnb4				chr11	118459100	118459570	chr11	118444199	118454995	Gm11747	-4106	1	1	2	TRUE			Ptgdr
chr18	80548846	80549126	chr18	80541891	80544546	Gm2176	-4301	1	1	2	TRUE			Dcun1d1				chr11	118490635	118491078	chr11	118489759	118761041	Rbfox3	0	1	1	2	TRUE			Txndc16
chr18	80944669	80944927	chr18	80734140	80934058	Atp9b	-10612	1	1	2	TRUE			Acad9				chr11	118527260	118527712	chr11	118489759	118761041	Rbfox3	0	1	1	2	TRUE			Fermt2
chr18	82909741	82909978	chr18	82910878	83005314	Zfp516	901	1	1	2	TRUE			Il21				chr11	118534799	118535050	chr11	118489759	118761041	Rbfox3	0	1	1	2	TRUE			4930527F14Rik
chr18	84065955	84066188	chr18	84011626	84086465	Tshz1	0	1	1	2	TRUE			Cetn4				chr11	118909343	118910005	chr11	118489759	118909572	Rbfox3	0	1	1	2	TRUE			Bmp4
chr18	84103579	84103757	chr18	84088157	84097514	Zadh2	-6066	1	1	2	TRUE			Bbs12				chr11	118998560	118999083	chr11	118988180	118993221	Enpp7	-5340	1	1	2	TRUE			Rubie
chr18	84389853	84390032	chr18	84207701	84589504	Zfp407	0	1	1	2	TRUE			Spata5				chr11	119005967	119006177	chr11	118988180	118993221	Enpp7	-12747	1	1	2	TRUE			D330046F09Rik
chr18	84564151	84564574	chr18	84207701	84589504	Zfp407	0	1	1	2	TRUE			Gm20755				chr11	119053372	119053570	chr11	119038435	119040913	Cbx8	-12460	1	1	2	TRUE			Cgrrf1
chr18	88935350	88935661	chr18	88971789	89131014	Rttn	36129	1	1	2	TRUE			Fat4				chr11	119106350	119106604	chr11	119077570	119086237	Cbx4	-20114	1	1	2	TRUE			Samd4
chr19	3339113	3339379	chr19	3323300	3385733	Cpt1a	0	1	1	2	TRUE			Gm7977				chr11	119118201	119118385	chr11	119143042	119228499	Tbc1d16	24658	1	1	2	TRUE			Gch1
chr19	3471352	3471542	chr19	3454928	3575749	Ppp6r3	0	1	1	2	TRUE			Noct				chr11	119144011	119144199	chr11	119143042	119228499	Tbc1d16	0	1	1	2	TRUE			Atg14
chr19	3823990	3824170	chr19	3767420	3818303	Kmt5b	-5688	1	1	2	TRUE			Elf2				chr11	119206547	119206853	chr11	119143042	119228499	Tbc1d16	0	1	1	2	TRUE			4930447J18Rik
chr19	3824358	3824601	chr19	3767420	3818303	Kmt5b	-6056	1	1	2	TRUE			Mgarp				chr11	119273319	119273575	chr11	119267962	119285458	Gaa	0	1	1	2	TRUE			Peli2
chr19	4100364	4100724	chr19	4099997	4113965	Pitpnm1	0	1	1	2	TRUE			Maml3				chr11	119347928	119348104	chr11	119343488	119355510	Sgsh	0	1	1	2	TRUE			Otx2
chr19	4216684	4216957	chr19	4214237	4223505	Clcf1	0	1	1	2	TRUE			Foxo1				chr11	119384892	119385201	chr11	119355556	119381076	Slc26a11	-3817	1	1	2	TRUE			Exoc5
chr19	4261130	4261312	chr19	4261668	4269180	Ssh3	357	1	1	2	TRUE			Gm2447				chr11	119517046	119517226	chr11	119491346	119511465	Endov	-5582	1	1	2	TRUE			Naa30
chr19	4301999	4302540	chr19	4285998	4306222	Grk2	0	1	1	2	TRUE			Frem2				chr11	119549001	119549307	chr11	119548629	119569046	Gm11762	0	1	1	2	TRUE			Ccnb1ip1
chr19	4718534	4718983	chr19	4711207	4753978	Sptbn2	0	1	1	2	TRUE			Ufm1				chr11	119685510	119685849	chr11	119602904	119899591	Rptor	0	1	1	2	TRUE			Pnp2
chr19	4939461	4939715	chr19	4929716	4943127	Peli3	0	1	1	2	TRUE			Postn				chr11	119807844	119808052	chr11	119602904	119899591	Rptor	0	1	1	2	TRUE			Rnase10
chr19	5052226	5052508	chr19	5050814	5057071	Rin1	0	1	1	2	TRUE			Sertm1				chr11	119919942	119920124	chr11	119882288	119928917	Mir5098	0	1	1	2	TRUE			Ear6
chr19	5205046	5205273	chr19	5133684	5273107	Pacs1	0	1	1	2	TRUE			Nbea				chr11	120047926	120048399	chr11	120007315	120047152	Aatk	-775	1	1	2	TRUE			Rnase13
chr19	5241369	5241950	chr19	5133684	5273107	Pacs1	0	1	1	2	TRUE			Wwtr1				chr11	120100995	120101288	chr11	120098933	120100424	Ndufaf8	-572	1	1	2	TRUE			Sall2
[truncated: 9,908 more rows]
