# Supplementary material for: Lack of MDA5 delays hematopoietic aging by modulating inflammaging and proteostasis in mice
Source: Nat Commun. 2026 Feb 12;17:1645. doi: 10.1038/s41467-026-69424-x (PMC12905429; doi:10.1038/s41467-026-69424-x)
Supplement: Supplementary file 8 — Supplementary Data 4 [file 41467_2026_69424_MOESM8_ESM.xlsx]

## Sheet: YOUNG WT VS KO INDUCED
Supplementary Data 4: ATAC-seq in young WT versus young Mda5-/- HSCs
Young WT vs Young KO
induced peaks																			reduced peaks
chr	start	end	chr	start	end	Gene	Distance	Upstream 100kb	Downstream 50kb	+100/-50kb	TRUE/FALSE			6131 unique genes +100-50kb window					chr	start	end	chr	start	end	Gene	Distance	Upstream 100kb	Downstream 50kb	+100/-50kb	TRUE/FALSE			1632 unique genes +100-50kb window
chr1	3185227	3185485	chr1	3214481	3671498	Xkr4	28997	1	1	2	TRUE			Xkr4					chr1	3193227	3194128	chr1	3214481	3671498	Xkr4	20354	1	1	2	TRUE			Xkr4
chr1	3574315	3574662	chr1	3214481	3671498	Xkr4	0	1	1	2	TRUE			Rp1					chr1	6214596	6214932	chr1	6214661	6276104	Rb1cc1	0	1	1	2	TRUE			Rb1cc1
chr1	3612987	3613137	chr1	3214481	3671498	Xkr4	0	1	1	2	TRUE			Sox17					chr1	13659995	13660658	chr1	13625899	13660509	Lactb2	0	1	1	2	TRUE			Lactb2
chr1	3613377	3613566	chr1	3214481	3671498	Xkr4	0	1	1	2	TRUE			Mrpl15					chr1	16104457	16105368	chr1	16101295	16104433	Rpl7	-25	1	1	2	TRUE			Rpl7
chr1	4085342	4085558	chr1	4119865	4360303	Rp1	34308	1	1	2	TRUE			Atp6v1h					chr1	16656768	16657112	chr1	16641724	16657119	Eloc	0	1	1	2	TRUE			Eloc
chr1	4486436	4486627	chr1	4490927	4497354	Sox17	4301	1	1	2	TRUE			Npbwr1					chr1	21079155	21079474	chr1	21001396	21079225	Tram2	0	1	1	2	TRUE			Tram2
chr1	4492165	4492443	chr1	4490927	4497354	Sox17	0	1	1	2	TRUE			St18					chr1	33630990	33631332	chr1	33453807	33669794	Prim2	0	1	1	2	TRUE			Prim2
chr1	4493308	4493519	chr1	4490927	4497354	Sox17	0	1	1	2	TRUE			Pcmtd1					chr1	34439409	34439804	chr1	34436669	34439672	Ccdc115	0	1	1	2	TRUE			Ccdc115
chr1	4761739	4761896	chr1	4773199	4785726	Mrpl15	11304	1	1	2	TRUE			Sntg1					chr1	34510783	34511208	chr1	34498411	34503062	Prss39	-7722	1	1	2	TRUE			Prss39
chr1	5165949	5166146	chr1	5083085	5162549	Atp6v1h	-3401	1	1	2	TRUE			Rrs1					chr1	34603477	34603764	chr1	34579692	34590944	Amer3	-12534	1	1	2	TRUE			Amer3
chr1	5170510	5170659	chr1	5083085	5162549	Atp6v1h	-7962	1	1	2	TRUE			2610203C22Rik					chr1	36939505	36939813	chr1	36792188	36939527	Tmem131	0	1	1	2	TRUE			Tmem131
chr1	5820127	5820287	chr1	5913706	5917398	Npbwr1	93420	1	1	2	TRUE			Mybl1					chr1	37434514	37435249	chr1	37430138	37438986	Unc50	0	1	1	2	TRUE			Unc50
chr1	6517543	6517835	chr1	6487230	6860940	St18	0	1	1	2	TRUE			Sgk3					chr1	39367928	39368339	chr1	39367850	39371910	Rpl31	0	1	1	2	TRUE			Rpl31
chr1	7118804	7118970	chr1	7088919	7173628	Pcmtd1	0	1	1	2	TRUE			Cspp1					chr1	42647541	42647789	chr1	42648199	42694825	Pantr1	411	1	1	2	TRUE			Pantr1
chr1	7190844	7191149	chr1	7088919	7173628	Pcmtd1	-17217	1	1	2	TRUE			Cpa6					chr1	44118695	44119430	chr1	44106545	44118773	Poglut2	0	1	1	2	TRUE			Poglut2
chr1	9175559	9175987	chr1	8359738	9299877	Sntg1	0	1	1	2	TRUE			Mir467e					chr1	55087810	55088111	chr1	55077832	55088243	Hspd1	0	1	1	2	TRUE			Hspd1
chr1	9536361	9536681	chr1	9545407	9547455	Rrs1	8727	1	1	2	TRUE			Prex2					chr1	59237243	59238062	chr1	59237354	59239022	Gm33667	0	1	1	2	TRUE			Gm33667
chr1	9545237	9545946	chr1	9545407	9547455	Rrs1	0	1	1	2	TRUE			A830018L16Rik					chr1	59482186	59482473	chr1	59482146	59486955	Fzd7	0	1	1	2	TRUE			Fzd7
chr1	9635508	9635804	chr1	9560832	9631092	2610203C22Rik	-4417	1	1	2	TRUE			Sulf1					chr1	60180232	60180682	chr1	60180598	60334705	Nbeal1	0	1	1	2	TRUE			Nbeal1
chr1	9699888	9700256	chr1	9667410	9700209	Mybl1	0	1	1	2	TRUE			Ncoa2					chr1	60343334	60343606	chr1	60343299	60388060	Cyp20a1	0	1	1	2	TRUE			Cyp20a1
chr1	9874294	9874581	chr1	9798129	9902568	Sgk3	0	1	1	2	TRUE			Eya1					chr1	64121619	64122341	chr1	64035670	64121389	Klf7	-231	1	1	2	TRUE			Klf7
chr1	9890503	9890733	chr1	9798129	9902568	Sgk3	0	1	1	2	TRUE			Kcnb2					chr1	64617152	64617587	chr1	64606472	64617764	Mettl21a	0	1	1	2	TRUE			Mettl21a
chr1	10039670	10040007	chr1	10038217	10136768	Cspp1	0	1	1	2	TRUE			Sbspon					chr1	64690650	64690936	chr1	64679868	64690659	2810408I11Rik	0	1	1	2	TRUE			2810408I11Rik
chr1	10100599	10101777	chr1	10038217	10136768	Cspp1	0	1	1	2	TRUE			4930444P10Rik					chr1	64737486	64737946	chr1	64730557	64737750	Fzd5	0	1	1	2	TRUE			Fzd5
chr1	10511423	10511571	chr1	10324718	10719945	Cpa6	0	1	1	2	TRUE			Stau2					chr1	65186487	65186756	chr1	65186684	65278696	Pikfyve	0	1	1	2	TRUE			Pikfyve
chr1	10759030	10759321	chr1	10708386	10865874	Mir467e	0	1	1	2	TRUE			Ube2w					chr1	66700790	66701056	chr1	66700830	66719805	Rpe	0	1	1	2	TRUE			Rpe
chr1	11030039	11030205	chr1	10993464	11303682	Prex2	0	1	1	2	TRUE			Ly96					chr1	71102527	71103291	chr1	71027534	71102972	Bard1	0	1	1	2	TRUE			Bard1
chr1	11626331	11626735	chr1	11414104	11975902	A830018L16Rik	0	1	1	2	TRUE			Jph1					chr1	71535517	71535770	chr1	71557155	71579403	Atic	21386	1	1	2	TRUE			Atic
chr1	11706753	11708126	chr1	11414104	11975902	A830018L16Rik	0	1	1	2	TRUE			Gm16070					chr1	71556982	71557388	chr1	71557155	71579403	Atic	0	1	1	2	TRUE			D230017M19Rik
chr1	11782773	11783618	chr1	11414104	11975902	A830018L16Rik	0	1	1	2	TRUE			Pkhd1					chr1	72244132	72244442	chr1	72243992	72274869	D230017M19Rik	0	1	1	2	TRUE			Igfbp5
chr1	11887528	11887846	chr1	11414104	11975902	A830018L16Rik	0	1	1	2	TRUE			Il17a					chr1	72254860	72255215	chr1	72243992	72274869	D230017M19Rik	0	1	1	2	TRUE			Ctdsp1
chr1	12706154	12706330	chr1	12692429	12860372	Sulf1	0	1	1	2	TRUE			Paqr8					chr1	72856544	72856794	chr1	72858064	72874865	Igfbp5	1271	1	1	2	TRUE			Zfand2b
chr1	13209032	13209276	chr1	13139104	13372429	Ncoa2	0	1	1	2	TRUE			Tram2					chr1	74397343	74397820	chr1	74391608	74397285	Ctdsp1	-59	1	1	2	TRUE			Cul3
chr1	13318275	13318504	chr1	13139104	13372429	Ncoa2	0	1	1	2	TRUE			Tmem14a					chr1	75168601	75169024	chr1	75168645	75171626	Zfand2b	0	1	1	2	TRUE			A630001G21Rik
chr1	13338052	13338279	chr1	13139104	13372429	Ncoa2	0	1	1	2	TRUE			Kcnq5					chr1	80340835	80341113	chr1	80264922	80340690	Cul3	-146	1	1	2	TRUE			Ptma
chr1	13338443	13338748	chr1	13139104	13372429	Ncoa2	0	1	1	2	TRUE			Gm7759					chr1	85735920	85736632	chr1	85717082	85736606	A630001G21Rik	0	1	1	2	TRUE			Ugt1a10
chr1	14113553	14114144	chr1	14168957	14310199	Eya1	54814	1	1	2	TRUE			Ogfrl1					chr1	86503704	86504410	chr1	86526556	86530711	Ptma	22147	1	1	2	TRUE			Arl4c
chr1	14239206	14239523	chr1	14168957	14310199	Eya1	0	1	1	2	TRUE			B3gat2					chr1	88034065	88034392	chr1	88055410	88220002	Ugt1a10	21019	1	1	2	TRUE			Per2
chr1	14265908	14266438	chr1	14168957	14310199	Eya1	0	1	1	2	TRUE			Sdhaf4					chr1	88702125	88702451	chr1	88698225	88702191	Arl4c	0	1	1	2	TRUE			Asb1
chr1	15256245	15256774	chr1	15286924	15723750	Kcnb2	30151	1	1	2	TRUE			Col19a1					chr1	91459121	91459589	chr1	91415981	91459328	Per2	0	1	1	2	TRUE			Ndufa10
chr1	15742572	15743408	chr1	15286924	15723750	Kcnb2	-18823	1	1	2	TRUE			Lmbrd1					chr1	91540412	91540775	chr1	91540564	91559590	Asb1	0	1	1	2	TRUE			Stk25
chr1	15758503	15758991	chr1	15286924	15723750	Kcnb2	-34754	1	1	2	TRUE			Adgrb3					chr1	92417978	92418358	chr1	92439718	92473758	Ndufa10	21361	1	1	2	TRUE			Bok
chr1	15934314	15934522	chr1	15853861	15892722	Sbspon	-41593	1	1	2	TRUE			Gm31465					chr1	93635617	93635933	chr1	93620750	93635727	Stk25	0	1	1	2	TRUE			D2hgdh
chr1	16087193	16087635	chr1	16065978	16093325	4930444P10Rik	0	1	1	2	TRUE			Phf3					chr1	93668910	93669238	chr1	93685574	93695770	Bok	16337	1	1	2	TRUE			Pdcd1
chr1	16089841	16090146	chr1	16065978	16093325	4930444P10Rik	0	1	1	2	TRUE			Gm29669					chr1	93825179	93825472	chr1	93825239	93852361	D2hgdh	0	1	1	2	TRUE			Fam174a
chr1	16342935	16343112	chr1	16228809	16519302	Stau2	0	1	1	2	TRUE			Khdrbs2					chr1	94035166	94035577	chr1	94038304	94052553	Pdcd1	2728	1	1	2	TRUE			Ppip5k2
chr1	16381883	16382271	chr1	16228809	16519302	Stau2	0	1	1	2	TRUE			Prim2					chr1	95313709	95314034	chr1	95313627	95335284	Fam174a	0	1	1	2	TRUE			Vps4b
chr1	16503442	16503818	chr1	16228809	16519302	Stau2	0	1	1	2	TRUE			Rab23					chr1	97770031	97770391	chr1	97706042	97770092	Ppip5k2	0	1	1	2	TRUE			Clasp1
chr1	16592723	16593556	chr1	16540787	16619291	Ube2w	0	1	1	2	TRUE			Zfp451					chr1	106796324	106796797	chr1	106770787	106796725	Vps4b	0	1	1	2	TRUE			Dbi
chr1	16749299	16749575	chr1	16688455	16709605	Ly96	-39695	1	1	2	TRUE			Gm15455					chr1	118388951	118389364	chr1	118389057	118609462	Clasp1	0	1	1	2	TRUE			Actr3
chr1	16895900	16896147	chr1	16994939	17097889	Jph1	98793	1	1	2	TRUE			Bend6					chr1	118459070	118459616	chr1	118389057	118609462	Clasp1	0	1	1	2	TRUE			Mgat5
chr1	16953161	16953667	chr1	16994939	17097889	Jph1	41273	1	1	2	TRUE			Dst					chr1	120120626	120121092	chr1	120113279	120120919	Dbi	0	1	1	2	TRUE			2900009J06Rik
chr1	17096928	17097956	chr1	16994939	17097889	Jph1	0	1	1	2	TRUE			Mir5103					chr1	125435402	125435825	chr1	125392904	125435727	Actr3	0	1	1	2	TRUE			Zranb3
chr1	17704557	17705450	chr1	17676026	17727646	Gm16070	0	1	1	2	TRUE			Amer3					chr1	127348142	127348437	chr1	127204985	127482972	Mgat5	0	1	1	2	TRUE			Ubxn4
chr1	19999130	19999578	chr1	20057778	20618057	Pkhd1	58201	1	1	2	TRUE			AA619741					chr1	127773861	127774431	chr1	127753616	127774054	2900009J06Rik	0	1	1	2	TRUE			Cxcr4
chr1	20574770	20575102	chr1	20057778	20618057	Pkhd1	0	1	1	2	TRUE			Arhgef4					chr1	128102673	128103570	chr1	127954178	128103001	Zranb3	0	1	1	2	TRUE			Thsd7b
chr1	20743962	20744141	chr1	20730904	20734496	Il17a	-9467	1	1	2	TRUE			Plekhb2					chr1	128244158	128244689	chr1	128244136	128279378	Ubxn4	0	1	1	2	TRUE			Pfkfb2
chr1	20890559	20890735	chr1	20890547	20939650	Paqr8	0	1	1	2	TRUE			Hs6st1					chr1	128592222	128592677	chr1	128588198	128592299	Cxcr4	0	1	1	2	TRUE			Mapkapk2
chr1	21121661	21121819	chr1	21001396	21079225	Tram2	-42437	1	1	2	TRUE			Uggt1					chr1	128614976	128615412	chr1	128588198	128592299	Cxcr4	-22678	1	1	2	TRUE			Rassf5
chr1	21201329	21201484	chr1	21218574	21230167	Tmem14a	17091	1	1	2	TRUE			Neurl3					chr1	129331080	129331683	chr1	129273303	130219278	Thsd7b	0	1	1	2	TRUE			Elk4
chr1	21201898	21202121	chr1	21218574	21230167	Tmem14a	16454	1	1	2	TRUE			Fer1l5					chr1	130715652	130715965	chr1	130689042	130715821	Pfkfb2	0	1	1	2	TRUE			Gm19497
chr1	21632763	21632989	chr1	21398398	21962650	Kcnq5	0	1	1	2	TRUE			Cnnm4					chr1	131097628	131097913	chr1	131053700	131097843	Mapkapk2	0	1	1	2	TRUE			Btg2
chr1	21692916	21693169	chr1	21398398	21962650	Kcnq5	0	1	1	2	TRUE			Fam178b					chr1	131199877	131200286	chr1	131176409	131200185	Rassf5	0	1	1	2	TRUE			Cyb5r1
chr1	21960672	21960874	chr1	21398398	21962650	Kcnq5	0	1	1	2	TRUE			Actr1b					chr1	132007482	132007895	chr1	132007619	132026448	Elk4	0	1	1	2	TRUE			Arl8a
chr1	22873966	22874368	chr1	22898386	22905081	Gm7759	24019	1	1	2	TRUE			4933424G06Rik					chr1	134060926	134061229	chr1	134060040	134060947	Gm19497	0	1	1	2	TRUE			Nek7
chr1	23383192	23383347	chr1	23366435	23383201	Ogfrl1	0	1	1	2	TRUE			Zap70					chr1	134078833	134079381	chr1	134074864	134079155	Btg2	0	1	1	2	TRUE			Ivns1abp
chr1	23762958	23763396	chr1	23761925	23847858	B3gat2	0	1	1	2	TRUE			Tmem131					chr1	134093039	134093681	chr1	134074864	134079155	Btg2	-13885	1	1	2	TRUE			Mir8114
chr1	23961740	23961993	chr1	23995938	24005640	Sdhaf4	33946	1	1	2	TRUE			Vwa3b					chr1	134405897	134406355	chr1	134405780	134411738	Cyb5r1	0	1	1	2	TRUE			Stx6
chr1	24496435	24496867	chr1	24257682	24587437	Col19a1	0	1	1	2	TRUE			Cnga3					chr1	135147162	135147533	chr1	135146833	135156268	Arl8a	0	1	1	2	TRUE			Xpr1
chr1	24678592	24678838	chr1	24678543	24766301	Lmbrd1	0	1	1	2	TRUE			Inpp4a					chr1	138619270	138619763	chr1	138483836	138619757	Nek7	0	1	1	2	TRUE			Abl2
chr1	24721342	24721780	chr1	24678543	24766301	Lmbrd1	0	1	1	2	TRUE			Cracdl					chr1	151344263	151345000	chr1	151344485	151364444	Ivns1abp	0	1	1	2	TRUE			Fam20b
chr1	25668843	25669009	chr1	25067475	25829707	Adgrb3	0	1	1	2	TRUE			Tsga10					chr1	153899822	153900567	chr1	153899925	153900036	Mir8114	0	1	1	2	TRUE			Pappa2
chr1	30066842	30067296	chr1	30121012	30138836	Gm31465	53717	1	1	2	TRUE			Eif5b					chr1	155158669	155159155	chr1	155158702	155203517	Stx6	0	1	1	2	TRUE			Dars2
chr1	30770452	30770821	chr1	30802341	30863256	Phf3	31521	1	1	2	TRUE			Aff3					chr1	155417310	155417567	chr1	155275656	155417444	Xpr1	0	1	1	2	TRUE			Fasl
chr1	30893866	30895283	chr1	30802341	30863256	Phf3	-30611	1	1	2	TRUE			Tbc1d8					chr1	156615592	156615914	chr1	156558786	156649619	Abl2	0	1	1	2	TRUE			Suco
chr1	31075218	31076026	chr1	31019187	31096454	Gm29669	0	1	1	2	TRUE			Map4k4					chr1	156718691	156719141	chr1	156678570	156718910	Fam20b	0	1	1	2	TRUE			Fmo3
chr1	32378165	32378557	chr1	32172721	32658569	Khdrbs2	0	1	1	2	TRUE			Il1r2					chr1	158879737	158880207	chr1	158711734	158958175	Pappa2	0	1	1	2	TRUE			Selp
chr1	32485885	32486410	chr1	32172721	32658569	Khdrbs2	0	1	1	2	TRUE			Il1r1					chr1	161070641	161070963	chr1	161040600	161070660	Dars2	0	1	1	2	TRUE			Blzf1
chr1	33469593	33469881	chr1	33453807	33669794	Prim2	0	1	1	2	TRUE			Il18rap					chr1	161759928	161760313	chr1	161780691	161788495	Fasl	20379	1	1	2	TRUE			Adcy10
chr1	33600171	33601582	chr1	33453807	33669794	Prim2	0	1	1	2	TRUE			Slc9a2					chr1	161876302	161877214	chr1	161816111	161876682	Suco	0	1	1	2	TRUE			Pou2f1
chr1	33738819	33739063	chr1	33719895	33742564	Rab23	0	1	1	2	TRUE			Mfsd9					chr1	162951135	162951492	chr1	162953798	162984528	Fmo3	2307	1	1	2	TRUE			Pbx1
chr1	33763008	33763163	chr1	33761540	33814595	Zfp451	0	1	1	2	TRUE			Pantr1					chr1	164135461	164136120	chr1	164115263	164150026	Selp	0	1	1	2	TRUE			Tomm40l
chr1	33837331	33837762	chr1	33835898	33838914	Gm15455	0	1	1	2	TRUE			Gm46091					chr1	164307216	164307654	chr1	164289798	164307487	Blzf1	0	1	1	2	TRUE			Ppox
chr1	33894740	33894923	chr1	33852051	33907621	Bend6	0	1	1	2	TRUE			Mrps9					chr1	165533195	165533613	chr1	165485182	165576773	Adcy10	0	1	1	2	TRUE			Arhgap30
chr1	33959500	33959857	chr1	33908224	34308662	Dst	0	1	1	2	TRUE			Gpr45					chr1	166002705	166003432	chr1	165865153	166002634	Pou2f1	-72	1	1	2	TRUE			Alyref2
chr1	34143968	34144390	chr1	33908224	34308662	Dst	0	1	1	2	TRUE			Tgfbrap1					chr1	168432157	168432585	chr1	168119363	168432169	Pbx1	0	1	1	2	TRUE			Ahctf1
chr1	34230366	34230647	chr1	33908224	34308662	Dst	0	1	1	2	TRUE			Gulp1					chr1	171222439	171222797	chr1	171217802	171222514	Tomm40l	0	1	1	2	TRUE			Acbd3
chr1	34349369	34349566	chr1	33908224	34308662	Dst	-40708	1	1	2	TRUE			Tmeff2					chr1	171281007	171281681	chr1	171276991	171281186	Ppox	0	1	1	2	TRUE			Wdr26
chr1	34417789	34418062	chr1	34433120	34433199	Mir5103	15059	1	1	2	TRUE			9330175M20Rik					chr1	171388646	171388917	chr1	171388959	171410239	Arhgap30	43	1	1	2	TRUE			Lbr
chr1	34603069	34603345	chr1	34579692	34590944	Amer3	-12126	1	1	2	TRUE			Inpp1					chr1	171502542	171503551	chr1	171503477	171504750	Alyref2	0	1	1	2	TRUE			Trp53bp2
chr1	34603769	34603981	chr1	34579692	34590944	Amer3	-12826	1	1	2	TRUE			Hibch					chr1	179803631	179803964	chr1	179744903	179804015	Ahctf1	0	1	1	2	TRUE			Hlx
chr1	34656580	34656876	chr1	34633534	34636210	AA619741	-20371	1	1	2	TRUE			1700019D03Rik					chr1	180777739	180778144	chr1	180726042	180754204	Acbd3	-23536	1	1	2	TRUE			Eprs
chr1	34810287	34810432	chr1	34678181	34812738	Arhgef4	0	1	1	2	TRUE			1700019A02Rik					chr1	181256806	181257369	chr1	181173225	181211978	Wdr26	-44829	1	1	2	TRUE			Cenpf
chr1	34879942	34880582	chr1	34849958	34879585	Plekhb2	-358	1	1	2	TRUE			Stk17b					chr1	181860705	181860960	chr1	181815314	181842401	Lbr	-18305	1	1	2	TRUE			Ptpn14
chr1	36088028	36088251	chr1	36068399	36106446	Hs6st1	0	1	1	2	TRUE			Gtf3c3					chr1	182409044	182409491	chr1	182409166	182462436	Trp53bp2	0	1	1	2	TRUE			Angel2
chr1	36198981	36199160	chr1	36140027	36244302	Uggt1	0	1	1	2	TRUE			Ankrd44					chr1	184732784	184733091	chr1	184727144	184732493	Hlx	-292	1	1	2	TRUE			A130010J15Rik
chr1	36269559	36269742	chr1	36264601	36273425	Neurl3	0	1	1	2	TRUE			Hspd1					chr1	185362841	185363367	chr1	185363043	185428360	Eprs	0	1	1	2	TRUE			Cr1l
chr1	36287413	36287933	chr1	36264601	36273425	Neurl3	-13989	1	1	2	TRUE			Hspe1					chr1	189688120	189688395	chr1	189640613	189688086	Cenpf	-35	1	1	2	TRUE			Tab2
chr1	36403039	36403186	chr1	36372189	36422110	Fer1l5	0	1	1	2	TRUE			Mob4					chr1	189727886	189728194	chr1	189728267	189876693	Ptpn14	74	1	1	2	TRUE			Slc18b1
chr1	36471791	36471985	chr1	36471596	36508776	Cnnm4	0	1	1	2	TRUE			Rftn2					chr1	190928521	190928864	chr1	190925107	190946491	Angel2	0	1	1	2	TRUE			Rwdd1
chr1	36588696	36588989	chr1	36562695	36593332	Fam178b	0	1	1	2	TRUE			Mars2					chr1	193173444	193173763	chr1	193173468	193177832	A130010J15Rik	0	1	1	2	TRUE			Tspyl1
chr1	36709639	36709922	chr1	36699201	36709925	Actr1b	0	1	1	2	TRUE			Plcl1					chr1	195131248	195131637	chr1	195098710	195131570	Cr1l	0	1	1	2	TRUE			Gm31616
chr1	36750864	36751065	chr1	36714536	36757959	4933424G06Rik	0	1	1	2	TRUE			9130227L01Rik					chr10	7956252	7956541	chr10	7905647	7956123	Tab2	-130	1	1	2	TRUE			E130307A14Rik
chr1	36778893	36779036	chr1	36761797	36782820	Zap70	0	1	1	2	TRUE			Maip1					chr10	23830799	23831295	chr10	23796985	23827968	Slc18b1	-2832	1	1	2	TRUE			Rnu3a
chr1	36802617	36802976	chr1	36792188	36939527	Tmem131	0	1	1	2	TRUE			Aox3					chr10	34019522	34019861	chr10	33996554	34019616	Rwdd1	0	1	1	2	TRUE			Amd1
chr1	37024437	37024666	chr1	37029312	37141335	Vwa3b	4647	1	1	2	TRUE			Bzw1					chr10	34282045	34282477	chr10	34282189	34284885	Tspyl1	0	1	1	2	TRUE			Ak9
chr1	37232797	37233113	chr1	37218277	37263384	Cnga3	0	1	1	2	TRUE			Orc2					chr10	39369563	39369852	chr10	39367715	39369612	Gm31616	0	1	1	2	TRUE			Cep57l1
chr1	37300084	37300256	chr1	37299837	37410740	Inpp4a	0	1	1	2	TRUE			Casp8					chr10	39731229	39732106	chr10	39621410	39732007	E130307A14Rik	0	1	1	2	TRUE			Foxo3
chr1	37313345	37313916	chr1	37299837	37410740	Inpp4a	0	1	1	2	TRUE			Tmem237					chr10	40258076	40259054	chr10	40258467	40258679	Rnu3a	0	1	1	2	TRUE			Mcm9
chr1	37413230	37413399	chr1	37299837	37410740	Inpp4a	-2491	1	1	2	TRUE			Cdk15					chr10	40301946	40302358	chr10	40287457	40302188	Amd1	0	1	1	2	TRUE			Ccdc138
chr1	37604067	37604477	chr1	37611675	37719811	Cracdl	7199	1	1	2	TRUE			Fzd7					chr10	41303300	41303902	chr10	41303933	41433568	Ak9	32	1	1	2	TRUE			Anapc16
chr1	37604691	37605612	chr1	37611675	37719811	Cracdl	6064	1	1	2	TRUE			Fam117b					chr10	41809730	41810539	chr10	41718839	41809868	Cep57l1	0	1	1	2	TRUE			1700022H01Rik
chr1	37719499	37719666	chr1	37611675	37719811	Cracdl	0	1	1	2	TRUE			Nbeal1					chr10	42277037	42278034	chr10	42181844	42276695	Foxo3	-343	1	1	2	TRUE			Vps26a
chr1	37777924	37778091	chr1	37754571	37865082	Tsga10	0	1	1	2	TRUE			Cyp20a1					chr10	53629539	53630217	chr10	53536315	53629957	Mcm9	0	1	1	2	TRUE			1700120B22Rik
chr1	37997907	37998485	chr1	37998009	38055579	Eif5b	0	1	1	2	TRUE			Abi2					chr10	58497905	58498199	chr10	58497936	58576244	Ccdc138	0	1	1	2	TRUE			Ctnna3
chr1	38378618	38379004	chr1	38175990	38627244	Aff3	0	1	1	2	TRUE			9530026F06Rik					chr10	59980917	59981449	chr10	59987408	60003135	Anapc16	5960	1	1	2	TRUE			Egr2
chr1	38653327	38653571	chr1	38175990	38627244	Aff3	-26084	1	1	2	TRUE			Pard3b					chr10	61680141	61680637	chr10	61674526	61680290	1700022H01Rik	0	1	1	2	TRUE			Ank3
chr1	39392207	39392376	chr1	39371495	39478747	Tbc1d8	0	1	1	2	TRUE			Nrp2					chr10	62486630	62487218	chr10	62454842	62486805	Vps26a	0	1	1	2	TRUE			Specc1l
chr1	40047756	40048056	chr1	39900912	40026310	Map4k4	-21447	1	1	2	TRUE			Ino80d					chr10	63243638	63243909	chr10	63242230	63244153	1700120B22Rik	0	1	1	2	TRUE			Derl3
chr1	40048296	40048630	chr1	39900912	40026310	Map4k4	-21987	1	1	2	TRUE			4933402D24Rik					chr10	63429509	63430139	chr10	63430097	65003667	Ctnna3	0	1	1	2	TRUE			Gm17769
chr1	40168309	40168486	chr1	40084713	40125230	Il1r2	-43080	1	1	2	TRUE			Ccnyl1					chr10	63974222	63975280	chr10	63430097	65003667	Ctnna3	0	1	1	2	TRUE			Cdc34
chr1	40195141	40195692	chr1	40225079	40316177	Il1r1	29388	1	1	2	TRUE			Fzd5					chr10	67537381	67537803	chr10	67535498	67542188	Egr2	0	1	1	2	TRUE			Bc1
chr1	40553649	40554029	chr1	40515361	40551705	Il18rap	-1945	1	1	2	TRUE			D630023F18Rik					chr10	69910581	69910853	chr10	69533707	70027436	Ank3	0	1	1	2	TRUE			Mbd3
chr1	40681593	40681851	chr1	40681711	40768885	Slc9a2	0	1	1	2	TRUE			Idh1					chr10	75212008	75212364	chr10	75212072	75312400	Specc1l	0	1	1	2	TRUE			Tcf3
chr1	40724750	40725091	chr1	40681711	40768885	Slc9a2	0	1	1	2	TRUE			Pth2r					chr10	75893180	75893429	chr10	75893397	75895941	Derl3	0	1	1	2	TRUE			Klf16
chr1	40773800	40773976	chr1	40772039	40790657	Mfsd9	0	1	1	2	TRUE			Map2					chr10	77440870	77441249	chr10	77418375	77420939	Gm17769	-19932	1	1	2	TRUE			Ap3d1
chr1	42607745	42608001	chr1	42648199	42694825	Pantr1	40199	1	1	2	TRUE			Unc80					chr10	79681750	79682075	chr10	79682194	79688398	Cdc34	120	1	1	2	TRUE			Dot1l
chr1	42684403	42684646	chr1	42648199	42694825	Pantr1	0	1	1	2	TRUE			Acadl					chr10	79854027	79854734	chr10	79697304	80369637	Bc1	0	1	1	2	TRUE			Plekhj1
chr1	42697792	42698198	chr1	42684537	42744791	Gm46091	0	1	1	2	TRUE			Erbb4					chr10	79959857	79960128	chr10	79697304	80369637	Bc1	0	1	1	2	TRUE			Timm13
chr1	42865174	42865464	chr1	42851232	42905683	Mrps9	0	1	1	2	TRUE			Ikzf2					chr10	79984577	79985225	chr10	79697304	80369637	Bc1	0	1	1	2	TRUE			Zbtb7a
chr1	43032216	43032473	chr1	42952871	43035449	Gpr45	0	1	1	2	TRUE			Spag16					chr10	80053505	80053915	chr10	79697304	80369637	Bc1	0	1	1	2	TRUE			Gna11
chr1	43065737	43065997	chr1	43047199	43092486	Tgfbrap1	0	1	1	2	TRUE			Bard1					chr10	80148962	80149511	chr10	79697304	80369637	Bc1	0	1	1	2	TRUE			Tdg
chr1	44491070	44491753	chr1	44551670	44796836	Gulp1	59918	1	1	2	TRUE			Marchf4					chr10	80167686	80168253	chr10	79697304	80369637	Bc1	0	1	1	2	TRUE			Ric8b
chr1	44757235	44758174	chr1	44551670	44796836	Gulp1	0	1	1	2	TRUE			1700027A15Rik					chr10	80249063	80249535	chr10	79697304	80369637	Bc1	0	1	1	2	TRUE			Cry1
chr1	50927234	50927690	chr1	50927522	51187270	Tmeff2	0	1	1	2	TRUE			Gm31344					chr10	80398924	80399838	chr10	80392538	80399531	Mbd3	0	1	1	2	TRUE			Chpt1
chr1	51257089	51257376	chr1	51218385	51333779	9330175M20Rik	0	1	1	2	TRUE			Tns1					chr10	80433740	80434079	chr10	80409540	80433635	Tcf3	-106	1	1	2	TRUE			Tmpo
chr1	51289588	51289880	chr1	51218385	51333779	9330175M20Rik	0	1	1	2	TRUE			Aamp					chr10	80577374	80577785	chr10	80567120	80577296	Klf16	-79	1	1	2	TRUE			Cdk17
chr1	52817509	52817771	chr1	52789419	52817688	Inpp1	0	1	1	2	TRUE			Pnkd					chr10	80742228	80742517	chr10	80706955	80742275	Ap3d1	0	1	1	2	TRUE			Cep83os
chr1	52893664	52894042	chr1	52845037	52920986	Hibch	0	1	1	2	TRUE			Wnt10a					chr10	80751558	80752066	chr10	80755202	80795461	Dot1l	3137	1	1	2	TRUE			Ube2n
chr1	52939816	52940313	chr1	52922323	52947980	1700019D03Rik	0	1	1	2	TRUE			Dnajb2					chr10	80798188	80798596	chr10	80796098	80798626	Plekhj1	0	1	1	2	TRUE			Poc1b
chr1	53179253	53179792	chr1	53158576	53187617	1700019A02Rik	0	1	1	2	TRUE			Des					chr10	80900584	80901118	chr10	80899449	80900969	Timm13	0	1	1	2	TRUE			Tmtc3
chr1	53784953	53785173	chr1	53755511	53785215	Stk17b	0	1	1	2	TRUE			Speg					chr10	81137223	81137892	chr10	81136270	81151657	Zbtb7a	0	1	1	2	TRUE			Nap1l1
chr1	54387186	54387590	chr1	54395876	54439026	Gtf3c3	8287	1	1	2	TRUE			Asic4					chr10	81545228	81545484	chr10	81528723	81545162	Gna11	-67	1	1	2	TRUE			Thap2
chr1	54820496	54820967	chr1	54645339	54926387	Ankrd44	0	1	1	2	TRUE			Gm17751					chr10	82629438	82629904	chr10	82629837	82650799	Tdg	0	1	1	2	TRUE			Cct2
chr1	54882392	54883030	chr1	54645339	54926387	Ankrd44	0	1	1	2	TRUE			Epha4					chr10	84917169	84917563	chr10	84917612	85018337	Ric8b	50	1	1	2	TRUE			Gm32141
chr1	55087293	55087620	chr1	55077832	55088243	Hspd1	0	1	1	2	TRUE			Gm2102					chr10	85185099	85185511	chr10	85131699	85185054	Cry1	-46	1	1	2	TRUE			Mdm1
chr1	55097307	55097753	chr1	55088147	55091317	Hspe1	-5991	1	1	2	TRUE			Sgpp2					chr10	88503912	88504166	chr10	88472812	88503970	Chpt1	0	1	1	2	TRUE			Tmbim4
chr1	55131218	55131586	chr1	55131244	55154899	Mob4	0	1	1	2	TRUE			Gm29536					chr10	91181580	91182177	chr10	91147570	91171619	Tmpo	-9962	1	1	2	TRUE			BC048403
chr1	55181727	55181912	chr1	55170159	55226782	Rftn2	0	1	1	2	TRUE			Scg2					chr10	93143191	93143795	chr10	93160875	93241342	Cdk17	17081	1	1	2	TRUE			Usp15
chr1	55237250	55237776	chr1	55237176	55240058	Mars2	0	1	1	2	TRUE			Wdfy1					chr10	94688269	94688678	chr10	94673492	94688613	Cep83os	0	1	1	2	TRUE			Mbd6
chr1	55482108	55482493	chr1	55405945	55754285	Plcl1	0	1	1	2	TRUE			Cul3					chr10	95514811	95515334	chr10	95515161	95545658	Ube2n	0	1	1	2	TRUE			Ddit3
chr1	55927052	55927229	chr1	55931240	55972098	9130227L01Rik	4012	1	1	2	TRUE			Dock10					chr10	99108034	99108395	chr10	99107081	99198074	Poc1b	0	1	1	2	TRUE			Lrp1
chr1	57421483	57421982	chr1	57406265	57417952	Maip1	-3532	1	1	2	TRUE			Nyap2					chr10	100487301	100487709	chr10	100443901	100487347	Tmtc3	0	1	1	2	TRUE			Ptges3
chr1	58174778	58174928	chr1	58113135	58200452	Aox3	0	1	1	2	TRUE			Rhbdd1					chr10	111473061	111473668	chr10	111473226	111498150	Nap1l1	0	1	1	2	TRUE			Atp5b
chr1	58392880	58393116	chr1	58392897	58407354	Bzw1	0	1	1	2	TRUE			Col4a4					chr10	115384418	115385031	chr10	115368397	115384435	Thap2	0	1	1	2	TRUE			Pan2
chr1	58504758	58505116	chr1	58462770	58505109	Orc2	0	1	1	2	TRUE			Pid1					chr10	117063320	117063870	chr10	117050996	117063375	Cct2	0	1	1	2	TRUE			Dnajc14
chr1	58816357	58816653	chr1	58795373	58847503	Casp8	0	1	1	2	TRUE			Dner					chr10	117435034	117435640	chr10	117446022	117447435	Gm32141	10383	1	1	2	TRUE			Ormdl2
chr1	59111245	59111721	chr1	59100583	59119806	Tmem237	0	1	1	2	TRUE			Sp100					chr10	118103267	118103592	chr10	118141786	118168999	Mdm1	38195	1	1	2	TRUE			Slc35e4
chr1	59305038	59305229	chr1	59256905	59352496	Cdk15	0	1	1	2	TRUE			2810459M11Rik					chr10	120216883	120217264	chr10	120208825	120224897	Tmbim4	0	1	1	2	TRUE			Lif
chr1	59400363	59401230	chr1	59256905	59352496	Cdk15	-47868	1	1	2	TRUE			Armc9					chr10	121739927	121740333	chr10	121739929	121752865	BC048403	0	1	1	2	TRUE			Nf2
chr1	59483047	59483780	chr1	59482146	59486955	Fzd7	0	1	1	2	TRUE			Ptma					chr10	123196555	123197177	chr10	123105005	123197019	Usp15	0	1	1	2	TRUE			Ewsr1
chr1	59912791	59913132	chr1	59913005	59985348	Fam117b	0	1	1	2	TRUE			Pde6d					chr10	127288902	127289378	chr10	127281955	127289018	Mbd6	0	1	1	2	TRUE			Znrf3
chr1	60320208	60320415	chr1	60180598	60334705	Nbeal1	0	1	1	2	TRUE			Ecel1					chr10	127290413	127290771	chr10	127290792	127296288	Ddit3	22	1	1	2	TRUE			Urgcp
chr1	60320632	60320950	chr1	60180598	60334705	Nbeal1	0	1	1	2	TRUE			Gigyf2					chr10	127563792	127564417	chr10	127538157	127621148	Lrp1	0	1	1	2	TRUE			Dbnl
chr1	60343079	60343270	chr1	60343299	60388060	Cyp20a1	30	1	1	2	TRUE			Snorc					chr10	128058894	128059284	chr10	128058981	128077254	Ptges3	0	1	1	2	TRUE			Polm
chr1	60409388	60409762	chr1	60409618	60481163	Abi2	0	1	1	2	TRUE			Inpp5d					chr10	128083004	128083315	chr10	128083306	128090388	Atp5b	0	1	1	2	TRUE			Zmiz2
chr1	61368411	61368632	chr1	61378431	61395904	9530026F06Rik	9800	1	1	2	TRUE			Gm33517					chr10	128303214	128303953	chr10	128303334	128321358	Pan2	0	1	1	2	TRUE			Zpbp
chr1	61586326	61587217	chr1	61638823	62642284	Pard3b	51607	1	1	2	TRUE			Sag					chr10	128805073	128805509	chr10	128805553	128819448	Dnajc14	45	1	1	2	TRUE			Meis1
chr1	61636135	61636293	chr1	61638823	62642284	Pard3b	2531	1	1	2	TRUE			Ugt1a10					chr10	128821610	128821926	chr10	128817901	128821629	Ormdl2	0	1	1	2	TRUE			Aftph
chr1	61639216	61639427	chr1	61638823	62642284	Pard3b	0	1	1	2	TRUE			Trpm8					chr11	3913937	3914243	chr11	3907021	3914664	Slc35e4	0	1	1	2	TRUE			Peli1
chr1	61670807	61671112	chr1	61638823	62642284	Pard3b	0	1	1	2	TRUE			Arl4c					chr11	4260992	4261296	chr11	4257567	4272514	Lif	0	1	1	2	TRUE			Ehbp1
chr1	62295434	62296312	chr1	61638823	62642284	Pard3b	0	1	1	2	TRUE			Sh3bp4					chr11	4849371	4849674	chr11	4765844	4849544	Nf2	0	1	1	2	TRUE			B3gnt2
chr1	62706424	62706602	chr1	62703316	62797091	Nrp2	0	1	1	2	TRUE			Agap1					chr11	5099088	5099538	chr11	5069686	5099096	Ewsr1	0	1	1	2	TRUE			Commd1
chr1	63113790	63114082	chr1	63047800	63114267	Ino80d	0	1	1	2	TRUE			Mlph					chr11	5444953	5445342	chr11	5276328	5444847	Znrf3	-107	1	1	2	TRUE			Fam161a
chr1	63803790	63804268	chr1	63754908	63769267	4933402D24Rik	-34524	1	1	2	TRUE			Lrrfip1					chr11	5761938	5762491	chr11	5713416	5762376	Urgcp	0	1	1	2	TRUE			Papolg
chr1	64691049	64691571	chr1	64691344	64725642	Ccnyl1	0	1	1	2	TRUE			Espnl					chr11	5788360	5789114	chr11	5788482	5800980	Dbnl	0	1	1	2	TRUE			Ppp4r3b
chr1	64735553	64736449	chr1	64730557	64737750	Fzd5	0	1	1	2	TRUE			Hes6					chr11	5837747	5838123	chr11	5827859	5838016	Polm	0	1	1	2	TRUE			Ccdc88a
chr1	65115840	65116394	chr1	65105284	65123214	D630023F18Rik	0	1	1	2	TRUE			Per2					chr11	6388970	6389350	chr11	6395124	6406162	Zmiz2	5775	1	1	2	TRUE			Rps27a
chr1	65173154	65173508	chr1	65158615	65179142	Idh1	0	1	1	2	TRUE			Traf3ip1					chr11	11461720	11462100	chr11	11280039	11462419	Zpbp	0	1	1	2	TRUE			Rtn4
chr1	65311233	65311384	chr1	65311256	65389244	Pth2r	0	1	1	2	TRUE			Twist2					chr11	19018720	19019329	chr11	18880427	19018969	Meis1	0	1	1	2	TRUE			Eml6
chr1	66175089	66175241	chr1	66175328	66442583	Map2	88	1	1	2	TRUE			Hdac4					chr11	20741335	20741838	chr11	20685084	20741556	Aftph	0	1	1	2	TRUE			Sptbn1
chr1	66277391	66277622	chr1	66175328	66442583	Map2	0	1	1	2	TRUE			Ndufa10					chr11	21091076	21091531	chr11	21091323	21150327	Peli1	0	1	1	2	TRUE			D630024D03Rik
chr1	66425182	66425338	chr1	66175328	66442583	Map2	0	1	1	2	TRUE			Gpc1					chr11	22287015	22287365	chr11	22005825	22286795	Ehbp1	-221	1	1	2	TRUE			Cpeb4
chr1	66468121	66468337	chr1	66467933	66699150	Unc80	0	1	1	2	TRUE			Ankmy1					chr11	22859692	22860288	chr11	22834738	22859735	B3gnt2	0	1	1	2	TRUE			Snrnp25
chr1	66496716	66496898	chr1	66467933	66699150	Unc80	0	1	1	2	TRUE			Dusp28					chr11	22972170	22972891	chr11	22899727	22972866	Commd1	0	1	1	2	TRUE			Stk10
chr1	66543166	66543444	chr1	66467933	66699150	Unc80	0	1	1	2	TRUE			Crocc2					chr11	23007797	23008128	chr11	23008346	23023742	Fam161a	219	1	1	2	TRUE			Fbxw11
chr1	66862923	66863172	chr1	66830838	66863309	Acadl	0	1	1	2	TRUE			Sned1					chr11	23895065	23895320	chr11	23862645	23895270	Papolg	0	1	1	2	TRUE			Npm1
chr1	66867555	66868252	chr1	66830838	66863309	Acadl	-4247	1	1	2	TRUE			Farp2					chr11	29172831	29173515	chr11	29172975	29209641	Ppp4r3b	0	1	1	2	TRUE			Dock2
chr1	68268433	68268738	chr1	68032186	69108059	Erbb4	0	1	1	2	TRUE			Bok					chr11	29373537	29373923	chr11	29373657	29506134	Ccdc88a	0	1	1	2	TRUE			Pank3
chr1	69601579	69601736	chr1	69531209	69685960	Ikzf2	0	1	1	2	TRUE			Thap4					chr11	29547956	29548339	chr11	29545841	29548040	Rps27a	0	1	1	2	TRUE			Nudcd2
chr1	69940424	69940644	chr1	69826969	70725132	Spag16	0	1	1	2	TRUE			Gal3st2b					chr11	29692673	29693195	chr11	29692897	29744414	Rtn4	0	1	1	2	TRUE			Ccng1
chr1	70406202	70406777	chr1	69826969	70725132	Spag16	0	1	1	2	TRUE			Gm7889					chr11	30025970	30026239	chr11	29743050	30026033	Eml6	0	1	1	2	TRUE			Ublcp1
chr1	70634981	70635401	chr1	69826969	70725132	Spag16	0	1	1	2	TRUE			4930440C22Rik					chr11	30197841	30198561	chr11	30099394	30219772	Sptbn1	0	1	1	2	TRUE			Med7
chr1	70986127	70986786	chr1	71027534	71102972	Bard1	40749	1	1	2	TRUE			Fam174a					chr11	31752814	31753068	chr11	31800687	31824547	D630024D03Rik	47620	1	1	2	TRUE			Trim41
chr1	71085629	71086293	chr1	71027534	71102972	Bard1	0	1	1	2	TRUE			St8sia4					chr11	31870404	31870846	chr11	31870939	31935635	Cpeb4	94	1	1	2	TRUE			Trim7
chr1	72553190	72553447	chr1	72427111	72537159	Marchf4	-16032	1	1	2	TRUE			4930598F16Rik					chr11	32205245	32205495	chr11	32205414	32208995	Snrnp25	0	1	1	2	TRUE			Rnf130
chr1	73039484	73039819	chr1	73016035	73025508	1700027A15Rik	-13977	1	1	2	TRUE			1700063A18Rik					chr11	32533131	32533566	chr11	32533265	32624588	Stk10	0	1	1	2	TRUE			Sqstm1
chr1	73324100	73324315	chr1	73363905	73372045	Gm31344	39591	1	1	2	TRUE			Macir					chr11	32642400	32643108	chr11	32642554	32746814	Fbxw11	0	1	1	2	TRUE			Canx
chr1	74023229	74023383	chr1	73910231	74124548	Tns1	0	1	1	2	TRUE			Pam					chr11	33162898	33163226	chr11	33152497	33163206	Npm1	0	1	1	2	TRUE			Hnrnpab
chr1	74281638	74281945	chr1	74279839	74284738	Aamp	0	1	1	2	TRUE			Slco6d1					chr11	34783737	34784002	chr11	34226820	34783905	Dock2	0	1	1	2	TRUE			Sec24a
chr1	74340373	74340662	chr1	74285033	74353692	Pnkd	0	1	1	2	TRUE			Gm7967					chr11	35769286	35769848	chr11	35769494	35791285	Pank3	0	1	1	2	TRUE			Jade2
chr1	74791715	74791966	chr1	74792018	74804175	Wnt10a	53	1	1	2	TRUE			Gm20268					chr11	40733463	40733908	chr11	40733660	40740046	Nudcd2	0	1	1	2	TRUE			Gm12216
chr1	75243672	75244043	chr1	75236422	75245692	Dnajb2	0	1	1	2	TRUE			Gm17634					chr11	40754773	40755360	chr11	40748551	40755286	Ccng1	0	1	1	2	TRUE			Fnip1
chr1	75360511	75360665	chr1	75360291	75368579	Des	0	1	1	2	TRUE			Tnfrsf11a					chr11	44470355	44470657	chr11	44454570	44470548	Ublcp1	0	1	1	2	TRUE			Rapgef6
chr1	75410259	75410439	chr1	75375296	75432306	Speg	0	1	1	2	TRUE			Gm7160					chr11	46436882	46437419	chr11	46436946	46442721	Med7	0	1	1	2	TRUE			Lyrm7
chr1	75422050	75422733	chr1	75375296	75432306	Speg	0	1	1	2	TRUE			Gm20753					chr11	48816945	48817534	chr11	48806403	48817391	Trim41	0	1	1	2	TRUE			Tnip1
chr1	75450917	75451223	chr1	75450509	75474340	Asic4	0	1	1	2	TRUE			Phlpp1					chr11	48856288	48857038	chr11	48837470	48851187	Trim7	-5102	1	1	2	TRUE			Gm2a
chr1	76460140	76460488	chr1	76489132	76502028	Gm17751	28645	1	1	2	TRUE			Bcl2					chr11	50025003	50025262	chr11	50025330	50104759	Rnf130	69	1	1	2	TRUE			Sparc
chr1	77480796	77480969	chr1	77367184	77515088	Epha4	0	1	1	2	TRUE			Serpinb5					chr11	50210195	50210491	chr11	50200151	50210820	Sqstm1	0	1	1	2	TRUE			Cnot8
chr1	78246513	78246918	chr1	78214963	78218270	Gm2102	-28244	1	1	2	TRUE			Serpinb3b					chr11	50325609	50325868	chr11	50293956	50325673	Canx	0	1	1	2	TRUE			Sh3bp5l
chr1	78310159	78310423	chr1	78310345	78420286	Sgpp2	0	1	1	2	TRUE			Serpinb10					chr11	51606598	51607047	chr11	51600099	51606881	Hnrnpab	0	1	1	2	TRUE			Iba57
chr1	78858484	78858830	chr1	78791622	79224511	Gm29536	0	1	1	2	TRUE			D830032E09Rik					chr11	51756226	51756563	chr11	51692262	51756834	Sec24a	0	1	1	2	TRUE			Flcn
chr1	79341090	79341281	chr1	79434367	79440026	Scg2	93087	1	1	2	TRUE			Cntnap5a					chr11	51874427	51874829	chr11	51813447	51857668	Jade2	-16760	1	1	2	TRUE			Pemt
chr1	79380993	79381277	chr1	79434367	79440026	Scg2	53091	1	1	2	TRUE			Tsn					chr11	53794836	53795335	chr11	53785488	53859256	Gm12216	0	1	1	2	TRUE			Alkbh5
chr1	79760999	79761504	chr1	79702261	79761769	Wdfy1	0	1	1	2	TRUE			Nifk					chr11	54437979	54438508	chr11	54438178	54518241	Fnip1	0	1	1	2	TRUE			Mief2
chr1	80383919	80384113	chr1	80264922	80340690	Cul3	-43230	1	1	2	TRUE			Clasp1					chr11	54522630	54523150	chr11	54522844	54699286	Rapgef6	0	1	1	2	TRUE			Dhrs7b
chr1	80694073	80694229	chr1	80501067	80758553	Dock10	0	1	1	2	TRUE			Gli2					chr11	54860543	54860915	chr11	54826865	54860597	Lyrm7	0	1	1	2	TRUE			Tmem11
chr1	80758063	80758279	chr1	80501067	80758553	Dock10	0	1	1	2	TRUE			Ralb					chr11	54955792	54956172	chr11	54910786	54962940	Tnip1	0	1	1	2	TRUE			Mapk7
chr1	80983902	80984276	chr1	81076949	81300096	Nyap2	92674	1	1	2	TRUE			3830432H09Rik					chr11	55097695	55098197	chr11	55097984	55113028	Gm2a	0	1	1	2	TRUE			Ulk2
chr1	82351005	82351149	chr1	82316578	82445367	Rhbdd1	0	1	1	2	TRUE			Epb41l5					chr11	55419940	55420206	chr11	55394158	55420080	Sparc	0	1	1	2	TRUE			Ubb
chr1	82551919	82552160	chr1	82450722	82586849	Col4a4	0	1	1	2	TRUE			Ptpn4					chr11	58103914	58104172	chr11	58092793	58118597	Cnot8	0	1	1	2	TRUE			Zkscan6
chr1	84121782	84122074	chr1	84036292	84284645	Pid1	0	1	1	2	TRUE			Sctr					chr11	58330379	58330890	chr11	58330706	58347728	Sh3bp5l	0	1	1	2	TRUE			Pik3r5
chr1	84263513	84264475	chr1	84036292	84284645	Pid1	0	1	1	2	TRUE			Insig2					chr11	59163379	59163842	chr11	59155368	59163745	Iba57	0	1	1	2	TRUE			Myh10
chr1	84451791	84452256	chr1	84369838	84696221	Dner	0	1	1	2	TRUE			Ccdc93					chr11	59809789	59810336	chr11	59791407	59810039	Flcn	0	1	1	2	TRUE			Ctc1
chr1	84700702	84701165	chr1	84369838	84696221	Dner	-4482	1	1	2	TRUE			Dpp10					chr11	60046245	60046543	chr11	59970613	60046489	Pemt	0	1	1	2	TRUE			Snord118
chr1	85667705	85668326	chr1	85649987	85683118	Sp100	0	1	1	2	TRUE			Gpr39					chr11	60537971	60538403	chr11	60537682	60558512	Alkbh5	0	1	1	2	TRUE			Naa38
chr1	86046372	86046625	chr1	86045862	86055456	2810459M11Rik	0	1	1	2	TRUE			Lypd1					chr11	60728090	60728424	chr11	60728397	60732951	Mief2	0	1	1	2	TRUE			Dnah2
chr1	86154586	86154890	chr1	86154779	86252491	Armc9	0	1	1	2	TRUE			Nckap5					chr11	60830558	60830960	chr11	60830630	60858423	Dhrs7b	0	1	1	2	TRUE			Wrap53
chr1	86171838	86172108	chr1	86154779	86252491	Armc9	0	1	1	2	TRUE			Mgat5					chr11	60878737	60879110	chr11	60864451	60879038	Tmem11	0	1	1	2	TRUE			Mpdu1
chr1	86492365	86492508	chr1	86526556	86530711	Ptma	34049	1	1	2	TRUE			Tmem163					chr11	61493999	61494459	chr11	61488811	61494261	Mapk7	0	1	1	2	TRUE			Plscr3
chr1	86501381	86501575	chr1	86526556	86530711	Ptma	24982	1	1	2	TRUE			Rab3gap1					chr11	61854426	61854923	chr11	61775597	61855092	Ulk2	0	1	1	2	TRUE			2810408A11Rik
chr1	86524943	86525211	chr1	86526556	86530711	Ptma	1346	1	1	2	TRUE			R3hdm1					chr11	62550867	62551741	chr11	62551170	62553213	Ubb	0	1	1	2	TRUE			Slc2a4
chr1	86582509	86582856	chr1	86543011	86582785	Pde6d	0	1	1	2	TRUE			Mcm6					chr11	65806761	65807348	chr11	65807174	65829239	Zkscan6	0	1	1	2	TRUE			Gabarap
chr1	87161559	87161708	chr1	87147654	87156356	Ecel1	-5204	1	1	2	TRUE			Cxcr4					chr11	68431877	68432129	chr11	68432124	68497846	Pik3r5	0	1	1	2	TRUE			Phf23
chr1	87327111	87327291	chr1	87326997	87450810	Gigyf2	0	1	1	2	TRUE			Thsd7b					chr11	68691489	68691861	chr11	68691914	68816624	Myh10	54	1	1	2	TRUE			Dlg4
chr1	87461994	87462140	chr1	87470200	87475482	Snorc	8061	1	1	2	TRUE			Cd55					chr11	69040555	69041546	chr11	69015910	69036473	Ctc1	-4083	1	1	2	TRUE			Slc16a13
chr1	87617323	87618066	chr1	87620311	87720510	Inpp5d	2246	1	1	2	TRUE			Pfkfb2					chr11	69073528	69074012	chr11	69073425	69073562	Snord118	0	1	1	2	TRUE			Arrb2
chr1	87743722	87743909	chr1	87728567	87755746	Gm33517	0	1	1	2	TRUE			Dyrk3					chr11	69395436	69395794	chr11	69395790	69396671	Naa38	0	1	1	2	TRUE			Med11
chr1	87822406	87822705	chr1	87803679	87845157	Sag	0	1	1	2	TRUE			Rassf5					chr11	69418176	69419166	chr11	69420808	69549108	Dnah2	1643	1	1	2	TRUE			Slc25a11
chr1	87847190	87847379	chr1	87803679	87845157	Sag	-2034	1	1	2	TRUE			Srgap2					chr11	69579328	69579617	chr11	69561753	69580250	Wrap53	0	1	1	2	TRUE			Spag7
chr1	88034403	88035268	chr1	88055410	88220002	Ugt1a10	20143	1	1	2	TRUE			Rab7b					chr11	69662357	69662851	chr11	69656698	69662649	Mpdu1	0	1	1	2	TRUE			Rpain
chr1	88331165	88331654	chr1	88306734	88388851	Trpm8	0	1	1	2	TRUE			Slc45a3					chr11	69846296	69846657	chr11	69846371	69852058	Plscr3	0	1	1	2	TRUE			Med31
chr1	88385731	88386040	chr1	88306734	88388851	Trpm8	0	1	1	2	TRUE			Mfsd4a					chr11	69901008	69901683	chr11	69897351	69900987	2810408A11Rik	-22	1	1	2	TRUE			Spns3
chr1	88392456	88392992	chr1	88306734	88388851	Trpm8	-3606	1	1	2	TRUE			Cdk18					chr11	69948269	69948680	chr11	69942285	69948197	Slc2a4	-73	1	1	2	TRUE			Ube2g1
chr1	88701821	88701992	chr1	88698225	88702191	Arl4c	0	1	1	2	TRUE			Tmcc2					chr11	69991198	69991549	chr11	69991369	69994949	Gabarap	0	1	1	2	TRUE			Cyb5d2
chr1	89094476	89094644	chr1	89070414	89155087	Sh3bp4	0	1	1	2	TRUE			Dstyk					chr11	69996791	69997299	chr11	69995765	70000011	Phf23	0	1	1	2	TRUE			Tax1bp3
chr1	89103561	89103975	chr1	89070414	89155087	Sh3bp4	0	1	1	2	TRUE			Nfasc					chr11	70028981	70029409	chr11	70017202	70045531	Dlg4	0	1	1	2	TRUE			Mettl16
chr1	89575036	89575265	chr1	89454810	89895282	Agap1	0	1	1	2	TRUE			Pik3c2b					chr11	70221125	70221862	chr11	70216791	70220994	Slc16a13	-132	1	1	2	TRUE			Phf12
chr1	89643033	89643392	chr1	89454810	89895282	Agap1	0	1	1	2	TRUE			Ppp1r15b					chr11	70432224	70432605	chr11	70432579	70440828	Arrb2	0	1	1	2	TRUE			Supt6
chr1	89891965	89892256	chr1	89454810	89895282	Agap1	0	1	1	2	TRUE			Plekha6					chr11	70451918	70452246	chr11	70451917	70453732	Med11	0	1	1	2	TRUE			Tnfaip1
chr1	90908863	90909059	chr1	90915099	90951142	Mlph	6041	1	1	2	TRUE			Optc					chr11	70647013	70647321	chr11	70644026	70647039	Slc25a11	0	1	1	2	TRUE			Myo1d
chr1	91092112	91092402	chr1	90998726	91128944	Lrrfip1	0	1	1	2	TRUE			Adora1					chr11	70668786	70669541	chr11	70663768	70669416	Spag7	0	1	1	2	TRUE			Slfn14
chr1	91334964	91335224	chr1	91322074	91348303	Espnl	0	1	1	2	TRUE			Kdm5b					chr11	70970003	70970782	chr11	70970198	70977933	Rpain	0	1	1	2	TRUE			1700020L24Rik
chr1	91345037	91345404	chr1	91322074	91348303	Espnl	0	1	1	2	TRUE			Ppp1r12b					chr11	72215011	72215670	chr11	72211723	72215592	Med31	0	1	1	2	TRUE			Taf15
chr1	91411999	91412517	chr1	91411482	91413222	Hes6	0	1	1	2	TRUE			Elf3					chr11	72550253	72550549	chr11	72498155	72550246	Spns3	-8	1	1	2	TRUE			Ggnbp2
chr1	91422073	91422721	chr1	91415981	91459328	Per2	0	1	1	2	TRUE			Rnpep					chr11	72607192	72607885	chr11	72607260	72686481	Ube2g1	0	1	1	2	TRUE			Bcas3
chr1	91452342	91452497	chr1	91415981	91459328	Per2	0	1	1	2	TRUE			Ipo9					chr11	72795803	72796194	chr11	72777231	72795839	Cyb5d2	0	1	1	2	TRUE			Vmp1
chr1	91483073	91483254	chr1	91494667	91529307	Traf3ip1	11414	1	1	2	TRUE			Nav1					chr11	73177067	73177388	chr11	73177082	73182046	Tax1bp3	0	1	1	2	TRUE			Ska2
chr1	91718967	91719174	chr1	91801460	91848034	Twist2	82287	1	1	2	TRUE			Csrp1					chr11	74770758	74771113	chr11	74770862	74818692	Mettl16	0	1	1	2	TRUE			Trim37
chr1	91772510	91772744	chr1	91801460	91848034	Twist2	28717	1	1	2	TRUE			Phlda3					chr11	77981780	77982646	chr11	77982815	78030535	Phf12	170	1	1	2	TRUE			Tex14
chr1	91802120	91802376	chr1	91801460	91848034	Twist2	0	1	1	2	TRUE			Igfn1					chr11	78245574	78246227	chr11	78206748	78245703	Supt6	0	1	1	2	TRUE			Mir142b
chr1	92012660	92012832	chr1	91928778	92180341	Hdac4	0	1	1	2	TRUE			Kif21b					chr11	78535868	78536702	chr11	78522849	78536260	Tnfaip1	0	1	1	2	TRUE			Cuedc1
chr1	92343901	92344253	chr1	92439718	92473758	Ndufa10	95466	1	1	2	TRUE			Camsap2					chr11	80779717	80780157	chr11	80482126	80780025	Myo1d	0	1	1	2	TRUE			Tac4
chr1	92352577	92353003	chr1	92439718	92473758	Ndufa10	86716	1	1	2	TRUE			Platr22					chr11	83271319	83271999	chr11	83275111	83286726	Slfn14	3113	1	1	2	TRUE			Fam117a
chr1	92473731	92473915	chr1	92439718	92473758	Ndufa10	0	1	1	2	TRUE			Atp6v1g3					chr11	83440467	83440937	chr11	83437693	83441232	1700020L24Rik	0	1	1	2	TRUE			Slc35b1
chr1	92816072	92816248	chr1	92831644	92860211	Gpc1	15397	1	1	2	TRUE			Nek7					chr11	83472633	83473115	chr11	83473107	83506743	Taf15	0	1	1	2	TRUE			Zfp652os
chr1	92893346	92893515	chr1	92870128	92902906	Ankmy1	0	1	1	2	TRUE			Gm5833					chr11	84870464	84871166	chr11	84832360	84870790	Ggnbp2	0	1	1	2	TRUE			4833417C18Rik
chr1	92907327	92907518	chr1	92906988	92908620	Dusp28	0	1	1	2	TRUE			Lhx9					chr11	85352674	85353132	chr11	85353163	85826058	Bcas3	32	1	1	2	TRUE			Snx11
chr1	93227272	93227484	chr1	93168422	93231066	Crocc2	0	1	1	2	TRUE			2310009B15Rik					chr11	86586851	86587381	chr11	86583857	86671181	Vmp1	0	1	1	2	TRUE			Cdk5rap3
chr1	93246122	93246293	chr1	93235896	93296448	Sned1	0	1	1	2	TRUE			Dennd1b					chr11	87108753	87109254	chr11	87109260	87122974	Ska2	7	1	1	2	TRUE			Sp2
chr1	93285681	93285878	chr1	93235896	93296448	Sned1	0	1	1	2	TRUE			Crb1					chr11	87126833	87127108	chr11	87127074	87220686	Trim37	0	1	1	2	TRUE			Psmb3
chr1	93580524	93580699	chr1	93512103	93621976	Farp2	0	1	1	2	TRUE			Gm4788					chr11	87422766	87423786	chr11	87405064	87555823	Tex14	0	1	1	2	TRUE			Arl5c
chr1	93667958	93668109	chr1	93685574	93695770	Bok	17466	1	1	2	TRUE			Gm35244					chr11	87426775	87427172	chr11	87405064	87555823	Tex14	0	1	1	2	TRUE			Fbxl20
chr1	93715547	93716119	chr1	93705390	93731926	Thap4	0	1	1	2	TRUE			Rgs2					chr11	87755101	87755717	chr11	87756840	87756955	Mir142b	1124	1	1	2	TRUE			Zpbp2
chr1	93938683	93938838	chr1	93918436	93941239	Gal3st2b	0	1	1	2	TRUE			Rgs18					chr11	88145401	88145948	chr11	88099145	88194140	Cuedc1	0	1	1	2	TRUE			Psmd3
chr1	93958736	93958917	chr1	93975334	93987027	Gm7889	16418	1	1	2	TRUE			Gm29514					chr11	95258823	95259232	chr11	95261528	95269265	Tac4	2297	1	1	2	TRUE			Gm12359
chr1	94728808	94729650	chr1	94797441	94802472	4930440C22Rik	67792	1	1	2	TRUE			Pdc					chr11	95336733	95337303	chr11	95337017	95381872	Fam117a	0	1	1	2	TRUE			Eif1
chr1	95238421	95239219	chr1	95313627	95335284	Fam174a	74409	1	1	2	TRUE			Rnf2					chr11	95356803	95357267	chr11	95337017	95381872	Fam117a	0	1	1	2	TRUE			G6pc
chr1	95517445	95517996	chr1	95587681	95667594	St8sia4	69686	1	1	2	TRUE			Niban1					chr11	95384483	95384931	chr11	95384855	95391776	Slc35b1	0	1	1	2	TRUE			Nbr1
chr1	95697244	95697562	chr1	95701183	95716518	4930598F16Rik	3622	1	1	2	TRUE			1700025G04Rik					chr11	95712691	95712995	chr11	95700105	95712754	Zfp652os	0	1	1	2	TRUE			Rdm1
chr1	95899742	95899968	chr1	95990658	96021758	1700063A18Rik	90691	1	1	2	TRUE			Rgl1					chr11	95858799	95859242	chr11	95858816	95861046	4833417C18Rik	0	1	1	2	TRUE			Arl4d
chr1	97661280	97661863	chr1	97643901	97661676	Macir	0	1	1	2	TRUE			Lamc2					chr11	96777494	96777777	chr11	96767548	96777555	Snx11	0	1	1	2	TRUE			Mpp2
chr1	97919449	97919668	chr1	97821093	98095632	Pam	0	1	1	2	TRUE			Lamc1					chr11	96916204	96916679	chr11	96907424	96916401	Cdk5rap3	0	1	1	2	TRUE			Atxn7l3
chr1	98095567	98095786	chr1	97821093	98095632	Pam	0	1	1	2	TRUE			Npl					chr11	96977376	96978056	chr11	96953331	96977688	Sp2	0	1	1	2	TRUE			Slc25a39
chr1	98385450	98385796	chr1	98421123	98509380	Slco6d1	35328	1	1	2	TRUE			Rgs8					chr11	97702583	97703327	chr11	97703433	97713500	Psmb3	107	1	1	2	TRUE			Acbd4
chr1	98397192	98397428	chr1	98421123	98509380	Slco6d1	23696	1	1	2	TRUE			LOC108167736					chr11	97988008	97988980	chr11	97989579	97996173	Arl5c	600	1	1	2	TRUE			Hexim1
chr1	98600848	98601021	chr1	98589516	98607386	Gm7967	0	1	1	2	TRUE			Cacna1e					chr11	98149877	98150380	chr11	98082553	98149616	Fbxl20	-262	1	1	2	TRUE			Hexim2
chr1	98620681	98620844	chr1	98589516	98607386	Gm7967	-13296	1	1	2	TRUE			Gm9530					chr11	98550994	98551390	chr11	98551096	98558665	Zpbp2	0	1	1	2	TRUE			Fmnl1
chr1	101103962	101104903	chr1	101155767	101175202	Gm20268	50865	1	1	2	TRUE			Ier5					chr11	98682275	98682643	chr11	98682553	98695978	Psmd3	0	1	1	2	TRUE			Gosr2
chr1	105356926	105357083	chr1	105356006	105361737	Gm17634	0	1	1	2	TRUE			Gm5532					chr11	98809622	98810131	chr11	98798308	98810089	Gm12359	0	1	1	2	TRUE			Strada
chr1	105833631	105833805	chr1	105780722	105847981	Tnfrsf11a	0	1	1	2	TRUE			Lhx4					chr11	100319688	100320592	chr11	100319948	100322099	Eif1	0	1	1	2	TRUE			Ftsj3
chr1	105948735	105948910	chr1	105979349	105990282	Gm7160	30440	1	1	2	TRUE			Qsox1					chr11	101373977	101374248	chr11	101367715	101377903	G6pc	0	1	1	2	TRUE			Gm36220
chr1	106118889	106119105	chr1	106152624	106171524	Gm20753	33520	1	1	2	TRUE			Cep350					chr11	101552110	101552872	chr11	101552106	101581951	Nbr1	0	1	1	2	TRUE			Pecam1
chr1	106172404	106172668	chr1	106171868	106394245	Phlpp1	0	1	1	2	TRUE			Fam163a					chr11	101627392	101627945	chr11	101627948	101636081	Rdm1	4	1	1	2	TRUE			Polg2
chr1	106299719	106300660	chr1	106171868	106394245	Phlpp1	0	1	1	2	TRUE			Tdrd5					chr11	101641782	101642405	chr11	101627948	101636081	Rdm1	-5702	1	1	2	TRUE			Pitpnc1
chr1	106473185	106473593	chr1	106538175	106714290	Bcl2	64583	1	1	2	TRUE			Tor3a					chr11	101658032	101659430	chr11	101665540	101667832	Arl4d	6111	1	1	2	TRUE			Slc9a3r1
chr1	106855022	106855386	chr1	106861174	106883348	Serpinb5	5789	1	1	2	TRUE			Ralgps2					chr11	102088683	102089251	chr11	102057014	102088515	Mpp2	-169	1	1	2	TRUE			Fdxr
chr1	107208656	107209295	chr1	107153960	107161114	Serpinb3b	-47543	1	1	2	TRUE			Gm30694					chr11	102297106	102297354	chr11	102289299	102296629	Atxn7l3	-478	1	1	2	TRUE			Caskin2
chr1	107555706	107556097	chr1	107529002	107549271	Serpinb10	-6436	1	1	2	TRUE			Rasal2					chr11	102408474	102408747	chr11	102402975	102407517	Slc25a39	-958	1	1	2	TRUE			Recql5
chr1	107881422	107881749	chr1	107917258	107950947	D830032E09Rik	35510	1	1	2	TRUE			Brinp2					chr11	103102825	103103146	chr11	103101687	103112199	Acbd4	0	1	1	2	TRUE			Wbp2
chr1	115824764	115824924	chr1	115684736	116587322	Cntnap5a	0	1	1	2	TRUE			Astn1					chr11	103115395	103116677	chr11	103116324	103119724	Hexim1	0	1	1	2	TRUE			Trim65
chr1	116357055	116357648	chr1	115684736	116587322	Cntnap5a	0	1	1	2	TRUE			Pappa2					chr11	103132945	103133414	chr11	103133338	103139908	Hexim2	0	1	1	2	TRUE			Acox1
chr1	116362698	116363443	chr1	115684736	116587322	Cntnap5a	0	1	1	2	TRUE			1600012P17Rik					chr11	103158793	103159237	chr11	103171137	103198900	Fmnl1	11901	1	1	2	TRUE			Ubald2
chr1	118249119	118249307	chr1	118298513	118310728	Tsn	49207	1	1	2	TRUE			Cop1					chr11	103697616	103698076	chr11	103676848	103697723	Gosr2	0	1	1	2	TRUE			Septin9
chr1	118340953	118341150	chr1	118321842	118333831	Nifk	-7123	1	1	2	TRUE			4930523C07Rik					chr11	106193468	106193803	chr11	106162973	106193603	Strada	0	1	1	2	TRUE			Tnrc6c
chr1	118389898	118390113	chr1	118389057	118609462	Clasp1	0	1	1	2	TRUE			Rabgap1l					chr11	106250439	106250699	chr11	106249137	106256084	Ftsj3	0	1	1	2	TRUE			Tmc6
chr1	118587757	118588356	chr1	118389057	118609462	Clasp1	0	1	1	2	TRUE			Klhl20					chr11	106500758	106501014	chr11	106500914	106501211	Gm36220	0	1	1	2	TRUE			Birc5
chr1	118864188	118864381	chr1	118834060	119053619	Gli2	0	1	1	2	TRUE			Dnm3					chr11	106674661	106674978	chr11	106654212	106715281	Pecam1	0	1	1	2	TRUE			Cant1
chr1	119467190	119467407	chr1	119470304	119504782	Ralb	2898	1	1	2	TRUE			Fmo4					chr11	106779306	106779810	chr11	106768203	106779537	Polg2	0	1	1	2	TRUE			Cbx8
chr1	119532471	119532720	chr1	119529479	119536165	3830432H09Rik	0	1	1	2	TRUE			Fmo6					chr11	107469019	107469755	chr11	107207891	107470720	Pitpnc1	0	1	1	2	TRUE			Endov
chr1	119648413	119648630	chr1	119545032	119649000	Epb41l5	0	1	1	2	TRUE			Gorab					chr11	115163104	115163417	chr11	115163340	115181178	Slc9a3r1	0	1	1	2	TRUE			Baiap2
chr1	119744501	119744865	chr1	119658092	119837071	Ptpn4	0	1	1	2	TRUE			Mettl11b					chr11	115276896	115277361	chr11	115268024	115276969	Fdxr	0	1	1	2	TRUE			Ndufaf8
chr1	120007185	120007479	chr1	120006979	120063532	Sctr	0	1	1	2	TRUE			Kifap3					chr11	115813691	115814082	chr11	115799351	115813592	Caskin2	-100	1	1	2	TRUE			2810410L24Rik
chr1	121358680	121359272	chr1	121304352	121332589	Insig2	-26092	1	1	2	TRUE			Nme7					chr11	115911453	115911914	chr11	115892594	115933492	Recql5	0	1	1	2	TRUE			Cybc1
chr1	121431271	121431618	chr1	121431066	121506460	Ccdc93	0	1	1	2	TRUE			Gm26685					chr11	116086921	116087693	chr11	116078570	116086995	Wbp2	0	1	1	2	TRUE			Foxk2
chr1	123303717	123303949	chr1	123332137	124045559	Dpp10	28189	1	1	2	TRUE			Dpt					chr11	116130723	116131033	chr11	116124707	116131128	Trim65	0	1	1	2	TRUE			Rab10os
chr1	125676865	125677129	chr1	125676995	125873861	Gpr39	0	1	1	2	TRUE			Dcaf6					chr11	116198680	116199149	chr11	116171882	116199045	Acox1	0	1	1	2	TRUE			Dtnb
chr1	125912444	125912671	chr1	125867621	125912928	Lypd1	0	1	1	2	TRUE			Mpzl1					chr11	116433841	116434099	chr11	116434093	116439077	Ubald2	0	1	1	2	TRUE			Dnmt3a
chr1	126258056	126258320	chr1	125913635	126492927	Nckap5	0	1	1	2	TRUE			Creg1					chr11	117265718	117266262	chr11	117199660	117362325	Septin9	0	1	1	2	TRUE			Adcy3
chr1	126503065	126503269	chr1	125913635	126830632	Nckap5	0	1	1	2	TRUE			Tada1					chr11	117654219	117654760	chr11	117654288	117763441	Tnrc6c	0	1	1	2	TRUE			Mfsd2b
chr1	126669334	126669712	chr1	125913635	126830632	Nckap5	0	1	1	2	TRUE			Pogk					chr11	117780587	117781185	chr11	117765984	117780692	Tmc6	0	1	1	2	TRUE			Slc7a15
chr1	126778711	126778978	chr1	125913635	126830632	Nckap5	0	1	1	2	TRUE			Gm4846					chr11	117849056	117849347	chr11	117849236	117855743	Birc5	0	1	1	2	TRUE			Pum2
chr1	127157218	127157395	chr1	127204985	127482972	Mgat5	47591	1	1	2	TRUE			Gm4847					chr11	118418943	118419192	chr11	118406288	118419118	Cant1	0	1	1	2	TRUE			Itgb1bp1
chr1	127560094	127560270	chr1	127490341	127678021	Tmem163	0	1	1	2	TRUE			Fam78b					chr11	119040684	119041389	chr11	119038435	119040913	Cbx8	0	1	1	2	TRUE			Sh3yl1
chr1	127628479	127628797	chr1	127490341	127678021	Tmem163	0	1	1	2	TRUE			Tmco1					chr11	119491326	119491610	chr11	119491346	119511465	Endov	0	1	1	2	TRUE			Fam110c
chr1	127677894	127678151	chr1	127490341	127678021	Tmem163	0	1	1	2	TRUE			Aldh9a1					chr11	119942783	119943335	chr11	119943091	120002618	Baiap2	0	1	1	2	TRUE			Cbll1
chr1	127879819	127880176	chr1	127868772	127943876	Rab3gap1	0	1	1	2	TRUE			Pbx1					chr11	120098767	120099015	chr11	120098933	120100424	Ndufaf8	0	1	1	2	TRUE			Hbp1
chr1	128103571	128103814	chr1	128103305	128237735	R3hdm1	0	1	1	2	TRUE			Nuf2					chr11	120189777	120190212	chr11	120186649	120189856	2810410L24Rik	0	1	1	2	TRUE			Pik3cg
chr1	128359382	128359623	chr1	128331574	128359705	Mcm6	0	1	1	2	TRUE			Sh2d1b2					chr11	121229110	121229387	chr11	121222588	121229309	Cybc1	0	1	1	2	TRUE			Ccdc71l
chr1	128620609	128620956	chr1	128588198	128592299	Cxcr4	-28311	1	1	2	TRUE			Nos1ap					chr11	121259793	121260057	chr11	121259986	121309900	Foxk2	0	1	1	2	TRUE			Bzw2
chr1	129188935	129189092	chr1	129273303	130219278	Thsd7b	84212	1	1	2	TRUE			Klhdc9					chr12	3235379	3235814	chr12	3235790	3250374	Rab10os	0	1	1	2	TRUE			Dnajb9
chr1	129396422	129396568	chr1	129273303	130219278	Thsd7b	0	1	1	2	TRUE			Nectin4					chr12	3781448	3781718	chr12	3572390	3784070	Dtnb	0	1	1	2	TRUE			Eapp
chr1	129436387	129436614	chr1	129273303	130219278	Thsd7b	0	1	1	2	TRUE			Nhlh1					chr12	3855983	3856369	chr12	3806979	3914443	Dnmt3a	0	1	1	2	TRUE			Nfkbia
chr1	129773709	129773926	chr1	129273303	130219278	Thsd7b	0	1	1	2	TRUE			Ncstn					chr12	4172609	4173087	chr12	4133396	4213524	Adcy3	0	1	1	2	TRUE			Pnn
chr1	129785497	129785687	chr1	129273303	130219278	Thsd7b	0	1	1	2	TRUE			Dcaf8					chr12	4874060	4874321	chr12	4862437	4874359	Mfsd2b	0	1	1	2	TRUE			Klhl28
chr1	130038091	130038255	chr1	129273303	130219278	Thsd7b	0	1	1	2	TRUE			Atp1a2					chr12	8521464	8521744	chr12	8528482	8539566	Slc7a15	6739	1	1	2	TRUE			Fkbp3
chr1	130491186	130491450	chr1	130439025	130462744	Cd55	-28443	1	1	2	TRUE			Igsf8					chr12	8674047	8674592	chr12	8674133	8752583	Pum2	0	1	1	2	TRUE			Arf6
chr1	130491621	130491850	chr1	130439025	130462744	Cd55	-28878	1	1	2	TRUE			Tagln2					chr12	21286001	21286397	chr12	21269801	21286284	Itgb1bp1	0	1	1	2	TRUE			5830428M24Rik
chr1	130716557	130716764	chr1	130689042	130729253	Pfkfb2	0	1	1	2	TRUE			Olfr418					chr12	30911710	30912238	chr12	30911668	30960160	Sh3yl1	0	1	1	2	TRUE			Vcpkmt
chr1	131117769	131117971	chr1	131128440	131138234	Dyrk3	10470	1	1	2	TRUE			Cadm3					chr12	31074551	31074818	chr12	31073967	31079940	Fam110c	0	1	1	2	TRUE			Cdkl1
chr1	131138100	131138256	chr1	131128440	131138234	Dyrk3	0	1	1	2	TRUE			Ifi202b					chr12	31499513	31499993	chr12	31484828	31499616	Cbll1	0	1	1	2	TRUE			Actr10
chr1	131226015	131226905	chr1	131176409	131245178	Rassf5	0	1	1	2	TRUE			Olfr419					chr12	31949608	31949875	chr12	31926454	31950245	Hbp1	0	1	1	2	TRUE			Pcnx4
chr1	131308124	131308871	chr1	131285250	131527361	Srgap2	0	1	1	2	TRUE			Fmn2					chr12	32208469	32208939	chr12	32173396	32208470	Pik3cg	0	1	1	2	TRUE			Wdr89
chr1	131710109	131710342	chr1	131688694	131715439	Rab7b	0	1	1	2	TRUE			Rgs7					chr12	32241645	32241972	chr12	32173396	32208659	Pik3cg	-32987	1	1	2	TRUE			Mthfd1
chr1	131963148	131963360	chr1	131962914	131982972	Slc45a3	0	1	1	2	TRUE			Gm36536					chr12	32379015	32379494	chr12	32378788	32382943	Ccdc71l	0	1	1	2	TRUE			Zbtb25
chr1	131977880	131978029	chr1	131962914	131982972	Slc45a3	0	1	1	2	TRUE			Sdccag8					chr12	36156629	36157490	chr12	36091834	36156825	Bzw2	0	1	1	2	TRUE			4930426I24Rik
chr1	132046503	132046790	chr1	132026620	132068062	Mfsd4a	0	1	1	2	TRUE			Akt3					chr12	44209867	44210361	chr12	44205896	44210068	Dnajb9	0	1	1	2	TRUE			Atp6v1d
chr1	132118219	132118465	chr1	132113546	132139685	Cdk18	0	1	1	2	TRUE			Zbtb18					chr12	54697490	54698019	chr12	54670339	54695894	Eapp	-1597	1	1	2	TRUE			Zfyve26
chr1	132131185	132131707	chr1	132113546	132139685	Cdk18	0	1	1	2	TRUE			Catspere2					chr12	55492219	55492536	chr12	55489408	55492647	Nfkbia	0	1	1	2	TRUE			Zfp36l1
chr1	132348975	132349749	chr1	132356314	132367948	Tmcc2	6566	1	1	2	TRUE			Desi2					chr12	59066539	59066958	chr12	59066918	59074017	Pnn	0	1	1	2	TRUE			Actn1
chr1	132380689	132380857	chr1	132356314	132390318	Tmcc2	0	1	1	2	TRUE			Hnrnpu					chr12	64965506	64965760	chr12	64942439	64965536	Klhl28	0	1	1	2	TRUE			Dcaf4
chr1	132417427	132417744	chr1	132417452	132466959	Dstyk	0	1	1	2	TRUE			Efcab2					chr12	65073702	65074136	chr12	65062431	65073938	Fkbp3	0	1	1	2	TRUE			Rbm25
chr1	132421538	132421786	chr1	132417452	132466959	Dstyk	0	1	1	2	TRUE			Kif26b					chr12	69371612	69372059	chr12	69372149	69375980	Arf6	91	1	1	2	TRUE			Psen1
chr1	132607804	132607970	chr1	132564689	132642858	Nfasc	0	1	1	2	TRUE			Smyd3					chr12	69447282	69447540	chr12	69464786	69475550	5830428M24Rik	17247	1	1	2	TRUE			Numb
chr1	132765092	132765375	chr1	132564689	132741797	Nfasc	-23296	1	1	2	TRUE			Cnst					chr12	69538147	69538455	chr12	69576735	69583017	Vcpkmt	38281	1	1	2	TRUE			Mideas
chr1	133045980	133046311	chr1	133046011	133108688	Pik3c2b	0	1	1	2	TRUE			Ahctf1					chr12	69790671	69791137	chr12	69746847	69790707	Cdkl1	0	1	1	2	TRUE			Tmed10
chr1	133053309	133053523	chr1	133046011	133108688	Pik3c2b	0	1	1	2	TRUE			Itpkb					chr12	70968655	70968966	chr12	70937856	70964717	Actr10	-3939	1	1	2	TRUE			Batf
chr1	133172064	133172271	chr1	133131165	133139800	Ppp1r15b	-32265	1	1	2	TRUE			Stum					chr12	72536172	72536530	chr12	72536356	72580213	Pcnx4	0	1	1	2	TRUE			Tgfb3
chr1	133220907	133221057	chr1	133246096	133303435	Plekha6	25040	1	1	2	TRUE			Lin9					chr12	75669409	75669907	chr12	75630593	75669537	Wdr89	0	1	1	2	TRUE			Irf2bpl
chr1	133286126	133286435	chr1	133246096	133303435	Plekha6	0	1	1	2	TRUE			H3f3a					chr12	76255145	76255429	chr12	76255231	76319820	Mthfd1	0	1	1	2	TRUE			Gm26698
chr1	133894005	133894460	chr1	133897193	133907173	Optc	2734	1	1	2	TRUE			Tmem63a					chr12	76369418	76370259	chr12	76348899	76369464	Zbtb25	0	1	1	2	TRUE			Pomt2
chr1	134234952	134235310	chr1	134199214	134235457	Adora1	0	1	1	2	TRUE			Wdr26					chr12	76403752	76404390	chr12	76384994	76403994	4930426I24Rik	0	1	1	2	TRUE			Ahsa1
chr1	134556782	134557097	chr1	134560177	134632878	Kdm5b	3081	1	1	2	TRUE			Cnih3					chr12	78861527	78862074	chr12	78842981	78861638	Atp6v1d	0	1	1	2	TRUE			Gtf2a1
chr1	134874612	134874949	chr1	134754665	134955940	Ppp1r12b	0	1	1	2	TRUE			Ccdc121					chr12	79296304	79296767	chr12	79232346	79296282	Zfyve26	-23	1	1	2	TRUE			Foxn3
chr1	135217913	135218061	chr1	135253573	135258472	Elf3	35513	1	1	2	TRUE			Gm33887					chr12	80113070	80113396	chr12	80107759	80113013	Zfp36l1	-58	1	1	2	TRUE			Efcab11
chr1	135283825	135284147	chr1	135262698	135284084	Rnpep	0	1	1	2	TRUE			Degs1					chr12	80260213	80260551	chr12	80167541	80260363	Actn1	0	1	1	2	TRUE			Gm10433
chr1	135431895	135432369	chr1	135382311	135430499	Ipo9	-1397	1	1	2	TRUE			Fbxo28					chr12	83520341	83520620	chr12	83520465	83541992	Dcaf4	0	1	1	2	TRUE			Ccdc88c
chr1	135524147	135524330	chr1	135434579	135585355	Nav1	0	1	1	2	TRUE			Trp53bp2					chr12	83632048	83632470	chr12	83632242	83683127	Rbm25	0	1	1	2	TRUE			Golga5
chr1	135531270	135531546	chr1	135434579	135585355	Nav1	0	1	1	2	TRUE			Capn2					chr12	83688058	83688607	chr12	83688151	83735095	Psen1	0	1	1	2	TRUE			Btbd7
chr1	135742036	135742377	chr1	135720062	135752229	Csrp1	0	1	1	2	TRUE			Disp1					chr12	83921896	83922177	chr12	83794033	83921934	Numb	0	1	1	2	TRUE			Yy1
chr1	135766251	135766427	chr1	135766084	135769134	Phlda3	0	1	1	2	TRUE			1700112H15Rik					chr12	84193819	84194186	chr12	84149173	84194015	Mideas	0	1	1	2	TRUE			Ppp2r5c
chr1	135969498	135969665	chr1	135953577	136006342	Igfn1	0	1	1	2	TRUE			Mtarc2					chr12	85374633	85375019	chr12	85340613	85374717	Tmed10	0	1	1	2	TRUE			4921507G05Rik
chr1	136166911	136167115	chr1	136131389	136178001	Kif21b	0	1	1	2	TRUE			Mark1					chr12	85705438	85705717	chr12	85686719	85709087	Batf	0	1	1	2	TRUE			Rcor1
chr1	136336897	136337406	chr1	136268122	136346104	Camsap2	0	1	1	2	TRUE			Rab3gap2					chr12	86079295	86079551	chr12	86056742	86079041	Tgfb3	-255	1	1	2	TRUE			Exoc3l4
chr1	136750940	136751089	chr1	136696210	136725728	Platr22	-25213	1	1	2	TRUE			5033404E19Rik					chr12	86836440	86836901	chr12	86880702	86884814	Irf2bpl	43802	1	1	2	TRUE			Atp5mpl
chr1	138311584	138312221	chr1	138273737	138289462	Atp6v1g3	-22123	1	1	2	TRUE			Mir297c					chr12	86888127	86888437	chr12	86891399	86892567	Gm26698	2963	1	1	2	TRUE			Adssl1
chr1	138610046	138610273	chr1	138483836	138619757	Nek7	0	1	1	2	TRUE			A730004F24Rik					chr12	87147172	87147989	chr12	87106860	87147902	Pomt2	0	1	1	2	TRUE			Idi1
chr1	138610484	138610995	chr1	138483836	138619757	Nek7	0	1	1	2	TRUE			Tgfb2					chr12	87266314	87266924	chr12	87266727	87273952	Ahsa1	0	1	1	2	TRUE			Gtpbp4
chr1	138618163	138618345	chr1	138483836	138619757	Nek7	0	1	1	2	TRUE			Gpatch2					chr12	91589959	91590530	chr12	91555261	91590487	Gtf2a1	0	1	1	2	TRUE			Ggps1
chr1	138700784	138701031	chr1	138640094	138682075	Gm5833	-18710	1	1	2	TRUE			Esrrg					chr12	99467948	99468237	chr12	99195093	99450074	Foxn3	-17875	1	1	2	TRUE			Psma2
chr1	138788922	138789487	chr1	138825185	138842444	Lhx9	35699	1	1	2	TRUE			Ush2a					chr12	99883557	99884202	chr12	99717530	99883442	Efcab11	-116	1	1	2	TRUE			Stard3nl
chr1	138856299	138856571	chr1	138851978	138856854	2310009B15Rik	0	1	1	2	TRUE			Kctd3					chr12	100187480	100187913	chr12	100187967	100193538	Gm10433	55	1	1	2	TRUE			H2bc13
chr1	139116839	139117096	chr1	138963708	139176042	Dennd1b	0	1	1	2	TRUE			Kcnk2					chr12	101028991	101029603	chr12	100911522	101028891	Ccdc88c	-101	1	1	2	TRUE			H2bc14
chr1	139144692	139144983	chr1	138963708	139176042	Dennd1b	0	1	1	2	TRUE			Ptpn14					chr12	102468997	102469248	chr12	102469133	102497907	Golga5	0	1	1	2	TRUE			H2ac12
chr1	139345338	139345619	chr1	139198253	139377076	Crb1	0	1	1	2	TRUE			Smyd2					chr12	102878386	102878641	chr12	102780796	102878442	Btbd7	0	1	1	2	TRUE			H2ac11
chr1	139689217	139689498	chr1	139697918	139781239	Gm4788	8421	1	1	2	TRUE			Rps6kc1					chr12	108765424	108765939	chr12	108793296	108820148	Yy1	27358	1	1	2	TRUE			H2bc11
chr1	143232013	143232160	chr1	143317854	143344585	Gm35244	85695	1	1	2	TRUE			Angel2					chr12	108792364	108793053	chr12	108793296	108820148	Yy1	244	1	1	2	TRUE			C230035I16Rik
chr1	143262919	143263173	chr1	143317854	143344585	Gm35244	54682	1	1	2	TRUE			Flvcr1					chr12	110485718	110486245	chr12	110447223	110571690	Ppp2r5c	0	1	1	2	TRUE			H4c8
chr1	143263411	143263797	chr1	143317854	143344585	Gm35244	54058	1	1	2	TRUE			Fam71a					chr12	110844945	110845364	chr12	110841028	110843804	4921507G05Rik	-1142	1	1	2	TRUE			H3c7
chr1	143331742	143332314	chr1	143317854	143344585	Gm35244	0	1	1	2	TRUE			Nenf					chr12	111039080	111039381	chr12	111039366	111115902	Rcor1	0	1	1	2	TRUE			H3c6
chr1	143970940	143971112	chr1	143999337	144004149	Rgs2	28226	1	1	2	TRUE			Ppp2r5a					chr12	111417628	111417912	chr12	111417429	111431680	Exoc3l4	0	1	1	2	TRUE			H2ac8
chr1	144678381	144678575	chr1	144752682	144775427	Rgs18	74108	1	1	2	TRUE			Gm32200					chr12	111966871	111967223	chr12	111961373	111967009	Atp5mpl	0	1	1	2	TRUE			H2ac6
chr1	146445647	146446021	chr1	146426892	146495162	Gm29514	0	1	1	2	TRUE			Dtl					chr12	112629079	112629552	chr12	112620046	112641355	Adssl1	0	1	1	2	TRUE			H1f2
chr1	150271054	150271224	chr1	150319416	150333906	Pdc	48193	1	1	2	TRUE			Lpgat1					chr13	8885527	8885958	chr13	8885605	8892396	Idi1	0	1	1	2	TRUE			H2bc3
chr1	151500907	151501132	chr1	151469397	151500991	Rnf2	0	1	1	2	TRUE			Slc30a1					chr13	8995837	8996165	chr13	8972477	8996012	Gtpbp4	0	1	1	2	TRUE			H4c1
chr1	151574779	151575018	chr1	151571372	151719347	Niban1	0	1	1	2	TRUE			Rd3					chr13	14063068	14063837	chr13	14049789	14063488	Ggps1	0	1	1	2	TRUE			Ripor2
chr1	151869500	151869708	chr1	151884523	152090320	1700025G04Rik	14816	1	1	2	TRUE			Rcor3					chr13	14613039	14613456	chr13	14613241	14625673	Psma2	0	1	1	2	TRUE			BC005537
chr1	152617322	152617575	chr1	152516762	152625217	Rgl1	0	1	1	2	TRUE			Kcnh1					chr13	19318672	19318939	chr13	19357675	19395813	Stard3nl	38737	1	1	2	TRUE			2610307P16Rik
chr1	153186626	153186903	chr1	153122755	153186447	Lamc2	-180	1	1	2	TRUE			Hhat					chr13	21716017	21716597	chr13	21715710	21716183	H2bc13	0	1	1	2	TRUE			E2f3
chr1	153332558	153333030	chr1	153218921	153332786	Lamc1	0	1	1	2	TRUE			Syt14					chr13	21721788	21722344	chr13	21722043	21722526	H2bc14	0	1	1	2	TRUE			Eci2
chr1	153506783	153506991	chr1	153503015	153549714	Npl	0	1	1	2	TRUE			G0s2					chr13	22035430	22036127	chr13	22035121	22035643	H2ac12	0	1	1	2	TRUE			Rpp40
chr1	153703254	153703404	chr1	153665273	153697667	Rgs8	-5588	1	1	2	TRUE			Lamb3					chr13	22042947	22043279	chr13	22042477	22042949	H2ac11	0	1	1	2	TRUE			Cage1
chr1	154074617	154075031	chr1	154026614	154117853	LOC108167736	0	1	1	2	TRUE			Gm16897					chr13	22050823	22051096	chr13	22043197	22043658	H2bc11	-7166	1	1	2	TRUE			Tfap2a
chr1	154456641	154456816	chr1	154392518	154725920	Cacna1e	0	1	1	2	TRUE			Ppp1r14c					chr13	23432636	23433034	chr13	23427975	23431017	C230035I16Rik	-1620	1	1	2	TRUE			Smim13
chr1	155018617	155018815	chr1	155063446	155083264	Gm9530	44632	1	1	2	TRUE			Iyd					chr13	23530929	23531747	chr13	23531043	23531478	H4c8	0	1	1	2	TRUE			Tmem170b
chr1	155099272	155099723	chr1	155096366	155099636	Ier5	0	1	1	2	TRUE			Plekhg1					chr13	23544322	23544863	chr13	23544051	23544954	H3c7	0	1	1	2	TRUE			Hivep1
chr1	155490331	155490538	chr1	155520172	155527111	Gm5532	29635	1	1	2	TRUE			Akap12					chr13	23562055	23562626	chr13	23561474	23562385	H3c6	0	1	1	2	TRUE			Mylip
chr1	155737280	155737460	chr1	155701693	155742027	Lhx4	0	1	1	2	TRUE			Zbtb2					chr13	23570932	23571608	chr13	23570662	23571220	H2ac8	0	1	1	2	TRUE			Atxn1
chr1	155751950	155752113	chr1	155701693	155742027	Lhx4	-9924	1	1	2	TRUE			Esr1					chr13	23683837	23684666	chr13	23683472	23683959	H2ac6	0	1	1	2	TRUE			Kif13a
chr1	155827890	155828092	chr1	155778154	155812899	Qsox1	-14992	1	1	2	TRUE			Syne1					chr13	23738774	23739917	chr13	23738806	23739531	H1f2	0	1	1	2	TRUE			Card19
chr1	155903477	155903690	chr1	155844963	155973255	Cep350	0	1	1	2	TRUE			Fbxo5					chr13	23746489	23746927	chr13	23746733	23747223	H2bc3	0	1	1	2	TRUE			Secisbp2
chr1	156204675	156205079	chr1	156075955	156205026	Fam163a	0	1	1	2	TRUE			Ulbp1					chr13	23761029	23762346	chr13	23760794	23761249	H4c1	0	1	1	2	TRUE			Dapk1
chr1	156303306	156303663	chr1	156255295	156303348	Tdrd5	0	1	1	2	TRUE			Lrp11					chr13	24599747	24600007	chr13	24582188	24733806	Ripor2	0	1	1	2	TRUE			Fancc
chr1	156656665	156656828	chr1	156653616	156674339	Tor3a	0	1	1	2	TRUE			Katna1					chr13	24800486	24801479	chr13	24801656	24812899	BC005537	178	1	1	2	TRUE			Prxl2c
chr1	156666639	156666861	chr1	156653616	156674339	Tor3a	0	1	1	2	TRUE			Tab2					chr13	28512624	28512889	chr13	28460033	28885422	2610307P16Rik	0	1	1	2	TRUE			Cdk20
chr1	156912044	156912223	chr1	156804165	156939387	Ralgps2	0	1	1	2	TRUE			Ust					chr13	28757991	28758305	chr13	28460033	28885422	2610307P16Rik	0	1	1	2	TRUE			Gm36445
chr1	157127683	157127904	chr1	157120954	157129985	Gm30694	0	1	1	2	TRUE			Sash1					chr13	29986024	29986358	chr13	29906574	29986063	E2f3	0	1	1	2	TRUE			Zfp369
chr1	157412045	157412538	chr1	157135182	157412595	Rasal2	0	1	1	2	TRUE			Samd5					chr13	34994099	34994347	chr13	34977747	34994144	Eci2	0	1	1	2	TRUE			Mterf3
chr1	158247478	158247759	chr1	158245268	158356260	Brinp2	0	1	1	2	TRUE			Stxbp5					chr13	35906068	35906334	chr13	35895103	35906347	Rpp40	0	1	1	2	TRUE			Zfp729a
chr1	158331773	158332757	chr1	158245268	158356260	Brinp2	0	1	1	2	TRUE			Rab32					chr13	38010193	38010780	chr13	38006051	38036937	Cage1	0	1	1	2	TRUE			Tent4a
chr1	158452540	158452698	chr1	158362303	158691786	Astn1	0	1	1	2	TRUE			Grm1					chr13	40698397	40698896	chr13	40715301	40733795	Tfap2a	16406	1	1	2	TRUE			Ice1
chr1	158452877	158453042	chr1	158362303	158691786	Astn1	0	1	1	2	TRUE			Shprh					chr13	41249691	41250043	chr13	41249843	41276577	Smim13	0	1	1	2	TRUE			Rfesd
chr1	158648173	158648403	chr1	158362303	158691786	Astn1	0	1	1	2	TRUE			Epm2a					chr13	41605244	41605854	chr13	41605881	41641354	Tmem170b	28	1	1	2	TRUE			Lysmd3
chr1	158805891	158806081	chr1	158711734	158958175	Pappa2	0	1	1	2	TRUE			Utrn					chr13	42051295	42051794	chr13	42052020	42185026	Hivep1	227	1	1	2	TRUE			Mir3961
chr1	158806610	158806820	chr1	158711734	158958175	Pappa2	0	1	1	2	TRUE			Sf3b5					chr13	45389549	45390000	chr13	45389741	45411940	Mylip	0	1	1	2	TRUE			Zcchc9
chr1	158839592	158840581	chr1	158711734	158958175	Pappa2	0	1	1	2	TRUE			Hivep2					chr13	45964964	45965426	chr13	45549755	45964991	Atxn1	0	1	1	2	TRUE			Msh3
chr1	159021963	159022436	chr1	158967700	158980462	1600012P17Rik	-41502	1	1	2	TRUE			C330004P14Rik					chr13	46930089	46930535	chr13	46749087	46929718	Kif13a	-372	1	1	2	TRUE			Homer1
chr1	159232524	159232944	chr1	159232199	159354872	Cop1	0	1	1	2	TRUE			Reps1					chr13	49216043	49216338	chr13	49202950	49216026	Card19	-18	1	1	2	TRUE			Cdk7
chr1	160051686	160051833	chr1	160044379	160072782	4930523C07Rik	0	1	1	2	TRUE			Nhsl1					chr13	51651688	51651936	chr13	51651707	51684044	Secisbp2	0	1	1	2	TRUE			Slc30a5
chr1	160410230	160410517	chr1	160256571	160792938	Rabgap1l	0	1	1	2	TRUE			Arfgef3					chr13	60737952	60738621	chr13	60601946	60763191	Dapk1	0	1	1	2	TRUE			Pik3r1
chr1	160472602	160473079	chr1	160256571	160792938	Rabgap1l	0	1	1	2	TRUE			Il20ra					chr13	63431178	63431792	chr13	63304708	63431745	Fancc	0	1	1	2	TRUE			Cd180
chr1	161126692	161126867	chr1	161088377	161131479	Klhl20	0	1	1	2	TRUE			Slc35d3					chr13	64312649	64313046	chr13	64289797	64312710	Prxl2c	0	1	1	2	TRUE			Trim23
chr1	162039125	162039351	chr1	161987301	162478034	Dnm3	0	1	1	2	TRUE			Map7					chr13	64432277	64432784	chr13	64432552	64439721	Cdk20	0	1	1	2	TRUE			Pde4d
chr1	162064137	162064423	chr1	161987301	162478034	Dnm3	0	1	1	2	TRUE			Pde7b					chr13	65240909	65241417	chr13	65241514	65250166	Gm36445	98	1	1	2	TRUE			Map3k1
chr1	162114474	162114777	chr1	161987301	162478034	Dnm3	0	1	1	2	TRUE			Ahi1					chr13	65278460	65278806	chr13	65278853	65297795	Zfp369	48	1	1	2	TRUE			Slc38a9
chr1	162270014	162270437	chr1	161987301	162478034	Dnm3	0	1	1	2	TRUE			Aldh8a1					chr13	66932820	66933265	chr13	66912094	66933072	Mterf3	0	1	1	2	TRUE			Itga1
chr1	162820354	162820505	chr1	162793882	162812549	Fmo4	-7806	1	1	2	TRUE			Slc2a12					chr13	67637417	67637772	chr13	67617000	67637781	Zfp729a	0	1	1	2	TRUE			Hmgcs1
chr1	162931120	162931272	chr1	162916550	162937225	Fmo6	0	1	1	2	TRUE			Tbpl1					chr13	69534558	69535119	chr13	69497958	69533864	Tent4a	-695	1	1	2	TRUE			AF067061
chr1	163436914	163437130	chr1	163384902	163403669	Gorab	-33246	1	1	2	TRUE			Tcf21					chr13	70637804	70638269	chr13	70588688	70637634	Ice1	-171	1	1	2	TRUE			Flnb
chr1	163676033	163676636	chr1	163702992	163725232	Mettl11b	26357	1	1	2	TRUE			Slc18b1					chr13	76018161	76018519	chr13	76001534	76018562	Rfesd	0	1	1	2	TRUE			Atxn7
chr1	163783879	163784520	chr1	163779582	163917107	Kifap3	0	1	1	2	TRUE			Taar8b					chr13	81657516	81657970	chr13	81657805	81671890	Lysmd3	0	1	1	2	TRUE			Il3ra
chr1	164329894	164330736	chr1	164307671	164349435	Nme7	0	1	1	2	TRUE			Moxd1					chr13	82644508	82644790	chr13	82698274	82698333	Mir3961	53485	1	1	2	TRUE			Synpo2l
chr1	164539594	164539947	chr1	164503306	164514882	Gm26685	-24713	1	1	2	TRUE			Enpp3					chr13	91807241	91807834	chr13	91796532	91807696	Zcchc9	0	1	1	2	TRUE			Ndst2
chr1	164708047	164708327	chr1	164796662	164824273	Dpt	88336	1	1	2	TRUE			Med23					chr13	92316359	92316741	chr13	92211877	92355003	Msh3	0	1	1	2	TRUE			Camk2g
chr1	164798556	164798738	chr1	164796662	164824273	Dpt	0	1	1	2	TRUE			Arg1					chr13	93303615	93303977	chr13	93303756	93356885	Homer1	0	1	1	2	TRUE			Polr3a
chr1	165404750	165405392	chr1	165329500	165460463	Dcaf6	0	1	1	2	TRUE			Akap7					chr13	100730770	100731065	chr13	100697024	100730942	Cdk7	0	1	1	2	TRUE			Zmiz1
chr1	165410850	165411059	chr1	165329500	165460463	Dcaf6	0	1	1	2	TRUE			Epb41l2					chr13	100833345	100833616	chr13	100802647	100833427	Slc30a5	0	1	1	2	TRUE			Arf4
chr1	165634455	165634688	chr1	165592175	165634541	Mpzl1	0	1	1	2	TRUE			Gm29571					chr13	101767846	101768364	chr13	101680760	101768217	Pik3r1	0	1	1	2	TRUE			Appl1
chr1	165759199	165759768	chr1	165763757	165775309	Creg1	3990	1	1	2	TRUE			Lama2					chr13	102665702	102666093	chr13	102693546	102706631	Cd180	27454	1	1	2	TRUE			Tasor
chr1	166384848	166384994	chr1	166379166	166393620	Tada1	0	1	1	2	TRUE			Ptprk					chr13	104178475	104178902	chr13	104178838	104203475	Trim23	0	1	1	2	TRUE			Phf7
chr1	166409248	166409748	chr1	166393611	166409828	Pogk	0	1	1	2	TRUE			Themis					chr13	109822599	109822865	chr13	108654176	109955969	Pde4d	0	1	1	2	TRUE			Shld2
chr1	166424478	166424816	chr1	166393611	166409828	Pogk	-14651	1	1	2	TRUE			Ncoa7					chr13	111796603	111797135	chr13	111746427	111808993	Map3k1	0	1	1	2	TRUE			Ghitm
chr1	166493451	166494038	chr1	166483612	166497588	Gm4846	0	1	1	2	TRUE			Tpd52l1					chr13	112711933	112712422	chr13	112660765	112738752	Slc38a9	0	1	1	2	TRUE			Psmc6
chr1	166601030	166601951	chr1	166628970	166647693	Gm4847	27020	1	1	2	TRUE			Rnf217					chr13	115090510	115090774	chr13	114958080	115101964	Itga1	0	1	1	2	TRUE			Rpph1
chr1	167001574	167001911	chr1	167001416	167091302	Fam78b	0	1	1	2	TRUE			Nkain2					chr13	119690088	119690620	chr13	119690350	119708260	Hmgcs1	0	1	1	2	TRUE			Rnase12
chr1	167340214	167340501	chr1	167308669	167333978	Tmco1	-6237	1	1	2	TRUE			Sult3a1					chr13	120225609	120225863	chr13	120263094	120264517	AF067061	37232	1	1	2	TRUE			Olfr750
chr1	167349910	167350481	chr1	167349990	167368530	Aldh9a1	0	1	1	2	TRUE			Dse					chr14	7900413	7900666	chr14	7817956	7951587	Flnb	0	1	1	2	TRUE			Ang
chr1	168335662	168336000	chr1	168119363	168432169	Pbx1	0	1	1	2	TRUE			Nt5dc1					chr14	14088083	14088363	chr14	14012490	14107301	Atxn7	0	1	1	2	TRUE			Rab2b
chr1	169517802	169518203	chr1	169497933	169531464	Nuf2	0	1	1	2	TRUE			Hdac2					chr14	14345612	14346302	chr14	14346494	14355490	Il3ra	193	1	1	2	TRUE			Dad1
chr1	169543980	169544149	chr1	169497933	169531464	Nuf2	-12517	1	1	2	TRUE			Lama4					chr14	20661190	20661598	chr14	20658947	20664574	Synpo2l	0	1	1	2	TRUE			Prmt5
chr1	169562883	169563036	chr1	169497933	169531464	Nuf2	-31420	1	1	2	TRUE			Ccn6					chr14	20734366	20734650	chr14	20723729	20734562	Ndst2	0	1	1	2	TRUE			Nynrin
chr1	170231004	170231437	chr1	170232870	170251587	Sh2d1b2	1434	1	1	2	TRUE			Fyn					chr14	20784897	20785458	chr14	20734872	20794088	Camk2g	0	1	1	2	TRUE			Cenpj
chr1	170323789	170323953	chr1	170315466	170557110	Nos1ap	0	1	1	2	TRUE			Mfsd4b5					chr14	24381640	24381964	chr14	24448693	24487058	Polr3a	66730	1	1	2	TRUE			Parp4
chr1	170390120	170390391	chr1	170315466	170557110	Nos1ap	0	1	1	2	TRUE			Slc16a10					chr14	25517055	25517430	chr14	25459184	25666743	Zmiz1	0	1	1	2	TRUE			Kpna3
chr1	170410528	170410697	chr1	170315466	170557110	Nos1ap	0	1	1	2	TRUE			Amd1					chr14	26637877	26638900	chr14	26638133	26656842	Arf4	0	1	1	2	TRUE			Spryd7
chr1	170471244	170471423	chr1	170315466	170557110	Nos1ap	0	1	1	2	TRUE			Cdk19					chr14	26970411	26970698	chr14	26918987	26970551	Appl1	0	1	1	2	TRUE			Dleu2
chr1	171360316	171360701	chr1	171358448	171360798	Klhdc9	0	1	1	2	TRUE			Mettl24					chr14	27428838	27429471	chr14	27428833	27483554	Tasor	0	1	1	2	TRUE			Fdft1
chr1	171386010	171386323	chr1	171370172	171388287	Nectin4	0	1	1	2	TRUE			Wasf1					chr14	31251109	31251397	chr14	31237688	31251315	Phf7	0	1	1	2	TRUE			Msra
chr1	172053950	172054152	chr1	172052291	172057596	Nhlh1	0	1	1	2	TRUE			Fig4					chr14	34234871	34235128	chr14	34237034	34310517	Shld2	1907	1	1	2	TRUE			Hmbox1
chr1	172067268	172067487	chr1	172066012	172082749	Ncstn	0	1	1	2	TRUE			Ak9					chr14	37135069	37135421	chr14	37120444	37135139	Ghitm	0	1	1	2	TRUE			Dpysl2
chr1	172186924	172187140	chr1	172148014	172196393	Dcaf8	0	1	1	2	TRUE			Foxo3					chr14	45329478	45330081	chr14	45329823	45349071	Psmc6	0	1	1	2	TRUE			Egr3
chr1	172279805	172280067	chr1	172271708	172298064	Atp1a2	0	1	1	2	TRUE			Afg1l					chr14	50807621	50807927	chr14	50807446	50807771	Rpph1	0	1	1	2	TRUE			Nudt18
chr1	172312372	172312552	chr1	172312366	172319843	Igsf8	0	1	1	2	TRUE			Nr2e1					chr14	51063451	51063908	chr14	51056697	51057242	Rnase12	-6210	1	1	2	TRUE			Nudt15
chr1	172501814	172502150	chr1	172500245	172507375	Tagln2	0	1	1	2	TRUE			Gm38491					chr14	51064849	51065246	chr14	51070310	51071442	Olfr750	5065	1	1	2	TRUE			Esd
chr1	173260386	173261171	chr1	173270146	173271137	Olfr418	8976	1	1	2	TRUE			Sec63					chr14	51089135	51089629	chr14	51091076	51102009	Ang	1448	1	1	2	TRUE			Gpalpp1
chr1	173366049	173366275	chr1	173334253	173367695	Cadm3	0	1	1	2	TRUE			Sobp					chr14	52279052	52279932	chr14	52261758	52279395	Rab2b	0	1	1	2	TRUE			Nufip1
chr1	173972604	173972994	chr1	173962568	173982844	Ifi202b	0	1	1	2	TRUE			9030612E09Rik					chr14	54227455	54228014	chr14	54235484	54253929	Dad1	7471	1	1	2	TRUE			Tsc22d1
chr1	174254124	174254992	chr1	174249888	174250976	Olfr419	-3149	1	1	2	TRUE			Bend3					chr14	54517394	54517713	chr14	54507181	54517470	Prmt5	0	1	1	2	TRUE			Vwa8
chr1	174272380	174272526	chr1	174249888	174250976	Olfr419	-21405	1	1	2	TRUE			Mtres1					chr14	55854148	55854509	chr14	55854114	55874736	Nynrin	0	1	1	2	TRUE			Tbc1d4
chr1	174502654	174502846	chr1	174501824	174822729	Fmn2	0	1	1	2	TRUE			Cd24a					chr14	56560329	56560769	chr14	56526760	56571846	Cenpj	0	1	1	2	TRUE			Acod1
chr1	174609495	174609644	chr1	174501824	174822729	Fmn2	0	1	1	2	TRUE			F930017D23Rik					chr14	56636497	56637110	chr14	56575618	56659798	Parp4	0	1	1	2	TRUE			Gm34758
chr1	174723888	174724133	chr1	174501824	174822729	Fmn2	0	1	1	2	TRUE			Crybg1					chr14	61439818	61440234	chr14	61365185	61439947	Kpna3	0	1	1	2	TRUE			Cldn10
chr1	175014254	175015400	chr1	175059075	175492545	Rgs7	43676	1	1	2	TRUE			Atg5					chr14	61556772	61557077	chr14	61531850	61556886	Spryd7	0	1	1	2	TRUE			Stk24
chr1	175492521	175492683	chr1	175059075	175492545	Rgs7	0	1	1	2	TRUE			Prdm1					chr14	61681051	61681494	chr14	61602835	61682373	Dleu2	0	1	1	2	TRUE			1810041H14Rik
chr1	176419693	176419891	chr1	176430110	176527269	Gm36536	10220	1	1	2	TRUE			Prep					chr14	63177906	63178245	chr14	63145150	63179578	Fdft1	0	1	1	2	TRUE			Ptger4
chr1	176866452	176866609	chr1	176814659	176956360	Sdccag8	0	1	1	2	TRUE			Lin28b					chr14	64440423	64440882	chr14	64122620	64441026	Msra	0	1	1	2	TRUE			Rad1
chr1	177040507	177040764	chr1	177020075	177248767	Akt3	0	1	1	2	TRUE			D030045P18Rik					chr14	64949609	64950238	chr14	64811599	64949857	Hmbox1	0	1	1	2	TRUE			Amacr
chr1	177258550	177259146	chr1	177020075	177248767	Akt3	-9784	1	1	2	TRUE			Ascc3					chr14	66868801	66869145	chr14	66802863	66911041	Dpysl2	0	1	1	2	TRUE			Sub1
chr1	177409173	177409501	chr1	177442350	177450764	Zbtb18	32850	1	1	2	TRUE			Sim1					chr14	70074594	70074971	chr14	70077316	70082613	Egr3	2346	1	1	2	TRUE			Mtmr12
chr1	177424864	177425037	chr1	177442350	177450764	Zbtb18	17314	1	1	2	TRUE			Rfx6					chr14	70577581	70577971	chr14	70577823	70582688	Nudt18	0	1	1	2	TRUE			6030458C11Rik
chr1	178132435	178132614	chr1	177991397	178172705	Catspere2	0	1	1	2	TRUE			Vgll2					chr14	73524872	73525236	chr14	73518879	73525249	Nudt15	0	1	1	2	TRUE			Gm35496
chr1	178188118	178188312	chr1	178187416	178252597	Desi2	0	1	1	2	TRUE			Dcbld1					chr14	74732071	74732328	chr14	74732296	74750765	Esd	0	1	1	2	TRUE			Retreg1
chr1	178336886	178337077	chr1	178321107	178337815	Hnrnpu	0	1	1	2	TRUE			Nus1					chr14	76110752	76111117	chr14	76086231	76110815	Gpalpp1	0	1	1	2	TRUE			Mtdh
chr1	178471751	178471943	chr1	178406017	178484513	Efcab2	0	1	1	2	TRUE			Zfa-ps					chr14	76152394	76152884	chr14	76110890	76137379	Nufip1	-15016	1	1	2	TRUE			Rpl30
chr1	178472094	178473082	chr1	178406017	178484513	Efcab2	0	1	1	2	TRUE			Slc35f1					chr14	76414337	76414767	chr14	76414960	76507765	Tsc22d1	194	1	1	2	TRUE			Rrm2b
chr1	178530752	178530922	chr1	178529124	178932857	Kif26b	0	1	1	2	TRUE			Cep85l					chr14	76504240	76504596	chr14	76414960	76507765	Tsc22d1	0	1	1	2	TRUE			Azin1
chr1	179012296	179012558	chr1	178951959	179518041	Smyd3	0	1	1	2	TRUE			Mcm9					chr14	78985134	78986307	chr14	78849177	79065272	Vwa8	0	1	1	2	TRUE			Emc2
chr1	179585632	179585808	chr1	179546528	179627473	Cnst	0	1	1	2	TRUE			Fam184a					chr14	101608853	101609155	chr14	101442359	101609191	Tbc1d4	0	1	1	2	TRUE			Rad21
chr1	179791433	179791606	chr1	179744903	179804015	Ahctf1	0	1	1	2	TRUE			Man1a					chr14	103059156	103059744	chr14	103047011	103056573	Acod1	-2584	1	1	2	TRUE			Tbc1d31
chr1	179839505	179839865	chr1	179744903	179804015	Ahctf1	-35491	1	1	2	TRUE			4930467K11Rik					chr14	103349604	103350083	chr14	103346898	103360480	Gm34758	0	1	1	2	TRUE			Myc
chr1	180333473	180333644	chr1	180330475	180423659	Itpkb	0	1	1	2	TRUE			Pkib					chr14	118854591	118854848	chr14	118787870	118874525	Cldn10	0	1	1	2	TRUE			4930449C09Rik
chr1	180412017	180412206	chr1	180330475	180423659	Itpkb	0	1	1	2	TRUE			Sh3rf3					chr14	121379453	121379819	chr14	121286340	121379230	Stk24	-224	1	1	2	TRUE			Ndrg1
chr1	180482914	180483241	chr1	180432372	180483504	Stum	0	1	1	2	TRUE			Septin10					chr14	121878374	121878623	chr14	121876810	121878504	1810041H14Rik	0	1	1	2	TRUE			Trappc9
chr1	180678970	180679177	chr1	180641149	180690687	Lin9	0	1	1	2	TRUE			Sowahc					chr15	5244234	5244784	chr15	5233398	5244187	Ptger4	-48	1	1	2	TRUE			Ago2
chr1	180813763	180814038	chr1	180802559	180813605	H3f3a	-159	1	1	2	TRUE			P4ha1					chr15	10485960	10486287	chr15	10486017	10493695	Rad1	0	1	1	2	TRUE			Ly6i
chr1	180942090	180942260	chr1	180942517	180975104	Tmem63a	258	1	1	2	TRUE			Pla2g12b					chr15	10981647	10981964	chr15	10981755	10996624	Amacr	0	1	1	2	TRUE			Zfp41
chr1	180972492	180972774	chr1	180942517	180975104	Tmem63a	0	1	1	2	TRUE			Micu1					chr15	11995648	11996004	chr15	11981338	11996007	Sub1	0	1	1	2	TRUE			Mroh1
chr1	181232078	181232472	chr1	181173225	181211978	Wdr26	-20101	1	1	2	TRUE			Ascc1					chr15	12204823	12205331	chr15	12205027	12272240	Mtmr12	0	1	1	2	TRUE			Dgat1
chr1	181352790	181353074	chr1	181352627	181460641	Cnih3	0	1	1	2	TRUE			Spock2					chr15	12824568	12824998	chr15	12808176	12824657	6030458C11Rik	0	1	1	2	TRUE			Mfsd3
chr1	181494967	181495313	chr1	181509632	181511451	Ccdc121	14320	1	1	2	TRUE			Chst3					chr15	19159266	19159598	chr15	19185372	19203329	Gm35496	25775	1	1	2	TRUE			Ift27
chr1	182261503	182261868	chr1	182257790	182266032	Gm33887	0	1	1	2	TRUE			Psap					chr15	25843177	25843649	chr15	25843297	25973696	Retreg1	0	1	1	2	TRUE			Mpst
chr1	182264120	182264482	chr1	182257790	182266032	Gm33887	0	1	1	2	TRUE			Cdh23					chr15	34046455	34046744	chr15	34082718	34143536	Mtdh	35975	1	1	2	TRUE			C1qtnf6
chr1	182282426	182282668	chr1	182275963	182282801	Degs1	0	1	1	2	TRUE			Unc5b					chr15	34443347	34443692	chr15	34440507	34443276	Rpl30	-72	1	1	2	TRUE			Gga1
chr1	182373780	182373960	chr1	182313101	182341606	Fbxo28	-32175	1	1	2	TRUE			Adamts14					chr15	37960662	37961281	chr15	37923952	37960856	Rrm2b	0	1	1	2	TRUE			Triobp
chr1	182408799	182409032	chr1	182409166	182462436	Trp53bp2	135	1	1	2	TRUE			Eif4ebp2					chr15	38518992	38519652	chr15	38487429	38519266	Azin1	0	1	1	2	TRUE			Ankrd54
chr1	182510150	182510379	chr1	182467252	182517610	Capn2	0	1	1	2	TRUE			Ppa1					chr15	43477090	43477483	chr15	43477228	43527777	Emc2	0	1	1	2	TRUE			Xpnpep3
chr1	183040404	183040613	chr1	183086263	183147557	Disp1	45651	1	1	2	TRUE			Macroh2a2					chr15	43502063	43503042	chr15	43477228	43527777	Emc2	0	1	1	2	TRUE			Gm17597
chr1	183103387	183103951	chr1	183086263	183147557	Disp1	0	1	1	2	TRUE			Col13a1					chr15	51991580	51991914	chr15	51962603	51991760	Rad21	0	1	1	2	TRUE			Aco2
chr1	183105915	183106334	chr1	183086263	183147557	Disp1	0	1	1	2	TRUE			Fam241b					chr15	57975863	57976563	chr15	57912198	57970068	Tbc1d31	-5796	1	1	2	TRUE			Srebf2
chr1	183162014	183162335	chr1	183086263	183221529	Disp1	0	1	1	2	TRUE			Neurog3					chr15	61985228	61985634	chr15	61985340	61990361	Myc	0	1	1	2	TRUE			Poldip3
chr1	184531400	184531962	chr1	184527840	184557691	1700112H15Rik	0	1	1	2	TRUE			Hk1					chr15	63648194	63648455	chr15	63718347	63737636	4930449C09Rik	69893	1	1	2	TRUE			Pacsin2
chr1	184824584	184824777	chr1	184813065	184845908	Mtarc2	0	1	1	2	TRUE			Kifbp					chr15	66969535	66969932	chr15	66929317	66969641	Ndrg1	0	1	1	2	TRUE			Lncppara
chr1	184956426	184956586	chr1	184896423	184999549	Mark1	0	1	1	2	TRUE			Stox1					chr15	72928815	72929243	chr15	72589619	73055812	Trappc9	0	1	1	2	TRUE			Alg12
chr1	185155919	185156127	chr1	185204167	185286746	Rab3gap2	48041	1	1	2	TRUE			Tet1					chr15	73185125	73185437	chr15	73101624	73184947	Ago2	-179	1	1	2	TRUE			Pim3
chr1	185505531	185505683	chr1	185497305	185498014	5033404E19Rik	-7518	1	1	2	TRUE			Ctnna3					chr15	74988670	74989174	chr15	74979533	74983430	Ly6i	-5241	1	1	2	TRUE			Arsa
chr1	185788521	185788711	chr1	185537335	185988795	Mir297c	0	1	1	2	TRUE			Gm30853					chr15	75616356	75616910	chr15	75616683	75625300	Zfp41	0	1	1	2	TRUE			Arid2
chr1	186414172	186414322	chr1	186511837	186558681	A730004F24Rik	97516	1	1	2	TRUE			1700023F02Rik					chr15	76380268	76380546	chr15	76380512	76453039	Mroh1	0	1	1	2	TRUE			Rapgef3
chr1	186522696	186522876	chr1	186511837	186558681	A730004F24Rik	0	1	1	2	TRUE			1110002J07Rik					chr15	76511855	76512288	chr15	76502011	76511994	Dgat1	0	1	1	2	TRUE			Tmem106c
chr1	186709881	186710377	chr1	186622791	186705989	Tgfb2	-3893	1	1	2	TRUE			Ado					chr15	76701428	76701902	chr15	76701541	76704239	Mfsd3	0	1	1	2	TRUE			Kansl2
chr1	187312667	187313030	chr1	187215510	187351429	Gpatch2	0	1	1	2	TRUE			Arid5b					chr15	78174103	78174415	chr15	78159459	78174081	Ift27	-23	1	1	2	TRUE			Ccnt1
chr1	187339120	187339661	chr1	187215510	187351429	Gpatch2	0	1	1	2	TRUE			Cabcoco1					chr15	78406444	78406775	chr15	78406711	78414015	Mpst	0	1	1	2	TRUE			Cacnb3
chr1	187355592	187355759	chr1	187215510	187351429	Gpatch2	-4164	1	1	2	TRUE			Tmem26					chr15	78532031	78532298	chr15	78523345	78529651	C1qtnf6	-2381	1	1	2	TRUE			Kmt2d
chr1	187607177	187607424	chr1	187609005	188214884	Esrrg	1582	1	1	2	TRUE			Cdk1					chr15	78877161	78877493	chr15	78877189	78894585	Gga1	0	1	1	2	TRUE			Rhebl1
chr1	187619528	187619892	chr1	187609005	188214884	Esrrg	0	1	1	2	TRUE			Ank3					chr15	78982693	78983002	chr15	78947723	79005869	Triobp	0	1	1	2	TRUE			4930578M01Rik
chr1	188201904	188202188	chr1	187609005	188214884	Esrrg	0	1	1	2	TRUE			Fam13c					chr15	79062852	79063159	chr15	79053093	79062859	Ankrd54	0	1	1	2	TRUE			Tuba1c
chr1	188324283	188326071	chr1	188262837	188965039	Ush2a	0	1	1	2	TRUE			4930533K18Rik					chr15	81399695	81400149	chr15	81400137	81457482	Xpnpep3	0	1	1	2	TRUE			1700120C14Rik
chr1	188793496	188794331	chr1	188262837	188965039	Ush2a	0	1	1	2	TRUE			Bicc1					chr15	81802428	81802747	chr15	81800790	81802613	Gm17597	0	1	1	2	TRUE			Tmbim6
chr1	188896130	188896349	chr1	188262837	188965039	Ush2a	0	1	1	2	TRUE			Tfam					chr15	81871920	81872475	chr15	81872462	81915137	Aco2	0	1	1	2	TRUE			Asic1
chr1	188988509	188988923	chr1	188971095	189007840	Kctd3	0	1	1	2	TRUE			1700049L16Rik					chr15	82146875	82147291	chr15	82147268	82204960	Srebf2	0	1	1	2	TRUE			Larp4
chr1	189007188	189007414	chr1	188971095	189007840	Kctd3	0	1	1	2	TRUE			A330049N07Rik					chr15	83149325	83149936	chr15	83125967	83149378	Poldip3	0	1	1	2	TRUE			Nr4a1
chr1	189329431	189329796	chr1	189207929	189343353	Kcnk2	0	1	1	2	TRUE			Pcdh15					chr15	83464558	83464838	chr15	83375606	83464606	Pacsin2	0	1	1	2	TRUE			Atg101
chr1	189343801	189343996	chr1	189207929	189344192	Kcnk2	0	1	1	2	TRUE			Rsph14					chr15	85653677	85654270	chr15	85703772	85707524	Lncppara	49503	1	1	2	TRUE			Krt8
chr1	189717851	189718138	chr1	189728267	189876693	Ptpn14	10130	1	1	2	TRUE			Specc1l					chr15	88819172	88819624	chr15	88805242	88819318	Alg12	0	1	1	2	TRUE			Rarg
chr1	189905798	189906038	chr1	189880491	189922291	Smyd2	0	1	1	2	TRUE			Pcnt					chr15	88862067	88862339	chr15	88862193	88865726	Pim3	0	1	1	2	TRUE			Cbx5
chr1	190756452	190756729	chr1	190772878	190911770	Rps6kc1	16150	1	1	2	TRUE			Col6a2					chr15	89476141	89476588	chr15	89472475	89477424	Arsa	0	1	1	2	TRUE			Nfe2
chr1	190850997	190852075	chr1	190772878	190911770	Rps6kc1	0	1	1	2	TRUE			Pcbp3					chr15	96285551	96285838	chr15	96287521	96405463	Arid2	1684	1	1	2	TRUE			Gpr84
chr1	190911429	190911646	chr1	190772878	190911770	Rps6kc1	0	1	1	2	TRUE			Col18a1					chr15	97767799	97768361	chr15	97744769	97767666	Rapgef3	-134	1	1	2	TRUE			Zfp174
chr1	190943927	190944288	chr1	190925107	190946491	Angel2	0	1	1	2	TRUE			Gm10941					chr15	97958871	97959337	chr15	97964228	97970286	Tmem106c	4892	1	1	2	TRUE			Trap1
chr1	191025878	191026418	chr1	191005831	191026190	Flvcr1	0	1	1	2	TRUE			Fam207a					chr15	98534037	98534435	chr15	98517657	98534269	Kansl2	0	1	1	2	TRUE			Tfap4
chr1	191151089	191151234	chr1	191162583	191164817	Fam71a	11350	1	1	2	TRUE			Tspear					chr15	98567495	98568003	chr15	98538689	98567736	Ccnt1	0	1	1	2	TRUE			Dnaja3
chr1	191317715	191317880	chr1	191306786	191318131	Nenf	0	1	1	2	TRUE			Pfkl					chr15	98631968	98632281	chr15	98632327	98644536	Cacnb3	47	1	1	2	TRUE			Ubald1
chr1	191370039	191370547	chr1	191351980	191397041	Ppp2r5a	0	1	1	2	TRUE			Dnmt3l					chr15	98831510	98831891	chr15	98831668	98871205	Kmt2d	0	1	1	2	TRUE			Anks3
chr1	191456787	191457286	chr1	191436339	191465048	Gm32200	0	1	1	2	TRUE			Icosl					chr15	98881161	98881550	chr15	98877759	98881414	Rhebl1	0	1	1	2	TRUE			Carhsp1
chr1	191473362	191473583	chr1	191436339	191465048	Gm32200	-8315	1	1	2	TRUE			Gatd3a					chr15	98992837	98993169	chr15	98985964	98989281	4930578M01Rik	-3557	1	1	2	TRUE			Zc3h7a
chr1	191555407	191555760	chr1	191537355	191575544	Dtl	0	1	1	2	TRUE			Rrp1					chr15	99029872	99030765	chr15	99029890	99038105	Tuba1c	0	1	1	2	TRUE			Rsl1d1
chr1	191758313	191758814	chr1	191718023	191784257	Lpgat1	0	1	1	2	TRUE			Pdxk					chr15	99251980	99252242	chr15	99251787	99262041	1700120C14Rik	0	1	1	2	TRUE			Snx29
chr1	191937996	191938322	chr1	191906780	191913247	Slc30a1	-24750	1	1	2	TRUE			Syde1					chr15	99392768	99393525	chr15	99392946	99410049	Tmbim6	0	1	1	2	TRUE			Ercc4
chr1	191956346	191956509	chr1	191977369	191988282	Rd3	20861	1	1	2	TRUE			Olfr1357					chr15	99664572	99664896	chr15	99670376	99701130	Asic1	5481	1	1	2	TRUE			Bfar
chr1	192136666	192137221	chr1	192098545	192138040	Rcor3	0	1	1	2	TRUE			Vmn2r83					chr15	99972726	99973113	chr15	99970064	100016358	Larp4	0	1	1	2	TRUE			Mir484
chr1	192202378	192202595	chr1	192190776	192510159	Kcnh1	0	1	1	2	TRUE			Mier2					chr15	101266545	101266825	chr15	101266845	101274794	Nr4a1	21	1	1	2	TRUE			Yars2
chr1	192255019	192255465	chr1	192190776	192510159	Kcnh1	0	1	1	2	TRUE			Shc2					chr15	101283968	101284219	chr15	101284300	101290934	Atg101	82	1	1	2	TRUE			Ppm1f
chr1	192351440	192351610	chr1	192190776	192510159	Kcnh1	0	1	1	2	TRUE			Madcam1					chr15	101984190	101984476	chr15	101996710	102004342	Krt8	12235	1	1	2	TRUE			Sdf2l1
chr1	192716104	192716262	chr1	192512827	192771219	Hhat	0	1	1	2	TRUE			Bc1					chr15	102246876	102247162	chr15	102234937	102257522	Rarg	0	1	1	2	TRUE			Pi4ka
chr1	192736576	192736775	chr1	192512827	192771219	Hhat	0	1	1	2	TRUE			Tcf3					chr15	103239499	103240384	chr15	103191545	103239852	Cbx5	0	1	1	2	TRUE			Thap7
chr1	193035299	193035881	chr1	192891233	193035775	Syt14	0	1	1	2	TRUE			Onecut3					chr15	103258321	103258649	chr15	103248211	103258403	Nfe2	0	1	1	2	TRUE			Dgcr6
chr1	193272640	193272792	chr1	193272159	193273188	G0s2	0	1	1	2	TRUE			Gm26710					chr15	103305221	103305793	chr15	103308234	103310438	Gpr84	2442	1	1	2	TRUE			Dgcr8
chr1	193276565	193276776	chr1	193272159	193273188	G0s2	-3378	1	1	2	TRUE			Csnk1g2					chr16	3847074	3847349	chr16	3847222	3858880	Zfp174	0	1	1	2	TRUE			Cdc45
chr1	193330223	193330613	chr1	193301993	193343878	Lamb3	0	1	1	2	TRUE			Dot1l					chr16	4077563	4077915	chr16	4039976	4077810	Trap1	0	1	1	2	TRUE			Mrpl40
chr1	193337194	193337390	chr1	193301993	193343878	Lamb3	0	1	1	2	TRUE			Plekhj1					chr16	4558674	4558934	chr16	4544660	4559720	Tfap4	0	1	1	2	TRUE			Parl
chr1	194976493	194976679	chr1	194955758	194976959	Gm16897	0	1	1	2	TRUE			Sf3a2					chr16	4683834	4684090	chr16	4684069	4707693	Dnaja3	0	1	1	2	TRUE			Senp2
chr1	194977404	194977642	chr1	194955758	194976959	Gm16897	-446	1	1	2	TRUE			Jsrp1					chr16	4879890	4880689	chr16	4874778	4879851	Ubald1	-40	1	1	2	TRUE			Etv5
chr10	3367223	3367469	chr10	3366149	3464975	Ppp1r14c	0	1	1	2	TRUE			Tmprss9					chr16	4964213	4964510	chr16	4941414	4964237	Anks3	0	1	1	2	TRUE			Tbccd1
chr10	3518997	3519473	chr10	3540273	3554879	Iyd	20801	1	1	2	TRUE			Sgta					chr16	8671832	8672253	chr16	8658586	8672153	Carhsp1	0	1	1	2	TRUE			Eif4a2
chr10	3842189	3842394	chr10	3740376	3967302	Plekhg1	0	1	1	2	TRUE			Thop1					chr16	11175727	11176702	chr16	11136593	11176341	Zc3h7a	0	1	1	2	TRUE			Rfc4
chr10	4241495	4241993	chr10	4266328	4359471	Akap12	24336	1	1	2	TRUE			Zbtb7a					chr16	11202887	11203429	chr16	11193036	11203292	Rsl1d1	0	1	1	2	TRUE			A230028O05Rik
chr10	4369905	4370064	chr10	4367073	4387475	Zbtb2	0	1	1	2	TRUE			Atcayos					chr16	11456220	11456549	chr16	11322903	11755473	Snx29	0	1	1	2	TRUE			Il1rap
chr10	4911387	4912510	chr10	4611988	5005633	Esr1	0	1	1	2	TRUE			Atcay					chr16	13109600	13110074	chr16	13109735	13152009	Ercc4	0	1	1	2	TRUE			Acap2
chr10	4937051	4937248	chr10	4611988	5005633	Esr1	0	1	1	2	TRUE			Gipc3					chr16	13671927	13672377	chr16	13671857	13678387	Bfar	0	1	1	2	TRUE			Ppp1r2
chr10	5388759	5389812	chr10	5020195	5488314	Syne1	0	1	1	2	TRUE			Hmg20b					chr16	14159331	14159594	chr16	14159625	14159692	Mir484	32	1	1	2	TRUE			Tnk2
chr10	5455153	5455336	chr10	5020195	5488314	Syne1	0	1	1	2	TRUE			Nfic					chr16	16302563	16302972	chr16	16302964	16309640	Yars2	0	1	1	2	TRUE			Kalrn
chr10	5804987	5805248	chr10	5799157	5805465	Fbxo5	0	1	1	2	TRUE			Celf5					chr16	16896320	16896647	chr16	16896468	16927375	Ppm1f	0	1	1	2	TRUE			Parp9
chr10	7393536	7393793	chr10	7444872	7473477	Ulbp1	51080	1	1	2	TRUE			S1pr4					chr16	17132106	17132587	chr16	17130137	17132383	Sdf2l1	0	1	1	2	TRUE			Gtf2e1
chr10	7590064	7590363	chr10	7589816	7624768	Lrp11	0	1	1	2	TRUE			Gm1553					chr16	17405644	17406014	chr16	17280350	17406314	Pi4ka	0	1	1	2	TRUE			Timmdc1
chr10	7725769	7726000	chr10	7725999	7763150	Katna1	0	1	1	2	TRUE			Txnrd1					chr16	17530840	17531098	chr16	17527981	17531052	Thap7	0	1	1	2	TRUE			Atp6v1a
chr10	7902718	7902867	chr10	7905647	7956123	Tab2	2781	1	1	2	TRUE			Chst11					chr16	18066356	18066722	chr16	18052859	18071632	Dgcr6	0	1	1	2	TRUE			Naa50
chr10	8106814	8107047	chr10	8204752	8518825	Ust	97706	1	1	2	TRUE			Slc41a2					chr16	18289010	18289483	chr16	18253964	18289168	Dgcr8	0	1	1	2	TRUE			Boc
chr10	8293067	8293243	chr10	8204752	8518825	Ust	0	1	1	2	TRUE			D10Wsu102e					chr16	18811700	18812340	chr16	18780446	18811972	Cdc45	0	1	1	2	TRUE			Plcxd2
chr10	8319612	8320266	chr10	8204752	8518825	Ust	0	1	1	2	TRUE			Appl2					chr16	18876551	18876949	chr16	18872017	18876637	Mrpl40	0	1	1	2	TRUE			Ift57
chr10	8546698	8546845	chr10	8204752	8518825	Ust	-27874	1	1	2	TRUE			1500009L16Rik					chr16	20302165	20302491	chr16	20279820	20302362	Parl	0	1	1	2	TRUE			Gm16619
chr10	8678373	8678547	chr10	8722218	8886070	Sash1	43672	1	1	2	TRUE			Gm34184					chr16	22009206	22009499	chr16	22009483	22049269	Senp2	0	1	1	2	TRUE			Cd47
chr10	8763822	8764376	chr10	8722218	8886070	Sash1	0	1	1	2	TRUE			Nuak1					chr16	22439580	22440105	chr16	22381312	22439570	Etv5	-11	1	1	2	TRUE			Cep97
chr10	8817074	8817365	chr10	8722218	8886070	Sash1	0	1	1	2	TRUE			Tcp11l2					chr16	22831235	22831646	chr16	22813213	22857669	Tbccd1	0	1	1	2	TRUE			Pcnp
chr10	9597099	9597360	chr10	9627258	9675208	Samd5	29899	1	1	2	TRUE			Polr3b					chr16	23107479	23108370	chr16	23107467	23114132	Eif4a2	0	1	1	2	TRUE			Nit2
chr10	9846654	9846930	chr10	9755546	9901040	Stxbp5	0	1	1	2	TRUE			Btbd11					chr16	23127698	23128061	chr16	23113947	23127730	Rfc4	0	1	1	2	TRUE			Cmss1
chr10	10557942	10558222	chr10	10545038	10558207	Rab32	0	1	1	2	TRUE			Rtcb					chr16	25059108	25059505	chr16	25059638	25069058	A230028O05Rik	134	1	1	2	TRUE			Cldnd1
chr10	10975461	10975715	chr10	10686058	11082331	Grm1	0	1	1	2	TRUE			Syn3					chr16	26581666	26582020	chr16	26581704	26702354	Il1rap	0	1	1	2	TRUE			Hspa13
chr10	11123750	11123993	chr10	11149429	11209611	Shprh	25437	1	1	2	TRUE			Gm5174					chr16	31201151	31201412	chr16	31092412	31201238	Acap2	0	1	1	2	TRUE			Usp25
chr10	11498253	11498729	chr10	11343444	11457477	Epm2a	-40777	1	1	2	TRUE			Ttc41					chr16	31265302	31265604	chr16	31251540	31275277	Ppp1r2	0	1	1	2	TRUE			D16Ertd472e
chr10	12365512	12365677	chr10	12382187	12861735	Utrn	16511	1	1	2	TRUE			Nt5dc3					chr16	32698272	32698603	chr16	32644642	32683493	Tnk2	-14780	1	1	2	TRUE			Tiam1
chr10	12998122	12998274	chr10	13008449	13009183	Sf3b5	10176	1	1	2	TRUE			Stab2					chr16	34052226	34052531	chr16	33969072	34514027	Kalrn	0	1	1	2	TRUE			Gm10789
chr10	13965288	13965514	chr10	13966074	14151378	Hivep2	561	1	1	2	TRUE			1700113H08Rik					chr16	35939492	35939945	chr16	35938469	35972621	Parp9	0	1	1	2	TRUE			Ifnar2
chr10	15780588	15780850	chr10	15791776	15807065	C330004P14Rik	10927	1	1	2	TRUE			Igf1					chr16	37539765	37540140	chr16	37509795	37539789	Gtf2e1	0	1	1	2	TRUE			A930006K02Rik
chr10	15844003	15844169	chr10	15791776	15807065	C330004P14Rik	-36939	1	1	2	TRUE			Tyms-ps					chr16	38522689	38523057	chr16	38497842	38522663	Timmdc1	-27	1	1	2	TRUE			Cryzl1
chr10	18055373	18055585	chr10	18055939	18125155	Reps1	355	1	1	2	TRUE			Parpbp					chr16	44139051	44139732	chr16	44085403	44139259	Atp6v1a	0	1	1	2	TRUE			Runx1
chr10	18531730	18532021	chr10	18407674	18533891	Nhsl1	0	1	1	2	TRUE			Sycp3					chr16	44140357	44140607	chr16	44139790	44163462	Naa50	0	1	1	2	TRUE			Hlcs
chr10	18653148	18653597	chr10	18588010	18743758	Arfgef3	0	1	1	2	TRUE			Chpt1					chr16	44503102	44503404	chr16	44485044	44558870	Boc	0	1	1	2	TRUE			Hmgn1
chr10	19716813	19716960	chr10	19712586	19760053	Il20ra	0	1	1	2	TRUE			Spic					chr16	46010363	46010721	chr16	45959260	46010413	Plcxd2	0	1	1	2	TRUE			Sh3bgr
chr10	19850608	19850966	chr10	19847916	19851459	Slc35d3	0	1	1	2	TRUE			Scyl2					chr16	49699022	49699292	chr16	49699293	49765126	Ift57	2	1	1	2	TRUE			Scaf8
chr10	20220849	20220996	chr10	20148919	20281590	Map7	0	1	1	2	TRUE			Uhrf1bp1l					chr16	49800138	49800393	chr16	49800528	49804880	Gm16619	136	1	1	2	TRUE			Tfb1m
chr10	20518464	20518650	chr10	20397051	20548328	Pde7b	0	1	1	2	TRUE			Anks1b					chr16	49839839	49840356	chr16	49855653	49911683	Cd47	15298	1	1	2	TRUE			Gm34507
chr10	20628418	20628766	chr10	20397051	20725078	Pde7b	0	1	1	2	TRUE			Gm20757					chr16	55934556	55934854	chr16	55899887	55934848	Cep97	0	1	1	2	TRUE			Arid1b
chr10	20755834	20756071	chr10	20397051	20725078	Pde7b	-30757	1	1	2	TRUE			Cfap54					chr16	56029636	56030040	chr16	56015507	56029717	Pcnp	0	1	1	2	TRUE			Gm2885
chr10	20952530	20952802	chr10	20952546	21080429	Ahi1	0	1	1	2	TRUE			Cdk17					chr16	57167458	57167737	chr16	57156664	57167332	Nit2	-127	1	1	2	TRUE			Rnaset2a
chr10	21046348	21046719	chr10	20952546	21080429	Ahi1	0	1	1	2	TRUE			Ntn4					chr16	57586535	57586969	chr16	57301999	57606867	Cmss1	0	1	1	2	TRUE			Cep43
chr10	21427273	21427583	chr10	21377299	21396578	Aldh8a1	-30696	1	1	2	TRUE			Usp44					chr16	58727858	58728306	chr16	58727909	58734247	Cldnd1	0	1	1	2	TRUE			Cahm
chr10	22621671	22621860	chr10	22645010	22703880	Slc2a12	23151	1	1	2	TRUE			Metap2					chr16	75766842	75767174	chr16	75755190	75766818	Hspa13	-25	1	1	2	TRUE			Sod2
chr10	22741266	22741503	chr10	22703876	22731447	Tbpl1	-9820	1	1	2	TRUE			Fgd6					chr16	77013542	77013799	chr16	77014068	77116780	Usp25	270	1	1	2	TRUE			Psmb1
chr10	22744725	22745487	chr10	22703876	22731447	Tbpl1	-13279	1	1	2	TRUE			Gm4792					chr16	78576428	78577372	chr16	78540335	78576688	D16Ertd472e	0	1	1	2	TRUE			Chd1
chr10	22819212	22819357	chr10	22817275	22820143	Tcf21	0	1	1	2	TRUE			Tmcc3					chr16	89951296	89951654	chr16	89787110	89960827	Tiam1	0	1	1	2	TRUE			Gm36768
chr10	23808511	23808904	chr10	23796985	23827968	Slc18b1	0	1	1	2	TRUE			Plxnc1					chr16	90143964	90144274	chr16	90142236	90146827	Gm10789	0	1	1	2	TRUE			Ppp2r1a
chr10	24089225	24089370	chr10	24091259	24092294	Taar8b	1890	1	1	2	TRUE			Cradd					chr16	91366820	91367196	chr16	91372782	91394043	Ifnar2	5587	1	1	2	TRUE			Zfp51
chr10	24223518	24223679	chr10	24223516	24302783	Moxd1	0	1	1	2	TRUE			4930459C07Rik					chr16	91464916	91465287	chr16	91465103	91470123	A930006K02Rik	0	1	1	2	TRUE			Zfp983
chr10	24752944	24753116	chr10	24773813	24836195	Enpp3	20698	1	1	2	TRUE			Dcn					chr16	91728411	91729356	chr16	91689321	91728802	Cryzl1	0	1	1	2	TRUE			Gm10509
chr10	24879116	24879523	chr10	24869985	24913529	Med23	0	1	1	2	TRUE			Gm10754					chr16	92822283	92822748	chr16	92601465	92826074	Runx1	0	1	1	2	TRUE			Zfp13
chr10	24962688	24962878	chr10	24915206	24927470	Arg1	-35219	1	1	2	TRUE			Atp2b1					chr16	94312793	94313542	chr16	94129305	94313563	Hlcs	0	1	1	2	TRUE			Ccnf
chr10	25187527	25187769	chr10	25169089	25200149	Akap7	0	1	1	2	TRUE			Poc1b					chr16	96127724	96128121	chr16	96121587	96127725	Hmgn1	0	1	1	2	TRUE			D330041H03Rik
chr10	25188255	25188463	chr10	25169089	25200149	Akap7	0	1	1	2	TRUE			Dusp6					chr16	96204171	96204445	chr16	96200469	96228933	Sh3bgr	0	1	1	2	TRUE			E4f1
chr10	25359791	25360297	chr10	25359797	25523518	Epb41l2	0	1	1	2	TRUE			Gm20110					chr17	3114796	3115291	chr17	3114971	3198859	Scaf8	0	1	1	2	TRUE			Traf7
chr10	25419000	25419564	chr10	25359797	25523518	Epb41l2	0	1	1	2	TRUE			Kitl					chr17	3557463	3557980	chr17	3519250	3557755	Tfb1m	0	1	1	2	TRUE			Jpt2
chr10	25458738	25459108	chr10	25359797	25523518	Epb41l2	0	1	1	2	TRUE			Cep290					chr17	4908109	4908448	chr17	4908321	4913471	Gm34507	0	1	1	2	TRUE			Rpusd1
chr10	25690692	25690935	chr10	25536385	25673343	Gm29571	-17350	1	1	2	TRUE			1700017N19Rik					chr17	5189745	5190309	chr17	4995073	5347656	Arid1b	0	1	1	2	TRUE			Stub1
chr10	27178273	27178517	chr10	26981284	27616942	Lama2	0	1	1	2	TRUE			Mgat4c					chr17	5327653	5328153	chr17	4995073	5347656	Arid1b	0	1	1	2	TRUE			Fam234a
chr10	27359929	27360199	chr10	26981284	27616942	Lama2	0	1	1	2	TRUE			Lrriq1					chr17	6827604	6828100	chr17	6798382	6828016	Gm2885	0	1	1	2	TRUE			Luc7l
chr10	28075557	28075736	chr10	28074819	28597397	Ptprk	0	1	1	2	TRUE			Tmtc2					chr17	8147379	8148102	chr17	8128579	8147787	Rnaset2a	0	1	1	2	TRUE			Crebrf
chr10	28886270	28886487	chr10	28668359	28883818	Themis	-2453	1	1	2	TRUE			Ppfia2					chr17	8165121	8165577	chr17	8165517	8196470	Cep43	0	1	1	2	TRUE			Cuta
chr10	30803017	30803399	chr10	30645581	30803326	Ncoa7	0	1	1	2	TRUE			Acss3					chr17	10319824	10320235	chr17	10319918	10321141	Cahm	0	1	1	2	TRUE			Mir5098
chr10	31445691	31446010	chr10	31332372	31445958	Tpd52l1	0	1	1	2	TRUE			Lin7a					chr17	13007734	13008174	chr17	13007838	13018119	Sod2	0	1	1	2	TRUE			Fance
chr10	31608437	31608969	chr10	31501886	31609725	Rnf217	0	1	1	2	TRUE			Gm29685					chr17	15498338	15498592	chr17	15475720	15498276	Psmb1	-63	1	1	2	TRUE			Armc12
chr10	31609454	31609709	chr10	31501886	31609725	Rnf217	0	1	1	2	TRUE			Ppp1r12a					chr17	15704638	15705039	chr17	15704966	15772612	Chd1	0	1	1	2	TRUE			Mapk14
chr10	31761127	31761278	chr10	31689318	32889915	Nkain2	0	1	1	2	TRUE			Pawr					chr17	17374094	17374507	chr17	17368309	17374216	Gm36768	0	1	1	2	TRUE			Stk38
chr10	32082704	32082884	chr10	31689318	32889915	Nkain2	0	1	1	2	TRUE			Syt1					chr17	20945106	20945469	chr17	20945453	20965905	Ppp2r1a	0	1	1	2	TRUE			Srsf3
chr10	33821647	33821830	chr10	33857721	33879475	Sult3a1	35892	1	1	2	TRUE			9230102K24Rik					chr17	21449881	21450326	chr17	21450373	21465589	Zfp51	48	1	1	2	TRUE			Cdkn1a
chr10	34156762	34156990	chr10	34151388	34207235	Dse	0	1	1	2	TRUE			E2f7					chr17	21650393	21650828	chr17	21650610	21664966	Zfp983	0	1	1	2	TRUE			Gm28043
chr10	34348101	34348446	chr10	34303608	34418551	Nt5dc1	0	1	1	2	TRUE			1700020G17Rik					chr17	21679598	21680033	chr17	21679876	21692542	Gm10509	0	1	1	2	TRUE			Zfand3
chr10	34354192	34354532	chr10	34303608	34418551	Nt5dc1	0	1	1	2	TRUE			Csrp2					chr17	23599031	23599317	chr17	23575843	23599487	Zfp13	0	1	1	2	TRUE			Pknox1
chr10	36917965	36918158	chr10	36974543	37001888	Hdac2	56386	1	1	2	TRUE			Osbpl8					chr17	24251364	24251637	chr17	24223231	24251409	Ccnf	0	1	1	2	TRUE			Zfp81
chr10	36974231	36974768	chr10	36974543	37001888	Hdac2	0	1	1	2	TRUE			Phlda1					chr17	24414412	24414877	chr17	24409480	24414513	D330041H03Rik	0	1	1	2	TRUE			Zfp414
chr10	38900352	38900640	chr10	38965514	39110188	Lama4	64875	1	1	2	TRUE			Glipr1l1					chr17	24454861	24455489	chr17	24443777	24455392	E4f1	0	1	1	2	TRUE			Kank3
chr10	38932807	38933452	chr10	38965514	39110188	Lama4	32063	1	1	2	TRUE			Kcnc2					chr17	24527896	24528203	chr17	24508849	24527938	Traf7	0	1	1	2	TRUE			Kifc1
chr10	38956883	38957077	chr10	38965514	39110188	Lama4	8438	1	1	2	TRUE			Gm3942					chr17	24960437	24960929	chr17	24942469	24960623	Jpt2	0	1	1	2	TRUE			AA388235
chr10	39203233	39203382	chr10	39150970	39163794	Ccn6	-39440	1	1	2	TRUE			Trhde					chr17	25727503	25727771	chr17	25727716	25731464	Rpusd1	0	1	1	2	TRUE			H2-K1
chr10	39543825	39544052	chr10	39369798	39565374	Fyn	0	1	1	2	TRUE			Lgr5					chr17	25832915	25833535	chr17	25830633	25832919	Stub1	0	1	1	2	TRUE			Brd2
chr10	39971526	39971759	chr10	39958060	39986646	Mfsd4b5	0	1	1	2	TRUE			Tspan8					chr17	26243913	26244403	chr17	26212691	26244242	Fam234a	0	1	1	2	TRUE			Skiv2l
chr10	40092527	40092680	chr10	40033534	40142254	Slc16a10	0	1	1	2	TRUE			Ptprr					chr17	26252861	26253167	chr17	26252909	26280730	Luc7l	0	1	1	2	TRUE			D17H6S56E-5
chr10	40110320	40110879	chr10	40033534	40142254	Slc16a10	0	1	1	2	TRUE			Ptprb					chr17	26715566	26716556	chr17	26715649	26776626	Crebrf	0	1	1	2	TRUE			Msh5
chr10	40141845	40142273	chr10	40033534	40142254	Slc16a10	0	1	1	2	TRUE			Cnot2					chr17	26939518	26939835	chr17	26937971	26939538	Cuta	0	1	1	2	TRUE			Ddah2
chr10	40154665	40155836	chr10	40033534	40142254	Slc16a10	-12412	1	1	2	TRUE			4930579P08Rik					chr17	28224068	28224349	chr17	28127350	28273622	Mir5098	0	1	1	2	TRUE			Bag6
chr10	40301439	40301683	chr10	40287457	40302188	Amd1	0	1	1	2	TRUE			Lyz1					chr17	28313200	28313558	chr17	28313529	28326574	Fance	0	1	1	2	TRUE			Nfkbil1
chr10	40465347	40466008	chr10	40349307	40483818	Cdk19	0	1	1	2	TRUE			Cpm					chr17	28518301	28518806	chr17	28530860	28538975	Armc12	12055	1	1	2	TRUE			Gnl1
chr10	40683302	40683457	chr10	40683281	40811083	Mettl24	0	1	1	2	TRUE			Mdm2					chr17	28690915	28691303	chr17	28691341	28748405	Mapk14	39	1	1	2	TRUE			Trim26
chr10	40883556	40883755	chr10	40883533	40938569	Wasf1	0	1	1	2	TRUE			Ifngas1					chr17	29007714	29008347	chr17	28970879	29007995	Stk38	0	1	1	2	TRUE			Ppp1r11
chr10	41197500	41197645	chr10	41188171	41303241	Fig4	0	1	1	2	TRUE			Gm33337					chr17	29032302	29032886	chr17	29032659	29043372	Srsf3	0	1	1	2	TRUE			H2-M3
chr10	41203364	41203512	chr10	41188171	41303241	Fig4	0	1	1	2	TRUE			4930477N07Rik					chr17	29095328	29095582	chr17	29090978	29100722	Cdkn1a	0	1	1	2	TRUE			Tnfrsf21
chr10	41238005	41238153	chr10	41188171	41303241	Fig4	0	1	1	2	TRUE			Grip1					chr17	29660646	29660958	chr17	29614788	29705979	Gm28043	0	1	1	2	TRUE			Runx2
chr10	41309281	41309677	chr10	41303933	41433568	Ak9	0	1	1	2	TRUE			Helb					chr17	30004399	30004990	chr17	30005038	30210823	Zfand3	49	1	1	2	TRUE			Cdc5l
chr10	41441127	41441271	chr10	41303933	41433568	Ak9	-7560	1	1	2	TRUE			Tbc1d30					chr17	31564303	31564874	chr17	31564772	31607693	Pknox1	0	1	1	2	TRUE			Slc29a1
chr10	42276335	42276672	chr10	42181844	42276695	Foxo3	0	1	1	2	TRUE			Rassf3					chr17	33368096	33368393	chr17	33333727	33358878	Zfp81	-9219	1	1	2	TRUE			Srf
chr10	42463028	42463177	chr10	42312584	42478565	Afg1l	0	1	1	2	TRUE			D930020B18Rik					chr17	33629065	33629413	chr17	33629091	33631714	Zfp414	0	1	1	2	TRUE			Klhdc3
chr10	42579935	42580221	chr10	42561963	42583590	Nr2e1	0	1	1	2	TRUE			Srgap1					chr17	33817270	33817871	chr17	33810522	33822917	Kank3	0	1	1	2	TRUE			Ppp2r5d
chr10	42592515	42592687	chr10	42583791	42585823	Gm38491	-6693	1	1	2	TRUE			Avpr1a					chr17	33890459	33891007	chr17	33875665	33890633	Kifc1	0	1	1	2	TRUE			Tbcc
chr10	42632109	42632252	chr10	42583791	42585823	Gm38491	-46287	1	1	2	TRUE			Mir6412					chr17	33981141	33981440	chr17	33981491	33985358	AA388235	52	1	1	2	TRUE			Ubr2
chr10	42761996	42762146	chr10	42761495	42832514	Sec63	0	1	1	2	TRUE			Ppm1h					chr17	34000061	34000477	chr17	33996011	34000333	H2-K1	0	1	1	2	TRUE			Ccnd3
chr10	43021936	43022439	chr10	43002499	43174530	Sobp	0	1	1	2	TRUE			Tafa2					chr17	34119102	34119840	chr17	34112018	34119900	Brd2	0	1	1	2	TRUE			Gm20517
chr10	43174997	43175154	chr10	43174698	43176565	9030612E09Rik	0	1	1	2	TRUE			Lrig3					chr17	34850184	34850434	chr17	34839225	34850204	Skiv2l	0	1	1	2	TRUE			Tomm6
chr10	43489283	43489578	chr10	43479139	43515417	Bend3	0	1	1	2	TRUE			Mir378d					chr17	35000543	35000871	chr17	34996723	35000746	D17H6S56E-5	0	1	1	2	TRUE			Tfeb
chr10	43540661	43541071	chr10	43525118	43541018	Mtres1	0	1	1	2	TRUE			4930484H19Rik					chr17	35046690	35046975	chr17	35028604	35046745	Msh5	0	1	1	2	TRUE			Mpnd
chr10	43579167	43579330	chr10	43579168	43584265	Cd24a	0	1	1	2	TRUE			Avil					chr17	35058997	35059707	chr17	35059034	35062099	Ddah2	0	1	1	2	TRUE			Fem1a
chr10	43579482	43579819	chr10	43579168	43584265	Cd24a	0	1	1	2	TRUE			Agap2					chr17	35135008	35135573	chr17	35135212	35147321	Bag6	0	1	1	2	TRUE			Plin3
chr10	43670343	43670516	chr10	43593426	43630913	F930017D23Rik	-39431	1	1	2	TRUE			B4galnt1					chr17	35236196	35236514	chr17	35220174	35236481	Nfkbil1	0	1	1	2	TRUE			Uhrf1
chr10	44004133	44004420	chr10	43950306	44004846	Crybg1	0	1	1	2	TRUE			Slc26a10					chr17	35990053	35990421	chr17	35979954	35989462	Gnl1	-592	1	1	2	TRUE			Kdm4b
chr10	44014711	44015058	chr10	43950630	44022275	Crybg1	0	1	1	2	TRUE			Arhgap9					chr17	36836316	36837232	chr17	36837145	36859398	Trim26	0	1	1	2	TRUE			Znrf4
chr10	44041924	44042197	chr10	43950630	44148828	Crybg1	0	1	1	2	TRUE			R3hdm2					chr17	36951474	36951843	chr17	36948354	36951792	Ppp1r11	0	1	1	2	TRUE			Vmac
chr10	44268368	44268596	chr10	44268338	44364299	Atg5	0	1	1	2	TRUE			Nxph4					chr17	37270292	37270976	chr17	37270233	37274485	H2-M3	0	1	1	2	TRUE			Gtf2f1
chr10	44387486	44387673	chr10	44268338	44364299	Atg5	-23188	1	1	2	TRUE			Nab2					chr17	43016490	43017512	chr17	43016554	43089188	Tnfrsf21	0	1	1	2	TRUE			Gpr108
chr10	44458673	44458853	chr10	44437173	44458748	Prdm1	0	1	1	2	TRUE			Myo1a					chr17	44777042	44777464	chr17	44603988	44814627	Runx2	0	1	1	2	TRUE			Fer
chr10	45115533	45116632	chr10	45067215	45162751	Prep	0	1	1	2	TRUE			Pan2					chr17	45433538	45433840	chr17	45391887	45433707	Cdc5l	0	1	1	2	TRUE			Ankrd12
chr10	45179296	45179487	chr10	45067215	45162751	Prep	-16546	1	1	2	TRUE			Ankrd52					chr17	45596822	45597095	chr17	45585199	45597151	Slc29a1	0	1	1	2	TRUE			Ndufv2
chr10	45395616	45396083	chr10	45376618	45470201	Lin28b	0	1	1	2	TRUE			Rnf41					chr17	46555999	46556340	chr17	46546838	46556162	Srf	0	1	1	2	TRUE			Gm30375
chr10	45839301	45839505	chr10	45807703	45852018	D030045P18Rik	0	1	1	2	TRUE			Esyt1					chr17	46680847	46681114	chr17	46674550	46680930	Klhdc3	0	1	1	2	TRUE			Heatr5b
chr10	50678939	50679408	chr10	50592668	50851202	Ascc3	0	1	1	2	TRUE			Zc3h10					chr17	46704742	46705129	chr17	46682990	46705002	Ppp2r5d	0	1	1	2	TRUE			Hnrnpll
chr10	50894774	50894967	chr10	50895650	50989152	Sim1	684	1	1	2	TRUE			Gm26876					chr17	46890387	46890690	chr17	46890620	46892463	Tbcc	0	1	1	2	TRUE			Cox7a2l
chr10	51034384	51035213	chr10	50895650	50989152	Sim1	-45233	1	1	2	TRUE			Bloc1s1					chr17	47010556	47011162	chr17	46928290	47010532	Ubr2	-25	1	1	2	TRUE			Thada
chr10	51671745	51672508	chr10	51677759	51730429	Rfx6	5252	1	1	2	TRUE			Olfr781					chr17	47595603	47595935	chr17	47505050	47599688	Ccnd3	0	1	1	2	TRUE			Lrpprc
chr10	52027520	52027891	chr10	52022501	52028471	Vgll2	0	1	1	2	TRUE			Olfr796					chr17	47629303	47629722	chr17	47611584	47650295	Gm20517	0	1	1	2	TRUE			Epas1
chr10	52233618	52233943	chr10	52233618	52321378	Dcbld1	0	1	1	2	TRUE			Gm10310					chr17	47688040	47688884	chr17	47686644	47688386	Tomm6	0	1	1	2	TRUE			Socs5
chr10	52417882	52418165	chr10	52417546	52440192	Nus1	0	1	1	2	TRUE			Olfr826					chr17	47737097	47737837	chr17	47737036	47792416	Tfeb	0	1	1	2	TRUE			4833418N02Rik
chr10	52494713	52494936	chr10	52542319	52545739	Zfa-ps	47384	1	1	2	TRUE			Vmn2r87					chr17	56008482	56009091	chr17	56009200	56016783	Mpnd	110	1	1	2	TRUE			Calm2
chr10	52690678	52690964	chr10	52690500	53111622	Slc35f1	0	1	1	2	TRUE			Mir3470a					chr17	56256016	56256790	chr17	56256792	56263608	Fem1a	3	1	1	2	TRUE			Msh2
chr10	52704646	52704901	chr10	52690500	53111622	Slc35f1	0	1	1	2	TRUE			Inpp5j					chr17	56290633	56291412	chr17	56278961	56290511	Plin3	-123	1	1	2	TRUE			Fbxo11
chr10	53271241	53271718	chr10	53273442	53379883	Cep85l	1725	1	1	2	TRUE			Smtn					chr17	56303357	56304197	chr17	56303336	56323486	Uhrf1	0	1	1	2	TRUE			Gm4832
chr10	53541009	53541248	chr10	53536315	53629957	Mcm9	0	1	1	2	TRUE			Morc2a					chr17	56325636	56326104	chr17	56326049	56403774	Kdm4b	0	1	1	2	TRUE			Lhcgr
chr10	53666617	53666760	chr10	53633144	53750909	Fam184a	0	1	1	2	TRUE			Osbp2					chr17	56507380	56507804	chr17	56511247	56512483	Znrf4	3444	1	1	2	TRUE			Epc1
chr10	53899871	53900349	chr10	53904784	54075737	Man1a	4436	1	1	2	TRUE			Gal3st1					chr17	56717076	56717790	chr17	56713931	56717699	Vmac	0	1	1	2	TRUE			Rbbp8
chr10	54074732	54075067	chr10	53904784	54075737	Man1a	0	1	1	2	TRUE			Sec14l3					chr17	57011359	57011627	chr17	57003401	57011288	Gtf2f1	-72	1	1	2	TRUE			Riok3
chr10	57486245	57486586	chr10	57478382	57486353	4930467K11Rik	0	1	1	2	TRUE			Ccdc157					chr17	57247606	57248557	chr17	57234914	57247689	Gpr108	0	1	1	2	TRUE			Rmc1
chr10	57632119	57632347	chr10	57631980	57741112	Pkib	0	1	1	2	TRUE			Tbc1d10a					chr17	63949628	63949900	chr17	63863980	64139496	Fer	0	1	1	2	TRUE			Cabyr
chr10	58837098	58837267	chr10	58813358	59138916	Sh3rf3	0	1	1	2	TRUE			Lif					chr17	66077047	66077419	chr17	65967500	66077046	Ankrd12	-2	1	1	2	TRUE			Ino80c
chr10	58925122	58925853	chr10	58813358	59138916	Sh3rf3	0	1	1	2	TRUE			Gm11958					chr17	66101461	66101728	chr17	66078794	66101559	Ndufv2	0	1	1	2	TRUE			Rprd1a
chr10	59104248	59104457	chr10	58813358	59138916	Sh3rf3	0	1	1	2	TRUE			Mtmr3					chr17	72917983	72918579	chr17	72914744	72918155	Gm30375	0	1	1	2	TRUE			Brd8
chr10	59221569	59221793	chr10	59141623	59221500	Septin10	-70	1	1	2	TRUE			Ap1b1					chr17	78835139	78835711	chr17	78752905	78835381	Heatr5b	0	1	1	2	TRUE			Fam53c
chr10	59221997	59222539	chr10	59221921	59226433	Sowahc	0	1	1	2	TRUE			Kremen1					chr17	80062091	80062375	chr17	80029486	80062268	Hnrnpll	0	1	1	2	TRUE			Etf1
chr10	59290445	59290616	chr10	59323295	59373304	P4ha1	32680	1	1	2	TRUE			Xbp1					chr17	83514318	83514654	chr17	83501916	83514333	Cox7a2l	0	1	1	2	TRUE			Pura
chr10	59323174	59323594	chr10	59323295	59373304	P4ha1	0	1	1	2	TRUE			Ube2d-ps					chr17	84387630	84388836	chr17	84190055	84466208	Thada	0	1	1	2	TRUE			Tmco6
chr10	59399749	59399922	chr10	59403684	59421976	Pla2g12b	3763	1	1	2	TRUE			Dbnl					chr17	84790603	84790996	chr17	84705246	84790786	Lrpprc	0	1	1	2	TRUE			Gnpda1
chr10	59836878	59837122	chr10	59702562	59864134	Micu1	0	1	1	2	TRUE			Camk2b					chr17	86753212	86753515	chr17	86753863	86833410	Epas1	349	1	1	2	TRUE			Tcerg1
chr10	60065501	60065917	chr10	60002804	60099990	Ascc1	0	1	1	2	TRUE			Ddx56					chr17	87106888	87107508	chr17	87107678	87137588	Socs5	171	1	1	2	TRUE			Dmxl1
chr10	60086566	60086729	chr10	60002804	60099990	Ascc1	0	1	1	2	TRUE			Gm11981					chr17	87282262	87282926	chr17	87274885	87282814	4833418N02Rik	0	1	1	2	TRUE			Sncaip
chr10	60107068	60107418	chr10	60106256	60133913	Spock2	0	1	1	2	TRUE			Igfbp3					chr17	87446854	87447301	chr17	87433400	87446935	Calm2	0	1	1	2	TRUE			Cep120
chr10	60203014	60203236	chr10	60181527	60219260	Chst3	0	1	1	2	TRUE			Tns3					chr17	87672328	87672871	chr17	87672531	87723713	Msh2	0	1	1	2	TRUE			Zfp608
chr10	60277850	60278005	chr10	60277627	60302600	Psap	0	1	1	2	TRUE			Hus1					chr17	88065873	88066531	chr17	87990858	88066045	Fbxo11	0	1	1	2	TRUE			G630071F17Rik
chr10	60346687	60346940	chr10	60302749	60696490	Cdh23	0	1	1	2	TRUE			Abca13					chr17	88113427	88113688	chr17	88125511	88131183	Gm4832	11824	1	1	2	TRUE			Afap1l1
chr10	60376377	60376571	chr10	60302749	60696490	Cdh23	0	1	1	2	TRUE			Vwc2					chr17	88749312	88749629	chr17	88737273	88792014	Lhcgr	0	1	1	2	TRUE			Fbxo38
chr10	60447985	60448444	chr10	60302749	60696490	Cdh23	0	1	1	2	TRUE			Gm11998					chr18	6516165	6516580	chr18	6435950	6516108	Epc1	-58	1	1	2	TRUE			Txnl1
chr10	60465929	60466115	chr10	60302749	60696490	Cdh23	0	1	1	2	TRUE			4930512M02Rik					chr18	11657382	11657649	chr18	11633275	11743207	Rbbp8	0	1	1	2	TRUE			Fam210a
chr10	60759184	60759339	chr10	60762593	60831581	Unc5b	3255	1	1	2	TRUE			Gm11999					chr18	12128617	12128965	chr18	12128849	12157367	Riok3	0	1	1	2	TRUE			Poli
chr10	60778678	60778858	chr10	60762593	60831581	Unc5b	0	1	1	2	TRUE			Grb10					chr18	12168485	12169115	chr18	12168729	12189969	Rmc1	0	1	1	2	TRUE			Me2
chr10	61223707	61223875	chr10	61197111	61273419	Adamts14	0	1	1	2	TRUE			Cobl					chr18	12741296	12741723	chr18	12741354	12755142	Cabyr	0	1	1	2	TRUE			Acaa2
chr10	61275625	61275776	chr10	61197111	61273419	Adamts14	-2207	1	1	2	TRUE			Ppp3r1					chr18	24121564	24121838	chr18	24104760	24121819	Ino80c	0	1	1	2	TRUE			Gm20544
chr10	61452914	61453092	chr10	61432496	61452669	Eif4ebp2	-246	1	1	2	TRUE			Wdr92					chr18	24529850	24530201	chr18	24484961	24530204	Rprd1a	0	1	1	2	TRUE			Ctif
chr10	61648668	61648988	chr10	61648620	61674165	Ppa1	0	1	1	2	TRUE			Gm12018					chr18	34624536	34624855	chr18	34598614	34624863	Brd8	0	1	1	2	TRUE			Smad2
chr10	61793733	61793911	chr10	61738646	61783864	Macroh2a2	-9870	1	1	2	TRUE			Meis1					chr18	34758769	34759707	chr18	34758849	34773760	Fam53c	0	1	1	2	TRUE			Gm16286
chr10	61887531	61887745	chr10	61838233	61979108	Col13a1	0	1	1	2	TRUE			Spred2					chr18	34887113	34887527	chr18	34902784	34932003	Etf1	15258	1	1	2	TRUE			Slc66a2
chr10	62110948	62111091	chr10	62107655	62110968	Fam241b	0	1	1	2	TRUE			Actr2					chr18	36280856	36281330	chr18	36281104	36292535	Pura	0	1	1	2	TRUE			Mbp
chr10	62133866	62134094	chr10	62133089	62134763	Neurog3	0	1	1	2	TRUE			Peli1					chr18	36734913	36735383	chr18	36735069	36742391	Tmco6	0	1	1	2	TRUE			Cyb5a
chr10	62327446	62327611	chr10	62268854	62340421	Hk1	0	1	1	2	TRUE			Vps54					chr18	38338393	38339087	chr18	38327536	38338993	Gnpda1	0	1	1	2	TRUE			Fbxo15
chr10	62374316	62374484	chr10	62268854	62379908	Hk1	0	1	1	2	TRUE			Ugp2					chr18	42511167	42511493	chr18	42511486	42575785	Tcerg1	0	1	1	2	TRUE			Cpt1a
chr10	62578038	62578421	chr10	62558469	62578457	Kifbp	0	1	1	2	TRUE			Otx1					chr18	49832430	49832861	chr18	49832996	49965473	Dmxl1	136	1	1	2	TRUE			Kmt5b
chr10	62726024	62726281	chr10	62659043	62726094	Stox1	0	1	1	2	TRUE			Ehbp1					chr18	52750019	52750328	chr18	52767810	52915931	Sncaip	17483	1	1	2	TRUE			Ndufs8
chr10	62887046	62887247	chr10	62804569	62887324	Tet1	0	1	1	2	TRUE			Tmem17					chr18	53744613	53745179	chr18	53681722	53744608	Cep120	-6	1	1	2	TRUE			Aldh3b1
chr10	63534642	63534947	chr10	63430097	65003667	Ctnna3	0	1	1	2	TRUE			B3gnt2					chr18	54846612	54847080	chr18	54888044	54990180	Zfp608	40965	1	1	2	TRUE			Nudt8
chr10	63573292	63574312	chr10	63430097	65003667	Ctnna3	0	1	1	2	TRUE			1700061J23Rik					chr18	60669595	60669899	chr18	60663409	60671624	G630071F17Rik	0	1	1	2	TRUE			Ndufv1
chr10	63593281	63593485	chr10	63430097	65003667	Ctnna3	0	1	1	2	TRUE			Usp34					chr18	61758799	61759172	chr18	61730261	61786662	Afap1l1	0	1	1	2	TRUE			Cdk2ap2
chr10	63663484	63663869	chr10	63430097	65003667	Ctnna3	0	1	1	2	TRUE			Papolg					chr18	62548509	62548870	chr18	62504058	62548863	Fbxo38	0	1	1	2	TRUE			Ppp1ca
chr10	63723693	63724405	chr10	63430097	65003667	Ctnna3	0	1	1	2	TRUE			Bcl11a					chr18	63692327	63692638	chr18	63662800	63692359	Txnl1	0	1	1	2	TRUE			Kdm2a
chr10	63779885	63780092	chr10	63430097	65003667	Ctnna3	0	1	1	2	TRUE			4933430M04Rik					chr18	68300067	68300426	chr18	68260184	68300333	Fam210a	0	1	1	2	TRUE			Gm21992
chr10	64540194	64540378	chr10	63430097	65003667	Ctnna3	0	1	1	2	TRUE			5730522E02Rik					chr18	70530229	70530526	chr18	70508679	70530321	Poli	0	1	1	2	TRUE			Zdhhc24
chr10	64784912	64785631	chr10	63430097	65003667	Ctnna3	0	1	1	2	TRUE			Fancl					chr18	73815438	73815990	chr18	73764953	73815438	Me2	-1	1	1	2	TRUE			Yif1a
chr10	65901040	65901441	chr10	65875787	65908239	Gm30853	0	1	1	2	TRUE			Vrk2					chr18	74778817	74779256	chr18	74779211	74806207	Acaa2	0	1	1	2	TRUE			Sf3b2
chr10	65938110	65938813	chr10	65875787	65908239	Gm30853	-29872	1	1	2	TRUE			Gm12070					chr18	75342730	75343025	chr18	75358638	75367088	Gm20544	15614	1	1	2	TRUE			Banf1
chr10	66072759	66073180	chr10	66120608	66200491	1700023F02Rik	47429	1	1	2	TRUE			Ccdc85a					chr18	75502958	75503313	chr18	75431220	75697696	Ctif	0	1	1	2	TRUE			4930481A15Rik
chr10	66864406	66864651	chr10	66912189	66920384	1110002J07Rik	47539	1	1	2	TRUE			Eml6					chr18	76241255	76241607	chr18	76241700	76311747	Smad2	94	1	1	2	TRUE			Mus81
chr10	67548245	67548438	chr10	67544510	67548955	Ado	0	1	1	2	TRUE			Sptbn1					chr18	80206681	80206961	chr18	80206825	80212734	Gm16286	0	1	1	2	TRUE			Cfl1
chr10	68096965	68097179	chr10	68095592	68278726	Arid5b	0	1	1	2	TRUE			Gm8098					chr18	80255878	80256381	chr18	80255244	80292724	Slc66a2	0	1	1	2	TRUE			Snx32
chr10	68225164	68225635	chr10	68095592	68278726	Arid5b	0	1	1	2	TRUE			Asb3					chr18	82525971	82526227	chr18	82475122	82558703	Mbp	0	1	1	2	TRUE			Ap5b1
chr10	68413060	68413277	chr10	68430955	68541875	Cabcoco1	17679	1	1	2	TRUE			Bod1					chr18	84851055	84851364	chr18	84851337	84879871	Cyb5a	0	1	1	2	TRUE			Rela
chr10	68695423	68696160	chr10	68723745	68782654	Tmem26	27586	1	1	2	TRUE			4930524B15Rik					chr18	84951480	84952045	chr18	84935024	84981473	Fbxo15	0	1	1	2	TRUE			Pcnx3
chr10	69352491	69352748	chr10	69335145	69352912	Cdk1	0	1	1	2	TRUE			Nsg2					chr19	3322362	3322740	chr19	3323300	3385733	Cpt1a	561	1	1	2	TRUE			Malat1
chr10	69874862	69875025	chr10	69533707	70027436	Ank3	0	1	1	2	TRUE			Il9r					chr19	3768513	3769099	chr19	3767420	3806324	Kmt5b	0	1	1	2	TRUE			Neat1
chr10	70544562	70544733	chr10	70440667	70558732	Fam13c	0	1	1	2	TRUE			Rhbdf1					chr19	3912622	3913046	chr19	3908862	3912774	Ndufs8	0	1	1	2	TRUE			Capn1
chr10	70852947	70853381	chr10	70868640	70934240	4930533K18Rik	15260	1	1	2	TRUE			Sh3pxd2b					chr19	3929441	3929695	chr19	3913490	3929778	Aldh3b1	0	1	1	2	TRUE			Syvn1
chr10	70932782	70933414	chr10	70868640	70934240	4930533K18Rik	0	1	1	2	TRUE			Ubtd2					chr19	4000247	4000644	chr19	4000579	4002102	Nudt8	0	1	1	2	TRUE			Cdca5
chr10	71004014	71004191	chr10	70922829	71159690	Bicc1	0	1	1	2	TRUE			Stk10					chr19	4012543	4012965	chr19	4007498	4012755	Ndufv1	0	1	1	2	TRUE			Snx15
chr10	71159465	71159651	chr10	70922829	71159690	Bicc1	0	1	1	2	TRUE			Fgf18					chr19	4096908	4097664	chr19	4097350	4099017	Cdk2ap2	0	1	1	2	TRUE			Arl2
chr10	71240811	71241103	chr10	71225476	71238044	Tfam	-2768	1	1	2	TRUE			Npm1					chr19	4191918	4192283	chr19	4192173	4195419	Ppp1ca	0	1	1	2	TRUE			Ppp2r5b
chr10	71926798	71927231	chr10	71979885	71980705	1700049L16Rik	52655	1	1	2	TRUE			Kcnip1					chr19	4333857	4334236	chr19	4316146	4397077	Kdm2a	0	1	1	2	TRUE			Atg2a
chr10	72007861	72008622	chr10	71979885	71980705	1700049L16Rik	-27157	1	1	2	TRUE			4930469K13Rik					chr19	4755986	4756424	chr19	4742912	4811599	Gm21992	0	1	1	2	TRUE			Prdx5
chr10	73099429	73099606	chr10	72973302	73086705	A330049N07Rik	-12725	1	1	2	TRUE			Dock2					chr19	4793832	4794122	chr19	4742912	4811599	Gm21992	0	1	1	2	TRUE			Esrra
chr10	74425876	74426135	chr10	73821866	74507600	Pcdh15	0	1	1	2	TRUE			Spdl1					chr19	4878500	4878765	chr19	4878667	4885397	Zdhhc24	0	1	1	2	TRUE			Gpr137
chr10	75005166	75005691	chr10	74957476	75032553	Rsph14	0	1	1	2	TRUE			Slit3					chr19	5088066	5088544	chr19	5088537	5092879	Yif1a	0	1	1	2	TRUE			Cox8a
chr10	75233086	75233464	chr10	75212072	75312400	Specc1l	0	1	1	2	TRUE			Pank3					chr19	5295195	5295647	chr19	5273920	5295455	Sf3b2	0	1	1	2	TRUE			Rtn3
chr10	75278628	75278793	chr10	75212072	75312400	Specc1l	0	1	1	2	TRUE			Wwc1					chr19	5366621	5366902	chr19	5364632	5366876	Banf1	0	1	1	2	TRUE			Slc3a2
chr10	76428278	76428492	chr10	76351253	76442912	Pcnt	0	1	1	2	TRUE			Tenm2					chr19	5406588	5407390	chr19	5406814	5422847	4930481A15Rik	0	1	1	2	TRUE			Stx5a
chr10	76614839	76615015	chr10	76595755	76623404	Col6a2	0	1	1	2	TRUE			Gm12128					chr19	5488049	5489208	chr19	5482560	5488379	Mus81	0	1	1	2	TRUE			Ubxn1
chr10	76961294	76961513	chr10	76761853	76961947	Pcbp3	0	1	1	2	TRUE			Gm12130					chr19	5490606	5491283	chr19	5490454	5494031	Cfl1	0	1	1	2	TRUE			Gm10353
chr10	76961897	76962143	chr10	76761853	76961947	Pcbp3	0	1	1	2	TRUE			Gabrg2					chr19	5510493	5510857	chr19	5495273	5510517	Snx32	0	1	1	2	TRUE			Eef1g
chr10	77146921	77147164	chr10	77052178	77166530	Col18a1	0	1	1	2	TRUE			Atp10b					chr19	5567956	5568340	chr19	5568023	5571261	Ap5b1	0	1	1	2	TRUE			Sdhaf2
chr10	77206960	77207199	chr10	77052178	77166530	Col18a1	-40431	1	1	2	TRUE			C1qtnf2					chr19	5648919	5649201	chr19	5637540	5648134	Rela	-786	1	1	2	TRUE			Ddb1
chr10	77217698	77217921	chr10	77257772	77259223	Gm10941	39852	1	1	2	TRUE			Ccnjl					chr19	5688749	5689595	chr19	5664634	5688908	Pcnx3	0	1	1	2	TRUE			Vps37c
chr10	77496947	77497439	chr10	77486654	77515813	Fam207a	0	1	1	2	TRUE			Fabp6					chr19	5786554	5787298	chr19	5795689	5802672	Malat1	8392	1	1	2	TRUE			Patl1
chr10	77696734	77696936	chr10	77686568	77886769	Tspear	0	1	1	2	TRUE			Pwwp2a					chr19	5794708	5794992	chr19	5795689	5802672	Malat1	698	1	1	2	TRUE			Dtx4
chr10	78005769	78006659	chr10	77986948	78009807	Pfkl	0	1	1	2	TRUE			Adra1b					chr19	5803199	5803815	chr19	5795689	5802672	Malat1	-528	1	1	2	TRUE			1110059E24Rik
chr10	78066165	78066572	chr10	78042286	78063622	Dnmt3l	-2544	1	1	2	TRUE			Il12b					chr19	5844893	5846311	chr19	5824709	5845478	Neat1	0	1	1	2	TRUE			Cemip2
chr10	78069172	78069371	chr10	78069367	78079525	Icosl	0	1	1	2	TRUE			Ebf1					chr19	5846560	5846826	chr19	5842295	5845480	Neat1	-1081	1	1	2	TRUE			Klf9
chr10	78162925	78163264	chr10	78162065	78169755	Gatd3a	0	1	1	2	TRUE			F630206G17Rik					chr19	6015609	6015901	chr19	5988544	6015825	Capn1	0	1	1	2	TRUE			Cbwd1
chr10	78403557	78403734	chr10	78400361	78413043	Rrp1	0	1	1	2	TRUE			Nipal4					chr19	6046443	6047030	chr19	6046575	6053718	Syvn1	0	1	1	2	TRUE			Dock8
chr10	78482123	78482470	chr10	78436746	78464948	Pdxk	-17176	1	1	2	TRUE			Cyfip2					chr19	6084976	6085267	chr19	6085096	6091773	Cdca5	0	1	1	2	TRUE			Smarca2
chr10	78589267	78589691	chr10	78584502	78591964	Syde1	0	1	1	2	TRUE			Fam71b					chr19	6127964	6128235	chr19	6119398	6128260	Snx15	0	1	1	2	TRUE			Gm9895
chr10	78606114	78606497	chr10	78611668	78618074	Olfr1357	5172	1	1	2	TRUE			Dppa1					chr19	6140963	6141272	chr19	6134388	6141137	Arl2	0	1	1	2	TRUE			Jak2
chr10	79442587	79443249	chr10	79468957	79492154	Vmn2r83	25709	1	1	2	TRUE			Havcr1					chr19	6235928	6236288	chr19	6227766	6235840	Ppp2r5b	-89	1	1	2	TRUE			Atad1
chr10	79544768	79545011	chr10	79540244	79555128	Mier2	0	1	1	2	TRUE			Timd4					chr19	6241678	6242130	chr19	6241667	6262304	Atg2a	0	1	1	2	TRUE			Pank1
chr10	79625997	79626206	chr10	79617937	79637918	Shc2	0	1	1	2	TRUE			Sgcd					chr19	6909660	6910138	chr19	6906696	6910106	Prdx5	0	1	1	2	TRUE			Frat2
chr10	79665049	79665342	chr10	79664558	79668542	Madcam1	0	1	1	2	TRUE			Trim41					chr19	6921788	6922202	chr19	6910976	6921808	Esrra	0	1	1	2	TRUE			Pgam1
chr10	79706671	79706826	chr10	79697304	80369637	Bc1	0	1	1	2	TRUE			Mgat1					chr19	6941818	6942470	chr19	6938056	6942450	Gpr137	0	1	1	2	TRUE			Cox15
chr10	79789773	79789988	chr10	79697304	80369637	Bc1	0	1	1	2	TRUE			Gfpt2					chr19	7217543	7217819	chr19	7215157	7217616	Cox8a	0	1	1	2	TRUE			Scd2
chr10	79865351	79865980	chr10	79697304	80369637	Bc1	0	1	1	2	TRUE			Tbc1d9b					chr19	7483135	7483384	chr19	7425894	7483291	Rtn3	0	1	1	2	TRUE			Slf2
chr10	79866919	79867192	chr10	79697304	80369637	Bc1	0	1	1	2	TRUE			Mgat4b					chr19	8713333	8713786	chr19	8706881	8713897	Slc3a2	0	1	1	2	TRUE			Armh3
chr10	79874461	79874610	chr10	79697304	80369637	Bc1	0	1	1	2	TRUE			Ltc4s					chr19	8723182	8723433	chr19	8706881	8723369	Slc3a2	0	1	1	2	TRUE			Ldb1
chr10	79906736	79907178	chr10	79697304	80369637	Bc1	0	1	1	2	TRUE			Maml1					chr19	8741377	8741875	chr19	8741423	8755642	Stx5a	0	1	1	2	TRUE			Pprc1
chr10	79908396	79908658	chr10	79697304	80369637	Bc1	0	1	1	2	TRUE			Cby3					chr19	8871469	8871749	chr19	8871547	8875666	Ubxn1	0	1	1	2	TRUE			Fbxl15
chr10	79920569	79920784	chr10	79697304	80369637	Bc1	0	1	1	2	TRUE			Rufy1					chr19	8941915	8942392	chr19	8936062	8942390	Gm10353	0	1	1	2	TRUE			Cuedc2
chr10	79977733	79977931	chr10	79697304	80369637	Bc1	0	1	1	2	TRUE			Adamts2					chr19	8966742	8967134	chr19	8967040	8978180	Eef1g	0	1	1	2	TRUE			Actr1a
chr10	80100854	80101008	chr10	79697304	80369637	Bc1	0	1	1	2	TRUE			Olfr54					chr19	10525166	10525806	chr19	10500511	10525209	Sdhaf2	0	1	1	2	TRUE			Sufu
chr10	80116984	80117253	chr10	79697304	80369637	Bc1	0	1	1	2	TRUE			Zfp354a					chr19	10605361	10605624	chr19	10605596	10629828	Ddb1	0	1	1	2	TRUE			Trim8
chr10	80120345	80120568	chr10	79697304	80369637	Bc1	0	1	1	2	TRUE			Col23a1					chr19	10709709	10710105	chr19	10688734	10714628	Vps37c	0	1	1	2	TRUE			Wbp1l
chr10	80136676	80136880	chr10	79697304	80369637	Bc1	0	1	1	2	TRUE			Hnrnpab					chr19	11912250	11912571	chr19	11912398	11945096	Patl1	0	1	1	2	TRUE			Cnnm2
chr10	80151339	80151625	chr10	79697304	80369637	Bc1	0	1	1	2	TRUE			9530068E07Rik					chr19	12501666	12502189	chr19	12466335	12501996	Dtx4	0	1	1	2	TRUE			Itprip
chr10	80159620	80160142	chr10	79697304	80369637	Bc1	0	1	1	2	TRUE			Fstl4					chr19	21652815	21653120	chr19	21597312	21652791	1110059E24Rik	-25	1	1	2	TRUE			Gucy2g
chr10	80301956	80302180	chr10	79697304	80369637	Bc1	0	1	1	2	TRUE			Sowaha					chr19	21777935	21778542	chr19	21778339	21858360	Cemip2	0	1	1	2	TRUE			Ablim1
chr10	80322142	80322301	chr10	79697304	80369637	Bc1	0	1	1	2	TRUE			Il5					chr19	23134959	23135557	chr19	23141225	23168128	Klf9	5669	1	1	2	TRUE			Cacul1
chr10	80341417	80341966	chr10	79697304	80369637	Bc1	0	1	1	2	TRUE			Gm12216					chr19	24961606	24961898	chr19	24919915	24961616	Cbwd1	0	1	1	2	TRUE			Prdx3
chr10	80368034	80368214	chr10	79697304	80369637	Bc1	0	1	1	2	TRUE			Acsl6					chr19	24998766	24999239	chr19	24999528	25202432	Dock8	290	1	1	2	TRUE			Grk5
chr10	80445041	80445214	chr10	80409540	80433635	Tcf3	-11407	1	1	2	TRUE			Rapgef6					chr19	26604667	26605027	chr19	26605159	26778321	Smarca2	133	1	1	2	TRUE			Hspa14
chr10	80457351	80457539	chr10	80409540	80433635	Tcf3	-23717	1	1	2	TRUE			Hint1					chr19	29063935	29064547	chr19	29067300	29069503	Gm9895	2754	1	1	2	TRUE			Fam107b
chr10	80460595	80460768	chr10	80409540	80433635	Tcf3	-26961	1	1	2	TRUE			Anxa6					chr19	29251502	29251779	chr19	29251802	29313092	Jak2	24	1	1	2	TRUE			Camk1d
chr10	80471900	80472127	chr10	80494905	80517260	Onecut3	22779	1	1	2	TRUE			Sparc					chr19	32712363	32712796	chr19	32672562	32712298	Atad1	-66	1	1	2	TRUE			8030442B05Rik
chr10	80504760	80504903	chr10	80494905	80517260	Onecut3	0	1	1	2	TRUE			Nmur2					chr19	34844797	34845124	chr19	34806935	34877917	Pank1	0	1	1	2	TRUE			Pfkfb3
chr10	80578387	80578593	chr10	80578123	80579496	Gm26710	0	1	1	2	TRUE			Fam114a2					chr19	34877999	34878374	chr19	34806935	34879455	Pank1	0	1	1	2	TRUE			Malrd1
chr10	80638665	80638857	chr10	80622779	80640771	Csnk1g2	0	1	1	2	TRUE			4933424L21Rik					chr19	41848153	41848438	chr19	41845975	41848132	Frat2	-22	1	1	2	TRUE			Mllt10
chr10	80791297	80791451	chr10	80755202	80795461	Dot1l	0	1	1	2	TRUE			Hand1					chr19	41911661	41912020	chr19	41911870	41918665	Pgam1	0	1	1	2	TRUE			Commd3
chr10	80797983	80798131	chr10	80796098	80798626	Plekhj1	0	1	1	2	TRUE			Larp1					chr19	43752879	43753290	chr19	43733253	43753000	Cox15	0	1	1	2	TRUE			Apbb1ip
chr10	80804187	80804650	chr10	80798734	80804922	Sf3a2	0	1	1	2	TRUE			Gemin5					chr19	44293724	44294058	chr19	44293675	44306862	Scd2	0	1	1	2	TRUE			Abi1
chr10	80813552	80813799	chr10	80808495	80813498	Jsrp1	-55	1	1	2	TRUE			4930438A08Rik					chr19	44930795	44931320	chr19	44931118	44983785	Slf2	0	1	1	2	TRUE			Acbd5
chr10	80892559	80892755	chr10	80879815	80899494	Tmprss9	0	1	1	2	TRUE			Zfp692					chr19	45998280	45998574	chr19	45818143	45998488	Armh3	0	1	1	2	TRUE			Mastl
chr10	81051029	81051211	chr10	81044070	81060176	Sgta	0	1	1	2	TRUE			Lypd8					chr19	46045069	46045744	chr19	46032589	46045311	Ldb1	0	1	1	2	TRUE			Tor4a
chr10	81069935	81070079	chr10	81070082	81082360	Thop1	4	1	1	2	TRUE			Olfr332					chr19	46056230	46056810	chr19	46056538	46072909	Pprc1	0	1	1	2	TRUE			Paxx
chr10	81077987	81078165	chr10	81070082	81082360	Thop1	0	1	1	2	TRUE			Olfr322					chr19	46328483	46328747	chr19	46328183	46330446	Fbxl15	0	1	1	2	TRUE			Phpt1
chr10	81136067	81136506	chr10	81136270	81151657	Zbtb7a	0	1	1	2	TRUE			Olfr317					chr19	46338656	46339410	chr19	46329811	46338660	Cuedc2	0	1	1	2	TRUE			Tmem250-ps
chr10	81138185	81138334	chr10	81136270	81151657	Zbtb7a	0	1	1	2	TRUE			Trim11					chr19	46395156	46395808	chr19	46376812	46395741	Actr1a	0	1	1	2	TRUE			Agpat2
chr10	81201036	81201215	chr10	81194690	81208370	Atcayos	0	1	1	2	TRUE			Obscn					chr19	46455178	46455496	chr19	46396895	46488804	Sufu	0	1	1	2	TRUE			Rexo4
chr10	81202055	81202221	chr10	81194690	81208370	Atcayos	0	1	1	2	TRUE			Wnt3a					chr19	46503748	46504219	chr19	46501647	46516455	Trim8	0	1	1	2	TRUE			Cacfd1
chr10	81213004	81213188	chr10	81204503	81230786	Atcay	0	1	1	2	TRUE			Snap47					chr19	46598872	46599127	chr19	46599105	46657389	Wbp1l	0	1	1	2	TRUE			Gm13421
chr10	81336008	81336191	chr10	81335261	81343359	Gipc3	0	1	1	2	TRUE			Olfr225					chr19	46863735	46863983	chr19	46761608	46878580	Cnnm2	0	1	1	2	TRUE			Tsc1
chr10	81343251	81343480	chr10	81335261	81343359	Gipc3	0	1	1	2	TRUE			Flcn					chr19	47918897	47919338	chr19	47894589	47919323	Itprip	0	1	1	2	TRUE			Setx
chr10	81346651	81347205	chr10	81346045	81350426	Hmg20b	0	1	1	2	TRUE			Tom1l2					chr19	55218612	55218905	chr19	55198098	55241252	Gucy2g	0	1	1	2	TRUE			Cercam
chr10	81399608	81399873	chr10	81396190	81427173	Nfic	0	1	1	2	TRUE			Drc3					chr19	57113206	57113463	chr19	57032732	57119024	Ablim1	0	1	1	2	TRUE			Pkn3
chr10	81420151	81420375	chr10	81396190	81427173	Nfic	0	1	1	2	TRUE			Gid4					chr19	60580920	60581260	chr19	60524695	60581023	Cacul1	0	1	1	2	TRUE			Zdhhc12
chr10	81464546	81464874	chr10	81459226	81472863	Celf5	0	1	1	2	TRUE			Alkbh5					chr19	60874125	60874632	chr19	60864065	60874538	Prdx3	0	1	1	2	TRUE			Zer1
chr10	81499184	81499691	chr10	81497744	81500137	S1pr4	0	1	1	2	TRUE			Shmt1					chr19	60889858	60890256	chr19	60889748	61092555	Grk5	0	1	1	2	TRUE			Dolpp1
chr10	82394942	82395231	chr10	82486532	82492618	Gm1553	91302	1	1	2	TRUE			Usp22					chr2	3512724	3513114	chr2	3488853	3512814	Hspa14	0	1	1	2	TRUE			Swi5
chr10	82851591	82851748	chr10	82833950	82897724	Txnrd1	0	1	1	2	TRUE			Rnf112					chr2	3657914	3658288	chr2	3713457	3782134	Fam107b	55170	1	1	2	TRUE			Mir3960
chr10	82859040	82859447	chr10	82833950	82897724	Txnrd1	0	1	1	2	TRUE			Epn2					chr2	3713287	3713723	chr2	3713457	3782134	Fam107b	0	1	1	2	TRUE			Ttc16
chr10	83024941	83025253	chr10	82985496	83195891	Chst11	0	1	1	2	TRUE			Prpsap2					chr2	5714707	5715004	chr2	5293456	5714762	Camk1d	0	1	1	2	TRUE			Rpl12
chr10	83124025	83124382	chr10	82985496	83195891	Chst11	0	1	1	2	TRUE			Pigl					chr2	11333042	11333364	chr2	11338365	11398500	8030442B05Rik	5002	1	1	2	TRUE			Slc2a8
chr10	83337404	83337683	chr10	83231138	83337817	Slc41a2	0	1	1	2	TRUE			Ubb					chr2	11501435	11502177	chr2	11471430	11502090	Pfkfb3	0	1	1	2	TRUE			Ralgps1
chr10	83360189	83360501	chr10	83360220	83368835	D10Wsu102e	0	1	1	2	TRUE			Trpv2					chr2	16264350	16265103	chr2	15526478	16255557	Malrd1	-8794	1	1	2	TRUE			Psmd5
chr10	83656777	83656997	chr10	83600033	83648664	Appl2	-8114	1	1	2	TRUE			Hs3st3b1					chr2	18056526	18057055	chr2	18055236	18212390	Mllt10	0	1	1	2	TRUE			Nr6a1
chr10	83688315	83688487	chr10	83722864	83762762	1500009L16Rik	34378	1	1	2	TRUE			F930015N05Rik					chr2	18064320	18064916	chr2	18055236	18212390	Mllt10	0	1	1	2	TRUE			Epc2
chr10	83699465	83699612	chr10	83722864	83762762	1500009L16Rik	23253	1	1	2	TRUE			Hs3st3a1					chr2	18672247	18672640	chr2	18672434	18676231	Commd3	0	1	1	2	TRUE			Marchf7
chr10	83722663	83722813	chr10	83722864	83762762	1500009L16Rik	52	1	1	2	TRUE			Dnah9					chr2	22774016	22774437	chr2	22774326	22875653	Apbb1ip	0	1	1	2	TRUE			Tank
chr10	83941699	83941847	chr10	84036559	84100697	Gm34184	94713	1	1	2	TRUE			Gm12296					chr2	23039874	23040360	chr2	22940073	23040196	Abi1	0	1	1	2	TRUE			Hat1
chr10	83985137	83985487	chr10	84036559	84100697	Gm34184	51073	1	1	2	TRUE			Shisa6					chr2	23068145	23069308	chr2	23068200	23114512	Acbd5	0	1	1	2	TRUE			Sp3
chr10	84291152	84291302	chr10	84370899	84440668	Nuak1	79598	1	1	2	TRUE			Gm12298					chr2	23155971	23156463	chr2	23116543	23156024	Mastl	0	1	1	2	TRUE			Chrna1os
chr10	84577479	84577627	chr10	84576946	84614355	Tcp11l2	0	1	1	2	TRUE			Myh3					chr2	25196425	25196760	chr2	25192719	25196813	Tor4a	0	1	1	2	TRUE			Rps6-ps4
chr10	84655042	84655687	chr10	84622297	84727178	Polr3b	0	1	1	2	TRUE			2310065F04Rik					chr2	25460761	25461199	chr2	25459487	25461094	Paxx	0	1	1	2	TRUE			Hnrnpa3
chr10	84717491	84717823	chr10	84622297	84727178	Polr3b	0	1	1	2	TRUE			Gas7					chr2	25574683	25575056	chr2	25573430	25574871	Phpt1	0	1	1	2	TRUE			Itga4
chr10	84738584	84738873	chr10	84622297	84727178	Polr3b	-11407	1	1	2	TRUE			Stx8					chr2	26140311	26140694	chr2	26136807	26140506	Tmem250-ps	0	1	1	2	TRUE			Tmx2
chr10	85386952	85387150	chr10	85386813	85660292	Btbd11	0	1	1	2	TRUE			Ntn1					chr2	26604026	26604436	chr2	26593056	26604417	Agpat2	0	1	1	2	TRUE			Zdhhc5
chr10	85387451	85387627	chr10	85386813	85660292	Btbd11	0	1	1	2	TRUE			Pik3r6					chr2	26964326	26964576	chr2	26953562	26964386	Rexo4	0	1	1	2	TRUE			Fnbp4
chr10	85584929	85585155	chr10	85386813	85660292	Btbd11	0	1	1	2	TRUE			Ccdc42					chr2	27009788	27010100	chr2	27009925	27016849	Cacfd1	0	1	1	2	TRUE			Nr1h3
chr10	85655968	85656205	chr10	85386813	85660292	Btbd11	0	1	1	2	TRUE			Myh10					chr2	27539890	27540362	chr2	27540425	27546090	Gm13421	64	1	1	2	TRUE			Ddb2
chr10	85955939	85956272	chr10	85938636	85957793	Rtcb	0	1	1	2	TRUE			Pfas					chr2	28640982	28641276	chr2	28641232	28691172	Tsc1	0	1	1	2	TRUE			Arfgap2
chr10	86125378	86125544	chr10	86048745	86498896	Syn3	0	1	1	2	TRUE			Borcs6					chr2	29125006	29125451	chr2	29124991	29182471	Setx	0	1	1	2	TRUE			Phf21a
chr10	86234233	86234953	chr10	86048745	86498896	Syn3	0	1	1	2	TRUE			Vamp2					chr2	29869147	29869789	chr2	29869493	29882840	Cercam	0	1	1	2	TRUE			Abtb2
chr10	86637094	86637514	chr10	86655805	86671016	Gm5174	18292	1	1	2	TRUE			Gucy2e					chr2	30077879	30078196	chr2	30078697	30091019	Pkn3	502	1	1	2	TRUE			Kif18a
chr10	86711615	86711866	chr10	86705810	86724584	Ttc41	0	1	1	2	TRUE			Kdm6b					chr2	30093691	30093945	chr2	30090943	30093635	Zdhhc12	-57	1	1	2	TRUE			Bmf
chr10	86796463	86796755	chr10	86779004	86838389	Nt5dc3	0	1	1	2	TRUE			Eif5a					chr2	30124508	30124835	chr2	30097282	30124611	Zer1	0	1	1	2	TRUE			Knl1
chr10	86908913	86909315	chr10	86841209	87007942	Stab2	0	1	1	2	TRUE			Elp5					chr2	30392165	30392806	chr2	30392253	30400529	Dolpp1	0	1	1	2	TRUE			Dnajc17
chr10	87058088	87058549	chr10	87058045	87230599	1700113H08Rik	0	1	1	2	TRUE			Dlg4					chr2	32287811	32288518	chr2	32278804	32288069	Swi5	0	1	1	2	TRUE			Vps18
chr10	87070897	87071047	chr10	87058045	87230599	1700113H08Rik	0	1	1	2	TRUE			Asgr2					chr2	32715067	32715374	chr2	32712899	32712972	Mir3960	-2096	1	1	2	TRUE			Ino80
chr10	87145117	87145279	chr10	87058045	87230599	1700113H08Rik	0	1	1	2	TRUE			Slc16a11					chr2	32757187	32757703	chr2	32757025	32775633	Ttc16	0	1	1	2	TRUE			Mga
chr10	87180291	87180629	chr10	87058045	87230599	1700113H08Rik	0	1	1	2	TRUE			Pld2					chr2	32775497	32775752	chr2	32757025	32775633	Ttc16	0	1	1	2	TRUE			Ganc
chr10	87790079	87790237	chr10	87858264	87937047	Igf1	68028	1	1	2	TRUE			Mink1					chr2	32966981	32967384	chr2	32961711	32964045	Rpl12	-2937	1	1	2	TRUE			Ttbk2
chr10	87812336	87812505	chr10	87858264	87937047	Igf1	45760	1	1	2	TRUE			Camta2					chr2	32981880	32982167	chr2	32972980	32982083	Slc2a8	0	1	1	2	TRUE			Lcmt2
chr10	87990375	87990974	chr10	87966670	87968017	Tyms-ps	-22359	1	1	2	TRUE			Nlrp1c-ps					chr2	33316638	33316902	chr2	33133418	33371494	Ralgps1	0	1	1	2	TRUE			Patl2
chr10	88095502	88095814	chr10	88091397	88146941	Parpbp	0	1	1	2	TRUE			Gm12326					chr2	34870948	34871227	chr2	34852088	34870962	Psmd5	0	1	1	2	TRUE			Gm39918
chr10	88459741	88459908	chr10	88459586	88473236	Sycp3	0	1	1	2	TRUE			Pitpnm3					chr2	38926790	38927219	chr2	38723373	38926461	Nr6a1	-330	1	1	2	TRUE			Trpm7
chr10	88503387	88503845	chr10	88472812	88503970	Chpt1	0	1	1	2	TRUE			4933427D14Rik					chr2	49451205	49451539	chr2	49451485	49551609	Epc2	0	1	1	2	TRUE			Sppl2a
chr10	88684106	88684554	chr10	88675269	88683023	Spic	-1084	1	1	2	TRUE			Spns2					chr2	60210158	60210467	chr2	60209935	60248385	Marchf7	0	1	1	2	TRUE			Nop56
chr10	89685928	89686113	chr10	89638719	89686294	Scyl2	0	1	1	2	TRUE			Ankfy1					chr2	61593040	61593621	chr2	61578556	61654169	Tank	0	1	1	2	TRUE			Cdc25b
chr10	89745232	89745440	chr10	89744990	89819869	Uhrf1bp1l	0	1	1	2	TRUE			Cyb5d2					chr2	71389042	71389298	chr2	71389259	71441622	Hat1	0	1	1	2	TRUE			Ap5s1
chr10	89813344	89813933	chr10	89744990	89819869	Uhrf1bp1l	0	1	1	2	TRUE			Zzef1					chr2	71873063	71873445	chr2	71414475	71893905	Mir5098	0	1	1	2	TRUE			Cds2
chr10	89990056	89990297	chr10	89873508	90973300	Anks1b	0	1	1	2	TRUE			Camkk1					chr2	72979190	72979668	chr2	72936431	72979281	Sp3	0	1	1	2	TRUE			Gpcpd1
chr10	90089359	90089681	chr10	89873508	90973300	Anks1b	0	1	1	2	TRUE			Shpk					chr2	73592512	73592770	chr2	73584859	73589208	Chrna1os	-3305	1	1	2	TRUE			Kiz
chr10	90365331	90365667	chr10	89873508	90973300	Anks1b	0	1	1	2	TRUE			Olfr381					chr2	75227382	75227714	chr2	75190994	75191854	Rps6-ps4	-35529	1	1	2	TRUE			Zfp120
chr10	90397735	90397995	chr10	89873508	90973300	Anks1b	0	1	1	2	TRUE			Olfr406					chr2	75659144	75659512	chr2	75659258	75669407	Hnrnpa3	0	1	1	2	TRUE			Fam110a
chr10	92388183	92388380	chr10	92171300	92375373	Gm20757	-12811	1	1	2	TRUE			Rap1gap2					chr2	79254837	79255386	chr2	79255425	79333114	Itga4	40	1	1	2	TRUE			Srxn1
chr10	93060204	93060453	chr10	92775608	93081622	Cfap54	0	1	1	2	TRUE			Mnt					chr2	84678061	84678441	chr2	84671310	84678174	Tmx2	0	1	1	2	TRUE			Rbck1
chr10	93198384	93198623	chr10	93160875	93241342	Cdk17	0	1	1	2	TRUE			Hic1					chr2	84715177	84715777	chr2	84687919	84715164	Zdhhc5	-14	1	1	2	TRUE			Sox12
chr10	93233268	93233419	chr10	93160875	93241342	Cdk17	0	1	1	2	TRUE			Mir212					chr2	90745236	90745627	chr2	90745557	90781020	Fnbp4	0	1	1	2	TRUE			2500004C02Rik
chr10	93625765	93626379	chr10	93641048	93745972	Ntn4	14670	1	1	2	TRUE			Mir22hg					chr2	91183068	91184077	chr2	91184060	91195035	Nr1h3	0	1	1	2	TRUE			Snta1
chr10	93851845	93852548	chr10	93819979	93859425	Usp44	0	1	1	2	TRUE			Prpf8					chr2	91236937	91237263	chr2	91211580	91237066	Ddb2	0	1	1	2	TRUE			Eif2s2
chr10	93903884	93904249	chr10	93858489	93891202	Metap2	-12683	1	1	2	TRUE			Scarf1					chr2	91265020	91265478	chr2	91265114	91277371	Arfgap2	0	1	1	2	TRUE			Map1lc3a
chr10	94036291	94036446	chr10	94036000	94145339	Fgd6	0	1	1	2	TRUE			Slc43a2					chr2	92184125	92184483	chr2	92184181	92364666	Phf21a	0	1	1	2	TRUE			Trp53inp2
chr10	94283590	94283787	chr10	94293662	94298703	Gm4792	9876	1	1	2	TRUE			Pitpna					chr2	103565999	103566281	chr2	103566309	103718423	Abtb2	29	1	1	2	TRUE			Acss2
chr10	94413984	94414183	chr10	94311948	94590954	Tmcc3	0	1	1	2	TRUE			Inpp5k					chr2	109280829	109281215	chr2	109280737	109341746	Kif18a	0	1	1	2	TRUE			Procr
chr10	94611155	94611500	chr10	94311948	94590954	Tmcc3	-20202	1	1	2	TRUE			Doc2b					chr2	118554550	118554913	chr2	118528756	118549686	Bmf	-4865	1	1	2	TRUE			Rbm39
chr10	94943509	94943831	chr10	94790865	94944845	Plxnc1	0	1	1	2	TRUE			Vps53					chr2	119046819	119047141	chr2	119047118	119072918	Knl1	0	1	1	2	TRUE			Scand1
chr10	94944106	94944367	chr10	94790865	94944845	Plxnc1	0	1	1	2	TRUE			Tlcd3a					chr2	119208531	119209022	chr2	119172499	119208795	Dnajc17	0	1	1	2	TRUE			Dlgap4
chr10	95278089	95278235	chr10	95174739	95323709	Cradd	0	1	1	2	TRUE			Nxn					chr2	119288579	119289069	chr2	119288741	119298453	Vps18	0	1	1	2	TRUE			5430405H02Rik
chr10	96201516	96201815	chr10	96226206	96248708	4930459C07Rik	24392	1	1	2	TRUE			Abr					chr2	119477747	119478304	chr2	119373042	119477687	Ino80	-61	1	1	2	TRUE			Ppp1r16b
chr10	97490844	97491068	chr10	97479499	97518163	Dcn	0	1	1	2	TRUE			Gosr1					chr2	119897096	119897487	chr2	119897227	119969581	Mga	0	1	1	2	TRUE			Fam83d
chr10	97693230	97693441	chr10	97681413	97967090	Gm10754	0	1	1	2	TRUE			Slc6a4					chr2	120404123	120404681	chr2	120403895	120460852	Ganc	0	1	1	2	TRUE			Top1
chr10	98915491	98915696	chr10	98914641	99026143	Atp2b1	0	1	1	2	TRUE			Nufip2					chr2	120850390	120850727	chr2	120732816	120850418	Ttbk2	0	1	1	2	TRUE			Serinc3
chr10	98953266	98953446	chr10	98914641	99026143	Atp2b1	0	1	1	2	TRUE			Phf12					chr2	121139991	121140643	chr2	121137291	121140698	Lcmt2	0	1	1	2	TRUE			Pcif1
chr10	99073977	99074126	chr10	99107081	99198074	Poc1b	32956	1	1	2	TRUE			Fam222b					chr2	122147606	122148074	chr2	122120107	122186189	Patl2	0	1	1	2	TRUE			Zfp335
chr10	99170677	99170915	chr10	99107081	99198074	Poc1b	0	1	1	2	TRUE			Traf4					chr2	122375547	122375935	chr2	122374832	122389186	Gm39918	0	1	1	2	TRUE			Spata2
chr10	99263062	99263218	chr10	99263230	99267489	Dusp6	13	1	1	2	TRUE			Rab34					chr2	126876029	126876318	chr2	126791557	126876261	Trpm7	0	1	1	2	TRUE			Cebpb
chr10	99546303	99546575	chr10	99609170	99658134	Gm20110	62596	1	1	2	TRUE			2610507B11Rik					chr2	126932940	126933273	chr2	126890394	126933235	Sppl2a	0	1	1	2	TRUE			Adnp
chr10	100015725	100016121	chr10	100015820	100100415	Kitl	0	1	1	2	TRUE			Sarm1					chr2	130274242	130274580	chr2	130274411	130279313	Nop56	0	1	1	2	TRUE			Rae1
chr10	100519956	100520612	chr10	100487581	100575671	Cep290	0	1	1	2	TRUE			Nos2					chr2	131186677	131187107	chr2	131186947	131198511	Cdc25b	0	1	1	2	TRUE			Lsm14b
chr10	100595485	100595717	chr10	100592385	100618391	1700017N19Rik	0	1	1	2	TRUE			Ksr1					chr2	131210078	131210408	chr2	131210359	131213514	Ap5s1	0	1	1	2	TRUE			Osbpl2
chr10	102183657	102183958	chr10	101681486	102391468	Mgat4c	0	1	1	2	TRUE			Wsb1					chr2	132262990	132263307	chr2	132263147	132296190	Cds2	0	1	1	2	TRUE			Rps21
chr10	103237720	103237959	chr10	103063301	103236322	Lrriq1	-1399	1	1	2	TRUE			Mir193a					chr2	132578072	132578390	chr2	132529081	132578248	Gpcpd1	0	1	1	2	TRUE			Dido1
chr10	105521352	105521683	chr10	105187663	105574479	Tmtc2	0	1	1	2	TRUE			Asic2					chr2	146855744	146856000	chr2	146855879	146970096	Kiz	0	1	1	2	TRUE			Tpd52l2
chr10	106535793	106536143	chr10	106470309	106933468	Ppfia2	0	1	1	2	TRUE			Ccl1					chr2	150136474	150136887	chr2	150114406	150136678	Zfp120	0	1	1	2	TRUE			Mrps28
chr10	107102511	107102661	chr10	106933516	107123637	Acss3	0	1	1	2	TRUE			Tmem132e					chr2	151973333	151973616	chr2	151969395	151973394	Fam110a	0	1	1	2	TRUE			Zbtb10
chr10	107271995	107272397	chr10	107271830	107425143	Lin7a	0	1	1	2	TRUE			Ccl9					chr2	152105195	152105717	chr2	152105523	152111376	Srxn1	0	1	1	2	TRUE			E2f5
chr10	107332725	107333095	chr10	107271830	107425143	Lin7a	0	1	1	2	TRUE			Hnf1b					chr2	152332296	152332739	chr2	152316333	152332425	Rbck1	0	1	1	2	TRUE			Ythdf3
chr10	107977157	107977410	chr10	107946644	107977832	Gm29685	0	1	1	2	TRUE			1700109G15Rik					chr2	152398755	152399013	chr2	152393611	152398046	Sox12	-710	1	1	2	TRUE			Ect2
chr10	108096724	108096876	chr10	108162097	108279985	Ppp1r12a	65222	1	1	2	TRUE			Mrm1					chr2	153345540	153345868	chr2	153341156	153345810	2500004C02Rik	0	1	1	2	TRUE			Pld1
chr10	108161705	108162237	chr10	108162097	108279985	Ppp1r12a	0	1	1	2	TRUE			Bcas3					chr2	154390185	154390580	chr2	154376313	154408084	Snta1	0	1	1	2	TRUE			Slc2a2
chr10	108162606	108162867	chr10	108162097	108279985	Ppp1r12a	0	1	1	2	TRUE			Brip1					chr2	154892600	154892992	chr2	154871409	154892906	Eif2s2	0	1	1	2	TRUE			Rpl22l1
chr10	108200451	108200736	chr10	108162097	108279985	Ppp1r12a	0	1	1	2	TRUE			Med13					chr2	155276478	155276895	chr2	155276363	155278073	Map1lc3a	0	1	1	2	TRUE			Prkci
chr10	108332105	108332914	chr10	108332188	108414391	Pawr	0	1	1	2	TRUE			Vmp1					chr2	155381810	155382143	chr2	155381855	155389847	Trp53inp2	0	1	1	2	TRUE			Ttc14
chr10	108356491	108357111	chr10	108332188	108414391	Pawr	0	1	1	2	TRUE			Gm51288					chr2	155517713	155518312	chr2	155518042	155562743	Acss2	0	1	1	2	TRUE			Mccc1
chr10	108629445	108629730	chr10	108497649	109009111	Syt1	0	1	1	2	TRUE			Rnf43					chr2	155742578	155743092	chr2	155751216	155755478	Procr	8125	1	1	2	TRUE			Zfp267
chr10	108996224	108997395	chr10	108497649	109009111	Syt1	0	1	1	2	TRUE			Vezf1					chr2	156179590	156180575	chr2	156147240	156180238	Rbm39	0	1	1	2	TRUE			Ccna2
chr10	108997542	108997715	chr10	108497649	109009111	Syt1	0	1	1	2	TRUE			Msi2					chr2	156312392	156312717	chr2	156311845	156312704	Scand1	0	1	1	2	TRUE			4932438A13Rik
chr10	110654124	110654286	chr10	110600649	110615961	9230102K24Rik	-38164	1	1	2	TRUE			C030037D09Rik					chr2	156720721	156721086	chr2	156613696	156764363	Dlgap4	0	1	1	2	TRUE			Mfsd8
chr10	110745161	110745788	chr10	110745438	110787384	E2f7	0	1	1	2	TRUE			Gm525					chr2	156862896	156863160	chr2	156852402	156862945	5430405H02Rik	0	1	1	2	TRUE			Nhlrc3
chr10	110782488	110782711	chr10	110745438	110787384	E2f7	0	1	1	2	TRUE			Pctp					chr2	158666536	158667130	chr2	158666732	158766334	Ppp1r16b	0	1	1	2	TRUE			Rfxap
chr10	110847227	110847705	chr10	110801173	110896507	1700020G17Rik	0	1	1	2	TRUE			Mmd					chr2	158767810	158768248	chr2	158768098	158786637	Fam83d	0	1	1	2	TRUE			Tsc22d2
chr10	110920083	110920267	chr10	110920175	110939514	Csrp2	0	1	1	2	TRUE			Hlf					chr2	160645733	160646016	chr2	160645896	160722763	Top1	0	1	1	2	TRUE			Serp1
chr10	111190666	111191231	chr10	111164801	111297247	Osbpl8	0	1	1	2	TRUE			Stxbp4					chr2	163642677	163643038	chr2	163623272	163645143	Serinc3	0	1	1	2	TRUE			Slc33a1
chr10	111506408	111506969	chr10	111506285	111508649	Phlda1	0	1	1	2	TRUE			Tom1l1					chr2	164879747	164880075	chr2	164879367	164891437	Pcif1	0	1	1	2	TRUE			Golim4
chr10	112051764	112051969	chr10	112060188	112078510	Glipr1l1	8220	1	1	2	TRUE			Car10					chr2	164911210	164911797	chr2	164891891	164911750	Zfp335	0	1	1	2	TRUE			Pdgfc
chr10	112506145	112506395	chr10	112270016	112466304	Kcnc2	-39842	1	1	2	TRUE			Spag9					chr2	167492854	167493119	chr2	167481135	167492874	Spata2	0	1	1	2	TRUE			Plrg1
chr10	112871815	112872012	chr10	112837751	112845807	Gm3942	-26009	1	1	2	TRUE			Wfikkn2					chr2	167680172	167680642	chr2	167688914	167690432	Cebpb	8273	1	1	2	TRUE			Lrba
chr10	114535571	114536393	chr10	114398819	114802302	Trhde	0	1	1	2	TRUE			Gm21885					chr2	168207088	168207531	chr2	168180964	168207112	Adnp	0	1	1	2	TRUE			Hdgf
chr10	115572894	115573561	chr10	115450313	115587780	Lgr5	0	1	1	2	TRUE			Luc7l3					chr2	173000025	173000378	chr2	173000116	173015739	Rae1	0	1	1	2	TRUE			Mef2d
chr10	115780631	115780864	chr10	115817283	115849893	Tspan8	36420	1	1	2	TRUE			Gm11545					chr2	180024620	180025006	chr2	180024986	180035461	Lsm14b	0	1	1	2	TRUE			1700113A16Rik
chr10	115988713	115989466	chr10	116018362	116274929	Ptprr	28897	1	1	2	TRUE			Itga3					chr2	180119021	180119367	chr2	180119305	180162682	Osbpl2	0	1	1	2	TRUE			Tsacc
chr10	116029795	116030034	chr10	116018362	116274929	Ptprr	0	1	1	2	TRUE			Dlx3					chr2	180257079	180257459	chr2	180257378	180258444	Rps21	0	1	1	2	TRUE			Lamtor2
chr10	116337057	116337290	chr10	116301373	116389538	Ptprb	0	1	1	2	TRUE			Abi3					chr2	180702064	180702445	chr2	180657962	180702102	Dido1	0	1	1	2	TRUE			Khdc4
chr10	116501495	116501750	chr10	116485159	116527949	Cnot2	0	1	1	2	TRUE			Ttll6					chr2	181496571	181497248	chr2	181497141	181517962	Tpd52l2	0	1	1	2	TRUE			Dap3
chr10	116535312	116535689	chr10	116485159	116580536	Cnot2	0	1	1	2	TRUE			Hoxb13					chr3	8923465	8923828	chr3	8802145	8923857	Mrps28	0	1	1	2	TRUE			Gm15417
chr10	116581555	116581921	chr10	116485159	116581511	Cnot2	-45	1	1	2	TRUE			Hoxb3					chr3	9249808	9250505	chr3	9250566	9285332	Zbtb10	62	1	1	2	TRUE			Snapin
chr10	116596548	116596698	chr10	116485159	116581511	Cnot2	-15038	1	1	2	TRUE			D030028A08Rik					chr3	14578589	14579158	chr3	14578670	14606309	E2f5	0	1	1	2	TRUE			Chtop
chr10	116735701	116735971	chr10	116729252	116739760	4930579P08Rik	0	1	1	2	TRUE			Sp6					chr3	16183027	16183566	chr3	16183164	16217037	Ythdf3	0	1	1	2	TRUE			Gabpb2
chr10	117316021	117316220	chr10	117287794	117292868	Lyz1	-23154	1	1	2	TRUE			Tbkbp1					chr3	27153754	27154010	chr3	27097221	27153854	Ect2	0	1	1	2	TRUE			Rprd2
chr10	117594595	117594895	chr10	117629499	117687352	Cpm	34605	1	1	2	TRUE			Npepps					chr3	27938723	27939286	chr3	27938679	28133362	Pld1	0	1	1	2	TRUE			C920021L13Rik
chr10	117693248	117693774	chr10	117688874	117710758	Mdm2	0	1	1	2	TRUE			Socs7					chr3	28704233	28704526	chr3	28697902	28728360	Slc2a2	0	1	1	2	TRUE			Anp32e
chr10	118594717	118594905	chr10	118502034	118556525	Ifngas1	-38193	1	1	2	TRUE			Arhgap23					chr3	28805417	28805677	chr3	28805507	28807424	Rpl22l1	0	1	1	2	TRUE			Polr3gl
chr10	118696160	118696571	chr10	118714480	118715726	Gm33337	17910	1	1	2	TRUE			Srcin1					chr3	31061227	31061639	chr3	30995770	31052740	Prkci	-8488	1	1	2	TRUE			Bcl9
chr10	119287229	119287683	chr10	119320233	119331862	4930477N07Rik	32551	1	1	2	TRUE			2410003L11Rik					chr3	33799773	33800453	chr3	33800182	33814860	Ttc14	0	1	1	2	TRUE			Wdr3
chr10	119453508	119453755	chr10	119454033	120077156	Grip1	279	1	1	2	TRUE			Epop					chr3	36000465	36000723	chr3	35959305	36000678	Mccc1	0	1	1	2	TRUE			Cd2
chr10	119454201	119454433	chr10	119454033	120077156	Grip1	0	1	1	2	TRUE			Cwc25					chr3	36151015	36151372	chr3	36151079	36170341	Zfp267	0	1	1	2	TRUE			Atp1a1
chr10	119784603	119785336	chr10	119454033	120077156	Grip1	0	1	1	2	TRUE			Lasp1					chr3	36571984	36572276	chr3	36564864	36573038	Ccna2	0	1	1	2	TRUE			Ngf
chr10	119859921	119860380	chr10	119454033	120077156	Grip1	0	1	1	2	TRUE			Plxdc1					chr3	36862900	36863425	chr3	36863105	37053033	4932438A13Rik	0	1	1	2	TRUE			Csde1
chr10	120048829	120049087	chr10	119454033	120077156	Grip1	0	1	1	2	TRUE			Neurod2					chr3	40846634	40846985	chr3	40818064	40846854	Mfsd8	0	1	1	2	TRUE			Magi3
chr10	120105280	120105580	chr10	120083607	120112965	Helb	0	1	1	2	TRUE			Msl1					chr3	53463298	53463727	chr3	53451995	53463258	Nhlrc3	-41	1	1	2	TRUE			Lrig2
chr10	121310467	121310736	chr10	121263819	121311396	Tbc1d30	0	1	1	2	TRUE			Rara					chr3	54807532	54808152	chr3	54803114	54807791	Rfxap	0	1	1	2	TRUE			Slc16a1
chr10	121321759	121322002	chr10	121263819	121351644	Tbc1d30	0	1	1	2	TRUE			Igfbp4					chr3	58416797	58417081	chr3	58414719	58466787	Tsc22d2	0	1	1	2	TRUE			Ddx20
chr10	121430302	121430459	chr10	121410350	121476250	Rassf3	0	1	1	2	TRUE			Krt222					chr3	58525582	58525990	chr3	58521970	58525884	Serp1	0	1	1	2	TRUE			Cept1
chr10	121475617	121475941	chr10	121410350	121476250	Rassf3	0	1	1	2	TRUE			Krt24					chr3	63964525	63964784	chr3	63942323	63964733	Slc33a1	0	1	1	2	TRUE			Lrif1
chr10	121485266	121485525	chr10	121410350	121476250	Rassf3	-9017	1	1	2	TRUE			Gm11567					chr3	75956568	75957200	chr3	75876182	75956949	Golim4	0	1	1	2	TRUE			Ahcyl1
chr10	121706969	121707456	chr10	121641700	121693914	D930020B18Rik	-13056	1	1	2	TRUE			Krt19					chr3	81070691	81072112	chr3	81036415	81214040	Pdgfc	0	1	1	2	TRUE			Gstm7
chr10	121916793	121916942	chr10	121780990	122047315	Srgap1	0	1	1	2	TRUE			Hap1					chr3	83055279	83055795	chr3	83055537	83072291	Plrg1	0	1	1	2	TRUE			Gstm1
chr10	121938842	121939025	chr10	121780990	122047315	Srgap1	0	1	1	2	TRUE			Rab5c					chr3	86224119	86224414	chr3	86224689	86746710	Lrba	276	1	1	2	TRUE			Ampd2
chr10	121944430	121944797	chr10	121780990	122047315	Srgap1	0	1	1	2	TRUE			Stat5a					chr3	87906013	87906329	chr3	87906320	87916132	Hdgf	0	1	1	2	TRUE			Gnai3
chr10	122046965	122047483	chr10	121780990	122047315	Srgap1	0	1	1	2	TRUE			Atp6v0a1					chr3	88138493	88138818	chr3	88142371	88172091	Mef2d	3554	1	1	2	TRUE			Atxn7l2
chr10	122391507	122392345	chr10	122448498	122453453	Avpr1a	56154	1	1	2	TRUE			Coasy					chr3	88141975	88142405	chr3	88142371	88172091	Mef2d	0	1	1	2	TRUE			Tmem167b
chr10	122631839	122632225	chr10	122648338	122648435	Mir6412	16114	1	1	2	TRUE			Ramp2					chr3	88177546	88178227	chr3	88171559	88177785	1700113A16Rik	0	1	1	2	TRUE			Wdr47
chr10	122679111	122679476	chr10	122678761	122921974	Ppm1h	0	1	1	2	TRUE			Psme3					chr3	88296661	88297294	chr3	88282754	88296838	Tsacc	0	1	1	2	TRUE			Gpsm2
chr10	122693761	122693925	chr10	122678761	122921974	Ppm1h	0	1	1	2	TRUE			Aoc3					chr3	88552956	88553699	chr3	88549818	88552951	Lamtor2	-6	1	1	2	TRUE			Rnpc3
chr10	122913075	122913231	chr10	122678761	122921974	Ppm1h	0	1	1	2	TRUE			Aarsd1					chr3	88685468	88685983	chr3	88685786	88712933	Khdc4	0	1	1	2	TRUE			Alg14
chr10	123496677	123497017	chr10	123264075	123741204	Tafa2	0	1	1	2	TRUE			Ptges3l					chr3	88950037	88950941	chr3	88920802	88950282	Dap3	0	1	1	2	TRUE			Mir760
chr10	123626866	123627028	chr10	123264075	123741204	Tafa2	0	1	1	2	TRUE			Etv4					chr3	89393699	89394510	chr3	89391863	89398779	Gm15417	0	1	1	2	TRUE			Snhg8
chr10	125903692	125903919	chr10	125966218	126015359	Lrig3	62300	1	1	2	TRUE			Fzd2					chr3	90490766	90491147	chr3	90488025	90491013	Snapin	0	1	1	2	TRUE			Larp7
chr10	126040810	126040999	chr10	125966218	126015359	Lrig3	-25452	1	1	2	TRUE			Kif18b					chr3	90509086	90509639	chr3	90498538	90509498	Chtop	0	1	1	2	TRUE			Gar1
chr10	126681054	126681305	chr10	126710281	126710391	Mir378d	28977	1	1	2	TRUE			Plcd3					chr3	95217298	95217670	chr3	95181765	95217942	Gabpb2	0	1	1	2	TRUE			Gstcd
chr10	126759092	126759338	chr10	126788850	126793710	4930484H19Rik	29513	1	1	2	TRUE			Map3k14					chr3	95819367	95819861	chr3	95759872	95818953	Rprd2	-415	1	1	2	TRUE			Adh5
chr10	127004752	127004911	chr10	127000708	127020994	Avil	0	1	1	2	TRUE			Arhgap27					chr3	95882208	95882548	chr3	95871521	95889093	C920021L13Rik	0	1	1	2	TRUE			Kyat3
chr10	127091537	127091774	chr10	127078906	127093170	Agap2	0	1	1	2	TRUE			Plekhm1					chr3	95951050	95951354	chr3	95929256	95947387	Anp32e	-3664	1	1	2	TRUE			Hs2st1
chr10	127165408	127166335	chr10	127165155	127168523	B4galnt1	0	1	1	2	TRUE			Efcab3					chr3	96576591	96576964	chr3	96577871	96594181	Polr3gl	908	1	1	2	TRUE			Odf2l
chr10	127177870	127178254	chr10	127171392	127180582	Slc26a10	0	1	1	2	TRUE			Tlk2					chr3	97227487	97227884	chr3	97203661	97227364	Bcl9	-124	1	1	2	TRUE			Spata1
chr10	127326561	127326807	chr10	127321963	127329947	Arhgap9	0	1	1	2	TRUE			Mrc2					chr3	100162349	100162624	chr3	100138179	100162407	Wdr3	0	1	1	2	TRUE			Adgrl2
chr10	127380338	127380510	chr10	127380667	127499384	R3hdm2	158	1	1	2	TRUE			Marchf10					chr3	101300033	101300295	chr3	101275907	101287939	Cd2	-12095	1	1	2	TRUE			Gipc2
chr10	127534747	127534939	chr10	127525472	127534559	Nxph4	-189	1	1	2	TRUE			Tanc2					chr3	101604185	101604810	chr3	101576218	101604707	Atp1a1	0	1	1	2	TRUE			Rabggtb
chr10	127666765	127666970	chr10	127660917	127666703	Nab2	-63	1	1	2	TRUE			Ace3					chr3	102430394	102430684	chr3	102469918	102521013	Ngf	39235	1	1	2	TRUE			Acadm
chr10	127722014	127722165	chr10	127705255	127720940	Myo1a	-1075	1	1	2	TRUE			Map3k3					chr3	103020350	103021056	chr3	103020545	103058186	Csde1	0	1	1	2	TRUE			Tyw3
chr10	128303977	128304333	chr10	128303334	128321358	Pan2	0	1	1	2	TRUE			Tex2					chr3	104220407	104220807	chr3	104013264	104220406	Magi3	-2	1	1	2	TRUE			Rab2a
chr10	128313886	128314120	chr10	128303334	128321358	Pan2	0	1	1	2	TRUE			Cep95					chr3	104511867	104512198	chr3	104453982	104511918	Lrig2	0	1	1	2	TRUE			Gm8273
chr10	128381079	128381519	chr10	128377123	128394006	Ankrd52	0	1	1	2	TRUE			1810010H24Rik					chr3	104638531	104638803	chr3	104638663	104658462	Slc16a1	0	1	1	2	TRUE			Plekhf2
chr10	128388780	128388985	chr10	128377123	128394006	Ankrd52	0	1	1	2	TRUE			Cacng4					chr3	105687353	105687742	chr3	105678461	105687571	Ddx20	0	1	1	2	TRUE			Rbm12b2
chr10	128411486	128411740	chr10	128411615	128441441	Rnf41	0	1	1	2	TRUE			Gm11650					chr3	106547474	106547879	chr3	106502259	106547625	Cept1	0	1	1	2	TRUE			Nbn
chr10	128511741	128512076	chr10	128510249	128525859	Esyt1	0	1	1	2	TRUE			Prkca					chr3	106721601	106722256	chr3	106684986	106736576	Lrif1	0	1	1	2	TRUE			Prdm13
chr10	128547442	128547970	chr10	128543559	128547746	Zc3h10	0	1	1	2	TRUE			E030025P04Rik					chr3	107696419	107696802	chr3	107663119	107696560	Ahcyl1	0	1	1	2	TRUE			4930528A17Rik
chr10	128646118	128646276	chr10	128645883	128649811	Gm26876	0	1	1	2	TRUE			Rgs9					chr3	107922122	107922390	chr3	107926333	107931614	Gstm7	3944	1	1	2	TRUE			Ufl1
chr10	128923058	128923317	chr10	128919913	128923524	Bloc1s1	0	1	1	2	TRUE			Arsg					chr3	108017644	108018141	chr3	108012249	108017973	Gstm1	0	1	1	2	TRUE			C9orf72
chr10	129340945	129341119	chr10	129332882	129333818	Olfr781	-7128	1	1	2	TRUE			Prkar1a					chr3	108085328	108085717	chr3	108074058	108085402	Ampd2	0	1	1	2	TRUE			Topors
chr10	129593699	129594012	chr10	129607546	129608479	Olfr796	13535	1	1	2	TRUE			Fam20a					chr3	108145739	108146226	chr3	108107274	108146152	Gnai3	0	1	1	2	TRUE			Aptx
chr10	129978159	129978359	chr10	129974604	129975567	Gm10310	-2593	1	1	2	TRUE			Gm11682					chr3	108210520	108210855	chr3	108202227	108210527	Atxn7l2	0	1	1	2	TRUE			Gm6297
chr10	130187204	130187475	chr10	130179936	130180878	Olfr826	-6327	1	1	2	TRUE			2610035D17Rik					chr3	108562299	108563112	chr3	108556424	108562466	Tmem167b	0	1	1	2	TRUE			Smu1
chr10	130523704	130523892	chr10	130471820	130497379	Vmn2r87	-26326	1	1	2	TRUE			4732490B19Rik					chr3	108591183	108591637	chr3	108591277	108645719	Wdr47	0	1	1	2	TRUE			B4galt1
chr11	3291472	3291764	chr11	3239901	3462990	Mir3470a	0	1	1	2	TRUE			Slc39a11					chr3	108722108	108722385	chr3	108678637	108722299	Gpsm2	0	1	1	2	TRUE			Bag1
chr11	3337719	3337875	chr11	3239901	3462990	Mir3470a	0	1	1	2	TRUE			Cdc42ep4					chr3	113629707	113630163	chr3	113605066	113630149	Rnpc3	0	1	1	2	TRUE			Nfx1
chr11	3409078	3409238	chr11	3239901	3462990	Mir3470a	0	1	1	2	TRUE			Sdk2					chr3	121291580	121292077	chr3	121291739	121363094	Alg14	0	1	1	2	TRUE			Myorg
chr11	3435370	3435601	chr11	3239901	3462990	Mir3470a	0	1	1	2	TRUE			4932435O22Rik					chr3	122293007	122293659	chr3	122293584	122293703	Mir760	0	1	1	2	TRUE			Ccl27a
chr11	3495219	3495451	chr11	3494271	3504821	Inpp5j	0	1	1	2	TRUE			Rpl38					chr3	123508146	123508930	chr3	123507551	123508336	Snhg8	0	1	1	2	TRUE			4933409K07Rik
chr11	3539088	3539334	chr11	3517521	3539292	Smtn	0	1	1	2	TRUE			Gprc5c					chr3	127552982	127553449	chr3	127536713	127553349	Larp7	0	1	1	2	TRUE			Tln1
chr11	3576822	3577180	chr11	3517521	3539292	Smtn	-37531	1	1	2	TRUE			Rab37					chr3	129831110	129831366	chr3	129824911	129831396	Gar1	0	1	1	2	TRUE			Glipr2
chr11	3649167	3649389	chr11	3649436	3690477	Morc2a	48	1	1	2	TRUE			Slc9a3r1					chr3	133091600	133092162	chr3	132981749	133091825	Gstcd	0	1	1	2	TRUE			Rnf38
chr11	3834520	3834921	chr11	3703730	3863903	Osbp2	0	1	1	2	TRUE			Grb2					chr3	138442942	138443241	chr3	138437199	138455499	Adh5	0	1	1	2	TRUE			Zcchc7
chr11	3863527	3863699	chr11	3703730	3863903	Osbp2	0	1	1	2	TRUE			Llgl2					chr3	142700864	142701146	chr3	142701047	142744911	Kyat3	0	1	1	2	TRUE			Shb
chr11	4005110	4005337	chr11	3983635	3999328	Gal3st1	-5783	1	1	2	TRUE			Sap30bp					chr3	144570195	144570664	chr3	144429700	144570216	Hs2st1	0	1	1	2	TRUE			Trmo
chr11	4071663	4071918	chr11	4064852	4078990	Sec14l3	0	1	1	2	TRUE			Itgb4					chr3	145118520	145118788	chr3	145118588	145153915	Odf2l	0	1	1	2	TRUE			Alg2
chr11	4160134	4160548	chr11	4141123	4160293	Ccdc157	0	1	1	2	TRUE			Unc13d					chr3	146499466	146499898	chr3	146457201	146499793	Spata1	0	1	1	2	TRUE			Nipsnap3b
chr11	4187027	4187173	chr11	4186832	4215505	Tbc1d10a	0	1	1	2	TRUE			Acox1					chr3	148989476	148989886	chr3	148815585	148954635	Adgrl2	-34842	1	1	2	TRUE			Pappa
chr11	4253347	4253706	chr11	4257567	4272514	Lif	3862	1	1	2	TRUE			Evpl					chr3	152122363	152122869	chr3	152093840	152165900	Gipc2	0	1	1	2	TRUE			Tle1
chr11	4280014	4280231	chr11	4285467	4304148	Gm11958	5237	1	1	2	TRUE			Foxj1					chr3	153912721	153913099	chr3	153907288	153912966	Rabggtb	0	1	1	2	TRUE			Kdm4c
chr11	4597948	4598124	chr11	4480867	4594815	Mtmr3	-3134	1	1	2	TRUE			Qrich2					chr3	153944238	153944740	chr3	153922352	153944643	Acadm	0	1	1	2	TRUE			Frem1
chr11	4979685	4980036	chr11	4947520	5042794	Ap1b1	0	1	1	2	TRUE			Sphk1					chr3	154596679	154597242	chr3	154576519	154597098	Tyw3	0	1	1	2	TRUE			Psip1
chr11	5185753	5186588	chr11	5191552	5261610	Kremen1	4965	1	1	2	TRUE			Snhg20					chr4	8513907	8514317	chr4	8535643	8607702	Rab2a	21327	1	1	2	TRUE			Ccdc171
chr11	5521364	5521602	chr11	5520640	5525993	Xbp1	0	1	1	2	TRUE			Septin9					chr4	8647241	8647555	chr4	8646962	8647457	Gm8273	0	1	1	2	TRUE			Focad
chr11	5777647	5777801	chr11	5762149	5784710	Ube2d-ps	0	1	1	2	TRUE			Gm11733					chr4	10958046	10958778	chr4	10988661	11007619	Plekhf2	29884	1	1	2	TRUE			Klhl9
chr11	5799247	5799401	chr11	5788482	5800980	Dbnl	0	1	1	2	TRUE			Tmc8					chr4	10959248	10959503	chr4	10988661	11007619	Plekhf2	29159	1	1	2	TRUE			Gm13276
chr11	6071013	6071236	chr11	5969665	6065748	Camk2b	-5266	1	1	2	TRUE			Socs3					chr4	11007377	11008004	chr4	10988661	11007619	Plekhf2	0	1	1	2	TRUE			Gm13278
chr11	6071381	6071553	chr11	5969665	6065748	Camk2b	-5634	1	1	2	TRUE			Pgs1					chr4	12089250	12089539	chr4	12089369	12096271	Rbm12b2	0	1	1	2	TRUE			Gm12708
chr11	6266730	6266879	chr11	6257544	6267729	Ddx56	0	1	1	2	TRUE			Cyth1					chr4	15958054	15958408	chr4	15957966	15992589	Nbn	0	1	1	2	TRUE			Jak1
chr11	6753811	6753965	chr11	6716000	6720037	Gm11981	-33775	1	1	2	TRUE			C1qtnf1					chr4	21584751	21585140	chr4	21677479	21685963	Prdm13	92340	1	1	2	TRUE			Mier1
chr11	7213673	7214253	chr11	7206090	7213923	Igfbp3	0	1	1	2	TRUE			Engase					chr4	21847598	21848316	chr4	21846326	21848448	4930528A17Rik	0	1	1	2	TRUE			Oma1
chr11	8495955	8496108	chr11	8431651	8664535	Tns3	0	1	1	2	TRUE			Rbfox3					chr4	25281678	25282006	chr4	25247148	25281821	Ufl1	0	1	1	2	TRUE			Mrpl37
chr11	8540322	8540469	chr11	8431651	8664535	Tns3	0	1	1	2	TRUE			Cbx8					chr4	35225915	35226428	chr4	35191284	35225836	C9orf72	-80	1	1	2	TRUE			Ndc1
chr11	8948437	8948589	chr11	8993136	9011191	Hus1	44548	1	1	2	TRUE			Cbx4					chr4	40269640	40269936	chr4	40259605	40269841	Topors	0	1	1	2	TRUE			Czib
chr11	9189633	9189883	chr11	9191941	9684259	Abca13	2059	1	1	2	TRUE			Tbc1d16					chr4	40702906	40703176	chr4	40682077	40702916	Aptx	0	1	1	2	TRUE			Btf3l4
chr11	9365063	9365373	chr11	9191941	9684259	Abca13	0	1	1	2	TRUE			Rnf213					chr4	40722278	40723181	chr4	40720153	40722317	Gm6297	0	1	1	2	TRUE			Nrd1
chr11	11115546	11115783	chr11	11114015	11263526	Vwc2	0	1	1	2	TRUE			Nptx1					chr4	40757628	40757906	chr4	40735648	40757885	Smu1	0	1	1	2	TRUE			Foxd2os
chr11	11115987	11116396	chr11	11114015	11263526	Vwc2	0	1	1	2	TRUE			Rptor					chr4	40853574	40854354	chr4	40804601	40853795	B4galt1	0	1	1	2	TRUE			Mob3c
chr11	11562660	11563310	chr11	11557409	11579460	Gm11998	0	1	1	2	TRUE			Tepsin					chr4	40948185	40948508	chr4	40936397	40948294	Bag1	0	1	1	2	TRUE			Nsun4
chr11	11611847	11612094	chr11	11589222	11627838	4930512M02Rik	0	1	1	2	TRUE			2810410L24Rik					chr4	40970901	40971205	chr4	40970905	41013873	Nfx1	0	1	1	2	TRUE			Lrrc41
chr11	11685069	11685394	chr11	11642202	11685635	Gm11999	0	1	1	2	TRUE			Bahcc1					chr4	41502802	41503313	chr4	41495600	41503075	Myorg	0	1	1	2	TRUE			Pik3r3
chr11	12025957	12026618	chr11	11930498	12027971	Grb10	0	1	1	2	TRUE			Mrpl12					chr4	41773465	41774211	chr4	41769469	41774101	Ccl27a	0	1	1	2	TRUE			Gpbp1l1
chr11	12181125	12181316	chr11	12236675	12412140	Cobl	55360	1	1	2	TRUE			Slc25a10					chr4	42262692	42263097	chr4	42153452	42462993	4933409K07Rik	0	1	1	2	TRUE			Tesk2
chr11	17159618	17159781	chr11	17159297	17200380	Ppp3r1	0	1	1	2	TRUE			Myadml2					chr4	43562234	43562622	chr4	43531512	43562583	Tln1	0	1	1	2	TRUE			Kif2c
chr11	17216854	17217188	chr11	17211892	17235200	Wdr92	0	1	1	2	TRUE			Lrrc45					chr4	43957361	43957752	chr4	43957701	43979118	Glipr2	0	1	1	2	TRUE			Slc2a1
chr11	17217375	17217537	chr11	17211892	17235200	Wdr92	0	1	1	2	TRUE			Cbr2					chr4	44140577	44140960	chr4	44126215	44167435	Rnf38	0	1	1	2	TRUE			Ybx1
chr11	18052123	18052415	chr11	18095985	18103385	Gm12018	43571	1	1	2	TRUE			Ccdc57					chr4	44167753	44168358	chr4	44126215	44167946	Rnf38	0	1	1	2	TRUE			Cap1
chr11	18969981	18970130	chr11	18880427	19018969	Meis1	0	1	1	2	TRUE			Tex19.2					chr4	44756546	44756949	chr4	44756558	44932214	Zcchc7	0	1	1	2	TRUE			Macf1
chr11	19860992	19861168	chr11	19924441	20022597	Spred2	63274	1	1	2	TRUE			Ogfod3					chr4	45530800	45531374	chr4	45423275	45530828	Shb	0	1	1	2	TRUE			Mtf1
chr11	20032041	20032237	chr11	19924441	20022597	Spred2	-9445	1	1	2	TRUE			Metrnl					chr4	46389115	46389473	chr4	46376974	46389423	Trmo	0	1	1	2	TRUE			Zc3h12a
chr11	20032549	20033273	chr11	19924441	20022597	Spred2	-9953	1	1	2	TRUE			Rab10os					chr4	47474234	47474678	chr4	47469832	47474367	Alg2	0	1	1	2	TRUE			Stk40
chr11	20054692	20055073	chr11	20062303	20112951	Actr2	7231	1	1	2	TRUE			Rab10					chr4	53011855	53012276	chr4	53011879	53022060	Nipsnap3b	0	1	1	2	TRUE			Map7d1
chr11	20112720	20113037	chr11	20062303	20112951	Actr2	0	1	1	2	TRUE			Gm26520					chr4	65125920	65126384	chr4	65124173	65357509	Pappa	0	1	1	2	TRUE			Sfpq
chr11	21172514	21172668	chr11	21091323	21150327	Peli1	-22188	1	1	2	TRUE			Kif3c					chr4	72200614	72201156	chr4	72109944	72200893	Tle1	0	1	1	2	TRUE			1700080G11Rik
chr11	21248180	21248380	chr11	21239031	21321133	Vps54	0	1	1	2	TRUE			Dtnb					chr4	74251791	74252196	chr4	74242496	74405864	Kdm4c	0	1	1	2	TRUE			Csmd2
chr11	21370648	21370833	chr11	21321125	21371267	Ugp2	0	1	1	2	TRUE			Dnmt3a					chr4	82926728	82927003	chr4	82897919	83021102	Frem1	0	1	1	2	TRUE			Ak2
chr11	21993434	21993582	chr11	21994763	22001651	Otx1	1182	1	1	2	TRUE			LOC105244649					chr4	83486205	83486649	chr4	83455680	83486463	Psip1	0	1	1	2	TRUE			Bsdc1
chr11	22234031	22234597	chr11	22005825	22286795	Ehbp1	0	1	1	2	TRUE			Gm31938					chr4	83525405	83525820	chr4	83525544	83866143	Ccdc171	0	1	1	2	TRUE			Ccdc28b
chr11	22286553	22286997	chr11	22005825	22286795	Ehbp1	0	1	1	2	TRUE			Sf3b6					chr4	88094438	88094884	chr4	88094629	88411011	Focad	0	1	1	2	TRUE			Khdrbs1
chr11	22506750	22507447	chr11	22512282	22519231	Tmem17	4836	1	1	2	TRUE			Ubxn2a					chr4	88722224	88722495	chr4	88718291	88722508	Klhl9	0	1	1	2	TRUE			Ptp4a2
chr11	22841841	22842002	chr11	22834738	22859735	B3gnt2	0	1	1	2	TRUE			Atad2b					chr4	88785084	88785640	chr4	88785053	88786515	Gm13276	0	1	1	2	TRUE			Laptm5
chr11	23143481	23143638	chr11	23152139	23166375	1700061J23Rik	8502	1	1	2	TRUE			Klhl29					chr4	88790904	88791414	chr4	88790894	88792356	Gm13278	0	1	1	2	TRUE			Gm42321
chr11	23451386	23451730	chr11	23306894	23490560	Usp34	0	1	1	2	TRUE			Apob					chr4	95161340	95161683	chr4	95193303	95209731	Gm12708	31621	1	1	2	TRUE			Sesn2
chr11	23840698	23840869	chr11	23862645	23895270	Papolg	21777	1	1	2	TRUE			Rhob					chr4	101265030	101265364	chr4	101151973	101265282	Jak1	0	1	1	2	TRUE			Wasf2
chr11	24163344	24163671	chr11	24078055	24168435	Bcl11a	0	1	1	2	TRUE			Sdc1					chr4	101292487	101292914	chr4	101151973	101265282	Jak1	-27206	1	1	2	TRUE			Pigv
chr11	24558084	24558240	chr11	24481908	24569951	4933430M04Rik	0	1	1	2	TRUE			Osr1					chr4	103114332	103114699	chr4	103114389	103165754	Mier1	0	1	1	2	TRUE			Hmgn2
chr11	26031501	26031681	chr11	25616845	26210576	5730522E02Rik	0	1	1	2	TRUE			Rdh14					chr4	103313698	103314109	chr4	103313845	103366428	Oma1	0	1	1	2	TRUE			Pdik1l
chr11	26175620	26175985	chr11	25616845	26210576	5730522E02Rik	0	1	1	2	TRUE			7420701I03Rik					chr4	107066644	107067188	chr4	107055873	107066866	Mrpl37	0	1	1	2	TRUE			Paqr7
chr11	26426673	26427341	chr11	26387083	26471883	Fancl	0	1	1	2	TRUE			Cyria					chr4	107367745	107368069	chr4	107368046	107416345	Ndc1	0	1	1	2	TRUE			Mtfr1l
chr11	26453333	26453505	chr11	26387083	26471883	Fancl	0	1	1	2	TRUE			4921511I17Rik					chr4	107889818	107890230	chr4	107889825	107897803	Czib	0	1	1	2	TRUE			Zfp46
chr11	26569383	26569538	chr11	26471401	26593920	Vrk2	0	1	1	2	TRUE			Gm35155					chr4	108833724	108834323	chr4	108814294	108834302	Btf3l4	0	1	1	2	TRUE			Ece1
chr11	26733034	26733363	chr11	26785107	26787859	Gm12070	51745	1	1	2	TRUE			Lratd1					chr4	109000498	109000896	chr4	109000654	109061771	Nrd1	0	1	1	2	TRUE			Ddost
chr11	28353425	28353713	chr11	28385683	28584324	Ccdc85a	31971	1	1	2	TRUE			4930448C13Rik					chr4	114908959	114909316	chr4	114909256	114921118	Foxd2os	0	1	1	2	TRUE			Capzb
chr11	28583939	28584219	chr11	28385683	28584324	Ccdc85a	0	1	1	2	TRUE			Lpin1					chr4	115828133	115828385	chr4	115828079	115836185	Mob3c	0	1	1	2	TRUE			Aldh4a1
chr11	29824656	29824900	chr11	29743050	30026033	Eml6	0	1	1	2	TRUE			Ntsr2					chr4	116053483	116053905	chr4	116033006	116053811	Nsun4	0	1	1	2	TRUE			Szrd1
chr11	30235731	30235935	chr11	30099394	30219772	Sptbn1	-15960	1	1	2	TRUE			Greb1					chr4	116075071	116075390	chr4	116075268	116097109	Lrrc41	0	1	1	2	TRUE			Casp9
chr11	30267079	30267751	chr11	30267457	30280625	Gm8098	0	1	1	2	TRUE			Kcnf1					chr4	116221101	116221619	chr4	116221415	116303056	Pik3r3	0	1	1	2	TRUE			Prdm2
chr11	31035950	31036205	chr11	30954397	31102704	Asb3	0	1	1	2	TRUE			Odc1					chr4	116557104	116557694	chr4	116557657	116593902	Gpbp1l1	0	1	1	2	TRUE			Dhrs3
chr11	31639943	31640113	chr11	31665149	31671862	Bod1	25037	1	1	2	TRUE			Hpcal1					chr4	116720658	116721049	chr4	116720954	116804248	Tesk2	0	1	1	2	TRUE			Tnfrsf1b
chr11	31695616	31695831	chr11	31665149	31671862	Bod1	-23755	1	1	2	TRUE			Gm9222					chr4	117189933	117190570	chr4	117159635	117182624	Kif2c	-7310	1	1	2	TRUE			Miip
chr11	31989835	31990112	chr11	31965632	31979651	4930524B15Rik	-10185	1	1	2	TRUE			Zfp996					chr4	119108604	119109223	chr4	119108744	119137329	Slc2a1	0	1	1	2	TRUE			Fbxo6
chr11	31998495	31998657	chr11	32000418	32033414	Nsg2	1762	1	1	2	TRUE			5730507C01Rik					chr4	119294518	119294793	chr4	119277326	119294513	Ybx1	-6	1	1	2	TRUE			Mtor
chr11	32039231	32039479	chr11	32000418	32059211	Nsg2	0	1	1	2	TRUE			Gm5784					chr4	122885874	122886476	chr4	122859047	122886076	Cap1	0	1	1	2	TRUE			Tardbp
chr11	32176548	32176694	chr11	32188996	32200279	Il9r	12303	1	1	2	TRUE			Gm38538					chr4	123572767	123573075	chr4	123349632	123684360	Macf1	0	1	1	2	TRUE			Casz1
chr11	32221212	32221436	chr11	32209584	32222293	Rhbdf1	0	1	1	2	TRUE			2410018L13Rik					chr4	124802166	124802576	chr4	124802548	124849800	Mtf1	0	1	1	2	TRUE			Nmnat1
chr11	32435635	32435925	chr11	32347839	32428188	Sh3pxd2b	-7448	1	1	2	TRUE			Gm21297					chr4	125127408	125128038	chr4	125118413	125127881	Zc3h12a	0	1	1	2	TRUE			H6pd
chr11	32455196	32455652	chr11	32455369	32518709	Ubtd2	0	1	1	2	TRUE			Taf1b					chr4	126110356	126110709	chr4	126103956	126141029	Stk40	0	1	1	2	TRUE			Rere
chr11	32579379	32579927	chr11	32533265	32624588	Stk10	0	1	1	2	TRUE			Mboat2					chr4	126227258	126227588	chr4	126232167	126256304	Map7d1	4580	1	1	2	TRUE			Per3
chr11	33071073	33071270	chr11	33116977	33147400	Fgf18	45708	1	1	2	TRUE			Gm29687					chr4	127021113	127021389	chr4	127021300	127031236	Sfpq	0	1	1	2	TRUE			Espn
chr11	33162397	33162585	chr11	33152497	33163206	Npm1	0	1	1	2	TRUE			Cmpk2					chr4	127520876	127521124	chr4	127474840	127476842	1700080G11Rik	-44035	1	1	2	TRUE			Prdm16
chr11	33623368	33623831	chr11	33629340	33680682	Kcnip1	5510	1	1	2	TRUE			Gm9866					chr4	128165873	128166163	chr4	127988043	128567656	Csmd2	0	1	1	2	TRUE			Faap20
chr11	33780806	33780970	chr11	33629340	33843686	Kcnip1	0	1	1	2	TRUE			Sox11					chr4	128166529	128166964	chr4	127988043	128567656	Csmd2	0	1	1	2	TRUE			Mib2
chr11	34030302	34030502	chr11	33973960	34098554	4930469K13Rik	0	1	1	2	TRUE			Allc					chr4	128993073	128993491	chr4	128993223	129008723	Ak2	0	1	1	2	TRUE			Vwa1
chr11	34089950	34090104	chr11	33973960	34098554	4930469K13Rik	0	1	1	2	TRUE			Gm31508					chr4	129461308	129461706	chr4	129461678	129488432	Bsdc1	0	1	1	2	TRUE			Aurkaip1
chr11	34223164	34223561	chr11	34226820	34783905	Dock2	3260	1	1	2	TRUE			Myt1l					chr4	129624356	129625165	chr4	129619273	129623908	Ccdc28b	-449	1	1	2	TRUE			B3galt6
chr11	34767338	34767591	chr11	34226820	34783905	Dock2	0	1	1	2	TRUE			Pxdn					chr4	129742373	129742765	chr4	129703168	129742303	Khdrbs1	-71	1	1	2	TRUE			9430015G10Rik
chr11	34812528	34813228	chr11	34809184	34833641	Spdl1	0	1	1	2	TRUE			Tpo					chr4	129819793	129820096	chr4	129820478	129850003	Ptp4a2	383	1	1	2	TRUE			Ccl21c
chr11	35121280	35121556	chr11	35121455	35708507	Slit3	0	1	1	2	TRUE			Sntg2					chr4	130882989	130883273	chr4	130913315	130936148	Laptm5	30043	1	1	2	TRUE			Ccl19-ps2
chr11	35214936	35215293	chr11	35121455	35708507	Slit3	0	1	1	2	TRUE			2310016D03Rik					chr4	130913357	130914191	chr4	130913315	130936148	Laptm5	0	1	1	2	TRUE			Mterf1a
chr11	35247431	35247793	chr11	35121455	35708507	Slit3	0	1	1	2	TRUE			Tmem18					chr4	131718761	131719070	chr4	131694521	131710540	Gm42321	-8222	1	1	2	TRUE			Cyp51
chr11	35517884	35518058	chr11	35121455	35708507	Slit3	0	1	1	2	TRUE			Fam110c					chr4	132515385	132515733	chr4	132492806	132510456	Sesn2	-4930	1	1	2	TRUE			4930558F17Rik
chr11	35731937	35732337	chr11	35121455	35708507	Slit3	-23431	1	1	2	TRUE			6030469F06Rik					chr4	133130168	133130915	chr4	133130632	133198330	Wasf2	0	1	1	2	TRUE			Sema3e
chr11	35746139	35746314	chr11	35769494	35791285	Pank3	23181	1	1	2	TRUE			Bcap29					chr4	133672741	133673020	chr4	133661424	133673166	Pigv	0	1	1	2	TRUE			Magi2
chr11	35943928	35944206	chr11	35838398	35980527	Wwc1	0	1	1	2	TRUE			Ccdc71l					chr4	133967526	133968237	chr4	133964738	133967991	Hmgn2	0	1	1	2	TRUE			Abcb8
chr11	35979834	35980197	chr11	35838398	35980527	Wwc1	0	1	1	2	TRUE			Gm40376					chr4	134287373	134287942	chr4	134275004	134287846	Pdik1l	0	1	1	2	TRUE			Cdk5
chr11	36017051	36017272	chr11	36006655	36944241	Tenm2	0	1	1	2	TRUE			4933406C10Rik					chr4	134496771	134497359	chr4	134496760	134510237	Paqr7	0	1	1	2	TRUE			Rheb
chr11	36029075	36029326	chr11	36006655	36944241	Tenm2	0	1	1	2	TRUE			Atxn7l1					chr4	134534996	134535404	chr4	134525554	134535096	Mtfr1l	0	1	1	2	TRUE			Prkag2
chr11	37634180	37634555	chr11	37658988	37673166	Gm12128	24434	1	1	2	TRUE			Twist1					chr4	136285441	136286291	chr4	136284675	136293942	Zfp46	0	1	1	2	TRUE			4831440E17Rik
chr11	38486667	38486907	chr11	38491547	38520045	Gm12130	4641	1	1	2	TRUE			Hdac9					chr4	137861913	137862291	chr4	137862236	137965229	Ece1	0	1	1	2	TRUE			Gm5862
chr11	41884254	41885011	chr11	41910189	42000857	Gabrg2	25179	1	1	2	TRUE			Ahr					chr4	138304589	138304850	chr4	138304737	138312619	Ddost	0	1	1	2	TRUE			Ube3c
chr11	43213841	43214128	chr11	43149876	43262286	Atp10b	0	1	1	2	TRUE			Ankmy2					chr4	139192457	139192785	chr4	139192898	139291820	Capzb	114	1	1	2	TRUE			Gm5129
chr11	43499620	43499845	chr11	43474305	43491525	C1qtnf2	-8096	1	1	2	TRUE			Sostdc1					chr4	139622718	139623077	chr4	139622893	139649691	Aldh4a1	0	1	1	2	TRUE			Preb
chr11	43503986	43504474	chr11	43474305	43491525	C1qtnf2	-12462	1	1	2	TRUE			Crppa					chr4	141139523	141139916	chr4	141112977	141139796	Szrd1	0	1	1	2	TRUE			Zfp513
chr11	43529145	43529413	chr11	43528748	43586999	Ccnjl	0	1	1	2	TRUE			Meox2					chr4	141793354	141794034	chr4	141793611	141815978	Casp9	0	1	1	2	TRUE			Ppp1cb
chr11	43560108	43560253	chr11	43528748	43586999	Ccnjl	0	1	1	2	TRUE			Dgkb					chr4	143161929	143162357	chr4	143107390	143212709	Prdm2	0	1	1	2	TRUE			Ywhah
chr11	43618202	43618356	chr11	43596039	43601562	Fabp6	-16641	1	1	2	TRUE			Zfp277					chr4	144949874	144950196	chr4	144892826	144928209	Dhrs3	-21666	1	1	2	TRUE			Nkx1-1
chr11	43655112	43655278	chr11	43681997	43707193	Pwwp2a	26720	1	1	2	TRUE			Dock4					chr4	145240854	145241198	chr4	145212367	145246870	Tnfrsf1b	0	1	1	2	TRUE			Nelfa
chr11	43835565	43835755	chr11	43774604	43836489	Adra1b	0	1	1	2	TRUE			Immp2l					chr4	147868443	147868819	chr4	147860777	147868719	Miip	0	1	1	2	TRUE			Rnf4
chr11	44306600	44306777	chr11	44400062	44414677	Il12b	93286	1	1	2	TRUE			Gm2027					chr4	148151539	148151988	chr4	148145715	148151925	Fbxo6	0	1	1	2	TRUE			Rgs12
chr11	44890433	44890662	chr11	44618099	45008096	Ebf1	0	1	1	2	TRUE			Nrcam					chr4	148448311	148448585	chr4	148448581	148557685	Mtor	0	1	1	2	TRUE			D5Ertd579e
chr11	45769737	45771117	chr11	45808082	45842878	F630206G17Rik	36966	1	1	2	TRUE			Gm34304					chr4	148626545	148627099	chr4	148612381	148626996	Tardbp	0	1	1	2	TRUE			Wfs1
chr11	46166366	46166568	chr11	46148154	46166359	Nipal4	-8	1	1	2	TRUE			Foxg1					chr4	148940813	148941104	chr4	148804391	148945130	Casz1	0	1	1	2	TRUE			Fam184b
chr11	46242482	46242668	chr11	46193848	46312358	Cyfip2	0	1	1	2	TRUE			3110039M20Rik					chr4	149466841	149467108	chr4	149467568	149485172	Nmnat1	461	1	1	2	TRUE			1600023N17Rik
chr11	46410012	46410194	chr11	46404727	46407985	Fam71b	-2028	1	1	2	TRUE			Prkd1					chr4	150008568	150009216	chr4	149979473	150009023	H6pd	0	1	1	2	TRUE			Stim2
chr11	46604599	46604952	chr11	46607009	46629274	Dppa1	2058	1	1	2	TRUE			Coch					chr4	150281153	150281531	chr4	150281915	150621966	Rere	385	1	1	2	TRUE			Wdr19
chr11	46766323	46766507	chr11	46740222	46779578	Havcr1	0	1	1	2	TRUE			Strn3					chr4	151044655	151044960	chr4	151003654	151044665	Per3	0	1	1	2	TRUE			N4bp2
chr11	46815905	46816151	chr11	46810798	46844333	Timd4	0	1	1	2	TRUE			Ap4s1					chr4	152138727	152139021	chr4	152120875	152152389	Espn	0	1	1	2	TRUE			Fryl
chr11	47427985	47428573	chr11	46971078	47379325	Sgcd	-48661	1	1	2	TRUE			Hectd1					chr4	154312054	154312388	chr4	154316124	154636873	Prdm16	3737	1	1	2	TRUE			Fip1l1
chr11	48815792	48815948	chr11	48806403	48817391	Trim41	0	1	1	2	TRUE			Heatr5a					chr4	155249490	155249958	chr4	155249965	155256687	Faap20	8	1	1	2	TRUE			Clock
chr11	49250445	49250832	chr11	49244190	49263024	Mgat1	0	1	1	2	TRUE			Nubpl					chr4	155669167	155669542	chr4	155654467	155669219	Mib2	0	1	1	2	TRUE			Aasdh
chr11	49779337	49779879	chr11	49794154	49838620	Gfpt2	14276	1	1	2	TRUE			Akap6					chr4	155769970	155770392	chr4	155768494	155774561	Vwa1	0	1	1	2	TRUE			Polr2b
chr11	50145502	50145745	chr11	50131359	50172785	Tbc1d9b	0	1	1	2	TRUE			Npas3					chr4	155831356	155831624	chr4	155831268	155833098	Aurkaip1	0	1	1	2	TRUE			1700017L05Rik
chr11	50232974	50233177	chr11	50225334	50235103	Mgat4b	0	1	1	2	TRUE			Sptssa					chr4	155992464	155993280	chr4	155989465	155992678	B3galt6	0	1	1	2	TRUE			1700031L13Rik
chr11	50236813	50237078	chr11	50236460	50238532	Ltc4s	0	1	1	2	TRUE			Eapp					chr4	156109266	156110058	chr4	156109997	156127263	9430015G10Rik	0	1	1	2	TRUE			Cenpc1
chr11	50258031	50258366	chr11	50255634	50292336	Maml1	0	1	1	2	TRUE			Snx6					chr4_GL456350_random	205041	205454	chr4_GL456350_random	211324	212455	Ccl21c	5871	1	1	2	TRUE			Ythdc1
chr11	50349423	50350990	chr11	50357760	50359702	Cby3	6771	1	1	2	TRUE			Baz1a					chr4_JH584293_random	53329	53795	chr4_JH584293_random	21772	104925	Ccl19-ps2	0	1	1	2	TRUE			Rchy1
chr11	50475444	50475592	chr11	50389285	50431125	Rufy1	-44320	1	1	2	TRUE			Nfkbia					chr5	3893676	3894010	chr5	3890580	3893933	Mterf1a	0	1	1	2	TRUE			Scarb2
chr11	50602636	50602982	chr11	50602084	50807573	Adamts2	0	1	1	2	TRUE			Insm2					chr5	4104426	4104789	chr5	4080673	4104697	Cyp51	0	1	1	2	TRUE			2010109A12Rik
chr11	51024022	51024351	chr11	51027003	51027945	Olfr54	2653	1	1	2	TRUE			Ralgapa1					chr5	11094846	11095143	chr5	11109799	11126455	4930558F17Rik	14657	1	1	2	TRUE			Ccng2
chr11	51076480	51076658	chr11	51059224	51072799	Zfp354a	-3682	1	1	2	TRUE			Brms1l					chr5	14269799	14270304	chr5	14025275	14256689	Sema3e	-13111	1	1	2	TRUE			Mrpl1
chr11	51327620	51328044	chr11	51289919	51583925	Col23a1	0	1	1	2	TRUE			Gm19990					chr5	20701643	20701915	chr5	19227045	20704791	Magi2	0	1	1	2	TRUE			1700016H13Rik
chr11	51605983	51606335	chr11	51600099	51606881	Hnrnpab	0	1	1	2	TRUE			Mbip					chr5	24393578	24394625	chr5	24394155	24409947	Abcb8	0	1	1	2	TRUE			Aff1
chr11	52417524	52418030	chr11	52396427	52408723	9530068E07Rik	-8802	1	1	2	TRUE			Nkx2-9					chr5	24423579	24423879	chr5	24418227	24423564	Cdk5	-16	1	1	2	TRUE			Gbp11
chr11	52744064	52744244	chr11	52764705	53187347	Fstl4	20462	1	1	2	TRUE			Pax9					chr5	24842387	24843001	chr5	24802822	24842361	Rheb	-27	1	1	2	TRUE			Zfp644
chr11	53478857	53479076	chr11	53476577	53480195	Sowaha	0	1	1	2	TRUE			Foxa1					chr5	25010574	25011099	chr5	24862734	25100642	Prkag2	0	1	1	2	TRUE			Dipk1a
chr11	53487133	53487294	chr11	53476577	53480195	Sowaha	-6939	1	1	2	TRUE			Ttc6					chr5	25498976	25499786	chr5	25499796	25504473	4831440E17Rik	11	1	1	2	TRUE			Gtpbp6
chr11	53735520	53735803	chr11	53720793	53725103	Il5	-10418	1	1	2	TRUE			Sstr1					chr5	26021237	26021516	chr5	26018420	26022891	Gm5862	0	1	1	2	TRUE			Fbrsl1
chr11	53819236	53819514	chr11	53785488	53859256	Gm12216	0	1	1	2	TRUE			Clec14a					chr5	29568979	29569254	chr5	29569241	29676077	Ube3c	0	1	1	2	TRUE			Ulk1
chr11	54326532	54326940	chr11	54303823	54361539	Acsl6	0	1	1	2	TRUE			Mia2					chr5	29735614	29735927	chr5	29735333	29735936	Gm5129	0	1	1	2	TRUE			Hscb
chr11	54683141	54683398	chr11	54522844	54699286	Rapgef6	0	1	1	2	TRUE			Lrfn5					chr5	30959783	30960047	chr5	30951666	30960327	Preb	0	1	1	2	TRUE			Ttc28
chr11	54866509	54866691	chr11	54866382	54870506	Hint1	0	1	1	2	TRUE			Mdga2					chr5	31202025	31202504	chr5	31198980	31202042	Zfp513	0	1	1	2	TRUE			Tpst2
chr11	55038952	55039107	chr11	54978952	55033471	Anxa6	-5482	1	1	2	TRUE			Dnaaf2					chr5	32458785	32459322	chr5	32458969	32493712	Ppp1cb	0	1	1	2	TRUE			Coro1c
chr11	55396384	55396625	chr11	55394158	55420080	Sparc	0	1	1	2	TRUE			Klhdc1					chr5	33018530	33019088	chr5	33018815	33027966	Ywhah	0	1	1	2	TRUE			Cabp1
chr11	56001424	56001660	chr11	56024989	56040987	Nmur2	23330	1	1	2	TRUE			Klhdc2					chr5	33451817	33452140	chr5	33430733	33434090	Nkx1-1	-17728	1	1	2	TRUE			Dynll1
chr11	57518415	57518628	chr11	57482989	57518644	Fam114a2	0	1	1	2	TRUE			Arf6					chr5	33908274	33908536	chr5	33897915	33936271	Nelfa	0	1	1	2	TRUE			Sirt4
chr11	57645015	57645386	chr11	57623697	57649494	4933424L21Rik	0	1	1	2	TRUE			5830428M24Rik					chr5	34336293	34336548	chr5	34336249	34353445	Rnf4	0	1	1	2	TRUE			Bicdl1
chr11	57830207	57830442	chr11	57828712	57832147	Hand1	0	1	1	2	TRUE			Sos2					chr5	34949004	34949417	chr5	34949447	35033593	Rgs12	31	1	1	2	TRUE			Sh2b3
chr11	58009484	58009839	chr11	58009063	58062032	Larp1	0	1	1	2	TRUE			Cdkl1					chr5	36695709	36696053	chr5	36600485	36696021	D5Ertd579e	0	1	1	2	TRUE			Gpn3
chr11	58130220	58130363	chr11	58120000	58168513	Gemin5	0	1	1	2	TRUE			4930512B01Rik					chr5	36988941	36989380	chr5	36966103	36988982	Wfs1	0	1	1	2	TRUE			Rhof
chr11	58264448	58264793	chr11	58274827	58294290	4930438A08Rik	10035	1	1	2	TRUE			Nin					chr5	45541680	45542109	chr5	45529704	45639501	Fam184b	0	1	1	2	TRUE			Mlxip
chr11	58307444	58307709	chr11	58307068	58314613	Zfp692	0	1	1	2	TRUE			Trim9					chr5	45669690	45670091	chr5	45668700	45669708	1600023N17Rik	0	1	1	2	TRUE			Diablo
chr11	58391218	58391456	chr11	58379031	58390541	Lypd8	-678	1	1	2	TRUE			Frmd6					chr5	53998291	53998569	chr5	53998522	54121057	Stim2	0	1	1	2	TRUE			Rsrc2
chr11	58475202	58475513	chr11	58489718	58492499	Olfr332	14206	1	1	2	TRUE			Arid4a					chr5	65199465	65199735	chr5	65199695	65244586	Wdr19	0	1	1	2	TRUE			Ogfod2
chr11	58665811	58666081	chr11	58665560	58666544	Olfr322	0	1	1	2	TRUE			2700049A03Rik					chr5	65764380	65765087	chr5	65763520	65826784	N4bp2	0	1	1	2	TRUE			Sbno1
chr11	58673906	58674860	chr11	58665560	58666544	Olfr322	-7363	1	1	2	TRUE			4930404H11Rik					chr5	73256535	73256951	chr5	73020190	73256618	Fryl	0	1	1	2	TRUE			Zfp664
chr11	58731610	58731805	chr11	58732095	58733223	Olfr317	291	1	1	2	TRUE			Daam1					chr5	74535444	74535822	chr5	74535490	74598790	Fip1l1	0	1	1	2	TRUE			Ubc
chr11	58981732	58981919	chr11	58978092	58991462	Trim11	0	1	1	2	TRUE			Gpr135					chr5	76304004	76304367	chr5	76209867	76304548	Clock	0	1	1	2	TRUE			Aacs
chr11	59122997	59123265	chr11	58994255	59136375	Obscn	0	1	1	2	TRUE			Rtn1					chr5	76905203	76905584	chr5	76873658	76905476	Aasdh	0	1	1	2	TRUE			Slc15a4
chr11	59290442	59290628	chr11	59248041	59290751	Wnt3a	0	1	1	2	TRUE			Lrrc9					chr5	77310146	77310447	chr5	77310483	77349328	Polr2b	37	1	1	2	TRUE			Ran
chr11	59421640	59421783	chr11	59407140	59450034	Snap47	0	1	1	2	TRUE			Dhrs7					chr5	77460186	77460558	chr5	77465487	77468857	1700017L05Rik	4930	1	1	2	TRUE			Nipsnap2
chr11	59623864	59624108	chr11	59612965	59614225	Olfr225	-9640	1	1	2	TRUE			Ppm1a					chr5	82037274	82037760	chr5	82122426	82124713	1700031L13Rik	84667	1	1	2	TRUE			Psph
chr11	59804639	59804919	chr11	59791407	59809601	Flcn	0	1	1	2	TRUE			Six1					chr5	86065272	86066034	chr5	86012024	86065583	Cenpc1	0	1	1	2	TRUE			Baz1b
chr11	60311081	60311259	chr11	60226713	60352905	Tom1l2	0	1	1	2	TRUE			Six4					chr5	86804082	86804727	chr5	86804265	86836659	Ythdc1	0	1	1	2	TRUE			Fzd9
chr11	60373911	60374137	chr11	60353379	60394333	Drc3	0	1	1	2	TRUE			Slc38a6					chr5	91962642	91963194	chr5	91948841	91963068	Rchy1	0	1	1	2	TRUE			Ywhag
chr11	60417824	60418092	chr11	60417144	60445277	Gid4	0	1	1	2	TRUE			Prkch					chr5	92504926	92505641	chr5	92441310	92505657	Scarb2	0	1	1	2	TRUE			Orai2
chr11	60553888	60554032	chr11	60537682	60558512	Alkbh5	0	1	1	2	TRUE			Snapc1					chr5	93206532	93206824	chr5	93206517	93213474	2010109A12Rik	0	1	1	2	TRUE			Fis1
chr11	60815098	60815536	chr11	60788896	60811265	Shmt1	-3834	1	1	2	TRUE			Syt16					chr5	93266968	93267545	chr5	93267572	93276231	Ccng2	28	1	1	2	TRUE			Gnb2
chr11	60815693	60816027	chr11	60788896	60811265	Shmt1	-4429	1	1	2	TRUE			Kcnh5					chr5	96209488	96210180	chr5	96210114	96239684	Mrpl1	0	1	1	2	TRUE			Mospd3
chr11	61154455	61154708	chr11	61151780	61175059	Usp22	0	1	1	2	TRUE			Rhoj					chr5	103692163	103692650	chr5	103648586	103655732	1700016H13Rik	-36432	1	1	2	TRUE			Sun1
chr11	61449453	61449890	chr11	61448416	61453992	Rnf112	0	1	1	2	TRUE			Wdr89					chr5	103753786	103754185	chr5	103754161	103855322	Aff1	0	1	1	2	TRUE			Get4
chr11	61597892	61598171	chr11	61515882	61579687	Epn2	-18206	1	1	2	TRUE			Syne2					chr5	105360498	105361028	chr5	105323025	105346476	Gbp11	-14023	1	1	2	TRUE			Zfand2a
chr11	61762013	61762166	chr11	61729649	61762088	Prpsap2	0	1	1	2	TRUE			Esr2					chr5	106696382	106696643	chr5	106616740	106696525	Zfp644	0	1	1	2	TRUE			Micall2
chr11	62514882	62515587	chr11	62458440	62516037	Pigl	0	1	1	2	TRUE			Tex21					chr5	107986589	107986963	chr5	107908041	107987077	Dipk1a	0	1	1	2	TRUE			Gna12
chr11	62552300	62552843	chr11	62551170	62553213	Ubb	0	1	1	2	TRUE			Hspa2					chr5	110107655	110108289	chr5	110103976	110108197	Gtpbp6	0	1	1	2	TRUE			Foxk1
chr11	62569138	62569490	chr11	62574485	62600305	Trpv2	4996	1	1	2	TRUE			Ppp1r36					chr5	110448561	110448855	chr5	110361751	110448503	Fbrsl1	-59	1	1	2	TRUE			Actb
chr11	63899135	63899317	chr11	63884692	63922284	Hs3st3b1	0	1	1	2	TRUE			Churc1					chr5	110809900	110810330	chr5	110784488	110810081	Ulk1	0	1	1	2	TRUE			Rac1
chr11	63922305	63922577	chr11	63884692	63922284	Hs3st3b1	-22	1	1	2	TRUE			Rab15					chr5	110839745	110840224	chr5	110829069	110839777	Hscb	0	1	1	2	TRUE			Usp42
chr11	64435364	64435594	chr11	64433134	64436674	F930015N05Rik	0	1	1	2	TRUE			Max					chr5	111167883	111168157	chr5	110879802	111289779	Ttc28	0	1	1	2	TRUE			Aimp2
chr11	64457204	64458558	chr11	64435331	64522835	Hs3st3a1	0	1	1	2	TRUE			Fut8					chr5	112276351	112276778	chr5	112276744	112315356	Tpst2	0	1	1	2	TRUE			Zkscan5
chr11	66088907	66089113	chr11	65831323	66168551	Dnah9	0	1	1	2	TRUE			Gphn					chr5	113908299	113908740	chr5	113842438	113908706	Coro1c	0	1	1	2	TRUE			Slc7a1
chr11	66238183	66238326	chr11	66168034	66301237	Gm12296	0	1	1	2	TRUE			Plekhh1					chr5	115187390	115187750	chr5	115168690	115194381	Cabp1	0	1	1	2	TRUE			Hsph1
chr11	66421045	66421192	chr11	66211724	66526126	Shisa6	0	1	1	2	TRUE			Arg2					chr5	115300554	115301222	chr5	115297109	115300990	Dynll1	0	1	1	2	TRUE			N4bp2l2
chr11	66893197	66893416	chr11	66905631	66947086	Gm12298	12216	1	1	2	TRUE			Rdh11					chr5	115489454	115490586	chr5	115478009	115484484	Sirt4	-4971	1	1	2	TRUE			Pds5b
chr11	67099607	67099967	chr11	67078299	67102291	Myh3	0	1	1	2	TRUE			Zfyve26					chr5	115652959	115653235	chr5	115648174	115653586	Bicdl1	0	1	1	2	TRUE			Pon2
chr11	67121622	67121813	chr11	67112460	67120080	2310065F04Rik	-1543	1	1	2	TRUE			Rad51b					chr5	121836924	121837227	chr5	121815480	121836859	Sh2b3	-66	1	1	2	TRUE			Mios
chr11	67539361	67539574	chr11	67532997	67688992	Gas7	0	1	1	2	TRUE			Zfp36l1					chr5	122372400	122372657	chr5	122372507	122382769	Gpn3	0	1	1	2	TRUE			Umad1
chr11	67617813	67618044	chr11	67532997	67688992	Gas7	0	1	1	2	TRUE			Actn1					chr5	123128629	123129139	chr5	123118179	123132629	Rhof	0	1	1	2	TRUE			A430035B10Rik
chr11	68007010	68007157	chr11	67966457	68207148	Stx8	0	1	1	2	TRUE			Dcaf5					chr5	123394443	123394799	chr5	123394797	123446892	Mlxip	0	1	1	2	TRUE			Phf14
chr11	68206532	68206877	chr11	67966457	68207148	Stx8	0	1	1	2	TRUE			2310002D06Rik					chr5	123524194	123524585	chr5	123511329	123524164	Diablo	-31	1	1	2	TRUE			Thsd7a
chr11	68386048	68386356	chr11	68209363	68386826	Ntn1	0	1	1	2	TRUE			Galnt16					chr5	123749203	123749675	chr5	123728425	123749414	Rsrc2	0	1	1	2	TRUE			Bmt2
chr11	68502213	68502362	chr11	68503018	68552695	Pik3r6	657	1	1	2	TRUE			Ccdc177					chr5	124111952	124112213	chr5	124112320	124115480	Ogfod2	108	1	1	2	TRUE			Capza2
chr11	68543744	68543978	chr11	68503018	68552695	Pik3r6	0	1	1	2	TRUE			Susd6					chr5	124425561	124426130	chr5	124368701	124425602	Sbno1	0	1	1	2	TRUE			Snd1
chr11	68602694	68602914	chr11	68587036	68597951	Ccdc42	-4744	1	1	2	TRUE			Slc10a1					chr5	124862453	124862893	chr5	124862704	124888630	Zfp664	0	1	1	2	TRUE			Calu
chr11	68692730	68692967	chr11	68691914	68816624	Myh10	0	1	1	2	TRUE			Sipa1l1					chr5	125389196	125390018	chr5	125385964	125390017	Ubc	0	1	1	2	TRUE			Klhdc10
chr11	68796691	68796848	chr11	68691914	68816624	Myh10	0	1	1	2	TRUE			Rgs6					chr5	125475779	125476139	chr5	125475872	125517405	Aacs	0	1	1	2	TRUE			Lncpint
chr11	68991670	68991832	chr11	68985700	69008460	Pfas	0	1	1	2	TRUE			Mideas					chr5	127617056	127617383	chr5	127595665	127617392	Slc15a4	0	1	1	2	TRUE			Mkln1os
chr11	69060333	69060703	chr11	69059774	69061576	Borcs6	0	1	1	2	TRUE			Ptgr2					chr5	129019908	129020162	chr5	129020155	129024321	Ran	0	1	1	2	TRUE			Ubn2
chr11	69088872	69089233	chr11	69088527	69092381	Vamp2	0	1	1	2	TRUE			Zfp410					chr5	129725074	129725362	chr5	129725074	129758325	Nipsnap2	0	1	1	2	TRUE			Fmc1
chr11	69235906	69236084	chr11	69218116	69237022	Gucy2e	0	1	1	2	TRUE			Lin52					chr5	129787032	129787358	chr5	129765557	129787253	Psph	0	1	1	2	TRUE			Moxd2
chr11	69399962	69400111	chr11	69398517	69416194	Kdm6b	0	1	1	2	TRUE			Abcd4					chr5	135186762	135187490	chr5	135187322	135246129	Baz1b	0	1	1	2	TRUE			Cul1
chr11	69920517	69920859	chr11	69916711	69920630	Eif5a	0	1	1	2	TRUE			Vrtn					chr5	135264300	135264602	chr5	135248937	135251047	Fzd9	-13254	1	1	2	TRUE			Zfp746
chr11	69980494	69980643	chr11	69968225	69981235	Elp5	0	1	1	2	TRUE			Syndig1l					chr5	135934526	135935003	chr5	135908378	135934641	Ywhag	0	1	1	2	TRUE			Tmem176b
chr11	70026930	70027146	chr11	70017202	70045531	Dlg4	0	1	1	2	TRUE			Npc2					chr5	136149142	136149393	chr5	136147460	136170656	Orai2	0	1	1	2	TRUE			Gsdme
chr11	70106435	70106590	chr11	70092643	70106186	Asgr2	-250	1	1	2	TRUE			Ltbp2					chr5	136953104	136953458	chr5	136953274	136966234	Fis1	0	1	1	2	TRUE			Skap2
chr11	70214500	70214683	chr11	70213909	70216414	Slc16a11	0	1	1	2	TRUE			D030025P21Rik					chr5	137533261	137533699	chr5	137528126	137533306	Gnb2	0	1	1	2	TRUE			Mturn
chr11	70215237	70215492	chr11	70213909	70216414	Slc16a11	0	1	1	2	TRUE			Fos					chr5	137600744	137601119	chr5	137596646	137601059	Mospd3	0	1	1	2	TRUE			Znrf2
chr11	70540145	70540435	chr11	70540063	70558110	Pld2	0	1	1	2	TRUE			Jdp2					chr5	139200240	139200896	chr5	139200636	139249839	Sun1	0	1	1	2	TRUE			Nt5c3
chr11	70562970	70563142	chr11	70562880	70614482	Mink1	0	1	1	2	TRUE			Batf					chr5	139252125	139253088	chr5	139252323	139270050	Get4	0	1	1	2	TRUE			Ppm1k
chr11	70687325	70687471	chr11	70669462	70687530	Camta2	0	1	1	2	TRUE			Flvcr2					chr5	139484152	139484669	chr5	139471215	139484491	Zfand2a	0	1	1	2	TRUE			Pyurf
chr11	71266736	71266999	chr11	71242429	71285232	Nlrp1c-ps	0	1	1	2	TRUE			Ttll5					chr5	139702413	139702678	chr5	139706692	139736333	Micall2	4015	1	1	2	TRUE			Lancl2
chr11	71677765	71678096	chr11	71739396	71740534	Gm12326	61301	1	1	2	TRUE			Esrrb					chr5	140830359	140830710	chr5	140759943	140830431	Gna12	0	1	1	2	TRUE			Rpia
chr11	72049501	72049647	chr11	72047527	72135889	Pitpnm3	0	1	1	2	TRUE			Angel1					chr5	142440611	142440953	chr5	142401496	142462015	Foxk1	0	1	1	2	TRUE			Eif2ak3
chr11	72115321	72115478	chr11	72047527	72135889	Pitpnm3	0	1	1	2	TRUE			Lrrc74a					chr5	142920802	142921072	chr5	142903114	142906754	Actb	-14049	1	1	2	TRUE			Mir8112
chr11	72204510	72204821	chr11	72153928	72207482	4933427D14Rik	0	1	1	2	TRUE			Irf2bpl					chr5	143527767	143528162	chr5	143505480	143527993	Rac1	0	1	1	2	TRUE			Rnf103
chr11	72206311	72206507	chr11	72153928	72207482	4933427D14Rik	0	1	1	2	TRUE			Tmem63c					chr5	143732366	143732623	chr5	143710325	143732280	Usp42	-87	1	1	2	TRUE			Atoh8
chr11	72488917	72489454	chr11	72451637	72489920	Spns2	0	1	1	2	TRUE			Tmed8					chr5	143909568	143909868	chr5	143902703	143909839	Aimp2	0	1	1	2	TRUE			Lrrtm4
chr11	72705816	72706104	chr11	72690001	72772146	Ankfy1	0	1	1	2	TRUE			Ism2					chr5	145204090	145204542	chr5	145204558	145221750	Zkscan5	17	1	1	2	TRUE			Wbp1
chr11	72781134	72781418	chr11	72777231	72795839	Cyb5d2	0	1	1	2	TRUE			Snw1					chr5	148399581	148400050	chr5	148327409	148399904	Slc7a1	0	1	1	2	TRUE			Rtkn
chr11	72849605	72850108	chr11	72796225	72927120	Zzef1	0	1	1	2	TRUE			Gm8300					chr5	149636265	149636802	chr5	149616844	149636315	Hsph1	0	1	1	2	TRUE			Mthfd2
chr11	72913342	72913509	chr11	72796225	72927120	Zzef1	0	1	1	2	TRUE			Gm21319					chr5	150665338	150665898	chr5	150599931	150665612	N4bp2l2	0	1	1	2	TRUE			Mob1a
chr11	73019003	73019487	chr11	73018987	73042065	Camkk1	0	1	1	2	TRUE			Adck1					chr5	150673547	150673827	chr5	150673826	150810669	Pds5b	0	1	1	2	TRUE			Dguok
chr11	73211579	73211725	chr11	73199481	73224506	Shpk	0	1	1	2	TRUE			Nrxn3					chr6	5297528	5297943	chr6	5264619	5298340	Pon2	0	1	1	2	TRUE			Gm52907
chr11	73475862	73476163	chr11	73485886	73486822	Olfr381	9724	1	1	2	TRUE			Cep128					chr6	8209064	8209599	chr6	8209226	8236273	Mios	0	1	1	2	TRUE			Zfp638
chr11	74241426	74241671	chr11	74269390	74270362	Olfr406	27720	1	1	2	TRUE			Sel1l					chr6	8259160	8259661	chr6	8259287	8428765	Umad1	0	1	1	2	TRUE			Sfxn5
chr11	74595804	74596025	chr11	74383356	74610915	Rap1gap2	0	1	1	2	TRUE			4930559C10Rik					chr6	8509133	8509514	chr6	8507058	8509161	A430035B10Rik	0	1	1	2	TRUE			Alms1
chr11	74842891	74843380	chr11	74830923	74845725	Mnt	0	1	1	2	TRUE			1700019M22Rik					chr6	11907513	11907800	chr6	11907828	12039759	Phf14	29	1	1	2	TRUE			Tprkb
chr11	74843639	74843789	chr11	74830923	74845725	Mnt	0	1	1	2	TRUE			Kcnk10					chr6	11969487	11969773	chr6	11907828	12039759	Phf14	0	1	1	2	TRUE			C87436
chr11	75165889	75166112	chr11	75164564	75168152	Hic1	0	1	1	2	TRUE			Spata7					chr6	12460117	12460500	chr6	12311607	12749253	Thsd7a	0	1	1	2	TRUE			A430078I02Rik
chr11	75166275	75166421	chr11	75164564	75168152	Hic1	0	1	1	2	TRUE			Ptpn21					chr6	13677912	13678184	chr6	13625674	13677966	Bmt2	0	1	1	2	TRUE			1600020E01Rik
chr11	75173053	75173736	chr11	75173387	75173478	Mir212	0	1	1	2	TRUE			Ttc8					chr6	17636923	17637260	chr6	17637009	17666972	Capza2	0	1	1	2	TRUE			Aak1
chr11	75462188	75462692	chr11	75461538	75466690	Mir22hg	0	1	1	2	TRUE			4930474N09Rik					chr6	28479921	28480367	chr6	28480347	28888832	Snd1	0	1	1	2	TRUE			Isy1
chr11	75493779	75493932	chr11	75486776	75509447	Prpf8	0	1	1	2	TRUE			Efcab11					chr6	29347914	29348163	chr6	29348105	29376675	Calu	0	1	1	2	TRUE			Copg1
chr11	75515345	75515490	chr11	75513540	75526580	Scarf1	0	1	1	2	TRUE			Kcnk13					chr6	30401495	30401864	chr6	30401854	30455174	Klhdc10	0	1	1	2	TRUE			Tmem43
chr11	75563125	75563273	chr11	75531693	75577572	Slc43a2	0	1	1	2	TRUE			Calm1					chr6	31126478	31126818	chr6	31093562	31218474	Lncpint	0	1	1	2	TRUE			Slc6a6
chr11	75571332	75571569	chr11	75531693	75577572	Slc43a2	0	1	1	2	TRUE			Ttc7b					chr6	31398741	31399069	chr6	31366884	31398773	Mkln1os	0	1	1	2	TRUE			Kbtbd8
chr11	75588330	75588502	chr11	75588078	75628804	Pitpna	0	1	1	2	TRUE			Dglucy					chr6	38433506	38434212	chr6	38433924	38512763	Ubn2	0	1	1	2	TRUE			Suclg2
chr11	75630651	75630880	chr11	75631019	75648865	Inpp5k	140	1	1	2	TRUE			Tc2n					chr6	38533443	38533961	chr6	38534860	38539449	Fmc1	900	1	1	2	TRUE			Uba3
chr11	75795073	75795290	chr11	75768270	75796060	Doc2b	0	1	1	2	TRUE			Atxn3					chr6	40867094	40867572	chr6	40878793	40887494	Moxd2	11222	1	1	2	TRUE			Itpr1
chr11	75795811	75795989	chr11	75768270	75796060	Doc2b	0	1	1	2	TRUE			Cpsf2					chr6	47454685	47454970	chr6	47453731	47526144	Cul1	0	1	1	2	TRUE			Ogg1
chr11	76168314	76168560	chr11	76046225	76179638	Vps53	0	1	1	2	TRUE			Rin3					chr6	48086349	48086599	chr6	48062394	48086593	Zfp746	0	1	1	2	TRUE			Tatdn2
chr11	76194457	76194691	chr11	76179670	76209417	Tlcd3a	0	1	1	2	TRUE			Lgmn					chr6	48840976	48841373	chr6	48833810	48841137	Tmem176b	0	1	1	2	TRUE			Raf1
chr11	76296588	76296972	chr11	76257225	76399141	Nxn	0	1	1	2	TRUE			Itpk1					chr6	50261698	50262163	chr6	50207400	50261769	Gsdme	0	1	1	2	TRUE			Rassf4
chr11	76398433	76399002	chr11	76257225	76399141	Nxn	0	1	1	2	TRUE			Moap1					chr6	52012187	52012780	chr6	51859164	52012549	Skap2	0	1	1	2	TRUE			Hnrnpf
chr11	76555786	76555984	chr11	76416731	76571384	Abr	0	1	1	2	TRUE			Btbd7					chr6	54681578	54681934	chr6	54681623	54703855	Mturn	0	1	1	2	TRUE			Bms1
chr11	76755795	76755971	chr11	76726601	76763578	Gosr1	0	1	1	2	TRUE			Unc79					chr6	54816530	54816778	chr6	54816915	54890224	Znrf2	138	1	1	2	TRUE			Cacna1c
chr11	76997115	76997417	chr11	76998596	77032343	Slc6a4	1180	1	1	2	TRUE			Ddx24					chr6	56923805	56924257	chr6	56882400	56923932	Nt5c3	0	1	1	2	TRUE			Wnk1
chr11	77649712	77650261	chr11	77686138	77717966	Nufip2	35878	1	1	2	TRUE			Ppp4r4					chr6	57535547	57535836	chr6	57506501	57535487	Ppm1k	-61	1	1	2	TRUE			Ccdc77
chr11	77983684	77984005	chr11	77982815	78030535	Phf12	0	1	1	2	TRUE			Serpina1b					chr6	57691725	57692082	chr6	57684738	57692078	Pyurf	0	1	1	2	TRUE			Bid
chr11	78143154	78143309	chr11	78094689	78157339	Fam222b	0	1	1	2	TRUE			Serpina3g					chr6	57703006	57703390	chr6	57702454	57739449	Lancl2	0	1	1	2	TRUE			Grcc10
chr11	78154025	78154633	chr11	78094689	78157339	Fam222b	0	1	1	2	TRUE			Dicer1					chr6	70792036	70792292	chr6	70765719	70792175	Rpia	0	1	1	2	TRUE			Zfp384
chr11	78163177	78163440	chr11	78158422	78165550	Traf4	0	1	1	2	TRUE			Syne3					chr6	70844118	70844546	chr6	70844514	70864825	Eif2ak3	0	1	1	2	TRUE			Nop2
chr11	78188937	78189489	chr11	78188426	78192193	Rab34	0	1	1	2	TRUE			Snhg10					chr6	71271171	71271661	chr6	71271670	71271801	Mir8112	10	1	1	2	TRUE			Vamp1
chr11	78261423	78261946	chr11	78261753	78290625	2610507B11Rik	0	1	1	2	TRUE			Tunar					chr6	71493739	71494115	chr6	71493876	71510880	Rnf103	0	1	1	2	TRUE			9330179D12Rik
chr11	78487807	78487970	chr11	78472329	78497754	Sarm1	0	1	1	2	TRUE			Gm2721					chr6	72216745	72217042	chr6	72206176	72235577	Atoh8	0	1	1	2	TRUE			Klrb1c
chr11	78925020	78925171	chr11	78920786	78960226	Nos2	0	1	1	2	TRUE			D430019H16Rik					chr6	80549066	80549399	chr6	80018876	80810143	Lrrtm4	0	1	1	2	TRUE			BC035044
chr11	79131748	79131948	chr11	79013439	79146473	Ksr1	0	1	1	2	TRUE			Bdkrb2					chr6	83121415	83121728	chr6	83119043	83121461	Wbp1	0	1	1	2	TRUE			Etv6
chr11	79254394	79254544	chr11	79239381	79254695	Wsb1	0	1	1	2	TRUE			Gskip					chr6	83137009	83137477	chr6	83135807	83152579	Rtkn	0	1	1	2	TRUE			Gpr19
chr11	79711697	79711854	chr11	79711968	79712034	Mir193a	115	1	1	2	TRUE			Papola					chr6	83317243	83317588	chr6	83305703	83317604	Mthfd2	0	1	1	2	TRUE			Cdkn1b
chr11	80904503	80905018	chr11	80880162	81152903	Asic2	0	1	1	2	TRUE			Gm19554					chr6	83325945	83326293	chr6	83326038	83340949	Mob1a	0	1	1	2	TRUE			Lockd
chr11	80990956	80991141	chr11	80880162	81152903	Asic2	0	1	1	2	TRUE			Gm16087					chr6	83506630	83507097	chr6	83480213	83506969	Dguok	0	1	1	2	TRUE			Gm36582
chr11	81050623	81050783	chr11	80880162	81152903	Asic2	0	1	1	2	TRUE			Bcl11b					chr6	83775870	83776164	chr6	83775934	83782992	Gm52907	0	1	1	2	TRUE			Gm36897
chr11	81431033	81431263	chr11	80880164	81968396	Asic2	0	1	1	2	TRUE			Ccnk					chr6	83914254	83914587	chr6	83914352	83986871	Zfp638	0	1	1	2	TRUE			Atf7ip
chr11	82211929	82212250	chr11	82176665	82179812	Ccl1	-32118	1	1	2	TRUE			Ccdc85c					chr6	85333125	85333413	chr6	85213050	85333422	Sfxn5	0	1	1	2	TRUE			Arhgdib
chr11	82421409	82421619	chr11	82388899	82446361	Tmem132e	0	1	1	2	TRUE			Hhipl1					chr6	85587487	85587848	chr6	85587530	85702751	Alms1	0	1	1	2	TRUE			C2cd5
chr11	83555442	83556019	chr11	83572916	83578636	Ccl9	16898	1	1	2	TRUE			Cyp46a1					chr6	85915641	85916165	chr6	85911914	85930284	Tprkb	0	1	1	2	TRUE			Gm31108
chr11	83851308	83851478	chr11	83850868	83905917	Hnf1b	0	1	1	2	TRUE			Eml1					chr6	86438074	86438615	chr6	86438375	86470387	C87436	0	1	1	2	TRUE			1700073E17Rik
chr11	84722160	84722303	chr11	84716975	84720432	1700109G15Rik	-1729	1	1	2	TRUE			Gm16596					chr6	86472209	86472805	chr6	86470276	86480830	A430078I02Rik	0	1	1	2	TRUE			4930479D17Rik
chr11	84818994	84819219	chr11	84813060	84819515	Mrm1	0	1	1	2	TRUE			Yy1					chr6	86526513	86527029	chr6	86527329	86564449	1600020E01Rik	301	1	1	2	TRUE			Amn1
chr11	85603766	85604009	chr11	85353163	85826058	Bcas3	0	1	1	2	TRUE			Slc25a29					chr6	87002607	87002921	chr6	86849283	87003227	Aak1	0	1	1	2	TRUE			Hspbp1
chr11	85674196	85674438	chr11	85353163	85826058	Bcas3	0	1	1	2	TRUE			Wdr25					chr6	87838697	87839080	chr6	87818447	87838759	Isy1	0	1	1	2	TRUE			Kmt5c
chr11	86177566	86178491	chr11	86058135	86201193	Brip1	0	1	1	2	TRUE			Mirg					chr6	87887811	87888092	chr6	87887939	87913594	Copg1	0	1	1	2	TRUE			Ube2s
chr11	86386068	86386224	chr11	86267032	86357596	Med13	-28473	1	1	2	TRUE			Ppp2r5c					chr6	91473456	91473728	chr6	91473706	91488463	Tmem43	0	1	1	2	TRUE			Isoc2b
chr11	86615615	86615800	chr11	86583857	86671181	Vmp1	0	1	1	2	TRUE			Dync1h1					chr6	91712756	91713121	chr6	91684066	91759063	Slc6a6	0	1	1	2	TRUE			Fiz1
chr11	86889292	86889523	chr11	86852603	86852658	Gm51288	-36635	1	1	2	TRUE			Tecpr2					chr6	95117675	95117959	chr6	95117879	95129793	Kbtbd8	0	1	1	2	TRUE			Gm15510
chr11	87725893	87726098	chr11	87663086	87735539	Rnf43	0	1	1	2	TRUE			Ankrd9					chr6	95718433	95718782	chr6	95473008	95718846	Suclg2	0	1	1	2	TRUE			U2af2
chr11	88068632	88068889	chr11	88068278	88084729	Vezf1	0	1	1	2	TRUE			Amn					chr6	97205527	97205813	chr6	97183631	97205647	Uba3	0	1	1	2	TRUE			Zfp444
chr11	88412398	88412631	chr11	88339381	88718229	Msi2	0	1	1	2	TRUE			Cdc42bpb					chr6	108212925	108213268	chr6	108213095	108551116	Itpr1	0	1	1	2	TRUE			Zfp667
chr11	88595852	88596014	chr11	88339381	88718229	Msi2	0	1	1	2	TRUE			Exoc3l4					chr6	113326651	113327168	chr6	113326975	113334186	Ogg1	0	1	1	2	TRUE			Peg3
chr11	88688984	88689218	chr11	88339381	88718229	Msi2	0	1	1	2	TRUE			Tnfaip2					chr6	113696643	113697201	chr6	113697049	113711082	Tatdn2	0	1	1	2	TRUE			Zfp606
chr11	88718512	88718841	chr11	88718642	88728572	C030037D09Rik	0	1	1	2	TRUE			Ckb					chr6	115676545	115676934	chr6	115618570	115676635	Raf1	0	1	1	2	TRUE			Rps5
chr11	89103455	89103823	chr11	89073840	89093064	Gm525	-10392	1	1	2	TRUE			Trmt61a					chr6	116673816	116674121	chr6	116633007	116673836	Rassf4	0	1	1	2	TRUE			Zfp446
chr11	89966469	89966830	chr11	89982543	90002894	Pctp	15714	1	1	2	TRUE			Bag5					chr6	117916882	117917136	chr6	117900339	117925622	Hnrnpf	0	1	1	2	TRUE			Zbtb45
chr11	89967618	89967794	chr11	89982543	90002894	Pctp	14750	1	1	2	TRUE			Klc1					chr6	118419544	118419859	chr6	118383380	118419417	Bms1	-128	1	1	2	TRUE			Ube2m
chr11	90249244	90249635	chr11	90249475	90278573	Mmd	0	1	1	2	TRUE			Ppp1r13b					chr6	119175260	119175580	chr6	118587239	119196409	Cacna1c	0	1	1	2	TRUE			Ccdc9
chr11	90311471	90311905	chr11	90336534	90390917	Hlf	24630	1	1	2	TRUE			Tdrd9					chr6	120038191	120038870	chr6	119923968	120038655	Wnk1	0	1	1	2	TRUE			Strn4
chr11	90637911	90638144	chr11	90476492	90638108	Stxbp4	0	1	1	2	TRUE			E330035G20Rik					chr6	120363742	120364165	chr6	120324321	120364369	Ccdc77	0	1	1	2	TRUE			Fbxo46
chr11	90681215	90681429	chr11	90645689	90687601	Tom1l1	0	1	1	2	TRUE			A530016L24Rik					chr6	120916811	120917126	chr6	120893118	120916824	Bid	0	1	1	2	TRUE			Qpctl
chr11	93651325	93651538	chr11	93098365	93601751	Car10	-49575	1	1	2	TRUE			Tmem179					chr6	124740992	124741506	chr6	124739183	124741069	Grcc10	0	1	1	2	TRUE			Vasp
chr11	93995914	93996763	chr11	93996090	94126093	Spag9	0	1	1	2	TRUE			Adssl1					chr6	125008917	125009613	chr6	125009125	125037869	Zfp384	0	1	1	2	TRUE			Tomm40
chr11	94109689	94109995	chr11	93996090	94126093	Spag9	0	1	1	2	TRUE			Zbtb42					chr6	125131654	125132063	chr6	125131882	125144753	Nop2	0	1	1	2	TRUE			Smg9
chr11	94240761	94241414	chr11	94235951	94242579	Wfikkn2	0	1	1	2	TRUE			Gpr132					chr6	125215226	125215666	chr6	125215580	125222306	Vamp1	0	1	1	2	TRUE			Irgq
chr11	94264486	94264687	chr11	94281838	94286260	Gm21885	17152	1	1	2	TRUE			Pacs2					chr6	127151871	127152638	chr6	127149388	127212419	9330179D12Rik	0	1	1	2	TRUE			Rps19
chr11	94321681	94322132	chr11	94291072	94321963	Luc7l3	0	1	1	2	TRUE			F930026P19Rik					chr6	128760166	128761072	chr6	128778484	128788641	Klrb1c	17413	1	1	2	TRUE			Rabac1
chr11	94742157	94742360	chr11	94755135	94761182	Gm11545	12776	1	1	2	TRUE			Adam6b					chr6	128839094	128839484	chr6	128848043	128891124	BC035044	8560	1	1	2	TRUE			Zfp574
chr11	95090042	95090706	chr11	95044474	95076811	Itga3	-13232	1	1	2	TRUE			Zfp386					chr6	134035186	134035832	chr6	134035699	134270147	Etv6	0	1	1	2	TRUE			Cic
chr11	95105919	95106212	chr11	95120116	95125296	Dlx3	13905	1	1	2	TRUE			Esyt2					chr6	134897978	134898547	chr6	134869091	134898194	Gpr19	0	1	1	2	TRUE			4732471J01Rik
chr11	95842191	95842349	chr11	95830071	95842439	Abi3	0	1	1	2	TRUE			Ptprn2					chr6	134920208	134920901	chr6	134920400	134925525	Cdkn1b	0	1	1	2	TRUE			Bckdha
chr11	96124498	96124651	chr11	96133785	96165452	Ttll6	9135	1	1	2	TRUE			Rapgef5					chr6	134928337	134928837	chr6	134929091	134951718	Lockd	255	1	1	2	TRUE			Rab4b
chr11	96194782	96195059	chr11	96194315	96196610	Hoxb13	0	1	1	2	TRUE			Dnah11					chr6	135323842	135324109	chr6	135312154	135319561	Gm36582	-4282	1	1	2	TRUE			Sertad3
chr11	96345857	96346267	chr11	96323125	96347930	Hoxb3	0	1	1	2	TRUE			Gdi2					chr6	136468488	136468819	chr6	136463674	136471406	Gm36897	0	1	1	2	TRUE			Sertad1
chr11	96961030	96961231	chr11	96944145	96965060	D030028A08Rik	0	1	1	2	TRUE			Asb13					chr6	136518714	136519036	chr6	136518850	136607379	Atf7ip	0	1	1	2	TRUE			Prx
chr11	97018340	97018528	chr11	97013568	97024739	Sp6	0	1	1	2	TRUE			Calml3					chr6	136941241	136941580	chr6	136923660	136941503	Arhgdib	0	1	1	2	TRUE			Plekhg2
chr11	97150356	97150791	chr11	97136172	97151119	Tbkbp1	0	1	1	2	TRUE			Net1					chr6	143099710	143100308	chr6	143010919	143100152	C2cd5	0	1	1	2	TRUE			Med29
chr11	97288730	97288901	chr11	97205841	97280576	Npepps	-8155	1	1	2	TRUE			Akr1c14					chr6	143114756	143115454	chr6	143109213	143153931	Gm31108	0	1	1	2	TRUE			Hnrnpl
chr11	97362288	97362534	chr11	97362291	97398542	Socs7	0	1	1	2	TRUE			Akr1e1					chr6	145340673	145341056	chr6	145387624	145392223	1700073E17Rik	46569	1	1	2	TRUE			Fam98c
chr11	97428260	97428422	chr11	97450159	97502400	Arhgap23	21738	1	1	2	TRUE			Pfkp					chr6	146665984	146666280	chr6	146657217	146665403	4930479D17Rik	-582	1	1	2	TRUE			Catsperg1
chr11	97435660	97435845	chr11	97450159	97502400	Arhgap23	14315	1	1	2	TRUE			Adarb2					chr6	149188510	149188878	chr6	149157576	149188712	Amn1	0	1	1	2	TRUE			Zfp566
chr11	97469227	97469451	chr11	97450159	97502400	Arhgap23	0	1	1	2	TRUE			Gtpbp4					chr7	4684949	4685268	chr7	4660515	4684981	Hspbp1	0	1	1	2	TRUE			Wdr62
chr11	97469698	97469984	chr11	97450159	97502400	Arhgap23	0	1	1	2	TRUE			Dip2c					chr7	4739692	4740193	chr7	4740126	4747514	Kmt5c	0	1	1	2	TRUE			Proser3
chr11	97500404	97500598	chr11	97450159	97502400	Arhgap23	0	1	1	2	TRUE			Chrm3					chr7	4812191	4812988	chr7	4808013	4812340	Ube2s	0	1	1	2	TRUE			Mir3569
chr11	97536464	97536635	chr11	97509339	97575126	Srcin1	0	1	1	2	TRUE			Ryr2					chr7	4866134	4866416	chr7	4844959	4866179	Isoc2b	0	1	1	2	TRUE			Gm12758
chr11	97546277	97546460	chr11	97509339	97575126	Srcin1	0	1	1	2	TRUE			Mtr					chr7	5014405	5015345	chr7	5007055	5014728	Fiz1	0	1	1	2	TRUE			Garre1
chr11	97621065	97621944	chr11	97598510	97622893	2410003L11Rik	0	1	1	2	TRUE			Actn2					chr7	5047824	5048178	chr7	5046946	5057116	Gm15510	0	1	1	2	TRUE			Cebpa
chr11	97629004	97629326	chr11	97627386	97629716	Epop	0	1	1	2	TRUE			Ero1b					chr7	5061035	5062222	chr7	5062142	5079945	U2af2	0	1	1	2	TRUE			Rhpn2
chr11	97639701	97640852	chr11	97627386	97629716	Epop	-9986	1	1	2	TRUE			Gpr137b-ps					chr7	6171710	6172553	chr7	6172512	6193104	Zfp444	0	1	1	2	TRUE			Tshz3
chr11	97751833	97752107	chr11	97745469	97766613	Cwc25	0	1	1	2	TRUE			Gpr137b					chr7	6286203	6286556	chr7	6286579	6307883	Zfp667	24	1	1	2	TRUE			D530033B14Rik
chr11	97764580	97764738	chr11	97745469	97766613	Cwc25	0	1	1	2	TRUE			Nid1					chr7	6727801	6728684	chr7	6705959	6730419	Peg3	0	1	1	2	TRUE			Zfp619
chr11	97825371	97825586	chr11	97799564	97838765	Lasp1	0	1	1	2	TRUE			Arid4b					chr7	12478319	12478588	chr7	12478304	12482714	Zfp606	0	1	1	2	TRUE			Zfp788
chr11	97980683	97980851	chr11	97923236	97986446	Plxdc1	0	1	1	2	TRUE			Hecw1					chr7	12921890	12922319	chr7	12922310	12926686	Rps5	0	1	1	2	TRUE			Vmn2r-ps60
chr11	98334227	98334372	chr11	98325416	98329645	Neurod2	-4583	1	1	2	TRUE			Gli3					chr7	12977730	12978305	chr7	12977847	12985716	Zfp446	0	1	1	2	TRUE			Etfb
chr11	98795081	98795346	chr11	98795515	98801038	Msl1	170	1	1	2	TRUE			B230303A05Rik					chr7	13009601	13010013	chr7	13005665	13009852	Zbtb45	0	1	1	2	TRUE			Vsig10l
chr11	98942400	98942563	chr11	98937695	98974942	Rara	0	1	1	2	TRUE			Sugct					chr7	13037955	13038429	chr7	13035119	13037978	Ube2m	0	1	1	2	TRUE			Zfp719
chr11	98963538	98963747	chr11	98937695	98974942	Rara	0	1	1	2	TRUE			Cdk13					chr7	16294800	16295475	chr7	16274041	16286795	Ccdc9	-8006	1	1	2	TRUE			Emc10
chr11	98974510	98974653	chr11	98937695	98974942	Rara	0	1	1	2	TRUE			Rala					chr7	16841682	16841936	chr7	16815888	16840931	Strn4	-752	1	1	2	TRUE			Zfp473
chr11	99041158	99041436	chr11	99041243	99052655	Igfbp4	0	1	1	2	TRUE			Pou6f2					chr7	19131290	19131616	chr7	19119858	19138261	Fbxo46	0	1	1	2	TRUE			Atf5
chr11	99261512	99262114	chr11	99232760	99244147	Krt222	-17366	1	1	2	TRUE			Sfrp4					chr7	19148999	19149722	chr7	19140216	19149196	Qpctl	0	1	1	2	TRUE			Tbc1d17
chr11	99272733	99272930	chr11	99279958	99285262	Krt24	7029	1	1	2	TRUE			Elmo1					chr7	19271768	19272102	chr7	19256929	19271854	Vasp	0	1	1	2	TRUE			Bcl2l12
chr11	99888981	99890006	chr11	99879186	99880229	Gm11567	-8753	1	1	2	TRUE			Aoah					chr7	19715459	19716064	chr7	19701312	19715429	Tomm40	-31	1	1	2	TRUE			Mtag2
chr11	100163135	100163396	chr11	100140810	100145926	Krt19	-17210	1	1	2	TRUE			Trim27					chr7	24399517	24399918	chr7	24399627	24422777	Smg9	0	1	1	2	TRUE			Ftl1
chr11	100356813	100357009	chr11	100347326	100356141	Hap1	-673	1	1	2	TRUE			Olfr11					chr7	24530489	24530851	chr7	24530647	24538600	Irgq	0	1	1	2	TRUE			Ppp1r15a
chr11	100738089	100738378	chr11	100715002	100738215	Rab5c	0	1	1	2	TRUE			Vmn1r-ps103					chr7	24883984	24884558	chr7	24884591	24889811	Rps19	34	1	1	2	TRUE			Mamstr
chr11	100860271	100860628	chr11	100859350	100885169	Stat5a	0	1	1	2	TRUE			Vmn1r204					chr7	24972072	24972732	chr7	24969749	24972728	Rabac1	0	1	1	2	TRUE			Dbp
chr11	100873934	100874225	chr11	100859350	100885169	Stat5a	0	1	1	2	TRUE			Vmn1r218					chr7	25076964	25077269	chr7	25075673	25083492	Zfp574	0	1	1	2	TRUE			Tmem143
chr11	101063351	101063789	chr11	101009440	101063717	Atp6v0a1	0	1	1	2	TRUE			Vmn1r221					chr7	25281914	25282369	chr7	25267698	25294159	Cic	0	1	1	2	TRUE			Svip
chr11	101082687	101082906	chr11	101082564	101086619	Coasy	0	1	1	2	TRUE			H2bc6					chr7	25486597	25486848	chr7	25394712	25566417	4732471J01Rik	0	1	1	2	TRUE			Mphosph10
chr11	101246293	101246696	chr11	101246333	101248250	Ramp2	0	1	1	2	TRUE			Carmil1					chr7	25658771	25659108	chr7	25629851	25658761	Bckdha	-11	1	1	2	TRUE			Adamts17
chr11	101316036	101316308	chr11	101316212	101323537	Psme3	0	1	1	2	TRUE			Ripor2					chr7	27178408	27179129	chr7	27168432	27178883	Rab4b	0	1	1	2	TRUE			Mef2a
chr11	101351609	101351829	chr11	101330605	101339430	Aoc3	-12180	1	1	2	TRUE			Acot13					chr7	27473266	27473807	chr7	27473839	27477364	Sertad3	33	1	1	2	TRUE			Chaserr
chr11	101402037	101402280	chr11	101406839	101417433	Aarsd1	4560	1	1	2	TRUE			Dcdc2a					chr7	27474498	27474848	chr7	27473839	27477364	Sertad3	0	1	1	2	TRUE			Gm31510
chr11	101410319	101410568	chr11	101406839	101417433	Aarsd1	0	1	1	2	TRUE			Nrsn1					chr7	27490671	27491183	chr7	27486952	27490314	Sertad1	-358	1	1	2	TRUE			Polg
chr11	101425027	101425203	chr11	101418811	101425328	Ptges3l	0	1	1	2	TRUE			2610307P16Rik					chr7	27508101	27508396	chr7	27499323	27520041	Prx	0	1	1	2	TRUE			Zfp710
chr11	101784618	101784765	chr11	101769747	101785310	Etv4	0	1	1	2	TRUE			Sox4					chr7	28372441	28373299	chr7	28359603	28372662	Plekhg2	0	1	1	2	TRUE			Prc1
chr11	102605049	102605389	chr11	102604430	102608058	Fzd2	0	1	1	2	TRUE			Cdkal1					chr7	28392672	28392970	chr7	28385246	28392690	Med29	0	1	1	2	TRUE			Unc45a
chr11	102915339	102915606	chr11	102905518	102925124	Kif18b	0	1	1	2	TRUE			E2f3					chr7	28810357	28810881	chr7	28810889	28822266	Hnrnpl	9	1	1	2	TRUE			Whamm
chr11	103090650	103090978	chr11	103070295	103101658	Plcd3	0	1	1	2	TRUE			Dusp22					chr7	29155649	29156251	chr7	29152509	29156210	Fam98c	0	1	1	2	TRUE			Ramac
chr11	103288685	103288897	chr11	103219763	103267401	Map3k14	-21285	1	1	2	TRUE			Exoc2					chr7	29211504	29211805	chr7	29181531	29214033	Catsperg1	0	1	1	2	TRUE			Tlnrd1
chr11	103332315	103332461	chr11	103331483	103344702	Arhgap27	0	1	1	2	TRUE			Gmds					chr7	30090494	30090805	chr7	30077336	30090510	Zfp566	0	1	1	2	TRUE			Zfand6
chr11	103419564	103419744	chr11	103364274	103412705	Plekhm1	-6860	1	1	2	TRUE			Serpinb1c					chr7	30280251	30280961	chr7	30240137	30280410	Wdr62	0	1	1	2	TRUE			Ctsc
chr11	105003054	105003266	chr11	105092218	105117537	Efcab3	88953	1	1	2	TRUE			Serpinb1b					chr7	30551971	30552873	chr7	30539133	30552272	Proser3	0	1	1	2	TRUE			Ccdc90b
chr11	105181556	105181983	chr11	105178806	105283959	Tlk2	0	1	1	2	TRUE			Serpinb6e					chr7	30588868	30589528	chr7	30589379	30589437	Mir3569	0	1	1	2	TRUE			Aamdc
chr11	105259503	105259667	chr11	105178806	105283959	Tlk2	0	1	1	2	TRUE			Serpinb6c					chr7	34234050	34234443	chr7	34234376	34240207	Gm12758	0	1	1	2	TRUE			Rps3
chr11	105312488	105312997	chr11	105292645	105351145	Mrc2	0	1	1	2	TRUE			4930447K03Rik					chr7	34312956	34313413	chr7	34236706	34313547	Garre1	0	1	1	2	TRUE			Pgm2l1
chr11	105432121	105432345	chr11	105360797	105456735	Marchf10	0	1	1	2	TRUE			Pxdc1					chr7	35118611	35119422	chr7	35119292	35121928	Cebpa	0	1	1	2	TRUE			Ppme1
chr11	105652077	105652249	chr11	105589985	105929303	Tanc2	0	1	1	2	TRUE			Eci2					chr7	35333894	35334190	chr7	35334236	35392287	Rhpn2	47	1	1	2	TRUE			Mrpl48
chr11	105996763	105996916	chr11	105994648	106007550	Ace3	0	1	1	2	TRUE			Cdyl					chr7	36697477	36697774	chr7	36698117	36773553	Tshz3	344	1	1	2	TRUE			Relt
chr11	106084714	106084941	chr11	106084586	106156656	Map3k3	0	1	1	2	TRUE			Lyrm4					chr7	38183550	38183842	chr7	38182571	38183782	D530033B14Rik	0	1	1	2	TRUE			Stard10
chr11	106578353	106578546	chr11	106502138	106612930	Tex2	0	1	1	2	TRUE			Nrn1					chr7	39517766	39518045	chr7	39517765	39540415	Zfp619	0	1	1	2	TRUE			Anapc15
chr11	106806524	106806776	chr11	106789251	106818861	Cep95	0	1	1	2	TRUE			F13a1					chr7	41633030	41633773	chr7	41633530	41650881	Zfp788	0	1	1	2	TRUE			Trim12a
chr11	107028139	107028321	chr11	107025868	107030442	1810010H24Rik	0	1	1	2	TRUE			Cage1					chr7	42389759	42390685	chr7	42430104	42430369	Vmn2r-ps60	39420	1	1	2	TRUE			Wee1
chr11	107780979	107781336	chr11	107732356	107794706	Cacng4	0	1	1	2	TRUE			Dsp					chr7	43443591	43444076	chr7	43444071	43457800	Etfb	0	1	1	2	TRUE			Rnf141
chr11	107827815	107828008	chr11	107793871	107795853	Gm11650	-31963	1	1	2	TRUE			Snrnp48					chr7	43465447	43466059	chr7	43463150	43472014	Vsig10l	0	1	1	2	TRUE			Eif4g2
chr11	107970945	107971239	chr11	107933386	108343888	Prkca	0	1	1	2	TRUE			Txndc5					chr7	43579502	43579785	chr7	43579585	43593710	Zfp719	0	1	1	2	TRUE			Tead1
chr11	108262173	108262530	chr11	107933386	108343888	Prkca	0	1	1	2	TRUE			Gm40923					chr7	44496196	44496680	chr7	44489936	44496418	Emc10	0	1	1	2	TRUE			Arntl
chr11	109165787	109166092	chr11	109139290	109144369	E030025P04Rik	-21419	1	1	2	TRUE			Ofcc1					chr7	44748462	44748738	chr7	44731481	44748617	Zfp473	0	1	1	2	TRUE			Far1
chr11	109261977	109262244	chr11	109225354	109298181	Rgs9	0	1	1	2	TRUE			Tfap2a					chr7	44815780	44816277	chr7	44812255	44816658	Atf5	0	1	1	2	TRUE			Sox6
chr11	109473739	109473885	chr11	109473373	109573329	Arsg	0	1	1	2	TRUE			Mak					chr7	44848645	44849894	chr7	44840775	44849079	Tbc1d17	0	1	1	2	TRUE			1700003G18Rik
chr11	109650881	109651292	chr11	109649022	109669663	Prkar1a	0	1	1	2	TRUE			Nedd9					chr7	44997323	44997605	chr7	44991221	44997579	Bcl2l12	0	1	1	2	TRUE			Arl6ip1
chr11	109721653	109721824	chr11	109672925	109722238	Fam20a	0	1	1	2	TRUE			Hivep1					chr7	45367180	45367541	chr7	45366160	45367948	Mtag2	0	1	1	2	TRUE			Vps35l
chr11	110541648	110541838	chr11	110533703	110546399	Gm11682	0	1	1	2	TRUE			Gfod1					chr7	45459541	45460004	chr7	45457943	45459886	Ftl1	0	1	1	2	TRUE			Lyrm1
chr11	113084829	113084993	chr11	113043905	113201838	2610035D17Rik	0	1	1	2	TRUE			Sirt5					chr7	45526136	45526471	chr7	45522916	45526268	Ppp1r15a	0	1	1	2	TRUE			Gm5737
chr11	113173649	113173884	chr11	113043905	113201838	2610035D17Rik	0	1	1	2	TRUE			Mcur1					chr7	45643342	45643609	chr7	45639976	45645768	Mamstr	0	1	1	2	TRUE			Eef2k
chr11	113226010	113226430	chr11	113203314	113209669	4732490B19Rik	-16342	1	1	2	TRUE			Rnf182					chr7	45704745	45705292	chr7	45705246	45710203	Dbp	0	1	1	2	TRUE			Mettl9
chr11	113264864	113265023	chr11	113244854	113565815	Slc39a11	0	1	1	2	TRUE			Cd83					chr7	45896847	45897103	chr7	45897068	45917413	Tmem143	0	1	1	2	TRUE			Palb2
chr11	113543811	113544044	chr11	113244854	113565815	Slc39a11	0	1	1	2	TRUE			Gm34084					chr7	52005784	52006317	chr7	51997160	52006018	Svip	0	1	1	2	TRUE			Nsmce1
chr11	113751206	113751851	chr11	113726849	113751815	Cdc42ep4	0	1	1	2	TRUE			Jarid2					chr7	64392195	64392770	chr7	64376540	64392236	Mphosph10	0	1	1	2	TRUE			Gtf3c1
chr11	113783357	113783563	chr11	113780171	114067029	Sdk2	0	1	1	2	TRUE			Atxn1					chr7	66839391	66839757	chr7	66839734	67152625	Adamts17	0	1	1	2	TRUE			Xpo6
chr11	113842625	113842831	chr11	113780171	114067029	Sdk2	0	1	1	2	TRUE			Cap2					chr7	67279774	67280032	chr7	67231162	67372858	Mef2a	0	1	1	2	TRUE			Nfatc2ip
chr11	114353337	114353485	chr11	114413404	114448860	4932435O22Rik	59920	1	1	2	TRUE			Kif13a					chr7	73595205	73595502	chr7	73539797	73558395	Chaserr	-36811	1	1	2	TRUE			Rabep2
chr11	114668675	114669130	chr11	114668579	114672333	Rpl38	0	1	1	2	TRUE			A330033J07Rik					chr7	79272973	79273259	chr7	79271691	79273029	Gm31510	0	1	1	2	TRUE			Pagr1a
chr11	114853285	114853495	chr11	114851531	114872617	Gprc5c	0	1	1	2	TRUE			A330048O09Rik					chr7	79466169	79466511	chr7	79446230	79466273	Polg	0	1	1	2	TRUE			Mylpf
chr11	115154230	115154385	chr11	115091430	115162240	Rab37	0	1	1	2	TRUE			Zfp169					chr7	79479204	79479609	chr7	79446230	79466273	Polg	-12932	1	1	2	TRUE			Zfp768
chr11	115163557	115163777	chr11	115163340	115181178	Slc9a3r1	0	1	1	2	TRUE			Susd3					chr7	80024724	80025268	chr7	80024813	80092751	Zfp710	0	1	1	2	TRUE			Prr14
chr11	115728460	115728901	chr11	115644044	115708597	Grb2	-19864	1	1	2	TRUE			Bicd2					chr7	80294234	80294645	chr7	80294450	80316259	Prc1	0	1	1	2	TRUE			Phkg2
chr11	115849961	115850223	chr11	115824057	115855780	Llgl2	0	1	1	2	TRUE			Iars					chr7	80340161	80341006	chr7	80325291	80340219	Unc45a	0	1	1	2	TRUE			Ccdc189
chr11	115958480	115958635	chr11	115933658	115965534	Sap30bp	0	1	1	2	TRUE			2310081J21Rik					chr7	81571106	81571738	chr7	81571291	81596836	Whamm	0	1	1	2	TRUE			Fbxl19
chr11	116006058	116006228	chr11	115974724	116008411	Itgb4	0	1	1	2	TRUE			4930518P08Rik					chr7	81762990	81763363	chr7	81762952	81769490	Ramac	0	1	1	2	TRUE			Stx4a
chr11	116077337	116077632	chr11	116062095	116077961	Unc13d	0	1	1	2	TRUE			S1pr3					chr7	83883956	83884556	chr7	83880494	83884341	Tlnrd1	0	1	1	2	TRUE			9130023H24Rik
chr11	116181279	116181432	chr11	116171882	116199045	Acox1	0	1	1	2	TRUE			Secisbp2					chr7	84689672	84690062	chr7	84615053	84689957	Zfand6	0	1	1	2	TRUE			Oat
chr11	116237229	116237430	chr11	116220558	116238091	Evpl	0	1	1	2	TRUE			Gadd45g					chr7	88277615	88277993	chr7	88278084	88292159	Ctsc	92	1	1	2	TRUE			Lhpp
chr11	116334643	116334819	chr11	116330703	116335354	Foxj1	0	1	1	2	TRUE			4921525O09Rik					chr7	92561180	92561783	chr7	92561148	92582294	Ccdc90b	0	1	1	2	TRUE			Edrf1
chr11	116456698	116457157	chr11	116441324	116454347	Qrich2	-2352	1	1	2	TRUE			Diras2					chr7	97579481	97579848	chr7	97550330	97579497	Aamdc	0	1	1	2	TRUE			Adam12
chr11	116525402	116525590	chr11	116531099	116536670	Sphk1	5510	1	1	2	TRUE			Gm2848					chr7	99483547	99483832	chr7	99477895	99483709	Rps3	0	1	1	2	TRUE			Gm36356
chr11	117095935	117096174	chr11	117076782	117078955	Snhg20	-16981	1	1	2	TRUE			Auh					chr7	100227281	100227796	chr7	100227606	100278872	Pgm2l1	0	1	1	2	TRUE			Ptpre
chr11	117180576	117180819	chr11	117199660	117362325	Septin9	18842	1	1	2	TRUE			Ror2					chr7	100371878	100372257	chr7	100326736	100371896	Ppme1	0	1	1	2	TRUE			Ebf3
chr11	117296887	117297118	chr11	117199660	117362325	Septin9	0	1	1	2	TRUE			Drd1					chr7	100607246	100607977	chr7	100545778	100607622	Mrpl48	0	1	1	2	TRUE			9430038I01Rik
chr11	117314235	117314387	chr11	117199660	117362325	Septin9	0	1	1	2	TRUE			Sfxn1					chr7	100855943	100856439	chr7	100845847	100863413	Relt	0	1	1	2	TRUE			Bnip3
chr11	117467447	117467684	chr11	117484367	117489014	Gm11733	16684	1	1	2	TRUE			Cplx2					chr7	101310556	101310908	chr7	101317085	101346626	Stard10	6178	1	1	2	TRUE			Stk32c
chr11	117782132	117782301	chr11	117782296	117793137	Tmc8	0	1	1	2	TRUE			Simc1					chr7	101896204	101896726	chr7	101881324	101899545	Anapc15	0	1	1	2	TRUE			Ano9
chr11	117968683	117969209	chr11	117966086	117969366	Socs3	0	1	1	2	TRUE			Arl10					chr7	104315199	104315640	chr7	104299896	104315495	Trim12a	0	1	1	2	TRUE			Irf7
chr11	117979326	117979489	chr11	117986856	118024011	Pgs1	7368	1	1	2	TRUE			Unc5a					chr7	110164327	110164597	chr7	110122058	110143299	Wee1	-21029	1	1	2	TRUE			Chid1
chr11	117999454	117999607	chr11	117986856	118024011	Pgs1	0	1	1	2	TRUE			Slc34a1					chr7	110844142	110844400	chr7	110816534	110844381	Rnf141	0	1	1	2	TRUE			Tssc4
chr11	118191249	118191433	chr11	118164169	118202730	Cyth1	0	1	1	2	TRUE			F12					chr7	111082546	111083470	chr7	111067984	111083030	Eif4g2	0	1	1	2	TRUE			Nadsyn1
chr11	118441792	118441935	chr11	118428456	118451782	C1qtnf1	0	1	1	2	TRUE			Prr7					chr7	112739471	112739724	chr7	112679355	112906784	Tead1	0	1	1	2	TRUE			Fadd
chr11	118476982	118477319	chr11	118476831	118489206	Engase	0	1	1	2	TRUE			Dbn1					chr7	113207021	113207515	chr7	113207464	113314126	Arntl	0	1	1	2	TRUE			LTO1
chr11	118512274	118512470	chr11	118489759	118761041	Rbfox3	0	1	1	2	TRUE			Pdlim7					chr7	113513490	113514100	chr7	113513833	113571505	Far1	0	1	1	2	TRUE			3930402G23Rik
chr11	118512953	118513123	chr11	118489759	118761041	Rbfox3	0	1	1	2	TRUE			Cxcl14					chr7	116040060	116040356	chr7	115470871	116038744	Sox6	-1317	1	1	2	TRUE			Irs2
chr11	118801262	118801473	chr11	118489759	118909572	Rbfox3	0	1	1	2	TRUE			Slc25a48					chr7	116093129	116093681	chr7	116081761	116093149	1700003G18Rik	0	1	1	2	TRUE			Ing1
chr11	119039176	119039347	chr11	119038435	119040913	Cbx8	0	1	1	2	TRUE			Tgfbi					chr7	118129315	118129863	chr7	118118889	118129625	Arl6ip1	0	1	1	2	TRUE			2810030D12Rik
chr11	119078234	119078402	chr11	119077570	119086237	Cbx4	0	1	1	2	TRUE			Trpc7					chr7	118740178	118740595	chr7	118740270	118841491	Vps35l	0	1	1	2	TRUE			Dcun1d2
chr11	119081360	119081528	chr11	119077570	119086237	Cbx4	0	1	1	2	TRUE			Spock1					chr7	119895792	119896265	chr7	119895860	119916756	Lyrm1	0	1	1	2	TRUE			1700029H14Rik
chr11	119111562	119111735	chr11	119077570	119086237	Cbx4	-25326	1	1	2	TRUE			Hnrnpk					chr7	120835137	120835779	chr7	120809629	120831824	Gm5737	-3314	1	1	2	TRUE			Erich1
chr11	119209019	119209184	chr11	119143042	119228499	Tbc1d16	0	1	1	2	TRUE			Ntrk2					chr7	120842769	120843193	chr7	120842830	120907219	Eef2k	0	1	1	2	TRUE			Nek3
chr11	119390120	119390402	chr11	119390098	119487418	Rnf213	0	1	1	2	TRUE			Agtpbp1					chr7	120851308	120852011	chr7	120842830	120907219	Eef2k	0	1	1	2	TRUE			Vdac3
chr11	119533182	119533545	chr11	119538718	119547820	Nptx1	5174	1	1	2	TRUE			4930528D03Rik					chr7	121034518	121034834	chr7	121034444	121076835	Mettl9	0	1	1	2	TRUE			Ap3m2
chr11	119778986	119779540	chr11	119602904	119899591	Rptor	0	1	1	2	TRUE			A530065N20Rik					chr7	122119002	122119319	chr7	122107261	122132946	Palb2	0	1	1	2	TRUE			Kat6a
chr11	119784880	119785111	chr11	119602904	119899591	Rptor	0	1	1	2	TRUE			Gas1					chr7	125472117	125472393	chr7	125467643	125487959	Nsmce1	0	1	1	2	TRUE			5830408C22Rik
chr11	120093195	120093631	chr11	120090521	120098731	Tepsin	0	1	1	2	TRUE			Gm5084					chr7	125707597	125707983	chr7	125640953	125707688	Gtf3c1	0	1	1	2	TRUE			Letm2
chr11	120185807	120185952	chr11	120186649	120189856	2810410L24Rik	698	1	1	2	TRUE			Dapk1					chr7	126200017	126200448	chr7	126101718	126200501	Xpo6	0	1	1	2	TRUE			Thap1
chr11	120261411	120261606	chr11	120232946	120292297	Bahcc1	0	1	1	2	TRUE			4930486L24Rik					chr7	126396715	126397001	chr7	126382853	126396737	Nfatc2ip	0	1	1	2	TRUE			Zfp703
chr11	120484482	120484695	chr11	120484636	120488754	Mrpl12	0	1	1	2	TRUE			Tpbpa					chr7	126428731	126429159	chr7	126428766	126445907	Rabep2	0	1	1	2	TRUE			Erlin2
chr11	120498992	120499161	chr11	120491836	120501161	Slc25a10	0	1	1	2	TRUE			Ctsj					chr7	127016661	127017019	chr7	127015050	127017352	Pagr1a	0	1	1	2	TRUE			Lonrf1
chr11	120647401	120647580	chr11	120646030	120648337	Myadml2	0	1	1	2	TRUE			Aopep					chr7	127208754	127209312	chr7	127208898	127214287	Mylpf	0	1	1	2	TRUE			Asah1
chr11	120715362	120715535	chr11	120713952	120721127	Lrrc45	0	1	1	2	TRUE			Fancc					chr7	127345920	127346173	chr7	127342794	127345314	Zfp768	-607	1	1	2	TRUE			Ufsp2
chr11	120743747	120744076	chr11	120729484	120732021	Cbr2	-11727	1	1	2	TRUE			Ptch1					chr7	127470975	127471377	chr7	127471613	127476758	Prr14	237	1	1	2	TRUE			Irf2
chr11	120854374	120854535	chr11	120826541	120932872	Ccdc57	0	1	1	2	TRUE			1700024I08Rik					chr7	127573100	127573353	chr7	127573347	127583307	Phkg2	0	1	1	2	TRUE			Cdkn2aip
chr11	121117285	121117452	chr11	121116214	121118677	Tex19.2	0	1	1	2	TRUE			Ercc6l2					chr7	127588331	127588740	chr7	127582382	127588595	Ccdc189	0	1	1	2	TRUE			Wwc2
chr11	121184706	121185341	chr11	121177592	121204648	Ogfod3	0	1	1	2	TRUE			Hsd17b3					chr7	127745445	127746360	chr7	127746277	127769483	Fbxl19	0	1	1	2	TRUE			Sap30
chr11	121697223	121697398	chr11	121702426	121717389	Metrnl	5029	1	1	2	TRUE			Prxl2c					chr7	127841093	127841598	chr7	127841807	127848965	Stx4a	210	1	1	2	TRUE			Msmo1
chr12	3226153	3226466	chr12	3235790	3250374	Rab10os	9325	1	1	2	TRUE			Cntnap3					chr7	128237474	128238337	chr7	128234450	128238031	9130023H24Rik	0	1	1	2	TRUE			Zfp963
chr12	3226791	3226941	chr12	3235790	3250374	Rab10os	8850	1	1	2	TRUE			Spata31d1c					chr7	132575741	132576481	chr7	132557474	132576398	Oat	0	1	1	2	TRUE			Pbx4
chr12	3237240	3237410	chr12	3235790	3250374	Rab10os	0	1	1	2	TRUE			Gm36445					chr7	132656245	132656589	chr7	132610642	132706419	Lhpp	0	1	1	2	TRUE			Rfxank
chr12	3320972	3321529	chr12	3247427	3309969	Rab10	-11004	1	1	2	TRUE			Zfp369					chr7	133636924	133638130	chr7	133637674	133673017	Edrf1	0	1	1	2	TRUE			Armc6
chr12	3335518	3335858	chr12	3343725	3357153	Gm26520	7868	1	1	2	TRUE			2410141K09Rik					chr7	134115171	134115576	chr7	133883198	134225097	Adam12	0	1	1	2	TRUE			Crtc1
chr12	3357309	3357516	chr12	3343725	3357153	Gm26520	-157	1	1	2	TRUE			Ptdss1					chr7	135497544	135497887	chr7	135485920	135492305	Gm36356	-5240	1	1	2	TRUE			Isyna1
chr12	3396168	3396528	chr12	3365131	3406494	Kif3c	0	1	1	2	TRUE			Zfp953					chr7	135537432	135537876	chr7	135537823	135686294	Ptpre	0	1	1	2	TRUE			Lsm4
chr12	3794176	3794335	chr12	3572410	3785484	Dtnb	-8693	1	1	2	TRUE			Zfp87					chr7	137233074	137234123	chr7	137193670	137314445	Ebf3	0	1	1	2	TRUE			2010320M18Rik
chr12	3808242	3808809	chr12	3806979	3914443	Dnmt3a	0	1	1	2	TRUE			Zfp748					chr7	137410475	137411100	chr7	137375568	137410756	9430038I01Rik	0	1	1	2	TRUE			Mast3
chr12	3834462	3834807	chr12	3806979	3914443	Dnmt3a	0	1	1	2	TRUE			Gm10037					chr7	138909435	138909793	chr7	138890835	138909506	Bnip3	0	1	1	2	TRUE			Ccdc124
chr12	3871049	3871274	chr12	3806979	3914443	Dnmt3a	0	1	1	2	TRUE			Fastkd3					chr7	139213020	139213496	chr7	139103637	139213307	Stk32c	0	1	1	2	TRUE			Rpl18a
chr12	4509172	4509367	chr12	4507239	4522374	LOC105244649	0	1	1	2	TRUE			Adcy2					chr7	141123068	141123477	chr7	141101218	141117806	Ano9	-5263	1	1	2	TRUE			Map1s
chr12	4530610	4530813	chr12	4524112	4529122	Gm31938	-1489	1	1	2	TRUE			Gm26844					chr7	141266117	141266480	chr7	141263182	141266424	Irf7	0	1	1	2	TRUE			Use1
chr12	4817230	4817449	chr12	4817607	4827659	Sf3b6	159	1	1	2	TRUE			Tent4a					chr7	141507750	141508016	chr7	141493135	141539700	Chid1	0	1	1	2	TRUE			Ocel1
chr12	4907347	4907499	chr12	4876813	4907553	Ubxn2a	0	1	1	2	TRUE			Med10					chr7	143069008	143069445	chr7	143069367	143071087	Tssc4	0	1	1	2	TRUE			Mrpl34
chr12	4917115	4917513	chr12	4917352	5047394	Atad2b	0	1	1	2	TRUE			4933416O17Rik					chr7	143822597	143823060	chr7	143795590	143822852	Nadsyn1	0	1	1	2	TRUE			Colgalt1
chr12	5137535	5137875	chr12	5077465	5375682	Klhl29	0	1	1	2	TRUE			1700100L14Rik					chr7	144581680	144582213	chr7	144578322	144582441	Fadd	0	1	1	2	TRUE			Ap1m1
chr12	5151346	5151491	chr12	5077465	5375682	Klhl29	0	1	1	2	TRUE			Adamts16					chr7	144914776	144915145	chr7	144915099	144921137	LTO1	0	1	1	2	TRUE			Slc35e1
chr12	5166055	5166360	chr12	5077465	5375682	Klhl29	0	1	1	2	TRUE			Irx1					chr8	10946019	10946353	chr8	10924426	10928457	3930402G23Rik	-17563	1	1	2	TRUE			Med26
chr12	5374358	5374701	chr12	5077465	5375682	Klhl29	0	1	1	2	TRUE			Lpcat1					chr8	11008912	11009298	chr8	10984680	11008929	Irs2	0	1	1	2	TRUE			Mcm5
chr12	5375037	5375180	chr12	5077465	5375682	Klhl29	0	1	1	2	TRUE			Tert					chr8	11557889	11558414	chr8	11555761	11563251	Ing1	0	1	1	2	TRUE			Prmt9
chr12	5375392	5375546	chr12	5077465	5375682	Klhl29	0	1	1	2	TRUE			Slc12a7					chr8	13213615	13214069	chr8	13200781	13201789	2810030D12Rik	-11827	1	1	2	TRUE			Ddx39a
chr12	7890216	7890403	chr12	7977676	8016839	Apob	87274	1	1	2	TRUE			Nkd2					chr8	13287806	13288175	chr8	13255962	13288126	Dcun1d2	0	1	1	2	TRUE			Gm26721
chr12	8433309	8433659	chr12	8497660	8500009	Rhob	64002	1	1	2	TRUE			Gm15912					chr8	13529422	13529724	chr8	13550721	13562461	1700029H14Rik	20998	1	1	2	TRUE			Mir23a
chr12	8771371	8771854	chr12	8771395	8793687	Sdc1	0	1	1	2	TRUE			Pdcd6					chr8	14090231	14090579	chr8	14027564	14090327	Erich1	0	1	1	2	TRUE			Cacna1a
chr12	9626876	9627292	chr12	9574441	9581500	Osr1	-45377	1	1	2	TRUE			Ell2					chr8	22166225	22166483	chr8	22128282	22166435	Nek3	0	1	1	2	TRUE			Ier2
chr12	10390902	10391218	chr12	10390779	10395562	Rdh14	0	1	1	2	TRUE			Rhobtb3					chr8	22593524	22594063	chr8	22577074	22593813	Vdac3	0	1	1	2	TRUE			Hook2
chr12	11031537	11031822	chr12	11047812	11078741	7420701I03Rik	15991	1	1	2	TRUE			Gpr150					chr8	22807946	22808623	chr8	22787353	22805654	Ap3m2	-2293	1	1	2	TRUE			Lonp2
chr12	12370910	12371081	chr12	12262176	12380965	Cyria	0	1	1	2	TRUE			Mctp1					chr8	22859181	22859581	chr8	22859545	22943259	Kat6a	0	1	1	2	TRUE			Cnep1r1
chr12	12392458	12392633	chr12	12351521	12392475	4921511I17Rik	0	1	1	2	TRUE			Slf1					chr8	25102041	25102555	chr8	25102178	25109571	5830408C22Rik	0	1	1	2	TRUE			Cyld
chr12	12788412	12788559	chr12	12828049	12829248	Gm35155	39491	1	1	2	TRUE			2210408I21Rik					chr8	25597108	25597605	chr8	25578489	25597487	Letm2	0	1	1	2	TRUE			Rbl2
chr12	12863248	12863516	chr12	12828049	12829248	Gm35155	-34001	1	1	2	TRUE			Fam172a					chr8	26158086	26158617	chr8	26158168	26164151	Thap1	0	1	1	2	TRUE			Irx3
chr12	14150561	14150777	chr12	14147597	14152038	Lratd1	0	1	1	2	TRUE			A830082K12Rik					chr8	26976674	26977063	chr8	26977335	26981462	Zfp703	273	1	1	2	TRUE			Crnde
chr12	15026160	15026338	chr12	14996388	15050389	4930448C13Rik	0	1	1	2	TRUE			9330111N05Rik					chr8	27023621	27023988	chr8	27023370	27039435	Erlin2	0	1	1	2	TRUE			Slc12a3
chr12	16562931	16563291	chr12	16535668	16589770	Lpin1	0	1	1	2	TRUE			Adgrv1					chr8	36248180	36248550	chr8	36216061	36249359	Lonrf1	0	1	1	2	TRUE			Ccdc102a
chr12	16628731	16628901	chr12	16535668	16610966	Lpin1	-17766	1	1	2	TRUE			C130071C03Rik					chr8	41374350	41374951	chr8	41340645	41374697	Asah1	0	1	1	2	TRUE			Adgrg1
chr12	16632444	16632760	chr12	16653469	16660227	Ntsr2	20710	1	1	2	TRUE			Edil3					chr8	45975284	45975942	chr8	45975527	45996956	Ufsp2	0	1	1	2	TRUE			Katnb1
chr12	16653539	16653745	chr12	16653469	16660227	Ntsr2	0	1	1	2	TRUE			Hapln1					chr8	46739633	46740229	chr8	46739744	46847458	Irf2	0	1	1	2	TRUE			Usb1
chr12	16800492	16800689	chr12	16670614	16800886	Greb1	0	1	1	2	TRUE			Ssbp2					chr8	47713873	47714240	chr8	47709343	47713931	Cdkn2aip	0	1	1	2	TRUE			Cbfb
chr12	16800901	16801078	chr12	16670614	16800886	Greb1	-16	1	1	2	TRUE			4833422C13Rik					chr8	47990720	47991425	chr8	47826081	47990544	Wwc2	-177	1	1	2	TRUE			4931428F04Rik
chr12	17103637	17103921	chr12	17172099	17176888	Kcnf1	68179	1	1	2	TRUE			Rasgrf2					chr8	57487254	57487553	chr8	57482701	57487860	Sap30	0	1	1	2	TRUE			Atp6v0d1
chr12	17174392	17174609	chr12	17172099	17176888	Kcnf1	0	1	1	2	TRUE			Msh3					chr8	64733594	64733857	chr8	64718122	64733578	Msmo1	-17	1	1	2	TRUE			Acd
chr12	17527930	17528136	chr12	17544872	17551502	Odc1	16737	1	1	2	TRUE			Serinc5					chr8	69749658	69750004	chr8	69741638	69749962	Zfp963	0	1	1	2	TRUE			Slc12a4
chr12	17690850	17691054	chr12	17690808	17791928	Hpcal1	0	1	1	2	TRUE			Jmy					chr8	69832413	69832686	chr8	69832623	69872292	Pbx4	0	1	1	2	TRUE			Tango6
chr12	17881717	17881972	chr12	17881872	17901939	Gm9222	0	1	1	2	TRUE			Arsb					chr8	70139205	70139455	chr8	70130805	70139197	Rfxank	-9	1	1	2	TRUE			Vps4a
chr12	18387403	18387940	chr12	18387490	18406758	Zfp996	0	1	1	2	TRUE			Scamp1					chr8	70234190	70234480	chr8	70220192	70234422	Armc6	0	1	1	2	TRUE			Zfhx3
chr12	18514221	18514492	chr12	18514509	18535254	5730507C01Rik	18	1	1	2	TRUE			Ap3b1					chr8	70382983	70383347	chr8	70382357	70439573	Crtc1	0	1	1	2	TRUE			Gm1943
chr12	19289253	19289611	chr12	19387869	19408436	Gm5784	98259	1	1	2	TRUE			Tbca					chr8	70594148	70594467	chr8	70594480	70597290	Isyna1	14	1	1	2	TRUE			Dhx38
chr12	22697075	22697218	chr12	22698331	22745734	Gm38538	1114	1	1	2	TRUE			Otp					chr8	70673172	70673708	chr8	70673230	70678752	Lsm4	0	1	1	2	TRUE			Dhodh
chr12	22745172	22745318	chr12	22698331	22745734	Gm38538	0	1	1	2	TRUE			Wdr41					chr8	70776770	70777257	chr8	70776861	70777606	2010320M18Rik	0	1	1	2	TRUE			Ap1g1
chr12	22906334	22906606	chr12	22953996	23010243	2410018L13Rik	47391	1	1	2	TRUE			Pde8b					chr8	70792468	70792769	chr8	70778116	70792433	Mast3	-36	1	1	2	TRUE			St3gal2
chr12	24192255	24192542	chr12	24213505	24252438	Gm21297	20964	1	1	2	TRUE			Crhbp					chr8	70873458	70873785	chr8	70868226	70873490	Ccdc124	0	1	1	2	TRUE			Znrf1
chr12	24488331	24488608	chr12	24498580	24558571	Taf1b	9973	1	1	2	TRUE			F2rl1					chr8	70897360	70898172	chr8	70894721	70897443	Rpl18a	0	1	1	2	TRUE			Zfp1
chr12	24831584	24831840	chr12	24831598	24960299	Mboat2	0	1	1	2	TRUE			F2r					chr8	70906251	70906499	chr8	70905973	70917529	Map1s	0	1	1	2	TRUE			Mon1b
chr12	26034958	26035275	chr12	26091961	26210505	Gm29687	56687	1	1	2	TRUE			Sv2c					chr8	71367242	71367545	chr8	71366847	71369732	Use1	0	1	1	2	TRUE			Wwox
chr12	26035469	26035662	chr12	26091961	26210505	Gm29687	56300	1	1	2	TRUE			Poc5					chr8	71371247	71371673	chr8	71371297	71373689	Ocel1	0	1	1	2	TRUE			Cdh13
chr12	26040944	26041179	chr12	26091961	26210505	Gm29687	50783	1	1	2	TRUE			Ankdd1b					chr8	71464698	71464958	chr8	71464925	71465753	Mrpl34	0	1	1	2	TRUE			Mbtps1
chr12	26068674	26068844	chr12	26091961	26210505	Gm29687	23118	1	1	2	TRUE			Cert1					chr8	71610892	71611147	chr8	71611023	71624911	Colgalt1	0	1	1	2	TRUE			6430548M08Rik
chr12	26469355	26469572	chr12	26469214	26479837	Cmpk2	0	1	1	2	TRUE			Ankrd31					chr8	72239616	72240345	chr8	72240017	72257386	Ap1m1	0	1	1	2	TRUE			Gm27021
chr12	27165638	27165823	chr12	27140795	27160516	Gm9866	-5123	1	1	2	TRUE			Gcnt4					chr8	72492648	72492971	chr8	72477994	72492614	Slc35e1	-35	1	1	2	TRUE			Slc7a5
chr12	27342008	27342334	chr12	27334267	27342718	Sox11	0	1	1	2	TRUE			Enc1					chr8	72548111	72548552	chr8	72494558	72548310	Med26	0	1	1	2	TRUE			Cyba
chr12	28571992	28572167	chr12	28553755	28582528	Allc	0	1	1	2	TRUE			2310005E17Rik					chr8	75108767	75109522	chr8	75109508	75128439	Mcm5	0	1	1	2	TRUE			9330133O14Rik
chr12	28975225	28975396	chr12	28910228	29041874	Gm31508	0	1	1	2	TRUE			Tmem174					chr8	77549349	77549647	chr8	77549396	77581338	Prmt9	0	1	1	2	TRUE			Cdt1
chr12	29047991	29048549	chr12	28910228	29041874	Gm31508	-6118	1	1	2	TRUE			Tmem171					chr8	83715048	83715543	chr8	83715176	83723351	Ddx39a	0	1	1	2	TRUE			Gm10612
chr12	29737435	29737717	chr12	29528383	29923209	Myt1l	0	1	1	2	TRUE			2310020H05Rik					chr8	83899575	83899862	chr8	83887076	83899727	Gm26721	0	1	1	2	TRUE			Spg7
chr12	29938050	29938203	chr12	29938035	30017658	Pxdn	0	1	1	2	TRUE			Mrps27					chr8	84203576	84204092	chr8	84208517	84208592	Mir23a	4426	1	1	2	TRUE			Def8
chr12	30091152	30091312	chr12	30054660	30132624	Tpo	0	1	1	2	TRUE			Map1b					chr8	84639022	84639665	chr8	84415363	84640249	Cacna1a	0	1	1	2	TRUE			Taf5l
chr12	30199000	30199208	chr12	30174481	30373376	Sntg2	0	1	1	2	TRUE			Cartpt					chr8	84662396	84662906	chr8	84661330	84662852	Ier2	0	1	1	2	TRUE			Arv1
chr12	30373253	30373515	chr12	30174481	30373376	Sntg2	0	1	1	2	TRUE			Naip5					chr8	84990054	84990606	chr8	84990006	85003349	Hook2	0	1	1	2	TRUE			Coa6
chr12	30419785	30420386	chr12	30410558	30467358	2310016D03Rik	0	1	1	2	TRUE			Naip6					chr8	86623779	86624253	chr8	86624042	86716638	Lonp2	0	1	1	2	TRUE			Irf2bp2
chr12	30578692	30578854	chr12	30584442	30591219	Tmem18	5589	1	1	2	TRUE			Naip1					chr8	88118677	88119003	chr8	88118758	88135197	Cnep1r1	0	1	1	2	TRUE			Nrp1
chr12	31046102	31046395	chr12	31073967	31079940	Fam110c	27573	1	1	2	TRUE			Ocln					chr8	88696763	88697354	chr8	88697027	88751946	Cyld	0	1	1	2	TRUE			Itgb1
chr12	31057727	31058222	chr12	31073967	31079940	Fam110c	15746	1	1	2	TRUE			Marveld2					chr8	91070048	91070757	chr8	91070056	91123844	Rbl2	0	1	1	2	TRUE			Ccdc82
chr12	31163250	31163442	chr12	31168861	31185922	6030469F06Rik	5420	1	1	2	TRUE			Ak6					chr8	91748689	91748954	chr8	91798510	91801654	Irx3	49557	1	1	2	TRUE			Cep57
chr12	31605929	31606334	chr12	31595353	31634597	Bcap29	0	1	1	2	TRUE			Cd180					chr8	92356183	92356548	chr8	92326030	92356120	Crnde	-64	1	1	2	TRUE			Sesn3
chr12	32418025	32418632	chr12	32378788	32382943	Ccdc71l	-35083	1	1	2	TRUE			Mast4					chr8	94365501	94365778	chr8	94329207	94366221	Slc12a3	0	1	1	2	TRUE			Endod1
chr12	32683258	32683537	chr12	32724727	32771448	Gm40376	41191	1	1	2	TRUE			Gm30551					chr8	94917613	94917889	chr8	94902868	94918098	Ccdc102a	0	1	1	2	TRUE			Med17
chr12	32696214	32696423	chr12	32724727	32771448	Gm40376	28305	1	1	2	TRUE			Srek1					chr8	94984845	94985342	chr8	94977108	95014208	Adgrg1	0	1	1	2	TRUE			Chordc1
chr12	32921728	32922127	chr12	32919383	32953789	4933406C10Rik	0	1	1	2	TRUE			Erbin					chr8	95080669	95081214	chr8	95081200	95099874	Katnb1	0	1	1	2	TRUE			Angptl6
chr12	33174455	33174654	chr12	33146967	33376399	Atxn7l1	0	1	1	2	TRUE			Nln					chr8	95331923	95332366	chr8	95332283	95347513	Usb1	0	1	1	2	TRUE			Gm38431
chr12	33310838	33310996	chr12	33146967	33376399	Atxn7l1	0	1	1	2	TRUE			Ppwd1					chr8	105170504	105170968	chr8	105170673	105217988	Cbfb	0	1	1	2	TRUE			Ilf3
chr12	33325786	33325955	chr12	33146967	33376399	Atxn7l1	0	1	1	2	TRUE			Rnf180					chr8	105289351	105289651	chr8	105280408	105289528	4931428F04Rik	0	1	1	2	TRUE			Tmed1
chr12	33958098	33958856	chr12	33957670	33959831	Twist1	0	1	1	2	TRUE			Ipo11					chr8	105565796	105566237	chr8	105524460	105566064	Atp6v0d1	0	1	1	2	TRUE			Smarca4
chr12	33992268	33992544	chr12	33957670	33959831	Twist1	-32438	1	1	2	TRUE			Zswim6					chr8	105700850	105701574	chr8	105698154	105701228	Acd	0	1	1	2	TRUE			Gm45914
chr12	34896044	34896269	chr12	34047581	34917095	Hdac9	0	1	1	2	TRUE			Ndufaf2					chr8	105965530	105966054	chr8	105943589	105966115	Slc12a4	0	1	1	2	TRUE			Zfp809
chr12	35429504	35429651	chr12	35497978	35534989	Ahr	68328	1	1	2	TRUE			Depdc1b					chr8	106683113	106683464	chr8	106683067	106851439	Tango6	0	1	1	2	TRUE			Septin7
chr12	35534897	35535132	chr12	35497978	35534989	Ahr	0	1	1	2	TRUE			Pde4d					chr8	107031290	107031576	chr8	107031268	107045760	Vps4a	0	1	1	2	TRUE			Vps26b
chr12	36199384	36199576	chr12	36157123	36197291	Ankmy2	-2094	1	1	2	TRUE			Rab3c					chr8	107403357	107403607	chr8	107256163	107459374	Mir5098	0	1	1	2	TRUE			St3gal4
chr12	36284991	36285166	chr12	36314168	36318452	Sostdc1	29003	1	1	2	TRUE			Gpbp1					chr8	108886992	108887420	chr8	108714643	108961636	Zfhx3	0	1	1	2	TRUE			Msantd2
chr12	36342716	36342908	chr12	36314168	36318452	Sostdc1	-24265	1	1	2	TRUE			Mier3					chr8	109327974	109328521	chr8	109339799	109340908	Gm1943	11279	1	1	2	TRUE			Sorl1
chr12	36372742	36373369	chr12	36381449	36478818	Crppa	8081	1	1	2	TRUE			Map3k1					chr8	109565629	109565895	chr8	109547998	109565861	Dhx38	0	1	1	2	TRUE			Arhgef12
chr12	36599615	36600020	chr12	36381449	36689503	Crppa	0	1	1	2	TRUE			Gm41062					chr8	109608494	109608754	chr8	109593247	109608673	Dhodh	0	1	1	2	TRUE			Cd3d
chr12	36677531	36678029	chr12	36381449	36689503	Crppa	0	1	1	2	TRUE			Ankrd55					chr8	109778566	109778880	chr8	109778582	109864209	Ap1g1	0	1	1	2	TRUE			Sidt2
chr12	37160916	37161329	chr12	37108539	37179534	Meox2	0	1	1	2	TRUE			Il6st					chr8	110919401	110919793	chr8	110919864	110972497	St3gal2	72	1	1	2	TRUE			Nxpe4
chr12	37190994	37191200	chr12	37108539	37179534	Meox2	-11461	1	1	2	TRUE			Slc38a9					chr8	111536145	111536467	chr8	111536639	111625719	Znrf1	173	1	1	2	TRUE			Plet1os
chr12	38491271	38491836	chr12	37880173	38634239	Dgkb	0	1	1	2	TRUE			Plpp1					chr8	111643426	111643762	chr8	111643442	111671008	Zfp1	0	1	1	2	TRUE			Nkapd1
chr12	40384658	40384830	chr12	40315045	40445790	Zfp277	0	1	1	2	TRUE			Dhx29					chr8	113634942	113635801	chr8	113635585	113645192	Mon1b	0	1	1	2	TRUE			Dlat
chr12	40446217	40446373	chr12	40446052	40846488	Dock4	0	1	1	2	TRUE			1700084D21Rik					chr8	114439438	114440037	chr8	114439651	115352712	Wwox	0	1	1	2	TRUE			1110032A03Rik
chr12	40884850	40885369	chr12	40446052	40846488	Dock4	-38363	1	1	2	TRUE			Snx18					chr8	118881779	118882046	chr8	118283610	119324927	Cdh13	0	1	1	2	TRUE			Sik2
chr12	41230891	41231073	chr12	41024089	41955588	Immp2l	0	1	1	2	TRUE			Arl15					chr8	119558477	119558903	chr8	119508151	119558761	Mbtps1	0	1	1	2	TRUE			Sin3a
chr12	41347500	41348194	chr12	41024089	41955588	Immp2l	0	1	1	2	TRUE			Ndufs4					chr8	120113633	120114266	chr8	120114151	120154574	6430548M08Rik	0	1	1	2	TRUE			Neil1
chr12	41529050	41529329	chr12	41024089	41955588	Immp2l	0	1	1	2	TRUE			4930467J12Rik					chr8	120668009	120668314	chr8	120608599	120668142	Gm27021	0	1	1	2	TRUE			Scamp2
chr12	44231689	44231976	chr12	44221355	44224380	Gm2027	-7310	1	1	2	TRUE			Itga1					chr8	121898478	121898798	chr8	121881145	121907686	Slc7a5	0	1	1	2	TRUE			Loxl1
chr12	44329405	44329641	chr12	44328884	44601846	Nrcam	0	1	1	2	TRUE			Isl1					chr8	122432422	122433025	chr8	122424770	122432940	Cyba	0	1	1	2	TRUE			Arih1
chr12	44329809	44329991	chr12	44328884	44601846	Nrcam	0	1	1	2	TRUE			Gm6416					chr8	122443652	122443908	chr8	122443655	122446476	9330133O14Rik	0	1	1	2	TRUE			Glce
chr12	44483180	44484401	chr12	44328884	44601846	Nrcam	0	1	1	2	TRUE			Emb					chr8	122567539	122568140	chr8	122568014	122573130	Cdt1	0	1	1	2	TRUE			Smad3
chr12	44489741	44490097	chr12	44328884	44601846	Nrcam	0	1	1	2	TRUE			Hcn1					chr8	122719820	122720267	chr8	122697858	122700160	Gm10612	-19661	1	1	2	TRUE			Megf11
chr12	49282969	49283172	chr12	49368729	49369583	Gm34304	85558	1	1	2	TRUE			Paip1					chr8	123065287	123065754	chr8	123065507	123097760	Spg7	0	1	1	2	TRUE			Rab11a
chr12	49385313	49385585	chr12	49382882	49386867	Foxg1	0	1	1	2	TRUE			Zfp131					chr8	123442988	123443245	chr8	123442955	123463899	Def8	0	1	1	2	TRUE			Igdcc3
chr12	49401368	49401540	chr12	49389651	49407346	3110039M20Rik	0	1	1	2	TRUE			Gm3667					chr8	124021370	124021710	chr8	123996315	124021397	Taf5l	0	1	1	2	TRUE			Parp16
chr12	50248176	50248920	chr12	50341230	50356032	Prkd1	92311	1	1	2	TRUE			Gm10406					chr8	124721978	124722322	chr8	124722165	124738124	Arv1	0	1	1	2	TRUE			Plekho2
chr12	51593661	51593905	chr12	51593340	51605773	Coch	0	1	1	2	TRUE			Flnb					chr8	126422390	126422753	chr8	126422500	126425435	Coa6	0	1	1	2	TRUE			Dapk2
chr12	51691371	51691861	chr12	51608540	51691914	Strn3	0	1	1	2	TRUE			Dnase1l3					chr8	126566281	126566547	chr8	126588295	126593986	Irf2bp2	21749	1	1	2	TRUE			Fbxl22
chr12	51731710	51732248	chr12	51690965	51738933	Ap4s1	0	1	1	2	TRUE			Htd2					chr8	128357228	128357579	chr8	128359072	128505475	Nrp1	1494	1	1	2	TRUE			Usp3
chr12	51828984	51829356	chr12	51743721	51829536	Hectd1	0	1	1	2	TRUE			Pxk					chr8	128654572	128654903	chr8	128685653	128733579	Itgb1	30751	1	1	2	TRUE			Rab8b
chr12	51829568	51829799	chr12	51743721	51829536	Hectd1	-33	1	1	2	TRUE			Oit1					chr9	13246891	13247142	chr9	13246955	13292353	Ccdc82	0	1	1	2	TRUE			Lactb
chr12	51901151	51901336	chr12	51875872	51971321	Heatr5a	0	1	1	2	TRUE			Fhit					chr9	13826927	13827998	chr9	13807782	13827107	Cep57	0	1	1	2	TRUE			Bnip2
chr12	52142638	52142807	chr12	52097745	52310959	Nubpl	0	1	1	2	TRUE			Mir5124b					chr9	14275494	14276369	chr9	14276300	14326134	Sesn3	0	1	1	2	TRUE			4930509E16Rik
chr12	52142961	52143124	chr12	52097745	52310959	Nubpl	0	1	1	2	TRUE			Ptprg					chr9	14380853	14381127	chr9	14353989	14381242	Endod1	0	1	1	2	TRUE			Rab27a
chr12	52896269	52896597	chr12	52699382	53151015	Akap6	0	1	1	2	TRUE			Cadps					chr9	15279660	15279996	chr9	15260350	15279906	Med17	0	1	1	2	TRUE			Phip
chr12	53131541	53131894	chr12	52699382	53151015	Akap6	0	1	1	2	TRUE			Gm5087					chr9	18291936	18292241	chr9	18292266	18314000	Chordc1	26	1	1	2	TRUE			Ibtk
chr12	53177863	53178147	chr12	52699382	53151015	Akap6	-26849	1	1	2	TRUE			Sntn					chr9	20878048	20878545	chr9	20873808	20879710	Angptl6	0	1	1	2	TRUE			Snhg5
chr12	53248075	53248246	chr12	53248431	54072172	Npas3	186	1	1	2	TRUE			Atxn7					chr9	21091765	21092113	chr9	21067513	21092008	Gm38431	0	1	1	2	TRUE			Morf4l1
chr12	53252266	53252464	chr12	53248431	54072172	Npas3	0	1	1	2	TRUE			Il3ra					chr9	21367414	21368056	chr9	21367870	21401803	Ilf3	0	1	1	2	TRUE			Slc25a36
chr12	53348716	53349111	chr12	53248431	54072172	Npas3	0	1	1	2	TRUE			Slc4a7					chr9	21509921	21510496	chr9	21507379	21510234	Tmed1	0	1	1	2	TRUE			4930579K19Rik
chr12	54068497	54068960	chr12	53248431	54072172	Npas3	0	1	1	2	TRUE			Rarb					chr9	21615940	21616198	chr9	21616168	21704230	Smarca4	0	1	1	2	TRUE			Nck1
chr12	54094978	54095199	chr12	53248431	54072172	Npas3	-22807	1	1	2	TRUE			Thrb					chr9	21955408	21956087	chr9	21955283	21956006	Gm45914	0	1	1	2	TRUE			Pccb
chr12	54611466	54611680	chr12	54645373	54656572	Sptssa	33694	1	1	2	TRUE			Nr1d2					chr9	22225595	22225970	chr9	22225702	22239693	Zfp809	0	1	1	2	TRUE			Ppp2r3a
chr12	54681530	54683358	chr12	54670339	54695894	Eapp	0	1	1	2	TRUE			Ube2e1					chr9	25251918	25252552	chr9	25251990	25308571	Septin7	0	1	1	2	TRUE			Cep63
chr12	54777792	54777936	chr12	54746356	54795662	Snx6	0	1	1	2	TRUE			Ube2e2					chr9	27029985	27030668	chr9	27004501	27030094	Vps26b	0	1	1	2	TRUE			Parp3
chr12	54778722	54778944	chr12	54746356	54795662	Snx6	0	1	1	2	TRUE			Nid2					chr9	35116804	35117207	chr9	35046575	35116864	St3gal4	0	1	1	2	TRUE			Manf
chr12	54952502	54952711	chr12	54892988	54986336	Baz1a	0	1	1	2	TRUE			D14Ertd670e					chr9	37488919	37489260	chr9	37489320	37524150	Msantd2	61	1	1	2	TRUE			Mapkapk3
chr12	55491872	55492040	chr12	55489408	55492647	Nfkbia	0	1	1	2	TRUE			Gng2					chr9	41950641	41951291	chr9	41964708	42077213	Sorl1	13418	1	1	2	TRUE			Ifrd2
chr12	55599472	55599635	chr12	55598916	55602017	Insm2	0	1	1	2	TRUE			Saysd1					chr9	43105645	43105990	chr9	42963841	43105718	Arhgef12	0	1	1	2	TRUE			Gnai2
chr12	55600421	55600683	chr12	55598916	55602017	Insm2	0	1	1	2	TRUE			Zswim8					chr9	44986458	44986760	chr9	44981785	44987052	Cd3d	0	1	1	2	TRUE			Rbm5
chr12	55632730	55633566	chr12	55602887	55821167	Ralgapa1	0	1	1	2	TRUE			Camk2g					chr9	45955240	45955491	chr9	45937856	45955249	Sidt2	0	1	1	2	TRUE			Rbm6
chr12	55916914	55917077	chr12	55836365	55869736	Brms1l	-47179	1	1	2	TRUE			Plau					chr9	48360398	48360675	chr9	48362040	48400025	Nxpe4	1366	1	1	2	TRUE			Uba7
chr12	56182779	56183140	chr12	56253242	56266381	Gm19990	70103	1	1	2	TRUE			Vcl					chr9	50395182	50395493	chr9	50488798	50504805	Plet1os	93306	1	1	2	TRUE			Apeh
chr12	56378358	56378624	chr12	56328306	56345894	Mbip	-32465	1	1	2	TRUE			Ap3m1					chr9	50617014	50617334	chr9	50605239	50617464	Nkapd1	0	1	1	2	TRUE			Gpx1
chr12	56613995	56614147	chr12	56611396	56613284	Nkx2-9	-712	1	1	2	TRUE			Samd8					chr9	50659649	50659925	chr9	50634632	50659780	Dlat	0	1	1	2	TRUE			Qrich1
chr12	56697038	56697224	chr12	56695470	56712822	Pax9	0	1	1	2	TRUE			Vdac2					chr9	50768179	50768503	chr9	50761373	50768184	1110032A03Rik	0	1	1	2	TRUE			Ndufaf3
chr12	56700107	56700381	chr12	56695470	56712822	Pax9	0	1	1	2	TRUE			Comtd1					chr9	51008477	51009310	chr9	50892800	51009073	Sik2	0	1	1	2	TRUE			Dalrd3
chr12	57534835	57535116	chr12	57540627	57546111	Foxa1	5512	1	1	2	TRUE			Zfp503					chr9	57073207	57073738	chr9	57072039	57128368	Sin3a	0	1	1	2	TRUE			Slc26a6
chr12	57542801	57543449	chr12	57540627	57546111	Foxa1	0	1	1	2	TRUE			Lrmda					chr9	57148158	57148431	chr9	57142787	57148305	Neil1	0	1	1	2	TRUE			Pfkfb4
chr12	57584340	57584521	chr12	57564114	57737904	Ttc6	0	1	1	2	TRUE			Gm10248					chr9	57560927	57561394	chr9	57560943	57588798	Scamp2	0	1	1	2	TRUE			Cdc25a
chr12	58119863	58121223	chr12	58211803	58216036	Sstr1	90581	1	1	2	TRUE			Kcnma1					chr9	58275206	58275484	chr9	58287722	58313212	Loxl1	12239	1	1	2	TRUE			Ubp1
chr12	58156315	58157198	chr12	58211803	58216036	Sstr1	54606	1	1	2	TRUE			Dlg5					chr9	59486546	59487030	chr9	59388553	59486374	Arih1	-173	1	1	2	TRUE			Glb1
chr12	58211424	58211716	chr12	58211803	58216036	Sstr1	88	1	1	2	TRUE			Rps24					chr9	62122634	62123019	chr9	62057243	62122609	Glce	-26	1	1	2	TRUE			Cmtm6
chr12	58213353	58213669	chr12	58211803	58216036	Sstr1	0	1	1	2	TRUE			Zmiz1					chr9	63737610	63738102	chr9	63646766	63757994	Smad3	0	1	1	2	TRUE			Cmtm7
chr12	58268437	58268943	chr12	58264719	58269258	Clec14a	0	1	1	2	TRUE			4933413J09Rik					chr9	64671783	64672100	chr9	64385625	64700975	Megf11	0	1	1	2	TRUE			Golga4
chr12	59131289	59131437	chr12	59095590	59190220	Mia2	0	1	1	2	TRUE			Slmap					chr9	64737491	64738035	chr9	64715299	64737756	Rab11a	0	1	1	2	TRUE			Ctdspl
chr12	61633152	61633708	chr12	61523166	61845258	Lrfn5	0	1	1	2	TRUE			Dennd6a					chr9	65195656	65196736	chr9	65141153	65187031	Igdcc3	-8626	1	1	2	TRUE			Acaa1a
chr12	61762903	61763260	chr12	61523166	61845258	Lrfn5	0	1	1	2	TRUE			Dnah12					chr9	65200941	65201782	chr9	65214689	65239219	Parp16	12908	1	1	2	TRUE			Acvr2b
chr12	66411849	66412055	chr12	66466058	67222549	Mdga2	54004	1	1	2	TRUE			Hesx1					chr9	65215049	65215815	chr9	65214689	65239219	Parp16	0	1	1	2	TRUE			Higd1a
chr12	66910663	66911182	chr12	66466058	67222549	Mdga2	0	1	1	2	TRUE			Il17rd					chr9	65551004	65551303	chr9	65552576	65580087	Plekho2	1274	1	1	2	TRUE			Tmem158
chr12	67221081	67221236	chr12	66466058	67222549	Mdga2	0	1	1	2	TRUE			Erc2					chr9	66276885	66277241	chr9	66158225	66272242	Dapk2	-4644	1	1	2	TRUE			Pisd-ps3
chr12	67222238	67222764	chr12	66466058	67222549	Mdga2	0	1	1	2	TRUE			Gm35164					chr9	66512042	66512515	chr9	66508458	66514593	Fbxl22	0	1	1	2	TRUE			Flicr
chr12	69197603	69198288	chr12	69189086	69198429	Dnaaf2	0	1	1	2	TRUE			Cacna2d3					chr9	66592912	66593259	chr9	66514638	66593115	Usp3	0	1	1	2	TRUE			Otud5
chr12	69286546	69286743	chr12	69241831	69283961	Klhdc1	-2586	1	1	2	TRUE			Selenok					chr9	66919437	66919770	chr9	66843663	66919705	Rab8b	0	1	1	2	TRUE			Pqbp1
chr12	69296639	69297108	chr12	69296680	69310687	Klhdc2	0	1	1	2	TRUE			Cacna1d					chr9	66974895	66975484	chr9	66955392	66975484	Lactb	0	1	1	2	TRUE			Bcor
chr12	69372175	69372768	chr12	69372149	69375980	Arf6	0	1	1	2	TRUE			Sfmbt1					chr9	69989348	69989673	chr9	69989465	70011659	Bnip2	0	1	1	2	TRUE			Med14
chr12	69509621	69510005	chr12	69464786	69475550	5830428M24Rik	-34072	1	1	2	TRUE			Nek4					chr9	72531846	72532223	chr9	72518249	72531858	4930509E16Rik	0	1	1	2	TRUE			5730405O15Rik
chr12	69608575	69608748	chr12	69583760	69681852	Sos2	0	1	1	2	TRUE			Smim4					chr9	73044217	73044502	chr9	73044809	73097614	Rab27a	308	1	1	2	TRUE			Usp9x
chr12	69784129	69784412	chr12	69746847	69790707	Cdkl1	0	1	1	2	TRUE			Bap1					chr9	82975397	82975944	chr9	82866158	82975489	Phip	0	1	1	2	TRUE			2010308F09Rik
chr12	69819889	69820079	chr12	69790343	69841880	4930512B01Rik	0	1	1	2	TRUE			Capn7					chr9	85748978	85749575	chr9	85687359	85749334	Ibtk	0	1	1	2	TRUE			Jade3
chr12	70111291	70111437	chr12	70018739	70111629	Nin	0	1	1	2	TRUE			Mettl6					chr9	88522953	88523251	chr9	88521052	88522897	Snhg5	-57	1	1	2	TRUE			Cdk16
chr12	70346373	70346532	chr12	70244534	70347614	Trim9	0	1	1	2	TRUE			Btd					chr9	90113865	90114757	chr9	90091668	90114820	Morf4l1	0	1	1	2	TRUE			Cul4b
chr12	70347324	70347508	chr12	70244534	70347614	Trim9	0	1	1	2	TRUE			Galnt15					chr9	97110903	97111317	chr9	97077010	97111041	Slc25a36	0	1	1	2	TRUE			9530027J09Rik
chr12	70877757	70877927	chr12	70825513	70902234	Frmd6	0	1	1	2	TRUE			Dph3					chr9	98563529	98563910	chr9	98562459	98563611	4930579K19Rik	0	1	1	2	TRUE			Ints6l
chr12	71016430	71016576	chr12	71015966	71099351	Arid4a	0	1	1	2	TRUE			Oxnad1					chr9	100545844	100546315	chr9	100494301	100546134	Nck1	0	1	1	2	TRUE			Atp11c
chr12	71093702	71094109	chr12	71015966	71099351	Arid4a	0	1	1	2	TRUE			Ncoa4					chr9	101034523	101034898	chr9	100982031	101034884	Pccb	0	1	1	2	TRUE			Haus7
chr12	71250515	71250710	chr12	71136847	71243303	2700049A03Rik	-7213	1	1	2	TRUE			Ogdhl					chr9	101251287	101251926	chr9	101104988	101251832	Ppp2r3a	0	1	1	2	TRUE			Idh3g
chr12	71563115	71563338	chr12	71540606	71556133	4930404H11Rik	-6983	1	1	2	TRUE			1700024G13Rik					chr9	102626121	102626493	chr9	102586577	102626124	Cep63	0	1	1	2	TRUE			Hcfc1
chr12	71830885	71831204	chr12	71831067	71992376	Daam1	0	1	1	2	TRUE			Chat					chr9	106476821	106477319	chr9	106470321	106476949	Parp3	0	1	1	2	TRUE			Flna
chr12	72070934	72071091	chr12	72067973	72071101	Gpr135	0	1	1	2	TRUE			Prrxl1					chr9	106891894	106892424	chr9	106888752	106891938	Manf	0	1	1	2	TRUE			Rpl10
chr12	72303598	72304106	chr12	72211748	72409054	Rtn1	0	1	1	2	TRUE			Vstm4					chr9	107280605	107280893	chr9	107254926	107289396	Mapkapk3	0	1	1	2	TRUE			Olfr1325
chr12	72442236	72442448	chr12	72441865	72497239	Lrrc9	0	1	1	2	TRUE			Arhgap22					chr9	107289083	107289877	chr9	107254926	107289396	Mapkapk3	0	1	1	2	TRUE			Dkc1
chr12	72664667	72664930	chr12	72650352	72664828	Dhrs7	0	1	1	2	TRUE			Syt15					chr9	107587426	107587966	chr9	107587717	107593038	Ifrd2	0	1	1	2	TRUE			Cmc4
chr12	72801276	72801428	chr12	72761210	72794940	Ppm1a	-6337	1	1	2	TRUE			Mir297-1					chr9	107612733	107613346	chr9	107614125	107635343	Gnai2	780	1	1	2	TRUE			Cldn34b3
chr12	73035155	73035430	chr12	73041826	73046712	Six1	6397	1	1	2	TRUE			5830448L01Rik					chr9	107635345	107635702	chr9	107614125	107635343	Gnai2	-3	1	1	2	TRUE			Gk
chr12	73039895	73040109	chr12	73041826	73046712	Six1	1718	1	1	2	TRUE			Wapl					chr9	107770749	107771129	chr9	107740494	107771002	Rbm5	0	1	1	2	TRUE			Las1l
chr12	73110559	73110715	chr12	73099608	73113245	Six4	0	1	1	2	TRUE			Grid1					chr9	107872479	107873029	chr9	107773558	107872819	Rbm6	0	1	1	2	TRUE			Efnb1
chr12	73348478	73348890	chr12	73286847	73354045	Slc38a6	0	1	1	2	TRUE			4930596D02Rik					chr9	107982721	107983581	chr9	107975566	107984056	Uba7	0	1	1	2	TRUE			Rlim
chr12	73584293	73584523	chr12	73584795	73778184	Prkch	273	1	1	2	TRUE			Ccser2					chr9	108094526	108094970	chr9	108085413	108094480	Apeh	-47	1	1	2	TRUE			Morf4l2
chr12	73971414	73971635	chr12	73964496	73988964	Snapc1	0	1	1	2	TRUE			Nrg3					chr9	108339054	108339486	chr9	108339079	108340342	Gpx1	0	1	1	2	TRUE			Tsc22d3
chr12	74020419	74020569	chr12	73997776	74267916	Syt16	0	1	1	2	TRUE			LOC432842					chr9	108516810	108517610	chr9	108517086	108560167	Qrich1	0	1	1	2	TRUE			Phf8
chr12	74228077	74228229	chr12	73997776	74267916	Syt16	0	1	1	2	TRUE			1700109I08Rik					chr9	108567073	108567431	chr9	108565587	108567436	Ndufaf3	0	1	1	2	TRUE			Huwe1
chr12	74926809	74927383	chr12	74897216	75177332	Kcnh5	0	1	1	2	TRUE			Sh2d4b					chr9	108569826	108570095	chr9	108569891	108572771	Dalrd3	0	1	1	2	TRUE			Smc1a
chr12	75379552	75380186	chr12	75308312	75401455	Rhoj	0	1	1	2	TRUE			Tspan14					chr9	108854145	108854478	chr9	108854042	108862143	Slc26a6	0	1	1	2	TRUE			Sat1
chr12	75683080	75683250	chr12	75630593	75669537	Wdr89	-13544	1	1	2	TRUE			Gm2832					chr9	108991615	108991879	chr9	108991901	109032225	Pfkfb4	23	1	1	2	TRUE			Pdha1
chr12	75849435	75849753	chr12	75818317	76110928	Syne2	0	1	1	2	TRUE			Ear1					chr9	109875256	109875637	chr9	109875578	109893890	Cdc25a	0	1	1	2	TRUE			Gm52456
chr12	76164090	76164636	chr12	76120418	76177259	Esr2	0	1	1	2	TRUE			Ang3					chr9	113930710	113931105	chr9	113931147	113978027	Ubp1	43	1	1	2	TRUE			Siah1b
chr12	76179987	76180340	chr12	76120418	76177259	Esr2	-2729	1	1	2	TRUE			Ang6					chr9	114400854	114401271	chr9	114401077	114474379	Glb1	0	1	1	2	TRUE			Tceanc
chr12	76189553	76190204	chr12	76198689	76246746	Tex21	8486	1	1	2	TRUE			Gm3327					chr9	114731099	114731491	chr9	114731202	114749343	Cmtm6	0	1	1	2	TRUE
chr12	76211933	76212083	chr12	76198689	76246746	Tex21	0	1	1	2	TRUE			Gm16976					chr9	114752899	114753363	chr9	114756835	114781993	Cmtm7	3473	1	1	2	TRUE
chr12	76405119	76405462	chr12	76404175	76406936	Hspa2	0	1	1	2	TRUE			Ptger2					chr9	118594086	118594409	chr9	118506317	118582519	Golga4	-11568	1	1	2	TRUE
chr12	76411861	76413223	chr12	76417598	76439491	Ppp1r36	4376	1	1	2	TRUE			Txndc16					chr9	118925533	118925863	chr9	118926535	119044119	Ctdspl	673	1	1	2	TRUE
chr12	76757739	76757986	chr12	76765537	76783178	Churc1	7552	1	1	2	TRUE			Gpr137c					chr9	119341049	119341335	chr9	119341293	119350295	Acaa1a	0	1	1	2	TRUE
chr12	76822056	76822263	chr12	76797959	76822524	Rab15	0	1	1	2	TRUE			Styx					chr9	119401887	119402135	chr9	119402177	119442148	Acvr2b	43	1	1	2	TRUE
chr12	77010538	77010685	chr12	76937268	76962248	Max	-48291	1	1	2	TRUE			Fermt2					chr9	121857303	121858005	chr9	121848556	121857796	Higd1a	0	1	1	2	TRUE
chr12	77238775	77239032	chr12	77238103	77475996	Fut8	0	1	1	2	TRUE			4933425B07Rik					chr9	123260181	123260736	chr9	123259056	123260789	Tmem158	0	1	1	2	TRUE
chr12	77439134	77439416	chr12	77238103	77475996	Fut8	0	1	1	2	TRUE			D330046F09Rik					chrUn_GL456367	9169	9559	.	-1	-1	.	-1	1	1	2	TRUE
chr12	78226208	78227132	chr12	78226654	78684769	Gphn	0	1	1	2	TRUE			Cdkn3					chrUn_JH584304	26565	26960	chrUn_JH584304	52673	59689	Pisd-ps3	25714	1	1	2	TRUE
chr12	78661851	78662038	chr12	78226654	78684769	Gphn	0	1	1	2	TRUE			Cgrrf1					chrUn_JH584304	59538	60032	chrUn_JH584304	52673	59689	Pisd-ps3	0	1	1	2	TRUE
chr12	79029266	79029665	chr12	79029162	79081655	Plekhh1	0	1	1	2	TRUE			Samd4					chrX	7574425	7574765	chrX	7573599	7581016	Flicr	0	1	1	2	TRUE
chr12	79125504	79125677	chr12	79130787	79156301	Arg2	5111	1	1	2	TRUE			Gm10371					chrX	7841118	7841673	chrX	7841830	7876626	Otud5	158	1	1	2	TRUE
chr12	79185552	79185742	chr12	79174232	79190961	Rdh11	0	1	1	2	TRUE			Gch1					chrX	7898878	7899726	chrX	7894518	7899000	Pqbp1	0	1	1	2	TRUE
chr12	79259456	79259711	chr12	79232346	79296282	Zfyve26	0	1	1	2	TRUE			Wdhd1					chrX	12135082	12135505	chrX	12036737	12160355	Bcor	0	1	1	2	TRUE
chr12	79516962	79517201	chr12	79297281	79814690	Rad51b	0	1	1	2	TRUE			Mapk1ip1l					chrX	12761863	12762528	chrX	12675370	12761973	Med14	0	1	1	2	TRUE
chr12	80090548	80090692	chr12	80107759	80113013	Zfp36l1	17068	1	1	2	TRUE			Fbxo34					chrX	13041760	13042021	chrX	13042014	13045295	5730405O15Rik	0	1	1	2	TRUE
chr12	80106193	80106457	chr12	80107759	80113013	Zfp36l1	1303	1	1	2	TRUE			Ktn1					chrX	13070749	13071925	chrX	13071497	13173327	Usp9x	0	1	1	2	TRUE
chr12	80155761	80156059	chr12	80167541	80260363	Actn1	11483	1	1	2	TRUE			Peli2					chrX	13242883	13243219	chrX	13234640	13247733	2010308F09Rik	0	1	1	2	TRUE
chr12	80259439	80259589	chr12	80167541	80260363	Actn1	0	1	1	2	TRUE			Tmem260					chrX	20425369	20425751	chrX	20425687	20519939	Jade3	0	1	1	2	TRUE
chr12	80380203	80380387	chr12	80335847	80436601	Dcaf5	0	1	1	2	TRUE			Otx2os1					chrX	20687861	20688388	chrX	20687953	20699879	Cdk16	0	1	1	2	TRUE
chr12	80506817	80507027	chr12	80507205	80517954	2310002D06Rik	179	1	1	2	TRUE			4933429O19Rik					chrX	38564713	38565065	chrX	38531620	38576196	Cul4b	0	1	1	2	TRUE
chr12	80575778	80575958	chr12	80518470	80603898	Galnt16	0	1	1	2	TRUE			Naa30					chrX	48284759	48285496	chrX	48276791	48285426	9530027J09Rik	0	1	1	2	TRUE
chr12	80758850	80759310	chr12	80755446	80760715	Ccdc177	0	1	1	2	TRUE			ccdc198					chrX	56455533	56456096	chrX	56454838	56507843	Ints6l	0	1	1	2	TRUE
chr12	80790441	80790755	chr12	80790531	80880833	Susd6	0	1	1	2	TRUE			Olfr722					chrX	60404496	60404898	chrX	60223282	60404005	Atp11c	-492	1	1	2	TRUE
chr12	80984357	80984562	chr12	80953184	80968705	Slc10a1	-15653	1	1	2	TRUE			Rnase2a					chrX	73459027	73459312	chrX	73437314	73459029	Haus7	0	1	1	2	TRUE
chr12	82317928	82319448	chr12	82170015	82451784	Sipa1l1	0	1	1	2	TRUE			Vmn2r88					chrX	73786647	73787256	chrX	73778962	73786897	Idh3g	0	1	1	2	TRUE
chr12	82639798	82640167	chr12	82616924	83162056	Rgs6	0	1	1	2	TRUE			Mettl17					chrX	73967076	73967658	chrX	73942791	73966357	Hcfc1	-720	1	1	2	TRUE
chr12	83034378	83034531	chr12	82616924	83162056	Rgs6	0	1	1	2	TRUE			Slc39a2					chrX	74245929	74246429	chrX	74223460	74246534	Flna	0	1	1	2	TRUE
chr12	84174040	84174231	chr12	84149173	84194015	Mideas	0	1	1	2	TRUE			Arhgef40					chrX	74270243	74270881	chrX	74270815	74273135	Rpl10	0	1	1	2	TRUE
chr12	84256474	84256618	chr12	84285295	84315832	Ptgr2	28678	1	1	2	TRUE			Zfp219					chrX	74616497	74616834	chrX	74594327	74595275	Olfr1325	-21223	1	1	2	TRUE
chr12	84282930	84283167	chr12	84285295	84315832	Ptgr2	2129	1	1	2	TRUE			Snord58b					chrX	75095813	75096061	chrX	75095853	75109776	Dkc1	0	1	1	2	TRUE
chr12	84285113	84285262	chr12	84285295	84315832	Ptgr2	34	1	1	2	TRUE			Mettl3					chrX	75416412	75416679	chrX	75404845	75416584	Cmc4	0	1	1	2	TRUE
chr12	84316975	84317312	chr12	84316858	84334119	Zfp410	0	1	1	2	TRUE			Sall2					chrX	76241941	76242215	chrX	76264305	76267673	Cldn34b3	22091	1	1	2	TRUE
chr12	84546878	84547056	chr12	84451507	84531533	Lin52	-15346	1	1	2	TRUE			Dad1					chrX	85776193	85777045	chrX	85701936	85776819	Gk	0	1	1	2	TRUE
chr12	84612474	84612685	chr12	84602530	84617466	Abcd4	0	1	1	2	TRUE			Acin1					chrX	95968287	95968785	chrX	95935312	95956974	Las1l	-11314	1	1	2	TRUE
chr12	84634111	84634282	chr12	84641018	84651455	Vrtn	6737	1	1	2	TRUE			Slc7a8					chrX	99135824	99136280	chrX	99136060	99149022	Efnb1	0	1	1	2	TRUE
chr12	84698482	84698649	chr12	84677277	84698807	Syndig1l	0	1	1	2	TRUE			Homez					chrX	103981197	103981467	chrX	103957162	103981285	Rlim	0	1	1	2	TRUE
chr12	84735390	84735577	chr12	84754558	84773112	Npc2	18982	1	1	2	TRUE			Ppp1r3e					chrX	136741299	136742068	chrX	136732947	136741352	Morf4l2	0	1	1	2	TRUE
chr12	84785217	84785799	chr12	84783211	84876491	Ltbp2	0	1	1	2	TRUE			Efs					chrX	140520287	140520540	chrX	140539528	140542668	Tsc22d3	18989	1	1	2	TRUE
chr12	84828671	84828967	chr12	84783211	84876491	Ltbp2	0	1	1	2	TRUE			Myh6					chrX	151520404	151521173	chrX	151520671	151625833	Phf8	0	1	1	2	TRUE
chr12	84829123	84829373	chr12	84783211	84876491	Ltbp2	0	1	1	2	TRUE			Carmil3					chrX	151803101	151803435	chrX	151803281	151935417	Huwe1	0	1	1	2	TRUE
chr12	84875952	84876099	chr12	84783211	84876491	Ltbp2	0	1	1	2	TRUE			Tm9sf1					chrX	152016302	152016737	chrX	152016427	152061973	Smc1a	0	1	1	2	TRUE
chr12	84883610	84884086	chr12	84875801	84879755	D030025P21Rik	-3856	1	1	2	TRUE			Tgm1					chrX	155216100	155216554	chrX	155213125	155216449	Sat1	0	1	1	2	TRUE
chr12	85485977	85486197	chr12	85473889	85477274	Fos	-8704	1	1	2	TRUE			Ltb4r2					chrX	160137997	160138502	chrX	160122218	160138430	Pdha1	0	1	1	2	TRUE
chr12	85599153	85599306	chr12	85599104	85639878	Jdp2	0	1	1	2	TRUE			Adcy4					chrX	163908804	163909201	chrX	163908109	163909531	Gm52456	0	1	1	2	TRUE
chr12	85629588	85629871	chr12	85599104	85639878	Jdp2	0	1	1	2	TRUE			Nynrin					chrX	164076214	164076627	chrX	164070702	164076493	Siah1b	0	1	1	2	TRUE
chr12	85698303	85698487	chr12	85686719	85709087	Batf	0	1	1	2	TRUE			Khnyn					chrX	166510316	166510592	chrX	166499814	166510478	Tceanc	0	1	1	2	TRUE
chr12	85725261	85725470	chr12	85686719	85709087	Batf	-16175	1	1	2	TRUE			Gzmf
chr12	85746540	85746753	chr12	85746538	85813585	Flvcr2	0	1	1	2	TRUE			Gzmc					chr1	7397682	7398302	chr1	7088919	7173628	Pcmtd1	-224055	1	0	1	FALSE
chr12	85746930	85747075	chr12	85746538	85813585	Flvcr2	0	1	1	2	TRUE			2410022M11Rik					chr10	101314744	101315035	chr10	101681486	102391468	Mgat4c	366452	0	1	1	FALSE
chr12	86039952	86040118	chr12	85824919	86053760	Ttll5	0	1	1	2	TRUE			Zmym2					chr11	7618333	7618722	chr11	7206090	7213923	Igfbp3	-404411	1	0	1	FALSE
chr12	86525497	86525648	chr12	86361116	86521628	Esrrb	-3870	1	1	2	TRUE			B020004C17Rik					chr11	56233944	56234307	chr11	56024989	56040987	Nmur2	-192958	1	0	1	FALSE
chr12	86725997	86726491	chr12	86700501	86726460	Angel1	0	1	1	2	TRUE			Gja3					chr12	12496591	12496993	chr12	12351521	12392475	4921511I17Rik	-104117	1	0	1	FALSE
chr12	86775690	86776039	chr12	86734368	86763795	Lrrc74a	-11896	1	1	2	TRUE			Cryl1					chr12	61310689	61310980	chr12	61499659	61521820	Gm20063	188680	0	1	1	FALSE
chr12	86806832	86806979	chr12	86734368	86763795	Lrrc74a	-43038	1	1	2	TRUE			Ift88					chr12	64679449	64679729	chr12	64471332	64474898	Fscb	-204552	1	0	1	FALSE
chr12	86882434	86882704	chr12	86880702	86884814	Irf2bpl	0	1	1	2	TRUE			Il17d					chr12	96116321	96116685	chr12	96046620	96047222	1700019M22Rik	-69100	1	0	1	FALSE
chr12	86884502	86884860	chr12	86880702	86884814	Irf2bpl	0	1	1	2	TRUE			Eef1akmt1					chr13	6784181	6784763	chr13	6579873	6648771	Pfkp	-135411	1	0	1	FALSE
chr12	87072779	87072951	chr12	87021339	87091822	Tmem63c	0	1	1	2	TRUE			Lats2					chr13	43864533	43864798	chr13	43785111	43803133	Cd83	-61401	1	0	1	FALSE
chr12	87199912	87200113	chr12	87166241	87200229	Tmed8	0	1	1	2	TRUE			Zdhhc20					chr13	87373001	87373255	chr13	88521192	88578175	Gm34585	1147938	0	1	1	FALSE
chr12	87300232	87300405	chr12	87278637	87299705	Ism2	-528	1	1	2	TRUE			Micu2					chr14	24779153	24779603	chr14	24490677	24496960	Rps24	-282194	1	0	1	FALSE
chr12	87481793	87482051	chr12	87449909	87472299	Snw1	-9495	1	1	2	TRUE			Rcbtb1					chr14	25297512	25297835	chr14	25139794	25143241	4930572O13Rik	-154272	1	0	1	FALSE
chr12	87558519	87558702	chr12	87514315	87518265	Gm8300	-40255	1	1	2	TRUE			Atp8a2					chr16	62199042	62199400	chr16	62734851	62786716	Nsun3	535452	0	1	1	FALSE
chr12	87783678	87783850	chr12	87772424	87775755	Gm21319	-7924	1	1	2	TRUE			Nupl1					chr17	82511333	82511651	chr17	83033591	83078225	Gm19689	521941	0	1	1	FALSE
chr12	88428919	88429086	chr12	88360513	88461726	Adck1	0	1	1	2	TRUE			Sacs					chr17	89822117	89822417	chr17	90033643	90088368	Nrxn1	211227	0	1	1	FALSE
chr12	89277137	89277334	chr12	88794503	90334933	Nrxn3	0	1	1	2	TRUE			4930556J02Rik					chr18	55134027	55134360	chr18	54990294	55078400	Gm4221	-55628	1	0	1	FALSE
chr12	89385516	89385703	chr12	88794503	90334933	Nrxn3	0	1	1	2	TRUE			Dleu2					chr18	79257134	79257735	chr18	78750377	79110444	Setbp1	-146691	1	0	1	FALSE
chr12	90081221	90082215	chr12	88794503	90334933	Nrxn3	0	1	1	2	TRUE			Dleu7					chr2	47411915	47412265	chr2	48062219	48457265	Gm13481	649955	0	1	1	FALSE
chr12	91147842	91148074	chr12	90998491	91384409	Cep128	0	1	1	2	TRUE			Serpine3					chr2	81524523	81524883	chr2	82053657	82259878	Zfp804a	528775	0	1	1	FALSE
chr12	91293153	91293387	chr12	90998491	91384409	Cep128	0	1	1	2	TRUE			Ints6					chr2	116561257	116561531	chr2	116878704	116892499	Tmco5	317174	0	1	1	FALSE
chr12	91331239	91331747	chr12	90998491	91384409	Cep128	0	1	1	2	TRUE			Wdfy2					chr2	142491333	142491645	chr2	140395429	142390050	Macrod2	-101284	1	0	1	FALSE
chr12	91873034	91873465	chr12	91806042	91849157	Sel1l	-23878	1	1	2	TRUE			Ctsb					chr3	21935695	21936396	chr3	21753607	21800771	7530428D23Rik	-134925	1	0	1	FALSE
chr12	93348191	93348362	chr12	93416456	93444823	4930559C10Rik	68095	1	1	2	TRUE			Fdft1					chr3	150079829	150080087	chr3	150401913	150408930	Gm40178	321827	0	1	1	FALSE
chr12	96064529	96064743	chr12	96046620	96047222	1700019M22Rik	-17308	1	1	2	TRUE			Gata4					chr4	71291634	71291884	chr4	70625177	70665139	Gm32209	-626496	1	0	1	FALSE
chr12	96083699	96084112	chr12	96046620	96047222	1700019M22Rik	-36478	1	1	2	TRUE			Fam167a					chr4	105787932	105788264	chr4	106241212	106290547	Gm12724	452949	0	1	1	FALSE
chr12	98574583	98574761	chr12	98429436	98574712	Kcnk10	0	1	1	2	TRUE			Gm15918					chr4	124155647	124155913	chr4	124302834	124332720	1700021L23Rik	146922	0	1	1	FALSE
chr12	98670346	98670498	chr12	98628141	98669819	Spata7	-528	1	1	2	TRUE			Xkr6					chr5	35189195	35189485	chr5	35091490	35105699	Lrpap1	-83497	1	0	1	FALSE
chr12	98688264	98688568	chr12	98676740	98734645	Ptpn21	0	1	1	2	TRUE			Msra					chr5	77587226	77587568	chr5	77465487	77468857	1700017L05Rik	-118370	1	0	1	FALSE
chr12	98970729	98971059	chr12	98920573	98983238	Ttc8	0	1	1	2	TRUE			Ints9					chr5	83795673	83795987	chr5	84054764	84417382	Epha5	258778	0	1	1	FALSE
chr12	99147954	99148529	chr12	99161276	99162808	4930474N09Rik	12748	1	1	2	TRUE			Fzd3					chr5	89319009	89319292	chr5	88887259	89239656	Slc4a4	-79354	1	0	1	FALSE
chr12	99705398	99705648	chr12	99717530	99883442	Efcab11	11883	1	1	2	TRUE			Zfp395					chr5	89960093	89960467	chr5	89673840	89883334	Adamts3	-76760	1	0	1	FALSE
chr12	99964909	99965240	chr12	99964498	100062682	Kcnk13	0	1	1	2	TRUE			Trim35					chr5	126362491	126362857	chr5	126721750	126727284	Gm33347	358894	0	1	1	FALSE
chr12	100200137	100200552	chr12	100199434	100209824	Calm1	0	1	1	2	TRUE			Dpysl2					chr6	59542614	59543113	chr6	59352460	59426306	Gprin3	-116309	1	0	1	FALSE
chr12	100316097	100316305	chr12	100300769	100520822	Ttc7b	0	1	1	2	TRUE			Ebf2					chr6	145306937	145307450	chr6	145250528	145251849	Gm15706	-55089	1	0	1	FALSE
chr12	100840059	100840243	chr12	100779056	100872610	Dglucy	0	1	1	2	TRUE			Dock5					chr7	73617936	73618780	chr7	73539797	73558395	Chaserr	-59542	1	0	1	FALSE
chr12	101726270	101726432	chr12	101645445	101718523	Tc2n	-7748	1	1	2	TRUE			Nefm					chr7	136555873	136556225	chr7	136667954	136710604	Gm6249	111730	0	1	1	FALSE
chr12	101949116	101949332	chr12	101918900	101958243	Atxn3	0	1	1	2	TRUE			Entpd4b					chr8	76373822	76374115	chr8	76749086	76900621	Gm10649	374972	0	1	1	FALSE
chr12	101954240	101954391	chr12	101918900	101958243	Atxn3	0	1	1	2	TRUE			Entpd4					chr9	87816063	87816360	chr9	87702799	87731260	Tbx18	-84804	1	0	1	FALSE
chr12	102036119	102036450	chr12	101975973	102005993	Cpsf2	-30127	1	1	2	TRUE			Synb					chrX	40839232	40839511	chrX	41400818	41678601	Gria3	561308	0	1	1	FALSE
chr12	102302465	102302676	chr12	102283073	102390854	Rin3	0	1	1	2	TRUE			Loxl2					chrX	47360605	47360952	chrX	47809369	47892613	Smarca1	448418	0	1	1	FALSE
chr12	102412377	102412619	chr12	102394081	102439092	Lgmn	0	1	1	2	TRUE			4930480K23Rik					chrX	50159329	50159734	chrX	50009305	50010235	Olfr1323	-149095	1	0	1	FALSE
chr12	102705109	102705339	chr12	102568582	102704869	Itpk1	-241	1	1	2	TRUE			Pebp4					chrX	109269030	109269337	chrX	109196755	109200445	Gm6377	-68586	1	0	1	FALSE
chr12	102743503	102743855	chr12	102739829	102743661	Moap1	0	1	1	2	TRUE			Egr3
chr12	102866975	102867119	chr12	102780796	102878442	Btbd7	0	1	1	2	TRUE			Ccar2
chr12	103179307	103179587	chr12	102948858	103183997	Unc79	0	1	1	2	TRUE			9930012K11Rik
chr12	103425792	103425992	chr12	103407975	103425847	Ddx24	0	1	1	2	TRUE			Sorbs3
chr12	103532898	103533270	chr12	103532564	103613832	Ppp4r4	0	1	1	2	TRUE			Bmp1
chr12	103714232	103714376	chr12	103728155	103738189	Serpina1b	13780	1	1	2	TRUE			Lgi3
chr12	104201914	104202075	chr12	104214453	104241944	Serpina3g	12379	1	1	2	TRUE			Dok2
chr12	104644839	104644993	chr12	104687741	104751952	Dicer1	42749	1	1	2	TRUE			Gfra2
chr12	104751616	104751935	chr12	104687741	104751952	Dicer1	0	1	1	2	TRUE			4930429C20Rik
chr12	104995469	104995625	chr12	104929932	104998677	Syne3	0	1	1	2	TRUE			Fndc3a
chr12	105023265	105023486	chr12	105030616	105032279	Snhg10	7131	1	1	2	TRUE			Gm9199
chr12	105344183	105344380	chr12	105336593	105383932	Tunar	0	1	1	2	TRUE			Rb1
chr12	105384906	105385207	chr12	105336593	105383932	Tunar	-975	1	1	2	TRUE			Itm2b
chr12	105399370	105399585	chr12	105394855	105403760	Gm2721	0	1	1	2	TRUE			Lrch1
chr12	105430855	105431032	chr12	105453855	105493095	D430019H16Rik	22824	1	1	2	TRUE			Mir466f-3
chr12	105550001	105550359	chr12	105563171	105593071	Bdkrb2	12813	1	1	2	TRUE			Cby2
chr12	105702068	105702373	chr12	105685351	105703057	Gskip	0	1	1	2	TRUE			Erich6b
chr12	105849657	105849865	chr12	105784696	105838943	Papola	-10715	1	1	2	TRUE			Slc25a30
chr12	105882734	105883217	chr12	105899415	105902430	Gm19554	16199	1	1	2	TRUE			2900040C04Rik
chr12	106885717	106885917	chr12	106953809	106955932	Gm16087	67893	1	1	2	TRUE			Enox1
chr12	107864509	107865009	chr12	107910402	108003414	Bcl11b	45394	1	1	2	TRUE			Tnfsf11
chr12	108180014	108180201	chr12	108179737	108203359	Ccnk	0	1	1	2	TRUE			Gm30662
chr12	108220860	108221031	chr12	108203599	108275393	Ccdc85c	0	1	1	2	TRUE			Vwa8
chr12	108327388	108328106	chr12	108306269	108328300	Hhipl1	0	1	1	2	TRUE			Rgcc
chr12	108334165	108334353	chr12	108334315	108362234	Cyp46a1	0	1	1	2	TRUE			Naa16
chr12	108359692	108359938	chr12	108334315	108362234	Cyp46a1	0	1	1	2	TRUE			Kbtbd6
chr12	108473048	108473273	chr12	108371152	108539564	Eml1	0	1	1	2	TRUE			Pcdh8
chr12	108555239	108555409	chr12	108536401	108555618	Gm16596	0	1	1	2	TRUE			Pcdh17
chr12	108751641	108751792	chr12	108793296	108820148	Yy1	41505	1	1	2	TRUE			Diaph3
chr12	108757913	108758194	chr12	108793296	108820148	Yy1	35103	1	1	2	TRUE			Tdrd3
chr12	108835936	108836142	chr12	108825877	108835876	Slc25a29	-61	1	1	2	TRUE			Pcdh20
chr12	108966561	108966806	chr12	108894271	109028452	Wdr25	0	1	1	2	TRUE			Gm5088
chr12	109763991	109764167	chr12	109734980	109749457	Mirg	-14535	1	1	2	TRUE			Pcdh9
chr12	110489092	110489263	chr12	110447223	110571690	Ppp2r5c	0	1	1	2	TRUE			Dach1
chr12	110618777	110618946	chr12	110601394	110666944	Dync1h1	0	1	1	2	TRUE			Bora
chr12	110889279	110889536	chr12	110889263	110972394	Tecpr2	0	1	1	2	TRUE			Klf5
chr12	110921018	110921215	chr12	110889263	110972394	Tecpr2	0	1	1	2	TRUE			Gm41230
chr12	110976996	110977350	chr12	110976419	110978618	Ankrd9	0	1	1	2	TRUE			Klf12
chr12	111275131	111275358	chr12	111271095	111276426	Amn	0	1	1	2	TRUE			Tbc1d4
chr12	111305289	111305465	chr12	111292971	111377718	Cdc42bpb	0	1	1	2	TRUE			Kctd12
chr12	111376841	111377079	chr12	111292971	111377718	Cdc42bpb	0	1	1	2	TRUE			4933432I03Rik
chr12	111377286	111377499	chr12	111292971	111377718	Cdc42bpb	0	1	1	2	TRUE			Mycbp2
chr12	111377967	111378139	chr12	111292971	111377718	Cdc42bpb	-250	1	1	2	TRUE			Scel
chr12	111386898	111387096	chr12	111292971	111377718	Cdc42bpb	-9181	1	1	2	TRUE			Slain1
chr12	111417172	111417478	chr12	111417429	111431680	Exoc3l4	0	1	1	2	TRUE			4930432J09Rik
chr12	111442321	111442497	chr12	111442660	111455018	Tnfaip2	164	1	1	2	TRUE			D130079A08Rik
chr12	111671492	111671663	chr12	111669354	111672338	Ckb	0	1	1	2	TRUE			D130009I18Rik
chr12	111680818	111681041	chr12	111678104	111683902	Trmt61a	0	1	1	2	TRUE			Rbm26
chr12	111712947	111713101	chr12	111709489	111713256	Bag5	0	1	1	2	TRUE			Slitrk5
chr12	111798591	111798784	chr12	111758848	111806775	Klc1	0	1	1	2	TRUE			Mir17
chr12	111867747	111868660	chr12	111828457	111908055	Ppp1r13b	0	1	1	2	TRUE			Gpc5
chr12	111892155	111892752	chr12	111828457	111908055	Ppp1r13b	0	1	1	2	TRUE			Gpc6
chr12	111908307	111908716	chr12	111828457	111908055	Ppp1r13b	-253	1	1	2	TRUE			Dct
chr12	112060825	112061056	chr12	111971558	112068854	Tdrd9	0	1	1	2	TRUE			Tgds
chr12	112294641	112294803	chr12	112391525	112405812	E330035G20Rik	96723	1	1	2	TRUE			Sox21
chr12	112497804	112498201	chr12	112489447	112499927	A530016L24Rik	0	1	1	2	TRUE			1700044C05Rik
chr12	112511020	112511167	chr12	112500183	112511160	Tmem179	0	1	1	2	TRUE			Abcc4
chr12	112627696	112627995	chr12	112620046	112641355	Adssl1	0	1	1	2	TRUE			Gm27198
chr12	112692762	112692919	chr12	112678839	112682747	Zbtb42	-10016	1	1	2	TRUE			Dzip1
chr12	112880561	112880927	chr12	112850875	112860916	Gpr132	-19646	1	1	2	TRUE			Dnajc3
chr12	112881116	112881273	chr12	112850875	112860916	Gpr132	-20201	1	1	2	TRUE			Uggt2
chr12	113015316	113015516	chr12	113014507	113074401	Pacs2	0	1	1	2	TRUE			Hs6st3
chr12	113139816	113140243	chr12	113138354	113140140	F930026P19Rik	0	1	1	2	TRUE			Oxgr1
chr12	113397076	113397306	chr12	113489564	113491835	Adam6b	92259	1	1	2	TRUE			Mbnl2
chr12	116037713	116037944	chr12	116047723	116063207	Zfp386	9780	1	1	2	TRUE			Rap2a
chr12	116281685	116281847	chr12	116281221	116373098	Esyt2	0	1	1	2	TRUE			Ipo5
chr12	116547210	116547525	chr12	116485719	117278167	Ptprn2	0	1	1	2	TRUE			Farp1
chr12	116563176	116563587	chr12	116485719	117278167	Ptprn2	0	1	1	2	TRUE			Stk24
chr12	116576878	116577817	chr12	116485719	117278167	Ptprn2	0	1	1	2	TRUE			Slc15a1
chr12	116635030	116635354	chr12	116485719	117278167	Ptprn2	0	1	1	2	TRUE			Dock9
chr12	117007504	117007923	chr12	116485719	117278167	Ptprn2	0	1	1	2	TRUE			Tm9sf2
chr12	117159493	117159834	chr12	116485719	117278167	Ptprn2	0	1	1	2	TRUE			Zic5
chr12	117173018	117173281	chr12	116485719	117278167	Ptprn2	0	1	1	2	TRUE			2610035F20Rik
chr12	117562154	117562512	chr12	117516525	117759737	Rapgef5	0	1	1	2	TRUE			Zic2
chr12	117588369	117589072	chr12	117516525	117759737	Rapgef5	0	1	1	2	TRUE			Pcca
chr12	117953431	117953599	chr12	117877981	118199043	Dnah11	0	1	1	2	TRUE			Tmtc4
chr12	117986867	117987187	chr12	117877981	118199043	Dnah11	0	1	1	2	TRUE			AA536875
chr12	118086019	118086348	chr12	117877981	118199043	Dnah11	0	1	1	2	TRUE			Nalcn
chr13	3537593	3537823	chr13	3538074	3566261	Gdi2	252	1	1	2	TRUE			Itgbl1
chr13	3674090	3674255	chr13	3634031	3651779	Asb13	-22312	1	1	2	TRUE			Fgf14
chr13	3777871	3778304	chr13	3802892	3804318	Calml3	24589	1	1	2	TRUE			Fbxo4
chr13	3898268	3898779	chr13	3882017	3918220	Net1	0	1	1	2	TRUE			Plcxd3
chr13	4066401	4066582	chr13	4059590	4090422	Akr1c14	0	1	1	2	TRUE			C6
chr13	4075222	4075580	chr13	4059590	4090422	Akr1c14	0	1	1	2	TRUE			Ptger4
chr13	4605958	4606149	chr13	4592489	4609164	Akr1e1	0	1	1	2	TRUE			Dab2
chr13	4606459	4606753	chr13	4592489	4609164	Akr1e1	0	1	1	2	TRUE			Fyb
chr13	6674095	6674373	chr13	6579873	6648771	Pfkp	-25325	1	1	2	TRUE			Rictor
chr13	6690626	6691144	chr13	6579873	6648771	Pfkp	-41856	1	1	2	TRUE			Osmr
chr13	8755509	8755844	chr13	8202865	8760442	Adarb2	0	1	1	2	TRUE			Lifr
chr13	8769948	8770132	chr13	8202865	8768762	Adarb2	-1187	1	1	2	TRUE			Egflam
chr13	9030624	9030993	chr13	8972477	8996012	Gtpbp4	-34613	1	1	2	TRUE			Wdr70
chr13	9277242	9277649	chr13	9276524	9668926	Dip2c	0	1	1	2	TRUE			Cplane1
chr13	9332662	9332812	chr13	9276524	9668926	Dip2c	0	1	1	2	TRUE			Ranbp3l
chr13	10193788	10194010	chr13	9876612	10360803	Chrm3	0	1	1	2	TRUE			Nadk2
chr13	12106385	12106682	chr13	11553102	12106945	Ryr2	0	1	1	2	TRUE			Dnajc21
chr13	12257900	12258211	chr13	12186539	12258113	Mtr	0	1	1	2	TRUE			Rxfp3
chr13	12340548	12340719	chr13	12269426	12340732	Actn2	0	1	1	2	TRUE			Adamts12
chr13	12565802	12566264	chr13	12565882	12609528	Ero1b	0	1	1	2	TRUE			Tars
chr13	12650612	12650875	chr13	12614064	12650395	Gpr137b-ps	-218	1	1	2	TRUE			Npr3
chr13	13393116	13393404	chr13	13357619	13393624	Gpr137b	0	1	1	2	TRUE			Zfr
chr13	13468489	13468683	chr13	13437601	13512275	Nid1	0	1	1	2	TRUE			Mtmr12
chr13	14064338	14064564	chr13	14063783	14199603	Arid4b	0	1	1	2	TRUE			Golph3
chr13	14213755	14214590	chr13	14226437	14523226	Hecw1	11848	1	1	2	TRUE			Pdzd2
chr13	14347881	14348070	chr13	14226437	14523226	Hecw1	0	1	1	2	TRUE			Cdh6
chr13	14557575	14557926	chr13	14226437	14523226	Hecw1	-34350	1	1	2	TRUE			Acot10
chr13	15726096	15726384	chr13	15463722	15730025	Gli3	0	1	1	2	TRUE			Cdh12
chr13	15835953	15836154	chr13	15813551	16023423	B230303A05Rik	0	1	1	2	TRUE			Basp1
chr13	17203462	17203716	chr13	16857474	17694765	Sugct	0	1	1	2	TRUE			Zfp622
chr13	17803323	17803601	chr13	17715961	17805097	Cdk13	0	1	1	2	TRUE			Marchf11
chr13	17803755	17804202	chr13	17715961	17805097	Cdk13	0	1	1	2	TRUE			Fbxl7
chr13	17811217	17811366	chr13	17715961	17805097	Cdk13	-6121	1	1	2	TRUE			Ank
chr13	17917210	17917498	chr13	17880574	17944217	Rala	0	1	1	2	TRUE			Otulinl
chr13	18259838	18260036	chr13	18124959	18382039	Pou6f2	0	1	1	2	TRUE			Trio
chr13	19623125	19623423	chr13	19623174	19632823	Sfrp4	0	1	1	2	TRUE			Dnah5
chr13	20090896	20091229	chr13	20090506	20608353	Elmo1	0	1	1	2	TRUE			Dap
chr13	20293874	20294049	chr13	20090506	20608353	Elmo1	0	1	1	2	TRUE			Ankrd33b
chr13	20657130	20657350	chr13	20472989	20608356	Elmo1	-48775	1	1	2	TRUE			Atpsckmt
chr13	20718397	20718788	chr13	20794112	20851907	Aoah	75325	1	1	2	TRUE			Sema5a
chr13	20860780	20861131	chr13	20794112	21024254	Aoah	0	1	1	2	TRUE			Sdc2
chr13	21180598	21180915	chr13	21179930	21194723	Trim27	0	1	1	2	TRUE			Cpq
chr13	21634606	21634765	chr13	21638579	21639521	Olfr11	3815	1	1	2	TRUE			4930592A05Rik
chr13	22423132	22423776	chr13	22441271	22442243	Vmn1r-ps103	17496	1	1	2	TRUE			Nipal2
chr13	22429268	22429420	chr13	22441271	22442243	Vmn1r-ps103	11852	1	1	2	TRUE			Stk3
chr13	22549092	22550110	chr13	22556200	22557109	Vmn1r204	6091	1	1	2	TRUE			Vps13b
chr13	23134317	23134585	chr13	23136484	23137381	Vmn1r218	1900	1	1	2	TRUE			Rnf19a
chr13	23223745	23224676	chr13	23217372	23218311	Vmn1r221	-5435	1	1	2	TRUE			Ankrd46
chr13	23585671	23585893	chr13	23583669	23621094	H2bc6	0	1	1	2	TRUE			Snx31
chr13	23610835	23611268	chr13	23583669	23621094	H2bc6	0	1	1	2	TRUE			Ywhaz
chr13	24028629	24028845	chr13	24012480	24280771	Carmil1	0	1	1	2	TRUE			Zfp706
chr13	24104889	24105113	chr13	24012480	24280771	Carmil1	0	1	1	2	TRUE			Ubr5
chr13	24155842	24156295	chr13	24012480	24280771	Carmil1	0	1	1	2	TRUE			Klf10
chr13	24603967	24604118	chr13	24582188	24733806	Ripor2	0	1	1	2	TRUE			Azin1
chr13	24681588	24682044	chr13	24582188	24733806	Ripor2	0	1	1	2	TRUE			Gm45924
chr13	24816627	24816852	chr13	24817954	24831489	Acot13	1103	1	1	2	TRUE			Baalc
chr13	25053323	25053834	chr13	25056003	25121521	Dcdc2a	2170	1	1	2	TRUE			Rims2
chr13	25165428	25165884	chr13	25056003	25210706	Dcdc2a	0	1	1	2	TRUE			Lrp12
chr13	25241655	25241808	chr13	25252038	25269996	Nrsn1	10231	1	1	2	TRUE			AU022793
chr13	28475287	28475818	chr13	28460033	28885422	2610307P16Rik	0	1	1	2	TRUE			Gm33301
chr13	28816738	28816980	chr13	28460033	28885422	2610307P16Rik	0	1	1	2	TRUE			Gm16294
chr13	28952317	28953119	chr13	28948919	28953699	Sox4	0	1	1	2	TRUE			Zfpm2
chr13	29255210	29255721	chr13	29191745	29855673	Cdkal1	0	1	1	2	TRUE			4930555K19Rik
chr13	29494330	29494885	chr13	29191745	29855673	Cdkal1	0	1	1	2	TRUE			Oxr1
chr13	29689635	29690291	chr13	29191745	29855673	Cdkal1	0	1	1	2	TRUE			Angpt1
chr13	29722055	29722198	chr13	29191745	29855673	Cdkal1	0	1	1	2	TRUE			Rspo2
chr13	29944950	29945219	chr13	29906574	29984391	E2f3	0	1	1	2	TRUE			Gm10373
chr13	29984805	29985021	chr13	29906574	29986063	E2f3	0	1	1	2	TRUE			Emc2
chr13	30659952	30660371	chr13	30660058	30711232	Dusp22	0	1	1	2	TRUE			Nudcd1
chr13	30728501	30728706	chr13	30660058	30711232	Dusp22	-17270	1	1	2	TRUE			Csmd3
chr13	30835725	30836024	chr13	30813917	30950298	Exoc2	0	1	1	2	TRUE			Aard
chr13	31900643	31900789	chr13	31819585	32338544	Gmds	0	1	1	2	TRUE			Med30
chr13	32952425	32952611	chr13	32881217	32940600	Serpinb1c	-11826	1	1	2	TRUE			Ext1
chr13	33088424	33089037	chr13	33084102	33094380	Serpinb1b	0	1	1	2	TRUE			Samd12
chr13	33775017	33775226	chr13	33832344	33843408	Serpinb6e	57119	1	1	2	TRUE			Enpp2
chr13	33868438	33868673	chr13	33879815	33905191	Serpinb6c	11143	1	1	2	TRUE			Col14a1
chr13	34103110	34103780	chr13	34084154	34113272	4930447K03Rik	0	1	1	2	TRUE			Mrpl13
chr13	34536850	34537296	chr13	34627839	34652681	Pxdc1	90544	1	1	2	TRUE			Zhx2
chr13	34993840	34994097	chr13	34977747	34994144	Eci2	0	1	1	2	TRUE			Fbxo32
chr13	35567171	35567899	chr13	35659861	35874064	Cdyl	91963	1	1	2	TRUE			Fer1l6
chr13	35772287	35772741	chr13	35659861	35874064	Cdyl	0	1	1	2	TRUE			Trmt12
chr13	36105315	36105747	chr13	35978796	36117357	Lyrm4	0	1	1	2	TRUE			Rnf139
chr13	36655339	36655607	chr13	36725621	36734477	Nrn1	70015	1	1	2	TRUE			Sqle
chr13	36734965	36735257	chr13	36725621	36734477	Nrn1	-489	1	1	2	TRUE			Trib1
chr13	36853122	36853623	chr13	36867177	37049213	F13a1	13555	1	1	2	TRUE			Gm19510
chr13	38004607	38005170	chr13	38006051	38036937	Cage1	882	1	1	2	TRUE			Gsdmc
chr13	38151354	38151663	chr13	38151293	38198577	Dsp	0	1	1	2	TRUE			Cyrib
chr13	38246661	38246916	chr13	38204938	38227663	Snrnp48	-18999	1	1	2	TRUE			Asap1
chr13	38528006	38528600	chr13	38500270	38528484	Txndc5	0	1	1	2	TRUE			Adcy8
chr13	39750804	39751264	chr13	39771789	39791384	Gm40923	20526	1	1	2	TRUE			Kcnq3
chr13	39939948	39940247	chr13	40001881	40288011	Ofcc1	61635	1	1	2	TRUE			Lrrc6
chr13	40626364	40626706	chr13	40715301	40733795	Tfap2a	88596	1	1	2	TRUE			Phf20l1
chr13	40722838	40723155	chr13	40715301	40733795	Tfap2a	0	1	1	2	TRUE			Ccn4
chr13	41075367	41075611	chr13	41025119	41079706	Mak	0	1	1	2	TRUE			Ndrg1
chr13	41366907	41367083	chr13	41309915	41487360	Nedd9	0	1	1	2	TRUE			1700012I11Rik
chr13	42094691	42095198	chr13	42052020	42185026	Hivep1	0	1	1	2	TRUE			Zfat
chr13	43304059	43304228	chr13	43195518	43304172	Gfod1	0	1	1	2	TRUE			Gm41341
chr13	43369301	43369457	chr13	43370715	43395203	Sirt5	1259	1	1	2	TRUE			Khdrbs3
chr13	43542795	43543139	chr13	43538405	43560191	Mcur1	0	1	1	2	TRUE			Fam135b
chr13	43543396	43543602	chr13	43538405	43560191	Mcur1	0	1	1	2	TRUE			Kcnk9
chr13	43615844	43616070	chr13	43615796	43670944	Rnf182	0	1	1	2	TRUE			Trappc9
chr13	43784938	43785109	chr13	43785111	43803133	Cd83	3	1	1	2	TRUE			Slc45a4
chr13	43820946	43821144	chr13	43785111	43803133	Cd83	-17814	1	1	2	TRUE			Gpr20
chr13	44488400	44488682	chr13	44472422	44480327	Gm34084	-8074	1	1	2	TRUE			Ptp4a3
chr13	44713341	44713759	chr13	44730773	44921643	Jarid2	17015	1	1	2	TRUE			Gm32168
chr13	45567184	45567688	chr13	45549755	45964991	Atxn1	0	1	1	2	TRUE			Adgrb1
chr13	45963640	45963827	chr13	45549755	45964991	Atxn1	0	1	1	2	TRUE			Ly6g
chr13	46576128	46576447	chr13	46501902	46650281	Cap2	0	1	1	2	TRUE			Ly6h
chr13	46632005	46632218	chr13	46501902	46650281	Cap2	0	1	1	2	TRUE			Zfp707
chr13	46902542	46902893	chr13	46749087	46929718	Kif13a	0	1	1	2	TRUE			Mapk15
chr13	48234032	48234199	chr13	48044230	48262623	A330033J07Rik	0	1	1	2	TRUE			Fam83h
chr13	48275530	48275685	chr13	48272417	48273884	A330048O09Rik	-1647	1	1	2	TRUE			Nrbp2
chr13	48297607	48297793	chr13	48272417	48273884	A330048O09Rik	-23724	1	1	2	TRUE			Parp10
chr13	48513209	48513493	chr13	48487659	48513410	Zfp169	0	1	1	2	TRUE			Smpd5
chr13	49242598	49242910	chr13	49230688	49248294	Susd3	0	1	1	2	TRUE			Mroh1
chr13	49399356	49400069	chr13	49341548	49387026	Bicd2	-12331	1	1	2	TRUE			Ppp1r16a
chr13	49753743	49754053	chr13	49682129	49734267	Iars	-19477	1	1	2	TRUE			Recql4
chr13	50293290	50293599	chr13	50261814	50262869	2310081J21Rik	-30422	1	1	2	TRUE			Lrrc24
chr13	50812311	50813880	chr13	50753392	50765248	4930518P08Rik	-47064	1	1	2	TRUE			C030006K11Rik
chr13	51374303	51374525	chr13	51408617	51422797	S1pr3	34093	1	1	2	TRUE			Arhgap39
chr13	51380998	51381170	chr13	51408617	51422797	S1pr3	27448	1	1	2	TRUE			Apol11a
chr13	51663997	51664258	chr13	51651707	51684044	Secisbp2	0	1	1	2	TRUE			C1qtnf6
chr13	51853340	51853547	chr13	51846674	51848474	Gadd45g	-4867	1	1	2	TRUE			Elfn2
chr13	52061376	52061542	chr13	52096740	52124160	4921525O09Rik	35199	1	1	2	TRUE			Mfng
chr13	52530524	52530719	chr13	52504374	52530836	Diras2	0	1	1	2	TRUE			Card10
chr13	52551369	52551514	chr13	52569879	52573225	Gm2848	18366	1	1	2	TRUE			Gga1
chr13	52853565	52853794	chr13	52835109	52929677	Auh	0	1	1	2	TRUE			Nol12
chr13	53059621	53059869	chr13	53109316	53286124	Ror2	49448	1	1	2	TRUE			Gcat
chr13	53110764	53111002	chr13	53109316	53286124	Ror2	0	1	1	2	TRUE			Pick1
chr13	53135985	53136539	chr13	53109316	53286124	Ror2	0	1	1	2	TRUE			Slc16a8
chr13	53286011	53286348	chr13	53109316	53286124	Ror2	0	1	1	2	TRUE			Baiap2l2
chr13	54046838	54047127	chr13	54051183	54054780	Drd1	4057	1	1	2	TRUE			Fam227a
chr13	54055140	54055349	chr13	54051183	54055658	Drd1	0	1	1	2	TRUE			Tomm22
chr13	54055497	54055767	chr13	54051183	54055658	Drd1	0	1	1	2	TRUE			Cacna1i
chr13	54135245	54135444	chr13	54071844	54108345	Sfxn1	-26901	1	1	2	TRUE			Grap2
chr13	54302755	54302930	chr13	54302555	54312797	Cplx2	0	1	1	2	TRUE			Tnrc6b
chr13	54303172	54303377	chr13	54302555	54312797	Cplx2	0	1	1	2	TRUE			Adsl
chr13	54371798	54372079	chr13	54302555	54383917	Cplx2	0	1	1	2	TRUE			Mrtfa
chr13	54525660	54526293	chr13	54503804	54551290	Simc1	0	1	1	2	TRUE			8430426J06Rik
chr13	54574998	54575268	chr13	54575046	54582763	Arl10	0	1	1	2	TRUE			Xpnpep3
chr13	55005345	55005492	chr13	54949410	55006018	Unc5a	0	1	1	2	TRUE			Ep300
chr13	55401166	55401315	chr13	55399647	55414695	Slc34a1	0	1	1	2	TRUE			Rangap1
chr13	55420960	55421179	chr13	55417957	55426804	F12	0	1	1	2	TRUE			Zc3h7b
chr13	55471562	55471935	chr13	55464266	55473155	Prr7	0	1	1	2	TRUE			Pmm1
chr13	55487507	55487735	chr13	55473427	55488076	Dbn1	0	1	1	2	TRUE			Septin3
chr13	55511338	55511754	chr13	55497486	55513446	Pdlim7	0	1	1	2	TRUE			Nfam1
chr13	56296567	56296783	chr13	56288642	56296551	Cxcl14	-17	1	1	2	TRUE			Arfgap3
chr13	56303821	56304344	chr13	56288642	56296551	Cxcl14	-7271	1	1	2	TRUE			Pacsin2
chr13	56462147	56462308	chr13	56438354	56472363	Slc25a48	0	1	1	2	TRUE			Scube1
chr13	56609442	56609863	chr13	56609585	56639359	Tgfbi	0	1	1	2	TRUE			Efcab6
chr13	56670721	56671063	chr13	56609585	56639359	Tgfbi	-31363	1	1	2	TRUE			Parvb
chr13	56874853	56875094	chr13	56773097	56895789	Trpc7	0	1	1	2	TRUE			Shisal1
chr13	57785070	57785224	chr13	57421194	57908332	Spock1	0	1	1	2	TRUE			Rtl6
chr13	58403059	58403236	chr13	58391131	58403343	Hnrnpk	0	1	1	2	TRUE			Prr5
chr13	59089729	59089925	chr13	58806568	59133970	Ntrk2	0	1	1	2	TRUE			Gm20556
chr13	59107536	59107726	chr13	58806568	59133970	Ntrk2	0	1	1	2	TRUE			Nup50
chr13	59561574	59561938	chr13	59449534	59557347	Agtpbp1	-4228	1	1	2	TRUE			5031439G07Rik
chr13	59743030	59743214	chr13	59733649	59737470	4930528D03Rik	-5561	1	1	2	TRUE			Ribc2
chr13	59930794	59931880	chr13	60029710	60116669	A530065N20Rik	97831	1	1	2	TRUE			Atxn10
chr13	60074459	60074867	chr13	60029710	60116669	A530065N20Rik	0	1	1	2	TRUE			7530416G11Rik
chr13	60143038	60143193	chr13	60029710	60116669	A530065N20Rik	-26370	1	1	2	TRUE			Wnt7b
chr13	60176422	60176602	chr13	60174404	60177535	Gas1	0	1	1	2	TRUE			AU022754
chr13	60195758	60196132	chr13	60205470	60216018	Gm5084	9339	1	1	2	TRUE			Lncppara
chr13	60242659	60242811	chr13	60205470	60216018	Gm5084	-26642	1	1	2	TRUE			Ppara
chr13	60602203	60602539	chr13	60601946	60763191	Dapk1	0	1	1	2	TRUE			Celsr1
chr13	60761157	60761304	chr13	60601946	60763191	Dapk1	0	1	1	2	TRUE			Cerk
chr13	60856039	60856241	chr13	60842611	60864416	4930486L24Rik	0	1	1	2	TRUE			Tbc1d22a
chr13	60950018	60950278	chr13	60938491	60941936	Tpbpa	-8083	1	1	2	TRUE			A930027H12Rik
chr13	60980456	60980605	chr13	61000178	61005925	Ctsj	19574	1	1	2	TRUE			B230214G05Rik
chr13	63284381	63284813	chr13	62964892	63302877	Aopep	0	1	1	2	TRUE			Zdhhc25
chr13	63364369	63364660	chr13	63304708	63431745	Fancc	0	1	1	2	TRUE			Brd1
chr13	63379348	63379980	chr13	63304708	63431745	Fancc	0	1	1	2	TRUE			Pim3
chr13	63511577	63511963	chr13	63508327	63565735	Ptch1	0	1	1	2	TRUE			Ttll8
chr13	63521178	63521333	chr13	63508327	63565735	Ptch1	0	1	1	2	TRUE			Mov10l1
chr13	63538981	63539295	chr13	63508327	63565735	Ptch1	0	1	1	2	TRUE			Mapk11
chr13	63762259	63762849	chr13	63675755	63734298	1700024I08Rik	-27962	1	1	2	TRUE			Sbf1
chr13	63901862	63902183	chr13	63815239	63900301	Ercc6l2	-1562	1	1	2	TRUE			Lmf2
chr13	63995089	63995396	chr13	64058273	64089201	Hsd17b3	62878	1	1	2	TRUE			Tymp
chr13	64295182	64295786	chr13	64289797	64312710	Prxl2c	0	1	1	2	TRUE			Gm44502
chr13	64833831	64834073	chr13	64737590	64903888	Cntnap3	0	1	1	2	TRUE			Mapk8ip2
chr13	64996276	64996975	chr13	65033057	65038004	Spata31d1c	36083	1	1	2	TRUE			Arsa
chr13	65240375	65240551	chr13	65241514	65250166	Gm36445	964	1	1	2	TRUE			C230037L18Rik
chr13	65242303	65242910	chr13	65241514	65250166	Gm36445	0	1	1	2	TRUE			Shank3
chr13	65311676	65312272	chr13	65278853	65297795	Zfp369	-13882	1	1	2	TRUE			Rabl2
chr13	66327067	66327449	chr13	66418113	66441118	2410141K09Rik	90665	1	1	2	TRUE			Cpne8
chr13	66369549	66370063	chr13	66418113	66441118	2410141K09Rik	48051	1	1	2	TRUE			Kif21a
chr13	66445173	66446260	chr13	66418113	66441118	2410141K09Rik	-4056	1	1	2	TRUE			Slc2a13
chr13	66446404	66446579	chr13	66418113	66441118	2410141K09Rik	-5287	1	1	2	TRUE			Lrrk2
chr13	66933450	66933670	chr13	66932829	66998401	Ptdss1	0	1	1	2	TRUE			Pdzrn4
chr13	67354700	67355016	chr13	67339308	67360572	Zfp953	0	1	1	2	TRUE			Gxylt1
chr13	67525897	67526053	chr13	67515781	67526231	Zfp87	0	1	1	2	TRUE			Zcrb1
chr13	67552860	67553147	chr13	67538640	67553152	Zfp748	0	1	1	2	TRUE			Adamts20
chr13	67840590	67842695	chr13	67831105	67843292	Gm10037	0	1	1	2	TRUE			Tmem117
chr13	68591125	68591512	chr13	68582209	68592338	Fastkd3	0	1	1	2	TRUE			Nell2
[truncated: 8,698 more rows]
