# Supplementary material for: Lack of MDA5 delays hematopoietic aging by modulating inflammaging and proteostasis in mice
Source: Nat Commun. 2026 Feb 12;17:1645. doi: 10.1038/s41467-026-69424-x (PMC12905429; doi:10.1038/s41467-026-69424-x)
Supplement: Supplementary file 9 — Supplementary Data 5 [file 41467_2026_69424_MOESM9_ESM.xlsx]

## Sheet: SHEET
Supplementary Data 5: Bulk RNA-seq in young, middle-aged and aged WT and Mda5-/- HSCs: genes
young Mda5 KO vs WT											middle aged WT vs young WT										middle aged KO vs Young KO
gene	logFC	logCPM	F	PValue	FDR	Gene_Symbol.x	dirFC1.5	Gene_Symbol.y			gene	logFC	logCPM	F	PValue	FDR	Gene_Symbol.x	dirFC1.5			gene	logFC	logCPM	F	PValue	FDR	Gene_Symbol.x	dirFC1.5
ENSMUSG00000026896.14	-5.85769	4.90465	64.6682	2.63795e-08	0.000737097	Ifih1	Down	Ifih1			ENSMUSG00000000627.15	3.18471	2.74697	29.6653	1.07268e-05	0.00544254	Sema4f	Up			ENSMUSG00000000078.7	1.75117	7.32387	34.7384	3.30554e-06	0.00384848	Klf6	Up
											ENSMUSG00000000628.10	1.28682	6.38185	26.0038	2.62425e-05	0.00948151	Hk2	Up			ENSMUSG00000000628.10	1.10598	6.38185	19.2485	0.000171025	0.0364792	Hk2	Up
											ENSMUSG00000000957.11	1.40317	4.62107	23.5399	5.04097e-05	0.0149846	Mmp14	Up			ENSMUSG00000001119.7	-2.86297	4.33666	20.3281	0.000125177	0.0304147	Col6a1	Down
middle aged MDA5 KO vs WT											ENSMUSG00000001119.7	-3.38078	4.33666	26.9532	2.0803e-05	0.00818701	Col6a1	Down			ENSMUSG00000001240.13	2.62956	3.16843	17.7041	0.000275149	0.0499235	Ramp2	Up
gene	logFC	logCPM	F	PValue	FDR	Gene_Symbol.x	dirFC1.5	Gene_Symbol.y			ENSMUSG00000001506.10	-7.32805	8.2845	23.8313	0.000352495	0.046902	Col1a1	Down			ENSMUSG00000002020.15	-2.21405	4.02931	22.8649	6.09071e-05	0.0202603	Ltbp2	Down
ENSMUSG00000026896.14	-6.38265	4.90465	79.0977	4.15343e-09	0.000116055	Ifih1	Down	Ifih1			ENSMUSG00000002020.15	-3.17917	4.02931	42.6108	6.64893e-07	0.000714555	Ltbp2	Down			ENSMUSG00000002900.16	-2.26811	3.07462	23.5736	5.03852e-05	0.017821	Lamb1	Down
ENSMUSG00000096833.2	12.2322	1.3053	37.3492	9.11305e-07	0.0127318	Igkv4-55	Up	Igkv4-55			ENSMUSG00000002900.16	-3.19377	3.07462	44.5799	4.6128e-07	0.000574493	Lamb1	Down			ENSMUSG00000003545.3	3.23517	9.09211	30.5292	7.56412e-05	0.0222481	Fosb	Up
											ENSMUSG00000003617.16	-2.32662	3.96322	20.7713	0.000109541	0.0243825	Cp	Down			ENSMUSG00000004098.7	-3.18917	3.24185	18.8323	0.000195665	0.0387749	Col5a3	Down
											ENSMUSG00000005836.10	-5.29335	-0.034904	17.4725	0.000160467	0.0300924	Gata6	Down			ENSMUSG00000005251.15	5.65854	0.607022	19.7444	0.000119363	0.0298384	Ripk4	Up
Aged MDA5 KO vs Aged WT											ENSMUSG00000006205.13	-5.1115	0.672524	33.24	2.24938e-06	0.00173587	Htra1	Down			ENSMUSG00000005397.8	-2.81984	4.2231	22.256	7.18684e-05	0.021894	Nid1	Down
gene	logFC	logCPM	F	PValue	FDR	Gene_Symbol.x	dirFC1.5				ENSMUSG00000007034.15	-5.29206	-0.736373	17.8009	0.000186572	0.0331596	Slc44a4	Down			ENSMUSG00000008575.17	-3.3055	3.41832	25.1928	3.27673e-05	0.0130677	Nfib	Down
ENSMUSG00000000157.16	4.84733	3.97905	15.2238	0.00100272	0.0309795	Itgb2l	Up				ENSMUSG00000010476.14	-2.68722	3.87189	20.1515	0.000131833	0.0272054	Ebf3	Down			ENSMUSG00000010476.14	-2.78017	3.87189	21.3577	9.30903e-05	0.0252537	Ebf3	Down
ENSMUSG00000000282.12	-1.16354	6.11215	22.9287	5.95069e-05	0.00829879	Mnt	Down				ENSMUSG00000011256.16	-2.48643	4.17337	18.2073	0.000236058	0.0376034	Adam19	Down			ENSMUSG00000011256.16	-2.39113	4.17337	20.4555	0.000120669	0.0298384	Adam19	Down
ENSMUSG00000000317.11	3.59655	1.47072	13.6039	0.000932056	0.0299695	Bcl6b	Up				ENSMUSG00000011350.15	-6.15416	-0.611024	16.6345	0.000291749	0.0426809	Gm5893	Down			ENSMUSG00000012428.9	-2.8208	2.09114	20.357	0.000120505	0.0298384	Steap4	Down
ENSMUSG00000000355.13	-1.69257	3.46708	15.42	0.000570645	0.0238939	Mcts1	Down				ENSMUSG00000012428.9	-3.3946	2.09114	27.76	1.62723e-05	0.00710871	Steap4	Down			ENSMUSG00000013076.17	-2.63822	2.82916	29.6525	1.06773e-05	0.00722299	Amotl1	Down
ENSMUSG00000000386.16	7.73067	1.86383	16.2401	0.000483818	0.0216483	Mx1	Up				ENSMUSG00000014329.14	-2.99594	2.48608	31.479	7.05613e-06	0.00402372	Bicc1	Down			ENSMUSG00000014329.14	-2.36162	2.48608	22.4167	6.96559e-05	0.0216258	Bicc1	Down
ENSMUSG00000000530.16	3.30612	2.8351	31.0985	7.57792e-06	0.00302489	Acvrl1	Up				ENSMUSG00000015316.11	1.33275	5.1824	17.0719	0.000334675	0.0457011	Slamf1	Up			ENSMUSG00000016918.15	-3.6237	3.1365	27.088	1.98125e-05	0.0106342	Sulf1	Down
ENSMUSG00000000531.5	-3.72921	3.74026	39.6192	9.39162e-07	0.00122587	Grasp	Down				ENSMUSG00000016494.9	-1.07056	5.74239	18.4296	0.000219196	0.03665	Cd34	Down			ENSMUSG00000016995.17	3.73878	4.53669	36.5964	2.24885e-06	0.00314187	Matn4	Up
ENSMUSG00000000568.15	0.918486	6.80338	11.5121	0.00223496	0.0458175	Hnrnpd	Up				ENSMUSG00000016918.15	-3.4729	3.1365	29.51	1.09077e-05	0.00544254	Sulf1	Down			ENSMUSG00000017007.9	2.445	2.90958	21.2346	7.67283e-05	0.0222768	Rbpjl	Up
ENSMUSG00000000766.18	5.30391	0.434452	16.2607	0.000372573	0.0189456	Oprm1	Up				ENSMUSG00000016995.17	4.77681	4.53669	55.159	7.32765e-08	0.000204749	Matn4	Up			ENSMUSG00000019278.5	-2.66098	2.04121	19.852	0.0001372	0.0317317	Dpep1	Down
ENSMUSG00000000782.16	4.19502	1.46274	21.4785	7.12438e-05	0.00888703	Tcf7	Up				ENSMUSG00000017007.9	4.93338	2.90958	63.7603	8.89808e-09	7.23473e-05	Rbpjl	Up			ENSMUSG00000019966.18	-2.38282	3.31976	24.9008	3.51382e-05	0.0134497	Kitl	Down
ENSMUSG00000000823.16	-1.02999	6.52814	15.1805	0.00061701	0.0245242	Zfp512b	Down				ENSMUSG00000017950.16	-3.16912	2.87291	42.9183	6.14493e-07	0.000691073	Hnf4a	Down			ENSMUSG00000020019.4	2.41925	3.10414	19.9543	0.000140119	0.0320918	Ntn4	Up
ENSMUSG00000000861.15	-0.950794	8.17787	32.2063	5.82471e-06	0.00275854	Bcl11a	Down				ENSMUSG00000018339.11	-2.32805	4.65692	22.3408	7.01415e-05	0.0183168	Gpx3	Down			ENSMUSG00000020120.15	1.62698	6.48209	20.1164	0.000132237	0.031581	Plek	Up
ENSMUSG00000000881.12	-1.62373	4.67061	12.6175	0.00149692	0.0374458	Dlg3	Down				ENSMUSG00000018593.13	-3.42303	5.41098	21.9907	0.000213939	0.0362688	Sparc	Down			ENSMUSG00000020121.15	-2.21178	2.34585	19.5186	0.000148739	0.0333448	Srgap1	Down
ENSMUSG00000001082.12	1.29793	4.64176	13.8751	0.000961249	0.0304613	Mfsd10	Up				ENSMUSG00000019278.5	-3.57292	2.04121	35.8756	2.37515e-06	0.00174649	Dpep1	Down			ENSMUSG00000020122.16	-2.57758	4.14932	25.8867	2.7319e-05	0.0123229	Egfr	Down
ENSMUSG00000001105.15	1.32589	4.12102	11.1657	0.00254727	0.0492459	Ift20	Up				ENSMUSG00000019359.14	-3.50197	3.50965	24.5938	3.84237e-05	0.0119515	Gdpd2	Down			ENSMUSG00000020154.10	-2.16277	3.94325	20.322	0.000125067	0.0304147	Ptprb	Down
ENSMUSG00000001128.7	2.02144	2.9413	16.6413	0.000385576	0.0193773	Cfp	Up				ENSMUSG00000019966.18	-2.54377	3.31976	27.9117	1.62822e-05	0.00710871	Kitl	Down			ENSMUSG00000020241.13	-3.33794	4.36819	25.1496	3.32048e-05	0.0130677	Col6a2	Down
ENSMUSG00000001173.15	-0.913944	7.09045	11.6936	0.00208998	0.0440983	Ocrl	Down				ENSMUSG00000020019.4	2.04975	3.10414	17.0507	0.000339182	0.0457847	Ntn4	Up			ENSMUSG00000020354.15	-3.75729	0.7657	16.8893	0.000271148	0.0498449	Sgcd	Down
ENSMUSG00000001228.14	2.85455	5.93684	41.5792	8.05365e-07	0.00122587	Uhrf1	Up				ENSMUSG00000020053.18	-4.13867	3.13834	46.9676	2.99082e-07	0.000512546	Igf1	Down			ENSMUSG00000020357.3	-2.69594	3.92605	25.4999	2.9312e-05	0.0124096	Flt4	Down
ENSMUSG00000001240.13	-2.34383	3.16843	14.1879	0.000864926	0.0289781	Ramp2	Down				ENSMUSG00000020122.16	-2.89238	4.14932	31.5439	6.87158e-06	0.00400012	Egfr	Down			ENSMUSG00000020689.4	2.05005	7.16803	50.1392	1.66078e-07	0.000662934	Itgb3	Up
ENSMUSG00000001323.17	-2.63114	3.27494	11.1047	0.00252381	0.0491089	Srr	Down				ENSMUSG00000020241.13	-3.6386	4.36819	28.3371	1.48093e-05	0.00707807	Col6a2	Down			ENSMUSG00000020701.12	-4.03315	1.36995	17.6408	0.000210098	0.0410528	Tmem132e	Down
ENSMUSG00000001348.15	3.01723	1.0175	12.0831	0.0016638	0.0391934	Acp5	Up				ENSMUSG00000020312.12	-5.0607	0.669399	28.7926	8.87771e-06	0.00459372	Shc2	Down			ENSMUSG00000021250.13	2.41384	8.31084	55.9935	6.25791e-08	0.000474051	Fos	Up
ENSMUSG00000001403.13	4.80591	3.34091	22.4668	5.8373e-05	0.00829879	Ube2c	Up				ENSMUSG00000020689.4	2.08652	7.16803	51.9618	1.21584e-07	0.00028311	Itgb3	Up			ENSMUSG00000021379.2	-3.26867	0.426595	24.6891	2.19902e-05	0.0113787	Id4	Down
ENSMUSG00000001482.15	-1.05526	7.2947	17.3473	0.000306349	0.0171888	Def8	Down				ENSMUSG00000020805.14	-5.66454	-0.341074	18.1787	0.00021417	0.0362688	Slc13a5	Down			ENSMUSG00000021508.11	-2.39502	2.37963	20.7463	8.92545e-05	0.0244978	Cxcl14	Down
ENSMUSG00000001632.16	1.36052	5.80491	18.6176	0.00020693	0.0144191	Brpf1	Up				ENSMUSG00000021091.8	-3.44009	1.50645	22.7227	5.33105e-05	0.0155167	Serpina3n	Down			ENSMUSG00000021719.9	-1.98984	2.89951	19.0394	0.000181194	0.0377831	Rgs7bp	Down
ENSMUSG00000001657.7	10.0479	-0.425998	11.0878	0.00211599	0.0443215	Hoxc8	Up				ENSMUSG00000021186.9	-3.23302	2.97345	28.3032	1.49455e-05	0.00707807	Fbln5	Down			ENSMUSG00000021796.15	2.12865	3.96819	23.8038	4.70402e-05	0.0172947	Bmpr1a	Up
ENSMUSG00000002020.15	1.81907	4.02931	11.781	0.00202863	0.0434359	Ltbp2	Up				ENSMUSG00000021187.14	2.83285	2.69318	27.426	1.78315e-05	0.00743652	Tc2n	Up			ENSMUSG00000021903.11	-3.06277	2.49436	23.1082	5.59336e-05	0.0189869	Galnt15	Down
ENSMUSG00000002028.13	-0.685544	9.4388	16.2463	0.00043501	0.0206368	Kmt2a	Down				ENSMUSG00000021250.13	1.41596	8.31084	20.6549	0.00011302	0.0247026	Fos	Up			ENSMUSG00000022037.15	1.45006	5.25653	30.3473	8.99562e-06	0.00661462	Clu	Up
ENSMUSG00000002055.9	2.91464	3.83253	15.2824	0.000595157	0.0243483	Spag5	Up				ENSMUSG00000021379.2	-5.19629	0.426595	31.0941	3.76809e-06	0.002568	Id4	Down			ENSMUSG00000022150.16	-3.05855	2.96533	29.6296	1.0857e-05	0.00722299	Dab2	Down
ENSMUSG00000002108.10	-3.25903	1.89066	14.5684	0.000668948	0.0257496	Nr1h3	Down				ENSMUSG00000021508.11	-3.79723	2.37963	43.6857	3.21175e-07	0.000512546	Cxcl14	Down			ENSMUSG00000022579.10	-4.94226	0.210204	32.2093	3.87686e-06	0.00401212	Gpihbp1	Down
ENSMUSG00000002111.8	1.74941	5.2125	17.6417	0.000279483	0.0163649	Spi1	Up				ENSMUSG00000021719.9	-3.34931	2.89951	44.6675	4.3845e-07	0.000574493	Rgs7bp	Down			ENSMUSG00000022676.7	-3.33095	1.48329	25.0368	2.60723e-05	0.0123229	Snai2	Down
ENSMUSG00000002324.8	-1.59943	4.9792	26.0489	2.60304e-05	0.00559494	Rec8	Down				ENSMUSG00000021730.8	-4.01076	-0.341157	17.8705	0.000132548	0.0272054	Hcn1	Down			ENSMUSG00000022878.5	-3.28727	1.86319	19.0148	0.000158109	0.0347865	Adipoq	Down
ENSMUSG00000002413.15	0.877691	6.21072	14.5759	0.000755683	0.0272276	Braf	Up				ENSMUSG00000021796.15	1.82399	3.96819	18.3193	0.000227182	0.0373707	Bmpr1a	Up			ENSMUSG00000022894.6	-2.13544	3.144	21.5026	8.77575e-05	0.0244978	Adamts5	Down
ENSMUSG00000002731.6	-1.92067	3.7108	11.4255	0.00230687	0.0467007	Prkra	Down				ENSMUSG00000022037.15	2.16707	5.25653	65.1921	1.55352e-08	7.23473e-05	Clu	Up			ENSMUSG00000023224.12	-2.85664	4.75743	26.0703	2.59234e-05	0.0123229	Serping1	Down
ENSMUSG00000002835.9	1.81055	4.87239	20.1747	0.000130206	0.0111602	Chaf1a	Up				ENSMUSG00000022148.16	1.58591	6.4572	36.4231	2.29858e-06	0.00173587	Fyb	Up			ENSMUSG00000024065.8	2.02036	5.52475	24.1694	4.25151e-05	0.0158394	Ehd3	Up
ENSMUSG00000002900.16	1.92131	3.07462	11.6081	0.00216522	0.0449817	Lamb1	Up				ENSMUSG00000022181.16	-4.57622	0.730181	22.0284	6.85987e-05	0.0180829	C6	Down			ENSMUSG00000024304.14	-2.90036	2.50177	27.1469	1.44636e-05	0.00859875	Cdh2	Down
ENSMUSG00000002944.15	3.2957	2.17269	16.1749	0.000411343	0.0200939	Cd36	Up				ENSMUSG00000022307.16	0.922886	6.53758	20.3559	0.000123286	0.025708	Oxr1	Up			ENSMUSG00000024440.13	-3.81065	0.850386	26.2842	1.4111e-05	0.00859875	Pcdh12	Down
ENSMUSG00000002985.16	-1.27852	7.47302	21.2549	9.51121e-05	0.00997335	Apoe	Down				ENSMUSG00000022483.17	-3.88734	1.87446	30.2756	8.66011e-06	0.00456568	Col2a1	Down			ENSMUSG00000024620.11	-1.59483	4.68448	19.9912	0.000137411	0.0317317	Pdgfrb	Down
ENSMUSG00000002996.17	1.20116	4.79791	11.3232	0.0023991	0.0475768	Hbp1	Up				ENSMUSG00000022579.10	-3.00288	0.210204	19.136	0.000143226	0.0283832	Gpihbp1	Down			ENSMUSG00000025083.18	-3.03664	1.86125	39.7324	6.86062e-07	0.00174272	Afap1l2	Down
ENSMUSG00000003198.10	-1.85466	2.90912	14.0587	0.00089911	0.0295564	Zfp959	Down				ENSMUSG00000022636.13	1.28718	6.61066	17.0454	0.000336928	0.0457011	Alcam	Up			ENSMUSG00000025810.9	-2.63749	3.523	40.3895	1.03089e-06	0.00221577	Nrp1	Down
ENSMUSG00000003227.4	-2.54968	2.96412	12.099	0.00171616	0.0397991	Edar	Down				ENSMUSG00000022878.5	-3.67627	1.86319	20.6956	9.45903e-05	0.0223987	Adipoq	Down			ENSMUSG00000025885.18	2.9645	2.75306	23.5572	4.90139e-05	0.0175583	Myo5b	Up
ENSMUSG00000003283.14	2.53942	2.9249	13.8773	0.000923403	0.0298977	Hck	Up				ENSMUSG00000023224.12	-3.27291	4.75743	32.3802	5.63429e-06	0.00342246	Serping1	Down			ENSMUSG00000026042.16	-3.36405	4.37077	26.3308	2.37182e-05	0.0118345	Col5a2	Down
ENSMUSG00000003348.10	1.18478	5.67251	14.027	0.000911389	0.0297153	Mob3a	Up				ENSMUSG00000023927.15	-1.62163	4.99331	17.4098	0.000300481	0.0427332	Satb1	Down			ENSMUSG00000026580.16	3.29579	5.81222	75.2354	3.965e-09	5.53951e-05	Selp	Up
ENSMUSG00000003378.9	-1.35253	6.06067	17.6138	0.000281884	0.0164435	Grik5	Down				ENSMUSG00000023960.13	1.6103	5.29019	17.4026	0.000301282	0.0427332	Enpp5	Up			ENSMUSG00000026586.16	-2.56371	2.70502	20.6747	0.000112401	0.0291427	Prrx1	Down
ENSMUSG00000003420.8	-1.66736	4.42525	18.4809	0.000216352	0.0146875	Fcgrt	Down				ENSMUSG00000024065.8	2.07003	5.52475	25.4277	3.04893e-05	0.0104086	Ehd3	Up			ENSMUSG00000026628.13	4.36542	3.51098	34.7701	3.07356e-06	0.00375724	Atf3	Up
ENSMUSG00000003573.15	-1.31007	4.55584	12.5201	0.00154953	0.0381808	Homer3	Down				ENSMUSG00000024087.4	-2.8979	3.62402	22.8939	6.02967e-05	0.0170183	Cyp1b1	Down			ENSMUSG00000026674.9	-2.56446	3.27744	23.4987	5.136e-05	0.0179388	Ddr2	Down
ENSMUSG00000003779.16	3.32165	3.55587	15.3816	0.000575107	0.0239131	Kif20a	Up				ENSMUSG00000024124.10	-6.73108	-0.691535	21.583	7.09103e-05	0.0183226	Prss30	Down			ENSMUSG00000026712.3	-2.65171	3.29116	36.516	1.60191e-06	0.00298403	Mrc1	Down
ENSMUSG00000004071.13	-1.105	5.25146	13.75	0.00100299	0.0309795	Cdip1	Down				ENSMUSG00000024245.4	-3.05226	-0.57685	15.6442	0.000378701	0.0492942	Tmem178	Down			ENSMUSG00000026864.13	1.09809	8.62569	25.7215	2.82251e-05	0.0123229	Hspa5	Up
ENSMUSG00000004187.11	-2.23549	2.62235	16.1145	0.000452275	0.021021	Kifc2	Down				ENSMUSG00000024304.14	-3.13278	2.50177	31.709	4.52394e-06	0.00293972	Cdh2	Down			ENSMUSG00000027656.7	-2.79089	1.32351	25.8474	1.56729e-05	0.00912358	Ccn5	Down
ENSMUSG00000004328.15	-1.72667	4.58245	16.4774	0.000404945	0.0199054	Hif3a	Down				ENSMUSG00000024440.13	-2.87447	0.850386	24.1027	2.64676e-05	0.00948151	Pcdh12	Down			ENSMUSG00000027797.15	-2.53255	1.50234	18.9562	0.000187438	0.038175	Dclk1	Down
ENSMUSG00000004552.16	2.84951	4.91578	39.0381	1.33987e-06	0.00130593	Ctse	Up				ENSMUSG00000024501.20	-3.20831	3.17167	19.6992	0.000150517	0.0292066	Dpysl3	Down			ENSMUSG00000027803.14	2.35882	4.09076	25.8377	2.74924e-05	0.0123229	Wwtr1	Up
ENSMUSG00000004655.5	3.70055	4.7324	13.3415	0.00217536	0.0451589	Aqp1	Up				ENSMUSG00000024727.9	1.85666	2.91735	20.6602	9.60601e-05	0.0225555	Trpm6	Up			ENSMUSG00000027820.12	-2.88059	2.6501	18.1375	0.000238065	0.0455618	Mme	Down
ENSMUSG00000004789.10	1.1366	6.10835	12.2234	0.00172204	0.0397991	Dlst	Up				ENSMUSG00000025810.9	-2.90368	3.523	46.6781	3.12277e-07	0.000512546	Nrp1	Down			ENSMUSG00000027931.12	-2.73255	2.14533	18.468	0.000188539	0.038175	Npr1	Down
ENSMUSG00000004849.14	-2.00768	3.71496	15.639	0.000528148	0.0228318	Ap1s1	Down				ENSMUSG00000026042.16	-4.64142	4.37077	42.7707	6.1831e-07	0.000691073	Col5a2	Down			ENSMUSG00000027962.14	-2.04054	3.99785	30.5694	8.59301e-06	0.00661462	Vcam1	Down
ENSMUSG00000005034.15	-0.956458	6.89144	17.2858	0.000312327	0.0173853	Prkacb	Down				ENSMUSG00000026249.10	-1.96222	4.82005	20.7535	0.000109949	0.0243825	Serpine2	Down			ENSMUSG00000028369.15	-2.48632	3.59766	34.1958	3.7751e-06	0.00401212	Svep1	Down
ENSMUSG00000005087.17	1.5027	6.92745	25.1747	3.25505e-05	0.00628032	Cd44	Up				ENSMUSG00000026580.16	3.62525	5.81222	90.1973	6.5351e-10	1.82604e-05	Selp	Up			ENSMUSG00000028370.7	-2.60254	3.97462	22.1855	7.36538e-05	0.021894	Pappa	Down
ENSMUSG00000005125.13	-1.30032	6.0816	21.7533	8.2592e-05	0.00929769	Ndrg1	Down				ENSMUSG00000026586.16	-2.61955	2.70502	18.8951	0.000190229	0.0332211	Prrx1	Down			ENSMUSG00000028399.18	-2.34271	3.73998	19.7292	0.00014917	0.0333448	Ptprd	Down
ENSMUSG00000005374.13	-1.34412	4.4249	15.4998	0.000555884	0.0235381	Tbl2	Down				ENSMUSG00000026640.12	-2.09386	3.94425	25.5937	2.92974e-05	0.0102329	Plxna2	Down			ENSMUSG00000028475.9	-3.94969	-0.361381	27.1443	7.36031e-06	0.00661462	Spaar	Down
ENSMUSG00000005410.6	1.59075	5.80276	15.6315	0.000531616	0.0229235	Mcm5	Up				ENSMUSG00000026674.9	-3.22438	3.27744	30.6101	8.54083e-06	0.00456568	Ddr2	Down			ENSMUSG00000028517.8	-2.45464	4.40557	22.7135	6.32924e-05	0.0205641	Plpp3	Down
ENSMUSG00000005413.8	3.44739	2.97053	13.1863	0.0011951	0.0337308	Hmox1	Up				ENSMUSG00000026773.19	1.15614	5.99672	19.7482	0.000147397	0.0290039	Pfkfb3	Up			ENSMUSG00000028763.18	-2.7191	5.56999	27.3044	2.29243e-05	0.0116464	Hspg2	Down
ENSMUSG00000005465.9	-1.60365	4.93426	14.7942	0.000703031	0.0261825	Il27ra	Down				ENSMUSG00000026837.16	-2.88363	4.7454	19.697	0.000170968	0.031637	Col5a1	Down			ENSMUSG00000029306.8	-3.2387	4.24439	36.6256	2.2295e-06	0.00314187	Ibsp	Down
ENSMUSG00000005483.10	-0.949092	6.55681	17.9209	0.000256186	0.0158021	Dnajb1	Down				ENSMUSG00000027656.7	-5.26515	1.32351	60.6952	7.06439e-09	7.23473e-05	Ccn5	Down			ENSMUSG00000029636.11	4.7607	0.850704	19.599	0.000109983	0.0291427	Wasf3	Up
ENSMUSG00000005580.11	-1.20708	6.29734	15.6948	0.000520643	0.0225897	Adcy9	Down				ENSMUSG00000027792.11	-4.88997	-0.830887	15.8731	0.00036188	0.0474726	Bche	Down			ENSMUSG00000030247.9	-3.04141	1.10809	21.4026	6.30863e-05	0.0205641	Kcnj8	Down
ENSMUSG00000005625.15	1.22488	5.56949	13.7108	0.00101644	0.0310397	Psmd4	Up				ENSMUSG00000027800.14	2.11848	2.32747	18.8474	0.000195163	0.0336619	Tm4sf1	Up			ENSMUSG00000030249.15	-3.90422	3.86859	32.8011	4.20404e-06	0.00419533	Abcc9	Down
ENSMUSG00000005667.8	3.12023	2.14763	12.8058	0.00135745	0.035629	Mthfd2	Up				ENSMUSG00000027803.14	1.86622	4.09076	17.693	0.000275588	0.0416243	Wwtr1	Up			ENSMUSG00000030401.16	5.10259	3.31782	24.9431	3.37921e-05	0.0131142	Rtn2	Up
ENSMUSG00000005672.12	-1.56101	9.22137	43.4361	5.60721e-07	0.00122587	Kit	Down				ENSMUSG00000027820.12	-3.82793	2.6501	28.0124	1.56228e-05	0.00710871	Mme	Down			ENSMUSG00000030717.9	1.60202	5.70728	25.1839	3.24884e-05	0.0130677	Nupr1	Up
ENSMUSG00000005763.15	4.47687	2.17372	17.3746	0.0002701	0.0161956	Cd247	Up				ENSMUSG00000027962.14	-3.1692	3.99785	66.3216	1.34167e-08	7.23473e-05	Vcam1	Down			ENSMUSG00000030739.18	2.61664	3.01067	17.8799	0.000262033	0.0484883	Myh14	Up
ENSMUSG00000005774.12	-1.31512	5.46595	20.9191	0.000104789	0.0103404	Rfx5	Down				ENSMUSG00000028150.14	2.36114	4.84958	25.0092	3.40863e-05	0.0113386	Rorc	Up			ENSMUSG00000030849.18	-2.56337	3.33046	30.7329	8.15443e-06	0.00661462	Fgfr2	Down
ENSMUSG00000005800.3	4.49339	5.63821	14.2065	0.00181766	0.0409588	Mmp8	Up				ENSMUSG00000028369.15	-3.16891	3.59766	48.9902	2.07022e-07	0.00044497	Svep1	Down			ENSMUSG00000031298.15	1.7303	3.75241	19.035	0.000183255	0.0379298	Adgrg2	Up
ENSMUSG00000005980.15	-2.67978	3.47875	22.9061	5.88415e-05	0.00829879	Dnase1	Down				ENSMUSG00000028370.7	-3.2225	3.97462	32.2893	5.78209e-06	0.00343751	Pappa	Down			ENSMUSG00000031517.8	-2.68778	0.883569	16.7654	0.000274892	0.0499235	Gpm6a	Down
ENSMUSG00000005981.11	-1.0071	6.21368	12.3464	0.00164705	0.039101	Trap1	Down				ENSMUSG00000028399.18	-3.16359	3.73998	33.5266	4.37527e-06	0.0029108	Ptprd	Down			ENSMUSG00000031673.6	-2.02554	3.85304	20.6996	0.000112006	0.0291427	Cdh11	Down
ENSMUSG00000005986.16	-1.60332	4.18059	18.6377	0.000206164	0.0144016	Ankrd13d	Down				ENSMUSG00000028763.18	-2.19025	5.56999	18.8196	0.000220008	0.03665	Hspg2	Down			ENSMUSG00000031765.8	2.28966	3.8948	26.1719	2.53864e-05	0.0123229	Mt1	Up
ENSMUSG00000006235.6	3.99938	2.17683	14.4627	0.000686385	0.026023	Epor	Up				ENSMUSG00000029026.16	-4.57462	1.27515	17.1161	0.000208619	0.0357621	Trp73	Down			ENSMUSG00000031870.16	2.33356	4.78482	32.211	5.82883e-06	0.00546433	Pgr	Up
ENSMUSG00000006362.16	-1.11914	8.37724	24.1835	4.23233e-05	0.00721908	Cbfa2t3	Down				ENSMUSG00000029231.15	-2.93178	3.39818	20.6734	0.00011316	0.0247026	Pdgfra	Down			ENSMUSG00000031871.9	-3.28701	3.38931	46.1458	2.29311e-07	0.000761116	Cdh5	Down
ENSMUSG00000006389.13	-1.59981	8.07898	14.1381	0.00120758	0.0338468	Mpl	Down				ENSMUSG00000029304.14	-3.19479	2.93099	19.5131	0.000158202	0.0298681	Spp1	Down			ENSMUSG00000031955.10	-3.40585	1.17842	24.9268	2.79266e-05	0.0123229	Bcar1	Down
ENSMUSG00000006476.19	-1.44517	4.93148	15.2296	0.000607634	0.024411	Nsmf	Down				ENSMUSG00000029306.8	-4.32274	4.24439	57.1841	5.28143e-08	0.000163971	Ibsp	Down			ENSMUSG00000031980.10	-2.85514	1.7143	18.8762	0.000175607	0.0371729	Agt	Down
ENSMUSG00000006522.17	3.97194	-0.203082	13.9468	0.000605274	0.024411	Itih3	Up				ENSMUSG00000029307.7	-5.2422	-1.29493	16.2552	0.000336553	0.0457011	Dmp1	Down			ENSMUSG00000032034.6	3.44529	1.77069	19.2736	0.000148581	0.0333448	Kcnj5	Up
ENSMUSG00000006567.11	3.11182	2.83617	16.4176	0.000398553	0.0197202	Atp7b	Up				ENSMUSG00000029761.16	-1.61573	3.35031	17.8672	0.000261666	0.040173	Cald1	Down			ENSMUSG00000032372.14	2.20232	3.57237	17.9649	0.000254467	0.0474022	Plscr2	Up
ENSMUSG00000006678.6	1.4878	5.82406	27.1363	1.96734e-05	0.00474133	Pola1	Up				ENSMUSG00000030074.9	-5.29666	0.797847	24.7239	2.26616e-05	0.00833171	Gxylt2	Down			ENSMUSG00000032625.14	-2.26348	2.19058	19.019	0.000154273	0.0342119	Thsd7a	Down
ENSMUSG00000006715.11	3.51272	2.86016	15.6132	0.000504993	0.0221168	Gmnn	Up				ENSMUSG00000030325.16	2.891	3.18221	21.0361	0.000102572	0.0236864	Klrb1c	Up			ENSMUSG00000033420.12	-2.18747	3.94752	21.9845	7.76085e-05	0.0222768	Antxr1	Down
ENSMUSG00000006784.14	3.39091	1.04527	11.956	0.00163162	0.039101	Ttc25	Up				ENSMUSG00000030353.15	-5.4414	-0.199148	23.7957	2.24896e-05	0.00833171	Tead4	Down			ENSMUSG00000033788.15	-4.99887	1.40453	49.0103	6.78622e-08	0.000474051	Dysf	Down
ENSMUSG00000006800.14	2.19461	2.92405	16.3582	0.000421869	0.0203075	Sulf2	Up				ENSMUSG00000030401.16	4.85988	3.31782	21.517	8.6569e-05	0.021034	Rtn2	Up			ENSMUSG00000034845.6	-3.37022	3.42625	45.1396	2.45152e-07	0.000761116	Plvap	Down
ENSMUSG00000007097.14	2.65038	2.57646	11.1018	0.00253963	0.0492453	Atp1a2	Up				ENSMUSG00000030468.12	-2.19176	4.16528	21.2994	9.44535e-05	0.0223987	Siglecg	Down			ENSMUSG00000034911.8	-3.36118	2.51636	21.4027	7.34804e-05	0.021894	Ushbp1	Down
ENSMUSG00000007379.15	2.41481	3.08315	15.4199	0.000570879	0.0238939	Dennd2c	Up				ENSMUSG00000030483.14	-9.82758	-0.28663	17.5621	0.000229405	0.0373707	Cyp2b10	Down			ENSMUSG00000035459.18	-3.52986	5.24248	27.598	4.8871e-05	0.0175583	Stab2	Down
ENSMUSG00000007670.10	0.856616	7.41017	15.6013	0.000536793	0.0230502	Khsrp	Up				ENSMUSG00000030616.16	-3.41951	0.954115	19.2788	0.000153783	0.0296345	Sytl2	Down			ENSMUSG00000036192.15	2.63102	2.62845	19.974	0.000135625	0.0317317	Rorb	Up
ENSMUSG00000007892.8	-1.07932	8.78656	17.7959	0.000266294	0.0161448	Rplp1	Down				ENSMUSG00000030717.9	2.19342	5.70728	45.4504	3.84646e-07	0.000537389	Nupr1	Up			ENSMUSG00000036256.13	-2.41983	3.18011	18.8381	0.000195068	0.0387749	Igfbp7	Down
ENSMUSG00000008035.12	2.26195	3.13836	11.1578	0.00255409	0.0492459	Mid1ip1	Up				ENSMUSG00000030849.18	-3.32647	3.33046	44.295	4.72884e-07	0.000574493	Fgfr2	Down			ENSMUSG00000036545.9	-3.0499	3.80683	29.9689	9.95798e-06	0.00713451	Adamts2	Down
ENSMUSG00000008129.14	-3.13841	1.9984	21.8187	7.05349e-05	0.00888703	4930432K21Rik	Down				ENSMUSG00000031283.16	-3.63541	3.55476	27.9727	1.61562e-05	0.00710871	Chrdl1	Down			ENSMUSG00000036862.15	-3.28874	2.23881	29.6685	1.06273e-05	0.00722299	Dchs1	Down
ENSMUSG00000008206.16	-0.92061	6.22492	11.4736	0.00226728	0.0462089	Cers4	Down				ENSMUSG00000031298.15	2.06736	3.75241	27.1308	1.98462e-05	0.0079634	Adgrg2	Up			ENSMUSG00000037035.5	-4.66308	-0.0756789	17.7821	0.000188469	0.038175	Inhbb	Down
ENSMUSG00000008668.15	-1.05339	7.81756	18.42	0.000219725	0.0147359	Rps18	Down				ENSMUSG00000031503.13	-1.12412	6.51165	20.0376	0.000135336	0.0272054	Col4a2	Down			ENSMUSG00000037095.8	-3.71938	2.95372	27.0898	2.01708e-05	0.0106342	Lrg1	Down
ENSMUSG00000008892.12	1.41683	5.06375	13.4313	0.00112129	0.0324315	Vdac3	Up				ENSMUSG00000031595.9	-3.04339	-0.995373	15.9531	0.000282944	0.0422781	Pdgfrl	Down			ENSMUSG00000037624.15	-5.89539	-0.153211	16.7734	0.000248855	0.0466783	Kcnk2	Down
ENSMUSG00000009076.10	-3.01673	1.92409	13.4075	0.00102448	0.0310524	Zmat5	Down				ENSMUSG00000031616.7	-3.89718	0.901151	22.8168	3.88259e-05	0.0119515	Ednra	Down			ENSMUSG00000038463.8	-3.51431	2.28347	20.8332	8.94271e-05	0.0244978	Olfml2b	Down
ENSMUSG00000009097.10	-3.96512	2.06258	16.6427	0.000335085	0.0180836	Tbx1	Down				ENSMUSG00000031654.16	-2.7488	0.173018	17.3851	0.000220357	0.03665	Cbln1	Down			ENSMUSG00000038530.11	-3.37108	1.21989	28.653	1.18009e-05	0.00762808	Rgs4	Down
ENSMUSG00000009292.18	4.32295	3.88042	20.0375	0.000266489	0.0161448	Trpm2	Up				ENSMUSG00000031673.6	-2.85955	3.85304	37.1493	1.98679e-06	0.00163279	Cdh11	Down			ENSMUSG00000039004.6	-3.26313	2.7291	39.1607	1.34541e-06	0.00268524	Bmp6	Down
ENSMUSG00000009418.16	-0.959337	6.65267	13.3892	0.00113674	0.0327452	Nav1	Down				ENSMUSG00000031765.8	4.02847	3.8948	60.8054	3.0317e-08	0.00010589	Mt1	Up			ENSMUSG00000039221.10	1.21913	5.24711	19.4476	0.000161241	0.0350915	Rpl22l1	Up
ENSMUSG00000009628.14	3.238	2.13518	11.6078	0.00212933	0.0444676	Tex15	Up				ENSMUSG00000031870.16	1.65311	4.78482	17.8088	0.000265454	0.0405318	Pgr	Up			ENSMUSG00000039607.16	-2.60364	2.03891	25.6219	2.89464e-05	0.0124096	Rbms3	Down
ENSMUSG00000010048.10	1.57429	4.45666	13.6809	0.00102797	0.0310524	Ifrd2	Up				ENSMUSG00000031871.9	-1.96221	3.38931	19.0762	0.000157271	0.0298681	Cdh5	Down			ENSMUSG00000040249.15	-2.0504	6.30714	19.8461	0.000163263	0.0350915	Lrp1	Down
ENSMUSG00000010607.8	6.30446	2.23601	15.8925	0.000517633	0.0225291	Pigyl	Up				ENSMUSG00000031963.8	-3.53186	0.610644	21.519	5.63924e-05	0.0162445	Bmper	Down			ENSMUSG00000040265.16	2.40457	4.77668	22.5348	6.64486e-05	0.0213415	Dnm3	Up
ENSMUSG00000012405.16	-1.13283	6.65444	16.5703	0.00039198	0.0195307	Rpl15	Down				ENSMUSG00000031980.10	-2.95263	1.7143	18.832	0.000178019	0.0319078	Agt	Down			ENSMUSG00000040283.14	-2.02438	2.43991	22.4399	6.85932e-05	0.0215352	Btnl9	Down
ENSMUSG00000012443.4	4.34347	4.44458	14.0652	0.00175494	0.0402268	Kif11	Up				ENSMUSG00000032220.10	1.52706	4.67711	22.2036	7.27979e-05	0.018492	Myo1e	Up			ENSMUSG00000040562.12	2.12251	2.9938	21.5422	7.28865e-05	0.021894	Gstm2	Up
ENSMUSG00000012705.16	9.74257	-0.851713	11.375	0.00189776	0.041952	Retn	Up				ENSMUSG00000032271.13	-6.30264	-0.650412	16.8227	0.00029684	0.0427332	Nnmt	Down			ENSMUSG00000041445.9	-3.12566	2.49533	39.9594	8.14533e-07	0.00189664	Mmrn2	Down
ENSMUSG00000012848.15	-0.859918	7.82639	11.9699	0.00188834	0.0417766	Rps5	Down				ENSMUSG00000032332.17	-3.64425	4.29134	21.2793	0.000109645	0.0243825	Col12a1	Down			ENSMUSG00000041577.5	-2.14375	3.76715	25.2086	3.25069e-05	0.0130677	Prelp	Down
ENSMUSG00000013275.9	-1.30425	5.20668	13.5721	0.00106684	0.0316727	Slc41a1	Down				ENSMUSG00000032372.14	2.74718	3.57237	27.5102	1.81161e-05	0.0074441	Plscr2	Up			ENSMUSG00000041817.14	2.30176	2.94417	20.5002	0.000119467	0.0298384	Fam169a	Up
ENSMUSG00000013846.10	-1.29	8.3614	42.5901	6.59424e-07	0.00122587	St3gal1	Down				ENSMUSG00000032531.15	1.47655	5.30589	22.6094	6.50196e-05	0.0178115	Amotl2	Up			ENSMUSG00000042284.10	-3.24585	3.87003	34.4254	3.55501e-06	0.00397336	Itga1	Down
ENSMUSG00000013974.3	3.96019	2.83166	19.4965	0.000149958	0.0118369	Mcemp1	Up				ENSMUSG00000032625.14	-2.31617	2.19058	19.4596	0.00013448	0.0272054	Thsd7a	Down			ENSMUSG00000042286.13	-3.25782	3.73604	51.4063	1.17126e-07	0.000547277	Stab1	Down
ENSMUSG00000014039.18	1.34173	4.81479	17.9763	0.00025204	0.0156776	Prdm15	Up				ENSMUSG00000033060.16	-2.80078	2.57041	19.452	0.000149413	0.0291951	Lmo7	Down			ENSMUSG00000044338.9	-4.62725	1.91513	47.1653	1.17517e-07	0.000547277	Aplnr	Down
ENSMUSG00000014164.15	-1.48477	4.95701	20.8649	0.000106647	0.0103814	Klhl3	Down				ENSMUSG00000033207.7	-1.20847	4.63362	17.4547	0.000294611	0.0427332	Mamdc2	Down			ENSMUSG00000044393.15	1.70162	3.77592	18.0285	0.000248911	0.0466783	Dsg2	Up
ENSMUSG00000014592.20	-1.36793	4.2505	14.0318	0.000910856	0.0297153	Camta1	Down				ENSMUSG00000033278.10	-2.60735	2.65839	16.9405	0.000352104	0.046902	Ptprm	Down			ENSMUSG00000044786.6	1.3043	8.12872	30.3528	8.96594e-06	0.00661462	Zfp36	Up
ENSMUSG00000014905.4	-1.09458	5.1709	14.2329	0.000849346	0.028811	Dnajb9	Down				ENSMUSG00000033420.12	-2.12449	3.94752	20.8847	0.000106092	0.0242986	Antxr1	Down			ENSMUSG00000045333.15	-2.74113	2.18654	19.855	0.000118953	0.0298384	Zfp423	Down
ENSMUSG00000014932.15	-2.48214	3.79594	19.5284	0.000152312	0.0119213	Yes1	Down				ENSMUSG00000033453.8	-4.89466	0.801108	40.6749	3.56812e-07	0.000524739	Adamts15	Down			ENSMUSG00000047793.13	-1.81482	4.24654	19.1276	0.000177609	0.0373138	Sned1	Down
ENSMUSG00000015053.14	-1.45882	8.26209	24.6189	3.76877e-05	0.00692809	Gata2	Down				ENSMUSG00000033470.12	2.22885	5.34462	27.6816	1.71722e-05	0.00733774	Cysltr2	Up			ENSMUSG00000049350.6	3.81779	2.84345	37.1358	1.82079e-06	0.00314187	Zg16	Up
ENSMUSG00000015143.15	2.51332	5.36259	17.7113	0.00039335	0.0195569	Actn1	Up				ENSMUSG00000033788.15	-3.11186	1.40453	28.1267	8.60663e-06	0.00456568	Dysf	Down			ENSMUSG00000049521.2	-2.80705	1.48299	24.2517	3.6611e-05	0.0138241	Cdc42ep1	Down
ENSMUSG00000015189.12	-1.08523	5.79287	11.5834	0.00217742	0.0451681	Casd1	Down				ENSMUSG00000034168.7	1.30776	4.8322	19.1152	0.000178141	0.0319078	Irf2bpl	Up			ENSMUSG00000050295.4	-2.56887	3.39643	19.4313	0.000163067	0.0350915	Foxc1	Down
ENSMUSG00000015337.5	-4.89027	0.738541	12.371	0.00163836	0.039101	Endog	Down				ENSMUSG00000034324.16	-5.01421	0.226932	19.2556	9.19934e-05	0.0221593	Tmem132c	Down			ENSMUSG00000050578.10	-3.32494	0.219108	16.9526	0.000236169	0.0455106	Mmp13	Down
ENSMUSG00000015766.14	-1.70529	5.54675	21.1511	9.80239e-05	0.0100329	Eps8	Down				ENSMUSG00000034520.14	-5.12534	-1.41527	19.2745	0.000109036	0.0243825	Gjc1	Down			ENSMUSG00000050666.14	-3.17686	-0.533874	18.9962	0.000109142	0.0291427	Vstm4	Down
ENSMUSG00000015846.15	-1.6093	4.57355	18.2515	0.000231911	0.0151226	Rxra	Down				ENSMUSG00000034810.7	-5.17403	-1.23615	19.3809	0.00011428	0.0247536	Scn7a	Down			ENSMUSG00000050919.9	-4.98391	0.632746	40.0543	3.36847e-07	0.000941217	Zfp366	Down
ENSMUSG00000015880.13	3.8243	3.81223	19.3277	0.000184696	0.0134746	Ncapg	Up				ENSMUSG00000034833.10	-2.89898	2.88207	18.2066	0.000232696	0.0373707	Tespa1	Down			ENSMUSG00000052684.4	1.57641	9.33683	27.8872	1.63541e-05	0.00932586	Jun	Up
ENSMUSG00000015947.10	4.53942	0.187336	13.778	0.000874439	0.029053	Fcgr1	Up				ENSMUSG00000035566.7	-3.27184	0.371843	17.5011	0.000192195	0.033356	Pcdh17	Down			ENSMUSG00000053279.8	1.64615	6.29276	20.257	0.000126923	0.0305731	Aldh1a1	Up
ENSMUSG00000015970.19	2.5609	2.28058	12.2472	0.00171462	0.0397991	Chdh	Up				ENSMUSG00000036192.15	3.48163	2.62845	30.7716	7.89788e-06	0.00441365	Rorb	Up			ENSMUSG00000053846.5	-3.47657	1.694	21.5834	7.81308e-05	0.0222768	Lipg	Down
ENSMUSG00000016239.11	-1.64038	4.85844	15.8226	0.000499829	0.0219408	Lonrf3	Down				ENSMUSG00000036256.13	-2.46319	3.18011	19.5528	0.000157501	0.0298681	Igfbp7	Down			ENSMUSG00000054003.13	4.08122	3.4304	36.0921	2.39146e-06	0.00318201	Tdrd9	Up
ENSMUSG00000016526.8	-2.49174	4.4355	31.6995	6.58889e-06	0.00292233	Dyrk3	Down				ENSMUSG00000036545.9	-4.05677	3.80683	46.5291	3.22338e-07	0.000512546	Adamts2	Down			ENSMUSG00000054128.16	3.61255	1.76351	19.2676	0.000137269	0.0317317	H2-T3	Up
ENSMUSG00000016552.13	-1.69358	5.94757	30.6346	8.39468e-06	0.00321321	Foxred2	Down				ENSMUSG00000036862.15	-2.27465	2.23881	17.0892	0.000333426	0.0457011	Dchs1	Down			ENSMUSG00000054263.12	-2.36377	3.86812	36.7099	2.18514e-06	0.00314187	Lifr	Down
ENSMUSG00000016559.14	-0.800398	9.24103	17.1795	0.000322936	0.0176931	H3f3b	Down				ENSMUSG00000038463.8	-4.81323	2.28347	24.5607	3.05457e-05	0.0104086	Olfml2b	Down			ENSMUSG00000054555.11	-3.40442	2.1487	26.9755	1.98016e-05	0.0106342	Adam12	Down
ENSMUSG00000016933.17	-1.62777	6.86643	38.6953	1.43062e-06	0.00130593	Plcg1	Down				ENSMUSG00000039004.6	-3.15947	2.7291	40.495	1.02983e-06	0.000899239	Bmp6	Down			ENSMUSG00000055320.17	-2.9752	1.61385	29.7003	8.53751e-06	0.00661462	Tead1	Down
ENSMUSG00000016942.6	-2.97545	1.58736	13.6067	0.000969566	0.030543	Tmprss6	Down				ENSMUSG00000039607.16	-2.51665	2.03891	17.6405	0.000279374	0.0419692	Rbms3	Down			ENSMUSG00000056025.12	2.26512	5.51481	29.137	1.20119e-05	0.00762808	Clca3a1	Up
ENSMUSG00000016995.17	-2.62675	4.53669	14.2229	0.000855916	0.0288176	Matn4	Down				ENSMUSG00000040146.9	-3.1772	1.12844	22.0789	6.19185e-05	0.0173013	Rgl3	Down			ENSMUSG00000056427.10	-3.1065	1.75753	25.7333	2.73815e-05	0.0123229	Slit3	Down
ENSMUSG00000017146.12	2.23529	4.49829	16.7905	0.000366556	0.0187932	Brca1	Up				ENSMUSG00000040265.16	2.33348	4.77668	22.4944	6.71968e-05	0.018054	Dnm3	Up			ENSMUSG00000056457.6	-7.79177	-0.599294	20.5447	8.20513e-05	0.0231584	Prl2c3	Down
ENSMUSG00000017307.16	2.7835	2.9533	19.076	0.000176462	0.0131486	Acot8	Up				ENSMUSG00000040562.12	2.11868	2.9938	23.7534	3.85556e-05	0.0119515	Gstm2	Up			ENSMUSG00000056492.6	-2.5833	3.83153	22.4756	6.77928e-05	0.0215258	Adgrf5	Down
ENSMUSG00000017309.11	2.88436	1.39475	12.6074	0.00137956	0.0359169	Cd300lg	Up				ENSMUSG00000040569.13	-4.26484	2.52451	35.9432	2.21534e-06	0.00173587	Slc26a7	Down			ENSMUSG00000058254.12	-4.19783	0.512597	29.3377	5.86679e-06	0.00546433	Tspan7	Down
ENSMUSG00000017417.14	3.93549	1.1082	12.4645	0.00137408	0.0358827	Plxdc1	Up				ENSMUSG00000040584.8	1.29227	3.9007	17.5779	0.000285752	0.0424707	Abcb1a	Up			ENSMUSG00000058571.11	-3.97642	1.58888	30.223	8.01627e-06	0.00661462	Gpc6	Down
ENSMUSG00000017491.9	-2.6887	3.83188	17.2186	0.000313018	0.0173884	Rarb	Down				ENSMUSG00000041378.2	1.96858	3.407	19.7884	0.000140529	0.0280477	Cldn5	Up			ENSMUSG00000060548.13	-2.46102	1.84904	18.2794	0.000216772	0.0420628	Tnfrsf19	Down
ENSMUSG00000017667.9	-2.2793	2.64112	11.5481	0.00211373	0.0443075	Zfp334	Down				ENSMUSG00000041734.15	-2.88089	3.09863	28.9886	1.26066e-05	0.00617988	Kirrel	Down			ENSMUSG00000062515.3	-2.84369	2.71828	33.4993	2.09504e-06	0.00314187	Fabp4	Down
ENSMUSG00000017713.9	-3.22496	3.09823	18.9096	0.000161413	0.0125284	Tha1	Down				ENSMUSG00000041842.15	2.0275	5.08673	24.66	3.73081e-05	0.0119515	Fhdc1	Up			ENSMUSG00000074622.4	-2.68184	3.09258	18.8543	0.000191477	0.0384909	Mafb	Down
ENSMUSG00000017716.15	2.37912	3.43319	11.683	0.0021031	0.044184	Birc5	Up				ENSMUSG00000042286.13	-1.73188	3.73604	17.8689	0.000250622	0.0395227	Stab1	Down			ENSMUSG00000089775.1	-4.65376	0.58974	17.6187	0.000197177	0.0387994	Gm16270	Down
ENSMUSG00000017720.2	-3.26089	1.87731	12.9034	0.0012107	0.0338468	Trp53tg5	Down				ENSMUSG00000042817.15	-1.91202	4.19332	17.3835	0.000303382	0.0428136	Flt3	Down			ENSMUSG00000090958.2	-2.09427	2.10301	17.792	0.000245644	0.0466783	Lrrc32	Down
ENSMUSG00000017861.11	3.08588	3.66624	28.5409	1.37974e-05	0.00393394	Mybl2	Up				ENSMUSG00000042846.8	-4.47265	-0.727299	15.4275	0.000379295	0.0492942	Lrrtm3	Down			ENSMUSG00000092083.4	5.03896	2.16138	29.3285	7.59712e-06	0.00661462	Kcnb2	Up
ENSMUSG00000018322.10	-0.950629	5.61522	12.4423	0.00159125	0.0387644	Tomm34	Down				ENSMUSG00000043003.14	3.72003	1.24935	17.0519	0.000261074	0.040173	Rasef	Up			ENSMUSG00000096349.1	-1.59979	6.52378	20.6667	0.000112641	0.0291427	Gm22513	Down
ENSMUSG00000018415.14	-1.41518	5.05092	14.1586	0.000871981	0.0290404	Gid4	Down				ENSMUSG00000044338.9	-4.20293	1.91513	58.8032	1.35035e-08	7.23473e-05	Aplnr	Down			ENSMUSG00000096833.2	6.5484	1.3053	25.4991	1.88515e-05	0.010535	Igkv4-55	Up
ENSMUSG00000018537.16	-2.10737	4.91396	20.4554	0.000119971	0.0109653	Pcgf2	Down				ENSMUSG00000044393.15	2.33379	3.77592	33.1914	4.70338e-06	0.00297621	Dsg2	Up			ENSMUSG00000097266.1	8.95362	4.85836	75.4769	2.50382e-09	5.53951e-05	Gm26802	Up
ENSMUSG00000018570.17	3.86169	1.98847	20.2056	0.000103729	0.0103404	2810408A11Rik	Up				ENSMUSG00000045658.16	-4.54029	2.14601	23.4241	3.89231e-05	0.0119515	Pid1	Down			ENSMUSG00000105347.1	-5.91476	-0.769939	22.6953	5.63994e-05	0.0189869	Gm43503	Down
ENSMUSG00000018796.13	1.61463	5.33193	21.7901	8.17386e-05	0.0092843	Acsl1	Up				ENSMUSG00000045672.15	-2.72951	2.53195	17.7374	0.000274395	0.0416243	Col27a1	Down			ENSMUSG00000108929.2	2.44445	2.66188	25.4179	3.05626e-05	0.012746	Cc2d2b	Up
ENSMUSG00000018845.14	-2.87391	3.47789	14.7206	0.000655526	0.0255789	Unc45b	Down				ENSMUSG00000045903.9	-6.04782	0.0726288	25.2905	1.99498e-05	0.0079634	Npas4	Down			ENSMUSG00000109722.1	-3.71623	1.24147	22.729	5.36463e-05	0.018506	Gm10578	Down
ENSMUSG00000018983.9	2.97606	4.62518	19.0069	0.000274428	0.0162859	E2f2	Up				ENSMUSG00000046159.16	2.94244	4.47148	20.5407	0.000134493	0.0272054	Chrm3	Up			ENSMUSG00000110101.1	-4.1128	1.8214	34.2028	3.09271e-06	0.00375724	Gm6249	Down
ENSMUSG00000019295.8	-1.73112	3.30202	12.5408	0.00153927	0.0380176	Tmem129	Down				ENSMUSG00000049001.5	-3.91856	3.03751	41.3059	8.67763e-07	0.000836105	Ndnf	Down			ENSMUSG00000116581.1	-3.46256	1.17457	28.579	1.43173e-05	0.00859875	Gm46565	Down
ENSMUSG00000019539.11	-1.34737	4.59329	13.8713	0.000963339	0.0304613	Rcn3	Down				ENSMUSG00000049115.15	3.21638	1.95389	25.6898	2.7273e-05	0.00964635	Agtr1a	Up
ENSMUSG00000019564.12	2.18796	5.32129	41.0952	8.83739e-07	0.00122587	Arid3a	Up				ENSMUSG00000049350.6	4.78349	2.84345	61.0333	2.49108e-08	9.94369e-05	Zg16	Up
ENSMUSG00000019767.12	5.08324	0.611113	10.65	0.00258304	0.0494906	Ccdc170	Up				ENSMUSG00000049521.2	-2.88418	1.48299	17.2551	0.00029072	0.0426809	Cdc42ep1	Down			MDA5 KO aged vs young
ENSMUSG00000019808.8	2.64335	2.51172	13.8981	0.000922059	0.0298977	Adat2	Up				ENSMUSG00000050295.4	-2.70521	3.39643	20.4294	0.000121579	0.025708	Foxc1	Down			gene	logFC	logCPM	F	PValue	FDR	Gene_Symbol.x	dirFC1.5
ENSMUSG00000019822.12	-2.12818	3.51508	18.0338	0.00024736	0.0156374	Smpd2	Down				ENSMUSG00000050315.14	-1.69632	2.98507	18.245	0.000232714	0.0373707	Synpo2	Down			ENSMUSG00000000037.17	-2.79315	2.97268	20.4599	0.000106591	0.00320599	Scml2	Down
ENSMUSG00000019838.11	2.75879	3.5352	27.4386	1.83547e-05	0.00467124	Slc16a10	Up				ENSMUSG00000050578.10	-4.79773	0.219108	36.7971	7.52109e-07	0.000750551	Mmp13	Down			ENSMUSG00000000049.11	6.8269	-0.103167	15.8297	0.000494856	0.00833973	Apoh	Up
ENSMUSG00000019894.14	-1.93434	4.94258	24.0975	4.34721e-05	0.00729592	Slc6a15	Down				ENSMUSG00000050953.10	-1.41973	4.40297	22.0079	7.70446e-05	0.0193944	Gja1	Down			ENSMUSG00000000056.7	1.04216	4.85462	9.37188	0.00508779	0.0373	Narf	Up
ENSMUSG00000019900.19	4.37779	0.287967	12.0104	0.00163422	0.039101	Rfx6	Up				ENSMUSG00000051212.8	2.24743	4.63254	23.0356	5.78457e-05	0.0164931	Gpr183	Up			ENSMUSG00000000078.7	2.00406	7.32387	44.1698	4.87995e-07	0.000174094	Klf6	Up
ENSMUSG00000019916.14	-1.31343	4.76414	12.9983	0.001305	0.0349083	P4ha1	Down				ENSMUSG00000051323.16	-4.70912	1.07573	22.719	3.74101e-05	0.0119515	Pcdh19	Down			ENSMUSG00000000120.6	8.123	0.956253	20.1078	0.000114525	0.00335788	Ngfr	Up
ENSMUSG00000019920.18	1.24799	6.00438	13.3537	0.00115101	0.0329746	Lims1	Up				ENSMUSG00000051375.15	-2.94636	0.980905	18.2532	0.000177635	0.0319078	Pcdh1	Down			ENSMUSG00000000126.11	3.53787	0.920012	10.5202	0.00287628	0.0255377	Wnt9a	Up
ENSMUSG00000019942.13	3.96912	3.89028	27.0846	1.8838e-05	0.00467124	Cdk1	Up				ENSMUSG00000052534.15	1.13138	8.00205	22.2665	7.14753e-05	0.0183226	Pbx1	Up			ENSMUSG00000000142.15	2.62544	0.940141	9.56083	0.00462228	0.0348975	Axin2	Up
ENSMUSG00000019961.17	0.983899	7.2792	14.7356	0.000715995	0.0264634	Tmpo	Up				ENSMUSG00000052854.15	-2.08938	4.08101	20.5906	0.000115876	0.0249062	Nrk	Down			ENSMUSG00000000157.16	4.02344	3.97905	14.1338	0.00138193	0.0158318	Itgb2l	Up
ENSMUSG00000020029.6	1.59552	5.28821	11.3675	0.00235871	0.0470765	Nudt4	Up				ENSMUSG00000053062.16	1.88592	4.58457	21.8431	8.06361e-05	0.0201173	Jam2	Up			ENSMUSG00000000183.6	4.10874	0.970788	22.3716	5.68788e-05	0.00219215	Fgf6	Up
ENSMUSG00000020038.10	1.41356	3.73296	11.2101	0.00250566	0.0489466	Cry1	Up				ENSMUSG00000053279.8	2.21146	6.29276	35.118	3.04417e-06	0.00212651	Aldh1a1	Up			ENSMUSG00000000184.12	-0.91913	8.23719	27.4998	1.79483e-05	0.00118883	Ccnd2	Down
ENSMUSG00000020070.18	-1.11417	5.55484	17.2314	0.000317816	0.0175502	Rufy2	Down				ENSMUSG00000053742.8	-9.77196	-0.46317	17.7513	0.000259214	0.040173	Gm5114	Down			ENSMUSG00000000194.13	0.974799	4.93539	10.6721	0.00306521	0.0266319	Gpr107	Up
ENSMUSG00000020152.7	1.06696	7.19615	14.5587	0.000760058	0.0272276	Actr2	Up				ENSMUSG00000054003.13	4.96818	3.4304	51.9207	1.17006e-07	0.00028311	Tdrd9	Up			ENSMUSG00000000204.16	2.69356	3.17377	9.79444	0.00461117	0.0348689	Slfn4	Up
ENSMUSG00000020170.4	-0.918834	6.06887	11.7586	0.00204064	0.0436263	Frs2	Down				ENSMUSG00000054263.12	-2.4151	3.86812	38.3844	1.54126e-06	0.00130503	Lifr	Down			ENSMUSG00000000216.8	9.88772	-0.883059	19.0338	0.000167757	0.00424589	Scnn1g	Up
ENSMUSG00000020173.17	3.05853	1.76223	11.0164	0.00263077	0.0497691	Cobl	Up				ENSMUSG00000054555.11	-3.24438	2.1487	26.5072	2.23175e-05	0.00833171	Adam12	Down			ENSMUSG00000000247.11	6.83244	-0.466733	12.0575	0.00153347	0.0169696	Lhx2	Up
ENSMUSG00000020193.3	-3.15441	2.51516	12.959	0.00125867	0.0343455	Zpbp	Down				ENSMUSG00000056025.12	2.89649	5.51481	46.2875	3.30178e-07	0.000512546	Clca3a1	Up			ENSMUSG00000000248.16	3.96025	2.09573	28.3175	1.20348e-05	0.000974757	Clec2g	Up
ENSMUSG00000020229.4	3.57185	-0.331987	11.4406	0.00185949	0.0414082	Slc5a4a	Up				ENSMUSG00000056427.10	-2.71598	1.75753	24.0063	4.32863e-05	0.0130054	Slit3	Down			ENSMUSG00000000263.15	6.41155	-1.18241	14.6328	0.000541078	0.00880847	Glra1	Up
ENSMUSG00000020264.5	5.15126	0.612148	16.7994	0.000272639	0.0162859	Slc36a2	Up				ENSMUSG00000056648.5	2.28805	2.92031	22.4224	6.8359e-05	0.0180829	Hoxb8	Up			ENSMUSG00000000266.11	-1.81486	2.79631	14.3455	0.000797816	0.0111732	Mid2	Down
ENSMUSG00000020280.12	1.13844	4.61923	12.4878	0.00156681	0.0384372	Pus10	Up				ENSMUSG00000057058.16	3.58706	2.22366	16.827	0.000324051	0.045048	Skap1	Up			ENSMUSG00000000282.12	-0.899956	6.11215	14.1601	0.000870586	0.0117398	Mnt	Down
ENSMUSG00000020330.16	4.01119	3.80107	18.9507	0.000205369	0.0144016	Hmmr	Up				ENSMUSG00000057098.14	-2.93461	5.28679	40.7776	9.45208e-07	0.000880367	Ebf1	Down			ENSMUSG00000000308.14	5.39842	-0.161927	10.4845	0.00268315	0.0243622	Ckmt1	Up
ENSMUSG00000020334.6	2.91666	1.39112	13.9707	0.000882123	0.0292735	Slc22a4	Up				ENSMUSG00000057722.17	-3.10763	4.82566	33.0751	4.79312e-06	0.00297621	Lepr	Down			ENSMUSG00000000318.16	2.5892	-0.187076	10.2339	0.00342299	0.0284913	Clec10a	Up
ENSMUSG00000020372.15	-0.723695	8.7634	12.5371	0.00153758	0.0380176	Rack1	Down				ENSMUSG00000058624.13	1.57248	7.22408	25.3602	3.10079e-05	0.0104388	Gda	Up			ENSMUSG00000000359.3	3.68136	-0.5336	15.1401	0.000391356	0.00717364	Rem1	Up
ENSMUSG00000020387.15	-1.3272	6.64336	40.0413	1.08893e-06	0.00122587	Jade2	Down				ENSMUSG00000060284.7	-4.0652	0.316479	24.7474	2.21166e-05	0.00833171	Sp7	Down			ENSMUSG00000000402.2	3.80279	-0.597531	11.2813	0.00206155	0.0207432	Egfl6	Up
ENSMUSG00000020388.12	3.48838	0.544788	12.8813	0.00111942	0.0324134	Pdlim4	Up				ENSMUSG00000060459.14	-3.1185	1.23317	22.4827	5.32494e-05	0.0155167	Kng2	Down			ENSMUSG00000000530.16	2.4666	2.8351	26.0989	2.57524e-05	0.00146255	Acvrl1	Up
ENSMUSG00000020481.15	3.9985	0.557742	11.0125	0.00207795	0.0440198	Ankrd36	Up				ENSMUSG00000060548.13	-2.43111	1.84904	17.9953	0.000236855	0.0376034	Tnfrsf19	Down			ENSMUSG00000000531.5	-3.0547	3.74026	26.9162	1.7914e-05	0.00118883	Grasp	Down
ENSMUSG00000020490.16	5.44633	2.65782	24.229	3.2582e-05	0.00628032	Btnl10	Up				ENSMUSG00000064080.12	-5.00908	2.98181	20.3715	8.19231e-05	0.0202575	Fbln2	Down			ENSMUSG00000000562.5	6.03093	-1.72861	10.2	0.00312793	0.0270088	Adora3	Up
ENSMUSG00000020491.15	2.86679	2.15414	12.9453	0.00130254	0.0349083	2810021J22Rik	Up				ENSMUSG00000065684.1	-5.53951	1.22796	18.9254	0.000122392	0.025708	Gm23733	Down			ENSMUSG00000000617.14	5.75035	-0.474564	18.0824	0.00017149	0.0042852	Grm6	Up
ENSMUSG00000020492.11	5.07486	1.99956	17.3513	0.000295517	0.0169035	Ska2	Up				ENSMUSG00000065881.1	-5.58755	1.31913	19.8079	8.4184e-05	0.0206339	Gm22866	Down			ENSMUSG00000000631.20	-0.518347	7.84572	8.53676	0.00713291	0.0463938	Myo18a
ENSMUSG00000020573.17	0.940348	6.77917	11.8185	0.00199609	0.0431978	Pik3cg	Up				ENSMUSG00000066361.3	-3.75397	0.0426469	23.3185	3.71898e-05	0.0119515	Serpina3c	Down			ENSMUSG00000000632.13	2.80312	-0.362234	8.99822	0.00478126	0.0356087	Sez6	Up
ENSMUSG00000020604.13	5.49625	2.32138	34.0325	2.65717e-06	0.00177625	Arsg	Up				ENSMUSG00000067235.14	-3.0722	1.69801	16.3879	0.000359437	0.0473745	H2-Q10	Down			ENSMUSG00000000682.7	4.1604	3.70776	15.6285	0.00110275	0.0136704	Cd52	Up
ENSMUSG00000020629.12	-1.70524	4.59642	21.8273	8.11434e-05	0.0092843	Adi1	Down				ENSMUSG00000068617.5	-5.72372	-0.498966	17.0362	0.000231702	0.0373707	Efcab1	Down			ENSMUSG00000000686.11	-2.10241	2.90059	11.0542	0.00259697	0.0239545	Abhd15	Down
ENSMUSG00000020642.13	1.10197	5.51266	14.8276	0.000694314	0.0261816	Rnf144a	Up				ENSMUSG00000068696.6	-4.30351	0.382227	25.7891	1.7332e-05	0.00733774	Gpr88	Down			ENSMUSG00000000706.16	9.57708	-1.25781	24.3312	2.42079e-05	0.00140415	Btn1a1	Up
ENSMUSG00000020672.14	-4.48338	0.954634	14.7493	0.000638074	0.025076	Sntg2	Down				ENSMUSG00000070498.3	2.64646	2.24789	20.466	0.000116859	0.0249257	Tmem132b	Up			ENSMUSG00000000732.9	2.37371	3.73048	17.3938	0.000303242	0.00607881	Icosl	Up
ENSMUSG00000020674.17	4.69018	2.61629	27.8403	1.1922e-05	0.00362093	Pxdn	Up				ENSMUSG00000073821.11	-6.71091	-1.03972	18.7775	0.000161587	0.0301005	8030451A03Rik	Down			ENSMUSG00000000740.12	-1.15099	8.75611	23.5598	5.00706e-05	0.00205444	Rpl13	Down
ENSMUSG00000020681.14	2.41604	1.20144	11.4988	0.00208953	0.0440983	Ace	Up				ENSMUSG00000074505.6	-4.14005	1.45056	25.1747	2.13436e-05	0.00828309	Fat3	Down			ENSMUSG00000000782.16	1.83844	1.46274	11.1512	0.00233517	0.0224769	Tcf7	Up
ENSMUSG00000020689.4	-1.1981	7.16803	17.4294	0.000298554	0.0169035	Itgb3	Down				ENSMUSG00000074934.3	-3.20895	1.23473	17.2788	0.000256757	0.0400799	Grem1	Down			ENSMUSG00000000791.9	-3.73794	2.63881	19.3739	0.000136124	0.00373632	Il12rb1	Down
ENSMUSG00000020773.11	-1.98981	6.59667	21.8642	8.00298e-05	0.0092843	Trim47	Down				ENSMUSG00000079022.10	-5.58203	1.87818	16.4502	0.000316298	0.0442805	Col22a1	Down			ENSMUSG00000000805.18	4.87491	-1.04358	9.44812	0.00404192	0.031912	Car4	Up
ENSMUSG00000020775.13	-1.51583	4.28503	12.0417	0.00184228	0.0413137	Mrpl38	Down				ENSMUSG00000085747.1	-5.92879	-0.195093	16.1327	0.000336751	0.0457011	Slc13a2os	Down			ENSMUSG00000000811.13	-1.74976	4.22935	18.8159	0.000195644	0.00463671	Txnrd3	Down
ENSMUSG00000020777.16	-1.09349	6.31216	19.8785	0.000141837	0.0115181	Acox1	Down				ENSMUSG00000090751.2	-5.6919	-0.737414	16.5168	0.00028863	0.0426715	Vmn2r63	Down			ENSMUSG00000000823.16	-1.19222	6.52814	20.9152	0.000104854	0.00317769	Zfp512b	Down
ENSMUSG00000020812.18	-2.01584	2.97739	11.0752	0.00261196	0.0496285	Snhg16	Down				ENSMUSG00000091382.2	-6.60075	-0.329534	18.0564	0.000178006	0.0319078	Vmn1r18	Down			ENSMUSG00000000861.15	-0.619733	8.17787	13.9006	0.000951679	0.0124156	Bcl11a	Down
ENSMUSG00000020844.6	1.38587	4.05822	13.0553	0.00128001	0.0345919	Nxn	Up				ENSMUSG00000092083.4	4.44149	2.16138	26.5311	1.59431e-05	0.00710871	Kcnb2	Up			ENSMUSG00000000881.12	-1.82978	4.67061	17.5393	0.000289362	0.00589741	Dlg3	Down
ENSMUSG00000020859.16	0.721003	7.09506	11.2421	0.00247135	0.0485658	Spag9	Up				ENSMUSG00000094910.1	-4.03784	-0.375688	20.6026	6.59998e-05	0.0179045	D430019H16Rik	Down			ENSMUSG00000000903.3	2.85826	1.85577	12.789	0.00138585	0.0158507	Vpreb3	Up
ENSMUSG00000020914.17	3.61717	6.98802	18.5519	0.000798153	0.028088	Top2a	Up				ENSMUSG00000094976.1	-4.34318	1.13603	17.3351	0.000189917	0.0332211	Gm25257	Down			ENSMUSG00000000934.9	-1.96116	3.34039	15.0718	0.000638869	0.00979225	Top1mt	Down
ENSMUSG00000020935.8	2.14605	3.39528	12.3474	0.00162181	0.039101	Dcakd	Up				ENSMUSG00000095891.7	-2.7569	5.34594	18.6056	0.000300638	0.0427332	Gm10717	Down			ENSMUSG00000000938.11	-2.0176	3.89057	12.0608	0.00182785	0.0191647	Hoxa10	Down
ENSMUSG00000020936.8	1.37125	5.50329	13.1529	0.00123542	0.0341445	Nmt1	Up				ENSMUSG00000095977.1	-4.64448	-0.886311	19.1464	0.000102024	0.0236864	Gm23513	Down			ENSMUSG00000001025.8	2.1796	3.96373	9.73613	0.00517634	0.0377249	S100a6	Up
ENSMUSG00000021009.15	-1.04391	5.94074	11.3705	0.00235599	0.0470559	Ptpn21	Down				ENSMUSG00000096222.1	-4.48336	0.136877	16.0784	0.000298856	0.0427332	Gm25412	Down			ENSMUSG00000001027.7	5.26935	1.93902	30.9562	4.58091e-06	0.000541047	Scn4a	Up
ENSMUSG00000021013.16	-2.23388	3.36736	16.0501	0.000458614	0.0211113	Ttc8	Down				ENSMUSG00000096349.1	-1.51878	6.52378	18.9423	0.000187503	0.0331596	Gm22513	Down			ENSMUSG00000001076.7	5.84319	-1.333	29.8783	4.941e-06	0.000565825	C1ql4	Up
ENSMUSG00000021065.16	-0.82563	7.71072	11.1809	0.00252867	0.0491542	Fut8	Down				ENSMUSG00000096883.2	-1.57151	3.65279	16.8608	0.000359253	0.0473745	Shisa8	Down			ENSMUSG00000001095.5	5.0606	-0.664462	16.5674	0.000268993	0.00560949	Slc13a2	Up
ENSMUSG00000021123.12	2.22635	2.88554	18.708	0.000202671	0.0142646	Rdh12	Up				ENSMUSG00000097266.1	3.93597	4.85836	39.2441	1.02589e-06	0.000899239	Gm26802	Up			ENSMUSG00000001128.7	1.54421	2.9413	12.9023	0.00135562	0.0155869	Cfp	Up
ENSMUSG00000021179.8	2.48676	4.68075	22.5921	6.56069e-05	0.0085663	Nrde2	Up				ENSMUSG00000102523.1	-3.35479	0.097365	16.9933	0.000227824	0.0373707	Gm37783	Down			ENSMUSG00000001173.15	-1.31273	7.09045	24.4204	3.97325e-05	0.00182795	Ocrl	Down
ENSMUSG00000021182.16	1.14057	6.5572	12.2337	0.0017155	0.0397991	Ccdc88c	Up				ENSMUSG00000106641.1	4.85891	0.886714	22.507	4.17692e-05	0.012686	Gm43534	Up			ENSMUSG00000001225.12	3.76499	0.303878	19.9761	6.66525e-05	0.0023621	Slc26a3	Up
ENSMUSG00000021185.16	1.69874	2.99183	13.2358	0.00120404	0.0338464	Dglucy	Up				ENSMUSG00000107603.1	-5.47326	-0.122136	30.967	2.80143e-06	0.00200712	Gm43921	Down			ENSMUSG00000001281.10	1.72627	4.47556	16.2511	0.000434569	0.00768227	Itgb7	Up
ENSMUSG00000021226.7	-1.80252	4.20972	22.9302	5.9745e-05	0.00829879	Acot2	Down				ENSMUSG00000108184.1	-3.10867	0.291806	16.0722	0.000342468	0.046006	Gm44198	Down			ENSMUSG00000001323.17	-2.41656	3.27494	10.3888	0.00332257	0.0280396	Srr	Down
ENSMUSG00000021235.13	-1.58679	3.52059	11.8202	0.00199914	0.0431978	Coq6	Down				ENSMUSG00000108256.1	2.68566	1.65485	18.5331	0.000175551	0.0319078	Gm43923	Up			ENSMUSG00000001348.15	3.53083	1.0175	23.2353	4.44175e-05	0.00192556	Acp5	Up
ENSMUSG00000021241.7	1.6685	3.29226	12.6998	0.00145486	0.0367888	Isca2	Up				ENSMUSG00000108327.1	4.99242	1.23059	37.716	7.4151e-07	0.000750551	Gm44939	Up			ENSMUSG00000001349.5	2.96147	0.939129	11.4668	0.00197433	0.0201854	Cnn1	Up
ENSMUSG00000021268.17	-2.5939	4.56757	21.1896	9.72717e-05	0.00999252	Meg3	Down				ENSMUSG00000109076.1	5.10731	-1.08268	16.5026	0.000316946	0.0442805	Gm45145	Up			ENSMUSG00000001482.15	-1.65005	7.2947	42.6371	6.53608e-07	0.000194288	Def8	Down
ENSMUSG00000021281.15	1.30535	5.50608	14.6174	0.000745309	0.0271165	Tnfaip2	Up				ENSMUSG00000113695.1	4.37456	0.177927	17.098	0.000251773	0.0395227	9330159N22Rik	Up			ENSMUSG00000001497.18	2.71413	-0.912416	8.7892	0.00524631	0.0381156	Pax9	Up
ENSMUSG00000021285.15	-1.1431	6.69418	16.2638	0.000432592	0.020559	Ppp1r13b	Down				ENSMUSG00000116755.1	6.83088	-0.297774	22.2295	6.45728e-05	0.0178115	6430553K19Rik	Up			ENSMUSG00000001506.10	4.21114	8.2845	11.277	0.00552254	0.0393674	Col1a1	Up
ENSMUSG00000021322.8	3.6492	2.40021	20.2961	0.000121613	0.0109702	Aoah	Up														ENSMUSG00000001508.15	3.16134	-0.638843	8.56006	0.00601381	0.0416657	Sgca	Up
ENSMUSG00000021476.9	-2.30049	3.63227	25.6572	2.86698e-05	0.00589039	Habp4	Down														ENSMUSG00000001542.7	1.07347	4.89965	10.8004	0.00291926	0.0257888	Ell2	Up
ENSMUSG00000021486.7	1.33428	4.75042	12.0292	0.00184915	0.0414082	Prelid1	Up														ENSMUSG00000001622.15	7.09702	-0.774934	16.3759	0.00031661	0.00624475	Csn3	Up
ENSMUSG00000021614.16	2.57479	3.36006	21.624	8.65454e-05	0.00948334	Vcan	Up				Aged WT vs Young WT										ENSMUSG00000001657.7	3.15625	-0.425998	10.5653	0.00261796	0.0240483	Hoxc8	Up
ENSMUSG00000021692.9	-1.68483	3.71989	12.2196	0.00172689	0.0398784	Dimt1	Down														ENSMUSG00000001670.13	5.10438	-1.61294	8.80981	0.00575111	0.0404169	Tat	Up
ENSMUSG00000021701.8	-2.38816	5.97589	18.7052	0.000297601	0.0169035	Plk2	Down				gene	logFC	logCPM	F	PValue	FDR	Gene_Symbol.x	dirFC1.5			ENSMUSG00000001672.14	5.26897	0.567744	19.4495	9.6687e-05	0.00301858	Marveld3	Up
ENSMUSG00000021702.7	4.79658	1.00146	12.4834	0.00126301	0.0344302	Thbs4	Up				ENSMUSG00000000037.17	-1.82741	2.97268	13.7772	0.000928499	0.0270677	Scml2	Down			ENSMUSG00000001739.14	2.54719	1.68142	13.424	0.00109089	0.0136048	Cldn15	Up
ENSMUSG00000021707.5	3.39303	3.36166	22.7785	5.67963e-05	0.00829879	Dhfr	Up				ENSMUSG00000000078.7	1.93234	7.32387	42.1254	7.21518e-07	0.000411442	Klf6	Up			ENSMUSG00000001761.7	-0.855441	5.71519	8.66225	0.00677578	0.0449392	Smo	Down
ENSMUSG00000021728.8	1.5021	5.10227	16.3566	0.000419935	0.0203007	Emb	Up				ENSMUSG00000000120.6	5.63956	0.956253	23.5177	4.2344e-05	0.0050979	Ngfr	Up			ENSMUSG00000001763.14	1.48964	4.26286	15.4537	0.000563945	0.00898903	Tspan33	Up
ENSMUSG00000021775.11	-1.41248	4.8884	12.3563	0.00164288	0.039101	Nr1d2	Down				ENSMUSG00000000125.5	4.67759	0.203681	14.4458	0.000508371	0.0194056	Wnt3	Up			ENSMUSG00000001815.15	4.6442	0.323191	8.27871	0.00704947	0.0460485	Evx2	Up
ENSMUSG00000021823.10	1.42892	6.15814	14.6516	0.000736619	0.0269054	Vcl	Up				ENSMUSG00000000126.11	4.98821	0.920012	33.0476	2.73629e-06	0.000877514	Wnt9a	Up			ENSMUSG00000001865.2	3.43288	1.70233	19.8856	0.000141654	0.00381686	Cpa3	Up
ENSMUSG00000021835.15	-2.42451	3.13281	22.8628	6.03256e-05	0.00829879	Bmp4	Down				ENSMUSG00000000202.9	2.94236	-0.177126	10.9235	0.00218027	0.0440569	Btbd17	Up			ENSMUSG00000001911.16	-0.778894	7.31804	10.9573	0.00275058	0.0247925	Nfix	Down
ENSMUSG00000021903.11	2.71945	2.49436	14.5413	0.000759433	0.0272276	Galnt15	Up				ENSMUSG00000000248.16	8.46131	2.09573	42.2023	5.21154e-07	0.000338051	Clec2g	Up			ENSMUSG00000001942.8	-1.28963	4.817	14.655	0.000736919	0.010709	Siae	Down
ENSMUSG00000021950.15	6.84243	0.2034	11.4568	0.00209255	0.0440983	Anxa8	Up				ENSMUSG00000000365.9	-3.39582	1.87981	17.0621	0.000272501	0.0142135	Rnf17	Down			ENSMUSG00000001943.8	-1.82823	4.18769	11.3713	0.00235822	0.022562	Vsig2	Down
ENSMUSG00000021978.9	-1.36877	5.97254	21.791	8.17097e-05	0.0092843	Extl3	Down				ENSMUSG00000000386.16	-7.02654	1.86383	11.8715	0.00209443	0.0433183	Mx1	Down			ENSMUSG00000001985.9	5.97322	-0.394204	14.2483	0.000625377	0.00965963	Grik3	Up
ENSMUSG00000022010.19	-1.06871	7.30904	16.9654	0.00034558	0.0182537	Tsc22d1	Down				ENSMUSG00000000420.15	-0.876719	6.34617	11.6345	0.00213613	0.0436105	Galnt1	Down			ENSMUSG00000001995.9	2.49132	3.11043	11.8922	0.00195811	0.0200566	Sipa1l2	Up
ENSMUSG00000022026.7	5.86266	2.22441	24.4867	1.96834e-05	0.00474133	Olfm4	Up				ENSMUSG00000000628.10	1.03714	6.38185	16.5234	0.000397899	0.0172641	Hk2	Up			ENSMUSG00000002006.12	1.467	3.49913	9.19358	0.00546783	0.039142	Pdzd4	Up
ENSMUSG00000022033.9	4.02261	2.94757	25.2741	2.75746e-05	0.00583703	Pbk	Up				ENSMUSG00000000686.11	-2.41475	2.90059	12.9587	0.00128856	0.0330585	Abhd15	Down			ENSMUSG00000002033.14	4.68937	0.194175	25.9293	9.47674e-06	0.000837971	Cd3g	Up
ENSMUSG00000022034.10	3.27985	2.90063	17.0643	0.000327933	0.017827	Esco2	Up				ENSMUSG00000000690.5	1.78595	4.14034	14.2498	0.000845245	0.0258967	Hoxb6	Up			ENSMUSG00000002068.16	1.78976	2.76929	12.3019	0.00168021	0.018085	Ccne1	Up
ENSMUSG00000022037.15	-1.52216	5.25653	27.6988	1.71092e-05	0.00448385	Clu	Down				ENSMUSG00000000732.9	3.77054	3.73048	37.3277	1.92045e-06	0.000708645	Icosl	Up			ENSMUSG00000002190.13	3.85217	-0.33728	16.2701	0.0002839	0.00581796	Clgn	Up
ENSMUSG00000022089.9	1.70938	4.70672	19.1721	0.0001753	0.0131486	Bin3	Up				ENSMUSG00000000792.2	7.37877	0.044586	22.5497	3.79574e-05	0.00469294	Slc5a5	Up			ENSMUSG00000002266.17	6.81603	-1.26408	20.3417	7.85808e-05	0.00264862	Zim1	Up
ENSMUSG00000022091.6	-1.6731	5.17972	24.9643	3.44906e-05	0.00651174	Sorbs3	Down				ENSMUSG00000001027.7	4.28281	1.93902	18.0757	0.000187212	0.0112982	Scn4a	Up			ENSMUSG00000002324.8	-1.40057	4.9792	21.1262	9.89493e-05	0.00306524	Rec8	Down
ENSMUSG00000022098.10	-1.25555	5.1648	15.9638	0.000477042	0.0215337	Bmp1	Down				ENSMUSG00000001082.12	-1.20169	4.64176	12.9237	0.00134087	0.0339065	Mfsd10	Down			ENSMUSG00000002496.10	0.980768	6.71703	8.71387	0.00663365	0.0443757	Tsc2	Up
ENSMUSG00000022099.17	3.52141	3.41592	20.5013	0.000118341	0.0109493	Dmtn	Up				ENSMUSG00000001228.14	-2.77208	5.93684	39.9787	1.10602e-06	0.000542183	Uhrf1	Down			ENSMUSG00000002588.13	2.98989	-0.132184	8.68188	0.00551914	0.0393674	Pon1	Up
ENSMUSG00000022148.16	1.21223	6.4572	20.4286	0.000120708	0.0109702	Fyb	Up				ENSMUSG00000001240.13	2.82559	3.16843	25.144	3.30292e-05	0.00434661	Ramp2	Up			ENSMUSG00000002617.14	-1.80604	4.24366	12.8335	0.00138589	0.0158507	Zfp40	Down
ENSMUSG00000022220.14	2.81724	2.37295	15.19	0.000578709	0.0239585	Adcy4	Up				ENSMUSG00000001403.13	-3.52834	3.34091	11.0033	0.0025586	0.0487337	Ube2c	Down			ENSMUSG00000002731.6	-1.64409	3.7108	9.26287	0.00531145	0.038419	Prkra	Down
ENSMUSG00000022228.14	-1.27108	5.20013	18.7305	0.000200065	0.0142041	Zscan26	Down				ENSMUSG00000001520.12	-2.51047	2.0042	11.2068	0.00236641	0.0464994	Nrip2	Down			ENSMUSG00000002831.14	2.15762	1.78886	9.71862	0.00445542	0.0341078	Plin4	Up
ENSMUSG00000022246.14	-1.31292	5.821	15.0241	0.000650122	0.0255136	Rai14	Down				ENSMUSG00000001632.16	-1.04718	5.80491	11.3922	0.002337	0.0461487	Brpf1	Down			ENSMUSG00000002885.14	1.27357	5.55886	11.194	0.00251643	0.0234771	Adgre5	Up
ENSMUSG00000022247.12	1.34745	4.56304	11.0622	0.00264764	0.0499745	Brix1	Up				ENSMUSG00000001656.3	4.5929	-0.109864	11.6981	0.00178831	0.0395004	Hoxc11	Up			ENSMUSG00000002963.17	1.60149	4.96181	12.34	0.00165104	0.017888	Pnkp	Up
ENSMUSG00000022309.9	-1.26526	8.24972	14.8918	0.000679385	0.0258307	Angpt1	Down				ENSMUSG00000001827.12	3.92319	-0.383235	10.97	0.0020942	0.0433183	Folr1	Up			ENSMUSG00000002985.16	-0.939009	7.47302	11.755	0.0020432	0.0206498	Apoe	Down
ENSMUSG00000022322.8	3.80156	2.33915	19.521	0.000138399	0.0114752	Shcbp1	Up				ENSMUSG00000002020.15	-1.73848	4.02931	11.6922	0.002096	0.0433183	Ltbp2	Down			ENSMUSG00000003032.8	3.16514	4.69825	43.5849	5.46592e-07	0.000177591	Klf4	Up
ENSMUSG00000022335.17	2.45969	3.94533	29.6481	1.0678e-05	0.00342947	Zfat	Up				ENSMUSG00000002565.16	4.23528	0.170492	10.635	0.00269655	0.0498582	Scin	Up			ENSMUSG00000003153.10	0.78007	6.89862	10.4464	0.00334122	0.0281036	Slc2a3	Up
ENSMUSG00000022360.8	2.17473	5.32849	16.8499	0.000358869	0.0186385	Atad2	Up				ENSMUSG00000002835.9	-1.45516	4.87239	13.701	0.00102071	0.0285492	Chaf1a	Down			ENSMUSG00000003206.7	-1.72967	2.51461	11.0267	0.00262874	0.0240487	Ebi3	Down
ENSMUSG00000022390.11	-1.06054	7.39201	22.4	6.88696e-05	0.00886799	Zc3h7b	Down				ENSMUSG00000002900.16	-1.87099	3.07462	12.1673	0.00176451	0.0394116	Lamb1	Down			ENSMUSG00000003227.4	-2.31425	2.96412	10.8325	0.00276671	0.024853	Edar	Down
ENSMUSG00000022422.13	3.19883	2.48088	15.2822	0.000528673	0.0228318	Dscc1	Up				ENSMUSG00000003032.8	2.935	4.69825	38.4535	1.50663e-06	0.000647665	Klf4	Up			ENSMUSG00000003283.14	2.67979	2.9249	18.2502	0.000218942	0.00492918	Hck	Up
ENSMUSG00000022463.8	-0.888138	7.84773	21.7121	8.35201e-05	0.00929769	Srebf2	Down				ENSMUSG00000003348.10	-1.23089	5.67251	15.7009	0.000519671	0.0196585	Mob3a	Down			ENSMUSG00000003341.9	3.79229	-0.170009	16.9091	0.000218034	0.00491712	Atp8b3	Up
ENSMUSG00000022479.15	-1.32263	5.25984	13.6129	0.00105245	0.031452	Vdr	Down				ENSMUSG00000003379.7	3.36222	4.41631	55.9933	6.32536e-08	0.000107008	Cd79a	Up			ENSMUSG00000003378.9	-1.15331	6.06067	13.2136	0.00120915	0.014488	Grik5	Down
ENSMUSG00000022500.15	1.90919	4.50778	17.7597	0.000269591	0.0161956	Litaf	Up				ENSMUSG00000003418.11	2.85386	2.58855	14.882	0.000686927	0.0228777	St8sia6	Up			ENSMUSG00000003379.7	2.71345	4.41631	40.4245	1.01607e-06	0.000244461	Cd79a	Up
ENSMUSG00000022512.3	5.59202	1.04684	17.4761	0.000232629	0.0151226	Cldn1	Up				ENSMUSG00000003436.11	3.66482	-0.875534	10.9185	0.0020953	0.0433183	Dll3	Up			ENSMUSG00000003418.11	3.28406	2.58855	29.5859	1.0969e-05	0.000917365	St8sia6	Up
ENSMUSG00000022534.14	4.53062	1.31038	12.8475	0.00118828	0.0336062	Mefv	Up				ENSMUSG00000003484.4	4.15332	2.80089	13.4541	0.00104158	0.0288442	Cyp4f18	Up			ENSMUSG00000003420.8	-1.47964	4.42525	15.5925	0.0005397	0.00879318	Fcgrt	Down
ENSMUSG00000022544.14	-3.26514	4.27061	60.4758	2.96846e-08	0.000301004	Eef2kmt	Down				ENSMUSG00000003545.3	2.31852	9.09211	17.0161	0.00103705	0.0287758	Fosb	Up			ENSMUSG00000003484.4	3.84389	2.80089	20.7668	9.7358e-05	0.00302937	Cyp4f18	Up
ENSMUSG00000022546.5	-2.21842	2.6887	11.5024	0.00224358	0.0459269	Gpt	Down				ENSMUSG00000003746.16	0.957356	7.05857	20.0035	0.000136687	0.00964469	Man1a	Up			ENSMUSG00000003526.12	-1.37016	3.95437	10.5556	0.00321107	0.0274592	Prodh	Down
ENSMUSG00000022557.11	-1.22346	4.95985	15.3817	0.000577467	0.0239585	Bop1	Down				ENSMUSG00000003882.5	3.75694	2.60984	19.0393	0.00016249	0.0105082	Il7r	Up			ENSMUSG00000003545.3	3.54427	9.09211	35.5533	3.51746e-05	0.00170369	Fosb	Up
ENSMUSG00000022561.13	2.30555	3.76782	21.9691	7.79218e-05	0.0092258	Gpaa1	Up				ENSMUSG00000004110.17	4.40533	5.43716	37.6003	7.55428e-06	0.0016963	Cacna1e	Up			ENSMUSG00000003573.15	-1.3895	4.55584	15.3537	0.000583749	0.00920442	Homer3	Down
ENSMUSG00000022582.4	3.13959	1.70322	12.739	0.00117088	0.0333161	Ly6g	Up				ENSMUSG00000004113.18	2.76174	2.65135	18.0689	0.000247416	0.0133706	Cacna1b	Up			ENSMUSG00000003865.16	1.39171	4.20494	11.1427	0.00256686	0.0237967	Gys1	Up
ENSMUSG00000022636.13	-1.58037	6.61066	24.1797	4.2371e-05	0.00721908	Alcam	Down				ENSMUSG00000004264.17	-1.29987	5.29792	11.0249	0.00268233	0.0497344	Phb2	Down			ENSMUSG00000003882.5	2.13809	2.60984	8.55602	0.00682253	0.0450781	Il7r	Up
ENSMUSG00000022665.15	4.60811	2.4279	39.5712	8.50088e-07	0.00122587	Ccdc80	Up				ENSMUSG00000004359.16	-6.31713	0.585084	11.1239	0.00248957	0.0479052	Spic	Down			ENSMUSG00000003949.16	-1.44899	8.68405	12.8991	0.00195814	0.0200566	Hlf	Down
ENSMUSG00000022673.5	1.6752	5.82795	12.1779	0.001753	0.0402154	Mcm4	Up				ENSMUSG00000004415.15	3.95441	1.20729	15.2156	0.000420321	0.0178455	Col26a1	Up			ENSMUSG00000003955.8	-1.50361	3.49543	12.0907	0.00181154	0.0190796	Fam162a	Down
ENSMUSG00000022718.12	2.72818	3.21804	18.0104	0.000246323	0.0156374	Dgcr8	Up				ENSMUSG00000004654.6	5.74143	0.146987	13.38	0.000980659	0.0279323	Ghrhr	Up			ENSMUSG00000004035.12	-2.89514	1.9795	9.25244	0.00499636	0.0368512	Gstm7	Down
ENSMUSG00000022742.6	1.84889	5.00364	11.5511	0.00220403	0.0455511	Cpox	Up				ENSMUSG00000004837.2	3.07343	1.99435	17.603	0.000286183	0.0146282	Grap	Up			ENSMUSG00000004043.14	-0.972147	6.45527	18.327	0.000226095	0.0050299	Stat5a	Down
ENSMUSG00000022744.12	-2.00236	4.43232	22.3601	6.99025e-05	0.00888703	Cldnd1	Down				ENSMUSG00000004885.5	10.3454	-0.162	21.3247	5.68576e-05	0.00549931	Crabp2	Up			ENSMUSG00000004071.13	-1.208	5.25146	17.3457	0.000306693	0.00612553	Cdip1	Down
ENSMUSG00000022793.17	-1.99315	4.56651	30.4724	8.76838e-06	0.00326675	B4galt4	Down				ENSMUSG00000005089.15	4.78844	1.90274	12.9875	0.000928994	0.0270677	Slc1a2	Up			ENSMUSG00000004110.17	4.62987	5.43716	42.5543	3.39054e-06	0.000456257	Cacna1e	Up
ENSMUSG00000022797.16	2.23173	5.51679	23.2971	5.38085e-05	0.0081551	Tfrc	Up				ENSMUSG00000005237.14	2.2523	1.99441	12.1412	0.00178036	0.039479	Dnah2	Up			ENSMUSG00000004113.18	2.3605	2.65135	11.688	0.00210676	0.0210248	Cacna1b	Up
ENSMUSG00000022814.6	1.30857	4.53358	14.195	0.000861412	0.0288988	Umps	Up				ENSMUSG00000005251.15	3.44349	0.607022	12.8434	0.00122604	0.0320389	Ripk4	Up			ENSMUSG00000004207.14	1.08424	7.78248	11.6358	0.00213493	0.0212066	Psap	Up
ENSMUSG00000022824.12	-1.40593	7.25314	24.49	3.90041e-05	0.00711896	Muc13	Down				ENSMUSG00000005268.20	2.53789	1.45822	12.7724	0.00110109	0.0298157	Prlr	Up			ENSMUSG00000004328.15	-1.78216	4.58245	18.7657	0.000198451	0.00467547	Hif3a	Down
ENSMUSG00000022952.17	-0.698957	7.89783	15.6961	0.000520341	0.0225897	Runx1	Down				ENSMUSG00000005364.11	3.30238	1.42558	14.0219	0.000843249	0.0258639	Il5ra	Up			ENSMUSG00000004415.15	3.44109	1.20729	8.5714	0.00599531	0.0415891	Col26a1	Up
ENSMUSG00000022964.14	1.89565	3.68718	12.1554	0.00176839	0.0403352	Tmem50b	Up				ENSMUSG00000005410.6	-1.3355	5.80276	11.3928	0.00233655	0.0461487	Mcm5	Down			ENSMUSG00000004460.17	1.20135	5.20266	9.69964	0.00446767	0.0341922	Dnajb11	Up
ENSMUSG00000022978.11	2.31856	3.17463	18.6876	0.000202139	0.014263	Mis18a	Up				ENSMUSG00000005483.10	1.25045	6.55681	31.7261	6.50478e-06	0.00155347	Dnajb1	Up			ENSMUSG00000004552.16	1.59634	4.91578	15.9676	0.000476934	0.00812282	Ctse	Up
ENSMUSG00000023015.14	2.12014	4.52373	20.2607	0.000127054	0.011069	Racgap1	Up				ENSMUSG00000005540.10	3.73401	3.90869	37.4065	1.88545e-06	0.000708645	Fcer2a	Up			ENSMUSG00000004631.15	-1.93253	3.9089	14.9722	0.000662414	0.0100239	Sgce	Down
ENSMUSG00000023021.15	-1.35115	5.18695	14.7207	0.000719865	0.0264664	Cers5	Down				ENSMUSG00000005553.14	4.21566	0.606068	12.5733	0.00129513	0.0331396	Atp4a	Up			ENSMUSG00000004709.14	2.48878	2.15296	21.2628	9.66669e-05	0.00301858	Cd244a	Up
ENSMUSG00000023031.8	3.59165	1.69115	16.287	0.000365531	0.0187751	Cela1	Up				ENSMUSG00000005566.14	-0.858552	7.31809	16.0466	0.000464103	0.0188118	Trim28	Down			ENSMUSG00000004730.15	3.09332	1.70024	13.1072	0.00115852	0.0140678	Adgre1	Up
ENSMUSG00000023079.14	-1.20534	5.44565	12.2639	0.00169769	0.0396962	Gtf2ird1	Down				ENSMUSG00000005674.9	-2.60999	1.79601	10.9185	0.00258934	0.0489633	Tomm40l	Down			ENSMUSG00000004837.2	3.03831	1.99435	18.7852	0.000199209	0.00468544	Grap	Up
ENSMUSG00000023087.15	1.87521	2.94421	11.2974	0.00242737	0.0480351	Noct	Up				ENSMUSG00000005763.15	-4.0045	2.17372	14.2597	0.000769475	0.0244604	Cd247	Down			ENSMUSG00000004849.14	-1.79189	3.71496	13.4292	0.00111743	0.0137765	Ap1s1	Down
ENSMUSG00000023243.9	-2.5343	5.59215	52.6247	1.09482e-07	0.000509855	Kcnk5	Down				ENSMUSG00000005864.7	7.08014	-0.00761874	15.6952	0.000572005	0.0208383	Cnga2	Up			ENSMUSG00000004864.13	3.51662	2.72936	30.5455	8.75864e-06	0.000807702	Mapk13	Up
ENSMUSG00000023467.18	-1.89478	3.24776	16.4762	0.000405347	0.0199054	Tulp2	Down				ENSMUSG00000006056.13	10.6726	-0.480312	28.5576	2.9932e-05	0.0041404	Calcoco2	Up			ENSMUSG00000004872.15	4.92809	-1.7795	8.23328	0.00770405	0.048902	Pax3	Up
ENSMUSG00000023505.13	3.06386	3.2503	11.5543	0.00218706	0.0453008	Cdca3	Up				ENSMUSG00000006411.12	-5.98595	2.79794	38.0574	1.39852e-06	0.000620276	Nectin4	Down			ENSMUSG00000004880.11	0.999804	6.77518	10.2521	0.00360084	0.029439	Lbr	Up
ENSMUSG00000023883.13	1.35023	5.16197	15.8185	0.000500188	0.0219408	Phf10	Up				ENSMUSG00000006538.12	4.42837	-0.265358	12.3713	0.00123593	0.0322295	Ihh	Up			ENSMUSG00000004896.16	-0.996935	4.63352	8.70534	0.00666033	0.0444501	Rrnad1	Down
ENSMUSG00000023913.17	4.23661	1.76487	13.588	0.0009064	0.0297153	Pla2g7	Up				ENSMUSG00000006678.6	-1.42039	5.82406	25.6545	2.87349e-05	0.00405511	Pola1	Down			ENSMUSG00000004933.17	-1.42272	5.27361	21.8413	8.06457e-05	0.0026837	Matk	Down
ENSMUSG00000023926.8	3.76643	2.17853	14.7839	0.000667976	0.0257496	Rhag	Up				ENSMUSG00000006728.12	-1.11187	6.02802	15.9191	0.000483839	0.0190414	Cdk4	Down			ENSMUSG00000004945.15	-1.5815	3.09913	11.5046	0.00223856	0.0219012	Tmem242	Down
ENSMUSG00000023940.14	4.40374	2.91876	21.8526	6.5116e-05	0.0085663	Sgo1	Up				ENSMUSG00000006732.14	-1.66274	3.99998	15.8238	0.00050137	0.0193641	Mettl1	Down			ENSMUSG00000004988.9	-3.0395	1.54882	13.8129	0.000867704	0.0117398	Fxyd4	Down
ENSMUSG00000023951.17	1.63958	4.32103	17.6713	0.000277399	0.0163525	Vegfa	Up				ENSMUSG00000007080.14	-1.75844	5.72805	13.7812	0.000992057	0.0280852	Pole	Down			ENSMUSG00000005034.15	-1.13325	6.89144	24.7363	3.65366e-05	0.00174813	Prkacb	Down
ENSMUSG00000023995.12	6.49809	-0.127905	12.5363	0.00149039	0.0373157	Tspo2	Up				ENSMUSG00000007457.3	9.00425	-1.98105	13.5113	0.00163304	0.037903	2310003L06Rik	Up			ENSMUSG00000005045.16	2.03096	2.47561	8.87618	0.00623458	0.0426559	Chd5	Up
ENSMUSG00000024034.13	2.60273	1.04542	11.0535	0.00254993	0.0492459	Tmprss3	Up				ENSMUSG00000007480.4	-2.90038	2.9057	13.4664	0.00107687	0.0294421	Mc5r	Down			ENSMUSG00000005087.17	1.047	6.92745	12.8777	0.00136145	0.0156357	Cd44	Up
ENSMUSG00000024053.11	2.915	4.6164	16.318	0.000627633	0.0247702	Emilin2	Up				ENSMUSG00000007670.10	-0.762042	7.41017	12.5449	0.00153333	0.0364943	Khsrp	Down			ENSMUSG00000005089.15	5.78992	1.90274	41.7386	1.58986e-07	9.42814e-05	Slc1a2	Up
ENSMUSG00000024066.9	2.94472	5.06465	19.5822	0.000253018	0.0156776	Xdh	Up				ENSMUSG00000007836.6	-1.27118	6.46161	21.5354	8.78193e-05	0.00750412	Hnrnpa0	Down			ENSMUSG00000005102.13	-0.881618	6.09381	11.647	0.00212632	0.0211361	Eif2ak4	Down
ENSMUSG00000024069.14	-1.79256	3.19114	17.0612	0.000336622	0.0180882	Slc30a6	Down				ENSMUSG00000008193.13	2.35811	3.92967	16.0042	0.000472579	0.0188375	Spib	Up			ENSMUSG00000005107.13	-1.39602	3.2268	8.60499	0.00694698	0.0455705	Slc2a9	Down
ENSMUSG00000024164.15	3.3587	6.19174	15.3095	0.00162321	0.039101	C3	Up				ENSMUSG00000008318.10	-1.56701	3.93539	14.096	0.000892537	0.0265317	Relt	Down			ENSMUSG00000005125.13	-1.35809	6.0816	24.5441	3.84641e-05	0.00181065	Ndrg1	Down
ENSMUSG00000024190.7	-1.07669	7.34055	19.3527	0.000165767	0.0127718	Dusp1	Down				ENSMUSG00000008348.9	1.00513	6.49543	20.713	0.000111141	0.00846184	Ubc	Up			ENSMUSG00000005148.8	3.14441	2.59039	19.908	0.00014287	0.00382257	Klf5	Up
ENSMUSG00000024201.12	-1.43635	5.64459	19.7197	0.000148671	0.0118016	Kdm4b	Down				ENSMUSG00000008398.15	-0.932081	5.86428	14.016	0.000914768	0.0268741	Elk3	Down			ENSMUSG00000005237.14	3.52749	1.99441	27.2911	1.91093e-05	0.00123386	Dnah2	Up
ENSMUSG00000024219.16	-0.847519	7.58243	21.999	7.70367e-05	0.00915982	Anks1	Down				ENSMUSG00000008461.6	4.13875	1.42796	15.8674	0.000365117	0.0165233	Fut1	Up			ENSMUSG00000005268.20	5.39431	1.45822	47.8396	6.46727e-08	7.0677e-05	Prlr	Up
ENSMUSG00000024232.2	-3.48583	1.78502	13.7602	0.000889354	0.0294275	Bambi	Down				ENSMUSG00000008892.12	-1.65922	5.06375	19.7034	0.000149615	0.0102464	Vdac3	Down			ENSMUSG00000005364.11	3.03334	1.42558	15.2962	0.000542898	0.00881445	Il5ra	Up
ENSMUSG00000024242.15	-1.10947	4.83597	11.3632	0.0023639	0.0471128	Map4k3	Down				ENSMUSG00000008932.10	7.62845	-0.0722033	14.8734	0.000629511	0.0219461	Slc1a7	Up			ENSMUSG00000005417.17	-0.932416	7.8733	22.1787	7.32519e-05	0.00253056	Mprip	Down
ENSMUSG00000024270.11	1.70919	4.5159	18.9645	0.000186696	0.0135247	Slc39a6	Up				ENSMUSG00000009092.5	3.47338	3.14274	26.996	2.08029e-05	0.00328404	Derl3	Up			ENSMUSG00000005469.10	-0.945771	5.0281	8.65318	0.00680247	0.0450519	Prkaca	Down
ENSMUSG00000024300.17	2.11013	6.32164	13.6257	0.00164132	0.039101	Myo1f	Up				ENSMUSG00000009097.10	3.74178	2.06258	24.3717	3.22788e-05	0.00434661	Tbx1	Up			ENSMUSG00000005470.8	2.0169	2.83444	9.22928	0.00539453	0.038809	Asf1b	Up
ENSMUSG00000024301.10	2.5477	2.54843	15.9825	0.000470102	0.0213935	Kifc5b	Up				ENSMUSG00000009418.16	0.864436	6.65267	11.4075	0.00232358	0.0459811	Nav1	Up			ENSMUSG00000005540.10	2.55562	3.90869	19.836	0.000144238	0.00383956	Fcer2a	Up
ENSMUSG00000024304.14	4.42141	2.50177	24.1803	3.25481e-05	0.00628032	Cdh2	Up				ENSMUSG00000009487.10	4.22189	1.43781	14.0697	0.000661862	0.0224167	Otog	Up			ENSMUSG00000005580.11	-0.912774	6.29734	9.27585	0.00528613	0.0382556	Adcy9	Down
ENSMUSG00000024330.17	2.21015	4.27617	14.6358	0.000741694	0.0270201	Col11a2	Up				ENSMUSG00000010095.13	1.43017	6.50409	23.5939	4.96124e-05	0.00541013	Slc3a2	Up			ENSMUSG00000005667.8	2.2049	2.14763	11.2568	0.00240018	0.0227728	Mthfd2	Up
ENSMUSG00000024403.16	-2.96747	3.75443	13.0847	0.00124863	0.0342723	Atp6v1g2	Down				ENSMUSG00000010175.13	3.70465	0.74991	14.1268	0.000941392	0.027202	Prox1	Up			ENSMUSG00000005672.12	-1.94544	9.22137	66.3558	1.30949e-08	2.61356e-05	Kit	Down
ENSMUSG00000024451.9	1.92665	5.3017	16.1218	0.000453091	0.021021	Arap3	Up				ENSMUSG00000010461.15	2.57385	3.68504	14.0883	0.000894238	0.0265535	Eya4	Up			ENSMUSG00000005686.17	1.37369	5.23164	20.8374	0.000107248	0.00321538	Ampd3	Up
ENSMUSG00000024487.5	1.53865	3.8618	12.0125	0.00186311	0.0414316	Yipf5	Up				ENSMUSG00000010607.8	-6.21325	2.23601	16.375	0.000443765	0.0183156	Pigyl	Down			ENSMUSG00000005696.11	7.66328	-2.70381	8.29886	0.00743964	0.0477203	Sh2d1a	Up
ENSMUSG00000024516.13	1.14788	5.82494	12.0169	0.00185636	0.0414082	Sec11c	Up				ENSMUSG00000010760.5	-4.8467	1.06559	16.1599	0.000430364	0.0180015	Phlda2	Down			ENSMUSG00000005774.12	-0.95615	5.46595	11.5756	0.00218366	0.0215376	Rfx5	Down
ENSMUSG00000024530.8	3.53629	1.69729	11.2507	0.00231494	0.0467007	Prelid3a	Up				ENSMUSG00000011256.16	2.42913	4.17337	24.1542	4.30607e-05	0.0050979	Adam19	Up			ENSMUSG00000005800.3	3.84566	5.63821	12.1333	0.00327802	0.0278064	Mmp8	Up
ENSMUSG00000024558.12	4.1483	0.823828	22.4125	3.36444e-05	0.00639519	Mapk4	Up				ENSMUSG00000011257.19	-0.97232	6.44625	11.0462	0.00266001	0.0495176	Pabpc4	Down			ENSMUSG00000005803.14	1.7425	4.07716	14.1593	0.000871519	0.0117416	Sqor	Up
ENSMUSG00000024608.11	-1.09878	7.61093	24.2773	4.12757e-05	0.00717179	Rps14	Down				ENSMUSG00000011463.5	4.30922	0.0454685	16.3711	0.000295332	0.0146768	Cpb1	Up			ENSMUSG00000005846.12	-1.36016	5.89243	14.2131	0.000855133	0.0116899	Rsl1d1	Down
ENSMUSG00000024621.16	2.84984	3.70758	12.6015	0.00188309	0.0416935	Csf1r	Up				ENSMUSG00000012350.15	3.9785	-0.130069	12.744	0.00102898	0.028659	Ehf	Up			ENSMUSG00000005952.15	10.1198	-0.298616	13.3879	0.000930054	0.0122217	Trpv1	Up
ENSMUSG00000024659.15	2.88321	6.22344	24.2894	9.88058e-05	0.010076	Anxa1	Up				ENSMUSG00000013846.10	0.727639	8.3614	14.1218	0.000881979	0.0264992	St3gal1	Up			ENSMUSG00000005958.15	5.29843	-0.154705	12.6037	0.00130468	0.0151835	Ephb3	Up
ENSMUSG00000024675.19	3.0343	1.08579	16.7932	0.00030424	0.0171048	Ms4a4c	Up				ENSMUSG00000013936.12	5.4054	-0.0146666	17.432	0.000199376	0.0118784	Myl2	Up			ENSMUSG00000005973.6	-1.67497	5.03687	16.8651	0.000357473	0.00676729	Rcn1	Down
ENSMUSG00000024691.13	1.69593	5.60523	14.7837	0.000704646	0.0261825	Fam111a	Up				ENSMUSG00000014030.15	3.52631	5.77349	65.5285	1.47716e-08	4.17691e-05	Pax5	Up			ENSMUSG00000005980.15	-2.00322	3.47875	13.2328	0.00119095	0.0143253	Dnase1	Down
ENSMUSG00000024727.9	-2.79236	2.91735	14.8598	0.000619443	0.0245859	Trpm6	Down				ENSMUSG00000014232.14	-1.63228	3.67664	12.5872	0.00151491	0.036216	Cluap1	Down			ENSMUSG00000005981.11	-0.941211	6.21368	11.1507	0.00255768	0.0237616	Trap1	Down
ENSMUSG00000024750.11	-0.909132	7.69352	18.2558	0.000231056	0.0151226	Zfand5	Down				ENSMUSG00000014453.4	3.00838	3.2618	19.6044	0.000155919	0.0102995	Blk	Up			ENSMUSG00000006179.9	3.80495	0.178342	22.8382	3.43956e-05	0.00169023	Prss16	Up
ENSMUSG00000024792.9	-2.31963	3.00654	16.055	0.000453916	0.021021	Zfpl1	Down				ENSMUSG00000014603.3	7.26697	-0.910066	14.6095	0.000708406	0.0233148	Alx3	Up			ENSMUSG00000006204.7	3.28393	0.922252	10.1584	0.00330154	0.0279462	Cdcp3	Up
ENSMUSG00000024866.10	-3.32099	2.28474	11.1987	0.00230608	0.0467007	Acy3	Down				ENSMUSG00000014747.6	2.97119	1.40764	12.5932	0.00144839	0.0352227	Ankrd53	Up			ENSMUSG00000006218.4	5.20001	-1.20328	10.6907	0.00259932	0.0239545	Fam131c	Up
ENSMUSG00000024885.9	2.96802	2.60113	13.5245	0.00108438	0.0318275	Aldh3b1	Up				ENSMUSG00000014786.8	-3.98774	1.83758	12.8579	0.00122689	0.0320389	Slc9a5	Down			ENSMUSG00000006333.14	-0.784237	8.85359	9.59384	0.00465777	0.0350896	Rps9	Down
ENSMUSG00000024913.16	-0.97454	6.70188	16.0772	0.00045952	0.0211183	Lrp5	Down				ENSMUSG00000014905.4	1.05601	5.1709	14.4986	0.000775906	0.0245785	Dnajb9	Up			ENSMUSG00000006373.10	-1.08913	5.26619	13.9814	0.000926142	0.0121996	Pgrmc1	Down
ENSMUSG00000024921.17	-1.01948	8.76398	19.792	0.000145476	0.011614	Smarca2	Down				ENSMUSG00000015314.10	2.60274	2.72927	18.728	0.000201482	0.0119276	Slamf6	Up			ENSMUSG00000006386.15	-2.31771	5.37583	14.7756	0.000773547	0.0109718	Tek	Down
ENSMUSG00000024940.11	-1.46472	7.23189	42.8807	6.23635e-07	0.00122587	Ltbp3	Down				ENSMUSG00000015354.8	5.16098	0.129651	17.0022	0.000225273	0.0127938	Pcolce2	Up			ENSMUSG00000006389.13	-1.44854	8.07898	11.7782	0.00259819	0.0239545	Mpl	Down
ENSMUSG00000024989.15	5.16812	2.55073	25.4289	2.26885e-05	0.00505056	Cep55	Up				ENSMUSG00000015396.4	3.64576	2.5266	25.2399	3.2671e-05	0.00434661	Cd83	Up			ENSMUSG00000006411.12	-2.07537	2.79794	13.8489	0.000928147	0.012205	Nectin4	Down
ENSMUSG00000025001.11	1.66246	5.07313	16.7942	0.000365302	0.0187751	Hells	Up				ENSMUSG00000015468.14	-3.15285	2.35895	16.0063	0.000428592	0.017958	Notch4	Down			ENSMUSG00000006469.13	9.62145	-0.973765	13.404	0.00141427	0.0160902	Slc34a3	Up
ENSMUSG00000025044.16	3.88971	1.17924	19.663	8.11674e-05	0.0092843	Msr1	Up				ENSMUSG00000015484.3	4.21863	0.204531	14.7025	0.000512543	0.0195116	Fam163a	Up			ENSMUSG00000006476.19	-1.16942	4.93148	10.6041	0.00314737	0.0271264	Nsmf	Down
ENSMUSG00000025077.13	2.87711	3.33319	21.5731	8.28123e-05	0.00929769	Dclre1a	Up				ENSMUSG00000015519.12	10.3417	-0.644855	15.751	0.000729494	0.0236873	2310057J18Rik	Up			ENSMUSG00000006494.11	-1.03772	5.73997	16.1458	0.00044951	0.00780622	Pdk1	Down
ENSMUSG00000025094.8	-0.887971	6.58184	13.6413	0.00104116	0.0313153	Slc18a2	Down				ENSMUSG00000015597.17	0.965819	6.04809	14.8636	0.000685891	0.0228777	Zfp318	Up			ENSMUSG00000006519.11	1.7713	4.64336	16.4206	0.000411435	0.00741138	Cyba	Up
ENSMUSG00000025147.7	-1.2006	5.09036	14.569	0.000757767	0.0272276	Mob2	Down				ENSMUSG00000015829.13	4.33581	0.450659	25.4156	1.22671e-05	0.00228512	Tnr	Up			ENSMUSG00000006522.17	5.52907	-0.203082	31.8336	1.67126e-06	0.000305218	Itih3	Up
ENSMUSG00000025151.16	-1.93553	6.08192	56.9458	5.38624e-08	0.000301004	Maged1	Down				ENSMUSG00000016262.14	4.47295	0.582995	22.1508	5.78889e-05	0.0055777	Sertad4	Up			ENSMUSG00000006567.11	1.94774	2.83617	11.3843	0.00229884	0.0222341	Atp7b	Up
ENSMUSG00000025154.15	4.06389	3.67499	20.6548	0.000127747	0.0110854	Arhgap19	Up				ENSMUSG00000016346.17	3.15367	0.809137	15.5742	0.000401096	0.0173758	Kcnq2	Up			ENSMUSG00000006720.16	-2.8216	2.82829	19.5838	0.000136733	0.00374569	Zfp184	Down
ENSMUSG00000025161.16	2.2254	3.34593	13.6467	0.00104267	0.0313272	Slc16a3	Up				ENSMUSG00000016494.9	-1.60463	5.74239	36.4641	2.28097e-06	0.000786851	Cd34	Down			ENSMUSG00000006740.14	0.859001	6.54196	11.5427	0.00220979	0.0217145	Kif5b	Up
ENSMUSG00000025223.15	-0.902624	7.19399	16.8669	0.000356546	0.0185523	Ldb1	Down				ENSMUSG00000016526.8	1.89957	4.4355	23.1742	5.58759e-05	0.00549931	Dyrk3	Up			ENSMUSG00000006784.14	4.70149	1.04527	26.7285	1.38856e-05	0.00103147	Ttc25	Up
ENSMUSG00000025262.8	-1.34813	4.97273	13.8862	0.0009576	0.0304613	Fam120c	Down				ENSMUSG00000016756.17	4.06096	5.09373	75.1922	3.99138e-09	2.78818e-05	Cmah	Up			ENSMUSG00000006800.14	2.26589	2.92405	21.5623	8.78254e-05	0.00282306	Sulf2	Up
ENSMUSG00000025290.17	-0.815213	9.09993	16.7259	0.000372919	0.0189456	Rps24	Down				ENSMUSG00000016763.15	3.48675	1.55755	17.2268	0.000304234	0.0147895	Scube1	Up			ENSMUSG00000006958.14	7.16544	-0.603693	24.0723	2.29176e-05	0.0013453	Chrd	Up
ENSMUSG00000025318.13	3.7911	1.89584	15.5264	0.000499605	0.0219408	Jph3	Up				ENSMUSG00000016995.17	3.73505	4.53669	32.2994	5.77728e-06	0.00141604	Matn4	Up			ENSMUSG00000007097.14	2.77114	2.57646	15.3721	0.000556141	0.0089398	Atp1a2	Up
ENSMUSG00000025350.15	-3.37671	2.47779	15.8492	0.000437081	0.0206998	Rdh5	Down				ENSMUSG00000017002.14	7.2774	3.57773	26.1686	4.41373e-05	0.00513868	Slpi	Up			ENSMUSG00000007379.15	1.67238	3.08315	10.851	0.00286646	0.0254754	Dennd2c	Up
ENSMUSG00000025395.14	2.60065	4.00419	19.2292	0.000171141	0.0130141	Prim1	Up				ENSMUSG00000017007.9	3.07047	2.90958	17.0342	0.00028689	0.0146282	Rbpjl	Up			ENSMUSG00000007594.10	5.76754	-0.599438	10.2451	0.00352781	0.0290608	Hapln4	Up
ENSMUSG00000025491.14	-2.63757	6.50994	57.4602	4.96921e-08	0.000301004	Ifitm1	Down				ENSMUSG00000017146.12	-2.27771	4.49829	18.434	0.000219621	0.01265	Brca1	Down			ENSMUSG00000007655.16	3.25656	0.0479893	17.5979	0.000173126	0.00430764	Cav1	Up
ENSMUSG00000025494.8	-1.4178	5.1497	20.9951	0.000102707	0.0103404	Sigirr	Down				ENSMUSG00000017286.15	-1.57458	4.30109	15.6785	0.000525296	0.0198081	Glod4	Down			ENSMUSG00000007892.8	-1.26309	8.78656	24.3722	4.02431e-05	0.00182795	Rplp1	Down
ENSMUSG00000025503.5	1.7222	5.71251	14.964	0.000663249	0.0257039	Taldo1	Up				ENSMUSG00000017466.9	1.08199	5.51917	15.6002	0.000537041	0.0201423	Timp2	Up			ENSMUSG00000007950.9	-2.00914	4.16178	17.1352	0.000327947	0.00637239	Abhd8	Down
ENSMUSG00000025504.14	-2.48341	3.39169	16.0849	0.000450658	0.021021	Eps8l2	Down				ENSMUSG00000017493.12	-1.28231	6.74835	17.0598	0.000335413	0.0156202	Igfbp4	Down			ENSMUSG00000007987.12	-1.80262	3.07071	13.8441	0.000964849	0.0125046	Ift22	Down
ENSMUSG00000025511.15	-1.86868	5.20063	21.2791	9.46432e-05	0.00997335	Tspan4	Down				ENSMUSG00000017652.16	2.42164	2.10626	11.3884	0.0022684	0.0453064	Cd40	Up			ENSMUSG00000008136.14	-3.32022	1.12723	13.7944	0.000811173	0.0113103	Fhl2	Down
ENSMUSG00000025558.19	-1.09373	6.53205	13.0138	0.00129735	0.0348227	Dock9	Down				ENSMUSG00000017720.2	4.80031	1.87731	28.5467	1.01498e-05	0.00203463	Trp53tg5	Up			ENSMUSG00000008193.13	1.95295	3.92967	11.5932	0.00217484	0.0214733	Spib	Up
ENSMUSG00000025579.14	-1.28611	6.76826	24.8017	3.59128e-05	0.00668984	Gaa	Down				ENSMUSG00000017734.15	2.93895	1.21848	11.9705	0.00186783	0.0404283	Dbndd2	Up			ENSMUSG00000008206.16	-1.10028	6.22492	16.8549	0.000357957	0.00676836	Cers4	Down
ENSMUSG00000025602.13	-2.33522	3.558	18.2091	0.000231215	0.0151226	Zfp202	Down				ENSMUSG00000017950.16	-2.73504	2.87291	21.9793	7.71991e-05	0.00689168	Hnf4a	Down			ENSMUSG00000008348.9	0.7357	6.49543	11.0805	0.00262582	0.0240483	Ubc	Up
ENSMUSG00000025646.9	-1.50824	4.71158	23.3859	5.2597e-05	0.00807509	Atrip	Down				ENSMUSG00000018168.8	4.11202	5.36193	68.1269	1.0251e-08	4.17691e-05	Ikzf3	Up			ENSMUSG00000008393.9	1.21522	4.31425	9.40384	0.00502407	0.0369817	Carhsp1	Up
ENSMUSG00000025665.16	-6.59507	1.61955	12.9503	0.00143299	0.0364389	Rps6ka6	Down				ENSMUSG00000018341.12	-2.43859	2.03231	13.0239	0.0012138	0.0318461	Il12rb2	Down			ENSMUSG00000008398.15	-1.03496	5.86428	16.9831	0.000343708	0.00658702	Elk3	Down
ENSMUSG00000025722.16	-1.65576	4.36194	17.1563	0.000326373	0.0178116	Wdr73	Down				ENSMUSG00000018387.12	-3.70007	1.63079	13.0943	0.0010508	0.0290134	Shroom1	Down			ENSMUSG00000008461.6	5.8375	1.42796	38.087	6.50907e-07	0.000194288	Fut1	Up
ENSMUSG00000025731.16	-2.52859	2.92182	11.6617	0.00205707	0.0438434	Mettl26	Down				ENSMUSG00000018398.18	-1.19629	5.85377	17.4779	0.000294141	0.0146768	Sept8	Down			ENSMUSG00000008601.12	3.0245	0.264006	8.52039	0.00726462	0.0468687	Rab25	Up
ENSMUSG00000025754.11	3.00065	0.722522	11.2726	0.0020832	0.0440976	Agbl1	Up				ENSMUSG00000018411.17	2.73576	2.29452	23.3043	5.48355e-05	0.00549931	Mapt	Up			ENSMUSG00000008668.15	-1.13516	7.81756	21.6055	8.608e-05	0.00279052	Rps18	Down
ENSMUSG00000025762.15	2.20884	4.13663	28.1932	1.51888e-05	0.00415179	Larp1b	Up				ENSMUSG00000018425.18	1.57491	4.09889	11.4146	0.00231885	0.0459528	Dhx40	Up			ENSMUSG00000009070.14	5.86308	-0.675651	8.48276	0.00644152	0.0435914	Rsph14	Up
ENSMUSG00000025776.13	-2.34676	4.72401	35.7473	2.6699e-06	0.00177625	Crispld1	Down				ENSMUSG00000018537.16	1.4281	4.91396	11.7049	0.00208292	0.0431758	Pcgf2	Up			ENSMUSG00000009092.5	4.14743	3.14274	36.9785	2.10594e-06	0.000344829	Derl3	Up
ENSMUSG00000025790.14	-1.1211	5.57644	14.7949	0.000701989	0.0261825	Slco3a1	Down				ENSMUSG00000018570.17	-3.5085	1.98847	17.7614	0.00022431	0.0127938	2810408A11Rik	Down			ENSMUSG00000009216.7	10.1134	-0.509153	20.1364	0.000135563	0.0037246	Fam163b	Up
ENSMUSG00000025795.8	1.24039	4.96923	13.9626	0.000931783	0.0299695	Rassf3	Up				ENSMUSG00000018595.6	-4.24265	1.24312	17.3655	0.000267134	0.0140423	Glra4	Down			ENSMUSG00000009292.18	3.27421	3.88042	16.1363	0.000753968	0.0108431	Trpm2	Up
ENSMUSG00000025804.5	5.07045	1.96047	17.5579	0.000171398	0.0130141	Ccr1	Up				ENSMUSG00000018924.6	4.64514	2.56482	29.6208	9.52799e-06	0.0019868	Alox15	Up			ENSMUSG00000009376.15	1.82351	3.07345	17.4153	0.000301212	0.00605937	Met	Up
ENSMUSG00000025810.9	2.42528	3.523	24.8572	3.56923e-05	0.00668984	Nrp1	Up				ENSMUSG00000019146.2	4.18581	0.000214774	11.0339	0.00262495	0.0491675	Cacng2	Up			ENSMUSG00000009487.10	6.92437	1.43781	27.5809	8.24767e-06	0.000781208	Otog	Up
ENSMUSG00000025885.18	-2.49945	2.75306	18.4636	0.000213354	0.0146116	Myo5b	Down				ENSMUSG00000019295.8	1.48255	3.30202	11.6401	0.00213617	0.0436105	Tmem129	Up			ENSMUSG00000009628.14	3.81106	2.13518	20.0918	0.000129555	0.0036603	Tex15	Up
ENSMUSG00000025889.13	3.59266	2.78863	12.8567	0.00146294	0.0368929	Snca	Up				ENSMUSG00000019303.14	-3.3449	2.47199	18.8502	0.000165682	0.0105696	Psmc3ip	Down			ENSMUSG00000009734.18	6.44229	-0.324816	23.3754	3.96125e-05	0.00182795	Pou6f2	Up
ENSMUSG00000025993.10	3.15316	3.52384	20.6596	0.000113506	0.0106348	Slc40a1	Up				ENSMUSG00000019312.10	2.39609	1.55934	12.6039	0.00147864	0.0357401	Grb7	Up			ENSMUSG00000009900.7	9.5659	-0.743096	18.6285	0.000139532	0.00378915	Wnt3a	Up
ENSMUSG00000026023.16	-4.03621	0.705509	10.4418	0.00258601	0.0494919	Cdk15	Down				ENSMUSG00000019850.11	1.14445	4.8803	15.0475	0.000645059	0.0222805	Tnfaip3	Up			ENSMUSG00000010064.15	8.48749	-1.36489	12.9632	0.00105221	0.0132796	Slc38a3	Up
ENSMUSG00000026039.9	5.31507	1.41604	14.199	0.000841714	0.0286782	Sgo2a	Up				ENSMUSG00000019876.15	3.21105	2.01869	14.9808	0.000577214	0.0209733	Pkib	Up			ENSMUSG00000010086.17	8.72617	-1.88692	14.6137	0.000795129	0.011159	Rnf112	Up
ENSMUSG00000026042.16	3.43362	4.37077	34.1902	3.64347e-06	0.00203612	Col5a2	Up				ENSMUSG00000019913.4	5.02054	0.186465	12.6855	0.00113828	0.0304362	Sim1	Up			ENSMUSG00000010095.13	1.04404	6.50409	12.6515	0.00147585	0.0165369	Slc3a2	Up
ENSMUSG00000026068.11	1.87765	4.75628	14.4016	0.000802199	0.028088	Il18rap	Up				ENSMUSG00000019916.14	1.20333	4.76414	12.2764	0.00168985	0.0385081	P4ha1	Up			ENSMUSG00000010122.14	11.7774	1.97738	10.1795	0.00687751	0.0452325	Slc47a1	Up
ENSMUSG00000026073.13	3.64061	2.31609	13.5737	0.00105013	0.0314355	Il1r2	Up				ENSMUSG00000019929.16	3.42155	4.1711	13.7978	0.00165917	0.038107	Dcn	Up			ENSMUSG00000010461.15	2.64562	3.68504	13.8675	0.000964776	0.0125046	Eya4	Up
ENSMUSG00000026109.14	-4.34689	0.264876	12.4426	0.00130553	0.0349083	Tmeff2	Down				ENSMUSG00000019942.13	-3.31783	3.89028	18.84	0.000186687	0.0112982	Cdk1	Down			ENSMUSG00000010601.14	9.21199	-0.161647	8.90351	0.00580952	0.0407116	Apol7a	Up
ENSMUSG00000026177.11	3.8066	1.74497	11.3972	0.00214155	0.0446894	Slc11a1	Up				ENSMUSG00000019966.18	-2.32083	3.31976	15.5528	0.000546769	0.0203976	Kitl	Down			ENSMUSG00000010721.15	-1.78244	3.26195	10.3314	0.00347493	0.0287864	Lmbr1	Down
ENSMUSG00000026180.8	4.93769	3.7996	18.2756	0.000479883	0.0215577	Cxcr2	Up				ENSMUSG00000019970.15	2.58719	3.38535	21.4068	9.14935e-05	0.00764953	Sgk1	Up			ENSMUSG00000010760.5	-4.0878	1.06559	15.8615	0.000474685	0.0081033	Phlda2	Down
ENSMUSG00000026196.7	2.37821	3.50351	13.5562	0.00107368	0.0316727	Bard1	Up				ENSMUSG00000020033.2	6.48013	-1.68017	12.2099	0.00167136	0.038311	4930463O16Rik	Up			ENSMUSG00000010803.13	5.5634	-0.175331	16.1864	0.000295778	0.00598887	Gabra1	Up
ENSMUSG00000026207.16	2.58217	3.38094	13.9618	0.000927306	0.0299201	Speg	Up				ENSMUSG00000020037.15	6.42633	-0.361302	21.9026	4.64251e-05	0.0052716	Rfx4	Up			ENSMUSG00000010825.17	3.38342	-0.258897	10.8376	0.00226574	0.0220457	Grid2ip	Up
ENSMUSG00000026303.6	-2.77019	4.37036	38.4147	1.51328e-06	0.00130593	Mlph	Down				ENSMUSG00000020155.2	-3.59002	1.48686	12.3988	0.0013563	0.0340807	Kcnmb1	Down			ENSMUSG00000011034.6	4.72846	-1.38304	8.3348	0.00699643	0.0458154	Slc5a1	Up
ENSMUSG00000026341.16	1.38721	7.25794	15.6752	0.000523919	0.0226967	Actr3	Up				ENSMUSG00000020185.16	-1.47198	3.79897	11.377	0.00235517	0.0463658	E2f7	Down			ENSMUSG00000011096.17	-1.36269	4.51799	13.4199	0.00112683	0.0138399	Akt1s1	Down
ENSMUSG00000026355.11	0.929616	7.11557	12.3323	0.00165534	0.0391903	Mcm6	Up				ENSMUSG00000020205.8	3.32822	1.16931	11.9009	0.00190168	0.0408088	Phlda1	Up			ENSMUSG00000011171.11	-1.77678	4.88714	14.3879	0.000807062	0.0112642	Vipr2	Down
ENSMUSG00000026357.3	-0.976908	6.37369	11.5304	0.00222003	0.0457801	Rgs18	Down				ENSMUSG00000020255.8	1.21539	7.09946	13.0551	0.00127848	0.0328943	D10Wsu102e	Up			ENSMUSG00000011256.16	2.50481	4.17337	29.2119	1.19209e-05	0.000973959	Adam19	Up
ENSMUSG00000026358.13	-1.95955	6.26461	18.3805	0.000222555	0.0148063	Rgs1	Down				ENSMUSG00000020279.10	2.64821	1.40807	13.0661	0.00121636	0.0318833	Il9r	Up			ENSMUSG00000011267.8	-2.47971	2.30093	12.0539	0.00170897	0.0182818	Zfp296	Down
ENSMUSG00000026360.9	1.77492	4.77785	17.8414	0.000262754	0.0160303	Rgs2	Up				ENSMUSG00000020280.12	-1.08821	4.61923	12.3569	0.00164247	0.0379848	Pus10	Down			ENSMUSG00000011427.16	-1.18404	4.28085	8.5542	0.00709007	0.0462444	Zfp790	Down
ENSMUSG00000026414.13	3.68551	-2.59075e-05	12.5608	0.0010873	0.0318796	Tnnt2	Up				ENSMUSG00000020396.8	-1.29463	4.98732	12.7952	0.00140348	0.0346738	Nefh	Down			ENSMUSG00000011589.9	6.69167	0.358946	32.5033	2.00139e-06	0.000340993	Fsd1	Up
ENSMUSG00000026437.11	-2.07176	5.43819	15.5613	0.00054456	0.0232307	Cdk18	Down				ENSMUSG00000020423.6	2.11835	5.61445	32.362	5.62267e-06	0.00140276	Btg2	Up			ENSMUSG00000011751.16	1.84636	3.67521	10.4737	0.00331418	0.0279997	Sptbn4	Up
ENSMUSG00000026473.16	-1.57443	8.11529	40.3612	1.02114e-06	0.00122587	Glul	Down				ENSMUSG00000020431.5	4.26013	0.959923	16.7309	0.000234203	0.0129758	Adcy1	Up			ENSMUSG00000012405.16	-1.30992	6.65444	22.6573	6.4129e-05	0.00231319	Rpl15	Down
ENSMUSG00000026499.5	1.01154	5.42456	12.0222	0.00185286	0.0414082	Acbd3	Up				ENSMUSG00000020472.14	-1.24779	5.09491	20.099	0.000133072	0.00948547	Zkscan17	Down			ENSMUSG00000012705.16	3.82266	-0.851713	13.9826	0.000692502	0.0102435	Retn	Up
ENSMUSG00000026548.4	5.89635	0.11453	14.4985	0.00065146	0.0255303	Slamf9	Up				ENSMUSG00000020484.19	1.25865	5.983	21.0156	0.000101862	0.00815622	Xbp1	Up			ENSMUSG00000012848.15	-0.945771	7.82639	14.6498	0.000737008	0.010709	Rps5	Down
ENSMUSG00000026574.5	3.30462	0.296315	11.2446	0.00234602	0.0469911	Dpt	Up				ENSMUSG00000020492.11	-4.78934	1.99956	15.928	0.000467695	0.0188304	Ska2	Down			ENSMUSG00000013236.17	-0.779562	7.45512	13.6375	0.00104244	0.0132039	Ptprs	Down
ENSMUSG00000026579.8	2.44658	4.31343	18.4109	0.000220855	0.0147635	F5	Up				ENSMUSG00000020547.5	-1.04341	5.28022	11.2879	0.00243023	0.0470627	Bzw2	Down			ENSMUSG00000013353.10	4.75551	0.0272702	12.4912	0.00120309	0.0144353	4931406B18Rik	Up
ENSMUSG00000026580.16	-2.26811	5.81222	31.9543	6.19541e-06	0.0028379	Selp	Down				ENSMUSG00000020573.17	-1.1558	6.77917	18.1152	0.00024127	0.0132448	Pik3cg	Down			ENSMUSG00000013367.5	2.43885	0.809468	8.2468	0.00769532	0.0488629	Iglon5	Up
ENSMUSG00000026581.14	2.17075	5.44656	12.1661	0.002511	0.0489961	Sell	Up				ENSMUSG00000020601.8	1.46593	4.29763	13.5963	0.00105812	0.0290718	Trib2	Up			ENSMUSG00000013415.9	6.34602	3.9604	41.2054	2.60051e-06	0.000381887	Igf2bp1	Up
ENSMUSG00000026585.13	-1.32021	4.23278	12.7661	0.00141944	0.0363648	Kifap3	Down				ENSMUSG00000020605.9	-1.64109	3.63149	13.928	0.00094568	0.0272977	Hs1bp3	Down			ENSMUSG00000013419.7	1.93355	2.97836	8.95065	0.00603824	0.0417625	Zfp651	Up
ENSMUSG00000026604.17	-1.18469	6.14174	14.8798	0.0006822	0.0258995	Ptpn14	Down				ENSMUSG00000020644.9	2.33878	2.79638	14.7899	0.000706994	0.0232958	Id2	Up			ENSMUSG00000013523.13	3.92331	0.0790905	11.5428	0.00179411	0.0189317	Bcas1	Up
ENSMUSG00000026669.14	2.94103	3.82696	12.4648	0.00169234	0.0396042	Mcm10	Up				ENSMUSG00000020672.14	2.64215	0.954634	13.2007	0.00110486	0.0298858	Sntg2	Up			ENSMUSG00000013584.5	5.31957	0.805971	22.3163	5.06211e-05	0.00207094	Aldh1a2	Up
ENSMUSG00000026683.14	3.11781	3.59172	25.6854	2.84961e-05	0.00589039	Nuf2	Up				ENSMUSG00000020674.17	-3.80622	2.61629	17.0538	0.000282999	0.0145194	Pxdn	Down			ENSMUSG00000013921.15	-1.27262	4.60547	10.9294	0.00278294	0.0249685	Clip3	Down
ENSMUSG00000026705.16	1.55016	4.6099	15.8678	0.000493083	0.0218723	Klhl20	Up				ENSMUSG00000020689.4	2.31405	7.16803	62.3345	2.35006e-08	5.05119e-05	Itgb3	Up			ENSMUSG00000013936.12	4.68358	-0.0146666	8.8997	0.00528607	0.0382556	Myl2	Up
ENSMUSG00000026712.3	3.72465	3.29116	23.5553	4.09769e-05	0.00717179	Mrc1	Up				ENSMUSG00000020712.11	-4.47501	1.96182	19.1098	0.000152342	0.0102995	Tcam1	Down			ENSMUSG00000013974.3	3.26811	2.83166	19.4749	0.000150936	0.00394894	Mcemp1	Up
ENSMUSG00000026725.17	3.75976	0.899792	20.0724	8.47671e-05	0.00938988	Tnn	Up				ENSMUSG00000020718.12	1.72035	5.59744	15.4492	0.000564447	0.0207481	Polg2	Up			ENSMUSG00000014030.15	3.11216	5.77349	54.6497	7.79423e-08	7.50988e-05	Pax5	Up
ENSMUSG00000026773.19	-0.968496	5.99672	12.7681	0.00141572	0.0363648	Pfkfb3	Down				ENSMUSG00000020732.13	-1.27495	5.3312	12.8606	0.0013718	0.0342884	Rab37	Down			ENSMUSG00000014075.15	-1.84425	2.34025	8.88777	0.00598517	0.0415457	Tctex1d2	Down
ENSMUSG00000026782.15	-1.12725	5.57273	16.2646	0.000432635	0.020559	Abi2	Down				ENSMUSG00000020787.14	-1.56696	4.53571	13.2254	0.00120639	0.031711	P2rx1	Down			ENSMUSG00000014164.15	-1.54991	4.95701	24.2942	4.12205e-05	0.00185174	Klhl3	Down
ENSMUSG00000026785.14	-1.50647	5.25007	12.9118	0.00134611	0.0354839	Pkn3	Down				ENSMUSG00000020806.15	2.05837	4.40665	29.8685	1.00731e-05	0.00203463	Rhbdf2	Up			ENSMUSG00000014453.4	4.08476	3.2618	37.7221	1.80217e-06	0.000318711	Blk	Up
ENSMUSG00000026806.15	1.38521	3.99679	12.2352	0.00171786	0.0397991	Ddx31	Up				ENSMUSG00000020810.5	3.69366	1.91788	19.156	0.000130464	0.00934866	Cygb	Up			ENSMUSG00000014470.4	-0.940525	5.07961	12.9825	0.00131249	0.0152536	Rnf166	Down
ENSMUSG00000026810.12	2.35778	3.13121	13.9484	0.000918129	0.0298763	Dpm2	Up				ENSMUSG00000020821.17	1.14069	5.29022	11.0067	0.00270001	0.0498637	Kif1c	Up			ENSMUSG00000014543.14	3.33669	-0.44858	10.0463	0.00384364	0.0307821	Klra17	Up
ENSMUSG00000026814.16	-1.14254	7.5759	12.2331	0.00171585	0.0397991	Eng	Down				ENSMUSG00000020866.17	4.00932	2.26514	19.1067	0.000163486	0.0105082	Cacna1g	Up			ENSMUSG00000014873.15	-1.22998	4.21927	10.3335	0.00349493	0.0289178	Surf2	Down
ENSMUSG00000026835.15	3.85158	2.90941	18.4969	0.000163301	0.0126398	Fcnb	Up				ENSMUSG00000020908.14	3.2071	-0.114	14.0854	0.000687039	0.0228777	Myh3	Up			ENSMUSG00000014932.15	-2.99855	3.79594	32.783	4.80519e-06	0.000554091	Yes1	Down
ENSMUSG00000026837.16	2.17282	4.7454	13.4461	0.0012068	0.0338468	Col5a1	Up				ENSMUSG00000020926.16	-1.71745	3.98682	16.8449	0.000360964	0.0164649	Adam11	Down			ENSMUSG00000015053.14	-0.95304	8.26209	10.7868	0.00293389	0.0258608	Gata2	Down
ENSMUSG00000026857.9	-1.74101	4.01119	11.4876	0.00225945	0.0461166	Ntmt1	Down				ENSMUSG00000020935.8	-2.97275	3.39528	28.6072	1.30409e-05	0.0023509	Dcakd	Down			ENSMUSG00000015127.14	-1.05871	4.4303	11.2629	0.00245522	0.0230989	Unkl	Down
ENSMUSG00000026875.14	-1.19948	4.58975	12.351	0.00164532	0.039101	Traf1	Down				ENSMUSG00000021025.8	1.13143	5.66002	16.6583	0.000381095	0.0168224	Nfkbia	Up			ENSMUSG00000015143.15	1.61078	5.36259	8.61187	0.00790808	0.0498348	Actn1	Up
ENSMUSG00000026893.4	1.92868	3.51297	16.9105	0.000352976	0.0184008	Gca	Up				ENSMUSG00000021130.8	3.67716	1.41356	35.2302	2.01841e-06	0.000713905	Galnt16	Up			ENSMUSG00000015189.12	-1.58175	5.79287	25.6336	2.89028e-05	0.00153829	Casd1	Down
ENSMUSG00000026928.14	3.19634	2.83058	14.3967	0.000810406	0.0282349	Card9	Up				ENSMUSG00000021133.9	0.965234	5.9144	18.2651	0.000230417	0.0129283	Susd6	Up			ENSMUSG00000015222.18	2.33064	1.96365	10.3697	0.00338627	0.0283036	Map2	Up
ENSMUSG00000026970.16	1.63648	5.01487	13.8882	0.000956067	0.0304613	Rbms1	Up				ENSMUSG00000021175.15	-1.65027	5.65325	23.4649	5.14238e-05	0.00544537	Cdca7l	Down			ENSMUSG00000015224.10	-2.06376	4.2918	18.7229	0.000201143	0.00470633	Cyp2j9	Down
ENSMUSG00000026981.15	3.62155	2.42651	27.1106	1.8999e-05	0.00467124	Il1rn	Up				ENSMUSG00000021179.8	-2.34016	4.68075	21.0709	0.000100698	0.00810869	Nrde2	Down			ENSMUSG00000015312.9	2.33057	2.91622	19.7919	0.000146463	0.00386812	Gadd45b	Up
ENSMUSG00000027002.13	-0.948941	5.35767	11.3966	0.00233345	0.0469074	Nckap1	Down				ENSMUSG00000021198.16	2.95901	0.743531	15.1717	0.000554794	0.0205325	Unc79	Up			ENSMUSG00000015314.10	3.28938	2.72927	36.6807	2.21132e-06	0.000345188	Slamf6	Up
ENSMUSG00000027068.6	3.40816	2.1731	11.9654	0.00152859	0.0379661	Dhrs9	Up				ENSMUSG00000021250.13	1.93957	8.31084	37.441	1.85417e-06	0.000708645	Fos	Up			ENSMUSG00000015355.13	3.33577	2.17024	20.4945	0.000103013	0.00313351	Cd48	Up
ENSMUSG00000027082.15	-1.63328	5.49607	11.8186	0.00199737	0.0431978	Tfpi	Down				ENSMUSG00000021255.17	5.90942	-0.94259	20.6961	0.000116016	0.0087614	Esrrb	Up			ENSMUSG00000015396.4	2.80497	2.5266	17.6833	0.000279439	0.00576596	Cd83	Up
ENSMUSG00000027111.16	-1.40943	7.63487	35.075	3.07153e-06	0.00182606	Itga6	Down				ENSMUSG00000021259.5	2.7078	-0.0974343	10.6344	0.00267765	0.0496806	Cyp46a1	Up			ENSMUSG00000015437.5	4.45763	-1.64083	11.5699	0.00224722	0.0219574	Gzmb	Up
ENSMUSG00000027199.14	4.28569	2.82725	17.5995	0.000237967	0.0152506	Gatm	Up				ENSMUSG00000021268.17	1.73631	4.56757	12.8329	0.00138599	0.0344172	Meg3	Up			ENSMUSG00000015484.3	5.26811	0.204531	14.3614	0.000581911	0.0091863	Fam163a	Up
ENSMUSG00000027219.13	1.38102	4.32212	13.304	0.00117206	0.0333161	Slc28a2	Up				ENSMUSG00000021311.9	-0.935613	6.36052	12.3697	0.00163321	0.037903	Mtr	Down			ENSMUSG00000015652.9	3.42742	-1.06106	8.04934	0.00751392	0.0480444	Steap1	Up
ENSMUSG00000027238.17	4.25727	1.40851	17.2246	0.000268444	0.0161656	Frmd5	Up				ENSMUSG00000021338.17	1.28527	4.18504	15.0008	0.00065547	0.0224167	Carmil1	Up			ENSMUSG00000015709.9	4.64912	0.53771	21.1335	5.62643e-05	0.00218256	Arnt2	Up
ENSMUSG00000027253.15	1.91761	3.54134	12.2395	0.00171614	0.0397991	Lrp4	Up				ENSMUSG00000021356.10	3.65337	4.67127	30.5397	1.0859e-05	0.00209257	Irf4	Up			ENSMUSG00000015829.13	4.53988	0.450659	19.1722	9.35578e-05	0.00295723	Tnr	Up
ENSMUSG00000027276.7	-2.06389	3.63286	11.52	0.00223341	0.0458175	Jag1	Down				ENSMUSG00000021388.14	3.01238	2.88725	13.1305	0.00124278	0.0322791	Aspn	Up			ENSMUSG00000015846.15	-1.39317	4.57355	14.483	0.00078117	0.0110258	Rxra	Down
ENSMUSG00000027303.18	-0.722801	6.43387	11.4157	0.00231648	0.0467007	Ptpra	Down				ENSMUSG00000021464.14	2.04611	2.99587	11.4294	0.00230638	0.045738	Ror2	Up			ENSMUSG00000015947.10	2.91478	0.187336	14.8559	0.000597062	0.0093778	Fcgr1	Up
ENSMUSG00000027314.6	-3.56484	2.64197	23.3205	4.69362e-05	0.00754325	Dll4	Down				ENSMUSG00000021490.11	5.72625	0.28588	27.1627	9.46359e-06	0.0019868	Slc34a1	Up			ENSMUSG00000015968.18	1.6508	4.30874	25.198	3.23927e-05	0.00162955	Cacna1d	Up
ENSMUSG00000027323.10	2.48991	3.3265	19.0942	0.000178917	0.0131908	Rad51	Up				ENSMUSG00000021508.11	-3.37092	2.37963	20.4584	9.73947e-05	0.00793412	Cxcl14	Down			ENSMUSG00000015970.19	3.08668	2.28058	21.7332	8.38234e-05	0.00275552	Chdh	Up
ENSMUSG00000027326.13	4.30784	5.00069	40.0625	1.4683e-06	0.00130593	Knl1	Up				ENSMUSG00000021676.10	-1.0008	8.20879	16.1497	0.000448823	0.0184698	Iqgap2	Down			ENSMUSG00000016028.10	-1.08233	6.05006	14.0399	0.000907278	0.0120502	Celsr1	Down
ENSMUSG00000027340.15	-1.00911	5.68082	11.3983	0.00233188	0.0469074	Slc23a2	Down				ENSMUSG00000021701.8	2.62751	5.97589	24.2078	7.20173e-05	0.00657617	Plk2	Up			ENSMUSG00000016150.15	4.74461	-0.498902	17.2447	0.000190546	0.00456234	Tenm1	Up
ENSMUSG00000027351.14	-1.151	6.36441	22.9629	5.89506e-05	0.00829879	Spred1	Down				ENSMUSG00000021704.8	-1.62759	4.88628	20.199	0.00012934	0.0093145	Mtx3	Down			ENSMUSG00000016194.14	2.88564	3.01191	17.5392	0.000291115	0.0059245	Hsd11b1	Up
ENSMUSG00000027401.9	5.78628	0.392309	20.0496	0.000112677	0.0106348	Tgm3	Up				ENSMUSG00000021707.5	-3.45578	3.36166	26.2741	2.20407e-05	0.00344056	Dhfr	Down			ENSMUSG00000016256.10	1.07259	4.91088	11.4831	0.0022595	0.022006	Ctsz	Up
ENSMUSG00000027454.10	6.99531	2.04437	15.4758	0.000614122	0.0245242	Gins1	Up				ENSMUSG00000021719.9	-2.39727	2.89951	16.4028	0.000411929	0.0177352	Rgs7bp	Down			ENSMUSG00000016262.14	7.84096	0.582995	25.4819	2.24635e-05	0.00133424	Sertad4	Up
ENSMUSG00000027474.13	-1.99597	4.75602	11.2455	0.00247157	0.0485658	Ccm2l	Down				ENSMUSG00000021758.14	-6.0369	0.218806	15.9802	0.000472106	0.0188375	Ddx4	Down			ENSMUSG00000016344.14	-1.72681	3.68529	10.7351	0.0029896	0.0261609	Ppdpf	Down
ENSMUSG00000027490.17	2.86314	3.35158	19.5517	0.000149963	0.0118369	E2f1	Up				ENSMUSG00000021786.13	-1.74115	3.31733	14.2452	0.000848512	0.0259321	Oxsm	Down			ENSMUSG00000016346.17	4.62474	0.809137	17.1535	0.000230894	0.00508804	Kcnq2	Up
ENSMUSG00000027495.4	1.55743	3.60999	13.2862	0.00118212	0.0335337	Fam210b	Up				ENSMUSG00000021796.15	2.17323	3.96819	23.5959	4.97603e-05	0.00541013	Bmpr1a	Up			ENSMUSG00000016458.14	6.11827	-0.893798	8.69432	0.00651418	0.0439046	Wt1	Up
ENSMUSG00000027634.14	-1.04247	5.50744	14.0931	0.000891107	0.0294275	Ndrg3	Down				ENSMUSG00000021806.4	-3.46011	1.83021	11.8821	0.0017589	0.0393807	Nid2	Down			ENSMUSG00000016494.9	-1.65762	5.74239	38.1655	1.59694e-06	0.00030035	Cd34	Down
ENSMUSG00000027663.12	1.64109	3.53757	13.0848	0.00126864	0.0344829	Zmat3	Up				ENSMUSG00000021835.15	2.41101	3.13281	30.0365	9.60854e-06	0.00198875	Bmp4	Up			ENSMUSG00000016495.12	-0.939896	5.73494	11.3574	0.0023676	0.022625	Plgrkt	Down
ENSMUSG00000027669.14	-1.75463	4.60852	17.2455	0.000317224	0.0175502	Gnb4	Down				ENSMUSG00000021848.16	7.3707	0.755448	14.2551	0.000857817	0.0261386	Otx2	Up			ENSMUSG00000016503.17	-1.65202	3.2797	8.81971	0.00633406	0.0431253	Gtf3a	Down
ENSMUSG00000027699.19	2.4063	3.40321	12.1415	0.0017783	0.0403791	Ect2	Up				ENSMUSG00000021850.14	3.80844	-0.52986	16.3842	0.000261998	0.0139443	ccdc198	Up			ENSMUSG00000016529.5	9.57703	-1.26058	21.127	6.20907e-05	0.00227981	Il10	Up
ENSMUSG00000027718.8	-5.41231	-0.171237	16.0768	0.000415682	0.0202	Il21	Down				ENSMUSG00000021907.13	9.50172	-0.680964	18.9391	0.000174439	0.010915	Msmb	Up			ENSMUSG00000016552.13	-1.2591	5.94757	17.5487	0.000287699	0.00587638	Foxred2	Down
ENSMUSG00000027737.10	4.3482	1.67904	25.7546	2.04103e-05	0.00479247	Slc7a11	Up				ENSMUSG00000021947.11	-3.30816	2.1819	17.4207	0.000248667	0.0133706	Cryl1	Down			ENSMUSG00000016756.17	4.18755	5.09373	82.4224	1.6178e-09	9.83599e-06	Cmah	Up
ENSMUSG00000027750.16	5.06957	1.24067	24.7934	2.2075e-05	0.0050148	Postn	Up				ENSMUSG00000021986.9	3.9412	2.07816	13.7291	0.000757497	0.0241897	Amer2	Up			ENSMUSG00000016933.17	-1.72205	6.86643	44.0095	5.03122e-07	0.000175728	Plcg1	Down
ENSMUSG00000027765.6	3.66034	1.98473	15.0648	0.000555979	0.0235381	P2ry1	Up				ENSMUSG00000021994.15	2.99048	0.935758	11.9725	0.00175287	0.0393318	Wnt5a	Up			ENSMUSG00000016982.6	8.60343	-1.70049	10.7993	0.00247595	0.0232158	Pom121l2	Up
ENSMUSG00000027778.15	-1.11406	5.10388	11.9161	0.00192644	0.0423513	Ift80	Down				ENSMUSG00000022033.9	-2.83754	2.94757	11.6278	0.00203895	0.0425166	Pbk	Down			ENSMUSG00000017002.14	3.27141	3.57773	11.0583	0.00317733	0.0272753	Slpi	Up
ENSMUSG00000027834.15	4.36871	2.03234	18.0295	0.00021125	0.0145388	Serpini1	Up				ENSMUSG00000022037.15	1.59618	5.25653	34.0968	3.81529e-06	0.00104872	Clu	Up			ENSMUSG00000017009.3	1.39329	4.10489	11.4753	0.00226684	0.0220467	Sdc4	Up
ENSMUSG00000027858.13	2.22101	2.65777	13.1126	0.00125474	0.0343126	Tspan2	Up				ENSMUSG00000022039.6	5.90594	-0.651848	25.8726	2.9173e-05	0.00409624	Adam2	Up			ENSMUSG00000017344.4	3.07459	-1.30332	8.47982	0.00585012	0.0409069	Vtn	Up
ENSMUSG00000027883.15	2.43831	3.34923	13.859	0.000965883	0.0304613	Gpsm2	Up				ENSMUSG00000022092.11	2.14123	3.18571	19.9601	0.000139095	0.00974084	Ppp3cc	Up			ENSMUSG00000017400.10	5.02979	1.16275	25.6123	1.50588e-05	0.00108168	Stac2	Up
ENSMUSG00000027889.17	-0.855388	6.75735	14.5527	0.000761639	0.0272392	Ampd2	Down				ENSMUSG00000022123.9	3.60997	-0.811876	15.1823	0.000407134	0.0175558	Scel	Up			ENSMUSG00000017404.12	-1.06864	7.89083	14.6251	0.000743202	0.0107654	Rpl19	Down
ENSMUSG00000027900.15	1.49136	3.73092	11.1664	0.0025477	0.0492459	Dram2	Up				ENSMUSG00000022181.16	-10.485	0.730181	11.0419	0.00255548	0.0487337	C6	Down			ENSMUSG00000017412.15	3.33705	0.581569	14.0044	0.000769944	0.0109318	Cacnb4	Up
ENSMUSG00000027947.11	1.55229	4.68719	15.4051	0.000572934	0.0238939	Il6ra	Up				ENSMUSG00000022186.14	-1.16071	5.4649	12.2724	0.00169193	0.0385081	Oxct1	Down			ENSMUSG00000017417.14	4.09624	1.1082	20.5599	8.80603e-05	0.00282501	Plxdc1	Up
ENSMUSG00000027955.16	2.99199	1.2924	12.2162	0.00163775	0.039101	Gask1b	Up				ENSMUSG00000022240.10	4.56025	1.22199	30.6211	2.94013e-06	0.000895925	Ctnnd2	Up			ENSMUSG00000017466.9	0.943009	5.51917	12.0845	0.00181116	0.0190796	Timp2	Up
ENSMUSG00000027984.8	-1.42696	5.17003	16.7516	0.00037026	0.0188792	Hadh	Down				ENSMUSG00000022247.12	-1.61984	4.56304	17.479	0.000294735	0.0146768	Brix1	Down			ENSMUSG00000017493.12	-1.53152	6.74835	24.3123	4.08967e-05	0.00184312	Igfbp4	Down
ENSMUSG00000027994.14	4.81463	-0.47777	10.6736	0.00262188	0.049711	Mcub	Up				ENSMUSG00000022299.9	-3.0382	1.51196	10.7939	0.00251222	0.0481457	Slc25a32	Down			ENSMUSG00000017639.13	2.47299	3.0965	18.326	0.000227621	0.00504931	Rab11fip4	Up
ENSMUSG00000028012.15	5.46978	0.912874	12.8185	0.00140901	0.0362863	Rrh	Up				ENSMUSG00000022346.15	-1.55535	6.89774	23.9141	4.55029e-05	0.00525389	Myc	Down			ENSMUSG00000017652.16	3.80138	2.10626	33.6399	3.70602e-06	0.000483895	Cd40	Up
ENSMUSG00000028044.6	3.2531	2.57935	12.6817	0.001377	0.0358987	Cks1b	Up				ENSMUSG00000022351.14	-1.14166	4.55302	11.7865	0.00202164	0.0424089	Sqle	Down			ENSMUSG00000017713.9	-3.1861	3.09823	20.51	9.86713e-05	0.00306001	Tha1	Down
ENSMUSG00000028059.16	-0.847171	8.21968	24.3233	4.07711e-05	0.00717179	Arhgef2	Down				ENSMUSG00000022359.10	-5.38603	1.62436	17.988	0.000251569	0.013492	Wdyhv1	Down			ENSMUSG00000017716.15	1.76985	3.43319	8.58659	0.00699904	0.0458217	Birc5	Up
ENSMUSG00000028064.17	3.93578	3.34323	15.3729	0.000835297	0.0286379	Sema4a	Up				ENSMUSG00000022371.16	4.01397	2.94405	20.0855	0.00011079	0.00845814	Col14a1	Up			ENSMUSG00000017765.17	1.72635	2.83524	13.0156	0.0013017	0.0151614	Slc12a4	Up
ENSMUSG00000028066.15	3.15691	3.71969	37.2735	1.8668e-06	0.00140979	Pmf1	Up				ENSMUSG00000022383.13	3.73872	0.969615	11.6457	0.00181728	0.0398463	Ppara	Up			ENSMUSG00000017817.11	4.19649	-1.33506	9.55934	0.00384119	0.0307714	Jph2	Up
ENSMUSG00000028068.14	2.89772	3.87674	29.2979	1.15335e-05	0.00354141	Iqgap3	Up				ENSMUSG00000022416.15	4.36353	3.37531	31.3826	7.18136e-06	0.00164477	Cacna1i	Up			ENSMUSG00000017861.11	1.39811	3.66624	9.7927	0.00430126	0.0333006	Mybl2	Up
ENSMUSG00000028081.6	-0.807284	9.04263	11.1122	0.00259468	0.0495704	Rps3a1	Down				ENSMUSG00000022422.13	-3.57021	2.48088	22.875	4.90953e-05	0.00541013	Dscc1	Down			ENSMUSG00000017969.13	2.0569	-0.601734	9.85697	0.00374247	0.030251	Ptgis	Up
ENSMUSG00000028133.17	-2.41779	3.0131	12.8587	0.00132092	0.0351131	Rwdd3	Down				ENSMUSG00000022454.17	4.48756	-0.815739	11.393	0.00189341	0.0406967	Nell2	Up			ENSMUSG00000018126.15	3.65133	0.349193	19.6581	0.00011244	0.00331064	Baiap2l2	Up
ENSMUSG00000028136.15	1.39081	5.24022	15.4709	0.000560679	0.0236297	Snx27	Up				ENSMUSG00000022494.15	2.64312	3.32596	11.86	0.00210547	0.0433541	Shisa9	Up			ENSMUSG00000018168.8	2.86498	5.36193	38.2897	1.55846e-06	0.00030035	Ikzf3	Up
ENSMUSG00000028159.14	-0.937147	7.95579	17.64	0.00027953	0.0163649	Dapp1	Down				ENSMUSG00000022496.5	5.42416	-0.838421	11.8461	0.00142971	0.0350121	Tnfrsf17	Up			ENSMUSG00000018238.6	4.59087	-1.24748	9.61599	0.00373713	0.0302412	Gdf9	Up
ENSMUSG00000028175.15	11.3894	1.28536	14.5524	0.00085601	0.0288176	Depdc1a	Up				ENSMUSG00000022504.10	2.21325	4.78774	18.4472	0.000217989	0.0125848	Ciita	Up			ENSMUSG00000018239.9	-1.67241	2.3542	9.51819	0.00469917	0.0352469	Zcchc10	Down
ENSMUSG00000028218.19	-1.93335	4.34015	22.0271	7.67561e-05	0.00915982	Fam92a	Down				ENSMUSG00000022519.14	-2.25252	2.78574	17.4338	0.000289353	0.0146344	Srl	Down			ENSMUSG00000018378.13	-1.84148	3.98703	13.2112	0.00121279	0.0145136	Cuedc1	Down
ENSMUSG00000028221.3	-1.63336	4.26628	17.7183	0.000273721	0.0162859	Pip4p2	Down				ENSMUSG00000022529.11	-1.26293	5.39647	23.0124	5.81833e-05	0.0055868	Zfp263	Down			ENSMUSG00000018395.19	-1.70687	4.22306	16.9274	0.000350983	0.00669431	Kif3a	Down
ENSMUSG00000028312.19	2.80082	5.60293	25.9615	3.19684e-05	0.00628032	Smc2	Up				ENSMUSG00000022543.9	-3.3898	1.53891	10.9736	0.00247866	0.0477975	4930451G09Rik	Down			ENSMUSG00000018398.18	-0.833296	5.85377	8.92126	0.00609773	0.0420387	Sept8	Down
ENSMUSG00000028328.13	3.20805	1.184	10.9859	0.00250671	0.0489466	Tmod1	Up				ENSMUSG00000022546.5	2.17129	2.6887	14.8824	0.000681799	0.0228427	Gpt	Up			ENSMUSG00000018401.17	0.774729	5.49065	9.20939	0.00542875	0.0389748	Mtmr4	Up
ENSMUSG00000028373.16	3.44312	0.76484	10.9862	0.00209624	0.0441396	Astn2	Up				ENSMUSG00000022561.13	-1.91971	3.76782	16.338	0.000423197	0.0178895	Gpaa1	Down			ENSMUSG00000018415.14	-1.47419	5.05092	16.3816	0.000417048	0.00746518	Gid4	Down
ENSMUSG00000028402.18	-1.70205	5.55714	21.0576	0.000100772	0.0102392	Mpdz	Down				ENSMUSG00000022602.14	3.94477	2.0275	21.053	0.000100458	0.00810869	Arc	Up			ENSMUSG00000018425.18	2.26604	4.09889	25.1498	3.28259e-05	0.00164011	Dhx40	Up
ENSMUSG00000028410.13	-0.790057	6.3059	12.0117	0.00185983	0.0414082	Dnaja1	Down				ENSMUSG00000022621.16	-2.83288	2.83839	15.8422	0.000466753	0.0188304	Rabl2	Down			ENSMUSG00000018459.15	6.22113	-1.59549	10.1477	0.00311234	0.0269449	Slc13a3	Up
ENSMUSG00000028434.12	-1.3563	6.23515	14.6351	0.000740806	0.0270201	Epb41l4b	Down				ENSMUSG00000022636.13	2.00257	6.61066	39.2191	1.28541e-06	0.000589	Alcam	Up			ENSMUSG00000018474.18	-0.74655	7.44123	10.4343	0.00335677	0.0281867	Chd3	Down
ENSMUSG00000028438.16	2.65064	4.01461	41.5995	8.06493e-07	0.00122587	Kif24	Up				ENSMUSG00000022673.5	-1.70732	5.82795	12.966	0.00132145	0.033491	Mcm4	Down			ENSMUSG00000018566.14	2.19286	0.297257	9.23486	0.00472065	0.0353631	Slc2a4	Up
ENSMUSG00000028439.14	-1.61194	3.9731	16.7725	0.00036861	0.0188639	Fam219a	Down				ENSMUSG00000022698.17	-1.08366	5.78975	12.1101	0.00179452	0.0395004	Naa50	Down			ENSMUSG00000018698.15	3.47386	-1.47438	12.4594	0.00122095	0.0145856	Lhx1	Up
ENSMUSG00000028468.15	-1.08217	6.44128	22.0617	7.57026e-05	0.00909113	Rgp1	Down				ENSMUSG00000022718.12	-2.14519	3.21804	11.6111	0.00214102	0.0436674	Dgcr8	Down			ENSMUSG00000018774.13	1.70317	3.53197	11.0834	0.00262599	0.0240483	Cd68	Up
ENSMUSG00000028495.14	-0.843627	8.5657	12.238	0.00171277	0.0397991	Rps6	Down				ENSMUSG00000022753.15	3.57386	-0.0633757	12.9414	0.00102829	0.028659	Tmem30c	Up			ENSMUSG00000018796.13	1.02431	5.33193	9.84979	0.00421192	0.0328925	Acsl1	Up
ENSMUSG00000028496.17	-1.13564	7.48048	17.5505	0.000287451	0.0166086	Mllt3	Down				ENSMUSG00000022755.4	-1.42584	3.63907	11.848	0.00198134	0.0418463	Adgrg7	Down			ENSMUSG00000018800.14	-1.9018	4.10434	14.9432	0.000668786	0.010067	Abca5	Down
ENSMUSG00000028542.17	3.73487	1.59086	19.7761	0.000124561	0.0110433	Slc6a9	Up				ENSMUSG00000022814.6	-1.2685	4.53358	14.3546	0.000815772	0.0254043	Umps	Down			ENSMUSG00000018819.10	1.32418	6.75432	10.4745	0.00349041	0.0288889	Lsp1	Up
ENSMUSG00000028580.15	-0.820967	7.02808	12.6257	0.00148954	0.0373157	Pum1	Down				ENSMUSG00000022885.16	3.81434	4.14463	46.6024	3.14568e-07	0.000259831	St6gal1	Up			ENSMUSG00000018845.14	-3.5929	3.47789	27.9555	1.29087e-05	0.000991723	Unc45b	Down
ENSMUSG00000028609.6	1.56034	4.43796	13.6243	0.00104871	0.0314355	Magoh	Up				ENSMUSG00000022996.15	4.49993	1.4211	15.7578	0.00045389	0.0186194	Wnt10b	Up			ENSMUSG00000018868.4	6.47126	-0.747884	13.5416	0.000851751	0.0116608	Pnpla5	Up
ENSMUSG00000028614.14	1.52186	4.27403	12.1429	0.00177577	0.0403791	Ndc1	Up				ENSMUSG00000023046.6	4.20486	2.66197	23.3766	3.65562e-05	0.00456005	Igfbp6	Up			ENSMUSG00000018899.16	-1.23607	5.57582	14.9276	0.000671565	0.010067	Irf1	Down
ENSMUSG00000028645.11	-1.27916	4.8777	13.8598	0.000965557	0.0304613	Slc2a1	Down				ENSMUSG00000023235.14	1.364	4.51764	12.5941	0.00150714	0.036117	Ccl25	Up			ENSMUSG00000018906.14	3.65707	2.48568	26.6902	2.23036e-05	0.00133424	P4ha2	Up
ENSMUSG00000028675.12	1.20666	5.27896	11.7191	0.00207136	0.0440003	Pnrc2	Up				ENSMUSG00000023272.4	1.95056	4.67384	27.8757	1.6357e-05	0.00273682	Creld2	Up			ENSMUSG00000018907.10	6.2393	-0.537526	14.9941	0.000551778	0.00891665	Alox12e	Up
ENSMUSG00000028684.14	1.52603	4.41796	11.6983	0.00208956	0.0440983	Urod	Up				ENSMUSG00000023467.18	1.37684	3.24776	11.6831	0.00210252	0.0433541	Tulp2	Up			ENSMUSG00000018924.6	3.31453	2.56482	13.5067	0.00104741	0.0132429	Alox15	Up
ENSMUSG00000028701.4	-1.5108	4.57047	18.3262	0.000226727	0.0150123	Lurap1	Down				ENSMUSG00000023828.3	-2.77027	4.40517	34.3922	3.60435e-06	0.00102768	Slc22a3	Down			ENSMUSG00000018927.3	3.62396	3.63253	14.8348	0.00107149	0.0134319	Ccl6	Up
ENSMUSG00000028716.15	-2.35238	5.23998	39.0082	1.3505e-06	0.00130593	Pdzk1ip1	Down				ENSMUSG00000023885.9	2.8809	3.52295	13.1281	0.00160073	0.0374916	Thbs2	Up			ENSMUSG00000018983.9	2.60924	4.62518	16.7236	0.000523858	0.00867566	E2f2	Up
ENSMUSG00000028718.16	4.69331	3.13971	33.0766	3.61341e-06	0.00203612	Stil	Up				ENSMUSG00000023886.10	5.49899	2.73738	15.2716	0.000561399	0.0206948	Smoc2	Up			ENSMUSG00000019039.14	-1.16467	4.60228	11.0837	0.0026261	0.0240483	Dalrd3	Down
ENSMUSG00000028825.7	4.22539	2.47975	16.7147	0.000339444	0.0180907	Rhd	Up				ENSMUSG00000023905.15	3.374	1.2306	21.1406	9.33778e-05	0.00771942	Tnfrsf12a	Up			ENSMUSG00000019087.13	1.17075	5.14283	13.0241	0.00129281	0.015083	Atp6ap1	Up
ENSMUSG00000028850.2	1.75141	2.94942	12.7149	0.00144768	0.0366404	Gpatch3	Up				ENSMUSG00000023914.16	5.94989	-1.81591	13.1905	0.00114422	0.0305657	Mep1a	Up			ENSMUSG00000019146.2	9.29994	0.000214774	10.6425	0.00304752	0.0265029	Cacng2	Up
ENSMUSG00000028873.16	4.38049	3.76747	35.8002	2.41814e-06	0.00168919	Cdca8	Up				ENSMUSG00000023935.10	-2.82001	1.82554	12.5001	0.00137912	0.0343334	Spats1	Down			ENSMUSG00000019230.14	4.64059	-0.188352	22.3121	2.99255e-05	0.00156756	Lhx9	Up
ENSMUSG00000028936.15	-1.07467	7.72626	24.2499	4.15801e-05	0.00717179	Rpl22	Down				ENSMUSG00000023940.14	-3.59273	2.91876	13.7409	0.000899616	0.0266331	Sgo1	Down			ENSMUSG00000019232.14	3.07483	-0.715819	13.3123	0.000815468	0.0113588	Etnppl	Up
ENSMUSG00000028961.15	1.85025	5.69001	16.2942	0.000428394	0.020532	Pgd	Up				ENSMUSG00000024011.17	5.62306	4.13315	29.8925	3.61681e-05	0.00453188	Pi16	Up			ENSMUSG00000019302.16	1.08756	5.78527	13.3986	0.00113304	0.0138867	Atp6v0a1	Up
ENSMUSG00000028962.14	-1.00808	5.22751	12.1657	0.00175875	0.040235	Slc4a2	Down				ENSMUSG00000024030.7	-1.43349	5.99155	27.6176	1.74354e-05	0.00288272	Abcg1	Down			ENSMUSG00000019312.10	3.35234	1.55934	18.5429	0.000206255	0.00477437	Grb7	Up
ENSMUSG00000028986.12	-1.59437	4.60497	12.2496	0.00170794	0.0397991	Klhl7	Down				ENSMUSG00000024037.13	-1.50321	4.1664	15.0433	0.000648274	0.0222805	Wdr4	Down			ENSMUSG00000019539.11	-1.43382	4.59329	16.9642	0.000346634	0.00663401	Rcn3	Down
ENSMUSG00000029038.9	1.23676	4.48965	11.5199	0.00223015	0.0458175	Ssu72	Up				ENSMUSG00000024044.19	-2.00427	3.36861	15.9206	0.000485581	0.0190504	Epb41l3	Down			ENSMUSG00000019564.12	1.38565	5.32129	19.0438	0.000181936	0.00443789	Arid3a	Up
ENSMUSG00000029072.3	-2.34457	3.06112	13.2898	0.00116373	0.0331806	Tas1r3	Down				ENSMUSG00000024063.13	1.35241	5.30285	14.3473	0.000816719	0.0254043	Lbh	Up			ENSMUSG00000019718.8	-3.94311	0.127351	10.1624	0.00373832	0.0302421	L3hypdh	Down
ENSMUSG00000029090.12	-1.39858	5.44927	13.2586	0.00119051	0.0336351	Adgra3	Down				ENSMUSG00000024069.14	1.85843	3.19114	22.5406	6.66222e-05	0.00616162	Slc30a6	Up			ENSMUSG00000019726.12	1.48033	7.53905	13.1373	0.00156208	0.0172246	Lyst	Up
ENSMUSG00000029104.15	-0.789472	7.28777	17.9945	0.000250416	0.0156776	Htt	Down				ENSMUSG00000024084.8	3.50103	-0.440156	10.4758	0.00260011	0.0489769	Qpct	Up			ENSMUSG00000019777.16	-0.887148	5.65873	11.7289	0.00206335	0.0207468	Hdac2	Down
ENSMUSG00000029108.14	-1.47199	4.77743	18.5909	0.000208976	0.0144535	Pcdh7	Down				ENSMUSG00000024112.16	7.38037	4.49454	71.0905	3.67027e-09	2.78818e-05	Cacna1h	Up			ENSMUSG00000019822.12	-1.54099	3.51508	9.96398	0.0040271	0.0318498	Smpd2	Down
ENSMUSG00000029127.15	-1.38357	3.81521	14.3228	0.000825184	0.0285611	Zbtb49	Down				ENSMUSG00000024114.15	3.94239	0.664909	17.8746	0.00017208	0.0108755	Prss41	Up			ENSMUSG00000019823.17	1.10877	4.63682	8.98848	0.00593423	0.0413296	Mical1	Up
ENSMUSG00000029165.17	-1.29003	5.42028	15.9693	0.000476167	0.0215337	Agbl5	Down				ENSMUSG00000024190.7	1.17037	7.34055	23.3216	5.34231e-05	0.00549931	Dusp1	Up			ENSMUSG00000019831.14	5.43706	0.105636	21.0149	5.21339e-05	0.00210814	Wasf1	Up
ENSMUSG00000029167.13	2.85235	2.6234	11.297	0.00235072	0.0470177	Ppargc1a	Up				ENSMUSG00000024276.7	-0.956677	5.715	12.3157	0.00166555	0.0382093	Zfp397	Down			ENSMUSG00000019838.11	2.10675	3.5352	21.9009	7.96141e-05	0.0026688	Slc16a10	Up
ENSMUSG00000029207.16	-2.17808	4.4546	13.6886	0.00102602	0.0310524	Apbb2	Down				ENSMUSG00000024304.14	-3.92131	2.50177	19.7058	0.000121932	0.00896583	Cdh2	Down			ENSMUSG00000019850.11	0.992659	4.8803	11.3944	0.00233521	0.0224769	Tnfaip3	Up
ENSMUSG00000029287.14	-2.19334	6.87744	40.2354	1.04828e-06	0.00122587	Tgfbr3	Down				ENSMUSG00000024353.5	5.36298	0.557969	16.3031	0.000270701	0.0141912	Mzb1	Up			ENSMUSG00000019876.15	5.09793	2.01869	37.1258	1.29994e-06	0.000280123	Pkib	Up
ENSMUSG00000029309.7	7.12075	1.71143	24.7096	2.37053e-05	0.0051748	Sparcl1	Up				ENSMUSG00000024378.9	-1.63978	5.89114	34.3783	3.58059e-06	0.00102768	Stard4	Down			ENSMUSG00000019888.16	9.22962	-0.233481	10.95	0.00274586	0.024766	Mgat4c	Up
ENSMUSG00000029311.16	1.28542	4.95056	12.3659	0.00163632	0.039101	Hsd17b11	Up				ENSMUSG00000024381.16	2.02835	3.84591	19.0573	0.000181431	0.0111911	Bin1	Up			ENSMUSG00000019894.14	-1.18816	4.94258	9.42293	0.00498966	0.0368302	Slc6a15	Down
ENSMUSG00000029386.15	-2.60635	2.52905	20.4231	0.000113139	0.0106348	Tctn2	Down				ENSMUSG00000024525.7	-1.69284	5.25308	17.372	0.000304344	0.0147895	Impa2	Down			ENSMUSG00000019900.19	8.31393	0.287967	30.0963	6.11906e-06	0.000651717	Rfx6	Up
ENSMUSG00000029414.11	3.96318	4.32996	29.9665	9.5694e-06	0.0032895	Kntc1	Up				ENSMUSG00000024528.8	-1.43666	3.9182	12.1609	0.00176777	0.039453	Srfbp1	Down			ENSMUSG00000019929.16	3.30736	4.1711	15.2333	0.00109674	0.0136322	Dcn	Up
ENSMUSG00000029433.16	-2.35259	3.04817	13.2451	0.00117959	0.033496	Diablo	Down				ENSMUSG00000024534.15	-2.7358	2.19206	11.7366	0.0019242	0.0410468	Sncaip	Down			ENSMUSG00000019932.8	9.1924	-1.21009	11.1564	0.00290894	0.0257383	Kera	Up
ENSMUSG00000029478.16	-0.626939	8.73971	12.6784	0.00146168	0.0368929	Ncor2	Down				ENSMUSG00000024548.11	1.49724	5.33416	26.4227	2.35718e-05	0.00354109	Setbp1	Up			ENSMUSG00000019945.10	-2.70988	2.07453	8.97368	0.0055337	0.0394244	Cabcoco1	Down
ENSMUSG00000029516.19	2.04877	5.34536	15.8518	0.000494713	0.0218723	Cit	Up				ENSMUSG00000024610.15	3.40784	7.73001	73.6461	8.30357e-09	4.17691e-05	Cd74	Up			ENSMUSG00000019966.18	-2.11135	3.31976	14.941	0.000669816	0.010067	Kitl	Down
ENSMUSG00000029560.12	-1.16519	4.11454	13.2659	0.00118804	0.0336062	Snx8	Down				ENSMUSG00000024620.11	-1.37721	4.68448	12.2849	0.00168545	0.0384889	Pdgfrb	Down			ENSMUSG00000019970.15	1.78366	3.38535	9.91656	0.00410914	0.0322884	Sgk1	Up
ENSMUSG00000029561.17	-1.70336	5.431	28.6995	1.33774e-05	0.00385353	Oasl2	Down				ENSMUSG00000024673.9	4.06863	3.89446	45.3485	3.99995e-07	0.000302072	Ms4a1	Up			ENSMUSG00000019975.12	-2.15724	3.35802	18.1028	0.000239312	0.00517558	Ikbip	Down
ENSMUSG00000029635.15	1.14332	5.53105	14.032	0.000909767	0.0297153	Cdk8	Up				ENSMUSG00000024759.14	-0.705912	6.76421	10.9904	0.00271642	0.0499858	Atl3	Down			ENSMUSG00000019982.15	-0.778742	8.49022	14.1615	0.000870062	0.0117398	Myb	Down
ENSMUSG00000029715.5	-7.26244	1.77902	23.4363	6.16058e-05	0.00835626	Pop7	Down				ENSMUSG00000024807.18	1.304	5.6059	23.1792	5.55489e-05	0.00549931	Syvn1	Up			ENSMUSG00000020010.7	4.53804	-1.94294	10.6048	0.00257475	0.0238382	Vnn3	Up
ENSMUSG00000029802.13	-1.28633	5.78242	14.9896	0.000657751	0.0255789	Abcg2	Down				ENSMUSG00000024810.16	7.5705	-0.615798	29.1974	1.09669e-05	0.00209888	Il33	Up			ENSMUSG00000020015.10	-0.820626	7.13383	19.1406	0.000176642	0.00436405	Cdk17	Down
ENSMUSG00000029810.15	-1.54863	6.89063	41.6527	7.91294e-07	0.00122587	Tmem176b	Down				ENSMUSG00000024957.9	3.87572	1.66144	13.4494	0.00105441	0.0290522	Kcnk4	Up			ENSMUSG00000020017.14	3.71535	1.10709	13.9191	0.000856144	0.0116923	Hal	Up
ENSMUSG00000029910.14	1.9704	3.83683	18.8154	0.000195655	0.0140179	Mad2l1	Up				ENSMUSG00000024979.13	7.05781	-0.929648	19.7113	0.000182488	0.0112065	Tectb	Up			ENSMUSG00000020019.4	2.53701	3.10414	17.7335	0.000273923	0.00569914	Ntn4	Up
ENSMUSG00000029922.15	1.64842	5.77046	22.1796	7.32538e-05	0.00901677	Mkrn1	Up				ENSMUSG00000024989.15	-4.02942	2.55073	13.7165	0.000891699	0.0265317	Cep55	Down			ENSMUSG00000020023.18	1.72065	2.44745	8.48921	0.00730395	0.0470246	Tmcc3	Up
ENSMUSG00000029993.16	1.87698	4.48565	18.4993	0.000215201	0.0146662	Nfu1	Up				ENSMUSG00000025001.11	-1.79691	5.07313	20.4358	0.000120624	0.00893591	Hells	Down			ENSMUSG00000020048.13	1.08131	7.73613	11.4036	0.00232687	0.022424	Hsp90b1	Up
ENSMUSG00000030060.14	-2.16924	3.80228	14.5579	0.000762407	0.0272392	Hmces	Down				ENSMUSG00000025077.13	-2.24036	3.33319	13.3286	0.00113248	0.03034	Dclre1a	Down			ENSMUSG00000020052.9	5.79416	0.0285401	25.0904	1.68708e-05	0.00115562	Ascl1	Up
ENSMUSG00000030142.10	3.63274	2.27343	14.0901	0.000866165	0.0289849	Clec4e	Up				ENSMUSG00000025082.8	9.40189	-0.639747	10.7764	0.00262178	0.0491662	Vwa2	Up			ENSMUSG00000020056.16	-1.34612	3.74589	8.944	0.0060521	0.0418273	Washc3	Down
ENSMUSG00000030144.4	3.69511	1.32464	14.8691	0.000587169	0.0241748	Clec4d	Up				ENSMUSG00000025083.18	-3.42001	1.86125	14.9787	0.000566218	0.0207481	Afap1l2	Down			ENSMUSG00000020057.2	1.9622	2.41622	11.6545	0.00213646	0.0212143	Dram1	Up
ENSMUSG00000030157.5	-1.08373	6.47579	14.5308	0.000767292	0.0272769	Clec2d	Down				ENSMUSG00000025085.16	0.858061	5.95553	11.8844	0.00194845	0.0414334	Ablim1	Up			ENSMUSG00000020061.18	5.23355	-0.375503	23.4716	3.11956e-05	0.00161122	Mybpc1	Up
ENSMUSG00000030187.15	3.35434	1.63963	13.5919	0.000815327	0.0283357	Klra2	Up				ENSMUSG00000025086.13	-1.49474	4.65796	16.7478	0.000371362	0.0167365	Trub1	Down			ENSMUSG00000020067.8	9.32444	-0.315441	9.37936	0.00473482	0.0354408	Mypn	Up
ENSMUSG00000030199.16	-0.949081	8.37552	16.319	0.000424911	0.0204001	Etv6	Down				ENSMUSG00000025127.15	3.51571	0.586411	14.4252	0.000626037	0.0219461	Gcgr	Up			ENSMUSG00000020070.18	-0.891454	5.55484	11.5372	0.00221473	0.0217366	Rufy2	Down
ENSMUSG00000030214.7	2.68641	4.27784	13.1394	0.00166497	0.0391934	Plbd1	Up				ENSMUSG00000025163.6	4.03627	-0.479125	13.7614	0.000646176	0.0222805	Cd7	Up			ENSMUSG00000020097.14	0.919022	4.9838	8.31707	0.00781095	0.0493786	Sgpl1	Up
ENSMUSG00000030217.2	-1.94431	6.2508	38.2196	1.5784e-06	0.00130593	Art4	Down				ENSMUSG00000025172.3	7.55731	-0.334064	20.2228	0.000154359	0.0102995	Ankrd2	Up			ENSMUSG00000020098.7	-4.72024	1.49143	12.7137	0.00145725	0.0164254	Pcbd1	Down
ENSMUSG00000030223.14	3.39013	0.976311	13.3127	0.000955407	0.0304613	Ptpro	Up				ENSMUSG00000025203.6	-1.0994	7.19868	21.0827	9.99152e-05	0.00809227	Scd2	Down			ENSMUSG00000020101.14	1.86426	5.26267	13.0638	0.00137355	0.0157681	Vsir	Up
ENSMUSG00000030231.11	-1.33784	6.2184	15.5043	0.000554322	0.0235381	Plekha5	Down				ENSMUSG00000025283.15	1.22344	5.59902	16.7092	0.000374952	0.0168224	Sat1	Up			ENSMUSG00000020120.15	1.11173	6.48209	9.34146	0.00514915	0.0375595	Plek	Up
ENSMUSG00000030249.15	3.69848	3.86859	12.2374	0.00162544	0.039101	Abcc9	Up				ENSMUSG00000025321.14	6.55495	-0.165568	19.6319	0.000110478	0.00845747	Itgb8	Up			ENSMUSG00000020121.15	-2.5304	2.34585	14.7891	0.000675321	0.0101016	Srgap1	Down
ENSMUSG00000030254.16	1.87329	3.99728	11.3917	0.0023423	0.0469501	Rad18	Up				ENSMUSG00000025328.9	3.57827	-0.471583	11.3865	0.00200999	0.0422916	Padi3	Up			ENSMUSG00000020122.16	2.0481	4.14932	20.8423	0.000107889	0.00323113	Egfr	Up
ENSMUSG00000030268.17	2.72722	0.996269	12.3036	0.00157067	0.0384727	Bcat1	Up				ENSMUSG00000025395.14	-3.06007	4.00419	28.9769	1.23668e-05	0.00228843	Prim1	Down			ENSMUSG00000020123.6	3.15184	-0.711947	7.84754	0.0078685	0.0496586	Avpr1a	Up
ENSMUSG00000030319.8	-1.91634	5.29439	18.8393	0.000193916	0.0139291	Cand2	Down				ENSMUSG00000025425.18	6.93586	-0.072526	24.6281	1.86991e-05	0.00307289	St8sia5	Up			ENSMUSG00000020151.16	4.47594	-1.46637	9.40149	0.00432479	0.0334006	Ptprr	Up
ENSMUSG00000030336.14	-1.05286	5.45849	15.1621	0.000621093	0.0246164	Cd27	Down				ENSMUSG00000025464.15	-3.71056	2.82663	32.3067	4.09467e-06	0.00111081	Paox	Down			ENSMUSG00000020155.2	-2.64123	1.48686	12.019	0.00156876	0.0172644	Kcnmb1	Down
ENSMUSG00000030346.16	2.61806	2.65761	11.7242	0.00200336	0.0431978	Rad51ap1	Up				ENSMUSG00000025537.12	3.05964	0.601605	11.3185	0.00216885	0.0439453	Phkg1	Up			ENSMUSG00000020156.16	-0.865655	5.82383	8.78701	0.00643922	0.0435864	Pwwp3a	Down
ENSMUSG00000030413.7	4.24969	3.4031	18.6693	0.000297806	0.0169035	Pglyrp1	Up				ENSMUSG00000025558.19	1.1103	6.53205	14.0766	0.000895813	0.026572	Dock9	Up			ENSMUSG00000020173.17	2.67789	1.76223	13.0699	0.00123622	0.0146864	Cobl	Up
ENSMUSG00000030424.15	-1.84242	2.97594	11.75	0.00203856	0.0436151	Zfp939	Down				ENSMUSG00000025647.16	0.742986	6.53793	11.6617	0.00211465	0.0433829	Shisa5	Up			ENSMUSG00000020176.17	-1.32509	6.82611	13.7921	0.000988071	0.012717	Grb10	Down
ENSMUSG00000030427.17	4.43116	1.8728	21.6807	6.78606e-05	0.00877852	Lilra6	Up				ENSMUSG00000025780.7	-1.12382	7.28285	20.9982	0.000102369	0.00815622	Itih5	Down			ENSMUSG00000020182.16	4.79976	0.913559	14.5489	0.000599174	0.00938987	Ddc	Up
ENSMUSG00000030498.15	3.35474	1.76114	12.1059	0.00161542	0.0390468	Gas2	Up				ENSMUSG00000025784.5	9.87814	0.0491121	13.9142	0.000889366	0.0265317	Clec3b	Up			ENSMUSG00000020218.11	3.01688	1.35994	8.87553	0.0055813	0.0396524	Wif1	Up
ENSMUSG00000030516.14	-1.11467	5.01789	12.6787	0.00146259	0.0368929	Tjp1	Down				ENSMUSG00000025809.15	-0.941303	6.96592	17.096	0.000331577	0.0154932	Itgb1	Down			ENSMUSG00000020229.4	5.56738	-0.331987	28.8338	6.1342e-06	0.000651717	Slc5a4a	Up
ENSMUSG00000030528.12	2.01499	4.73342	21.241	9.57252e-05	0.00997335	Blm	Up				ENSMUSG00000025810.9	-1.849	3.523	14.9717	0.000664383	0.0224748	Nrp1	Down			ENSMUSG00000020231.15	-1.2815	4.42301	15.4886	0.000558536	0.00895902	Dip2a	Down
ENSMUSG00000030545.9	-2.92675	3.16962	13.3218	0.00113655	0.0327452	Pex11a	Down				ENSMUSG00000025823.9	1.23337	6.5586	15.5097	0.000553241	0.0205294	Pdia4	Up			ENSMUSG00000020255.8	2.35685	7.09946	46.212	3.34026e-07	0.000141414	D10Wsu102e	Up
ENSMUSG00000030557.17	0.912406	6.02338	12.3267	0.00165877	0.0391903	Mef2a	Up				ENSMUSG00000025839.3	6.57807	-1.57537	12.3959	0.00171087	0.0388075	Pramel7	Up			ENSMUSG00000020256.14	7.25192	2.08834	45.1541	1.61961e-07	9.42814e-05	Aldh1l2	Up
ENSMUSG00000030559.8	-1.52619	6.05059	13.3172	0.00116603	0.0332122	Rab38	Down				ENSMUSG00000025885.18	3.45674	2.75306	40.9365	8.7336e-07	0.000451915	Myo5b	Up			ENSMUSG00000020263.14	-0.914829	6.06037	13.7644	0.000997645	0.0127931	Appl2	Down
ENSMUSG00000030703.8	5.05243	1.18914	13.5053	0.00107423	0.0316727	Gdpd3	Up				ENSMUSG00000025997.13	-1.40321	5.66294	21.4312	9.04973e-05	0.00761649	Ikzf2	Down			ENSMUSG00000020264.5	4.17197	0.612148	24.1077	2.70136e-05	0.00149468	Slc36a2	Up
ENSMUSG00000030711.16	-2.17447	5.87836	15.3226	0.000781341	0.0276836	Sult1a1	Down				ENSMUSG00000026023.16	7.22565	0.705509	25.3407	1.26506e-05	0.00231034	Cdk15	Up			ENSMUSG00000020272.8	0.961412	6.41714	8.4126	0.00750744	0.0480359	Stk10	Up
ENSMUSG00000030717.9	-1.83293	5.70728	29.8508	1.01099e-05	0.003328	Nupr1	Down				ENSMUSG00000026069.15	3.72601	2.58035	13.3391	0.00125484	0.0324354	Il1rl1	Up			ENSMUSG00000020287.15	-1.7966	2.89356	10.2265	0.00360636	0.029439	Mpg	Down
ENSMUSG00000030741.15	-1.44375	4.03435	13.139	0.0012431	0.0341877	Spns1	Down				ENSMUSG00000026094.14	1.25124	5.44051	12.527	0.00154334	0.0365337	Stk17b	Up			ENSMUSG00000020289.15	-1.46812	4.27089	18.1575	0.000239173	0.00517558	Nprl3	Down
ENSMUSG00000030744.13	-0.72711	8.76964	12.06	0.00182727	0.0411279	Rps3	Down				ENSMUSG00000026107.11	1.25392	5.46924	15.6198	0.000533617	0.020086	Nabp1	Up			ENSMUSG00000020300.14	1.33745	4.94163	13.1236	0.00124815	0.0147779	Cpeb4	Up
ENSMUSG00000030781.13	4.16974	2.51643	13.9488	0.000842551	0.0286782	Slc5a2	Up				ENSMUSG00000026109.14	5.26373	0.264876	24.4268	2.40856e-05	0.00359893	Tmeff2	Up			ENSMUSG00000020309.6	2.34329	1.78567	14.1533	0.00087701	0.0117872	Chac2	Up
ENSMUSG00000030796.17	-2.26797	4.38349	26.865	2.11351e-05	0.00492132	Tead2	Down				ENSMUSG00000026121.13	-2.51674	2.46641	14.0226	0.000868637	0.0263206	Sema4c	Down			ENSMUSG00000020312.12	2.82016	0.669399	11.0955	0.00234803	0.0224947	Shc2	Up
ENSMUSG00000030844.11	3.48542	2.70465	12.6805	0.00141867	0.0363648	Rgs10	Up				ENSMUSG00000026163.17	3.78962	-0.192102	18.6286	0.00019631	0.0117458	Sphkap	Up			ENSMUSG00000020325.10	3.37294	0.232916	13.4928	0.000877015	0.0117872	Fstl3	Up
ENSMUSG00000030867.7	2.917	3.20173	12.2863	0.00168186	0.0394912	Plk1	Up				ENSMUSG00000026187.9	-1.61212	4.46509	14.764	0.000711547	0.0233867	Xrcc5	Down			ENSMUSG00000020332.7	7.05752	-1.02766	15.8387	0.000542676	0.00881445	Meikin	Up
ENSMUSG00000031075.19	3.47541	0.881249	14.9667	0.000488937	0.0217546	Ano1	Up				ENSMUSG00000026200.13	-1.54073	4.30175	12.8071	0.00139903	0.0345944	Glb1l	Down			ENSMUSG00000020333.17	2.96731	0.64465	11.6841	0.00199067	0.0203078	Acsl6	Up
ENSMUSG00000031078.15	-1.10947	5.61255	13.5483	0.00107571	0.0316727	Cttn	Down				ENSMUSG00000026207.16	-2.22452	3.38094	11.2099	0.00249243	0.0479052	Speg	Down			ENSMUSG00000020334.6	2.1911	1.39112	13.9663	0.000883477	0.0118399	Slc22a4	Up
ENSMUSG00000031119.4	3.97088	0.988555	12.8103	0.00127444	0.0345732	Gpc4	Up				ENSMUSG00000026213.15	-1.28318	4.85666	17.7157	0.000273358	0.0142238	Stk11ip	Down			ENSMUSG00000020357.3	-3.67105	3.92605	28.7972	1.27334e-05	0.00099083	Flt4	Down
ENSMUSG00000031162.14	3.41024	2.75817	12.7724	0.00135593	0.035629	Gata1	Up				ENSMUSG00000026234.12	-0.797789	9.52797	11.019	0.00268723	0.0497921	Ncl	Down			ENSMUSG00000020372.15	-0.638307	8.7634	9.83986	0.0042277	0.0329629	Rack1	Down
ENSMUSG00000031170.14	5.95861	1.25224	13.0663	0.00129074	0.0347456	Slc38a5	Up				ENSMUSG00000026235.14	2.55482	2.09073	19.0196	0.000182885	0.0112065	Epha4	Up			ENSMUSG00000020387.15	-1.05387	6.64336	25.9636	2.65167e-05	0.00149468	Jade2	Down
ENSMUSG00000031217.8	-2.13265	3.55449	17.7837	0.000266941	0.0161448	Efnb1	Down				ENSMUSG00000026283.13	-1.17387	5.22766	11.3526	0.00237229	0.0465495	Ing5	Down			ENSMUSG00000020388.12	3.29981	0.544788	19.9535	9.69884e-05	0.00302461	Pdlim4	Up
ENSMUSG00000031262.12	6.00268	2.17427	28.6423	1.27058e-05	0.00377686	Cenpi	Up				ENSMUSG00000026343.6	6.18649	0.26956	17.5854	0.000221707	0.0127206	Gpr39	Up			ENSMUSG00000020395.13	2.99564	1.03493	18.0947	0.000230355	0.00508804	Itk	Up
ENSMUSG00000031304.18	-1.56215	4.57718	16.2794	0.000430857	0.020559	Il2rg	Down				ENSMUSG00000026355.11	-1.24408	7.11557	22.3222	7.03764e-05	0.0064474	Mcm6	Down			ENSMUSG00000020396.8	-1.02626	4.98732	8.59039	0.00698158	0.0457396	Nefh	Down
ENSMUSG00000031320.9	-0.813465	8.66049	12.3469	0.00164664	0.039101	Rps4x	Down				ENSMUSG00000026377.12	-2.10705	4.53935	22.3735	6.98119e-05	0.00641672	Nifk	Down			ENSMUSG00000020423.6	2.05628	5.61445	30.9104	7.86487e-06	0.000758442	Btg2	Up
ENSMUSG00000031328.16	1.38301	8.90095	14.2654	0.00116063	0.0331408	Flna	Up				ENSMUSG00000026399.12	1.71869	5.89359	41.7105	7.82437e-07	0.000429258	Cd55	Up			ENSMUSG00000020424.3	-4.36448	1.56232	19.3119	0.000150523	0.0039418	Castor1	Down
ENSMUSG00000031340.8	-2.48916	3.36107	15.8891	0.000457168	0.0210795	Gabre	Down				ENSMUSG00000026420.16	5.67209	-0.203248	18.9134	0.000122337	0.008972	Il24	Up			ENSMUSG00000020431.5	6.75331	0.959923	44.7244	8.84521e-08	7.77576e-05	Adcy1	Up
ENSMUSG00000031365.13	-1.03398	5.15096	13.1969	0.00121681	0.033966	Zfp275	Down				ENSMUSG00000026473.16	1.18341	8.11529	23.7564	4.74751e-05	0.0053275	Glul	Up			ENSMUSG00000020460.15	-0.72592	7.9606	10.372	0.0034381	0.028566	Rps27a	Down
ENSMUSG00000031374.13	-2.517	2.84285	13.6751	0.00101124	0.0310121	Zfp92	Down				ENSMUSG00000026514.14	5.48708	-0.0133433	21.5174	5.18165e-05	0.00546362	Cnih3	Up			ENSMUSG00000020472.14	-0.962978	5.09491	12.6558	0.00147455	0.0165369	Zkscan17	Down
ENSMUSG00000031376.15	3.7031	0.90074	10.4385	0.00261268	0.0496285	Atp2b3	Up				ENSMUSG00000026580.16	2.39383	5.81222	40.9563	9.11979e-07	0.000463319	Selp	Up			ENSMUSG00000020474.11	2.53642	3.38182	27.4868	1.81096e-05	0.0011909	Polm	Up
ENSMUSG00000031377.11	5.77593	1.8168	28.4479	7.30175e-06	0.00302489	Bmx	Up				ENSMUSG00000026581.14	2.39737	5.44656	13.0844	0.00187572	0.0405033	Sell	Up			ENSMUSG00000020481.15	6.68458	0.557742	27.1267	7.92696e-06	0.000758544	Ankrd36	Up
ENSMUSG00000031391.18	2.71555	2.55157	12.9117	0.00135799	0.035629	L1cam	Up				ENSMUSG00000026609.15	4.12069	1.46783	23.0726	4.95258e-05	0.00541013	Ush2a	Up			ENSMUSG00000020484.19	1.49746	5.983	29.7729	1.02946e-05	0.000879667	Xbp1	Up
ENSMUSG00000031400.10	1.83527	5.31095	14.666	0.00073318	0.0268148	G6pdx	Up				ENSMUSG00000026614.7	9.30876	-0.616436	20.0104	8.56899e-05	0.00738996	Slc30a10	Up			ENSMUSG00000020490.16	3.77097	2.65782	23.9871	3.48742e-05	0.00169765	Btnl10	Up
ENSMUSG00000031431.13	-0.911696	6.5559	12.3257	0.00165929	0.0391903	Tsc22d3	Down				ENSMUSG00000026616.16	2.08701	3.83504	17.4147	0.000300362	0.0147895	Cr2	Up			ENSMUSG00000020491.15	2.41103	2.15414	14.4814	0.000761949	0.010907	2810021J22Rik	Up
ENSMUSG00000031434.15	-2.11749	3.82324	16.7831	0.000363661	0.018748	Morc4	Down				ENSMUSG00000026628.13	3.96458	3.51098	41.0562	8.21971e-07	0.000437868	Atf3	Up			ENSMUSG00000020524.16	5.41451	-0.108189	14.3823	0.000760735	0.0109028	Gria1	Up
ENSMUSG00000031444.16	4.57017	1.58748	21.5469	6.27663e-05	0.00839147	F10	Up				ENSMUSG00000026656.15	2.37229	3.76911	15.2993	0.00059462	0.0212947	Fcgr2b	Up			ENSMUSG00000020536.12	-1.00573	4.8622	10.4049	0.00339695	0.028359	Llgl1	Down
ENSMUSG00000031497.9	3.99008	1.55423	19.0145	0.000141318	0.0115181	Tnfsf13b	Up				ENSMUSG00000026697.10	6.18177	2.13481	33.1063	2.61013e-06	0.000848048	Myoc	Up			ENSMUSG00000020542.18	7.06429	-0.762522	12.9366	0.0012315	0.0146678	Myocd	Up
ENSMUSG00000031506.11	1.12317	6.08648	15.2316	0.000606678	0.024411	Ptpn7	Up				ENSMUSG00000026705.16	-1.55769	4.6099	17.4509	0.00029734	0.014729	Klhl20	Down			ENSMUSG00000020549.14	-1.12583	4.73832	10.66	0.00308204	0.0267614	Elac2	Down
ENSMUSG00000031508.14	-0.796677	6.22402	13.06	0.00127634	0.0345803	Ankrd10	Down				ENSMUSG00000026712.3	-3.95827	3.29116	30.019	7.39549e-06	0.00168004	Mrc1	Down			ENSMUSG00000020553.8	-1.33185	3.5408	8.56416	0.00706502	0.046124	Pctp	Down
ENSMUSG00000031562.15	-1.61146	4.77592	12.6115	0.0014994	0.0374742	Dctd	Down				ENSMUSG00000026770.5	3.45933	1.55195	21.9598	4.92337e-05	0.00541013	Il2ra	Up			ENSMUSG00000020564.17	-0.713797	6.74736	8.90465	0.00613822	0.0421929	Atxn7l1	Down
ENSMUSG00000031565.18	-1.67225	5.27915	22.3127	7.06129e-05	0.00888703	Fgfr1	Down				ENSMUSG00000026773.19	1.29254	5.99672	23.6538	4.88208e-05	0.00541013	Pfkfb3	Up			ENSMUSG00000020576.10	0.884318	5.71474	13.2821	0.0011803	0.0142277	Nbas	Up
ENSMUSG00000031578.5	1.8412	4.1932	13.8183	0.000980358	0.0307443	Mak16	Up				ENSMUSG00000026781.17	1.11094	4.99536	16.9215	0.000350497	0.0161905	Acbd5	Up			ENSMUSG00000020592.14	1.79658	3.53643	14.6483	0.000739931	0.010727	Sdc1	Up
ENSMUSG00000031583.13	0.948673	6.23013	12.4354	0.00159497	0.0387875	Wrn	Up				ENSMUSG00000026810.12	-2.51412	3.13121	18.1243	0.000234004	0.0129758	Dpm2	Down			ENSMUSG00000020604.13	1.89528	2.32138	13.5681	0.00095327	0.0124156	Arsg	Up
ENSMUSG00000031610.3	4.39716	-0.162035	12.4213	0.00160805	0.0389724	Scrg1	Up				ENSMUSG00000026864.13	1.48955	8.62569	46.3877	3.23455e-07	0.000259831	Hspa5	Up			ENSMUSG00000020605.9	-1.39201	3.63149	9.80778	0.00428936	0.0332372	Hs1bp3	Down
ENSMUSG00000031618.13	-1.36054	4.1368	12.9803	0.00131463	0.035051	Nr3c2	Down				ENSMUSG00000026866.16	2.71446	1.50108	16.2621	0.000430999	0.0180015	Kynu	Up			ENSMUSG00000020607.7	4.75219	-0.310422	11.1291	0.00195018	0.0200211	Lratd1	Up
ENSMUSG00000031626.18	1.66037	4.49153	13.1169	0.0012525	0.0343126	Sorbs2	Up				ENSMUSG00000026879.14	2.88089	6.09972	18.3249	0.000538559	0.0201721	Gsn	Up			ENSMUSG00000020610.17	-1.49004	4.52771	11.6548	0.00212349	0.021123	Amz2	Down
ENSMUSG00000031636.7	3.23948	0.778329	15.7208	0.000348733	0.018282	Pdlim3	Up				ENSMUSG00000026904.17	2.8454	1.76659	13.3146	0.00101273	0.0284399	Slc4a10	Up			ENSMUSG00000020617.13	6.94372	-0.91362	11.4031	0.00245314	0.0230989	1700012B07Rik	Up
ENSMUSG00000031661.12	4.97059	0.461704	11.4269	0.001981	0.0430094	Nkd1	Up				ENSMUSG00000026969.3	3.49611	0.849273	12.2305	0.0016165	0.037703	Fam166a	Up			ENSMUSG00000020621.6	-1.55374	3.13814	10.0252	0.00391024	0.031235	Rdh14	Down
ENSMUSG00000031666.15	-0.738888	6.60992	11.14	0.00256782	0.0493468	Rbl2	Down				ENSMUSG00000027072.13	5.1085	3.51262	27.4954	1.34765e-05	0.00239594	Prg3	Up			ENSMUSG00000020627.10	2.54559	1.0021	14.6024	0.000731837	0.0106672	Klhl29	Up
ENSMUSG00000031668.14	0.993911	5.21422	11.7501	0.00204708	0.0437304	Eif2ak3	Up				ENSMUSG00000027184.14	-0.781468	8.21935	13.0957	0.00126027	0.0325457	Caprin1	Down			ENSMUSG00000020629.12	-1.43496	4.59642	16.3075	0.000427559	0.00759977	Adi1	Down
ENSMUSG00000031691.14	-1.00523	5.66807	12.1469	0.00177069	0.0403352	Tnpo2	Down				ENSMUSG00000027221.5	6.03705	2.79366	61.6167	1.22792e-08	4.17691e-05	Chst1	Up			ENSMUSG00000020636.14	6.02068	-1.18072	11.2061	0.0020488	0.0206521	Allc	Up
ENSMUSG00000031696.9	1.06238	5.93059	14.0906	0.000891571	0.0294275	Vps35	Up				ENSMUSG00000027257.13	2.49385	2.39571	11.1067	0.00259761	0.0489769	Pacsin3	Up			ENSMUSG00000020653.12	-1.12735	4.49012	9.23437	0.00537906	0.0387275	Klf11	Down
ENSMUSG00000031755.6	-2.01494	3.41211	16.7123	0.000375302	0.0190321	Bbs2	Down				ENSMUSG00000027276.7	2.32678	3.63286	17.6495	0.000279835	0.0144424	Jag1	Up			ENSMUSG00000020657.16	-1.41203	4.55413	10.6975	0.00303939	0.0264569	Dnajc27	Down
ENSMUSG00000031785.16	-1.65649	10.3444	25.2293	6.25936e-05	0.00839147	Adgrg1	Down				ENSMUSG00000027314.6	2.63598	2.64197	21.6116	7.63869e-05	0.00684103	Dll4	Up			ENSMUSG00000020679.11	4.32736	-0.787166	9.80199	0.00360555	0.029439	Hnf1b	Up
ENSMUSG00000031790.8	3.89555	1.85211	13.9269	0.00083053	0.0285796	Mmp15	Up				ENSMUSG00000027326.13	-2.78204	5.00069	16.6831	0.000419979	0.0178455	Knl1	Down			ENSMUSG00000020681.14	2.025	1.20144	12.6949	0.00133698	0.0154244	Ace	Up
ENSMUSG00000031805.17	-1.25551	7.39805	22.7736	6.20915e-05	0.00838145	Jak3	Down				ENSMUSG00000027347.18	4.05515	3.42144	48.0622	2.43073e-07	0.000234205	Rasgrp1	Up			ENSMUSG00000020689.4	1.28163	7.16803	19.6295	0.000152658	0.00397907	Itgb3	Up
ENSMUSG00000031822.20	-0.763205	7.95474	12.5477	0.00153178	0.0379852	Gse1	Down				ENSMUSG00000027408.7	-2.06173	3.13094	11.572	0.00218377	0.0440569	Cpxm1	Down			ENSMUSG00000020697.16	-0.917225	5.53281	10.5732	0.00318329	0.0273096	Lig3	Down
ENSMUSG00000031825.16	3.16748	2.37671	13.9356	0.000758477	0.0272276	Crispld2	Up				ENSMUSG00000027454.10	-6.95618	2.04437	16.476	0.000447136	0.0184275	Gins1	Down			ENSMUSG00000020701.12	1.91953	1.36995	10.245	0.00316705	0.0272031	Tmem132e	Up
ENSMUSG00000031832.15	-2.17851	3.73881	22.6339	6.46574e-05	0.00856236	Taf1c	Down				ENSMUSG00000027470.9	4.0182	0.390755	14.9781	0.000502365	0.0193641	Mylk2	Up			ENSMUSG00000020704.13	5.74388	0.171081	26.8866	6.45233e-06	0.000672728	Asic2	Up
ENSMUSG00000031841.19	2.40906	2.21403	17.0141	0.000264861	0.0161236	Cdh13	Up				ENSMUSG00000027478.15	-1.4672	5.90047	16.2044	0.000441104	0.0182472	Dnmt3b	Down			ENSMUSG00000020718.12	1.98661	5.59744	19.8204	0.000144282	0.00383956	Polg2	Up
ENSMUSG00000031871.9	4.16133	3.38931	12.2688	0.00157377	0.0384727	Cdh5	Up				ENSMUSG00000027490.17	-2.9823	3.35158	23.3626	5.01819e-05	0.00543482	E2f1	Down			ENSMUSG00000020722.5	9.18266	-1.1695	13.5815	0.00085126	0.0116598	Cacng1	Up
ENSMUSG00000031907.9	-1.63876	3.91597	13.4425	0.00111506	0.0323541	Zfp90	Down				ENSMUSG00000027568.9	7.57499	-0.430955	24.9261	3.44776e-05	0.00445154	Ntsr1	Up			ENSMUSG00000020732.13	-2.14383	5.3312	31.5859	6.75065e-06	0.000690253	Rab37	Down
ENSMUSG00000032011.5	3.27374	2.17499	15.08	0.000625043	0.0247174	Thy1	Up				ENSMUSG00000027603.15	4.1889	0.62071	15.1224	0.000502433	0.0193641	Ggt7	Up			ENSMUSG00000020734.13	3.31133	0.909135	9.01898	0.00554864	0.0395006	Grin2c	Up
ENSMUSG00000032012.9	1.74625	3.15921	12.1395	0.00177967	0.0403791	Nectin1	Up				ENSMUSG00000027650.12	-1.19084	4.89893	11.4469	0.00229093	0.0454961	Tti1	Down			ENSMUSG00000020770.13	-0.913113	5.86105	15.116	0.00063046	0.00971312	Unk	Down
ENSMUSG00000032018.14	1.6398	3.70871	11.9508	0.00190614	0.0420374	Sc5d	Up				ENSMUSG00000027656.7	-4.32775	1.32351	22.8638	3.76734e-05	0.00467853	Ccn5	Down			ENSMUSG00000020776.18	-0.691375	6.05311	8.31586	0.00781438	0.0493892	Fbf1	Down
ENSMUSG00000032028.15	2.61037	3.22966	17.9668	0.000253046	0.0156776	Nxpe2	Up				ENSMUSG00000027677.17	-1.02016	6.86841	17.2769	0.0003132	0.0149853	Ttc14	Down			ENSMUSG00000020777.16	-0.96922	6.31216	16.0939	0.000457071	0.00790315	Acox1	Down
ENSMUSG00000032093.7	4.49029	0.0292985	15.1482	0.000485068	0.0216483	Cd3e	Up				ENSMUSG00000027692.16	-1.23885	5.73501	18.6504	0.000204911	0.0120539	Tnik	Down			ENSMUSG00000020798.14	1.23073	3.88989	10.4564	0.00333043	0.0280524	Spns3	Up
ENSMUSG00000032131.16	4.22331	1.5591	18.4083	0.000183523	0.0134561	Abcg4	Up				ENSMUSG00000027718.8	4.12205	-0.171237	22.1873	6.26402e-05	0.00593319	Il21	Up			ENSMUSG00000020804.12	3.02785	-0.406923	9.02887	0.00503873	0.0370701	Aanat	Up
ENSMUSG00000032216.15	-0.761602	9.16394	17.1809	0.000322792	0.0176931	Nedd4	Down				ENSMUSG00000027748.11	5.08192	-0.119299	16.2298	0.000377774	0.0168224	Trpc4	Up			ENSMUSG00000020805.14	9.74459	-0.341074	15.4704	0.000517399	0.00860545	Slc13a5	Up
ENSMUSG00000032218.7	2.6958	3.39264	11.6101	0.00215635	0.0449311	Ccnb2	Up				ENSMUSG00000027831.9	-3.47949	1.91557	13.6823	0.000871161	0.0263206	Veph1	Down			ENSMUSG00000020806.15	1.97945	4.40665	29.2251	1.17573e-05	0.00096909	Rhbdf2	Up
ENSMUSG00000032221.14	3.36236	4.07837	18.9436	0.00018568	0.0135111	Mns1	Up				ENSMUSG00000027834.15	-4.35864	2.03234	20.6384	9.38519e-05	0.00773573	Serpini1	Down			ENSMUSG00000020846.6	2.60404	4.13986	12.0114	0.00261687	0.0240483	Rflnb	Up
ENSMUSG00000032327.14	4.23532	0.701261	18.5151	0.000142804	0.0115325	Stra6	Up				ENSMUSG00000027863.8	6.00992	2.30853	33.2	3.19496e-06	0.000939721	Cd2	Up			ENSMUSG00000020866.17	2.58904	2.26514	11.8514	0.00188499	0.019551	Cacna1g	Up
ENSMUSG00000032397.7	2.97121	3.98244	24.0182	4.38664e-05	0.00729592	Tipin	Up				ENSMUSG00000027884.16	-1.34928	4.15595	15.2427	0.000606067	0.0214908	Clcc1	Down			ENSMUSG00000020890.11	5.3996	0.18833	25.3862	1.59983e-05	0.00112713	Gucy2e	Up
ENSMUSG00000032459.9	2.0382	3.42289	17.8497	0.000262718	0.0160303	Mrps22	Up				ENSMUSG00000027931.12	-3.12649	2.14533	12.0607	0.00169236	0.0385081	Npr1	Down			ENSMUSG00000020901.13	1.67678	3.68437	9.45278	0.00493162	0.0364742	Pik3r5	Up
ENSMUSG00000032481.17	0.736727	7.43665	14.5976	0.000750141	0.0272276	Smarcc1	Up				ENSMUSG00000027962.14	-1.9975	3.99785	23.158	5.62119e-05	0.00549931	Vcam1	Down			ENSMUSG00000020902.12	2.77484	2.33711	14.525	0.000777681	0.0110137	Ntn1	Up
ENSMUSG00000032514.11	3.70643	2.49141	20.2936	0.000122187	0.0109702	Ttc21a	Up				ENSMUSG00000027963.14	-1.81497	3.47084	13.5452	0.00107967	0.0294898	Extl2	Down			ENSMUSG00000020908.14	5.44767	-0.114	10.2043	0.00311396	0.0269465	Myh3	Up
ENSMUSG00000032517.16	5.94087	1.18229	18.3142	0.000147191	0.0117174	Mobp	Up				ENSMUSG00000027978.9	2.88636	1.95939	16.8375	0.000365451	0.0165233	Prss12	Up			ENSMUSG00000020918.14	-1.07231	5.91414	10.9832	0.00272416	0.0246338	Kat2a	Down
ENSMUSG00000032531.15	-1.43991	5.30589	18.726	0.000200287	0.0142041	Amotl2	Down				ENSMUSG00000028047.11	2.97632	2.27804	16.5622	0.000396817	0.0172439	Thbs3	Up			ENSMUSG00000020926.16	-2.10594	3.98682	23.3193	5.3896e-05	0.00212567	Adam11	Down
ENSMUSG00000032554.15	1.85908	4.28573	20.8876	0.00010604	0.01036	Trf	Up				ENSMUSG00000028066.15	-2.59384	3.71969	25.7482	2.75201e-05	0.00396761	Pmf1	Down			ENSMUSG00000020937.14	3.12925	0.748716	8.37753	0.00722763	0.0467483	Plcd3	Up
ENSMUSG00000032555.10	1.20395	6.73525	14.4661	0.000784334	0.0277065	Topbp1	Up				ENSMUSG00000028068.14	-2.18325	3.87674	17.1174	0.000329266	0.0154397	Iqgap3	Down			ENSMUSG00000020949.9	-0.917617	5.03867	9.10054	0.00567301	0.0400764	Fkbp3	Down
ENSMUSG00000032578.7	-1.74743	4.75197	13.2428	0.0011986	0.0337883	Cish	Down				ENSMUSG00000028076.12	-1.63005	3.81733	15.2264	0.000609848	0.0215428	Cd1d1	Down			ENSMUSG00000020950.10	5.36186	-0.724509	18.929	0.000105223	0.00318541	Foxg1	Up
ENSMUSG00000032596.14	-1.00127	8.12919	15.7291	0.000514742	0.0224383	Uba7	Down				ENSMUSG00000028116.13	7.70835	-0.556224	16.1245	0.00042582	0.0179461	Myoz2	Up			ENSMUSG00000020963.15	3.60642	-1.02525	13.0548	0.00087048	0.0117398	Tshr	Up
ENSMUSG00000032625.14	3.79648	2.19058	19.8263	0.000120084	0.0109653	Thsd7a	Up				ENSMUSG00000028121.8	2.53719	3.17642	18.2416	0.000233297	0.0129758	Bcar3	Up			ENSMUSG00000020992.5	2.95004	1.36311	14.1695	0.000863565	0.0117398	4930512B01Rik	Up
ENSMUSG00000032661.9	2.03705	4.35561	23.0196	5.82896e-05	0.00829879	Oas3	Up				ENSMUSG00000028136.15	-1.34476	5.24022	15.1005	0.000633956	0.0220323	Snx27	Down			ENSMUSG00000021013.16	-1.76383	3.36736	10.8919	0.00280192	0.0250933	Ttc8	Down
ENSMUSG00000032698.15	-1.15748	8.89775	27.6773	1.71703e-05	0.00448385	Lmo2	Down				ENSMUSG00000028138.8	-1.49765	4.70464	14.3926	0.000805292	0.0252826	Adh5	Down			ENSMUSG00000021038.17	-1.40953	4.57234	10.9142	0.00279952	0.0250799	Vipas39	Down
ENSMUSG00000032714.6	-1.72984	4.77392	12.1319	0.00178279	0.0403791	Syde1	Down				ENSMUSG00000028150.14	1.99959	4.84958	17.0458	0.000337421	0.0156875	Rorc	Up			ENSMUSG00000021056.8	8.2226	-1.83302	12.0174	0.00131863	0.015269	Tex21	Up
ENSMUSG00000032715.9	-3.98448	3.37222	18.1897	0.000206028	0.0144016	Trib3	Down				ENSMUSG00000028211.11	1.43036	5.85459	16.8686	0.000356383	0.0163247	Trp53inp1	Up			ENSMUSG00000021079.16	-1.19936	3.7293	9.5772	0.00469997	0.0352469	Timm9	Down
ENSMUSG00000032718.4	-1.67901	4.4492	19.2214	0.00017306	0.0130693	Mansc1	Down				ENSMUSG00000028214.13	2.34118	4.42732	19.6253	0.000153062	0.0102995	Gem	Up			ENSMUSG00000021098.14	-2.33238	2.43069	11.5894	0.00204832	0.0206521	4930447C04Rik	Down
ENSMUSG00000032719.4	-4.53074	1.91174	19.6696	0.000123618	0.0110094	Sbspon	Down				ENSMUSG00000028255.6	6.75401	-0.964513	11.6215	0.00228631	0.0454367	Clca1	Up			ENSMUSG00000021101.2	9.40879	-1.1192	9.65755	0.004281	0.0332092	4930408O17Rik	Up
ENSMUSG00000032766.9	-2.1791	3.92209	23.7516	4.72977e-05	0.00754325	Gng11	Down				ENSMUSG00000028277.13	1.19815	5.23761	14.5533	0.000761568	0.0242366	Ube2j1	Up			ENSMUSG00000021123.12	2.12397	2.88554	22.1639	7.41912e-05	0.00254674	Rdh12	Up
ENSMUSG00000032783.9	2.60012	2.05873	11.3512	0.0022927	0.0465571	Troap	Up				ENSMUSG00000028295.14	-3.68732	1.83545	15.2493	0.000499336	0.019364	Smim8	Down			ENSMUSG00000021130.8	2.80096	1.41356	19.4473	0.000133934	0.00371971	Galnt16	Up
ENSMUSG00000032815.16	3.40394	4.02803	29.8919	1.00037e-05	0.003328	Fanca	Up				ENSMUSG00000028312.19	-2.34315	5.60293	18.6898	0.000228938	0.0128712	Smc2	Down			ENSMUSG00000021182.16	1.03898	6.5572	10.4568	0.00332791	0.0280524	Ccdc88c	Up
ENSMUSG00000032915.6	3.73683	1.11249	12.4256	0.00144223	0.0365687	Adgre4	Up				ENSMUSG00000028341.9	2.15756	2.7204	13.2976	0.00117976	0.0312463	Nr4a3	Up			ENSMUSG00000021185.16	1.62614	2.99183	15.3735	0.000581357	0.00918275	Dglucy	Up
ENSMUSG00000033032.15	-2.43072	6.39648	51.324	1.3588e-07	0.000542394	Afap1l1	Down				ENSMUSG00000028357.13	5.12558	-0.410067	12.409	0.00160513	0.037532	Kif12	Up			ENSMUSG00000021198.16	2.85366	0.743531	13.084	0.00115819	0.0140678	Unc79	Up
ENSMUSG00000033054.7	1.25295	5.18474	19.2942	0.000168864	0.0129235	Npat	Up				ENSMUSG00000028416.12	-1.09322	5.51091	12.1394	0.00177567	0.0394717	Bag1	Down			ENSMUSG00000021209.12	4.18835	0.773827	9.02803	0.00541882	0.0389336	Ppp4r4	Up
ENSMUSG00000033060.16	3.8485	2.57041	22.7656	5.68158e-05	0.00829879	Lmo7	Up				ENSMUSG00000028438.16	-1.76845	4.01461	18.9605	0.000187115	0.0112982	Kif24	Down			ENSMUSG00000021210.16	10.8294	0.0453765	18.4479	0.000277096	0.00574664	Akr1c6	Up
ENSMUSG00000033082.10	-2.78364	5.78046	25.4355	3.64753e-05	0.00674963	Clec1a	Down				ENSMUSG00000028459.11	1.34076	4.23328	12.1371	0.00177751	0.039479	Cd72	Up			ENSMUSG00000021223.13	-2.95063	0.722738	10.1173	0.00332878	0.0280524	Papln	Down
ENSMUSG00000033161.10	-0.76132	7.84008	14.7704	0.000707665	0.0262249	Atp1a1	Down				ENSMUSG00000028460.6	10.0604	-0.79708	21.5588	6.15136e-05	0.00584631	Sit1	Up			ENSMUSG00000021226.7	-1.41663	4.20972	14.9381	0.000670681	0.010067	Acot2	Down
ENSMUSG00000033192.5	3.55421	2.34634	18.4043	0.000216943	0.0146875	Lpcat2	Up				ENSMUSG00000028528.17	-1.92285	4.2058	15.0258	0.000651754	0.0223255	Dnajc6	Down			ENSMUSG00000021238.11	-1.40137	4.08949	14.3098	0.000829595	0.0114585	Aldh6a1	Down
ENSMUSG00000033207.7	-2.06875	4.63362	25.0596	3.3263e-05	0.006366	Mamdc2	Down				ENSMUSG00000028539.14	5.08791	-0.267979	14.4509	0.000508039	0.0194056	Artn	Up			ENSMUSG00000021250.13	2.1719	8.31084	45.6985	3.67032e-07	0.000149598	Fos	Up
ENSMUSG00000033222.16	1.00401	5.16761	13.5478	0.0010757	0.0316727	Ttf2	Up				ENSMUSG00000028558.14	4.69339	-0.665153	10.3626	0.00258497	0.0489633	Calr4	Up			ENSMUSG00000021257.14	-1.57226	3.40587	10.715	0.0030148	0.0263084	Angel1	Down
ENSMUSG00000033365.14	-1.16067	4.73053	12.4751	0.00157364	0.0384727	Ipo13	Down				ENSMUSG00000028629.9	-2.70561	2.86967	21.2736	8.95236e-05	0.00756385	Exo5	Down			ENSMUSG00000021262.15	1.80485	3.6918	20.21	0.000129035	0.00365347	Evl	Up
ENSMUSG00000033450.8	-2.71928	2.79294	28.0872	1.53043e-05	0.00415179	Tagap	Down				ENSMUSG00000028675.12	-1.29702	5.27896	14.2613	0.000841424	0.0258363	Pnrc2	Down			ENSMUSG00000021285.15	-0.989536	6.69418	12.4838	0.00156743	0.0172565	Ppp1r13b	Down
ENSMUSG00000033508.7	12.9669	1.818	35.3042	1.45741e-06	0.00130593	Asprv1	Up				ENSMUSG00000028696.12	-2.00956	2.71029	12.0077	0.00184669	0.0401557	Ipp	Down			ENSMUSG00000021301.9	3.00984	0.0300998	12.5354	0.00113683	0.0139017	Hecw1	Up
ENSMUSG00000033577.18	-1.37889	4.86409	11.7164	0.00207388	0.0440003	Myo6	Down				ENSMUSG00000028718.16	-3.30182	3.13971	14.5045	0.000702654	0.023235	Stil	Down			ENSMUSG00000021302.10	-1.01812	4.18152	8.33385	0.00776419	0.0491558	Ggps1	Down
ENSMUSG00000033590.8	-1.46025	5.96225	12.5015	0.00155776	0.0383161	Myo5c	Down				ENSMUSG00000028755.3	4.37049	-0.220673	11.7174	0.00155434	0.0366201	Cda	Up			ENSMUSG00000021311.9	-0.80436	6.36052	9.1812	0.00549036	0.0392357	Mtr	Down
ENSMUSG00000033688.10	3.20285	0.891653	11.0387	0.00245647	0.0484152	1300017J02Rik	Up				ENSMUSG00000028759.13	-0.723837	7.62282	12.2568	0.00170115	0.0386453	Hp1bp3	Down			ENSMUSG00000021322.8	2.26522	2.40021	13.755	0.000982572	0.0126696	Aoah	Up
ENSMUSG00000033720.12	1.61298	3.32094	12.471	0.0015782	0.0385473	Sfxn5	Up				ENSMUSG00000028780.13	4.19655	1.17462	20.6327	8.51761e-05	0.00736839	Sema3c	Up			ENSMUSG00000021335.13	9.72667	-0.6097	9.32079	0.00596487	0.0414654	Slc17a1	Up
ENSMUSG00000033722.9	-2.05121	4.28395	15.4926	0.00055791	0.0235841	BC034090	Down				ENSMUSG00000028804.20	2.61454	1.05636	11.8437	0.00174566	0.03921	Csmd2	Up			ENSMUSG00000021336.17	9.20691	-1.01857	13.6559	0.000864709	0.0117398	Slc17a4	Up
ENSMUSG00000033769.16	-0.928816	6.69013	16.0635	0.000461574	0.0211431	Exoc6b	Down				ENSMUSG00000028873.16	-2.93699	3.76747	15.1892	0.000598187	0.0213196	Cdca8	Down			ENSMUSG00000021338.17	1.07393	4.18504	9.96956	0.00402	0.0318116	Carmil1	Up
ENSMUSG00000033799.10	-0.812469	6.87442	13.8639	0.000963811	0.0304613	Tasor2	Down				ENSMUSG00000028938.9	4.31661	-0.0484811	10.517	0.00253102	0.0484396	Galntl5	Up			ENSMUSG00000021356.10	4.02216	4.67127	40.0578	1.49222e-06	0.000299969	Irf4	Up
ENSMUSG00000033880.11	-1.20385	6.756	12.8278	0.00138597	0.0359636	Lgals3bp	Down				ENSMUSG00000028965.13	3.26374	0.293693	15.3915	0.000380894	0.0168224	Tnfrsf9	Up			ENSMUSG00000021360.16	-1.01371	7.42757	12.2881	0.00168202	0.0180974	Gcnt2	Down
ENSMUSG00000033900.13	-1.72963	3.78129	11.0812	0.00260887	0.0496285	Map9	Down				ENSMUSG00000028976.10	6.53469	-1.00329	13.1067	0.000961417	0.027581	Slc2a5	Up			ENSMUSG00000021364.16	3.85432	-0.0314666	9.63973	0.00386568	0.0309409	Elovl2	Up
ENSMUSG00000033902.12	-1.0308	5.17788	13.1437	0.00123937	0.0341524	Mapkbp1	Down				ENSMUSG00000029053.16	2.48347	1.73556	13.1735	0.00120357	0.0316668	Prkcz	Up			ENSMUSG00000021365.15	2.21727	4.69922	23.0008	5.83684e-05	0.00220396	Nedd9	Up
ENSMUSG00000033909.17	-0.934466	6.00136	12.7404	0.00142983	0.0364389	Usp36	Down				ENSMUSG00000029082.17	3.60938	1.62651	10.5747	0.00270657	0.0498866	Bst1	Up			ENSMUSG00000021367.8	8.2153	-1.81473	8.53141	0.0065752	0.0441588	Edn1	Up
ENSMUSG00000033952.14	2.3025	5.51169	14.0333	0.00124822	0.0342723	Aspm	Up				ENSMUSG00000029084.5	1.40041	3.80883	11.6368	0.00213667	0.0436105	Cd38	Up			ENSMUSG00000021388.14	4.60692	2.88725	38.8888	1.36557e-06	0.000289455	Aspn	Up
ENSMUSG00000034022.8	-1.0089	6.18519	11.7262	0.00206506	0.04398	Cpsf1	Down				ENSMUSG00000029093.14	2.38771	2.23398	16.1409	0.000435298	0.0181007	Sorcs2	Up			ENSMUSG00000021423.6	4.23087	2.40936	28.2151	1.45627e-05	0.00105966	Ly86	Up
ENSMUSG00000034037.14	-2.04007	6.98646	15.5106	0.000892029	0.0294275	Fgd5	Down				ENSMUSG00000029094.12	1.50281	3.47575	11.2399	0.00247603	0.0477799	Afap1	Up			ENSMUSG00000021448.8	4.4208	-1.02706	17.4623	0.00017161	0.0042852	Shc3	Up
ENSMUSG00000034059.14	3.12576	2.88179	25.8013	2.72681e-05	0.00581622	Ypel4	Up				ENSMUSG00000029096.15	2.42634	2.46866	12.1111	0.00180578	0.0396403	Htra3	Up			ENSMUSG00000021451.16	1.01862	6.00946	10.9777	0.00272956	0.0246587	Sema4d	Up
ENSMUSG00000034071.15	-3.46547	2.83151	16.7389	0.000339806	0.0180907	Zfp551	Down				ENSMUSG00000029101.16	-1.27888	5.03749	15.8633	0.000493051	0.0192414	Rgs12	Down			ENSMUSG00000021476.9	-1.30608	3.63227	8.49944	0.00724162	0.0467634	Habp4	Down
ENSMUSG00000034177.15	3.35312	1.2687	12.6427	0.00132039	0.0351131	Rnf43	Up				ENSMUSG00000029123.8	4.22733	-0.742425	11.244	0.0018428	0.0401023	Stk32b	Up			ENSMUSG00000021477.9	-1.22487	4.74742	15.0695	0.000640871	0.00980551	Ctsl	Down
ENSMUSG00000034206.15	1.83328	4.35045	12.4906	0.00156542	0.0384368	Polq	Up				ENSMUSG00000029127.15	1.15197	3.81521	12.0033	0.0018685	0.0404283	Zbtb49	Up			ENSMUSG00000021490.11	6.09256	0.28588	13.7991	0.000737872	0.0107104	Slc34a1	Up
ENSMUSG00000034311.3	4.85013	3.77662	30.7324	6.81016e-06	0.00297327	Kif4	Up				ENSMUSG00000029135.10	1.30222	6.8516	15.6718	0.000524505	0.019805	Fosl2	Up			ENSMUSG00000021508.11	-5.38182	2.37963	30.729	5.82405e-06	0.000630758	Cxcl14	Down
ENSMUSG00000034317.14	2.38899	4.14375	31.3327	7.17781e-06	0.00302489	Trim59	Up				ENSMUSG00000029154.13	4.28624	-0.278312	11.7465	0.00188126	0.0405292	Cwh43	Up			ENSMUSG00000021541.14	4.67445	-0.00170452	13.8413	0.00066931	0.010067	Trpc7	Up
ENSMUSG00000034329.16	2.08267	3.32899	11.1624	0.00254429	0.0492459	Brip1	Up				ENSMUSG00000029163.9	-0.763922	6.41364	12.2371	0.0017135	0.0388075	Emilin1	Down			ENSMUSG00000021553.14	4.1855	-0.804082	16.8156	0.000216753	0.00490804	Slc28a3	Up
ENSMUSG00000034349.14	1.63291	6.83484	17.9994	0.000250042	0.0156776	Smc4	Up				ENSMUSG00000029168.14	3.01072	0.619438	10.8625	0.00238697	0.0466926	Dpysl5	Up			ENSMUSG00000021559.14	-1.2174	5.12494	11.3494	0.00237566	0.0226639	Dapk1	Down
ENSMUSG00000034377.10	2.05234	3.35139	14.2217	0.000855203	0.0288176	Tulp4	Up				ENSMUSG00000029188.14	3.58977	-0.0454828	16.9741	0.000240707	0.0132398	Slc34a2	Up			ENSMUSG00000021565.16	4.01202	-1.54358	9.82624	0.00361964	0.0295041	Slc6a19	Up
ENSMUSG00000034610.14	-0.696068	7.37156	13.8013	0.000984894	0.0307829	Tut4	Down				ENSMUSG00000029208.16	-1.09949	5.63979	20.7028	0.000111521	0.00846772	Guf1	Down			ENSMUSG00000021589.13	-1.68649	5.01929	12.941	0.001333	0.0153912	Rhobtb3	Down
ENSMUSG00000034614.14	-1.96676	6.26919	37.9058	1.68434e-06	0.00134468	Pik3ip1	Down				ENSMUSG00000029211.11	3.54802	0.48859	12.7866	0.0012407	0.032279	Gabra4	Up			ENSMUSG00000021609.6	5.37757	1.1555	18.9945	0.000129052	0.00365347	Slc6a3	Up
ENSMUSG00000034616.17	-1.29692	5.20201	15.4076	0.000572666	0.0238939	Ssh3	Down				ENSMUSG00000029247.17	-1.19773	6.18171	15.9899	0.000472811	0.0188375	Paics	Down			ENSMUSG00000021612.15	4.6676	-0.457014	13.6438	0.000749489	0.0108173	Slc6a18	Up
ENSMUSG00000034906.15	2.40577	3.4925	11.8122	0.00200508	0.0431978	Ncaph	Up				ENSMUSG00000029275.18	1.36354	3.91842	12.7539	0.00142426	0.0349378	Gfi1	Up			ENSMUSG00000021614.16	2.98998	3.36006	33.3147	4.61351e-06	0.000541447	Vcan	Up
ENSMUSG00000034951.10	1.52508	4.05132	13.1644	0.00123354	0.0341264	Cog7	Up				ENSMUSG00000029286.12	6.79183	-0.124607	12.2131	0.00177174	0.0394717	Enam	Up			ENSMUSG00000021676.10	-1.48586	8.20879	34.6576	3.36449e-06	0.000456257	Iqgap2	Down
ENSMUSG00000034998.18	1.94848	4.5705	14.57	0.000758067	0.0272276	Foxn2	Up				ENSMUSG00000029311.16	-1.28278	4.95056	12.9883	0.00130989	0.0333288	Hsd17b11	Down			ENSMUSG00000021678.9	6.09929	-1.23666	11.0502	0.00224788	0.0219574	F2rl1	Up
ENSMUSG00000035004.3	3.70593	3.95624	32.1903	5.93208e-06	0.00276257	Igsf6	Up				ENSMUSG00000029343.17	6.0209	0.0291199	10.8378	0.00256539	0.0488159	Crybb1	Up			ENSMUSG00000021680.8	5.5326	-2.20193	9.68508	0.00428874	0.0332372	Crhbp	Up
ENSMUSG00000035064.17	-1.14999	7.26738	27.0783	1.99533e-05	0.00474291	Eef2k	Down				ENSMUSG00000029380.11	8.76066	-1.38642	11.1578	0.00246098	0.047588	Cxcl1	Up			ENSMUSG00000021685.11	4.80417	0.0424513	15.4378	0.000358421	0.00676836	Otp	Up
ENSMUSG00000035273.14	2.85404	1.78793	14.4995	0.000756497	0.0272276	Hpse	Up				ENSMUSG00000029414.11	-3.42002	4.32996	22.465	6.6377e-05	0.00616162	Kntc1	Down			ENSMUSG00000021699.17	-0.945392	5.41132	9.37239	0.00508693	0.0373	Pde4d	Down
ENSMUSG00000035275.14	-1.79123	4.84107	14.93	0.000671461	0.0257719	Raver2	Down				ENSMUSG00000029442.18	2.85139	1.20374	13.3674	0.00112282	0.0301671	Wdr66	Up			ENSMUSG00000021700.10	4.91805	-0.12832	14.7402	0.000505259	0.00847416	Rab3c	Up
ENSMUSG00000035382.9	2.08826	4.76013	29.5351	1.09273e-05	0.00346966	Pcsk7	Up				ENSMUSG00000029463.5	-2.73416	1.70925	11.4883	0.00200656	0.0422763	Fam216a	Down			ENSMUSG00000021708.17	2.28532	1.59334	11.4301	0.0023029	0.0222492	Rasgrf2	Up
ENSMUSG00000035437.15	-0.902294	6.04156	16.3459	0.000421294	0.0203075	Rabgap1	Down				ENSMUSG00000029553.10	-1.41574	4.40744	13.6512	0.00103999	0.0288287	Tfec	Down			ENSMUSG00000021710.11	-1.5085	4.26813	10.9828	0.00272896	0.0246587	Nln	Down
ENSMUSG00000035455.12	3.87609	3.5029	30.0175	8.38695e-06	0.00321321	Fignl1	Up				ENSMUSG00000029560.12	1.47705	4.11454	23.8563	4.63062e-05	0.0052716	Snx8	Up			ENSMUSG00000021728.8	1.18993	5.10227	11.4512	0.00228653	0.0221738	Emb	Up
ENSMUSG00000035472.14	4.13505	1.48867	12.6981	0.00129487	0.0347898	Slc25a21	Up				ENSMUSG00000029563.16	2.35992	2.81827	15.3926	0.00057922	0.0209916	Foxp2	Up			ENSMUSG00000021732.14	11.4933	0.781737	27.5417	9.26337e-06	0.000834828	Fgf10	Up
ENSMUSG00000035547.14	-1.52776	5.84537	19.9652	0.000138298	0.0114752	Capn5	Down				ENSMUSG00000029603.15	3.45989	1.72914	23.5526	4.12675e-05	0.00501346	Dtx1	Up			ENSMUSG00000021743.6	3.44962	-0.255977	10.2274	0.00288769	0.0255991	Fezf2	Up
ENSMUSG00000035561.5	4.33658	2.06834	20.1929	0.000105099	0.0103404	Aldh1b1	Up				ENSMUSG00000029638.17	2.02384	2.29136	12.0946	0.0018182	0.0398463	Glcci1	Up			ENSMUSG00000021760.5	-3.96889	0.587946	11.5651	0.00201656	0.0204972	Gpx8	Down
ENSMUSG00000035578.16	-2.25627	1.36386	11.3124	0.00234129	0.0469501	Iqcg	Down				ENSMUSG00000029657.15	1.45307	5.95775	20.162	0.000130484	0.00934866	Hsph1	Up			ENSMUSG00000021775.11	-1.30925	4.8884	11.1501	0.00256043	0.0237765	Nr1d2	Down
ENSMUSG00000035725.13	1.53066	4.49285	17.7197	0.000273078	0.0162859	Prkx	Up				ENSMUSG00000029659.16	4.2024	0.879977	17.5394	0.000242274	0.0132675	Medag	Up			ENSMUSG00000021796.15	2.01762	3.96819	18.5528	0.000211549	0.00483724	Bmpr1a	Up
ENSMUSG00000035781.14	1.00159	6.14585	18.2862	0.000228928	0.0151222	R3hdm4	Up				ENSMUSG00000029673.17	2.46031	1.73212	13.581	0.00105703	0.0290705	Auts2	Up			ENSMUSG00000021803.10	7.37871	-0.0598693	11.5138	0.00183633	0.0192075	Cdhr1	Up
ENSMUSG00000035783.9	4.997	1.04557	21.129	8.50204e-05	0.00938988	Acta2	Up				ENSMUSG00000029705.17	-0.674001	8.10416	11.7356	0.00205783	0.0427507	Cux1	Down			ENSMUSG00000021804.6	4.88489	-0.783264	13.479	0.00082662	0.01144	Rgr	Up
ENSMUSG00000035829.13	-1.44609	4.86252	17.2009	0.000321187	0.0176931	Ppp1r26	Down				ENSMUSG00000029716.13	-0.951169	6.19527	12.167	0.00175777	0.0393807	Tfr2	Down			ENSMUSG00000021822.3	2.02033	1.34206	10.9507	0.0024782	0.023229	Plau	Up
ENSMUSG00000035845.17	-2.31288	3.0306	17.1015	0.000327255	0.0178249	Alg12	Down				ENSMUSG00000029720.9	-4.84089	0.343064	14.7912	0.00064336	0.0222805	Gm20605	Down			ENSMUSG00000021848.16	7.75386	0.755448	26.8877	2.18065e-05	0.0013246	Otx2	Up
ENSMUSG00000035863.14	2.28526	4.20046	27.2953	1.89519e-05	0.00467124	Palm	Up				ENSMUSG00000029729.12	-1.27736	6.46061	25.5399	2.95966e-05	0.00413494	Zkscan1	Down			ENSMUSG00000021868.7	-1.25352	4.69719	14.969	0.000663264	0.0100277	Ppif	Down
ENSMUSG00000035877.17	-1.5333	5.69192	33.9934	3.89887e-06	0.00209504	Zhx3	Down				ENSMUSG00000029848.11	4.72114	-0.925154	13.9915	0.00096389	0.0276236	Stra8	Up			ENSMUSG00000021907.13	3.83917	-0.680964	10.1701	0.00360499	0.029439	Msmb	Up
ENSMUSG00000035934.16	3.50134	0.61805	11.2511	0.00202398	0.0434359	Pknox2	Up				ENSMUSG00000029911.14	-1.27703	4.82112	12.0438	0.00183974	0.0401023	Ssbp1	Down			ENSMUSG00000021922.17	3.48947	-0.175002	9.32057	0.00474358	0.0354939	Itih4	Up
ENSMUSG00000035958.3	1.99145	4.08274	21.8251	8.13146e-05	0.0092843	Tdp2	Up				ENSMUSG00000029993.16	-1.74832	4.48565	17.0709	0.000335232	0.0156202	Nfu1	Down			ENSMUSG00000021930.14	-2.28104	2.92735	8.89625	0.00603317	0.0417377	Spryd7	Down
ENSMUSG00000036019.8	-1.90438	4.14645	13.6712	0.0010326	0.0311251	Tmtc2	Down				ENSMUSG00000030043.11	2.48043	2.82966	15.0448	0.000648049	0.0222805	Tacr1	Up			ENSMUSG00000021944.15	6.44187	-0.223768	9.759	0.00407648	0.0321275	Gata4	Up
ENSMUSG00000036036.15	-2.98518	3.78948	26.6529	2.17109e-05	0.00497252	Zfp57	Down				ENSMUSG00000030103.11	1.7458	4.58705	18.6578	0.00020451	0.0120539	Bhlhe40	Up			ENSMUSG00000021950.15	5.29942	0.2034	18.1392	0.000203134	0.00473094	Anxa8	Up
ENSMUSG00000036057.11	-0.964432	6.12616	17.3337	0.000307675	0.0172286	Ptpn23	Down				ENSMUSG00000030104.9	1.56579	5.65414	16.219	0.000438914	0.0181961	Edem1	Up			ENSMUSG00000021978.9	-0.93639	5.97254	10.5492	0.00321252	0.0274592	Extl3	Down
ENSMUSG00000036067.12	2.32192	2.32435	16.1399	0.000454304	0.021021	Slc2a6	Up				ENSMUSG00000030116.14	2.92677	0.405758	13.4782	0.000821009	0.0254613	Mfap5	Up			ENSMUSG00000021986.9	4.06081	2.07816	27.2322	9.27539e-06	0.000834828	Amer2	Up
ENSMUSG00000036172.17	4.55639	0.65706	12.3543	0.00142269	0.0363705	Cd200r3	Up				ENSMUSG00000030249.15	-3.9165	3.86859	15.7667	0.000471664	0.0188375	Abcc9	Down			ENSMUSG00000021991.9	11.6167	0.987851	29.3317	8.82953e-06	0.000808901	Cacna2d3	Up
ENSMUSG00000036197.16	1.52203	5.23346	28.2584	1.48773e-05	0.00411587	Gxylt1	Up				ENSMUSG00000030256.11	4.50171	1.26473	14.7152	0.000604671	0.0214685	Bhlhe41	Up			ENSMUSG00000021996.16	-0.911888	5.151	8.52749	0.00716181	0.0464633	Esd	Down
ENSMUSG00000036242.15	7.42282	1.46809	13.9307	0.00102765	0.0310524	Armh4	Up				ENSMUSG00000030270.11	-2.89889	1.6341	12.1994	0.00152012	0.0362818	Cpne9	Down			ENSMUSG00000022010.19	-0.863706	7.30904	11.3131	0.00240676	0.022812	Tsc22d1	Down
ENSMUSG00000036246.14	1.04284	5.57384	13.5385	0.00107907	0.0317382	Gmip	Up				ENSMUSG00000030279.15	-0.82003	6.59664	10.9895	0.00271736	0.0499858	C2cd5	Down			ENSMUSG00000022018.7	1.63478	3.36055	11.0613	0.00264896	0.0241807	Rgcc	Up
ENSMUSG00000036356.15	-1.45876	6.69356	22.8954	6.00571e-05	0.00829879	Csgalnact1	Down				ENSMUSG00000030287.15	1.54736	6.45375	47.5433	2.62459e-07	0.000244454	Itpr2	Up			ENSMUSG00000022020.15	0.938729	5.02408	9.75402	0.00437323	0.0335983	Naa16	Up
ENSMUSG00000036446.5	6.03254	1.67464	36.7371	9.92784e-07	0.00122587	Lum	Up				ENSMUSG00000030309.16	-1.25328	4.1054	11.2257	0.00249343	0.0479052	Caprin2	Down			ENSMUSG00000022021.14	-0.873565	5.8265	8.63984	0.00683817	0.045128	Diaph3	Down
ENSMUSG00000036478.8	0.939547	6.80311	11.7898	0.0020172	0.0433776	Btg1	Up				ENSMUSG00000030313.15	1.46482	5.89954	27.9013	1.62426e-05	0.00273403	Dennd5b	Up			ENSMUSG00000022026.7	3.64871	2.22441	22.1144	4.09648e-05	0.00184322	Olfm4	Up
ENSMUSG00000036553.16	2.00286	2.67699	11.9288	0.00191245	0.0421433	Sh3tc1	Up				ENSMUSG00000030325.16	3.01105	3.18221	20.4569	0.000121205	0.00893591	Klrb1c	Up			ENSMUSG00000022034.10	1.80041	2.90063	8.91224	0.00606834	0.0419292	Esco2	Up
ENSMUSG00000036555.14	-1.00366	5.45873	11.9916	0.00187399	0.0416049	Iqce	Down				ENSMUSG00000030351.5	7.51975	1.12155	30.1461	6.58886e-06	0.00156022	Tspan11	Up			ENSMUSG00000022053.13	3.06063	0.734476	11.3131	0.00194792	0.0200153	Ebf2	Up
ENSMUSG00000036580.15	-1.09743	5.45744	12.1278	0.00178326	0.0403791	Spg20	Down				ENSMUSG00000030401.16	4.76079	3.31782	17.9682	0.000248614	0.0133706	Rtn2	Up			ENSMUSG00000022054.11	5.94523	-0.950995	22.9437	3.94572e-05	0.00182795	Nefm	Up
ENSMUSG00000036587.13	3.58475	1.9484	13.1211	0.00110692	0.0322518	Fut7	Up				ENSMUSG00000030421.9	-1.1831	5.82653	20.5458	0.0001167	0.00876327	Uri1	Down			ENSMUSG00000022061.8	8.98206	2.52354	18.0821	0.0002474	0.00530008	Nkx3-1	Up
ENSMUSG00000036596.6	10.3399	-0.492928	14.3077	0.000803141	0.028088	Cpz	Up				ENSMUSG00000030468.12	2.76795	4.16528	43.1736	5.97435e-07	0.000362903	Siglecg	Up			ENSMUSG00000022085.4	3.1263	0.106245	9.38512	0.00451352	0.0344299	Pebp4	Up
ENSMUSG00000036606.17	-0.802766	6.64805	13.1634	0.00123056	0.0341264	Plxnb2	Down				ENSMUSG00000030498.15	-3.32942	1.76114	13.7827	0.000871924	0.0263206	Gas2	Down			ENSMUSG00000022091.6	-1.53474	5.17972	21.9499	7.82811e-05	0.00264384	Sorbs3	Down
ENSMUSG00000036611.5	-1.3128	4.36468	11.3473	0.00237997	0.0472981	Eepd1	Down				ENSMUSG00000030509.17	1.0239	4.69141	11.6829	0.00209869	0.0433418	Asb7	Up			ENSMUSG00000022092.11	2.00997	3.18571	17.7065	0.000274902	0.00571101	Ppp3cc	Up
ENSMUSG00000036712.15	0.825979	6.37331	14.8024	0.00070011	0.0261825	Cyld	Up				ENSMUSG00000030519.14	5.25394	-1.11022	15.0705	0.000464539	0.0188118	Apba2	Up			ENSMUSG00000022099.17	2.453	3.41592	14.4653	0.000785198	0.0110546	Dmtn	Up
ENSMUSG00000036768.6	3.37395	4.86871	31.0113	7.72622e-06	0.00304065	Kif15	Up				ENSMUSG00000030541.16	-0.836893	6.10055	12.7375	0.00143135	0.0350217	Idh2	Down			ENSMUSG00000022103.10	2.7084	-0.311304	13.2151	0.000924577	0.0121919	Gfra2	Up
ENSMUSG00000036777.8	3.74379	4.43083	20.6713	0.000175627	0.0131486	Anln	Up				ENSMUSG00000030560.17	1.06067	5.49355	14.2663	0.000839586	0.0258286	Ctsc	Up			ENSMUSG00000022105.6	1.43619	5.42527	17.7853	0.000267213	0.00559706	Rb1	Up
ENSMUSG00000036814.13	3.5946	0.120858	12.629	0.00112237	0.0324315	Slc6a20a	Up				ENSMUSG00000030577.14	4.41469	4.59583	54.6502	7.87751e-08	0.000115849	Cd22	Up			ENSMUSG00000022116.7	5.38036	-0.636829	14.1124	0.000760239	0.0109028	4930449E01Rik	Up
ENSMUSG00000037095.8	2.17997	2.95372	11.1258	0.00259232	0.0495704	Lrg1	Up				ENSMUSG00000030662.10	-0.68604	6.91157	11	0.00270661	0.0498866	Ipo5	Down			ENSMUSG00000022119.15	-0.693752	6.89917	9.77693	0.00433351	0.0334104	Rbm26	Down
ENSMUSG00000037202.6	6.56016	-0.202934	15.1015	0.000453809	0.021021	Prf1	Up				ENSMUSG00000030711.16	1.85732	5.87836	12.7516	0.00177548	0.0394717	Sult1a1	Up			ENSMUSG00000022120.4	-1.2728	4.30114	8.79233	0.00643333	0.0435571	Rnf219	Down
ENSMUSG00000037280.12	-1.36451	6.62622	29.8372	1.0141e-05	0.003328	Galnt6	Down				ENSMUSG00000030717.9	2.67253	5.70728	64.1788	1.79382e-08	4.17691e-05	Nupr1	Up			ENSMUSG00000022126.6	8.78018	-2.24301	12.8322	0.00128351	0.0150206	Acod1	Up
ENSMUSG00000037313.16	2.29449	4.00704	15.59	0.000540313	0.0230847	Tacc3	Up				ENSMUSG00000030724.7	3.4218	4.82625	27.7091	3.10943e-05	0.00427446	Cd19	Up			ENSMUSG00000022148.16	1.07832	6.4572	17.0285	0.000338747	0.00650982	Fyb	Up
ENSMUSG00000037348.15	-1.33652	5.01845	17.6104	0.000282477	0.0164437	Paqr7	Down				ENSMUSG00000030739.18	2.30431	3.01067	13.25	0.00120145	0.0316409	Myh14	Up			ENSMUSG00000022176.11	5.23224	-0.480679	28.8495	4.02228e-06	0.000499514	Rem2	Up
ENSMUSG00000037405.8	-1.46914	4.64751	20.9791	0.00010318	0.0103404	Icam1	Down				ENSMUSG00000030785.8	6.51108	0.0242903	13.8789	0.000966799	0.0276585	Cox6a2	Up			ENSMUSG00000022199.12	-1.49609	4.21009	12.8577	0.00137441	0.0157716	Slc22a17	Down
ENSMUSG00000037411.10	4.11497	1.27248	26.4672	9.65352e-06	0.0032895	Serpine1	Up				ENSMUSG00000030789.9	3.42682	1.10897	11.037	0.00234832	0.0463396	Itgax	Up			ENSMUSG00000022203.7	2.86379	1.07642	14.1819	0.000844205	0.011601	Efs	Up
ENSMUSG00000037465.10	-1.49933	6.00789	20.8948	0.000105484	0.0103419	Klf10	Down				ENSMUSG00000030798.15	1.43906	5.73264	15.4193	0.000570034	0.0208208	Cd37	Up			ENSMUSG00000022216.17	-0.812751	6.40609	9.63851	0.0045765	0.0347396	Psme1	Down
ENSMUSG00000037474.13	2.10006	5.29542	15.962	0.000477807	0.0215337	Dtl	Up				ENSMUSG00000030830.18	3.22133	5.12225	25.8735	4.866e-05	0.00541013	Itgal	Up			ENSMUSG00000022221.14	-1.11153	4.60844	10.3026	0.00353577	0.0291006	Ripk3	Down
ENSMUSG00000037536.14	1.38673	4.28091	13.1798	0.00122542	0.0341148	Fbxo34	Up				ENSMUSG00000030849.18	-2.57741	3.33046	18.9732	0.000185229	0.0112982	Fgfr2	Down			ENSMUSG00000022228.14	-0.926741	5.20013	10.4898	0.0032871	0.0278581	Zscan26	Down
ENSMUSG00000037544.14	3.16147	3.88963	25.7019	2.85238e-05	0.00589039	Dlgap5	Up				ENSMUSG00000030862.13	5.02262	0.69139	26.8447	9.95778e-06	0.00203095	Cpxm2	Up			ENSMUSG00000022237.17	0.9647	4.65523	11.1246	0.00258314	0.0238831	Ankrd33b	Up
ENSMUSG00000037572.17	2.29128	4.83269	23.2644	5.44275e-05	0.00817642	Wdhd1	Up				ENSMUSG00000030889.14	4.16191	0.378699	11.0303	0.00210549	0.0433541	Vwa3a	Up			ENSMUSG00000022240.10	5.57337	1.22199	45.5829	7.04706e-08	7.29292e-05	Ctnnd2	Up
ENSMUSG00000037606.18	-1.62541	3.70659	14.9908	0.000659094	0.0255789	Osbpl5	Down				ENSMUSG00000030895.9	4.87561	1.13208	12.5475	0.00113251	0.03034	Hpx	Up			ENSMUSG00000022246.14	-1.21454	5.821	13.3844	0.00113885	0.013906	Rai14	Down
ENSMUSG00000037613.16	5.85819	0.85792	14.5915	0.000781702	0.0276836	Tnfrsf23	Up				ENSMUSG00000030905.5	5.04937	0.579792	17.8493	0.000180556	0.0111617	Crym	Up			ENSMUSG00000022262.8	2.77102	0.747786	9.96201	0.00373712	0.0302412	Dnah5	Up
ENSMUSG00000037681.13	3.41282	1.52587	11.0138	0.00247635	0.0485913	Esyt3	Up				ENSMUSG00000030972.6	9.28732	-1.0777	11.0823	0.00262536	0.0491675	Acsm5	Up			ENSMUSG00000022270.16	-0.828626	5.56925	8.88488	0.00618826	0.0424117	Retreg1	Down
ENSMUSG00000037706.17	-0.807646	6.37229	13.4041	0.00113085	0.0326428	Cd81	Down				ENSMUSG00000031016.9	-1.18787	5.23734	11.8525	0.0019726	0.0417563	Wee1	Down			ENSMUSG00000022309.9	-1.71934	8.24972	27.265	1.90366e-05	0.00123386	Angpt1	Down
ENSMUSG00000037725.8	2.79124	3.05238	14.1991	0.000832176	0.0286011	Ckap2	Up				ENSMUSG00000031149.7	-5.3497	0.877817	12.0895	0.00172916	0.0389961	Praf2	Down			ENSMUSG00000022311.15	4.28749	0.767131	25.0821	2.38641e-05	0.00139	Csmd3	Up
ENSMUSG00000037742.14	-0.634709	11.306	12.2749	0.00169003	0.0396042	Eef1a1	Down				ENSMUSG00000031155.16	1.56568	4.0783	11.3093	0.0024136	0.0469316	Pim2	Up			ENSMUSG00000022322.8	1.72759	2.33915	8.99383	0.00566827	0.0400764	Shcbp1	Up
ENSMUSG00000037747.9	4.73463	0.998503	11.4846	0.00177122	0.0403352	Phyhipl	Up				ENSMUSG00000031161.15	-1.62252	4.10593	13.5044	0.00109538	0.0297734	Hdac6	Down			ENSMUSG00000022323.11	-1.85642	3.50402	13.8022	0.00098154	0.0126638	Rida	Down
ENSMUSG00000037759.6	4.7907	-0.296499	10.8001	0.00253142	0.0491542	Ptger2	Up				ENSMUSG00000031196.13	-2.34281	3.22663	13.976	0.000909323	0.026802	F8	Down			ENSMUSG00000022332.8	-2.30641	3.91961	28.9329	1.26204e-05	0.00099083	Khdrbs3	Down
ENSMUSG00000037818.16	5.70465	0.980893	15.3729	0.000616972	0.0245242	Abhd18	Up				ENSMUSG00000031262.12	-4.8856	2.17427	16.0144	0.000455207	0.0186228	Cenpi	Down			ENSMUSG00000022335.17	1.68198	3.94533	18.5147	0.000214271	0.00487554	Zfat	Up
ENSMUSG00000037820.15	-1.68581	7.34067	14.5322	0.00101407	0.0310121	Tgm2	Down				ENSMUSG00000031298.15	1.71785	3.75241	16.2568	0.000435319	0.0181007	Adgrg2	Up			ENSMUSG00000022358.7	-2.64765	1.90649	8.86848	0.00573211	0.0403748	Fbxo32	Down
ENSMUSG00000037824.6	-0.740193	6.39418	11.7783	0.00202586	0.0434359	Tspan14	Down				ENSMUSG00000031344.11	5.76726	-0.25195	13.8477	0.00082231	0.0254734	Gabrq	Up			ENSMUSG00000022371.16	4.7135	2.94405	40.9024	5.91137e-07	0.000187699	Col14a1	Up
ENSMUSG00000037846.18	5.18328	1.63656	27.7095	1.28773e-05	0.00378755	Rtkn2	Up				ENSMUSG00000031374.13	2.06884	2.84285	14.5787	0.000740779	0.0239017	Zfp92	Up			ENSMUSG00000022376.8	8.35232	-1.48515	10.667	0.00241785	0.0228796	Adcy8	Up
ENSMUSG00000037902.18	1.90162	5.78842	20.135	0.000131533	0.0111711	Sirpa	Up				ENSMUSG00000031388.14	-1.98309	3.80511	19.7278	0.000149178	0.0102416	Naa10	Down			ENSMUSG00000022378.14	1.1698	6.13962	14.1962	0.000859829	0.0117218	Fam49b	Up
ENSMUSG00000037913.12	3.45442	0.86677	13.3003	0.00100338	0.0309795	Tmem156	Up				ENSMUSG00000031403.14	-1.02566	5.81876	12.0046	0.00186491	0.0404262	Dkc1	Down			ENSMUSG00000022390.11	-1.38113	7.39201	38.2532	1.56649e-06	0.00030035	Zc3h7b	Down
ENSMUSG00000037991.9	4.64674	2.83326	21.021	9.15761e-05	0.00986081	Rmi2	Up				ENSMUSG00000031431.13	1.19236	6.5559	21.5561	8.72956e-05	0.00748225	Tsc22d3	Up			ENSMUSG00000022407.10	-1.1595	5.36653	19.4013	0.000163524	0.0041766	Adsl	Down
ENSMUSG00000038024.17	-0.899739	6.27631	13.7162	0.00101442	0.0310121	Dennd4c	Down				ENSMUSG00000031438.11	4.04091	0.546115	24.6203	2.29795e-05	0.00351332	Rnf128	Up			ENSMUSG00000022416.15	2.79987	3.37531	15.2565	0.000606261	0.00947435	Cacna1i	Up
ENSMUSG00000038042.11	-2.58098	3.86538	19.5108	0.00015806	0.0123366	Ptpdc1	Down				ENSMUSG00000031480.15	-1.64811	4.23754	13.3158	0.00117018	0.0310597	Thsd1	Down			ENSMUSG00000022436.16	-1.89488	3.45364	15.0245	0.000649035	0.00987763	Sh3bp1	Down
ENSMUSG00000038236.8	-1.93987	4.78407	22.3098	7.09254e-05	0.00888703	Hoxa7	Down				ENSMUSG00000031506.11	-1.73	6.08648	37.1968	1.95282e-06	0.000708645	Ptpn7	Down			ENSMUSG00000022440.9	-1.81619	3.1305	9.2001	0.00543994	0.0390351	C1qtnf6	Down
ENSMUSG00000038252.13	2.10073	6.21784	14.7929	0.000986821	0.0308087	Ncapd2	Up				ENSMUSG00000031538.6	4.4044	-0.0140022	12.3794	0.00132189	0.033491	Plat	Up			ENSMUSG00000022441.17	5.38071	-0.0682048	17.8403	0.000168835	0.00426553	Efcab6	Up
ENSMUSG00000038253.6	-1.6595	4.42441	14.1739	0.000868425	0.0289911	Hoxa5	Down				ENSMUSG00000031555.15	1.1505	5.22029	12.9609	0.00132204	0.033491	Adam9	Up			ENSMUSG00000022449.14	4.42323	1.1228	17.2343	0.000241273	0.00519787	Adamts20	Up
ENSMUSG00000038264.8	-1.8624	5.60924	20.1502	0.000130988	0.0111711	Sema7a	Down				ENSMUSG00000031565.18	1.12834	5.27915	11.9688	0.00188971	0.0406796	Fgfr1	Up			ENSMUSG00000022454.17	3.41268	-0.815739	11.0105	0.0022077	0.0217145	Nell2	Up
ENSMUSG00000038267.15	2.63426	3.34889	16.1681	0.000445556	0.0209239	Slc22a23	Up				ENSMUSG00000031618.13	1.14935	4.1368	11.2202	0.00249452	0.0479052	Nr3c2	Up			ENSMUSG00000022463.8	-0.964547	7.84773	25.8459	2.73306e-05	0.00149739	Srebf2	Down
ENSMUSG00000038268.4	-4.49695	2.08528	18.6278	0.000183134	0.0134561	Ovca2	Down				ENSMUSG00000031712.10	-1.52584	3.73003	13.0503	0.00128518	0.0330059	Il15	Down			ENSMUSG00000022464.14	7.05914	-0.604284	11.5278	0.00219854	0.0216537	Slc38a4	Up
ENSMUSG00000038286.11	-3.18357	3.21354	21.2459	8.84551e-05	0.00961717	Bphl	Down				ENSMUSG00000031765.8	3.4941	3.8948	40.7141	9.68138e-07	0.000483066	Mt1	Up			ENSMUSG00000022471.14	-0.890465	5.36819	9.1073	0.00565682	0.0400362	Xrcc6	Down
ENSMUSG00000038301.15	-1.02904	6.05658	12.349	0.00164556	0.039101	Snx10	Down				ENSMUSG00000031766.4	3.81178	1.64843	26.7692	1.3548e-05	0.00239594	Slc12a3	Up			ENSMUSG00000022476.8	-1.06776	4.53278	10.4779	0.00330407	0.0279462	Polr3h	Down
ENSMUSG00000038349.10	-1.42892	5.87111	12.9124	0.00134495	0.0354839	Plcl1	Down				ENSMUSG00000031770.16	1.22119	5.7318	15.9732	0.000475343	0.0188934	Herpud1	Up			ENSMUSG00000022479.15	-1.31351	5.25984	14.2289	0.000851169	0.0116598	Vdr	Down
ENSMUSG00000038374.10	1.29022	4.67611	12.9231	0.00134064	0.0354402	Rbm8a	Up				ENSMUSG00000031786.7	2.74846	1.01779	13.2155	0.000983168	0.0279752	Drc7	Up			ENSMUSG00000022498.16	0.90305	5.44978	12.2951	0.00167785	0.0180665	Txndc11	Up
ENSMUSG00000038375.15	2.58382	3.67622	20.128	0.000132399	0.0112106	Trp53inp2	Up				ENSMUSG00000031790.8	-3.61942	1.85211	13.2334	0.00106672	0.0292794	Mmp15	Down			ENSMUSG00000022500.15	1.26069	4.50778	9.131	0.00560426	0.0397685	Litaf	Up
ENSMUSG00000038393.14	-1.2353	8.71228	27.9217	1.61581e-05	0.00434125	Txnip	Down				ENSMUSG00000031838.8	3.05331	2.46494	11.0246	0.0026737	0.0496402	Ifi30	Up			ENSMUSG00000022504.10	1.60557	4.78774	9.7346	0.00440689	0.0338011	Ciita	Up
ENSMUSG00000038604.9	-1.03188	7.40394	24.2591	4.14774e-05	0.00717179	Ripor1	Down				ENSMUSG00000031870.16	1.42258	4.78482	12.351	0.00164505	0.0379884	Pgr	Up			ENSMUSG00000022508.5	1.72953	3.84644	11.8342	0.00198623	0.02027	Bcl6	Up
ENSMUSG00000038633.5	2.14226	3.87225	23.3292	5.35457e-05	0.0081551	Degs1	Up				ENSMUSG00000031871.9	-6.28856	3.38931	46.9981	1.94905e-07	0.000209463	Cdh5	Down			ENSMUSG00000022512.3	2.48292	1.04684	11.6706	0.0018458	0.0192589	Cldn1	Up
ENSMUSG00000038642.10	1.82035	4.87085	17.028	0.000339211	0.0180907	Ctss	Up				ENSMUSG00000031886.14	2.9071	-0.379342	11.5499	0.00171885	0.0388891	Ces2e	Up			ENSMUSG00000022534.14	3.836	1.31038	16.3966	0.000336928	0.00648378	Mefv	Up
ENSMUSG00000038812.16	-3.55565	4.25944	39.4857	1.0968e-06	0.00122587	Trmt112	Down				ENSMUSG00000031903.7	-1.65152	3.42654	14.103	0.000891753	0.0265317	Pla2g15	Down			ENSMUSG00000022542.7	10.6972	0.283879	15.7648	0.000435619	0.00768439	Sept12	Up
ENSMUSG00000038838.15	-1.10271	5.00876	13.0667	0.00127407	0.0345732	Vars2	Down				ENSMUSG00000031951.8	-2.30279	2.7364	15.326	0.000576211	0.0209642	Tmem231	Down			ENSMUSG00000022544.14	-2.33241	4.27061	31.2695	7.06694e-06	0.000705231	Eef2kmt	Down
ENSMUSG00000038871.5	2.09737	4.33714	15.3	0.000593833	0.0243483	Bpgm	Up				ENSMUSG00000031965.15	5.31411	-0.938034	12.826	0.000991461	0.0280852	Tbx20	Up			ENSMUSG00000022579.10	-6.33993	0.210204	16.7773	0.000307462	0.0061365	Gpihbp1	Down
ENSMUSG00000038900.17	-1.03066	8.14555	23.201	5.52113e-05	0.00824982	Rpl12	Down				ENSMUSG00000032018.14	-1.67456	3.70871	13.8853	0.000959548	0.0275569	Sc5d	Down			ENSMUSG00000022582.4	5.08116	1.70322	30.9837	4.01128e-06	0.000499514	Ly6g	Up
ENSMUSG00000038943.16	3.29364	4.54606	22.8953	6.042e-05	0.00829879	Prc1	Up				ENSMUSG00000032034.6	3.75795	1.77069	17.6647	0.000246405	0.0133706	Kcnj5	Up			ENSMUSG00000022584.14	3.24158	3.49024	9.4654	0.00724681	0.0467861	Ly6c2	Up
ENSMUSG00000038976.12	-0.708295	8.36623	15.393	0.000574956	0.0239131	Ppp1r9b	Down				ENSMUSG00000032035.16	1.40711	5.99901	19.8831	0.000141631	0.00985111	Ets1	Up			ENSMUSG00000022586.11	4.72756	-0.691594	13.786	0.000753998	0.0108431	Ly6i	Up
ENSMUSG00000039018.15	-2.47444	3.40682	30.1885	9.17869e-06	0.00328809	Mtg1	Down				ENSMUSG00000032053.8	4.84732	4.69039	65.5972	1.5054e-08	4.17691e-05	Pou2af1	Up			ENSMUSG00000022587.14	0.68	7.64269	10.5204	0.0032476	0.0276323	Ly6e	Up
ENSMUSG00000039058.11	-3.33906	1.83436	13.9874	0.000825902	0.0285611	Ak5	Down				ENSMUSG00000032089.16	2.41857	3.72875	17.3492	0.000307002	0.0148528	Il10ra	Up			ENSMUSG00000022615.7	-4.65836	1.78909	13.5617	0.00102733	0.0130659	Tymp	Down
ENSMUSG00000039167.12	-2.06854	8.31311	45.7102	3.66283e-07	0.00122587	Adgrl4	Down				ENSMUSG00000032094.8	4.59847	1.08225	17.1675	0.000209586	0.012226	Cd3d	Up			ENSMUSG00000022623.17	-0.835225	7.78223	8.53855	0.00712767	0.0463921	Shank3	Down
ENSMUSG00000039168.15	1.72422	4.83607	17.9311	0.000255712	0.0158021	Dap	Up				ENSMUSG00000032113.16	-1.86866	3.03177	13.9592	0.000935658	0.0271487	Chek1	Down			ENSMUSG00000022651.6	3.54475	4.86947	11.1138	0.00427525	0.0331849	Retnlg	Up
ENSMUSG00000039187.16	3.19096	3.44288	27.4368	1.73838e-05	0.00449757	Fanci	Up				ENSMUSG00000032128.15	2.75217	4.00902	12.4379	0.00197752	0.0417999	Robo3	Up			ENSMUSG00000022652.7	3.33234	0.33434	12.4259	0.00131696	0.015269	Morc1	Up
ENSMUSG00000039304.11	-2.07311	5.69183	35.3591	2.89879e-06	0.00182606	Tnfsf10	Down				ENSMUSG00000032186.15	2.16902	2.07172	11.1279	0.00258998	0.0489633	Tmod2	Up			ENSMUSG00000022657.9	-2.89946	2.08121	12.98	0.00116276	0.0141014	Cd96	Down
ENSMUSG00000039313.14	3.69933	0.47359	11.9338	0.0014332	0.0364389	Minar1	Up				ENSMUSG00000032220.10	1.79187	4.67711	28.1969	1.51101e-05	0.00262241	Myo1e	Up			ENSMUSG00000022658.10	7.51021	-0.859166	24.5832	2.19663e-05	0.00132617	Tagln3	Up
ENSMUSG00000039356.15	-1.7646	4.37443	17.4474	0.00029775	0.0169035	Exosc2	Down				ENSMUSG00000032344.17	-1.89771	3.29284	11.4684	0.00227803	0.0453821	Cgas	Down			ENSMUSG00000022663.3	1.18048	4.81003	11.3477	0.00237633	0.0226639	Atg3	Up
ENSMUSG00000039396.11	3.37163	3.51168	16.9869	0.000340911	0.0181098	Neil3	Up				ENSMUSG00000032360.16	3.13932	-0.204737	11.0105	0.00215019	0.0437609	Hcrtr2	Up			ENSMUSG00000022665.15	3.79816	2.4279	45.4456	2.5862e-07	0.000122481	Ccdc80	Up
ENSMUSG00000039452.6	4.70929	0.36244	11.5964	0.00210796	0.044253	Snx22	Up				ENSMUSG00000032397.7	-2.62489	3.98244	19.5007	0.000157572	0.0103543	Tipin	Down			ENSMUSG00000022696.17	2.85227	2.22361	17.7355	0.000274494	0.00570678	Sidt1	Up
ENSMUSG00000039458.15	-0.991959	5.60579	13.8075	0.000982994	0.0307579	Mtmr12	Down				ENSMUSG00000032481.17	-1.00137	7.43665	27.3105	1.88206e-05	0.00307289	Smarcc1	Down			ENSMUSG00000022722.18	-2.104	2.07317	9.98089	0.00378481	0.0304699	Arl6	Down
ENSMUSG00000039497.8	2.47874	1.97918	13.1895	0.00120969	0.0338468	Dse	Up				ENSMUSG00000032501.9	1.30657	5.11485	14.1801	0.000864716	0.0262629	Trib1	Up			ENSMUSG00000022723.16	0.954342	5.03517	11.0839	0.00262275	0.0240483	Crybg3	Up
ENSMUSG00000039519.6	-5.26647	2.16841	13.8186	0.000957021	0.0304613	Cyp7b1	Down				ENSMUSG00000032523.11	3.38852	-0.0671999	12.791	0.00112775	0.0302705	Hhatl	Up			ENSMUSG00000022738.7	6.86611	-0.528445	14.6553	0.000485962	0.00823517	Gsc2	Up
ENSMUSG00000039542.16	3.38951	3.51529	24.0692	4.36473e-05	0.00729592	Ncam1	Up				ENSMUSG00000032527.13	-1.87919	3.79824	17.3274	0.000309808	0.0148996	Pccb	Down			ENSMUSG00000022751.9	-1.6071	3.15619	10.3847	0.00342245	0.0284913	Nit2	Down
ENSMUSG00000039578.17	-2.24202	3.99809	14.8694	0.000679462	0.0258307	Ccser1	Down				ENSMUSG00000032531.15	1.79226	5.30589	31.5692	6.75149e-06	0.00157208	Amotl2	Up			ENSMUSG00000022765.10	1.21679	4.35341	11.6441	0.0021292	0.0211572	Snap29	Up
ENSMUSG00000039623.13	-1.15771	4.57328	11.521	0.00222963	0.0458175	Ap5z1	Down				ENSMUSG00000032554.15	-1.74584	4.28573	19.3862	0.000164629	0.0105265	Trf	Down			ENSMUSG00000022769.9	2.40113	3.28187	23.0503	5.79327e-05	0.00220296	Sdf2l1	Up
ENSMUSG00000039735.16	-1.34336	6.67532	20.3444	0.000123719	0.0110094	Fnbp1l	Down				ENSMUSG00000032555.10	-1.33407	6.73525	18.0352	0.000247304	0.0133706	Topbp1	Down			ENSMUSG00000022771.17	-0.757655	5.63716	9.28099	0.00527558	0.0382486	Ppil2	Down
ENSMUSG00000039748.11	3.83889	4.11413	32.2242	4.98104e-06	0.00248536	Exo1	Up				ENSMUSG00000032575.16	1.28355	4.55674	12.2027	0.00173546	0.0390122	Manf	Up			ENSMUSG00000022793.17	-1.82125	4.56651	27.2702	1.91112e-05	0.00123386	B4galt4	Down
ENSMUSG00000039787.13	2.7588	3.34253	20.588	0.000114489	0.0106635	Cercam	Up				ENSMUSG00000032589.14	-1.66199	3.67355	11.5292	0.00222764	0.0446839	Bsn	Down			ENSMUSG00000022797.16	1.71915	5.51679	15.6689	0.000525162	0.00868255	Tfrc	Up
ENSMUSG00000039835.16	-1.68417	3.71051	11.5089	0.00224059	0.0458993	Nhsl1	Down				ENSMUSG00000032623.9	8.91902	0.310876	15.3371	0.000627726	0.0219461	Oas1d	Up			ENSMUSG00000022800.14	-0.961185	4.73191	11.2831	0.0024363	0.0229984	Fyttd1	Down
ENSMUSG00000039853.18	-1.50538	4.70614	17.907	0.000257708	0.0158261	Trim14	Down				ENSMUSG00000032625.14	-3.20088	2.19058	14.4922	0.000690536	0.0229156	Thsd7a	Down			ENSMUSG00000022809.4	6.01768	-0.716992	12.5343	0.00140837	0.0160492	Nr1i2	Up
ENSMUSG00000039942.15	-1.16173	5.26922	11.8813	0.00195119	0.0425755	Ptger4	Down				ENSMUSG00000032661.9	-1.72564	4.35561	17.243	0.000317534	0.0151151	Oas3	Down			ENSMUSG00000022811.17	-0.606373	6.69771	8.71163	0.00663984	0.0443959	Zfp148	Down
ENSMUSG00000039952.15	-1.06062	6.03653	16.4409	0.000408615	0.0200307	Dag1	Down				ENSMUSG00000032690.16	-2.92041	2.73476	23.7045	4.43267e-05	0.00513932	Oas2	Down			ENSMUSG00000022818.13	9.59177	-0.994348	16.7634	0.000238326	0.00517028	Cyp2ab1	Up
ENSMUSG00000039976.4	-1.14957	5.15544	12.2061	0.00173436	0.0399848	Tbc1d16	Down				ENSMUSG00000032719.4	3.86766	1.91174	26.9647	1.52399e-05	0.00262859	Sbspon	Up			ENSMUSG00000022824.12	-1.06551	7.25314	14.4581	0.000786451	0.011065	Muc13	Down
ENSMUSG00000039988.14	1.04805	5.10836	13.0011	0.00130352	0.0349083	Ankrd13c	Up				ENSMUSG00000032773.9	3.67156	1.50752	12.5095	0.00148038	0.0357401	Chrm1	Up			ENSMUSG00000022837.14	-1.29848	4.45395	10.3296	0.00349908	0.0289264	Iqcb1	Down
ENSMUSG00000039994.15	2.19477	5.09641	22.9585	5.91572e-05	0.00829879	Timeless	Up				ENSMUSG00000032816.15	-1.84847	4.14731	13.8639	0.000967088	0.0276585	Igdcc4	Down			ENSMUSG00000022849.5	1.64234	2.97513	10.8075	0.00291889	0.0257888	Hspbap1	Up
ENSMUSG00000040006.13	-2.2271	2.74993	12.0381	0.0018281	0.0411279	Ginm1	Down				ENSMUSG00000032826.19	3.04235	3.74246	16.8028	0.000406412	0.0175517	Ank2	Up			ENSMUSG00000022863.15	-1.46644	3.46962	10.7893	0.00293842	0.0258763	Btg3	Down
ENSMUSG00000040010.10	1.47738	4.91599	15.4173	0.00057066	0.0238939	Slc7a5	Up				ENSMUSG00000032911.6	3.54945	0.853273	24.9759	1.89155e-05	0.00307289	Cspg4	Up			ENSMUSG00000022865.14	-1.93361	2.4395	11.1543	0.00251463	0.0234682	Cxadr	Down
ENSMUSG00000040016.16	-2.19866	4.75199	22.8268	6.14592e-05	0.00835626	Ptger3	Down				ENSMUSG00000032925.16	5.3634	1.34345	25.5793	2.34907e-05	0.00354109	Itgbl1	Up			ENSMUSG00000022877.9	6.03481	-1.70092	9.32824	0.00457994	0.0347563	Hrg	Up
ENSMUSG00000040025.17	-0.909458	6.21624	11.317	0.00240341	0.0476284	Ythdf2	Down				ENSMUSG00000033054.7	-1.46437	5.18474	28.0746	1.55835e-05	0.00265509	Npat	Down			ENSMUSG00000022878.5	-2.84725	1.86319	9.24482	0.005073	0.0372535	Adipoq	Down
ENSMUSG00000040139.14	2.61723	2.09015	11.1281	0.00246082	0.0484568	9430038I01Rik	Up				ENSMUSG00000033111.16	-1.78803	3.26795	13.3771	0.00113503	0.0303783	3830406C13Rik	Down			ENSMUSG00000022885.16	2.91913	4.14463	30.9504	7.84543e-06	0.000758442	St6gal1	Up
ENSMUSG00000040164.3	-2.63993	2.42745	11.238	0.00231605	0.0467007	Kcns1	Down				ENSMUSG00000033177.13	3.02657	-0.0906147	12.9537	0.00102478	0.0286345	Tmprss7	Up			ENSMUSG00000022894.6	-2.77915	3.144	23.2597	5.37426e-05	0.00212423	Adamts5	Down
ENSMUSG00000040174.14	-1.54047	3.85845	14.281	0.000837471	0.0286523	Alkbh3	Down				ENSMUSG00000033207.7	-1.56308	4.63362	24.2261	4.15037e-05	0.00502033	Mamdc2	Down			ENSMUSG00000022935.16	5.01559	-0.422197	12.2622	0.00131869	0.015269	Grik1	Up
ENSMUSG00000040264.10	4.68911	-0.622499	14.5378	0.000822522	0.0285148	Gbp2b	Up				ENSMUSG00000033249.10	2.02117	1.80218	11.1049	0.00253872	0.0484873	Hsf4	Up			ENSMUSG00000022940.17	-1.40381	2.92346	8.95201	0.00600974	0.0416546	Pigp	Down
ENSMUSG00000040274.11	1.02218	7.70784	14.1904	0.000861525	0.0288988	Cdk6	Up				ENSMUSG00000033327.18	3.97786	4.3985	13.4606	0.00219627	0.0441498	Tnxb	Up			ENSMUSG00000022945.12	-1.07513	5.14623	10.7594	0.00296596	0.0260496	Chaf1b	Down
ENSMUSG00000040322.10	1.62622	4.69068	15.1265	0.000628867	0.0247839	Slc25a24	Up				ENSMUSG00000033361.13	3.19399	1.51035	21.9903	5.10992e-05	0.00544537	Prrg3	Up			ENSMUSG00000022987.12	5.68899	0.649839	23.2212	2.81198e-05	0.00152221	Zfp641	Up
ENSMUSG00000040327.16	-1.58878	6.59648	34.7642	3.2884e-06	0.00191426	Cul9	Down				ENSMUSG00000033450.8	2.40083	2.79294	30.9982	7.58848e-06	0.0016963	Tagap	Up			ENSMUSG00000023011.8	6.02958	0.257638	22.928	3.57146e-05	0.00172026	Faim2	Up
ENSMUSG00000040415.15	-1.44996	6.26516	19.1125	0.000178177	0.0131908	Dtx3	Down				ENSMUSG00000033470.12	1.65279	5.34462	14.8104	0.000698576	0.0231275	Cysltr2	Up			ENSMUSG00000023018.5	-1.16348	5.08756	17.8064	0.000265731	0.00558275	Smarcd1	Down
ENSMUSG00000040451.18	-1.03469	7.26642	22.1269	7.43225e-05	0.00902921	Sgms1	Down				ENSMUSG00000033544.6	2.43633	2.72157	17.0221	0.000343089	0.0159246	Angptl1	Up			ENSMUSG00000023036.14	-3.22651	1.89087	12.7338	0.00127756	0.0149906	Pcdhgc4	Down
ENSMUSG00000040466.16	1.65672	4.10282	14.4053	0.000802016	0.028088	Blvrb	Up				ENSMUSG00000033610.16	-2.36542	4.59242	39.5046	1.22509e-06	0.000580196	Pank1	Down			ENSMUSG00000023046.6	3.82508	2.66197	33.423	2.51273e-06	0.000377476	Igfbp6	Up
ENSMUSG00000040473.15	4.83366	0.944022	13.2447	0.000990542	0.0308405	Cfap69	Up				ENSMUSG00000033618.7	-3.08311	1.93139	14.0199	0.000796556	0.0250929	Map3k13	Down			ENSMUSG00000023050.9	-1.1886	4.63972	14.1985	0.000860405	0.0117218	Map3k12	Down
ENSMUSG00000040483.15	-1.98144	3.68508	18.7454	0.000199134	0.0141944	Xaf1	Down				ENSMUSG00000033737.14	5.02133	0.0869995	12.2498	0.00148679	0.0358446	Fndc3c1	Up			ENSMUSG00000023057.5	3.83669	2.3073	20.1408	0.000130404	0.00366574	Fabp2	Up
ENSMUSG00000040520.7	1.252	4.28486	11.1399	0.00256959	0.0493468	Manea	Up				ENSMUSG00000033777.4	6.00594	2.33742	16.4162	0.000351676	0.0162127	Tlr13	Up			ENSMUSG00000023064.4	7.14231	-0.73099	29.4899	1.31181e-05	0.000996049	Sncg	Up
ENSMUSG00000040522.5	7.13195	0.951226	22.4757	4.59111e-05	0.00745841	Tlr8	Up				ENSMUSG00000033854.10	3.26188	0.827588	19.1884	0.000155741	0.0102995	Kcnk10	Up			ENSMUSG00000023067.14	1.89006	2.57315	10.3159	0.00353108	0.0290705	Cdkn1a	Up
ENSMUSG00000040537.17	-1.51777	5.62696	12.0441	0.0018387	0.0412666	Adam22	Down				ENSMUSG00000033902.12	1.20557	5.17788	19.3902	0.000163977	0.0105088	Mapkbp1	Up			ENSMUSG00000023079.14	-1.50726	5.44565	20.3577	0.000123341	0.00354204	Gtf2ird1	Down
ENSMUSG00000040560.10	1.2931	4.95188	17.1671	0.000324386	0.0177378	Wdr7	Up				ENSMUSG00000033918.16	-1.27407	4.26529	11.4614	0.00228031	0.0453821	Parl	Down			ENSMUSG00000023083.7	8.2616	-1.20759	8.83144	0.00540943	0.0388961	H2-M10.2	Up
ENSMUSG00000040562.12	-3.81853	2.9938	28.9934	9.50768e-06	0.0032895	Gstm2	Down				ENSMUSG00000034041.5	-0.804271	5.73185	11.1209	0.00258655	0.0489633	Lyl1	Down			ENSMUSG00000023132.8	8.54068	-1.97072	8.35916	0.00714505	0.046408	Gzma	Up
ENSMUSG00000040584.8	-1.80226	3.9007	20.8438	0.000107373	0.0103814	Abcb1a	Down				ENSMUSG00000034156.16	1.9856	3.97027	17.787	0.000267357	0.0140423	Tspoap1	Up			ENSMUSG00000023191.9	-1.77425	5.61422	14.0291	0.000911194	0.0120838	P3h3	Down
ENSMUSG00000040661.6	-0.78608	6.20771	12.8454	0.00137726	0.0358987	Rad54l2	Down				ENSMUSG00000034175.13	-1.98574	3.24476	14.1553	0.000866768	0.0262967	Rhbdd3	Down			ENSMUSG00000023192.12	7.11495	-1.11465	21.4086	7.0676e-05	0.00246854	Grm2	Up
ENSMUSG00000040712.16	-0.911986	5.84081	12.117	0.00178988	0.0404634	Camta2	Down				ENSMUSG00000034282.3	1.98101	3.82855	26.183	2.51509e-05	0.00373371	Evpl	Up			ENSMUSG00000023243.9	-1.98626	5.59215	33.4309	4.43348e-06	0.000536278	Kcnk5	Down
ENSMUSG00000040717.6	3.01684	1.86534	11.9078	0.00172077	0.0397991	Il17rd	Up				ENSMUSG00000034311.3	-3.50668	3.77662	14.7782	0.000656746	0.0224167	Kif4	Down			ENSMUSG00000023272.4	1.68281	4.67384	20.433	0.000120609	0.00348866	Creld2	Up
ENSMUSG00000040729.8	-2.89029	3.55546	22.8902	5.73707e-05	0.00829879	Cep126	Down				ENSMUSG00000034317.14	-1.72016	4.14375	16.8907	0.000355055	0.0162906	Trim59	Down			ENSMUSG00000023333.8	5.02798	0.338979	14.4084	0.000613039	0.00955356	Gcm1	Up
ENSMUSG00000040732.20	-1.44232	7.26683	34.1238	3.78446e-06	0.00207344	Erg	Down				ENSMUSG00000034329.16	-2.20586	3.32899	13.9767	0.000926051	0.0270384	Brip1	Down			ENSMUSG00000023336.6	9.39301	-0.941579	11.5702	0.00225944	0.022006	Wfdc1	Up
ENSMUSG00000040740.7	-3.79251	2.41234	16.8849	0.000312341	0.0173853	Slc25a34	Down				ENSMUSG00000034336.3	3.48905	-1.57336	12.1106	0.00130184	0.0332202	Ina	Up			ENSMUSG00000023473.13	5.67071	-0.0447699	23.7619	3.50601e-05	0.00170369	Celsr3	Up
ENSMUSG00000040797.16	3.96058	0.599178	14.1465	0.000600848	0.0244025	Iqsec3	Up				ENSMUSG00000034353.14	-1.5699	4.84596	14.0395	0.000908343	0.0268014	Ramp1	Down			ENSMUSG00000023484.14	8.12089	-2.00411	9.05689	0.00459221	0.0347906	Prph	Up
ENSMUSG00000040818.10	1.37992	4.48054	19.9424	0.000139432	0.0115181	Dennd6a	Up				ENSMUSG00000034416.18	3.92487	0.749239	29.221	5.46316e-06	0.00139428	Pkd1l2	Up			ENSMUSG00000023809.10	2.98227	3.02498	17.4131	0.000302066	0.00606782	Rps6ka2	Up
ENSMUSG00000040841.5	-1.91232	4.35841	12.9944	0.00130897	0.0349669	Six5	Down				ENSMUSG00000034456.15	6.13611	0.444829	15.4805	0.000506282	0.0193788	Uroc1	Up			ENSMUSG00000023828.3	-1.57643	4.40517	13.3908	0.00113967	0.013906	Slc22a3	Down
ENSMUSG00000040852.6	3.66275	2.30891	13.865	0.000887989	0.0294275	Plekhh2	Up				ENSMUSG00000034472.13	3.77927	0.594513	12.387	0.00130842	0.0333271	Rasd2	Up			ENSMUSG00000023861.17	1.51647	2.71755	9.88134	0.00417248	0.0326576	Mpc1	Up
ENSMUSG00000040896.16	-2.90722	2.80659	14.1531	0.000849628	0.028811	Kcnd3	Down				ENSMUSG00000034634.7	3.15871	2.46498	16.4315	0.000395748	0.0172439	Ly6d	Up			ENSMUSG00000023886.10	7.03626	2.73738	26.391	2.08361e-05	0.00129378	Smoc2	Up
ENSMUSG00000040899.14	2.38803	1.11069	10.8809	0.00261623	0.0496622	Ccr6	Up				ENSMUSG00000034675.17	3.05894	1.9629	20.9252	0.000105513	0.00824383	Dbn1	Up			ENSMUSG00000023903.8	3.15437	3.30524	10.9964	0.00351961	0.0290298	Mmp25	Up
ENSMUSG00000041064.13	3.98267	1.73717	13.9638	0.000837767	0.0286523	Pif1	Up				ENSMUSG00000034764.15	-4.20298	1.63042	12.3077	0.00155044	0.0365898	1700006J14Rik	Down			ENSMUSG00000023911.12	-4.23063	1.94327	20.1152	0.000110553	0.00327096	Flywch2	Down
ENSMUSG00000041135.15	-1.74503	3.18948	13.0513	0.00128008	0.0345919	Ripk2	Down				ENSMUSG00000034792.8	-1.45798	4.5408	17.1523	0.000326511	0.0153592	Gna15	Down			ENSMUSG00000023912.10	-1.23276	4.41149	12.2606	0.00170179	0.0182259	Slc25a27	Down
ENSMUSG00000041147.10	1.53491	5.59002	11.1479	0.00256124	0.049322	Brca2	Up				ENSMUSG00000034833.10	2.41457	2.88207	20.7555	0.000108735	0.00836987	Tespa1	Up			ENSMUSG00000023913.17	3.89934	1.76487	18.4357	0.000172035	0.00428813	Pla2g7	Up
ENSMUSG00000041237.12	5.5091	2.18485	19.4595	0.000141079	0.0115181	Pklr	Up				ENSMUSG00000034845.6	-4.97091	3.42625	41.3216	5.32326e-07	0.000338051	Plvap	Down			ENSMUSG00000023926.8	2.68975	2.17853	13.666	0.000984108	0.0126835	Rhag	Up
ENSMUSG00000041272.11	-1.91096	5.49723	20.6339	0.0001138	0.0106348	Tox	Down				ENSMUSG00000034880.7	-2.98553	2.6509	13.9396	0.000887843	0.0265317	Mrpl34	Down			ENSMUSG00000023927.15	1.50002	4.99331	15.6031	0.000536626	0.00876865	Satb1	Up
ENSMUSG00000041308.6	2.08671	3.2185	12.1938	0.00174711	0.0401463	Sntb2	Up				ENSMUSG00000034911.8	-3.85143	2.51636	11.7585	0.00185674	0.040343	Ushbp1	Down			ENSMUSG00000023944.14	-0.538592	10.3306	9.79285	0.0043064	0.0333045	Hsp90ab1
ENSMUSG00000041324.14	2.98357	3.20457	23.6295	4.8786e-05	0.00770158	Inhba	Up				ENSMUSG00000034951.10	-1.53493	4.05132	14.6033	0.000751109	0.0241235	Cog7	Down			ENSMUSG00000023959.10	-1.96474	3.83102	11.4789	0.00226543	0.0220457	Clic5	Down
ENSMUSG00000041329.13	2.57208	2.93752	11.8086	0.00200368	0.0431978	Atp1b2	Up				ENSMUSG00000035112.17	2.40838	2.64945	11.12	0.00260086	0.0489769	Wnk4	Up			ENSMUSG00000023990.18	1.32505	4.19745	11.9951	0.00187184	0.0194507	Tfeb	Up
ENSMUSG00000041362.17	-1.52803	3.59678	11.0822	0.00262656	0.0497231	Shtn1	Down				ENSMUSG00000035173.14	0.995294	5.0881	11.6396	0.00213224	0.0436105	Ccdc186	Up			ENSMUSG00000023995.12	2.71396	-0.127905	10.7055	0.0029511	0.0259552	Tspo2	Up
ENSMUSG00000041372.10	4.34766	0.842583	15.1295	0.000403344	0.019877	B4galnt3	Up				ENSMUSG00000035186.6	-9.41783	0.081234	12.2339	0.00176211	0.0394116	Ubd	Down			ENSMUSG00000024006.17	0.836056	6.28405	9.65551	0.00454576	0.0345901	Stk38	Up
ENSMUSG00000041378.2	-3.44242	3.407	33.121	4.42494e-06	0.00227395	Cldn5	Down				ENSMUSG00000035234.18	-1.4718	3.63789	13.7223	0.00101576	0.0284679	Abraxas1	Down			ENSMUSG00000024008.16	2.90499	1.64554	9.85242	0.00422017	0.0329386	Cpne5	Up
ENSMUSG00000041431.16	2.8673	3.2825	14.2575	0.000842633	0.0286782	Ccnb1	Up				ENSMUSG00000035268.14	1.14903	4.64359	13.8972	0.000953097	0.0274268	Pkig	Up			ENSMUSG00000024011.17	3.43234	4.13315	15.1355	0.00110069	0.0136704	Pi16	Up
ENSMUSG00000041498.13	3.67738	3.87591	20.0119	0.000135418	0.0113971	Kif14	Up				ENSMUSG00000035279.8	5.1632	2.34823	19.6747	0.000121116	0.00893591	Ssc5d	Up			ENSMUSG00000024027.8	3.75981	0.0112317	12.7207	0.00110435	0.0136842	Glp1r	Up
ENSMUSG00000041506.15	-1.6437	4.04591	15.2388	0.000606805	0.024411	Rrp9	Down				ENSMUSG00000035356.17	1.23756	7.43671	13.3099	0.00116875	0.0310597	Nfkbiz	Up			ENSMUSG00000024030.7	-0.90308	5.99155	11.3061	0.00241328	0.0228505	Abcg1	Down
ENSMUSG00000041566.3	5.53033	0.83595	12.9068	0.00135692	0.035629	Tssk1	Up				ENSMUSG00000035455.12	-3.75698	3.5029	29.3401	9.90451e-06	0.00203095	Fignl1	Down			ENSMUSG00000024033.10	3.48104	0.271044	15.2926	0.00043833	0.00771294	Rsph1	Up
ENSMUSG00000041577.5	2.42586	3.76715	28.3695	1.45938e-05	0.00407779	Prelp	Up				ENSMUSG00000035459.18	-3.04979	5.24248	15.8191	0.000839664	0.0258286	Stab2	Down			ENSMUSG00000024034.13	1.99237	1.04542	11.5347	0.00212514	0.0211319	Tmprss3	Up
ENSMUSG00000041624.10	-5.00195	2.0115	14.3179	0.000757977	0.0272276	Gucy1a2	Down				ENSMUSG00000035578.16	2.82875	1.36386	22.5895	6.08273e-05	0.00582067	Iqcg	Up			ENSMUSG00000024039.15	2.42978	2.01896	10.942	0.00273816	0.0247125	Cbs	Up
ENSMUSG00000041629.7	1.69755	3.71593	12.7433	0.00143203	0.0364389	Fam104a	Up				ENSMUSG00000035615.12	3.48334	0.157957	11.3573	0.00184209	0.0401023	Frmpd1	Up			ENSMUSG00000024053.11	2.35845	4.6164	12.8497	0.00182404	0.0191526	Emilin2	Up
ENSMUSG00000041642.18	0.776552	7.23006	12.6505	0.00147633	0.0370967	Kif21b	Up				ENSMUSG00000035673.10	1.16323	7.81196	19.5814	0.000154847	0.0102995	Sbno2	Up			ENSMUSG00000024064.14	6.54605	0.447647	35.9328	8.25121e-07	0.000221688	Galnt14	Up
ENSMUSG00000041653.5	-6.443	-0.619676	12.4496	0.00120076	0.0337883	Pnpla3	Down				ENSMUSG00000035799.6	3.04457	0.30097	11.5864	0.00186043	0.0403917	Twist1	Up			ENSMUSG00000024066.9	2.43186	5.06465	15.1559	0.000884513	0.0118481	Xdh	Up
ENSMUSG00000041658.12	-2.23153	3.85912	14.0559	0.000904162	0.0296875	Rragb	Down				ENSMUSG00000035958.3	-1.68366	4.08274	16.6618	0.000382012	0.016827	Tdp2	Down			ENSMUSG00000024074.8	-1.26593	5.88268	14.9684	0.000662353	0.0100239	Crim1	Down
ENSMUSG00000041679.9	3.81038	3.50937	21.6997	8.03639e-05	0.0092843	Lrrc29	Up				ENSMUSG00000036091.8	-9.56361	0.900744	11.2351	0.00267135	0.0496402	Hyal3	Down			ENSMUSG00000024079.4	-0.790016	5.74081	8.98708	0.00593734	0.0413409	Eif2ak2	Down
ENSMUSG00000041754.5	10.6939	-0.631394	11.712	0.0021645	0.0449817	Trem3	Up				ENSMUSG00000036144.6	10.503	0.127545	23.8813	3.34026e-05	0.00436138	Meox2	Up			ENSMUSG00000024085.13	1.00551	5.4722	10.6456	0.00309603	0.0268496	Man2a1	Up
ENSMUSG00000041797.7	2.39422	2.04527	11.3343	0.00236626	0.0471262	Abca9	Up				ENSMUSG00000036192.15	3.03453	2.62845	18.0501	0.000242634	0.0132675	Rorb	Up			ENSMUSG00000024087.4	-2.51784	3.62402	13.0588	0.00127911	0.0149983	Cyp1b1	Down
ENSMUSG00000041859.10	1.46662	6.59592	14.3819	0.000807183	0.0281577	Mcm3	Up				ENSMUSG00000036218.16	3.18619	1.65858	16.1491	0.000386999	0.0169757	Pdzrn4	Up			ENSMUSG00000024105.3	9.22447	-1.33967	9.85156	0.00423978	0.0330178	Themis3	Up
ENSMUSG00000042010.16	-2.15489	4.13018	17.4214	0.000299462	0.0169042	Acacb	Down				ENSMUSG00000036422.10	6.14124	0.763238	21.7098	5.31573e-05	0.00549931	Pcdh8	Up			ENSMUSG00000024112.16	6.77207	4.49454	74.3535	2.3204e-09	9.83599e-06	Cacna1h	Up
ENSMUSG00000042111.9	3.45122	3.61507	40.0759	1.00403e-06	0.00122587	Ccdc115	Up				ENSMUSG00000036452.18	1.3235	5.6554	20.537	0.000116968	0.00876327	Arhgap26	Up			ENSMUSG00000024122.16	0.923648	6.19167	15.8871	0.000488841	0.00826328	Pdpk1	Up
ENSMUSG00000042195.9	-2.34758	3.1407	18.8919	0.00018396	0.0134561	Slc35f2	Down				ENSMUSG00000036469.16	4.31068	3.42168	31.5856	6.73631e-06	0.00157208	March1	Up			ENSMUSG00000024124.10	4.67058	-0.691535	16.7081	0.000325307	0.0063299	Prss30	Up
ENSMUSG00000042210.17	-3.13915	3.40519	24.0979	4.13091e-05	0.00717179	Abhd14a	Down				ENSMUSG00000036492.12	2.74544	1.97399	16.428	0.000393542	0.0172356	Rnf39	Up			ENSMUSG00000024140.10	-1.37685	5.2946	17.1651	0.000324555	0.00631967	Epas1	Down
ENSMUSG00000042249.11	-0.924071	6.18057	12.1276	0.00178296	0.0403791	Grk3	Down				ENSMUSG00000036526.8	3.5095	4.03925	42.5464	6.70857e-07	0.000390523	Card11	Up			ENSMUSG00000024151.13	-0.981401	5.80478	13.0482	0.00128188	0.0150118	Msh2	Down
ENSMUSG00000042284.10	3.46312	3.87003	29.3617	1.14009e-05	0.0035396	Itga1	Up				ENSMUSG00000036587.13	-3.43397	1.9484	13.3653	0.0010126	0.0284399	Fut7	Down			ENSMUSG00000024155.8	3.96153	1.0963	13.3011	0.00106256	0.0133679	Meiob	Up
ENSMUSG00000042323.17	0.916246	7.07906	12.8385	0.00138056	0.0359169	Pbrm1	Up				ENSMUSG00000036594.15	2.66043	6.03332	29.5574	1.34329e-05	0.00239594	H2-Aa	Up			ENSMUSG00000024164.15	2.73199	6.19174	11.3188	0.00475556	0.0355199	C3	Up
ENSMUSG00000042345.15	5.68809	2.274	24.9999	2.83486e-05	0.00589039	Ubash3a	Up				ENSMUSG00000036634.15	4.20145	-0.34318	14.4234	0.000609471	0.0215428	Mag	Up			ENSMUSG00000024211.15	5.89268	0.356961	27.6084	8.53159e-06	0.00080122	Grm8	Up
ENSMUSG00000042417.5	3.87727	0.456446	13.6683	0.000803176	0.028088	Ccno	Up				ENSMUSG00000036661.14	0.953343	5.74354	13.3571	0.00114964	0.0306812	Dennd3	Up			ENSMUSG00000024215.14	6.3311	-1.45881	9.04003	0.0052451	0.0381156	Spdef	Up
ENSMUSG00000042453.14	2.61474	3.08205	14.9746	0.000581498	0.0240003	Reln	Up				ENSMUSG00000036760.7	6.37619	-0.43445	15.4947	0.000471315	0.0188375	Kcnk9	Up			ENSMUSG00000024219.16	-1.02957	7.58243	32.7942	5.09539e-06	0.000574509	Anks1	Down
ENSMUSG00000042476.12	3.87595	4.47824	32.5073	5.33542e-06	0.00257455	Abcb4	Up				ENSMUSG00000036902.11	-2.52562	3.2172	19.5338	0.00015545	0.0102995	Neto2	Down			ENSMUSG00000024220.14	-0.776642	5.49742	8.62918	0.00686829	0.0452325	Zfp523	Down
ENSMUSG00000042501.12	5.53716	-0.151827	20.3948	7.58082e-05	0.00909113	Cpa6	Up				ENSMUSG00000037010.7	-5.45058	0.844944	15.1218	0.000610756	0.0215477	Apln	Down			ENSMUSG00000024228.12	-2.02741	2.86338	10.29	0.00350825	0.028985	Nudt12	Down
ENSMUSG00000042514.11	2.79511	0.737689	11.3349	0.00202733	0.0434359	Klhl14	Up				ENSMUSG00000037071.3	2.21823	5.1936	25.692	2.84562e-05	0.00403616	Scd1	Up			ENSMUSG00000024242.15	-1.027	4.83597	10.3861	0.00342171	0.0284913	Map4k3	Down
ENSMUSG00000042589.18	-2.67821	2.91352	13.4492	0.00105078	0.0314355	Cux2	Down				ENSMUSG00000037126.16	1.98259	3.67099	26.8422	2.12663e-05	0.00333833	Psd	Up			ENSMUSG00000024254.15	3.84181	-0.969681	18.3607	0.000133158	0.00370766	Abcg8	Up
ENSMUSG00000042659.15	-1.77982	5.78685	27.881	1.63358e-05	0.00434719	Arrdc4	Down				ENSMUSG00000037157.8	6.15571	-0.0834688	27.6685	1.1409e-05	0.00216865	Il22ra1	Up			ENSMUSG00000024295.9	3.71938	0.235908	12.0538	0.00149692	0.0166575	Cyp4f41-ps	Up
ENSMUSG00000042757.16	4.72946	0.544386	12.8685	0.00105926	0.031588	Tmem108	Up				ENSMUSG00000037224.15	7.14895	0.324033	15.2393	0.000567214	0.0207481	Zfyve28	Up			ENSMUSG00000024301.10	1.59335	2.54843	9.93857	0.004051	0.0319664	Kifc5b	Up
ENSMUSG00000042759.12	2.62346	4.41657	20.1444	0.000131525	0.0111711	Apobr	Up				ENSMUSG00000037259.15	2.60197	1.94321	11.5883	0.0021832	0.0440569	Dzank1	Up			ENSMUSG00000024330.17	2.12937	4.27617	16.4047	0.000414131	0.00742247	Col11a2	Up
ENSMUSG00000042826.13	-1.88345	4.01989	19.2947	0.000169279	0.0129235	Fgf11	Down				ENSMUSG00000037386.16	2.80194	1.18426	14.4924	0.000649525	0.0222961	Rims2	Up			ENSMUSG00000024340.15	3.79704	-1.02485	10.6837	0.00232396	0.0224072	Btnl2	Up
ENSMUSG00000042873.11	4.0193	-0.592785	14.1806	0.000669036	0.0257496	Lhfpl4	Up				ENSMUSG00000037437.18	4.04658	0.0960872	15.4552	0.000380988	0.0168224	Adam32	Up			ENSMUSG00000024347.16	6.93253	0.127509	15.5442	0.000465043	0.00800138	Psd2	Up
ENSMUSG00000043015.15	1.25978	3.98626	11.0696	0.00264137	0.0499109	Nemp2	Up				ENSMUSG00000037447.16	0.983083	5.24999	12.3393	0.00165134	0.0380378	Arid5a	Up			ENSMUSG00000024353.5	5.70185	0.557969	34.7718	9.61579e-07	0.000239897	Mzb1	Up
ENSMUSG00000043088.16	-2.56129	3.82264	12.837	0.00138181	0.0359169	Il17re	Down				ENSMUSG00000037465.10	1.19099	6.00789	14.3024	0.000829333	0.0256224	Klf10	Up			ENSMUSG00000024381.16	2.36188	3.84591	26.8513	2.11881e-05	0.00130118	Bin1	Up
ENSMUSG00000043157.8	6.486	1.06408	20.071	0.000143781	0.011577	Arl11	Up				ENSMUSG00000037474.13	-2.38808	5.29542	21.356	9.26223e-05	0.00767968	Dtl	Down			ENSMUSG00000024388.11	4.75828	-0.100176	13.9666	0.000687782	0.0102115	Myo7b	Up
ENSMUSG00000043311.7	3.21981	2.42067	25.166	2.90085e-05	0.00591646	D17H6S53E	Up				ENSMUSG00000037492.16	6.67919	-0.234683	18.3844	0.000163592	0.0105082	Zmat4	Up			ENSMUSG00000024401.14	2.96321	1.00681	18.3623	0.000194109	0.00461601	Tnf	Up
ENSMUSG00000043384.15	-1.34975	6.67021	17.4426	0.000297343	0.0169035	Gprasp1	Down				ENSMUSG00000037541.21	4.69926	0.904243	33.0705	1.73943e-06	0.000708645	Shank2	Up			ENSMUSG00000024403.16	-2.50265	3.75443	9.96557	0.00398921	0.0316307	Atp6v1g2	Down
ENSMUSG00000043391.10	-2.57316	3.74798	23.5657	4.97203e-05	0.00776136	2510009E07Rik	Down				ENSMUSG00000037548.15	4.91744	3.93577	76.9152	3.29742e-09	2.78818e-05	H2-DMb2	Up			ENSMUSG00000024424.15	1.93355	1.82888	10.8504	0.0028575	0.0254281	Ttc39c	Up
ENSMUSG00000043448.13	6.34209	-0.22227	11.6623	0.00165241	0.039186	Gjc2	Up				ENSMUSG00000037572.17	-1.75694	4.83269	14.1541	0.000873641	0.0263336	Wdhd1	Down			ENSMUSG00000024430.14	-2.63368	2.88449	20.7342	0.000102484	0.00312622	Cabyr	Down
ENSMUSG00000043614.13	-4.98546	0.650124	12.9241	0.00128967	0.0347456	Vps37d	Down				ENSMUSG00000037577.13	3.91724	0.25934	15.9315	0.000350557	0.0161905	Ephx3	Up			ENSMUSG00000024480.9	1.96156	3.56536	15.7561	0.000511025	0.00854747	Ap3s1	Up
ENSMUSG00000043671.14	-1.43458	5.96146	15.3064	0.000591883	0.0243211	Dpy19l3	Down				ENSMUSG00000037705.13	4.90661	0.101233	22.3721	3.22965e-05	0.00434661	Tecta	Up			ENSMUSG00000024502.10	8.92956	-0.662477	9.52635	0.004208	0.0328711	Jakmip2	Up
ENSMUSG00000043687.15	10.3471	-0.182461	10.8642	0.00237737	0.04728	1190005I06Rik	Up				ENSMUSG00000037725.8	-2.93748	3.05238	17.3326	0.000295189	0.0146768	Ckap2	Down			ENSMUSG00000024511.15	-1.51671	4.59589	12.8284	0.0013901	0.015878	Rab27b	Down
ENSMUSG00000043740.15	11.7556	0.75448	13.3213	0.00127718	0.0345803	B430306N03Rik	Up				ENSMUSG00000037754.13	1.52526	5.877	26.1532	2.52549e-05	0.00373371	Ppp1r16b	Up			ENSMUSG00000024519.6	8.53903	-2.14527	12.4837	0.00169971	0.0182246	Cplx4	Up
ENSMUSG00000043923.8	2.10663	3.33241	15.2768	0.000598837	0.0243917	Ccdc84	Up				ENSMUSG00000037905.13	-1.5176	5.35192	17.1562	0.000325545	0.0153396	Bri3bp	Down			ENSMUSG00000024548.11	1.03217	5.33416	12.3094	0.0016693	0.0180021	Setbp1	Up
ENSMUSG00000044103.4	5.52308	1.22016	15.6638	0.000444582	0.0209133	Il1f9	Up				ENSMUSG00000037922.13	3.873	5.22566	37.182	4.71225e-06	0.00124217	Bank1	Up			ENSMUSG00000024552.16	4.49208	1.19533	19.0083	0.000157213	0.00405994	Slc14a2	Up
ENSMUSG00000044162.12	-2.44424	5.63521	32.6034	5.34406e-06	0.00257455	Tnip3	Down				ENSMUSG00000037944.8	3.28061	1.11008	12.533	0.00141194	0.0348213	Ccr7	Up			ENSMUSG00000024558.12	6.13236	0.823828	51.0078	2.1204e-08	3.41835e-05	Mapk4	Up
ENSMUSG00000044220.13	-3.29576	5.43488	57.7573	4.66974e-08	0.000301004	Nkx2-3	Down				ENSMUSG00000037991.9	-6.06964	2.83326	53.8169	6.55516e-08	0.000107008	Rmi2	Down			ENSMUSG00000024565.10	4.73995	-0.0411936	8.52041	0.00663291	0.0443757	Sall3	Up
ENSMUSG00000044258.10	-3.48638	4.46767	22.8119	5.39937e-05	0.0081551	Ctla2a	Down				ENSMUSG00000037995.15	2.5461	3.57999	15.1733	0.000619824	0.0217896	Igsf9	Up			ENSMUSG00000024600.8	-1.96626	4.23895	10.5862	0.00316782	0.0272031	Slc27a6	Down
ENSMUSG00000044337.5	3.35863	1.0492	13.2281	0.000982025	0.0307579	Ackr3	Up				ENSMUSG00000038007.14	-1.83093	3.29683	12.6546	0.00146422	0.0355459	Acer2	Down			ENSMUSG00000024608.11	-0.698575	7.61093	10.0218	0.00393751	0.0314079	Rps14	Down
ENSMUSG00000044345.9	-1.13043	5.63877	16.9486	0.000347549	0.018282	Marveld1	Down				ENSMUSG00000038126.17	-1.11741	4.89462	12.8658	0.00136805	0.0342528	Mphosph9	Down			ENSMUSG00000024610.15	2.74828	7.73001	50.7147	2.20628e-07	0.000112087	Cd74	Up
ENSMUSG00000044456.16	1.09475	6.9639	16.9411	0.00034824	0.018282	Rin3	Up				ENSMUSG00000038151.13	2.54506	2.72954	16.1095	0.000460564	0.0187596	Prdm1	Up			ENSMUSG00000024621.16	2.70876	3.70758	13.8973	0.00123357	0.01468	Csf1r	Up
ENSMUSG00000044469.8	-3.2549	1.67582	13.4169	0.00102144	0.0310524	Tnfaip8l1	Down				ENSMUSG00000038168.5	-3.83665	2.17379	29.5833	5.71331e-06	0.00141276	P3h2	Down			ENSMUSG00000024658.7	3.15943	-1.96817	10.5851	0.00245871	0.023124	Gm9750	Up
ENSMUSG00000044502.16	-2.90446	3.40074	26.4011	2.2871e-05	0.00505056	Bod1	Down				ENSMUSG00000038179.13	5.9234	3.29648	82.2	8.92511e-10	2.49385e-05	Slamf7	Up			ENSMUSG00000024659.15	2.28216	6.22344	16.8209	0.000630925	0.00971312	Anxa1	Up
ENSMUSG00000044583.13	3.34648	1.13066	11.3888	0.001853	0.0414082	Tlr7	Up				ENSMUSG00000038180.11	-3.21596	2.03484	15.7392	0.00043834	0.0181961	Spag4	Down			ENSMUSG00000024673.9	3.25438	3.89446	36.4755	2.31149e-06	0.000356839	Ms4a1	Up
ENSMUSG00000044628.5	-3.39825	2.63126	20.3216	0.000108044	0.0104102	Rnf208	Down				ENSMUSG00000038217.13	-2.25696	3.37605	14.1242	0.000872266	0.0263206	Tlcd2	Down			ENSMUSG00000024675.19	4.43731	1.08579	40.1643	6.20111e-07	0.000188464	Ms4a4c	Up
ENSMUSG00000044676.10	-2.03346	3.9841	15.598	0.000538259	0.0230502	Zfp612	Down				ENSMUSG00000038349.10	1.47292	5.87111	14.7516	0.000712264	0.0233867	Plcl1	Up			ENSMUSG00000024679.10	3.90632	-1.28536	10.825	0.00223817	0.0219012	Ms4a6d	Up
ENSMUSG00000044707.7	-2.94044	2.84067	13.7955	0.000930018	0.0299695	Ccnjl	Down				ENSMUSG00000038387.9	-2.63837	2.8457	16.3827	0.000395445	0.0172439	Rras	Down			ENSMUSG00000024681.11	3.0623	1.81852	9.36565	0.00505458	0.0371671	Ms4a3	Up
ENSMUSG00000044734.16	2.77315	4.14314	18.8662	0.000192497	0.0138628	Serpinb1a	Up				ENSMUSG00000038421.13	4.06428	3.28928	44.4463	4.69727e-07	0.00033283	Fcrla	Up			ENSMUSG00000024696.9	3.27547	1.345	22.8619	5.88712e-05	0.00221395	Lpxn	Up
ENSMUSG00000044749.13	4.87179	1.32084	20.1218	9.10159e-05	0.00985723	Abca6	Up				ENSMUSG00000038539.15	1.98967	2.61265	13.7776	0.000999665	0.0282433	Atf5	Up			ENSMUSG00000024697.4	2.78457	0.502289	10.0048	0.00360639	0.029439	Gna14	Up
ENSMUSG00000044768.16	1.90904	4.52345	15.8542	0.000494447	0.0218723	D1Ertd622e	Up				ENSMUSG00000038578.15	-1.02693	6.7946	23.3341	5.32469e-05	0.00549931	Susd1	Down			ENSMUSG00000024725.13	1.13265	5.49671	10.2169	0.00365048	0.0296603	Ostf1	Up
ENSMUSG00000045039.9	-1.13808	6.32103	12.5544	0.00152821	0.0379661	Megf8	Down				ENSMUSG00000038612.16	0.743575	8.02491	17.3728	0.000303885	0.0147895	Mcl1	Up			ENSMUSG00000024727.9	-2.3901	2.91735	11.7812	0.00187901	0.0195107	Trpm6	Down
ENSMUSG00000045045.7	-3.96844	2.44221	16.3816	0.000360315	0.0186557	Lrfn4	Down				ENSMUSG00000038630.8	3.87086	0.047267	10.8329	0.00241326	0.0469316	Zkscan16	Up			ENSMUSG00000024729.7	6.40647	-0.860188	19.9446	0.000175865	0.00435254	Ms4a20	Up
ENSMUSG00000045094.8	6.0891	1.53915	19.8534	9.62487e-05	0.00997335	Arhgef37	Up				ENSMUSG00000038642.10	2.06059	4.87085	19.4241	0.000162515	0.0105082	Ctss	Up			ENSMUSG00000024732.7	-1.31029	4.53768	8.35069	0.00771007	0.0489291	Ccdc86	Down
ENSMUSG00000045128.9	-1.06355	8.99854	13.7502	0.00100245	0.0309795	Rpl18a	Down				ENSMUSG00000038656.5	10.9865	0.266777	23.2037	8.27162e-05	0.00722267	Cyp3a16	Up			ENSMUSG00000024735.13	-0.831235	6.09807	11.4374	0.00229806	0.0222341	Prpf19	Down
ENSMUSG00000045140.8	3.53292	1.83212	15.5514	0.000468851	0.0213714	Pigw	Up				ENSMUSG00000038718.15	1.63669	5.0916	19.5101	0.000158231	0.0103543	Pbx3	Up			ENSMUSG00000024737.2	3.73999	2.34117	30.9805	7.8716e-06	0.000758442	Slc15a3	Up
ENSMUSG00000045268.13	-3.06589	3.29094	30.1137	9.00575e-06	0.00326847	Zfp691	Down				ENSMUSG00000038738.15	1.90339	2.7877	12.8321	0.00139009	0.0344344	Shank1	Up			ENSMUSG00000024743.16	2.65818	1.28259	10.4755	0.00321161	0.0274592	Syt7	Up
ENSMUSG00000045328.11	4.28813	5.12117	21.5543	0.000251586	0.0156776	Cenpe	Up				ENSMUSG00000038763.12	-2.01578	3.75543	23.4392	5.14486e-05	0.00544537	Alpk3	Down			ENSMUSG00000024747.3	2.97596	0.0780317	10.1058	0.00362489	0.0295296	Aldh1a7	Up
ENSMUSG00000045333.15	3.66206	2.18654	13.2294	0.00108298	0.0318197	Zfp423	Up				ENSMUSG00000038894.7	1.02398	5.58907	14.8463	0.000689907	0.0229156	Irs2	Up			ENSMUSG00000024750.11	-0.607454	7.69352	8.29882	0.00786945	0.0496586	Zfand5	Down
ENSMUSG00000045502.6	3.03974	0.335944	11.5163	0.00160816	0.0389724	Hcar2	Up				ENSMUSG00000038943.16	-2.65186	4.54606	15.0879	0.00063857	0.0221651	Prc1	Down			ENSMUSG00000024774.16	3.90021	0.0212533	14.6898	0.000896844	0.011977	Ankrd22	Up
ENSMUSG00000045519.15	-2.0564	3.11582	13.7402	0.000998156	0.0309795	Zfp560	Down				ENSMUSG00000038991.17	2.03369	6.43906	64.7859	1.64036e-08	4.17691e-05	Txndc5	Up			ENSMUSG00000024785.7	-0.991299	4.66302	8.77632	0.00647161	0.0436998	Rcl1	Down
ENSMUSG00000045551.7	7.48483	1.2443	17.8504	0.000422256	0.0203075	Fpr1	Up				ENSMUSG00000039021.15	4.11697	0.314996	16.1506	0.00032073	0.0152154	Ttc16	Up			ENSMUSG00000024792.9	-1.80955	3.00654	10.4096	0.00335324	0.0281708	Zfpl1	Down
ENSMUSG00000045613.9	-6.42365	-0.595311	11.2276	0.00264184	0.0499109	Chrm2	Down				ENSMUSG00000039057.11	3.4773	0.115739	12.8312	0.001172	0.0310702	Myo16	Up			ENSMUSG00000024807.18	1.72227	5.6059	39.4858	1.21786e-06	0.000267949	Syvn1	Up
ENSMUSG00000045629.8	3.69146	1.54289	18.2399	0.000201778	0.014263	Sh3tc2	Up				ENSMUSG00000039115.13	-2.07189	3.51203	11.9219	0.00192606	0.041051	Itga9	Down			ENSMUSG00000024817.13	-0.710861	6.12509	9.80149	0.00429211	0.0332401	Uhrf2	Down
ENSMUSG00000045636.16	3.43731	4.191	18.999	0.000275917	0.0162995	Mtus1	Up				ENSMUSG00000039157.12	-1.08134	4.81959	14.6807	0.000729896	0.0236873	Fam102a	Down			ENSMUSG00000024885.9	2.95751	2.60113	16.8833	0.00035475	0.00673109	Aldh3b1	Up
ENSMUSG00000045730.4	1.50126	3.88049	13.9152	0.00094798	0.0303419	Adrb2	Up				ENSMUSG00000039174.14	10.5041	-0.589708	19.0061	0.000232663	0.0129758	1700003H04Rik	Up			ENSMUSG00000024887.10	-1.31399	5.55218	15.0381	0.000647213	0.00986065	Asah2	Down
ENSMUSG00000045817.8	-1.00875	9.50252	33.8645	4.00773e-06	0.0021129	Zfp36l2	Down				ENSMUSG00000039187.16	-2.69832	3.44288	20.3851	0.000118284	0.00881358	Fanci	Down			ENSMUSG00000024899.7	1.60379	2.3255	9.3171	0.00520726	0.0379206	Papss2	Up
ENSMUSG00000045975.8	-1.46943	4.54695	17.4461	0.000297536	0.0169035	C2cd2	Down				ENSMUSG00000039191.12	-0.969206	5.57806	11.0897	0.00261717	0.0491128	Rbpj	Down			ENSMUSG00000024921.17	-0.780811	8.76398	11.7609	0.00203871	0.0206322	Smarca2	Down
ENSMUSG00000046020.13	-0.935727	6.00045	13.0799	0.0012675	0.0344829	Pofut1	Down				ENSMUSG00000039252.11	3.20281	0.0805703	14.2029	0.000612873	0.0215951	Lgi2	Up			ENSMUSG00000024940.11	-1.03244	7.23189	21.8801	7.96572e-05	0.0026688	Ltbp3	Down
ENSMUSG00000046056.15	-1.84364	2.70528	11.1729	0.00251503	0.0490405	Sbsn	Down				ENSMUSG00000039264.9	1.9533	4.13167	17.5014	0.000292171	0.0146768	Gimap3	Up			ENSMUSG00000024942.17	1.38399	5.22737	10.736	0.00299135	0.0261609	Capn1	Up
ENSMUSG00000046179.17	3.2718	4.59299	27.3226	1.88669e-05	0.00467124	E2f8	Up				ENSMUSG00000039286.12	1.29692	5.21407	17.2668	0.000314237	0.0150093	Fndc3b	Up			ENSMUSG00000024953.17	1.62212	5.04399	10.266	0.00358543	0.0293623	Prdx5	Up
ENSMUSG00000046196.4	5.77494	-1.03468	11.2595	0.00209874	0.0441516	Ttc39d	Up				ENSMUSG00000039315.15	-2.26823	2.06643	10.9253	0.00265668	0.0494887	Clnk	Down			ENSMUSG00000024957.9	3.69007	1.66144	8.71334	0.00644671	0.0435949	Kcnk4	Up
ENSMUSG00000046245.13	3.07626	2.59872	11.832	0.00174508	0.0401325	Pilra	Up				ENSMUSG00000039457.4	2.9424	2.16	14.9469	0.000675536	0.022742	Ppl	Up			ENSMUSG00000024970.5	-2.13138	3.24249	18.8505	0.000191432	0.00457006	Spindoc	Down
ENSMUSG00000046295.13	3.22178	2.81713	15.9668	0.000453611	0.021021	Ankle1	Up				ENSMUSG00000039462.4	-2.24829	2.88275	14.2252	0.000838362	0.0258286	Col10a1	Down			ENSMUSG00000024987.6	5.36626	-1.10651	11.6148	0.00181718	0.0191174	Cyp26a1	Up
ENSMUSG00000046364.14	-1.07725	7.72039	13.7896	0.00098888	0.0308385	Rpl27a	Down				ENSMUSG00000039652.16	2.40432	3.14699	25.3384	3.13876e-05	0.00427821	Cpeb3	Up			ENSMUSG00000024998.17	2.21163	1.75792	9.51363	0.00483923	0.035924	Plce1	Up
ENSMUSG00000046402.10	-2.03682	4.20133	20.1796	0.00012865	0.0111194	Rbp1	Down				ENSMUSG00000039748.11	-4.20331	4.11413	42.8761	5.06227e-07	0.000336786	Exo1	Down			ENSMUSG00000025013.15	3.64007	0.739643	14.4164	0.000648921	0.00987763	Tll2	Up
ENSMUSG00000046591.10	2.84391	4.24	22.8805	6.05881e-05	0.00829879	Ticrr	Up				ENSMUSG00000039756.12	-1.04137	5.2989	11.7419	0.00205381	0.042699	Dnttip2	Down			ENSMUSG00000025014.13	3.21271	2.3083	17.807	0.000201493	0.00470745	Dntt	Up
ENSMUSG00000046671.18	-1.41946	5.70622	20.2028	0.000129045	0.0111194	Mtfr1l	Down				ENSMUSG00000039787.13	-2.15215	3.34253	12.7527	0.00141862	0.0349188	Cercam	Down			ENSMUSG00000025026.15	1.40793	6.08816	12.3326	0.00165523	0.0178965	Add3	Up
ENSMUSG00000046709.18	3.36012	1.16112	12.9451	0.00101128	0.0310121	Mapk10	Up				ENSMUSG00000039981.6	2.06428	3.46017	11.7797	0.00203034	0.0424639	Zc3h12d	Up			ENSMUSG00000025044.16	4.65211	1.17924	36.6002	5.60679e-07	0.000180075	Msr1	Up
ENSMUSG00000046761.13	-1.98329	3.34184	13.4758	0.00110291	0.0322021	Fam83h	Down				ENSMUSG00000039994.15	-2.16988	5.09641	23.2389	5.47842e-05	0.00549931	Timeless	Down			ENSMUSG00000025083.18	-1.9144	1.86125	13.2874	0.00103518	0.0131358	Afap1l2	Down
ENSMUSG00000046836.13	-1.61213	5.02687	13.4472	0.00111457	0.0323541	Brox	Down				ENSMUSG00000040035.14	4.41652	2.65464	25.2303	2.75541e-05	0.00396761	Disp2	Up			ENSMUSG00000025086.13	-1.29164	4.65796	12.4111	0.00161187	0.0175864	Trub1	Down
ENSMUSG00000046916.9	-1.65105	5.86461	11.897	0.00194055	0.0424611	Myct1	Down				ENSMUSG00000040111.17	-0.935219	5.96598	11.2913	0.00242657	0.0470529	Gramd1b	Down			ENSMUSG00000025089.15	2.73477	0.187167	10.7953	0.00237788	0.0226639	Gfra1	Up
ENSMUSG00000046985.11	1.16978	5.65019	17.6974	0.00027463	0.0162859	Tapt1	Up				ENSMUSG00000040118.15	2.60629	1.23927	11.7445	0.00202902	0.0424639	Cacna2d1	Up			ENSMUSG00000025094.8	-1.22998	6.58184	26.9943	2.03849e-05	0.00127426	Slc18a2	Down
ENSMUSG00000047181.12	1.54115	4.4774	19.1923	0.000174174	0.013118	Samd14	Up				ENSMUSG00000040121.5	6.02111	-0.840338	11.3252	0.00224946	0.0450892	Rep15	Up			ENSMUSG00000025102.14	-1.88652	2.7151	9.63714	0.00448591	0.0342754	3110040N11Rik	Down
ENSMUSG00000047215.14	-1.00911	7.4672	15.9633	0.000476843	0.0215337	Rpl9	Down				ENSMUSG00000040265.16	2.77462	4.77668	29.686	1.05353e-05	0.00205859	Dnm3	Up			ENSMUSG00000025104.13	-1.29946	5.24615	18.493	0.000215098	0.00488411	Hdgfl3	Down
ENSMUSG00000047242.14	3.54063	3.34137	19.6223	0.000144598	0.011577	Taf9b	Up				ENSMUSG00000040270.16	1.18151	5.47489	13.1408	0.00124045	0.032279	Bach2	Up			ENSMUSG00000025105.10	6.30545	-1.34893	8.42337	0.00649218	0.0437964	Bnc1	Up
ENSMUSG00000047284.14	-0.885392	5.78583	11.1408	0.00256723	0.0493468	Neurl4	Down				ENSMUSG00000040274.11	-0.924592	7.70784	11.7852	0.00202058	0.0424089	Cdk6	Down			ENSMUSG00000025151.16	-1.82187	6.08192	51.9325	1.2239e-07	8.34102e-05	Maged1	Down
ENSMUSG00000047534.17	3.46755	3.45943	18.4624	0.000213966	0.0146177	Mis18bp1	Up				ENSMUSG00000040321.3	-1.67792	3.28203	12.2782	0.00168738	0.0384889	Zfp770	Down			ENSMUSG00000025153.9	-0.664976	7.28792	9.31868	0.00519611	0.0378493	Fasn	Down
ENSMUSG00000047604.3	2.04793	3.55902	13.4795	0.00110153	0.0321956	Frat2	Up				ENSMUSG00000040464.15	-2.1608	3.33196	15.1137	0.000628438	0.0219461	Gtpbp10	Down			ENSMUSG00000025154.15	2.41206	3.67499	12.1194	0.00189775	0.0196386	Arhgap19	Up
ENSMUSG00000047619.5	-2.10933	3.84024	11.5164	0.00223256	0.0458175	Ddi1	Down				ENSMUSG00000040488.17	1.24901	5.08105	13.6731	0.00102976	0.028659	Ltbp4	Up			ENSMUSG00000025161.16	1.88688	3.34593	12.406	0.00161673	0.0176257	Slc16a3	Up
ENSMUSG00000047675.15	-0.798556	8.67569	14.2249	0.000851399	0.0288176	Rps8	Down				ENSMUSG00000040536.15	3.86499	-0.0806071	14.0785	0.000608182	0.0215384	Necab1	Up			ENSMUSG00000025172.3	6.45126	-0.334064	10.1087	0.00408991	0.0322007	Ankrd2	Up
ENSMUSG00000047731.17	-0.772955	6.55783	13.1374	0.00124188	0.0341877	Wbp1l	Down				ENSMUSG00000040562.12	1.86692	2.9938	15.1668	0.000552473	0.0205282	Gstm2	Up			ENSMUSG00000025196.4	6.56911	-1.18905	20.7928	5.90084e-05	0.00221395	Cpn1	Up
ENSMUSG00000047798.15	3.41281	3.09161	12.4082	0.0018059	0.0407597	Cd300lf	Up				ENSMUSG00000040592.11	2.74269	4.36722	59.5889	3.57056e-08	7.12633e-05	Cd79b	Up			ENSMUSG00000025202.8	3.18577	0.0334932	9.64629	0.00383336	0.0307284	Scd3	Up
ENSMUSG00000048078.16	1.83841	2.47495	14.3466	0.000822173	0.0285148	Tenm4	Up				ENSMUSG00000040640.11	4.10739	1.31348	23.1079	4.10614e-05	0.00501346	Erc2	Up			ENSMUSG00000025203.6	-1.0398	7.19868	18.559	0.000210613	0.00482768	Scd2	Down
ENSMUSG00000048142.9	2.86445	2.30469	12.3142	0.00162846	0.039101	Nat8l	Up				ENSMUSG00000040658.7	-2.75865	2.40495	15.9599	0.000406018	0.0175517	Dnph1	Down			ENSMUSG00000025209.5	-1.51938	4.89166	15.7952	0.000504818	0.00847185	Twnk	Down
ENSMUSG00000048148.18	-1.74996	7.94241	30.0496	9.63589e-06	0.0032895	Nwd1	Down				ENSMUSG00000040693.7	4.0313	1.59515	11.7731	0.00163773	0.0379559	Slco4c1	Up			ENSMUSG00000025212.17	-1.20289	5.1223	11.7253	0.00206679	0.0207684	Sfxn3	Down
ENSMUSG00000048170.14	1.07139	5.77943	13.8335	0.000974081	0.0306162	Mcmbp	Up				ENSMUSG00000040710.10	1.19085	6.4047	18.4156	0.000220024	0.01265	St8sia4	Up			ENSMUSG00000025223.15	-0.792689	7.19399	13.2491	0.00119396	0.0143491	Ldb1	Down
ENSMUSG00000048281.9	-4.60167	0.0136054	16.1147	0.000343013	0.0181524	Dleu7	Down				ENSMUSG00000040724.5	2.79833	0.448393	16.7376	0.000295721	0.0146768	Kcna2	Up			ENSMUSG00000025236.11	2.21271	6.21517	10.0341	0.00637718	0.0432611	Adpgk	Up
ENSMUSG00000048327.6	5.81705	4.21876	31.7948	4.47595e-06	0.00227395	Ckap2l	Up				ENSMUSG00000040747.9	2.09586	3.69802	12.3002	0.00167825	0.0384374	Cd53	Up			ENSMUSG00000025262.8	-1.37013	4.97273	15.4058	0.000573362	0.00910795	Fam120c	Down
ENSMUSG00000048490.14	-0.999325	7.5748	29.7935	1.02429e-05	0.003328	Nrip1	Down				ENSMUSG00000040751.12	1.76687	3.01788	14.363	0.000814964	0.0254043	Lat2	Up			ENSMUSG00000025264.12	-1.43462	4.14002	9.01086	0.00588738	0.0410991	Tsr2	Down
ENSMUSG00000048612.16	-1.16567	7.41822	14.3026	0.000829139	0.0285796	Myof	Down				ENSMUSG00000040811.15	-1.46574	4.47117	12.3565	0.00164354	0.0379848	Eml2	Down			ENSMUSG00000025270.13	2.35968	4.484	10.2968	0.00481125	0.0357723	Alas2	Up
ENSMUSG00000048763.11	-2.71657	3.44165	19.7449	0.000142215	0.0115181	Hoxb3	Down				ENSMUSG00000040899.14	9.35967	1.11069	13.9351	0.000840247	0.0258286	Ccr6	Up			ENSMUSG00000025283.15	0.899354	5.59902	9.05533	0.00577559	0.0405379	Sat1	Up
ENSMUSG00000048807.2	-2.4567	2.89277	17.3866	0.000283623	0.0164648	Slc35e4	Down				ENSMUSG00000040938.16	-3.75766	2.32917	17.0478	0.000279391	0.0144424	Slc16a11	Down			ENSMUSG00000025290.17	-1.05037	9.09993	27.7275	1.69567e-05	0.00115562	Rps24	Down
ENSMUSG00000048922.18	2.72898	4.21605	24.4527	3.96028e-05	0.00713923	Cdca2	Up				ENSMUSG00000040998.18	-2.72627	2.18742	11.0814	0.00251563	0.048178	Npnt	Down			ENSMUSG00000025318.13	2.43174	1.89584	12.5786	0.00141004	0.0160551	Jph3	Up
ENSMUSG00000049037.8	4.39362	-0.273334	13.6459	0.000704625	0.0261825	Clec4a1	Up				ENSMUSG00000041120.6	7.81572	3.34645	44.2931	9.95124e-08	0.000139029	Nbl1	Up			ENSMUSG00000025321.14	4.69134	-0.165568	9.07399	0.00514962	0.0375595	Itgb8	Up
ENSMUSG00000049092.11	1.77217	2.47886	11.5073	0.00225599	0.0460796	Gpr137c	Up				ENSMUSG00000041147.10	-1.97856	5.59002	19.1124	0.000178303	0.0110905	Brca2	Down			ENSMUSG00000025348.9	3.14175	0.135729	9.42246	0.00416825	0.0326336	Itga7	Up
ENSMUSG00000049130.6	4.931	2.54695	36.8787	8.62977e-07	0.00122587	C5ar1	Up				ENSMUSG00000041187.16	0.768351	6.99148	12.4653	0.00157782	0.0370795	Prkd2	Up			ENSMUSG00000025350.15	-2.92193	2.47779	12.3151	0.00152677	0.0169155	Rdh5	Down
ENSMUSG00000049295.17	-1.50488	5.40498	21.8125	8.13456e-05	0.0092843	Zfp219	Down				ENSMUSG00000041235.12	1.21552	6.40162	21.3721	9.19849e-05	0.00764953	Chd7	Up			ENSMUSG00000025357.8	1.00743	5.32726	10.8802	0.00283221	0.0252836	Dgka	Up
ENSMUSG00000049470.13	-0.730674	7.50407	13.6967	0.00102121	0.0310524	Aff4	Down				ENSMUSG00000041272.11	1.34867	5.49723	12.0071	0.00186357	0.0404262	Tox	Up			ENSMUSG00000025362.6	-1.10681	8.21574	17.7733	0.000268169	0.00560866	Rps26	Down
ENSMUSG00000049517.8	-0.914884	8.60751	13.3522	0.00115151	0.0329746	Rps23	Down				ENSMUSG00000041303.7	-1.23818	4.60529	11.3798	0.00235016	0.0463431	Gtf3c3	Down			ENSMUSG00000025375.15	2.64608	2.58672	18.1531	0.000241254	0.00519787	Aatk	Up
ENSMUSG00000049532.11	-2.0625	4.82292	28.4066	1.44192e-05	0.00406972	Sall2	Down				ENSMUSG00000041378.2	2.55164	3.407	29.9747	9.23843e-06	0.00197054	Cldn5	Up			ENSMUSG00000025386.2	6.05573	-0.743262	15.1239	0.00050752	0.00850188	Pde6g	Up
ENSMUSG00000049606.16	-0.851903	6.93338	14.9834	0.000658879	0.0255789	Zfp644	Down				ENSMUSG00000041445.9	-3.18842	2.49533	20.4153	0.000105702	0.00824383	Mmrn2	Down			ENSMUSG00000025401.9	3.20606	0.669141	8.96159	0.00551108	0.0393436	Myo1a	Up
ENSMUSG00000049608.8	2.77321	1.31167	12.5424	0.00120052	0.0337883	Gpr55	Up				ENSMUSG00000041479.14	3.27953	2.44496	24.0853	4.32396e-05	0.0050979	Syt15	Up			ENSMUSG00000025407.7	2.1203	1.23642	12.8657	0.00132826	0.0153567	Gli1	Up
ENSMUSG00000049612.10	-3.5088	1.93758	10.9272	0.0025773	0.0494608	Omg	Down				ENSMUSG00000041482.17	2.80844	2.54376	16.4537	0.000324963	0.015338	Piezo2	Up			ENSMUSG00000025422.10	-0.981825	7.09156	18.7106	0.000201124	0.00470633	Agap2	Down
ENSMUSG00000049624.14	-1.80214	3.38263	15.5298	0.000551274	0.0234455	Slc17a5	Down				ENSMUSG00000041515.10	2.30047	5.00477	17.2456	0.000353029	0.0162243	Irf8	Up			ENSMUSG00000025427.15	3.22445	0.614486	11.8681	0.0014962	0.0166561	Rnf165	Up
ENSMUSG00000049625.6	3.47763	2.5126	16.0156	0.000463185	0.0211658	Tifab	Up				ENSMUSG00000041538.16	2.65089	4.4516	38.5012	1.49395e-06	0.000647665	H2-Ob	Up			ENSMUSG00000025464.15	-1.39382	2.82663	9.09367	0.00535853	0.0386495	Paox	Down
ENSMUSG00000049799.13	-4.73227	0.490515	11.3232	0.00234928	0.0470177	Lrrc19	Down				ENSMUSG00000041540.16	1.9804	3.97126	23.5194	5.072e-05	0.00544537	Sox5	Up			ENSMUSG00000025473.16	2.66039	4.01368	12.8691	0.00182533	0.0191526	Adam8	Up
ENSMUSG00000049866.12	3.00589	2.97823	21.6974	8.05142e-05	0.0092843	Arl4c	Up				ENSMUSG00000041544.11	4.44412	0.54005	29.9149	3.82827e-06	0.00104872	Disp3	Up			ENSMUSG00000025475.17	4.32278	0.00300376	14.6336	0.000457356	0.00790319	Adgra1	Up
ENSMUSG00000049932.3	2.02197	4.71061	11.9579	0.00190013	0.0419712	H2ax	Up				ENSMUSG00000041629.7	-1.70379	3.71593	13.966	0.000933326	0.0271395	Fam104a	Down			ENSMUSG00000025491.14	-2.37329	6.50994	47.8319	2.49771e-07	0.000120329	Ifitm1	Down
ENSMUSG00000049988.5	3.42047	1.1687	12.1712	0.00147523	0.0370967	Lrrc25	Up				ENSMUSG00000041653.5	4.55622	-0.619676	17.7989	0.000167251	0.0106103	Pnpla3	Up			ENSMUSG00000025494.8	-1.6523	5.1497	30.4769	8.74048e-06	0.000807702	Sigirr	Down
ENSMUSG00000050107.2	2.68883	2.44119	11.5319	0.00215918	0.0449566	Haspin	Up				ENSMUSG00000041660.8	10.3062	-0.194006	16.2887	0.000505977	0.0193788	Bbox1	Up			ENSMUSG00000025503.5	1.241	5.71251	8.5307	0.00715117	0.0464261	Taldo1	Up
ENSMUSG00000050147.9	-2.16883	4.35612	23.9939	4.43513e-05	0.00732756	F2rl3	Down				ENSMUSG00000041681.2	4.98059	-0.959486	14.1553	0.000724092	0.0236857	Iapp	Up			ENSMUSG00000025504.14	-2.0418	3.39169	11.422	0.00228694	0.0221738	Eps8l2	Down
ENSMUSG00000050212.4	-4.25808	3.18608	36.8441	1.41554e-06	0.00130593	Eva1b	Down				ENSMUSG00000041695.2	3.64623	2.4031	21.331	9.46643e-05	0.00777974	Kcnj2	Up			ENSMUSG00000025508.13	-0.814279	8.70632	11.0769	0.00262933	0.0240487	Rplp2	Down
ENSMUSG00000050248.11	-1.56051	5.51699	17.9697	0.000252512	0.0156776	Evc2	Down				ENSMUSG00000041712.7	-1.61979	4.60379	15.8668	0.000492889	0.0192414	Ubr7	Down			ENSMUSG00000025511.15	-1.45976	5.20063	13.5956	0.00105888	0.0133395	Tspan4	Down
ENSMUSG00000050335.17	4.93462	3.00742	21.7999	8.17121e-05	0.0092843	Lgals3	Up				ENSMUSG00000041762.16	2.58851	2.55322	18.3641	0.000226045	0.0128117	Gpr155	Up			ENSMUSG00000025557.10	5.26419	-0.496579	13.5457	0.000882144	0.0118277	Slc15a1	Up
ENSMUSG00000050373.13	-1.85163	3.71711	12.6704	0.00146917	0.0370168	Snx21	Down				ENSMUSG00000041779.5	1.05772	5.09672	14.3434	0.000817829	0.0254043	Tram2	Up			ENSMUSG00000025579.14	-1.08921	6.76826	18.2493	0.000231541	0.00509426	Gaa	Down
ENSMUSG00000050410.15	4.93041	2.23707	20.1899	0.000105008	0.0103404	Tcf19	Up				ENSMUSG00000041849.7	1.88798	3.57359	12.3455	0.00165077	0.0380378	Card6	Up			ENSMUSG00000025582.4	5.1142	-1.04354	10.1396	0.00326029	0.0276981	Nptx1	Up
ENSMUSG00000050468.12	-2.99592	2.70437	15.2152	0.000597859	0.0243874	Astl	Down				ENSMUSG00000041859.10	-2.36004	6.59592	36.9388	2.0616e-06	0.000720065	Mcm3	Down			ENSMUSG00000025602.13	-1.77687	3.558	11.0711	0.00261714	0.0240483	Zfp202	Down
ENSMUSG00000050605.17	2.34436	3.15181	12.8463	0.0013715	0.0358824	Zfp61	Up				ENSMUSG00000041930.7	2.77834	1.09826	11.5672	0.00199108	0.0420203	Fam222a	Up			ENSMUSG00000025648.18	1.16319	4.22414	9.48075	0.0048732	0.0361471	Pfkfb4	Up
ENSMUSG00000050621.7	-4.32445	3.23953	20.0936	0.000112766	0.0106348	Rps27rt	Down				ENSMUSG00000042111.9	-2.59111	3.61507	22.4491	6.54392e-05	0.0061169	Ccdc115	Down			ENSMUSG00000025650.13	2.92979	1.35407	13.76	0.000991122	0.0127454	Col7a1	Up
ENSMUSG00000050944.14	3.09369	1.8514	17.9811	0.000242828	0.0154825	Efcab5	Up				ENSMUSG00000042268.10	4.37639	0.438853	27.8987	7.94715e-06	0.00176238	Slc26a9	Up			ENSMUSG00000025701.12	3.07983	3.73903	13.4871	0.00165329	0.0178965	Alox5	Up
ENSMUSG00000051048.17	3.0964	-0.0359589	10.3641	0.0025009	0.0489356	P4ha3	Up				ENSMUSG00000042286.13	-4.04229	3.73604	45.7176	3.25463e-07	0.000259831	Stab1	Down			ENSMUSG00000025716.14	5.31577	-0.521607	9.22881	0.0043701	0.0335834	Myo3a	Up
ENSMUSG00000051166.10	-1.12861	5.63676	19.2229	0.000172382	0.0130534	Eml5	Down				ENSMUSG00000042351.9	3.39401	3.81151	37.5744	1.82107e-06	0.000708645	Grap2	Up			ENSMUSG00000025722.16	-1.54116	4.36194	16.045	0.000465704	0.00800762	Wdr73	Down
ENSMUSG00000051177.16	1.58501	3.39557	14.7802	0.000707582	0.0262249	Plcb1	Up				ENSMUSG00000042474.6	4.10802	3.53182	46.857	3.06159e-07	0.000259831	Fcmr	Up			ENSMUSG00000025728.16	0.848801	5.2738	9.89309	0.00414083	0.0324826	Pigq	Up
ENSMUSG00000051235.10	3.228	2.69692	11.9635	0.00186385	0.0414316	Gen1	Up				ENSMUSG00000042476.12	-2.59662	4.47824	14.0446	0.000899779	0.0266331	Abcb4	Down			ENSMUSG00000025731.16	-2.15732	2.92182	9.10563	0.00555157	0.0395114	Mettl26	Down
ENSMUSG00000051255.6	3.2299	2.01215	19.6553	0.00012489	0.0110433	Gm6563	Up				ENSMUSG00000042505.6	-2.98311	2.18884	16.3711	0.000364876	0.0165233	Sdhaf3	Down			ENSMUSG00000025754.11	4.5422	0.722522	29.113	6.76864e-06	0.000690253	Agbl1	Up
ENSMUSG00000051339.10	-1.43448	6.17275	25.4634	3.01945e-05	0.00606975	2900026A02Rik	Down				ENSMUSG00000042631.7	9.94678	-0.720409	17.2561	0.000315893	0.0150626	Xkr7	Up			ENSMUSG00000025762.15	1.59361	4.13663	18.5217	0.000213671	0.00487379	Larp1b	Up
ENSMUSG00000051378.10	2.31797	3.53532	12.484	0.00157119	0.0384727	Kif18b	Up				ENSMUSG00000042638.14	5.0593	-0.523931	18.0213	0.000198794	0.011869	Gucy2c	Up			ENSMUSG00000025766.14	-2.01001	3.69579	19.1613	0.000176243	0.00435803	D3Ertd751e	Down
ENSMUSG00000051444.9	-2.24035	2.81346	15.556	0.000532691	0.0229345	Bbs12	Down				ENSMUSG00000042787.15	-1.97743	3.27696	11.1497	0.00255836	0.0487337	Exog	Down			ENSMUSG00000025776.13	-2.56481	4.72401	45.6233	3.74772e-07	0.000149598	Crispld1	Down
ENSMUSG00000051537.9	-2.30775	3.23389	18.4196	0.000217875	0.0147044	Gm5124	Down				ENSMUSG00000042851.17	-1.3582	4.67511	11.7895	0.00202117	0.0424089	Zc3h6	Down			ENSMUSG00000025780.7	-1.06387	7.28285	18.7516	0.000198636	0.00467591	Itih5	Down
ENSMUSG00000051748.2	5.13481	2.72098	31.7573	2.85712e-06	0.00182606	Wfdc21	Up				ENSMUSG00000042961.13	3.30947	0.657976	15.7214	0.000383006	0.016827	Egflam	Up			ENSMUSG00000025789.9	-3.38065	1.35124	15.6557	0.000424009	0.00756047	St8sia2	Down
ENSMUSG00000051839.7	3.75237	2.81291	11.872	0.00235366	0.0470429	Gypa	Up				ENSMUSG00000042978.11	1.37469	4.42445	12.7082	0.0014467	0.0352227	Sbk1	Up			ENSMUSG00000025791.18	-2.04262	3.6007	16.8303	0.000358499	0.00676836	Pgm1	Down
ENSMUSG00000052026.8	4.27772	1.21195	13.4255	0.000804985	0.0281161	Slc6a7	Up				ENSMUSG00000043004.13	-1.43215	4.69654	19.2125	0.000173156	0.0108972	Gng2	Down			ENSMUSG00000025794.9	-0.802115	8.23596	12.2064	0.00173256	0.0184284	Rpl14	Down
ENSMUSG00000052040.10	0.906949	6.51575	11.6913	0.00209167	0.0440983	Klf13	Up				ENSMUSG00000043079.17	1.74556	3.68926	15.5071	0.000554473	0.0205325	Synpo	Up			ENSMUSG00000025795.8	1.45874	4.96923	20.4767	0.000119068	0.00345482	Rassf3	Up
ENSMUSG00000052085.7	1.09191	7.61639	12.8066	0.00139632	0.0360925	Dock8	Up				ENSMUSG00000043243.15	1.69658	3.47392	14.2139	0.000856434	0.026125	Fam129c	Up			ENSMUSG00000025804.5	3.15658	1.96047	14.4766	0.000528331	0.00870795	Ccr1	Up
ENSMUSG00000052087.14	1.22396	4.4783	13.8662	0.000963614	0.0304613	Rgs14	Up				ENSMUSG00000043263.13	4.59064	3.40497	25.6434	3.48379e-05	0.00445226	Ifi209	Up			ENSMUSG00000025809.15	-0.652531	6.96592	8.30269	0.00785691	0.049613	Itgb1	Down
ENSMUSG00000052229.5	6.29845	0.330339	13.615	0.00115179	0.0329746	Gpr17	Up				ENSMUSG00000043311.7	-2.36945	2.42067	13.5749	0.00101173	0.0284399	D17H6S53E	Down			ENSMUSG00000025812.18	1.76158	2.46342	11.0551	0.00266969	0.0242941	Pard3	Up
ENSMUSG00000052270.7	7.30507	1.77379	20.2572	0.000104911	0.0103404	Fpr2	Up				ENSMUSG00000043336.14	2.8982	4.48826	35.5712	2.76363e-06	0.000877514	Filip1l	Up			ENSMUSG00000025823.9	1.24862	6.5586	16.0245	0.000467444	0.00802785	Pdia4	Up
ENSMUSG00000052310.9	-1.31757	4.83613	13.1082	0.00125624	0.0343126	Slc39a1	Down				ENSMUSG00000043385.4	3.71315	0.0674005	10.7553	0.00257796	0.0489025	Olfr267	Up			ENSMUSG00000025855.13	3.45307	1.34196	14.5238	0.000705032	0.0103783	Prkar1b	Up
ENSMUSG00000052336.7	6.22558	1.82642	20.784	8.32653e-05	0.00929769	Cx3cr1	Up				ENSMUSG00000043557.16	-2.39356	5.33175	20.7774	0.000109291	0.00838957	Mdga1	Down			ENSMUSG00000025885.18	2.21987	2.75306	8.5216	0.00713896	0.0463938	Myo5b	Up
ENSMUSG00000052415.5	10.0353	-0.367261	12.0408	0.0015812	0.0385868	Tchh	Up				ENSMUSG00000043614.13	3.09522	0.650124	13.4329	0.00107579	0.0294421	Vps37d	Up			ENSMUSG00000025889.13	2.58668	2.78863	10.4739	0.00346897	0.0287719	Snca	Up
ENSMUSG00000052423.14	1.86628	3.91258	22.1787	7.35747e-05	0.00901677	B4galt3	Up				ENSMUSG00000043633.6	5.20512	0.00835717	14.2133	0.000628718	0.0219461	Fam221b	Up			ENSMUSG00000025892.16	10.336	-0.39801	25.2311	2.1394e-05	0.00131094	Gria4	Up
ENSMUSG00000052512.17	-0.979772	6.98351	16.4131	0.000412246	0.0201029	Nav2	Down				ENSMUSG00000043782.9	3.53657	-0.140007	15.6414	0.000359295	0.0164311	Bicdl2	Up			ENSMUSG00000025894.11	-1.14071	3.76532	8.64899	0.00682106	0.0450781	Aasdhppt	Down
ENSMUSG00000052566.8	-2.07995	4.60851	18.9561	0.000187375	0.0135288	Hook2	Down				ENSMUSG00000044055.5	-4.35508	1.30189	13.7587	0.000951119	0.0273981	Otos	Down			ENSMUSG00000025927.13	4.19067	-0.486646	11.2329	0.00181957	0.0191281	Tfap2b	Up
ENSMUSG00000052595.8	6.59336	0.105919	14.8192	0.000565013	0.0237765	A1cf	Up				ENSMUSG00000044156.14	5.86752	0.771434	17.0074	0.000308944	0.0148836	Hepacam2	Up			ENSMUSG00000025931.15	-2.51826	3.65344	15.2133	0.000604317	0.00945455	Paqr8	Down
ENSMUSG00000052609.9	2.06762	4.25767	16.6351	0.000384507	0.01936	Plekhg3	Up				ENSMUSG00000044338.9	-5.06363	1.91513	33.3593	2.48015e-06	0.000825003	Aplnr	Down			ENSMUSG00000025932.14	-1.10695	6.14302	9.14841	0.00556332	0.0395625	Eya1	Down
ENSMUSG00000052684.4	-1.28247	9.33683	18.5774	0.000209864	0.0144791	Jun	Down				ENSMUSG00000044349.16	2.46503	2.50597	16.7064	0.000377024	0.0168224	Snhg11	Up			ENSMUSG00000025938.16	3.04724	0.446272	11.0319	0.00238282	0.0226773	Slco5a1	Up
ENSMUSG00000052861.13	4.28562	1.23805	16.9504	0.000240642	0.0153867	Dnah6	Up				ENSMUSG00000044350.14	-2.3767	2.43019	11.2184	0.00240393	0.0468089	Lacc1	Down			ENSMUSG00000025959.13	1.25201	4.80761	20.0973	0.000133023	0.00370766	Klf7	Up
ENSMUSG00000052889.11	1.68453	4.9619	12.0489	0.00183515	0.0412201	Prkcb	Up				ENSMUSG00000044361.16	4.28358	-1.20031	10.8508	0.00235629	0.0463658	BC024139	Up			ENSMUSG00000025967.16	-0.856265	7.88612	9.01311	0.00587453	0.0410365	Eef1b2	Down
ENSMUSG00000052914.4	-1.94004	4.33251	17.5529	0.000287688	0.0166086	Cyp2j6	Down				ENSMUSG00000044393.15	1.62175	3.77592	13.9593	0.000935568	0.0271487	Dsg2	Up			ENSMUSG00000025978.14	1.625	1.64309	9.85297	0.00420275	0.0328484	Rftn2	Up
ENSMUSG00000053025.13	-4.66533	0.908302	19.6833	7.53896e-05	0.00909113	Sv2b	Down				ENSMUSG00000044471.12	1.16871	6.73779	18.589	0.000208691	0.0121993	Lncpint	Up			ENSMUSG00000025991.8	6.32905	-0.234501	18.2194	0.000211347	0.00483659	Cps1	Up
ENSMUSG00000053093.16	3.49285	1.03718	13.412	0.000791418	0.0278863	Myh7	Up				ENSMUSG00000044505.5	2.98769	1.1979	11.6948	0.00201949	0.0424089	Lingo4	Up			ENSMUSG00000025993.10	2.15081	3.52384	13.8346	0.000976799	0.0126243	Slc40a1	Up
ENSMUSG00000053113.3	-1.77214	4.41567	14.7901	0.000704518	0.0261825	Socs3	Down				ENSMUSG00000044646.15	5.00971	0.731021	23.323	2.24085e-05	0.00347855	Zbtb7c	Up			ENSMUSG00000025997.13	-1.1054	5.66294	13.3439	0.00115524	0.014053	Ikzf2	Down
ENSMUSG00000053175.17	-1.38099	4.20106	12.4394	0.00159414	0.0387875	Bcl3	Down				ENSMUSG00000044783.16	-1.28002	7.26832	12.7329	0.00143355	0.0350447	Hjurp	Down			ENSMUSG00000026005.15	1.18851	4.14463	9.76319	0.00435908	0.0335264	Rpe	Up
ENSMUSG00000053310.11	-1.19334	6.47495	12.272	0.00169197	0.0396042	Nrgn	Down				ENSMUSG00000044786.6	1.58756	8.12872	44.2501	4.80638e-07	0.00033283	Zfp36	Up			ENSMUSG00000026020.9	-0.649246	6.54695	8.63605	0.00684836	0.0451633	Nop58	Down
ENSMUSG00000053338.9	4.46473	-0.0541818	12.523	0.0012335	0.0341264	Tarm1	Up				ENSMUSG00000044827.10	4.5673	1.6292	33.7593	2.94986e-06	0.000895925	Tlr1	Up			ENSMUSG00000026042.16	2.95563	4.37077	30.5854	8.31569e-06	0.00078499	Col5a2	Up
ENSMUSG00000053465.6	4.16529	-0.224168	14.5086	0.00062541	0.0247174	Hs6st3	Up				ENSMUSG00000044927.6	-1.9343	3.45552	11.9635	0.00187147	0.0404429	H1f10	Down			ENSMUSG00000026043.18	3.9747	6.56039	15.1402	0.00195181	0.0200211	Col3a1	Up
ENSMUSG00000053560.5	-0.952544	7.51492	16.2004	0.000441518	0.0208746	Ier2	Down				ENSMUSG00000044934.13	-2.00558	4.26454	14.6025	0.000750983	0.0241235	Zfp367	Down			ENSMUSG00000026058.11	6.28147	-0.23479	16.9182	0.000262298	0.00553102	Khdrbs2	Up
ENSMUSG00000053644.13	-1.2622	4.83943	15.2274	0.000608578	0.024411	Aldh7a1	Down				ENSMUSG00000045019.4	8.99978	-1.49583	16.5662	0.000320356	0.0152154	Acer1	Up			ENSMUSG00000026073.13	3.38655	2.31609	16.8612	0.000350118	0.00668237	Il1r2	Up
ENSMUSG00000053769.5	-2.89992	1.82963	14.4598	0.000722298	0.026521	Lysmd1	Down				ENSMUSG00000045092.8	1.59061	4.77481	13.0147	0.00129722	0.0331627	S1pr1	Up			ENSMUSG00000026090.16	2.39479	1.30191	11.7343	0.00202125	0.0205299	2010300C02Rik	Up
ENSMUSG00000053886.4	2.95557	1.49484	12.5752	0.001387	0.0359636	Sh2d4a	Up				ENSMUSG00000045140.8	-3.01162	1.83212	11.9316	0.0017255	0.0389478	Pigw	Down			ENSMUSG00000026094.14	1.87026	5.44051	27.6154	1.74415e-05	0.00117434	Stk17b	Up
ENSMUSG00000053977.13	9.97661	-0.65718	11.2767	0.00247483	0.0485913	Cd8a	Up				ENSMUSG00000045318.6	2.46606	1.64943	12.4969	0.00149014	0.0358943	Adra2c	Up			ENSMUSG00000026114.14	5.2818	0.591221	20.2039	8.70512e-05	0.00281526	Cnga3	Up
ENSMUSG00000054135.2	-2.60136	2.18072	16.7976	0.000346676	0.018277	A430110L20Rik	Down				ENSMUSG00000045322.10	2.74599	2.40932	12.1322	0.00178448	0.039479	Tlr9	Up			ENSMUSG00000026117.10	6.27781	0.000319603	21.2276	9.92816e-05	0.00306917	Zap70	Up
ENSMUSG00000054169.7	5.44611	-0.326521	13.1939	0.00110473	0.0322218	Ceacam10	Up				ENSMUSG00000045345.6	3.71323	0.457733	13.8205	0.000734579	0.023784	9530056K15Rik	Up			ENSMUSG00000026126.15	-0.943369	6.02311	9.08189	0.00571432	0.0402814	Ptpn18	Down
ENSMUSG00000054191.8	3.96312	2.58481	13.2386	0.00111384	0.0323541	Klf1	Up				ENSMUSG00000045382.6	1.50825	4.97658	12.5251	0.0015445	0.0365337	Cxcr4	Up			ENSMUSG00000026156.8	2.02982	1.49071	12.6322	0.00149428	0.016648	B3gat2	Up
ENSMUSG00000054263.12	2.04261	3.86812	21.7517	8.30514e-05	0.00929769	Lifr	Up				ENSMUSG00000045392.8	4.59074	-0.136148	15.0753	0.000425209	0.0179461	Olfr1033	Up			ENSMUSG00000026163.17	6.78425	-0.192102	16.0356	0.000447444	0.00778971	Sphkap	Up
ENSMUSG00000054364.5	-0.889084	6.72598	11.8195	0.00199536	0.0431978	Rhob	Down				ENSMUSG00000045594.10	-1.39747	4.22751	11.8105	0.00200776	0.0422763	Glb1	Down			ENSMUSG00000026167.14	3.9848	0.396203	10.4177	0.0032303	0.0275606	Wnt10a	Up
ENSMUSG00000054640.15	-1.17759	5.7898	20.2611	0.000126793	0.011069	Slc8a1	Down				ENSMUSG00000045613.9	5.24514	-0.595311	17.5582	0.000321292	0.0152162	Chrm2	Up			ENSMUSG00000026177.11	3.28799	1.74497	13.9876	0.000823648	0.0114272	Slc11a1	Up
ENSMUSG00000054641.10	-1.58684	8.17548	23.101	5.67451e-05	0.00829879	Mmrn1	Down				ENSMUSG00000045620.7	9.19805	-1.65145	12.2053	0.00205069	0.042666	Odf3l1	Up			ENSMUSG00000026180.8	4.25348	3.7996	18.4854	0.000454851	0.00787938	Cxcr2	Up
ENSMUSG00000055053.18	-0.783808	7.65819	15.9884	0.000472965	0.0214539	Nfic	Down				ENSMUSG00000045777.14	4.72775	-0.552564	15.4792	0.000380222	0.0168224	Ifitm10	Up			ENSMUSG00000026187.9	-1.33335	4.46509	10.5474	0.0032209	0.0275056	Xrcc5	Down
ENSMUSG00000055322.15	-0.88569	7.88061	13.7313	0.00100903	0.0310121	Tns1	Down				ENSMUSG00000045932.12	-1.42311	4.20627	11.6743	0.00210934	0.0433626	Ifit2	Down			ENSMUSG00000026193.15	3.91574	7.64184	11.0541	0.00585873	0.0409466	Fn1	Up
ENSMUSG00000055334.4	-2.39517	2.35233	12.8315	0.00131952	0.0351131	Snupn	Down				ENSMUSG00000046159.16	3.76638	4.47148	31.4314	8.81974e-06	0.00194048	Chrm3	Up			ENSMUSG00000026220.6	5.87772	-0.495756	17.9693	0.000141448	0.00381499	Slc16a14	Up
ENSMUSG00000055633.6	-3.55646	2.17012	18.6874	0.000169071	0.0129235	Zfp580	Down				ENSMUSG00000046219.9	4.87888	-0.0213514	14.8926	0.0004854	0.0190504	C230012O17Rik	Up			ENSMUSG00000026241.5	10.0649	-0.672842	14.794	0.000846206	0.0116076	Nppc	Up
ENSMUSG00000055717.13	-1.53303	4.81649	21.2088	9.65569e-05	0.00997335	Slain1	Down				ENSMUSG00000046295.13	-2.7257	2.81713	12.0025	0.00180596	0.0396403	Ankle1	Down			ENSMUSG00000026251.13	7.55277	0.360024	21.1034	8.23038e-05	0.00272158	Chrnd	Up
ENSMUSG00000055733.6	-2.32501	3.60497	16.5365	0.00039092	0.0195307	Nap1l3	Down				ENSMUSG00000046415.11	-6.66118	1.44705	14.3148	0.000892554	0.0265317	B430212C06Rik	Down			ENSMUSG00000026259.14	5.61025	-0.464654	8.79754	0.00575044	0.0404169	Ngef	Up
ENSMUSG00000055782.9	4.91283	2.36922	26.3871	1.90581e-05	0.00467124	Abcd2	Up				ENSMUSG00000046532.8	1.8055	3.58351	12.0529	0.00183528	0.0400948	Ar	Up			ENSMUSG00000026271.15	3.08409	0.856746	11.7087	0.00173137	0.0184279	Gpr35	Up
ENSMUSG00000055799.13	-2.82157	3.18156	16.7653	0.000362797	0.018738	Tcf7l1	Down				ENSMUSG00000046637.3	3.52108	0.906424	13.2415	0.00111576	0.0300641	Ttc34	Up			ENSMUSG00000026272.6	10.0854	0.0997243	10.4908	0.00395536	0.0315053	Agxt	Up
ENSMUSG00000056025.12	-1.59997	5.51481	13.1757	0.0012258	0.0341148	Clca3a1	Down				ENSMUSG00000046714.7	4.1713	0.0471209	16.6492	0.000232711	0.0129758	Foxc2	Up			ENSMUSG00000026301.16	4.78233	-1.35487	8.04371	0.0075847	0.0483531	Iqca	Up
ENSMUSG00000056050.13	1.03106	6.10284	16.2709	0.000431594	0.020559	Mia3	Up				ENSMUSG00000046909.9	-3.35021	2.09475	18.4968	0.000176704	0.0110211	Tefm	Down			ENSMUSG00000026303.6	-2.16922	4.37036	24.439	3.95059e-05	0.00182795	Mlph	Down
ENSMUSG00000056069.10	3.97831	2.7072	35.777	2.19773e-06	0.00157459	Otulinl	Up				ENSMUSG00000046924.4	5.33929	-0.546188	12.1685	0.00134983	0.03401	Vmn1r179	Up			ENSMUSG00000026341.16	1.19052	7.25794	11.8948	0.00194094	0.019964	Actr3	Up
ENSMUSG00000056091.12	2.96872	3.97468	24.1109	4.33927e-05	0.00729592	St3gal5	Up				ENSMUSG00000047084.8	-2.26054	3.29741	15.4088	0.000567303	0.0207481	Ngrn	Down			ENSMUSG00000026347.13	2.32509	2.61568	10.4658	0.0033311	0.0280524	Tmem163	Up
ENSMUSG00000056145.5	1.80568	3.88221	14.9298	0.000672567	0.025779	AI504432	Up				ENSMUSG00000047146.17	-1.08179	6.42918	13.7174	0.00101405	0.0284483	Tet1	Down			ENSMUSG00000026357.3	-0.820205	6.37369	8.39085	0.00757549	0.0483275	Rgs18	Down
ENSMUSG00000056204.8	-1.89748	4.03696	16.054	0.000463584	0.0211658	Pgpep1	Down				ENSMUSG00000047155.13	11.0139	-0.0248753	30.3764	5.52902e-06	0.00139428	Cyp4x1	Up			ENSMUSG00000026360.9	1.68072	4.77785	17.9279	0.000255809	0.00543559	Rgs2	Up
ENSMUSG00000056394.17	1.82523	6.0455	16.1127	0.000454395	0.021021	Lig1	Up				ENSMUSG00000047330.8	4.74199	0.00437897	20.1207	7.55609e-05	0.00678882	Kcne4	Up			ENSMUSG00000026395.16	0.959518	8.42096	18.2818	0.000229216	0.00507107	Ptprc	Up
ENSMUSG00000056459.14	-2.15052	3.97656	22.5724	6.5497e-05	0.0085663	Zbtb25	Down				ENSMUSG00000047344.9	1.75571	4.10196	12.6148	0.00149711	0.0359692	Lancl3	Up			ENSMUSG00000026399.12	1.58877	5.89359	36.3432	2.33809e-06	0.000358961	Cd55	Up
ENSMUSG00000056468.3	-1.81524	3.70792	14.3614	0.000814699	0.0283357	5730596B20Rik	Down				ENSMUSG00000047361.16	-2.10578	3.6046	23.3161	5.38385e-05	0.00549931	Gm973	Down			ENSMUSG00000026407.17	3.62668	0.333853	10.6347	0.00268366	0.0243622	Cacna1s	Up
ENSMUSG00000056515.9	1.74309	5.12726	18.0913	0.000243247	0.0154825	Rab31	Up				ENSMUSG00000047368.4	1.05556	4.48332	11.6718	0.00210755	0.0433626	Abhd17b	Up			ENSMUSG00000026413.12	4.3738	0.00112264	13.771	0.000777373	0.0110137	Pkp1	Up
ENSMUSG00000056812.14	3.83599	0.595763	11.779	0.00148442	0.037233	St8sia3	Up				ENSMUSG00000047507.12	3.13342	1.1759	14.2062	0.000812133	0.0254043	Baiap3	Up			ENSMUSG00000026414.13	5.25064	-2.59075e-05	29.4382	3.76509e-06	0.000484811	Tnnt2	Up
ENSMUSG00000056941.17	-1.12769	5.5042	12.3561	0.00164154	0.039101	Commd7	Down				ENSMUSG00000047604.3	-2.23984	3.55902	17.831	0.000263465	0.0139691	Frat2	Down			ENSMUSG00000026415.11	5.92544	-0.983236	8.26495	0.00675987	0.0448587	Fcamr	Up
ENSMUSG00000056966.7	5.135	0.729693	13.3912	0.00102756	0.0310524	Gjc3	Up				ENSMUSG00000047636.3	4.36763	-0.325716	19.3664	9.17753e-05	0.00764953	Cdcp2	Up			ENSMUSG00000026417.13	4.68137	1.24692	21.9219	5.40091e-05	0.00212567	Pigr	Up
ENSMUSG00000057069.7	1.63182	4.31805	13.1617	0.00123208	0.0341264	Ero1lb	Up				ENSMUSG00000047773.15	3.39689	0.582385	11.364	0.0026098	0.0490403	Ankfn1	Up			ENSMUSG00000026418.16	8.59493	-2.18699	15.5905	0.000618083	0.0096025	Tnni1	Up
ENSMUSG00000057143.15	1.02619	5.29207	12.211	0.00172989	0.0399147	Trim12c	Up				ENSMUSG00000047875.6	-1.53128	3.58658	14.527	0.000771579	0.0244773	Gpr157	Down			ENSMUSG00000026420.16	4.88435	-0.203248	8.4108	0.00656707	0.0441395	Il24	Up
ENSMUSG00000057182.15	4.0769	0.852474	11.137	0.0020276	0.0434359	Scn3a	Up				ENSMUSG00000047880.15	2.24337	2.91281	11.3478	0.00238697	0.0466926	Cxcr5	Up			ENSMUSG00000026437.11	-1.68976	5.43819	10.7468	0.00298094	0.0261336	Cdk18	Down
ENSMUSG00000057315.14	1.47907	3.29259	12.6534	0.00148137	0.0371899	Arhgap24	Up				ENSMUSG00000047940.13	4.4697	-0.156068	15.0318	0.000418007	0.017832	Stpg2	Up			ENSMUSG00000026450.14	8.22081	-0.845911	20.657	0.000232433	0.00510184	Chit1	Up
ENSMUSG00000057322.12	-0.946164	6.95101	13.4389	0.00111714	0.032381	Rpl38	Down				ENSMUSG00000047945.6	-1.37475	4.73057	15.7835	0.000506271	0.0193788	Marcksl1	Down			ENSMUSG00000026463.17	-0.94566	8.35158	18.365	0.000223449	0.0049869	Atp2b4	Down
ENSMUSG00000057378.15	3.00975	2.44354	12.8914	0.00133438	0.0353416	Ryr3	Up				ENSMUSG00000048108.13	3.69937	0.577565	23.1166	3.52815e-05	0.0044608	Tmem72	Up			ENSMUSG00000026468.14	2.49113	0.71672	8.22125	0.00753581	0.0481293	Lhx4	Up
ENSMUSG00000057411.9	2.26675	2.96002	11.6013	0.00212631	0.0444676	Fam173a	Up				ENSMUSG00000048185.5	3.86336	-1.13468	12.9096	0.00154218	0.0365337	Gm7075	Up			ENSMUSG00000026479.13	6.08855	-0.621854	9.02108	0.00506412	0.0372121	Lamc2	Up
ENSMUSG00000057706.7	2.92379	2.00105	14.521	0.000759259	0.0272276	Mex3b	Up				ENSMUSG00000048222.3	1.66855	3.54012	16.1203	0.000454457	0.0186194	Mfap1b	Up			ENSMUSG00000026483.13	1.45244	5.46455	11.6292	0.0021403	0.0212243	Fam129a	Up
ENSMUSG00000057818.8	10.9581	0.350921	15.007	0.000485773	0.0216483	1600029O15Rik	Up				ENSMUSG00000048281.9	4.45065	0.0136054	26.1578	1.47911e-05	0.00258308	Dleu7	Up			ENSMUSG00000026514.14	9.1682	-0.0133433	11.643	0.0017009	0.0182259	Cnih3	Up
ENSMUSG00000057863.6	-1.0816	7.31814	14.0281	0.000910849	0.0297153	Rpl36	Down				ENSMUSG00000048327.6	-4.49574	4.21876	17.1776	0.000274439	0.0142535	Ckap2l	Down			ENSMUSG00000026525.9	3.93935	-1.45311	9.45614	0.00414447	0.032502	Opn3	Up
ENSMUSG00000057914.15	-1.74221	5.34399	13.9315	0.000942097	0.0302228	Cacnb2	Down				ENSMUSG00000048391.3	5.79937	-0.944444	15.0774	0.000586248	0.0211367	Olfr843	Up			ENSMUSG00000026527.13	9.34825	-1.18629	15.5699	0.000439291	0.00771294	Rgs7	Up
ENSMUSG00000057948.12	-1.19465	7.1237	37.2511	1.9297e-06	0.00141894	Unc13d	Down				ENSMUSG00000048411.4	9.6401	-1.11226	18.4033	0.000234514	0.0129758	Gm597	Up			ENSMUSG00000026548.4	4.52615	0.11453	22.1301	5.4464e-05	0.00213741	Slamf9	Up
ENSMUSG00000057963.9	-1.49442	4.77937	18.4008	0.000221546	0.0147743	Itpk1	Down				ENSMUSG00000048814.11	2.12935	2.57951	11.0742	0.00264844	0.0494671	Lonrf2	Up			ENSMUSG00000026554.15	-0.78958	7.44829	14.6401	0.00073944	0.010727	Dcaf8	Down
ENSMUSG00000058099.16	2.83816	5.68769	19.6584	0.000298846	0.0169035	Nfam1	Up				ENSMUSG00000048922.18	-1.86162	4.21605	11.5512	0.00220713	0.0443363	Cdca2	Down			ENSMUSG00000026574.5	4.68016	0.296315	26.3478	2.04416e-05	0.00127495	Dpt	Up
ENSMUSG00000058318.15	-0.782226	6.69232	12.5065	0.00155464	0.0382729	Phf21a	Down				ENSMUSG00000049107.13	4.23127	-0.305145	11.0521	0.00211211	0.0433626	Ntf3	Up			ENSMUSG00000026576.12	2.44272	3.20098	11.6274	0.00215109	0.021299	Atp1b1	Up
ENSMUSG00000058331.15	-2.52978	2.66231	12.879	0.0013241	0.0351358	Zfp85	Down				ENSMUSG00000049115.15	3.11575	1.95389	18.1247	0.0002341	0.0129758	Agtr1a	Up			ENSMUSG00000026579.8	1.72544	4.31343	11.6758	0.00210634	0.0210248	F5	Up
ENSMUSG00000058402.14	-2.35787	3.40009	13.91	0.000946239	0.0303209	Zfp420	Down				ENSMUSG00000049124.4	-2.47179	1.68067	11.8651	0.00178187	0.039479	Gm8186	Down			ENSMUSG00000026581.14	3.28894	5.44656	25.9933	6.7137e-05	0.00237461	Sell	Up
ENSMUSG00000058589.14	3.29282	1.29202	10.9728	0.00244264	0.0482348	Anks1b	Up				ENSMUSG00000049516.9	1.03715	5.4007	11.8762	0.00195443	0.0414427	Spty2d1	Up			ENSMUSG00000026586.16	1.49617	2.70502	9.74502	0.00438852	0.0337064	Prrx1	Up
ENSMUSG00000058748.9	-1.71984	3.44258	11.935	0.00191704	0.0422111	Zfp958	Down				ENSMUSG00000049583.15	5.65929	-0.497087	21.2018	6.68159e-05	0.00616162	Grm5	Up			ENSMUSG00000026587.15	5.40936	0.763992	18.3849	0.000132667	0.00370329	Astn1	Up
ENSMUSG00000058755.3	2.50014	1.90923	13.7212	0.00100805	0.0310121	Osm	Up				ENSMUSG00000049624.14	1.37289	3.38263	11.9592	0.00189976	0.0408018	Slc17a5	Up			ENSMUSG00000026594.14	0.887296	5.8922	11.5894	0.00217193	0.0214673	Ralgps2	Up
ENSMUSG00000058914.12	3.44303	0.744624	11.0652	0.00231528	0.0467007	C1qtnf3	Up				ENSMUSG00000049866.12	-2.28975	2.97823	12.8602	0.00134269	0.0339218	Arl4c	Down			ENSMUSG00000026596.13	-0.825301	6.15578	12.046	0.00183675	0.0192075	Abl2	Down
ENSMUSG00000058975.7	3.2373	1.30839	13.2986	0.000995679	0.0309469	Kcnc1	Up				ENSMUSG00000049985.15	5.821	-0.838657	20.0274	9.53385e-05	0.00781216	Ankrd55	Up			ENSMUSG00000026602.9	4.51671	-0.389135	12.4086	0.00117805	0.0142068	Nphs2	Up
ENSMUSG00000059108.4	3.55772	2.80769	15.0424	0.000615195	0.0245242	Ifitm6	Up				ENSMUSG00000050052.12	3.98403	-0.265223	17.8977	0.000159205	0.0103937	Tdrp	Up			ENSMUSG00000026603.13	-1.44728	4.83491	17.7209	0.000273159	0.00568748	Smyd2	Down
ENSMUSG00000059326.7	1.32508	5.37914	14.9001	0.000677635	0.0258307	Csf2ra	Up				ENSMUSG00000050158.7	10.2518	-0.527165	16.5706	0.000288961	0.0146344	Olfr165	Up			ENSMUSG00000026614.7	3.92431	-0.616436	16.1015	0.00032295	0.00630176	Slc30a10	Up
ENSMUSG00000059482.15	3.36865	2.63649	13.637	0.000935691	0.0300518	2610301B20Rik	Up				ENSMUSG00000050272.10	3.77468	0.786293	11.3488	0.00190768	0.0408437	Dscam	Up			ENSMUSG00000026628.13	3.84852	3.51098	21.5633	8.39559e-05	0.00275663	Atf3	Up
ENSMUSG00000059866.13	-1.23224	5.20349	14.946	0.000667444	0.0257496	Tnip2	Down				ENSMUSG00000050332.7	-1.59801	4.97051	26.5048	2.31355e-05	0.00351332	Amer1	Down			ENSMUSG00000026639.18	1.91651	1.81197	10.4846	0.00331617	0.0280026	Lamb3	Up
ENSMUSG00000060036.14	-1.02417	9.3537	20.2664	0.000126545	0.011069	Rpl3	Down				ENSMUSG00000050377.8	4.16949	0.826369	22.16	4.65996e-05	0.0052716	Il31ra	Up			ENSMUSG00000026645.11	8.20448	-2.28392	8.66981	0.0070883	0.0462436	Olah	Up
ENSMUSG00000060261.15	-0.718172	8.10394	19.4626	0.000160417	0.0124857	Gtf2i	Down				ENSMUSG00000050390.12	-1.51753	4.49222	13.6853	0.00102677	0.028659	C77080	Down			ENSMUSG00000026656.15	1.80976	3.76911	10.1363	0.00377147	0.0304046	Fcgr2b	Up
ENSMUSG00000060429.12	2.38813	2.56689	11.4296	0.00230205	0.0466791	Sntb1	Up				ENSMUSG00000050468.12	3.38575	2.70437	27.0484	1.92761e-05	0.00311337	Astl	Up			ENSMUSG00000026663.6	1.09344	5.91508	24.3675	4.02984e-05	0.00182795	Atf6	Up
ENSMUSG00000060509.5	6.06832	-0.515441	12.1432	0.00153582	0.0380176	Xcr1	Up				ENSMUSG00000050578.10	-4.08487	0.219108	12.6143	0.00116203	0.0309528	Mmp13	Down			ENSMUSG00000026676.7	3.16984	-0.844748	12.2808	0.00139786	0.015936	Ccdc3	Up
ENSMUSG00000060519.11	-1.63093	4.17843	11.9127	0.00193117	0.0423886	Tor3a	Down				ENSMUSG00000050613.5	5.57467	-0.581911	16.077	0.000495232	0.0192995	Olfr125	Up			ENSMUSG00000026678.10	5.34332	-0.820968	15.1043	0.000529482	0.00870795	Rgs5	Up
ENSMUSG00000060534.16	2.83568	-0.0993539	10.7632	0.00228166	0.0464341	Dcc	Up				ENSMUSG00000050742.5	4.44474	1.32624	14.7479	0.000534103	0.020086	Olfr164	Up			ENSMUSG00000026683.14	1.50785	3.59172	9.61472	0.00461972	0.034897	Nuf2	Up
ENSMUSG00000060538.14	2.6039	2.38327	17.3176	0.000292847	0.0168716	Tmem219	Up				ENSMUSG00000050921.12	2.30187	2.90773	20.051	0.000136201	0.00963473	P2ry10	Up			ENSMUSG00000026688.5	2.26745	1.21836	11.4162	0.00222841	0.0218473	Mgst3	Up
ENSMUSG00000060548.13	2.82929	1.84904	16.0335	0.000444499	0.0209133	Tnfrsf19	Up				ENSMUSG00000050930.5	-4.07611	1.39323	11.1516	0.0024887	0.0479052	Map10	Down			ENSMUSG00000026697.10	3.35158	2.13481	11.4412	0.00198454	0.0202675	Myoc	Up
ENSMUSG00000060594.6	-2.77975	2.98906	11.4684	0.00221192	0.0456466	Layn	Down				ENSMUSG00000050953.10	-1.15352	4.40297	12.5634	0.00152505	0.0363591	Gja1	Down			ENSMUSG00000026725.17	3.23599	0.899792	27.9592	7.92529e-06	0.000758544	Tnn	Up
ENSMUSG00000060675.13	-1.28765	4.80832	15.4157	0.000571755	0.0238939	Plaat3	Down				ENSMUSG00000050966.9	3.67777	1.62064	11.151	0.00253381	0.0484597	Lin28a	Up			ENSMUSG00000026729.9	5.41144	-2.34657	8.27796	0.00663841	0.0443959	4930562F07Rik	Up
ENSMUSG00000060703.12	2.95246	2.71379	16.4098	0.000400379	0.0197657	Cd302	Up				ENSMUSG00000051185.9	-1.64668	3.49935	11.9725	0.00189123	0.0406811	Fam174a	Down			ENSMUSG00000026736.2	3.9727	-0.0287557	17.7456	0.000191513	0.00457006	4930426L09Rik	Up
ENSMUSG00000060708.4	2.38554	1.95558	12.076	0.00174303	0.0401184	Bloc1s4	Up				ENSMUSG00000051212.8	2.60287	4.63254	28.9691	1.25164e-05	0.00230087	Gpr183	Up			ENSMUSG00000026748.13	-1.41466	6.30697	18.594	0.000208403	0.00480462	Plxdc2	Down
ENSMUSG00000060771.15	2.39279	3.40093	17.6957	0.000275104	0.0162859	Tsga10	Up				ENSMUSG00000051228.5	5.38606	-0.65912	21.4794	5.06195e-05	0.00544537	Nyx	Up			ENSMUSG00000026768.10	2.638	0.493779	10.9396	0.00256205	0.0237812	Itga8	Up
ENSMUSG00000060981.7	2.09132	4.48991	11.8865	0.00194852	0.0425755	H4c8	Up				ENSMUSG00000051255.6	-2.80262	2.01215	15.557	0.000473263	0.0188375	Gm6563	Down			ENSMUSG00000026770.5	4.48656	1.55195	35.4367	1.2379e-06	0.00027023	Il2ra	Up
ENSMUSG00000061210.4	-10.317	-0.47317	13.5735	0.000991152	0.0308405	Olfr47	Down				ENSMUSG00000051354.14	3.21081	-0.0540743	11.9941	0.00142507	0.0349378	Samd3	Up			ENSMUSG00000026782.15	-1.15484	5.57273	17.7808	0.000267683	0.00560269	Abi2	Down
ENSMUSG00000061232.16	-0.739798	9.34215	15.8307	0.000497909	0.0219408	H2-K1	Down				ENSMUSG00000051527.11	6.6411	-0.53948	21.1324	8.929e-05	0.00756385	Usp29	Up			ENSMUSG00000026785.14	-1.2965	5.25007	10.0005	0.00397248	0.031568	Pkn3	Down
ENSMUSG00000061393.14	-2.41789	3.29174	14.0853	0.000870949	0.0290404	Acvr2b	Down				ENSMUSG00000051726.6	3.97295	-0.101896	13.854	0.000676962	0.0227625	Kcnf1	Up			ENSMUSG00000026807.8	4.458	1.05242	28.1073	8.72484e-06	0.000807702	Ak8	Up
ENSMUSG00000061411.12	-1.18817	5.44135	11.7896	0.00201814	0.0433776	Nol4l	Down				ENSMUSG00000051805.1	5.7585	-1.29772	12.5738	0.00141965	0.0349188	A530095I07Rik	Up			ENSMUSG00000026814.16	-1.36569	7.5759	17.5827	0.000284573	0.00582531	Eng	Down
ENSMUSG00000061477.4	-0.875232	8.77669	20.0197	0.000136034	0.0114146	Rps7	Down				ENSMUSG00000051817.8	-1.37519	5.00005	15.1214	0.000629903	0.0219461	Sox12	Down			ENSMUSG00000026819.15	1.41411	3.34722	10.6422	0.00310597	0.0269107	Slc25a25	Up
ENSMUSG00000061702.10	-2.90013	2.95161	14.2265	0.000759327	0.0272276	Tmem91	Down				ENSMUSG00000051998.14	1.14296	4.50778	13.4462	0.00111467	0.0300641	Lax1	Up			ENSMUSG00000026821.16	-1.04963	4.85781	10.3094	0.003524	0.0290495	Ralgds	Down
ENSMUSG00000061815.11	-2.11926	2.96929	11.8464	0.00197933	0.0430066	Rufy4	Down				ENSMUSG00000052013.15	3.82668	3.73246	30.1956	9.4731e-06	0.0019868	Btla	Up			ENSMUSG00000026830.9	3.95719	-1.35077	8.66545	0.00557362	0.0396078	Ermn	Up
ENSMUSG00000061838.7	-1.51751	5.71075	18.5956	0.000208393	0.0144535	Suclg2	Down				ENSMUSG00000052125.16	4.2987	-0.0400731	10.7039	0.00241559	0.0469377	F730043M19Rik	Up			ENSMUSG00000026832.12	1.2741	5.58711	17.8279	0.000263695	0.00554832	Cytip	Up
ENSMUSG00000061887.14	-1.02385	5.90895	14.9046	0.000676595	0.0258307	Ssbp3	Down				ENSMUSG00000052234.2	4.97778	4.41471	19.5173	0.000288072	0.0146344	Epx	Up			ENSMUSG00000026835.15	3.47991	2.90941	20.2449	9.35419e-05	0.00295723	Fcnb	Up
ENSMUSG00000061979.8	-1.93453	3.19488	13.0079	0.00129445	0.0347898	Rcc1l	Down				ENSMUSG00000052316.9	3.25079	0.457072	10.7478	0.00239397	0.0467125	Lrrc15	Up			ENSMUSG00000026837.16	2.30005	4.7454	16.0495	0.000513265	0.00857241	Col5a1	Up
ENSMUSG00000061991.2	5.62479	1.47786	18.0797	0.000237392	0.0152488	H2ac10	Up				ENSMUSG00000052353.13	3.42291	1.48564	19.8486	8.14472e-05	0.00714888	Cemip	Up			ENSMUSG00000026842.16	-0.804188	6.82355	9.12593	0.0056135	0.0397901	Abl1	Down
ENSMUSG00000062006.12	-1.22558	7.23967	16.1815	0.000444254	0.0209133	Rpl34	Down				ENSMUSG00000052435.7	3.35923	1.59887	12.7033	0.00119264	0.0314682	Cebpe	Up			ENSMUSG00000026864.13	1.38915	8.62569	40.3489	1.02362e-06	0.000244461	Hspa5	Up
ENSMUSG00000062115.15	-0.797368	7.70231	13.6801	0.0010271	0.0310524	Rai1	Down				ENSMUSG00000052477.15	5.00538	1.81646	23.1036	3.45711e-05	0.00445154	C130026I21Rik	Up			ENSMUSG00000026866.16	2.12406	1.50108	12.2791	0.00168277	0.0180986	Kynu	Up
ENSMUSG00000062157.6	2.99755	1.99743	11.9023	0.00187462	0.0416049	Ifnlr1	Up				ENSMUSG00000052504.7	3.82457	1.23293	18.9583	0.000167458	0.0106103	Epha3	Up			ENSMUSG00000026870.19	4.26539	1.35933	22.9276	4.79122e-05	0.00200714	Cutal	Up
ENSMUSG00000062328.8	-1.0342	8.43319	15.8513	0.000494576	0.0218723	Rpl17	Down				ENSMUSG00000052684.4	1.48745	9.33683	24.9216	3.48953e-05	0.00445226	Jun	Up			ENSMUSG00000026874.10	3.73493	0.838546	18.541	0.000129846	0.00366067	Hc	Up
ENSMUSG00000062456.4	-2.48447	3.64521	20.8689	0.000104234	0.0103404	Rpl9-ps6	Down				ENSMUSG00000052727.6	1.22761	4.96543	12.5242	0.00154512	0.0365337	Map1b	Up			ENSMUSG00000026879.14	2.06835	6.09972	10.3139	0.00528001	0.0382554	Gsn	Up
ENSMUSG00000062510.12	4.17292	2.41104	21.8569	6.42054e-05	0.00854298	Nsl1	Up				ENSMUSG00000052749.9	1.7285	4.83903	15.576	0.000541438	0.0202528	Trim30b	Up			ENSMUSG00000026883.17	-1.17124	6.03824	21.1052	9.92962e-05	0.00306917	Dab2ip	Down
ENSMUSG00000062727.4	4.26211	2.96506	14.904	0.000688795	0.026079	H2bc12	Up				ENSMUSG00000052763.7	-1.76609	4.18556	19.7559	0.000148027	0.0101876	Zfp212	Down			ENSMUSG00000026893.4	1.48709	3.51297	12.996	0.00130893	0.0152202	Gca	Up
ENSMUSG00000062931.15	-4.03922	2.0809	13.5491	0.0009637	0.0304613	Zfp938	Down				ENSMUSG00000052767.5	3.39844	0.765626	17.0615	0.000262698	0.013955	Gm12703	Up			ENSMUSG00000026896.14	3.67536	4.90465	20.6454	0.000129198	0.0036539	Ifih1	Up
ENSMUSG00000062961.7	5.86917	0.0729907	11.23	0.00193041	0.0423886	Ccdc177	Up				ENSMUSG00000052776.10	-2.56822	3.08749	19.8834	0.000137895	0.00970541	Oas1a	Down			ENSMUSG00000026904.17	3.46962	1.76659	15.5176	0.000462859	0.0079687	Slc4a10	Up
ENSMUSG00000063146.11	-1.42475	5.73038	26.7821	2.15308e-05	0.00497201	Clip2	Down				ENSMUSG00000052837.6	1.61507	6.96302	17.5297	0.000289319	0.0146344	Junb	Up			ENSMUSG00000026921.19	-1.58025	4.57625	16.599	0.00038925	0.00715554	Egfl7	Down
ENSMUSG00000063193.9	4.08092	2.30904	18.7158	0.000178111	0.0131908	Cd300lb	Up				ENSMUSG00000052852.8	-4.71425	0.96929	14.3144	0.000729102	0.0236873	Reep1	Down			ENSMUSG00000026928.14	3.1728	2.83058	17.9979	0.000253275	0.00539407	Card9	Up
ENSMUSG00000063382.6	-0.923487	7.02305	12.5808	0.00151371	0.0377982	Bcl9l	Down				ENSMUSG00000052854.15	-1.94421	4.08101	14.3885	0.000808373	0.0253508	Nrk	Down			ENSMUSG00000026930.15	-1.173	4.19628	8.85564	0.00626781	0.0428203	Gpsm1	Down
ENSMUSG00000063457.14	-1.14029	7.54307	20.2499	0.000127161	0.011069	Rps15	Down				ENSMUSG00000052957.8	3.22633	1.28206	12.2728	0.00148036	0.0357401	Gas1	Up			ENSMUSG00000026944.18	-0.783156	7.59368	14.3117	0.00082658	0.01144	Abca2	Down
ENSMUSG00000063506.14	-2.89335	-0.207132	10.6505	0.00226302	0.0461557	Arhgap22	Down				ENSMUSG00000053025.13	6.31921	0.908302	39.6407	2.20572e-07	0.000227833	Sv2b	Up			ENSMUSG00000026959.13	3.01419	-0.588901	8.52637	0.00577961	0.0405559	Grin1	Up
ENSMUSG00000063522.5	5.6467	-0.221011	14.1443	0.000830181	0.0285796	Ly6m	Up				ENSMUSG00000053038.8	3.0678	0.0885273	13.0962	0.00108488	0.029574	Gm6180	Up			ENSMUSG00000026971.15	3.29951	1.85629	15.101	0.000636582	0.00976617	Itgb6	Up
ENSMUSG00000063556.5	-1.06453	6.70355	13.5983	0.00105682	0.0315487	Gm10132	Down				ENSMUSG00000053101.3	5.10565	2.33996	18.2993	0.000141976	0.00985111	Gpr141	Up			ENSMUSG00000026976.15	3.17402	-0.586964	12.3393	0.00112735	0.0138403	Pax8	Up
ENSMUSG00000063785.12	1.56666	4.89835	11.5675	0.00219085	0.0453458	Utp14a	Up				ENSMUSG00000053175.17	1.95713	4.20106	26.5534	2.28536e-05	0.00351332	Bcl3	Up			ENSMUSG00000026981.15	2.44403	2.42651	21.2853	9.14829e-05	0.00291141	Il1rn	Up
ENSMUSG00000064065.15	2.74833	3.69238	20.9789	0.000103477	0.0103404	Ipcef1	Up				ENSMUSG00000053199.13	3.45051	1.98968	32.8966	2.86254e-06	0.000894999	Arhgap20	Up			ENSMUSG00000026983.10	4.82918	-0.43653	12.5452	0.00128097	0.0150075	Il1f5	Up
ENSMUSG00000064246.10	3.87583	3.20085	25.4263	3.06568e-05	0.00611867	Chil1	Up				ENSMUSG00000053228.12	4.4228	-0.960925	11.8235	0.00165069	0.0380378	Ceacam3	Up			ENSMUSG00000026994.9	2.41568	0.905879	11.5078	0.00208358	0.0208898	Galnt3	Up
ENSMUSG00000064294.12	4.03237	-0.566718	12.9793	0.00107345	0.0316727	Aox3	Up				ENSMUSG00000053263.3	1.67427	3.29863	12.1329	0.0017838	0.039479	Gm12592	Up			ENSMUSG00000027016.17	7.14639	-0.592772	14.3224	0.000682858	0.0101654	Zfp385b	Up
ENSMUSG00000065037.1	-1.66623	10.8434	23.8112	0.000113151	0.0106348	Rn7sk	Down				ENSMUSG00000053279.8	1.43383	6.29276	14.827	0.000694423	0.0230173	Aldh1a1	Up			ENSMUSG00000027035.10	1.48369	5.10683	14.535	0.000766313	0.010915	Cers6	Up
ENSMUSG00000065676.1	-9.69711	-0.971039	11.9358	0.00177632	0.0403791	Snord42b	Down				ENSMUSG00000053398.11	-1.72646	5.54793	32.5848	5.34988e-06	0.00138413	Phgdh	Down			ENSMUSG00000027068.6	3.3127	2.1731	15.5707	0.000397301	0.00723689	Dhrs9	Up
ENSMUSG00000066235.7	-1.7344	4.21514	14.3078	0.00082948	0.0285796	Pomgnt2	Down				ENSMUSG00000053461.9	6.91377	0.231943	33.6725	1.28584e-06	0.000589	Hhipl2	Up			ENSMUSG00000027072.13	6.46504	3.51262	24.5799	2.96488e-05	0.00155766	Prg3	Up
ENSMUSG00000066306.13	-0.797705	9.30923	19.9712	0.000137987	0.0114752	Numa1	Down				ENSMUSG00000053647.4	1.96536	3.26395	11.2996	0.00242259	0.0470083	Gper1	Up			ENSMUSG00000027073.5	5.92903	8.3757	14.8598	0.00213754	0.0212167	Prg2	Up
ENSMUSG00000066684.10	7.92306	0.725262	18.7039	0.000141078	0.0115181	Pilrb1	Up				ENSMUSG00000053693.16	1.61262	2.80194	12.8544	0.00137712	0.0343261	Mast1	Up			ENSMUSG00000027082.15	-2.20242	5.49607	22.4167	6.86612e-05	0.00241629	Tfpi	Down
ENSMUSG00000067235.14	3.44051	1.69801	15.4979	0.000485547	0.0216483	H2-Q10	Up				ENSMUSG00000054003.13	3.99457	3.4304	28.4062	1.40058e-05	0.00246133	Tdrd9	Up			ENSMUSG00000027111.16	-1.02932	7.63487	19.1945	0.000173807	0.00432075	Itga6	Down
ENSMUSG00000067288.13	-0.926158	7.26008	11.2583	0.00245646	0.0484152	Rps28	Down				ENSMUSG00000054036.6	5.66122	-0.282159	17.8543	0.000153663	0.0102995	Olfr279	Up			ENSMUSG00000027115.14	1.5959	3.06153	9.87625	0.00417683	0.0326825	Kif18a	Up
ENSMUSG00000067455.5	4.39019	2.18428	16.2431	0.000383231	0.01936	H4c11	Up				ENSMUSG00000054156.8	4.83337	1.19441	29.6988	3.80899e-06	0.00104872	Gm4894	Up			ENSMUSG00000027166.14	-1.96762	2.96372	11.3311	0.00234097	0.0224947	Dnajc24	Down
ENSMUSG00000067613.6	3.37201	0.299576	13.94	0.000608922	0.024411	Krt83	Up				ENSMUSG00000054263.12	-1.44854	3.86812	11.4948	0.00225456	0.045159	Lifr	Down			ENSMUSG00000027171.10	-1.9467	4.11979	20.9061	0.000105377	0.00318619	Prrg4	Down
ENSMUSG00000068036.16	-1.0787	6.28797	17.6356	0.000279952	0.0163649	Afdn	Down				ENSMUSG00000054364.5	1.71641	6.72598	43.3224	5.73057e-07	0.00035583	Rhob	Up			ENSMUSG00000027173.7	2.88141	0.638774	8.70473	0.00635824	0.0432147	Depdc7	Up
ENSMUSG00000068130.11	-3.25143	2.04805	14.843	0.000616911	0.0245242	Zfp442	Down				ENSMUSG00000054391.12	2.48389	1.99546	12.0371	0.00183855	0.0401023	4930517O19Rik	Up			ENSMUSG00000027188.8	2.88039	-0.634125	12.7286	0.00118903	0.0143192	Pamr1	Up
ENSMUSG00000068227.9	4.53265	1.08353	10.8674	0.00255542	0.0492459	Il2rb	Up				ENSMUSG00000054667.7	9.88203	-0.919794	19.836	0.000123641	0.00902027	Irs4	Up			ENSMUSG00000027221.5	8.70915	2.79366	68.1212	4.45102e-09	1.17172e-05	Chst1	Up
ENSMUSG00000068245.14	-3.26784	2.80197	13.742	0.000926562	0.0299201	Phf11d	Down				ENSMUSG00000054850.4	-6.75988	1.67206	18.6635	0.000192875	0.0115651	Smim10l2a	Down			ENSMUSG00000027227.7	-1.25084	6.21768	17.59	0.000284006	0.00581796	Sord	Down
ENSMUSG00000068523.12	-1.33261	4.57856	12.55	0.00153208	0.0379852	Gng5	Down				ENSMUSG00000054889.10	2.89054	1.67713	16.5506	0.000362737	0.0165075	Dsp	Up			ENSMUSG00000027230.9	2.75013	2.86002	20.0639	0.000135385	0.00372335	Creb3l1	Up
ENSMUSG00000069074.2	-4.12151	2.03723	18.5661	0.000176001	0.0131486	Gm10258	Down				ENSMUSG00000054934.10	7.61077	0.46955	36.5047	3.13262e-06	0.000931188	Kcnmb4	Up			ENSMUSG00000027238.17	2.70829	1.40851	15.9462	0.000411288	0.00741138	Frmd5	Up
ENSMUSG00000069268.4	2.97403	2.60252	11.2911	0.00238283	0.0473213	H2bc7	Up				ENSMUSG00000055069.3	3.55163	0.853939	10.7793	0.00260783	0.0490363	Rab39	Up			ENSMUSG00000027249.15	2.7205	1.04473	13.3625	0.00104647	0.013237	F2	Up
ENSMUSG00000069274.3	2.27531	3.29326	11.0635	0.00264878	0.0499745	H4c6	Up				ENSMUSG00000055148.7	2.66468	6.2945	58.7279	4.06547e-08	7.57316e-05	Klf2	Up			ENSMUSG00000027257.13	3.4335	2.39571	14.9623	0.000662594	0.0100239	Pacsin3	Up
ENSMUSG00000069300.3	3.03032	3.02678	12.5117	0.00154019	0.0380176	H2bc11	Up				ENSMUSG00000055407.14	6.12545	1.49553	42.5495	1.49665e-07	0.000181823	Map6	Up			ENSMUSG00000027313.3	8.27192	0.583947	27.1804	1.80571e-05	0.0011909	Chac1	Up
ENSMUSG00000069301.5	7.01957	0.924163	13.5863	0.00115368	0.0329949	H2ac11	Up				ENSMUSG00000055471.7	4.20782	0.17256	20.7478	8.6157e-05	0.00740738	Alk	Up			ENSMUSG00000027314.6	-2.25006	2.64197	8.9535	0.00581503	0.0407227	Dll4	Down
ENSMUSG00000069305.3	3.65149	1.84392	16.7384	0.000322783	0.0176931	Hist1h4n	Up				ENSMUSG00000055541.17	-1.14236	4.59584	12.2903	0.00168285	0.0384796	Lair1	Down			ENSMUSG00000027335.9	5.59596	-1.03165	12.6877	0.00114667	0.0139731	Adra1d	Up
ENSMUSG00000069310.4	4.43107	3.71924	26.7404	2.00294e-05	0.00474291	H3c3	Up				ENSMUSG00000055567.18	3.27924	0.632583	13.0215	0.00104361	0.0288718	Unc80	Up			ENSMUSG00000027340.15	-0.867709	5.68082	8.77708	0.00646562	0.0436699	Slc23a2	Down
ENSMUSG00000069729.14	-0.855592	8.77206	23.4762	5.12207e-05	0.00790723	Arid1b	Down				ENSMUSG00000055612.15	-1.65987	5.68905	14.9752	0.000660926	0.0224167	Cdca7	Down			ENSMUSG00000027344.14	5.15757	-1.35086	8.32275	0.00709972	0.0462965	Fsip1	Up
ENSMUSG00000069769.13	-0.998252	8.77556	17.9877	0.000250936	0.0156776	Msi2	Down				ENSMUSG00000055660.9	-1.18709	4.8456	13.8793	0.00095959	0.0275569	Mettl4	Down			ENSMUSG00000027347.18	1.8434	3.42144	15.0973	0.000636818	0.00976617	Rasgrp1	Up
ENSMUSG00000069805.10	4.82294	1.21572	13.0146	0.00123694	0.0341524	Fbp1	Up				ENSMUSG00000055707.13	-1.33628	4.20744	11.5898	0.00217503	0.0440078	Klhl26	Down			ENSMUSG00000027351.14	-1.0913	6.36441	21.2923	9.41173e-05	0.0029682	Spred1	Down
ENSMUSG00000069873.4	5.76989	1.22437	13.8414	0.000834394	0.0286379	4930438A08Rik	Up				ENSMUSG00000055900.14	-2.50368	2.39524	12.04	0.00177481	0.0394717	Tmem69	Down			ENSMUSG00000027359.16	3.80984	0.603974	17.5125	0.000230722	0.00508804	Slc27a2	Up
ENSMUSG00000069911.11	-0.911569	5.6964	12.9782	0.00131387	0.035051	Insyn2b	Down				ENSMUSG00000056025.12	2.34938	5.51481	30.2648	9.16778e-06	0.00197051	Clca3a1	Up			ENSMUSG00000027361.15	-0.963955	5.39065	9.40894	0.00501338	0.0369517	Gabpb1	Down
ENSMUSG00000070031.11	1.32717	4.98851	15.5919	0.00053868	0.0230502	Sp140	Up				ENSMUSG00000056032.12	2.9581	-0.405585	11.2266	0.00204809	0.042666	BC018473	Up			ENSMUSG00000027398.13	2.70844	1.50254	8.89557	0.00548829	0.0392309	Il1b	Up
ENSMUSG00000070305.10	4.32043	0.514102	21.1434	4.56943e-05	0.00745841	Mpzl3	Up				ENSMUSG00000056055.13	2.42492	1.93289	16.5721	0.000396348	0.0172439	Sag	Up			ENSMUSG00000027399.1	4.25998	-0.900845	10.9746	0.00229554	0.0222329	Il1a	Up
ENSMUSG00000070348.5	-1.32391	5.04563	12.5763	0.00151795	0.0378655	Ccnd1	Down				ENSMUSG00000056174.8	4.10273	1.31296	19.6121	0.000125731	0.00910152	Col8a2	Up			ENSMUSG00000027401.9	6.13136	0.392309	36.9416	1.40878e-06	0.000289455	Tgm3	Up
ENSMUSG00000071064.15	-1.46587	5.26355	12.9335	0.00133639	0.0353611	Zfp827	Down				ENSMUSG00000056267.14	-1.20317	4.81726	12.8835	0.00136022	0.0341485	Cep70	Down			ENSMUSG00000027403.12	8.04926	0.0539338	20.9633	6.88503e-05	0.00241989	Tgm6	Up
ENSMUSG00000071103.10	-2.58637	2.96676	13.6268	0.00100039	0.0309795	1700029J07Rik	Down				ENSMUSG00000056288.11	6.2967	-0.686531	12.0102	0.00173496	0.0390122	Gm11961	Up			ENSMUSG00000027434.11	5.38362	-0.0277475	14.6072	0.000497632	0.00837641	Nkx2-2	Up
ENSMUSG00000071203.6	-1.29824	5.97145	19.8212	0.000144293	0.011577	Naip5	Down				ENSMUSG00000056394.17	-2.01759	6.0455	20.0553	0.000134681	0.00955139	Lig1	Down			ENSMUSG00000027435.8	-0.94797	7.24424	13.0726	0.0012706	0.0149361	Cd93	Down
ENSMUSG00000071343.2	4.05312	-0.516803	11.2387	0.00218441	0.0452794	Gm10327	Up				ENSMUSG00000056492.6	-2.35941	3.83153	12.1254	0.00178838	0.0395004	Adgrf5	Down			ENSMUSG00000027478.15	-1.35301	5.90047	13.9823	0.000925525	0.0121986	Dnmt3b	Down
ENSMUSG00000071713.6	2.13835	4.98396	13.9178	0.00102695	0.0310524	Csf2rb	Up				ENSMUSG00000056501.3	1.39592	4.16254	14.702	0.000724615	0.0236857	Cebpb	Up			ENSMUSG00000027481.2	10.3921	-0.391178	22.2315	7.89327e-05	0.00265609	Bpifb2	Up
ENSMUSG00000071715.12	2.67751	3.82636	17.8044	0.000267584	0.0161487	Ncf4	Up				ENSMUSG00000056564.7	4.22295	0.0190081	11.9064	0.00157628	0.0370744	Olfr324	Up			ENSMUSG00000027500.10	4.31057	-1.758	9.36101	0.00436447	0.0335494	Stmn2	Up
ENSMUSG00000071984.10	2.92471	3.82447	13.7836	0.00140535	0.0362589	Fndc1	Up				ENSMUSG00000056598.16	2.81662	0.986598	11.1739	0.00239668	0.0467328	Drc3	Up			ENSMUSG00000027514.14	1.4877	3.62934	11.8907	0.00194706	0.0200153	Zbp1	Up
ENSMUSG00000072214.7	4.23468	1.41724	22.0633	5.94128e-05	0.00829879	Sept5	Up				ENSMUSG00000056708.5	2.02627	5.24731	49.3132	1.91874e-07	0.000209463	Ier5	Up			ENSMUSG00000027530.15	8.95058	-1.09188	8.18249	0.00747213	0.0478538	Fabp12	Up
ENSMUSG00000072653.14	-1.40129	5.21892	11.9852	0.00188019	0.0416623	Zfp783	Down				ENSMUSG00000056755.13	5.24917	0.769119	18.0096	0.000147276	0.010161	Grm7	Up			ENSMUSG00000027533.10	1.8784	4.08786	10.8238	0.0028944	0.0256422	Fabp5	Up
ENSMUSG00000072780.3	10.5259	-0.175597	11.8766	0.00193606	0.042396	Vmn2r24	Up				ENSMUSG00000056883.5	10.2779	-0.511164	25.3211	5.54028e-05	0.00549931	Olfr533	Up			ENSMUSG00000027577.14	6.74701	-0.776096	12.6987	0.00125218	0.0148005	Chrna4	Up
ENSMUSG00000072825.11	-2.40298	3.93614	20.3749	0.000122454	0.0109702	Cep170b	Down				ENSMUSG00000057058.16	4.5719	2.22366	24.821	2.98381e-05	0.0041404	Skap1	Up			ENSMUSG00000027580.17	0.863407	7.02436	11.9256	0.00191918	0.0197942	Helz2	Up
ENSMUSG00000072902.4	-5.64637	1.36821	12.0802	0.00190391	0.0420213	Gm10435	Down				ENSMUSG00000057098.14	2.16857	5.28679	28.0198	1.58278e-05	0.00268036	Ebf1	Up			ENSMUSG00000027584.17	3.05419	0.197542	10.7895	0.00281938	0.0251851	Oprl1	Up
ENSMUSG00000072949.6	-3.52467	2.75499	17.8843	0.000218392	0.0147044	Acot1	Down				ENSMUSG00000057135.12	5.0293	-0.76921	13.3676	0.000818262	0.0254043	Scimp	Up			ENSMUSG00000027598.16	0.726858	6.22306	10.1504	0.00374554	0.0302654	Itch	Up
ENSMUSG00000072980.3	4.38135	1.37793	13.8251	0.000922433	0.0298977	Oip5	Up				ENSMUSG00000057191.13	2.40305	3.56738	16.2144	0.000441453	0.0182472	AB124611	Up			ENSMUSG00000027634.14	-1.01237	5.50744	13.9591	0.000933094	0.012242	Ndrg3	Down
ENSMUSG00000073062.3	-2.4296	2.14505	11.079	0.00255553	0.0492459	Zxdb	Down				ENSMUSG00000057315.14	1.69407	3.29259	14.004	0.000923103	0.0270087	Arhgap24	Up			ENSMUSG00000027636.11	-2.00088	4.33278	11.2569	0.0024608	0.023128	Sla2	Down
ENSMUSG00000073408.2	10.1847	-0.78817	14.4775	0.00101254	0.0310121	Mucl3	Up				ENSMUSG00000057337.13	3.47412	4.4048	37.5258	1.84187e-06	0.000708645	Chst3	Up			ENSMUSG00000027639.16	0.808895	7.37789	9.27699	0.00528336	0.0382554	Samhd1	Up
ENSMUSG00000073436.11	-1.70145	3.49051	11.3157	0.00240714	0.0476686	Eme2	Down				ENSMUSG00000057346.12	3.84364	0.631286	11.5093	0.00178278	0.039479	Apol9a	Up			ENSMUSG00000027656.7	-4.74104	1.32351	23.4092	3.19715e-05	0.00162132	Ccn5	Down
ENSMUSG00000073563.3	1.41597	4.98581	11.176	0.00253459	0.0491816	Csnk1g3	Up				ENSMUSG00000057411.9	-2.93538	2.96002	23.1489	5.36496e-05	0.00549931	Fam173a	Down			ENSMUSG00000027669.14	-1.82283	4.60852	19.8662	0.00014283	0.00382257	Gnb4	Down
ENSMUSG00000073590.3	-2.37848	2.05487	13.6144	0.00101192	0.0310121	3222401L13Rik	Down				ENSMUSG00000057469.8	-1.20859	4.65233	11.6114	0.00215762	0.043846	E2f6	Down			ENSMUSG00000027703.16	4.45649	-1.09572	13.2168	0.000787614	0.0110729	Lrriq4	Up
ENSMUSG00000073609.9	-1.22249	4.46105	11.6935	0.0020927	0.0440983	D2hgdh	Down				ENSMUSG00000057716.7	6.28607	1.82827	25.3108	2.06467e-05	0.0032779	Tmem178b	Up			ENSMUSG00000027708.14	-0.985925	6.91082	15.7158	0.000517018	0.00860545	Dcun1d1	Down
ENSMUSG00000073705.10	3.39804	1.72223	14.1631	0.000763601	0.0272392	Cenps	Up				ENSMUSG00000057835.7	-2.52817	3.06682	23.76	4.39099e-05	0.00513619	Zfp119a	Down			ENSMUSG00000027737.10	3.82737	1.67904	34.7732	2.08659e-06	0.000344829	Slc7a11	Up
ENSMUSG00000073755.4	-1.54592	3.92442	11.2112	0.00250355	0.0489466	5730409E04Rik	Down				ENSMUSG00000057967.12	5.33918	0.220781	11.7076	0.00173308	0.0390122	Fgf18	Up			ENSMUSG00000027750.16	4.54799	1.24067	36.6822	9.91792e-07	0.000243094	Postn	Up
ENSMUSG00000073902.5	1.29566	6.3238	13.1914	0.00121847	0.0339786	Gm1966	Up				ENSMUSG00000058153.15	3.29322	1.19157	14.4922	0.000596728	0.0212947	Sez6l	Up			ENSMUSG00000027796.2	4.54201	-0.00781795	17.4052	0.000197054	0.00466221	Smad9	Up
ENSMUSG00000074247.10	2.20631	3.96482	30.544	8.63418e-06	0.00326022	Dda1	Up				ENSMUSG00000058297.16	2.33939	1.9039	16.7955	0.000369436	0.0166765	Spock2	Up			ENSMUSG00000027803.14	2.34583	4.09076	23.0267	5.8102e-05	0.00220296	Wwtr1	Up
ENSMUSG00000074272.10	2.20945	4.25669	11.6316	0.0022803	0.0464341	Ceacam1	Up				ENSMUSG00000058420.8	5.86165	0.174774	20.3991	0.000102456	0.00815622	Syt17	Up			ENSMUSG00000027804.13	-0.9889	5.66038	14.2498	0.000844434	0.011601	Ppid	Down
ENSMUSG00000074277.4	-1.67845	4.20726	16.8419	0.000360536	0.0186557	Phldb3	Down				ENSMUSG00000058498.12	3.56035	0.523877	12.6622	0.00124417	0.0322791	Rnf207	Up			ENSMUSG00000027808.8	1.69152	6.1456	25.7653	2.79095e-05	0.0015162	Serp1	Up
ENSMUSG00000074342.3	2.93018	2.35752	15.8391	0.000497687	0.0219408	I830077J02Rik	Up				ENSMUSG00000058624.13	1.93687	7.22408	37.2399	1.93405e-06	0.000708645	Gda	Up			ENSMUSG00000027824.5	3.33504	-0.574793	10.7683	0.00243094	0.022971	Vmn2r1	Up
ENSMUSG00000074419.11	4.48972	-0.14593	12.0605	0.00138747	0.0359636	Gm15448	Up				ENSMUSG00000058662.4	4.52472	-1.22354	13.4031	0.000933402	0.0271395	Olfr69	Up			ENSMUSG00000027859.10	3.28453	-1.32427	9.77874	0.00349635	0.0289193	Ngf	Up
ENSMUSG00000074604.9	2.50208	3.18038	21.3698	9.23595e-05	0.00986081	Mgst2	Up				ENSMUSG00000058799.16	-0.987723	7.6059	14.4428	0.000790515	0.0249871	Nap1l1	Down			ENSMUSG00000027861.13	3.70678	0.170971	12.2559	0.00123618	0.0146864	Casq2	Up
ENSMUSG00000074733.14	-1.0907	6.16466	18.3289	0.000225971	0.0149978	Zfp950	Down				ENSMUSG00000058897.18	3.22647	0.829196	14.5488	0.000556	0.0205499	Col25a1	Up			ENSMUSG00000027863.8	2.80654	2.30853	13.2051	0.00108328	0.0135389	Cd2	Up
ENSMUSG00000074746.3	1.35378	6.51879	20.3927	0.000121976	0.0109702	Pdzd8	Up				ENSMUSG00000059203.10	2.51833	3.60287	18.9244	0.000189561	0.0114154	Il1rapl2	Up			ENSMUSG00000027864.9	1.68105	3.13215	11.6202	0.00215335	0.0213063	Ptgfrn	Up
ENSMUSG00000074793.10	-1.75289	4.6815	20.3123	0.000125346	0.0110487	Hspa12b	Down				ENSMUSG00000059303.6	6.9296	-0.260615	12.1797	0.00220987	0.0443593	Olfr836	Up			ENSMUSG00000027865.10	1.24372	3.77062	13.3237	0.00116434	0.0141145	Gdap2	Up
ENSMUSG00000074794.10	1.06365	5.37989	11.3344	0.00238795	0.0473892	Arrdc3	Up				ENSMUSG00000059456.13	0.853694	8.13123	12.5235	0.00154511	0.0365337	Ptk2b	Up			ENSMUSG00000027889.17	-0.799378	6.75735	13.0402	0.00128528	0.0150265	Ampd2	Down
ENSMUSG00000074862.11	4.66237	1.43078	11.9161	0.00193289	0.0423932	BC025920	Up				ENSMUSG00000059482.15	-3.19577	2.63649	13.7312	0.000904625	0.0267199	2610301B20Rik	Down			ENSMUSG00000027895.10	6.33731	-0.738348	14.7407	0.000536589	0.00876865	Kcnc4	Up
ENSMUSG00000074994.6	-0.853783	6.68915	14.8397	0.000691408	0.0261097	Qser1	Down				ENSMUSG00000059498.13	3.84341	3.26807	13.8822	0.000913031	0.0268547	Fcgr3	Up			ENSMUSG00000027901.12	-1.05455	6.14137	15.6194	0.000533698	0.00875497	Dennd2d	Down
ENSMUSG00000075010.5	-2.51029	3.30289	12.1608	0.00174228	0.0401184	AW112010	Down				ENSMUSG00000059878.12	-1.27382	4.912	17.3589	0.000305605	0.014825	Zfp422	Down			ENSMUSG00000027902.8	9.10483	-1.33984	11.797	0.0020586	0.0207229	Chil6	Up
ENSMUSG00000075031.4	2.89897	4.10789	11.7854	0.00259892	0.0495704	H2bc3	Up				ENSMUSG00000059920.9	-1.31427	4.1121	13.1795	0.00122665	0.0320389	4930453N24Rik	Down			ENSMUSG00000027947.11	1.30779	4.68719	12.2571	0.0017016	0.0182259	Il6ra	Up
ENSMUSG00000075254.12	-0.889599	7.73544	21.3785	9.18118e-05	0.00986081	Heg1	Down				ENSMUSG00000059994.10	4.39959	2.46444	24.9746	3.26531e-05	0.00434661	Fcrl1	Up			ENSMUSG00000027955.16	2.46619	1.2924	14.419	0.000745549	0.0107883	Gask1b	Up
ENSMUSG00000075269.5	10.8869	0.401444	23.7804	5.08665e-05	0.00789617	Bex6	Up				ENSMUSG00000060275.13	2.60162	2.66454	20.1534	0.000131727	0.00941356	Nrg2	Up			ENSMUSG00000027965.15	9.8099	-0.243961	22.3058	5.08843e-05	0.00207434	Olfm3	Up
ENSMUSG00000075330.4	-10.6893	-0.175872	12.0299	0.00166063	0.0391903	A930003A15Rik	Down				ENSMUSG00000060568.14	2.32826	1.94142	12.6261	0.00150376	0.0360803	Fam78b	Up			ENSMUSG00000027966.20	3.08348	2.97591	14.3112	0.000907364	0.0120502	Col11a1	Up
ENSMUSG00000075467.4	-1.71319	3.68576	11.5231	0.00222952	0.0458175	Dnlz	Down				ENSMUSG00000060586.11	2.9538	5.10195	44.1715	4.8837e-07	0.00033283	H2-Eb1	Up			ENSMUSG00000027971.16	6.90226	0.478614	20.4929	0.000103531	0.00314441	Ndst4	Up
ENSMUSG00000075511.9	3.61513	2.42567	21.5148	7.4223e-05	0.00902921	1700001L05Rik	Up				ENSMUSG00000060961.16	2.88867	2.22866	11.8561	0.00187918	0.0405292	Slc4a4	Up			ENSMUSG00000027984.8	-1.31428	5.17003	14.8707	0.000684827	0.0101838	Hadh	Down
ENSMUSG00000075592.10	-1.7571	6.50241	31.782	6.42788e-06	0.0028969	Nynrin	Down				ENSMUSG00000061046.9	-1.9177	3.73392	23.1251	5.68304e-05	0.00549931	Haghl	Down			ENSMUSG00000027985.14	3.73056	2.451	24.1654	4.35489e-05	0.00191246	Lef1	Up
ENSMUSG00000075602.10	-1.93728	4.33406	25.495	3.00488e-05	0.00606975	Ly6a	Down				ENSMUSG00000061132.13	3.74003	4.179	46.4748	3.24447e-07	0.000259831	Blnk	Up			ENSMUSG00000027994.14	2.61719	-0.47777	10.2069	0.00316795	0.0272031	Mcub	Up
ENSMUSG00000075705.12	3.41412	3.38024	13.0802	0.00161757	0.0390648	Msrb1	Up				ENSMUSG00000061210.4	6.49086	-0.47317	21.6142	7.49054e-05	0.00675163	Olfr47	Up			ENSMUSG00000028001.16	6.46745	0.224347	23.2586	3.61931e-05	0.00173466	Fga	Up
ENSMUSG00000076534.6	12.5303	6.39336	71.6554	8.83156e-07	0.00122587	Igkv12-89	Up				ENSMUSG00000061356.13	5.85835	0.958863	15.2618	0.000466864	0.0188304	Nuggc	Up			ENSMUSG00000028012.15	2.47977	0.912874	9.51991	0.00483787	0.0359234	Rrh	Up
ENSMUSG00000076545.2	10.7282	-0.630245	12.6256	0.00179296	0.0405004	Igkv4-72	Up				ENSMUSG00000061524.8	6.68855	0.218178	27.5827	1.54539e-05	0.00264916	Zic2	Up			ENSMUSG00000028020.16	7.59995	0.588704	15.8628	0.00039585	0.00721986	Glrb	Up
ENSMUSG00000076547.2	8.27511	4.56962	17.301	0.000708698	0.0262284	Igkv4-70	Up				ENSMUSG00000061577.12	5.41383	-0.254656	21.0234	5.64061e-05	0.00549931	Adgrg5	Up			ENSMUSG00000028031.6	5.03251	-1.12175	18.3973	0.000161098	0.00414876	Dkk2	Up
ENSMUSG00000076552.3	4.5874	2.99008	13.8049	0.00134859	0.0355158	Igkv4-61	Up				ENSMUSG00000061653.4	5.17665	0.24212	13.8031	0.000753346	0.0241614	Vmn1r46	Up			ENSMUSG00000028035.13	-1.05169	5.26129	10.8592	0.00285578	0.0254209	Dnajb4	Down
ENSMUSG00000076564.2	17.5703	6.50521	23.783	0.000419842	0.0203007	Igkv12-46	Up				ENSMUSG00000061815.11	2.38389	2.96929	19.1908	0.000174612	0.010915	Rufy4	Up			ENSMUSG00000028042.15	1.41854	4.26975	12.1266	0.00178418	0.0188675	Zbtb7b	Up
ENSMUSG00000076594.2	10.0497	5.19879	173.47	1.47306e-12	4.11602e-08	Igkv6-13	Up				ENSMUSG00000061911.15	3.14501	0.413987	11.5405	0.00173448	0.0390122	Myt1l	Up			ENSMUSG00000028047.11	2.48552	2.27804	17.2778	0.000316348	0.00624475	Thbs3	Up
ENSMUSG00000076612.8	3.9509	1.9406	19.2356	0.000107082	0.0103814	Ighg2c	Up				ENSMUSG00000061972.3	1.81444	2.03028	11.0462	0.00265181	0.0494887	Olfr99	Up			ENSMUSG00000028059.16	-0.811945	8.21968	22.5599	6.5873e-05	0.00235374	Arhgef2	Down
ENSMUSG00000076614.7	6.9413	1.70876	22.93	0.000111456	0.0106348	Ighg1	Up				ENSMUSG00000062075.13	-1.29257	4.75875	12.0551	0.00183203	0.0400773	Lmnb2	Down			ENSMUSG00000028063.15	1.86358	4.08749	15.3138	0.000590741	0.00929943	Lmna	Up
ENSMUSG00000076672.7	5.49447	3.65459	36.0891	3.0622e-06	0.00182606	Ighv3-6	Up				ENSMUSG00000062148.6	4.53395	1.02729	14.0457	0.000795769	0.0250929	Ear6	Up			ENSMUSG00000028064.17	2.80272	3.34323	11.6491	0.00273143	0.0246673	Sema4a	Up
ENSMUSG00000076677.1	7.45178	4.68938	36.6212	7.37098e-06	0.00302489	Ighv6-3	Up				ENSMUSG00000062310.7	-5.22322	1.22934	11.7291	0.00202769	0.0424639	Glrp1	Down			ENSMUSG00000028070.7	-1.4001	3.91898	13.4404	0.00111947	0.0137798	Naxe	Down
ENSMUSG00000076928.5	6.06021	-0.956816	13.6093	0.000782701	0.0276838	Trac	Up				ENSMUSG00000062372.13	3.16926	0.294971	11.3039	0.00179292	0.0395004	Otof	Up			ENSMUSG00000028076.12	-2.28909	3.81733	27.7693	1.69165e-05	0.00115562	Cd1d1	Down
ENSMUSG00000078137.1	-1.81789	4.37995	11.908	0.00193442	0.0423934	Ankrd63	Down				ENSMUSG00000062376.7	-2.41663	2.65838	12.9027	0.00129898	0.0331773	Borcs7	Down			ENSMUSG00000028081.6	-1.23738	9.04263	25.8962	2.69776e-05	0.00149468	Rps3a1	Down
ENSMUSG00000078144.4	5.16972	-0.362653	14.4309	0.000603449	0.024411	Capns2	Up				ENSMUSG00000062438.4	5.69288	0.598479	20.0835	6.30045e-05	0.00594754	Adam1b	Up			ENSMUSG00000028111.4	2.49432	1.19613	11.197	0.00233909	0.0224947	Ctsk	Up
ENSMUSG00000078435.5	-2.05941	3.23503	12.2778	0.00168383	0.0395043	AU041133	Down				ENSMUSG00000062515.3	-4.51017	2.71828	22.7705	3.95382e-05	0.00486685	Fabp4	Down			ENSMUSG00000028121.8	1.96042	3.17642	10.4066	0.00340082	0.0283744	Bcar3	Up
ENSMUSG00000078453.3	2.20883	3.41946	12.9599	0.00132199	0.0351131	Abracl	Up				ENSMUSG00000062580.9	-1.28721	4.20051	13.2585	0.00119256	0.0314682	Timm17a	Down			ENSMUSG00000028132.15	1.63616	3.33684	9.10579	0.00567166	0.0400764	Tmem56	Up
ENSMUSG00000078485.3	-1.05579	5.67245	15.4738	0.000560022	0.0236297	Plekhn1	Down				ENSMUSG00000062638.11	6.07611	-1.32127	10.7491	0.00238919	0.0466926	Btnl1	Up			ENSMUSG00000028133.17	-2.31655	3.0131	13.3445	0.00111052	0.0137302	Rwdd3	Down
ENSMUSG00000078494.5	-5.46626	0.855545	23.0349	5.62665e-05	0.00829879	Gm13201	Down				ENSMUSG00000062649.6	4.58737	-0.759765	12.1318	0.00158271	0.0371632	Olfr44	Up			ENSMUSG00000028158.14	-1.88365	2.34822	9.1571	0.0053934	0.038809	Mttp	Down
ENSMUSG00000078763.2	10.6937	-0.555996	12.3027	0.00171202	0.0397991	Slfn1	Up				ENSMUSG00000062760.10	5.28415	0.88027	16.6549	0.000282941	0.0145194	Shisal1	Up			ENSMUSG00000028159.14	-0.852026	7.95579	14.7629	0.000709454	0.010428	Dapp1	Down
ENSMUSG00000078771.10	1.76574	2.52062	14.1758	0.000873672	0.029053	Evi2a	Up				ENSMUSG00000062782.4	2.54297	1.48383	12.2945	0.00159413	0.0373684	Olfr527	Up			ENSMUSG00000028176.13	3.08287	-0.235308	8.65061	0.00570899	0.0402814	Lrrc7	Up
ENSMUSG00000078783.1	7.46575	0.118928	15.0199	0.00078947	0.0278527	Gm9733	Up				ENSMUSG00000062785.14	3.11257	2.66527	32.1436	6.05275e-06	0.00145798	Kcnc3	Up			ENSMUSG00000028186.14	5.15711	-1.38207	10.5099	0.00272844	0.0246587	Uox	Up
ENSMUSG00000078902.3	-3.77946	1.3418	10.8874	0.00262256	0.049711	Gm14443	Down				ENSMUSG00000062963.10	-1.72353	3.75352	12.343	0.001654	0.0380378	Ufc1	Down			ENSMUSG00000028194.15	2.92449	-0.0500709	9.71096	0.00378253	0.0304674	Ddah1	Up
ENSMUSG00000078922.9	-3.60888	3.27687	11.204	0.00232885	0.0468825	Tgtp1	Down				ENSMUSG00000063077.15	0.842214	6.15031	12.9452	0.00132927	0.0336436	Kif1b	Up			ENSMUSG00000028197.4	5.23879	1.75972	69.907	4.3935e-09	1.17172e-05	Col24a1	Up
ENSMUSG00000079017.3	4.6556	0.308481	17.2959	0.00023461	0.0151557	Ifi27l2a	Up				ENSMUSG00000063171.4	-3.99269	1.76105	14.1946	0.000751106	0.0241235	Rps4l	Down			ENSMUSG00000028211.11	2.16673	5.85459	38.0622	1.62977e-06	0.000301483	Trp53inp1	Up
ENSMUSG00000079036.10	1.10119	5.06647	12.8711	0.00136542	0.0357569	Alkbh1	Up				ENSMUSG00000063314.5	3.57071	0.709451	13.8929	0.000811519	0.0254043	Gm12657	Up			ENSMUSG00000028217.11	6.96081	-0.254244	20.5421	6.53206e-05	0.00233999	Cdh17	Up
ENSMUSG00000079179.9	-1.32338	4.64273	18.0419	0.000247087	0.0156374	Rab10os	Down				ENSMUSG00000063506.14	4.12122	-0.207132	25.3364	1.07435e-05	0.00208468	Arhgap22	Up			ENSMUSG00000028218.19	-1.60736	4.34015	16.0939	0.000458305	0.00790979	Fam92a	Down
ENSMUSG00000079293.11	3.71456	3.08334	16.466	0.000447037	0.0209582	Clec7a	Up				ENSMUSG00000063623.4	2.60449	2.15597	15.7494	0.000504267	0.0193788	C230062I16Rik	Up			ENSMUSG00000028221.3	-1.32074	4.26628	12.4247	0.00160434	0.0175295	Pip4p2	Down
ENSMUSG00000079382.3	5.56132	-1.44818	11.9524	0.00162744	0.039101	Gm3443	Up				ENSMUSG00000063787.4	-2.48207	3.09423	14.6718	0.000725879	0.0236857	Chchd1	Down			ENSMUSG00000028222.2	7.01233	-0.947176	15.5536	0.000399067	0.00725488	Calb1	Up
ENSMUSG00000079481.11	1.93926	5.61698	14.9985	0.000717633	0.0264664	Nhsl2	Up				ENSMUSG00000063887.13	4.1271	-0.0520756	12.4898	0.00118437	0.0313317	Nlgn1	Up			ENSMUSG00000028223.8	-1.30383	4.24219	9.39713	0.00504439	0.037102	Decr1	Down
ENSMUSG00000079505.2	2.79539	2.63563	17.2049	0.000314036	0.0174103	Gm11131	Up				ENSMUSG00000063895.7	6.42546	-1.07328	16.9522	0.000266651	0.0140423	Nupl1	Up			ENSMUSG00000028234.6	-0.697332	8.22204	10.1313	0.00377335	0.030411	Rps20	Down
ENSMUSG00000079553.11	3.48935	3.13688	11.6125	0.00225129	0.046051	Kifc1	Up				ENSMUSG00000064061.13	-1.165	5.23731	12.8576	0.00137193	0.0342884	Dzip3	Down			ENSMUSG00000028280.9	9.57442	-0.986338	13.4423	0.000914378	0.0120973	Gabrr1	Up
ENSMUSG00000079560.13	-2.36809	4.75946	20.204	0.000129332	0.0111194	Hoxa3	Down				ENSMUSG00000064080.12	2.46691	2.98181	13.7326	0.000798194	0.0251161	Fbln2	Up			ENSMUSG00000028337.14	-1.17232	6.25819	17.4028	0.000301085	0.00605937	Coro2a	Down
ENSMUSG00000079563.10	-1.67825	6.04336	18.5903	0.000208789	0.0144535	Pglyrp2	Down				ENSMUSG00000064267.13	2.52128	3.72048	18.2993	0.000228604	0.0128712	Hvcn1	Up			ENSMUSG00000028339.17	4.86919	2.44922	32.6207	3.9056e-06	0.000489374	Col15a1	Up
ENSMUSG00000079641.3	-1.01596	6.75913	13.2705	0.00118507	0.0335835	Rpl39	Down				ENSMUSG00000064351.1	2.45011	13.1528	15.3555	0.00192439	0.0410468	mt-Co1	Up			ENSMUSG00000028360.10	7.67612	-0.313775	16.3141	0.000380979	0.00705802	Slc44a5	Up
ENSMUSG00000080544.1	10.2241	-1.11188	14.4667	0.000718712	0.0264664	Gm22714	Up				ENSMUSG00000064367.1	2.37254	12.7692	14.4317	0.00239309	0.0467125	mt-Nd5	Up			ENSMUSG00000028370.7	-2.04106	3.97462	11.9891	0.00188117	0.0195239	Pappa	Down
ENSMUSG00000080753.1	10.298	0.11294	14.9583	0.000700722	0.0261825	Gm15613	Up				ENSMUSG00000064372.1	1.36854	5.48322	14.1082	0.000886244	0.0265317	mt-Tp	Up			ENSMUSG00000028373.16	6.56975	0.76484	30.7724	2.77032e-06	0.000401079	Astn2	Up
ENSMUSG00000080972.1	-4.04798	1.84493	16.6472	0.000339142	0.0180907	Gm16061	Down				ENSMUSG00000064907.1	4.58955	-0.64427	13.408	0.000862962	0.0262382	Gm25405	Up			ENSMUSG00000028378.6	2.27044	1.98795	14.8821	0.000690766	0.010234	Ptgr1	Up
ENSMUSG00000081339.1	3.05129	0.80198	11.2653	0.00225353	0.0460629	Gm16044	Up				ENSMUSG00000065155.1	4.10817	-0.200652	11.2248	0.00212437	0.0435184	Gm25481	Up			ENSMUSG00000028386.1	3.33594	0.798946	16.8353	0.000319138	0.0062754	Slc46a2	Up
ENSMUSG00000081800.3	5.99737	-0.687409	15.5543	0.000386702	0.0193945	Gm14200	Up				ENSMUSG00000065208.1	2.92527	1.37292	15.2833	0.000582207	0.0210726	Gm24616	Up			ENSMUSG00000028391.16	1.5928	2.69559	9.96796	0.00403535	0.0318879	Wdr31	Up
ENSMUSG00000081995.1	-10.1499	-0.0895519	11.6804	0.00211333	0.0443075	Gm11719	Down				ENSMUSG00000065444.1	4.6974	0.0251486	14.7049	0.00051425	0.0195499	Mir27a	Up			ENSMUSG00000028402.18	-1.53574	5.55714	17.7668	0.000269012	0.00560949	Mpdz	Down
ENSMUSG00000082101.3	11.0665	0.0865852	10.7958	0.0026045	0.0496285	Slfn14	Up				ENSMUSG00000065544.1	9.26041	-1.51199	18.9788	0.00014208	0.00985111	Mir32	Up			ENSMUSG00000028407.4	-2.71746	0.562155	8.64834	0.00663111	0.0443757	Smim27	Down
ENSMUSG00000082481.1	10.9809	0.757246	18.5267	0.000232776	0.0151226	Rps12-ps19	Up				ENSMUSG00000065676.1	4.55858	-0.971039	15.73	0.000461576	0.0187734	Snord42b	Up			ENSMUSG00000028434.12	-1.48097	6.23515	17.9095	0.000257144	0.00545842	Epb41l4b	Down
ENSMUSG00000082829.1	-8.01621	1.09901	21.9442	7.33632e-05	0.00901677	Gm15780	Down				ENSMUSG00000065852.1	5.60904	-1.14532	15.241	0.000570931	0.0208263	Gm22353	Up			ENSMUSG00000028441.12	6.53833	0.731988	21.9712	3.90537e-05	0.0018224	1110017D15Rik	Up
ENSMUSG00000082873.1	-3.45672	0.536791	11.455	0.00163848	0.039101	Gm15367	Down				ENSMUSG00000066176.3	5.63758	1.49598	31.7984	1.77276e-06	0.000708645	Gm12511	Up			ENSMUSG00000028468.15	-0.875579	6.44128	14.8604	0.00068663	0.0102028	Rgp1	Down
ENSMUSG00000083161.2	2.0811	3.4424	11.4044	0.00230899	0.0467007	Gm11427	Up				ENSMUSG00000066189.9	3.53308	-0.133142	15.6356	0.000329326	0.0154397	Cacng3	Up			ENSMUSG00000028480.14	1.33319	4.41183	9.152	0.00555736	0.0395325	Glipr2	Up
ENSMUSG00000083307.1	4.74196	0.478221	14.2525	0.000731881	0.0268024	AA414768	Up				ENSMUSG00000066233.6	-3.82681	1.98085	19.8067	0.000102749	0.00815629	Tmem42	Down			ENSMUSG00000028487.18	6.607	1.1519	30.4043	3.54663e-06	0.000471088	Bnc2	Up
ENSMUSG00000083870.1	-5.60863	-0.703674	11.6047	0.00195132	0.0425755	Gm11761	Down				ENSMUSG00000066357.6	-1.30297	5.10211	20.4635	0.000119674	0.00889347	Wdr6	Down			ENSMUSG00000028495.14	-1.20618	8.5657	24.9486	3.45418e-05	0.00169023	Rps6	Down
ENSMUSG00000084106.4	-1.55456	4.59174	12.82	0.0013918	0.036009	Gm6136	Down				ENSMUSG00000066438.6	4.68681	-0.748482	13.4872	0.000758963	0.0241924	Plekhd1	Up			ENSMUSG00000028496.17	-1.04733	7.48048	15.1941	0.000614177	0.00955642	Mllt3	Down
ENSMUSG00000084166.1	3.43059	1.55638	12.5065	0.00138976	0.0359896	Gm6451	Up				ENSMUSG00000066510.5	3.98202	0.0779486	11.5878	0.0016865	0.0384889	Ankdd1a	Up			ENSMUSG00000028517.8	-1.65726	4.40557	9.17751	0.0055023	0.0393009	Plpp3	Down
ENSMUSG00000084213.1	-4.37183	1.55113	14.4575	0.000699321	0.0261825	Hspe1-ps5	Down				ENSMUSG00000067149.6	10.323	8.17201	38.7771	3.30522e-05	0.00434661	Jchain	Up			ENSMUSG00000028519.16	8.86914	-0.386466	9.13468	0.00532262	0.0384673	Dab1	Up
ENSMUSG00000084350.1	-2.18784	3.19969	17.5632	0.000284018	0.0164648	Znf41-ps	Down				ENSMUSG00000067229.3	9.31149	-1.19268	15.3033	0.000548807	0.0204464	Cyp2c66	Up			ENSMUSG00000028542.17	2.90822	1.59086	22.2126	6.02361e-05	0.00224416	Slc6a9	Up
ENSMUSG00000084466.1	-9.87468	-0.633719	11.4064	0.00212791	0.0444676	Gm22960	Down				ENSMUSG00000067279.3	4.43995	-1.08779	19.9068	7.98173e-05	0.00705777	Ppp1r3c	Up			ENSMUSG00000028602.12	7.11119	0.121321	13.6455	0.00101597	0.0129574	Tnfrsf8	Up
ENSMUSG00000084782.2	2.9908	2.96601	17.9826	0.00017889	0.0131908	Gm11213	Up				ENSMUSG00000067341.6	4.2801	1.1324	21.257	8.05402e-05	0.00709922	H2-Eb2	Up			ENSMUSG00000028626.5	2.52842	0.898343	8.59234	0.0067885	0.0450022	Col9a2	Up
ENSMUSG00000084860.1	-4.61177	0.762501	11.8451	0.00172066	0.0397991	2610204G07Rik	Down				ENSMUSG00000067722.4	-2.08051	3.46841	15.3194	0.000589446	0.0212016	BC003965	Down			ENSMUSG00000028640.11	4.21297	-1.14249	9.4496	0.00422852	0.0329629	Tfap2c	Up
ENSMUSG00000084897.1	-10.8607	-0.169823	12.297	0.0014406	0.0365606	Gm14226	Down				ENSMUSG00000067767.5	6.81685	-0.680931	11.5178	0.00243044	0.0470627	Clec4b2	Up			ENSMUSG00000028654.13	4.19919	0.00711096	11.3972	0.00211485	0.021067	Mycl	Up
ENSMUSG00000084950.7	-4.81672	1.9579	18.1731	0.000236875	0.0152488	Gm5577	Down				ENSMUSG00000068015.8	1.05847	6.07894	14.1011	0.00088832	0.0265317	Lrch1	Up			ENSMUSG00000028661.8	3.90568	1.11064	21.1492	6.0836e-05	0.00224458	Epha8	Up
ENSMUSG00000085006.7	5.97877	0.889762	14.8798	0.000702842	0.0261825	BC021767	Up				ENSMUSG00000068114.7	1.24163	4.34245	12.527	0.00154374	0.0365337	Ccdc134	Up			ENSMUSG00000028677.19	-0.995403	6.29397	16.8171	0.000362282	0.00681216	Rnf220	Down
ENSMUSG00000085028.2	-1.92059	3.43099	15.087	0.000637534	0.025076	Slc2a4rg-ps	Down				ENSMUSG00000068117.10	2.85717	0.682858	11.1707	0.00199636	0.0420999	Mei1	Up			ENSMUSG00000028701.4	-1.38714	4.57047	16.4627	0.00040664	0.0073638	Lurap1	Down
ENSMUSG00000085179.1	-7.49326	0.380638	13.6689	0.00107149	0.0316727	Gm13645	Down				ENSMUSG00000068314.5	5.135	-1.07249	13.0676	0.00100924	0.0284277	Gm6899	Up			ENSMUSG00000028707.15	3.83704	0.310571	15.5205	0.000422848	0.00754966	Dmbx1	Up
ENSMUSG00000085287.8	-2.89311	3.18013	23.6893	4.45811e-05	0.00732756	4833418N02Rik	Down				ENSMUSG00000068327.5	5.79196	-0.064883	19.1897	0.000105917	0.00824383	Tlx2	Up			ENSMUSG00000028710.18	-1.26539	4.03254	9.10035	0.0056806	0.040113	Atpaf1	Down
ENSMUSG00000085572.1	4.36636	0.856103	11.2448	0.00232507	0.0468401	Gm16234	Up				ENSMUSG00000068373.15	4.08477	0.680707	17.6894	0.000163538	0.0105082	D430041D05Rik	Up			ENSMUSG00000028713.17	-3.50953	2.32912	14.0509	0.000810244	0.011303	Cyp4b1	Down
ENSMUSG00000085696.8	-2.10214	3.03528	12.1596	0.0017625	0.040235	Hoxaas3	Down				ENSMUSG00000068748.7	3.34174	0.663725	13.5431	0.000922619	0.0270087	Ptprz1	Up			ENSMUSG00000028716.15	-1.5349	5.23998	17.2191	0.000319714	0.0062779	Pdzk1ip1	Down
ENSMUSG00000085795.8	1.67317	2.67719	12.6696	0.00147222	0.0370601	Zfp703	Up				ENSMUSG00000068959.6	-2.02915	3.25162	12.8396	0.00137591	0.0343261	Zfp619	Down			ENSMUSG00000028717.12	-1.04776	6.62389	24.2638	4.14311e-05	0.00185821	Tal1	Down
ENSMUSG00000085936.7	1.77083	4.02382	13.8764	0.000962494	0.0304613	2610307P16Rik	Up				ENSMUSG00000069020.9	-2.1658	3.40781	14.146	0.000875258	0.0263539	Urm1	Down			ENSMUSG00000028718.16	1.49049	3.13971	8.45497	0.00705799	0.0460889	Stil	Up
ENSMUSG00000086052.1	-5.09434	0.42785	15.039	0.000596517	0.0243683	Gm11802	Down				ENSMUSG00000069085.5	3.74445	0.0892277	12.1057	0.00144405	0.0352091	Dytn	Up			ENSMUSG00000028738.14	7.2193	-0.352314	11.6155	0.00251389	0.0234682	Tas1r2	Up
ENSMUSG00000086121.1	3.78409	0.688753	11.6197	0.00200514	0.0431978	Gm16068	Up				ENSMUSG00000069206.14	-2.02239	3.17228	15.3275	0.000583482	0.0210914	Zfp874a	Down			ENSMUSG00000028750.12	6.62901	0.203561	12.4673	0.00144436	0.0163261	Pla2g2c	Up
ENSMUSG00000086288.1	-4.08696	1.27696	11.4952	0.00216111	0.0449633	Gm15265	Down				ENSMUSG00000069294.2	5.45497	-0.693945	19.5129	0.000151798	0.0102995	Vmn1r197	Up			ENSMUSG00000028753.12	5.97554	0.470033	21.9167	4.17604e-05	0.00186638	Vwa5b1	Up
ENSMUSG00000086401.1	10.2809	0.899817	15.7335	0.000579628	0.0239585	Gm15559	Up				ENSMUSG00000069441.3	7.85947	0.937548	17.8008	0.000303773	0.0147895	Dsg1a	Up			ENSMUSG00000028755.3	4.28878	-0.220673	10.5403	0.00252165	0.023518	Cda	Up
ENSMUSG00000086446.1	-3.44813	2.85848	16.7793	0.000341798	0.0181224	Prkag2os1	Down				ENSMUSG00000069793.12	-2.80784	4.71213	37.2938	1.93536e-06	0.000708645	Slfn9	Down			ENSMUSG00000028784.14	4.05808	-1.14899	14.5666	0.00048454	0.0082254	Spocd1	Up
ENSMUSG00000086464.2	-3.91699	0.945303	14.6844	0.000659108	0.0255789	Gm15835	Down				ENSMUSG00000069833.13	1.36792	8.16745	12.36	0.00204966	0.042666	Ahnak	Up			ENSMUSG00000028804.20	3.4754	1.05636	11.8734	0.00172596	0.0183931	Csmd2	Up
ENSMUSG00000086486.1	-9.68705	-0.743384	12.6057	0.00121132	0.0338468	Ift88os	Down				ENSMUSG00000069911.11	1.21925	5.6964	24.1384	4.28468e-05	0.0050979	Insyn2b	Up			ENSMUSG00000028813.2	9.27048	-1.14065	12.9565	0.00110262	0.0136704	CK137956	Up
ENSMUSG00000086496.1	5.49229	1.10315	14.6716	0.00054544	0.0232327	Gm14204	Up				ENSMUSG00000070323.11	9.65191	-0.908	18.3361	0.000264633	0.013978	Mmp27	Up			ENSMUSG00000028825.7	2.62761	2.47975	13.3202	0.00108452	0.0135466	Rhd	Up
ENSMUSG00000086503.4	4.27072	7.7669	21.6125	0.000484109	0.0216483	Xist	Up				ENSMUSG00000070385.12	4.78589	0.264515	14.8272	0.000480007	0.018944	Ampd1	Up			ENSMUSG00000028850.2	1.36252	2.94942	10.2513	0.00361103	0.0294597	Gpatch3	Up
ENSMUSG00000086564.9	3.25302	2.51584	16.2872	0.00035171	0.0183691	Cd101	Up				ENSMUSG00000070448.12	9.31238	-1.22551	15.3164	0.00051626	0.0195996	Vmn2r89	Up			ENSMUSG00000028873.16	1.7053	3.76747	10.6884	0.00299442	0.0261789	Cdca8	Up
ENSMUSG00000086567.1	-1.98074	4.76672	16.0027	0.000471976	0.0214438	Gm2830	Down				ENSMUSG00000070577.5	3.94677	-0.135133	16.158	0.000292064	0.0146768	Gm572	Up			ENSMUSG00000028874.14	2.59287	4.21359	11.8773	0.00275645	0.0248196	Fgr	Up
ENSMUSG00000086596.2	-4.07044	-0.694305	10.5812	0.00259674	0.0495704	Susd5	Down				ENSMUSG00000070594.10	6.58739	-0.491912	12.7114	0.00186935	0.0404283	Gm4788	Up			ENSMUSG00000028876.7	5.40549	1.29975	27.1077	1.18703e-05	0.000973959	Epha10	Up
ENSMUSG00000086658.1	-4.51497	0.163932	11.73	0.00196749	0.0428506	Gm14260	Down				ENSMUSG00000070780.11	2.13119	3.49236	18.9828	0.000185849	0.0112982	Rbm47	Up			ENSMUSG00000028909.17	2.54502	3.77281	18.2108	0.00023478	0.00512118	Ptpru	Up
ENSMUSG00000086769.7	5.53348	0.341878	10.7536	0.00249333	0.0488857	Gm15587	Up				ENSMUSG00000070880.10	3.18427	0.152809	11.3821	0.00177141	0.0394717	Gad1	Up			ENSMUSG00000028927.6	2.17064	2.43996	13.4537	0.00111757	0.0137765	Padi2	Up
ENSMUSG00000086839.7	-3.25905	0.294192	11.6367	0.00175119	0.0402068	Gm11973	Down				ENSMUSG00000070953.13	1.37613	5.31209	24.8011	3.59236e-05	0.00452152	Rabepk	Up			ENSMUSG00000028936.15	-1.00501	7.72626	21.5318	8.78987e-05	0.00282306	Rpl22	Down
ENSMUSG00000086876.1	-6.41469	2.38817	16.1596	0.000479483	0.0215577	Gm12828	Down				ENSMUSG00000071042.12	2.23163	3.62749	17.2992	0.000312834	0.0149853	Rasgrp3	Up			ENSMUSG00000028944.14	-0.899913	6.58485	8.31755	0.00780876	0.0493786	Prkag2	Down
ENSMUSG00000087060.7	3.57969	1.59291	13.7759	0.000895252	0.0294642	Eldr	Up				ENSMUSG00000071280.2	3.77079	-0.285134	13.3126	0.000884745	0.0265304	Gm10322	Up			ENSMUSG00000028946.7	6.20321	-0.854224	9.85869	0.00333483	0.0280668	Hes3	Up
ENSMUSG00000087193.7	9.60458	-0.987646	10.7401	0.00246346	0.0484746	Gm14820	Up				ENSMUSG00000071337.11	-1.07648	6.34245	23.1208	5.64466e-05	0.00549931	Tia1	Down			ENSMUSG00000028949.13	-2.74635	1.96168	9.9679	0.00372511	0.0301702	Smarcd3	Down
ENSMUSG00000087207.8	-4.3596	-0.531282	11.1157	0.00222646	0.0458175	Gm13147	Down				ENSMUSG00000071708.11	-1.59866	4.75128	17.4176	0.000300363	0.0147895	Sms	Down			ENSMUSG00000028950.3	-2.44668	2.70305	11.481	0.00214096	0.0212243	Tas1r1	Down
ENSMUSG00000087230.10	10.2585	-0.178147	11.3278	0.00199838	0.0431978	Mroh3	Up				ENSMUSG00000071867.5	3.92392	0.783868	13.1881	0.00104487	0.0288781	Gm6304	Up			ENSMUSG00000028957.12	-0.855899	5.80382	10.7692	0.00295396	0.0259625	Per3	Down
ENSMUSG00000087289.2	3.19345	-0.226381	11.5233	0.00168167	0.0394912	4933424M12Rik	Up				ENSMUSG00000072066.7	-3.56607	1.16029	13.5886	0.000849184	0.0259321	6720489N17Rik	Down			ENSMUSG00000028961.15	1.60417	5.69001	13.1586	0.00123276	0.0146765	Pgd	Up
ENSMUSG00000087365.7	-2.62807	1.89347	10.9113	0.00259898	0.0495704	C430049B03Rik	Down				ENSMUSG00000072601.4	3.98517	1.43647	13.5355	0.0011012	0.0298157	Ear1	Up			ENSMUSG00000028967.10	-2.8707	2.26091	14.2528	0.000781359	0.0110258	Errfi1	Down
ENSMUSG00000087484.1	-9.97518	0.352938	11.5717	0.0023612	0.0470926	2900089D17Rik	Down				ENSMUSG00000072612.3	1.86534	3.62695	15.2488	0.000604016	0.0214685	Gm10382	Up			ENSMUSG00000028970.9	-0.987074	5.21419	10.1037	0.00381562	0.0306544	Abcb1b	Down
ENSMUSG00000087486.1	-10.1615	-0.534005	11.57	0.00178885	0.0404634	Gm11723	Down				ENSMUSG00000072618.2	-6.6261	1.96672	27.8267	1.68352e-05	0.00280006	Gm10384	Down			ENSMUSG00000028972.11	7.65558	-0.344972	13.3841	0.00138348	0.0158431	Car6	Up
ENSMUSG00000087526.2	-3.12871	2.10006	16.2853	0.000395529	0.0196303	Gm15738	Down				ENSMUSG00000072878.4	4.86905	-0.706007	12.7865	0.00126681	0.0326543	1700123L14Rik	Up			ENSMUSG00000029026.16	5.31682	1.27515	28.2763	6.07796e-06	0.000650691	Trp73	Up
ENSMUSG00000087597.1	-4.10879	0.520029	12.3728	0.00154878	0.0381808	Gm15345	Down				ENSMUSG00000072923.6	5.02386	-0.920267	14.4984	0.00108424	0.029574	Gm10439	Up			ENSMUSG00000029036.18	-1.29691	5.44476	16.2196	0.000439102	0.00771294	Atad3a	Down
ENSMUSG00000087683.1	-6.05978	1.10086	18.586	0.000219916	0.0147359	Gm11712	Down				ENSMUSG00000073008.11	11.5035	1.14187	34.1125	3.41091e-06	0.000992788	Gpr174	Up			ENSMUSG00000029062.14	1.20768	6.49676	16.6844	0.000377907	0.00701976	Cdk11b	Up
ENSMUSG00000087714.1	-10.4977	0.122484	14.9459	0.000695585	0.0261825	Gm25827	Down				ENSMUSG00000073102.7	4.09927	-0.70646	12.732	0.00124342	0.0322791	Drc1	Up			ENSMUSG00000029082.17	3.79261	1.62651	22.1571	4.66878e-05	0.00197659	Bst1	Up
ENSMUSG00000087881.1	-1.96484	3.62571	12.7348	0.00143466	0.036443	Gm22442	Down				ENSMUSG00000073421.6	2.61529	5.82068	33.1454	4.70821e-06	0.00124217	H2-Ab1	Up			ENSMUSG00000029086.15	3.03611	2.17605	12.5474	0.00153986	0.0170268	Prom1	Up
ENSMUSG00000089789.1	9.58303	-0.892408	12.3024	0.00142034	0.0363648	Rdh1	Up				ENSMUSG00000073427.4	-2.34921	2.38593	13.222	0.00109908	0.0298157	Gm4924	Down			ENSMUSG00000029093.14	3.83169	2.23398	33.6944	3.8251e-06	0.000485878	Sorcs2	Up
ENSMUSG00000089872.10	1.57062	4.71293	22.3639	6.96869e-05	0.00888703	Rps6kc1	Up				ENSMUSG00000073599.10	-2.54439	2.61067	20.2061	0.000103744	0.00819368	Ecscr	Down			ENSMUSG00000029094.12	1.35377	3.47575	9.95918	0.00403843	0.0319033	Afap1	Up
ENSMUSG00000089876.3	-5.30473	2.32713	37.4917	1.58907e-06	0.00130593	Tmem102	Down				ENSMUSG00000073678.4	2.8575	3.40977	38.0301	1.65831e-06	0.000691591	Pgap1	Up			ENSMUSG00000029096.15	2.03267	2.46866	9.01061	0.00590642	0.0411975	Htra3	Up
ENSMUSG00000090001.1	3.6292	0.641634	11.761	0.00185416	0.0414082	Gm9719	Up				ENSMUSG00000074052.7	2.4087	0.456102	15.4522	0.0004604	0.0187596	BC048644	Up			ENSMUSG00000029121.16	5.29279	-0.453029	16.0269	0.000289994	0.00590598	Crmp1	Up
ENSMUSG00000090027.1	-3.48924	1.98199	16.0084	0.000414885	0.0201964	Gm15740	Down				ENSMUSG00000074224.3	3.34648	0.679632	19.0722	0.000103807	0.00819368	4932431P20Rik	Up			ENSMUSG00000029134.14	3.39289	-0.361741	9.08071	0.00458709	0.0347822	Plb1	Up
ENSMUSG00000090124.7	2.47661	2.37833	17.3431	0.000302489	0.0170406	Ugt1a7c	Up				ENSMUSG00000074247.10	-1.55594	3.96482	15.9653	0.000478078	0.0189173	Dda1	Down			ENSMUSG00000029135.10	1.91957	6.8516	32.8501	5.03135e-06	0.000571488	Fosl2	Up
ENSMUSG00000090219.3	-3.35867	0.255997	10.597	0.00252306	0.0491089	4930516K23Rik	Down				ENSMUSG00000074466.12	2.50726	0.482003	12.703	0.00128384	0.033002	Gm15417	Up			ENSMUSG00000029153.11	-1.78715	2.89637	11.0913	0.00259309	0.0239525	Ociad2	Down
ENSMUSG00000090307.7	11.0701	-0.295831	17.4347	0.000230549	0.0151226	1700071M16Rik	Up				ENSMUSG00000074564.3	3.49082	1.72532	15.4306	0.000413942	0.0177677	Gm10720	Up			ENSMUSG00000029154.13	7.06724	-0.278312	19.3544	0.00013954	0.00378915	Cwh43	Up
ENSMUSG00000090315.2	5.70346	-0.187593	14.7165	0.000676286	0.0258307	Vmn2r104	Up				ENSMUSG00000074682.4	-1.71036	2.9965	11.3804	0.00233438	0.0461487	Zcchc3	Down			ENSMUSG00000029163.9	-0.868021	6.41364	15.4848	0.000557858	0.00895719	Emilin1	Down
ENSMUSG00000090386.10	-1.82965	5.19044	37.4712	1.84748e-06	0.00140979	Mir99ahg	Down				ENSMUSG00000074737.2	2.98617	0.887219	12.2004	0.00146624	0.035564	C530025M09Rik	Up			ENSMUSG00000029165.17	-1.17846	5.42028	13.8504	0.000968748	0.0125434	Agbl5	Down
ENSMUSG00000090389.2	4.61759	-1.11968	10.7449	0.00242913	0.0480358	Cdv3-ps	Up				ENSMUSG00000074768.6	4.33833	0.218915	14.6329	0.000706371	0.0232958	Bhmt	Up			ENSMUSG00000029168.14	4.19231	0.619438	8.64244	0.00602039	0.041701	Dpysl5	Up
ENSMUSG00000090733.6	-1.21329	7.2077	17.6508	0.000278598	0.0163649	Rps27	Down				ENSMUSG00000074782.3	-2.53037	2.48744	11.7678	0.00195207	0.0414427	4833422C13Rik	Down			ENSMUSG00000029178.14	1.18748	5.90016	17.6311	0.000280327	0.00577648	Klf3	Up
ENSMUSG00000090843.2	-6.28982	2.23391	17.9288	0.000141906	0.0115181	Heatr4	Down				ENSMUSG00000074817.2	5.68058	-0.123309	17.1836	0.000247447	0.0133706	Papolb	Up			ENSMUSG00000029193.7	6.89767	-1.20407	12.8539	0.0013811	0.0158288	Cckar	Up
ENSMUSG00000090946.3	1.24437	4.29851	12.4987	0.00156012	0.0383404	Ccdc71l	Up				ENSMUSG00000074852.4	6.00163	-0.468048	19.2544	0.00012555	0.00910152	Hpse2	Up			ENSMUSG00000029196.9	1.72285	2.63305	8.78555	0.00646036	0.0436449	Tada2b	Up
ENSMUSG00000090958.2	-2.93873	2.10301	20.1161	0.000120081	0.0109653	Lrrc32	Down				ENSMUSG00000074862.11	-4.82729	1.43078	15.304	0.000595242	0.0212947	BC025920	Down			ENSMUSG00000029208.16	-0.893178	5.63979	13.7148	0.00101513	0.0129574	Guf1	Down
ENSMUSG00000091259.2	11.2148	0.388469	13.7491	0.00092181	0.0298977	Vmn2r110	Up				ENSMUSG00000074865.11	-2.26602	2.53845	15.8141	0.000477604	0.0189173	Zfp934	Down			ENSMUSG00000029247.17	-0.902359	6.18171	9.27843	0.00528078	0.0382554	Paics	Down
ENSMUSG00000091329.2	-10.2072	-0.419717	12.78	0.00122797	0.0341264	1700112D23Rik	Down				ENSMUSG00000074971.4	6.86177	-0.663882	15.5161	0.000428672	0.017958	Fibin	Up			ENSMUSG00000029249.15	-0.720602	6.73131	10.8287	0.00288771	0.0255991	Rest	Down
ENSMUSG00000091679.9	-4.2668	-0.469384	11.2072	0.00197566	0.0429936	Vmn2r96	Down				ENSMUSG00000075070.6	3.60147	0.946228	12.5778	0.00116385	0.0309717	4932412D23Rik	Up			ENSMUSG00000029267.17	-0.812223	6.01514	8.6422	0.00683139	0.0451171	Mtf2	Down
ENSMUSG00000091844.2	3.26579	2.54939	20.6635	0.000112084	0.0106348	Gm8251	Up				ENSMUSG00000075122.5	2.50485	1.37995	11.8501	0.00197765	0.0417999	Cd80	Up			ENSMUSG00000029286.12	6.0081	-0.124607	15.9634	0.000494314	0.00833562	Enam	Up
ENSMUSG00000091952.3	-2.57962	1.55998	11.0278	0.00256949	0.0493468	Gm17709	Down				ENSMUSG00000075132.2	7.05075	-0.0374818	15.7709	0.000432769	0.0180484	Olfr1173	Up			ENSMUSG00000029287.14	-2.44775	6.87744	50.7632	1.49324e-07	9.07044e-05	Tgfbr3	Down
ENSMUSG00000092134.1	-1.70528	3.81535	13.173	0.00122917	0.0341264	Gm17089	Down				ENSMUSG00000075174.2	7.96979	0.0224135	15.4402	0.000687754	0.0228777	Olfr1087	Up			ENSMUSG00000029288.11	6.94558	-0.545368	10.1692	0.00351485	0.0290138	Ambn	Up
ENSMUSG00000092510.1	-3.56573	0.853805	13.7633	0.000839004	0.0286595	Gm18343	Down				ENSMUSG00000075215.2	4.64026	-1.40934	11.6543	0.00238254	0.0466851	Olfr1000	Up			ENSMUSG00000029309.7	6.05122	1.71143	37.6789	8.49868e-07	0.000224028	Sparcl1	Up
ENSMUSG00000093189.1	10.3427	-0.757105	14.4333	0.00057955	0.0239585	Gm25694	Up				ENSMUSG00000075297.10	4.00034	1.7299	16.4164	0.000347481	0.0161017	H60b	Up			ENSMUSG00000029322.12	2.56969	3.48706	16.2144	0.000441796	0.00773475	Plac8	Up
ENSMUSG00000093880.3	9.88322	-0.16713	11.5496	0.00228558	0.0464801	Tmem181c-ps	Up				ENSMUSG00000075330.4	4.35473	-0.175872	14.6319	0.000644003	0.0222805	A930003A15Rik	Up			ENSMUSG00000029334.14	10.2554	0.368076	13.1452	0.0012837	0.0150206	Prkg2	Up
ENSMUSG00000093975.1	-6.36637	0.0644945	12.5184	0.00142569	0.0364137	Vmn2r-ps19	Down				ENSMUSG00000075511.9	-2.65251	2.42567	11.1823	0.0023555	0.0463658	1700001L05Rik	Down			ENSMUSG00000029337.2	4.0121	-0.392288	11.9983	0.00144318	0.0163195	Fgf5	Up
ENSMUSG00000094335.2	4.25302	3.98404	14.9021	0.000752926	0.0272276	Igkv1-117	Up				ENSMUSG00000075514.4	-4.72691	1.96925	14.4026	0.000771759	0.0244773	Gm13375	Down			ENSMUSG00000029343.17	2.8169	0.0291199	9.83865	0.00382866	0.0307238	Crybb1	Up
ENSMUSG00000094338.1	6.22255	2.82337	20.7066	9.24605e-05	0.00986081	H2bc13	Up				ENSMUSG00000075570.2	6.56356	-0.459106	15.8469	0.000478654	0.0189173	Krt26	Up			ENSMUSG00000029361.18	6.90324	1.20733	35.4245	1.52724e-06	0.00030035	Nos1	Up
ENSMUSG00000094433.2	6.83762	4.97041	16.3539	0.000615706	0.0245242	Igkv5-43	Up				ENSMUSG00000075602.10	1.30871	4.33406	14.2042	0.00085895	0.0261446	Ly6a	Up			ENSMUSG00000029368.10	4.34655	0.289967	23.1557	3.25915e-05	0.00163203	Alb	Up
ENSMUSG00000094502.5	11.4948	0.400785	14.8162	0.000953619	0.0304613	Ighv1-69	Up				ENSMUSG00000076431.4	-1.18753	6.94612	30.3262	9.02427e-06	0.0019547	Sox4	Down			ENSMUSG00000029376.8	-3.28246	3.32356	31.3588	6.20809e-06	0.00065707	Mthfd2l	Down
ENSMUSG00000095098.2	-2.06755	3.50327	20.4188	0.000119996	0.0109653	Ccdc85b	Down				ENSMUSG00000076532.3	10.4713	0.0940912	16.987	0.000297827	0.014729	Igkv4-91	Up			ENSMUSG00000029380.11	5.84914	-1.38642	8.22254	0.00793939	0.0499308	Cxcl1	Up
ENSMUSG00000095571.2	12.9624	1.66573	21.6616	9.42795e-05	0.00997335	Ighv5-17	Up				ENSMUSG00000076572.6	6.84495	-1.35116	13.4051	0.00184004	0.0401023	Igkv18-36	Up			ENSMUSG00000029403.14	2.69566	0.912975	11.0546	0.00243572	0.0229984	Cdkl2	Up
ENSMUSG00000095583.1	-10.5928	7.31009	38.0258	7.27194e-06	0.00302489	Ighv14-2	Down				ENSMUSG00000076586.2	7.68873	-0.00616386	16.3248	0.000480957	0.0189547	Igkv8-21	Up			ENSMUSG00000029419.8	2.85856	2.10432	13.7465	0.0010125	0.0129361	Ajm1	Up
ENSMUSG00000095589.2	7.3962	5.6829	15.8392	0.00207262	0.0440003	Ighv1-55	Up				ENSMUSG00000076604.1	3.84818	0.28064	12.0493	0.00144836	0.0352227	Igkj1	Up			ENSMUSG00000029420.14	7.12167	-0.690558	20.4238	6.07896e-05	0.00224458	Rimbp2	Up
ENSMUSG00000095609.2	6.04015	0.659115	12.8061	0.00121131	0.0338468	Gm21188	Up				ENSMUSG00000076605.2	7.23718	1.5506	34.633	1.53769e-06	0.000651002	Igkj2	Up			ENSMUSG00000029423.10	9.78234	-0.700251	16.9461	0.000238997	0.00517558	Piwil1	Up
ENSMUSG00000095612.2	4.67048	2.64046	13.237	0.00114287	0.0328202	Ighv5-4	Up				ENSMUSG00000076607.1	6.71696	1.46495	19.835	0.000112748	0.00853769	Igkj4	Up			ENSMUSG00000029436.9	-3.36919	2.6578	13.8378	0.000869065	0.0117398	Mmp17	Down
ENSMUSG00000096054.3	1.77274	8.62611	13.8753	0.00176179	0.040235	Syne1	Up				ENSMUSG00000076608.2	4.31228	1.68397	21.5426	5.63158e-05	0.00549931	Igkj5	Up			ENSMUSG00000029475.17	-0.83056	6.10525	10.2131	0.00365584	0.0296952	Kdm2b	Down
ENSMUSG00000096192.2	-3.43394	2.00625	25.5163	2.49573e-05	0.00540587	Gm18856	Down				ENSMUSG00000076609.2	9.53897	10.6682	49.3361	1.21467e-05	0.00227787	Igkc	Up			ENSMUSG00000029484.12	1.91779	3.0427	8.76842	0.00651419	0.0439046	Anxa3	Up
ENSMUSG00000096199.2	-4.85453	1.6847	23.7936	3.92356e-05	0.00711896	Ptrhd1	Down				ENSMUSG00000076613.4	5.86255	3.26307	37.2495	7.83485e-07	0.000429258	Ighg2b	Up			ENSMUSG00000029490.4	1.9051	2.43573	9.46622	0.00492312	0.0364209	Mfsd7a	Up
ENSMUSG00000096326.2	6.23	-0.327384	10.6506	0.00260939	0.0496285	Ighv1-78	Up				ENSMUSG00000076615.4	6.61781	2.37179	16.3682	0.000519922	0.0196585	Ighg3	Up			ENSMUSG00000029561.17	-1.50807	5.431	23.6638	4.87792e-05	0.00202826	Oasl2	Down
ENSMUSG00000096336.2	4.20229	2.35078	14.6249	0.000511692	0.0223402	Igkv1-135	Up				ENSMUSG00000076617.9	8.37741	11.1913	37.498	4.61474e-05	0.0052716	Ighm	Up			ENSMUSG00000029563.16	3.74581	2.81827	33.5078	4.42411e-06	0.000536278	Foxp2	Up
ENSMUSG00000096351.2	5.93631	1.19016	16.4994	0.000429479	0.0205488	Samd11	Up				ENSMUSG00000076618.1	7.49745	2.05253	32.8677	2.88275e-06	0.000894999	Ighj4	Up			ENSMUSG00000029581.14	-1.90577	3.86827	16.7651	0.000369504	0.00689691	Fscn1	Down
ENSMUSG00000096459.1	5.40602	3.89472	13.7498	0.00141032	0.0362866	Ighv9-3	Up				ENSMUSG00000076619.1	7.20046	0.59253	22.1916	5.13681e-05	0.00544537	Ighj3	Up			ENSMUSG00000029596.13	-1.23754	4.04542	11.0911	0.00262265	0.0240483	Sdsl	Down
ENSMUSG00000096472.2	2.60224	3.26325	17.8978	0.000257488	0.0158261	Cdkn2d	Up				ENSMUSG00000076620.2	5.5583	1.57114	37.4446	6.32937e-07	0.000376288	Ighj2	Up			ENSMUSG00000029600.10	2.95949	2.06224	16.7662	0.000365441	0.00684393	Rita1	Up
ENSMUSG00000096632.2	-9.63543	5.29789	18.3963	0.00046132	0.0211431	Igkv9-124	Down				ENSMUSG00000076937.3	6.39043	2.83111	50.1355	6.89337e-08	0.000107008	Iglc2	Up			ENSMUSG00000029601.13	4.08732	-0.632599	13.9145	0.000845046	0.011601	Iqcd	Up
ENSMUSG00000096719.1	10.8697	-0.409605	22.9539	4.75131e-05	0.00754325	Mrgpra2b	Up				ENSMUSG00000076939.2	7.89313	2.51062	29.4965	8.95216e-06	0.00195423	Iglv3	Up			ENSMUSG00000029602.11	3.41162	0.685794	15.5373	0.000411958	0.00741138	Rasal1	Up
ENSMUSG00000096780.7	-2.22212	5.0096	24.275	4.14513e-05	0.00717179	Tmem181b-ps	Down				ENSMUSG00000076940.3	10.8624	0.127622	19.8086	8.88768e-05	0.00756385	Iglv2	Up			ENSMUSG00000029603.15	5.02895	1.72914	44.5767	2.99776e-07	0.000135102	Dtx1	Up
ENSMUSG00000096854.1	-5.69481	0.291618	10.7629	0.00253139	0.0491542	Ifnz	Down				ENSMUSG00000077677.1	4.09576	-0.781941	12.4025	0.00122173	0.031994	Gm24468	Up			ENSMUSG00000029608.10	5.76549	-0.511153	22.3086	3.99798e-05	0.00182795	Rph3a	Up
ENSMUSG00000096982.2	7.76368	0.846083	22.1749	6.6289e-05	0.00861511	Redrum	Up				ENSMUSG00000078161.8	4.47346	1.30543	21.0801	6.64776e-05	0.00616162	Erich3	Up			ENSMUSG00000029614.13	-1.13131	8.22413	23.2706	5.41716e-05	0.00212892	Rpl6	Down
ENSMUSG00000097077.1	3.86812	1.8279	13.8797	0.000852129	0.0288176	Gm16712	Up				ENSMUSG00000078302.5	3.01152	0.249816	11.3338	0.00196687	0.0416666	Foxd1	Up			ENSMUSG00000029636.11	5.6682	0.850704	27.0134	1.21749e-05	0.000974757	Wasf3	Up
ENSMUSG00000097079.2	-4.98292	-0.855366	10.9632	0.00220941	0.0456284	Gm26604	Down				ENSMUSG00000078487.8	4.6663	-0.888529	11.0434	0.00214409	0.0436981	Ankrd65	Up			ENSMUSG00000029657.15	1.02656	5.95775	9.90356	0.0041237	0.0323755	Hsph1	Up
ENSMUSG00000097177.8	3.97153	1.78296	16.1206	0.000392123	0.0195307	9330159M07Rik	Up				ENSMUSG00000078494.5	2.54245	0.855545	16.6236	0.000378696	0.0168224	Gm13201	Up			ENSMUSG00000029659.16	2.46493	0.879977	8.51696	0.00676043	0.0448587	Medag	Up
ENSMUSG00000097305.2	-3.81366	2.39404	23.0106	4.70953e-05	0.00754325	Gm17276	Down				ENSMUSG00000078495.10	-1.4439	4.27111	14.1368	0.00088022	0.0264748	Zfp984	Down			ENSMUSG00000029669.14	2.45794	1.16054	11.2287	0.00230923	0.0222883	Tspan12	Up
ENSMUSG00000097321.5	-2.8099	2.4024	14.8071	0.000656772	0.0255789	1700028E10Rik	Down				ENSMUSG00000078496.9	-1.95887	2.96545	16.0759	0.000415229	0.0177677	Zfp982	Down			ENSMUSG00000029675.12	3.34834	1.56188	28.8276	1.02358e-05	0.000877327	Eln	Up
ENSMUSG00000097451.11	-4.51916	3.16713	22.7765	4.92751e-05	0.00773509	Rian	Down				ENSMUSG00000079033.10	2.77113	0.863515	10.8256	0.00259547	0.0489769	Mef2b	Up			ENSMUSG00000029680.2	10.694	0.154662	28.1567	9.34224e-06	0.000834828	Hyal4	Up
ENSMUSG00000097462.7	-3.20573	2.99262	14.9224	0.000658772	0.0255789	9530026P05Rik	Down				ENSMUSG00000079036.10	-1.30441	5.06647	19.5157	0.000158064	0.0103543	Alkbh1	Down			ENSMUSG00000029710.15	-1.67876	3.96479	15.5737	0.000543734	0.00881776	Ephb4	Down
ENSMUSG00000097563.1	-5.63046	-0.492577	11.374	0.00206908	0.0440003	Gm26638	Down				ENSMUSG00000079138.3	3.86478	0.295513	10.6037	0.0026442	0.0494209	Gm8818	Up			ENSMUSG00000029715.5	-6.42964	1.77902	16.4257	0.000458142	0.00790979	Pop7	Down
ENSMUSG00000097571.9	1.87533	4.04246	15.274	0.000599983	0.0244025	Jpx	Up				ENSMUSG00000079168.4	7.87723	-0.22629	18.7619	0.000295389	0.0146768	Cd209g	Up			ENSMUSG00000029716.13	-1.35024	6.19527	23.3953	5.23816e-05	0.00211108	Tfr2	Down
ENSMUSG00000097589.9	1.55413	4.70067	12.3364	0.00165343	0.039186	Dleu2	Up				ENSMUSG00000079543.3	13.0376	4.59203	19.8812	0.000629195	0.0219461	Igkv13-85	Up			ENSMUSG00000029729.12	-1.20486	6.46061	23.0093	5.82039e-05	0.0022037	Zkscan1	Down
ENSMUSG00000097616.7	-2.20936	2.28433	11.4493	0.0022306	0.0458175	1110019D14Rik	Down				ENSMUSG00000079547.4	1.77313	4.12167	15.3118	0.000591107	0.0212297	H2-DMb1	Up			ENSMUSG00000029755.10	3.96917	1.90817	16.9687	0.000333442	0.00644158	Dlx5	Up
ENSMUSG00000097636.8	1.25034	4.78745	14.1681	0.000868373	0.0289911	Mirt1	Up				ENSMUSG00000079598.4	7.49337	-0.648166	17.8325	0.000186537	0.0112982	Clec2l	Up			ENSMUSG00000029781.7	-1.02885	5.16958	9.37012	0.00509264	0.0373096	Fkbp9	Down
ENSMUSG00000097680.1	6.79355	1.19442	19.2303	0.000196794	0.0140635	Gm26642	Up				ENSMUSG00000079620.13	5.05806	0.954825	12.4216	0.00124936	0.0323537	Muc4	Up			ENSMUSG00000029802.13	-1.27601	5.78242	15.408	0.000572356	0.00910231	Abcg2	Down
ENSMUSG00000097725.4	4.61005	0.360222	10.6408	0.00237142	0.0471953	4930593A02Rik	Up				ENSMUSG00000079703.12	9.79408	-0.412641	13.4211	0.00125479	0.0324354	Ssxb8	Up			ENSMUSG00000029810.15	-0.935155	6.89063	15.7035	0.000519106	0.00862359	Tmem176b	Down
ENSMUSG00000097789.2	4.38244	0.601502	15.6158	0.000417319	0.0202443	Gm2115	Up				ENSMUSG00000080205.2	3.7391	-0.661256	10.6586	0.00260292	0.0489769	Gm15526	Up			ENSMUSG00000029830.15	2.9542	-0.417079	10.836	0.00225525	0.0219919	Svopl	Up
ENSMUSG00000097820.3	3.42585	2.22584	21.989	7.11307e-05	0.00888703	E530011L22Rik	Up				ENSMUSG00000081138.1	9.03952	1.03655	20.4767	0.000133945	0.00952336	Gm12834	Up			ENSMUSG00000029869.7	-1.66127	3.2651	10.0818	0.00383628	0.0307408	Ephb6	Down
ENSMUSG00000097887.2	3.96055	1.2298	12.5271	0.00140013	0.0361575	Gm26542	Up				ENSMUSG00000081299.1	4.46215	-1.44292	11.1201	0.00246938	0.0476844	Gm13603	Up			ENSMUSG00000029875.5	3.2201	-1.1497	9.95918	0.00343705	0.0285658	Ccdc184	Up
ENSMUSG00000098090.8	2.95529	2.29782	13.4944	0.00102767	0.0310524	2700099C18Rik	Up				ENSMUSG00000081670.1	3.63361	-0.521727	12.1994	0.00138693	0.0344172	Gm15697	Up			ENSMUSG00000029915.14	3.13485	2.48561	12.7745	0.0012569	0.0148438	Clec5a	Up
ENSMUSG00000098557.1	1.22247	6.42995	11.3902	0.00233856	0.0469501	Kctd12	Up				ENSMUSG00000081686.1	6.83851	-0.0127391	19.4079	0.000104419	0.00821881	Gm11774	Up			ENSMUSG00000029924.12	1.57015	3.1474	12.0692	0.001825	0.0191526	Slc37a3	Up
ENSMUSG00000098791.1	-11.4256	0.651703	24.963	2.29554e-05	0.00505056	Gm27402	Down				ENSMUSG00000081801.1	-5.84823	0.630944	11.1471	0.00266328	0.0495454	Dnmt3l-ps1	Down			ENSMUSG00000030000.10	2.41823	3.39236	14.0663	0.000901738	0.0120154	Add2	Up
ENSMUSG00000098885.1	-10.2018	-0.772461	12.6502	0.00114131	0.0328092	Mir7659	Down				ENSMUSG00000081824.5	2.47453	1.2057	11.1821	0.00250236	0.0479896	Ndufs5-ps	Up			ENSMUSG00000030035.14	-1.32232	4.2638	9.88688	0.00415634	0.0325768	Wbp1	Down
ENSMUSG00000098912.7	-1.52151	3.89298	12.3227	0.00166467	0.0391934	1500004A13Rik	Down				ENSMUSG00000081828.1	3.80031	-0.901116	11.2154	0.00215187	0.0437609	Gm11420	Up			ENSMUSG00000030054.4	-2.34254	2.53487	10.2029	0.00349719	0.0289193	Gp9	Down
ENSMUSG00000099034.7	3.09981	2.45047	13.4064	0.00106175	0.0316017	2810039B14Rik	Up				ENSMUSG00000082030.1	8.57956	-1.9138	11.1924	0.00248277	0.0478439	Gm13081	Up			ENSMUSG00000030068.4	1.05327	4.39188	11.2173	0.00249514	0.0233722	Gm20696	Up
ENSMUSG00000099492.1	-2.71175	2.7219	14.577	0.000700785	0.0261825	Gm5525	Down				ENSMUSG00000082043.1	4.84867	-0.776966	14.5507	0.000619952	0.0217896	Gm12848	Up			ENSMUSG00000030075.10	8.14766	-1.78378	8.88819	0.00515331	0.0375767	Cntn3	Up
ENSMUSG00000099517.2	6.78013	2.02254	21.7005	8.62565e-05	0.00948334	H3c8	Up				ENSMUSG00000082078.1	4.35752	0.463666	21.0868	6.48107e-05	0.00609745	Gm12098	Up			ENSMUSG00000030082.14	0.74454	6.16718	8.7789	0.00646012	0.0436449	Sec61a1	Up
ENSMUSG00000099997.1	4.36762	-1.07247	13.7485	0.000691474	0.0261097	Tubb4b-ps2	Up				ENSMUSG00000082082.1	4.53556	-1.26432	13.6325	0.00077671	0.0245785	Gm13230	Up			ENSMUSG00000030092.14	9.40853	-0.3159	9.13096	0.00492133	0.0364173	Cntn6	Up
ENSMUSG00000100147.2	3.41665	1.87163	15.8986	0.000377933	0.0191308	1700047M11Rik	Up				ENSMUSG00000082100.1	3.996	-1.64748	10.6427	0.00269492	0.0498582	Glns-ps1	Up			ENSMUSG00000030094.8	-0.883956	5.95963	12.2392	0.00171227	0.018303	Xpc	Down
ENSMUSG00000100313.1	-10.8826	0.188864	12.6896	0.00136536	0.0357569	Gm28323	Down				ENSMUSG00000082148.1	2.61133	2.38767	18.5057	0.00021454	0.0124371	Gm12266	Up			ENSMUSG00000030101.15	1.94854	3.06334	18.7726	0.000198435	0.00467547	Sumf1	Up
ENSMUSG00000100459.6	-2.37035	3.05222	14.8772	0.000670786	0.0257719	Gm5833	Down				ENSMUSG00000082154.1	-3.82284	0.702617	11.6405	0.00190902	0.0408437	Gm16464	Down			ENSMUSG00000030104.9	2.05151	5.65414	27.9613	1.60035e-05	0.00112713	Edem1	Up
ENSMUSG00000100815.1	-2.77938	1.9358	13.7744	0.000918465	0.0298763	Gm29112	Down				ENSMUSG00000082163.2	-5.93735	0.576514	11.5392	0.00225896	0.0452149	Gm14276	Down			ENSMUSG00000030109.15	5.76272	0.272663	13.0713	0.0011078	0.0137025	Slc6a12	Up
ENSMUSG00000101166.6	-5.39167	0.488954	11.5306	0.00205007	0.0437609	Gm28496	Down				ENSMUSG00000082183.1	4.91982	-0.0869992	20.6327	5.68785e-05	0.00549931	Gm15994	Up			ENSMUSG00000030110.13	4.28802	1.43907	18.2041	0.000195384	0.00463448	Ret	Up
ENSMUSG00000101355.1	11.0619	1.23645	12.6368	0.00163502	0.039101	H3c10	Up				ENSMUSG00000082305.4	2.44086	1.77822	11.1259	0.00259168	0.0489633	Gm2420	Up			ENSMUSG00000030111.9	3.60818	0.814187	15.4864	0.000397783	0.00724095	A2m	Up
ENSMUSG00000101581.6	-2.39364	3.38401	11.6961	0.00207093	0.0440003	C430002N11Rik	Down				ENSMUSG00000082342.1	4.88006	-0.523178	13.9804	0.000647642	0.0222805	Gm5395	Up			ENSMUSG00000030116.14	3.49356	0.405758	11.0885	0.00209856	0.0209871	Mfap5	Up
ENSMUSG00000102030.1	7.33414	0.460415	11.1558	0.00249485	0.0488857	Gm29106	Up				ENSMUSG00000082600.1	3.7264	-0.540627	12.3386	0.00136372	0.0342055	Gm9673	Up			ENSMUSG00000030127.15	-1.04953	5.04077	8.7858	0.00644432	0.0435949	Cops7a	Down
ENSMUSG00000102051.1	3.49024	2.51195	12.0079	0.00176033	0.040235	Ly6a2	Up				ENSMUSG00000082789.3	7.05489	0.0451751	16.4789	0.000414986	0.0177677	Gm13284	Up			ENSMUSG00000030142.10	2.43243	2.27343	11.0845	0.00256843	0.0237997	Clec4e	Up
ENSMUSG00000102151.1	1.85992	4.20959	18.2336	0.000233263	0.0151226	Gm37472	Up				ENSMUSG00000082829.1	3.88388	1.09901	22.8815	5.6323e-05	0.00549931	Gm15780	Up			ENSMUSG00000030144.4	3.3075	1.32464	19.853	0.000113779	0.00334301	Clec4d	Up
ENSMUSG00000102155.1	4.66468	-0.540688	12.2712	0.00229899	0.0466509	Gm37468	Up				ENSMUSG00000082873.1	4.93965	0.536791	25.6679	1.01943e-05	0.00203463	Gm15367	Up			ENSMUSG00000030148.15	3.64775	2.12487	17.3388	0.000309319	0.00616476	Clec4a2	Up
ENSMUSG00000102301.1	-5.4944	-0.505906	12.3079	0.00153685	0.0380176	Ighv8-2	Down				ENSMUSG00000082980.5	9.77037	-1.17716	16.7803	0.000499659	0.019364	Olfr1274	Up			ENSMUSG00000030158.12	2.48298	0.321501	10.458	0.00291092	0.0257477	Clec12b	Up
ENSMUSG00000102302.1	-1.63308	3.16364	11.1905	0.00252272	0.0491089	Gm38190	Down				ENSMUSG00000083161.2	-2.20273	3.4424	14.6213	0.000736352	0.0238138	Gm11427	Down			ENSMUSG00000030162.14	4.06418	1.1628	20.5709	0.000111312	0.0032809	Olr1	Up
ENSMUSG00000102374.1	2.03285	2.86296	12.4142	0.00159759	0.0388173	Gm38387	Up				ENSMUSG00000083246.1	-9.55637	-0.188912	11.5292	0.00229748	0.0455939	Gm11839	Down			ENSMUSG00000030167.15	6.89776	-1.65547	14.0886	0.000821676	0.0114221	Klrc1	Up
ENSMUSG00000102428.1	-2.06449	3.11859	13.0964	0.00125304	0.0343126	Pcdhga12	Down				ENSMUSG00000083270.1	4.74083	-1.55286	11.9149	0.00144239	0.0351992	Gm13498	Up			ENSMUSG00000030178.15	5.98741	-1.9718	8.54488	0.00703914	0.0460088	Klra13-ps	Up
ENSMUSG00000102440.1	-2.39587	3.55607	21.1762	9.67281e-05	0.00997335	Pcdhga9	Down				ENSMUSG00000083305.2	2.25844	2.74809	14.8633	0.00068662	0.0228777	Gm13315	Up			ENSMUSG00000030187.15	4.46924	1.63963	27.1089	1.0174e-05	0.000874716	Klra2	Up
ENSMUSG00000102460.1	-1.76118	4.68209	11.1602	0.00255117	0.0492459	Gm38197	Down				ENSMUSG00000083553.1	3.76762	-1.7539	11.266	0.00195252	0.0414427	Gm11989	Up			ENSMUSG00000030199.16	-1.27207	8.37552	29.259	1.16472e-05	0.000962855	Etv6	Down
ENSMUSG00000102501.1	10.6966	0.712489	14.5239	0.000855863	0.0288176	Gm37372	Up				ENSMUSG00000083826.1	3.15186	-0.0833915	11.6736	0.00179197	0.0395004	Gm13039	Up			ENSMUSG00000030208.15	1.96492	3.28569	11.5119	0.00224586	0.0219573	Emp1	Up
ENSMUSG00000102543.5	-2.78777	2.5208	11.7648	0.00198966	0.0431638	Pcdhgc5	Down				ENSMUSG00000083855.6	9.62511	-1.35918	17.5851	0.000428399	0.017958	Olfr1175	Up			ENSMUSG00000030209.14	2.42391	0.325188	11.9274	0.00158957	0.0174043	Grin2b	Up
ENSMUSG00000102588.1	-5.5491	0.683216	11.9183	0.00201707	0.0433776	Gm37444	Down				ENSMUSG00000083863.1	2.71109	1.48471	13.4512	0.00110959	0.0299846	Gm13341	Up			ENSMUSG00000030214.7	3.16021	4.27784	19.5045	0.000259859	0.00549658	Plbd1	Up
ENSMUSG00000102664.1	-1.37333	3.77424	16.6369	0.000384539	0.01936	Gm38380	Down				ENSMUSG00000084069.1	9.70977	-1.07636	22.5084	4.85658e-05	0.00541013	Gm12306	Up			ENSMUSG00000030217.2	-0.984256	6.2508	10.1825	0.00369963	0.0300073	Art4	Down
ENSMUSG00000102748.1	-3.79278	2.22079	17.937	0.00021709	0.0146875	Pcdhgb2	Down				ENSMUSG00000084153.2	7.11042	-0.287496	10.9647	0.00232346	0.0459811	Gm12186	Up			ENSMUSG00000030223.14	3.87894	0.976311	24.1589	2.71125e-05	0.00149719	Ptpro	Up
ENSMUSG00000102762.1	4.84608	-0.0560812	12.4294	0.00142117	0.0363648	4930403P22Rik	Up				ENSMUSG00000084671.1	4.10699	-0.103581	12.5538	0.00118523	0.0313317	Gm26023	Up			ENSMUSG00000030226.12	4.93385	-0.898838	10.1453	0.00342871	0.0285134	Lmo3	Up
ENSMUSG00000102960.1	2.46639	2.71847	11.1366	0.00258253	0.0494906	Gm37943	Up				ENSMUSG00000084897.1	10.8607	-0.169823	21.9481	5.57509e-05	0.00549931	Gm14226	Up			ENSMUSG00000030230.15	7.49996	-0.484701	18.8124	0.000234297	0.00511998	Plcz1	Up
ENSMUSG00000102975.1	2.54718	2.91652	11.5414	0.00212142	0.044402	Gm37347	Up				ENSMUSG00000084899.1	2.72456	1.66099	14.3714	0.000813148	0.0254043	Gm15344	Up			ENSMUSG00000030231.11	-1.16915	6.2184	12.231	0.00171738	0.0183226	Plekha5	Down
ENSMUSG00000103037.1	-2.88112	1.85521	12.1679	0.00167846	0.0394778	Pcdhgb1	Down				ENSMUSG00000084960.1	3.75064	1.44051	15.605	0.00049667	0.0193017	B430010I23Rik	Up			ENSMUSG00000030246.11	-1.24416	4.80601	15.865	0.000493201	0.00832188	Ldhb	Down
ENSMUSG00000103088.1	-2.80192	3.83552	35.1879	3.00418e-06	0.00182606	Pcdhgb6	Down				ENSMUSG00000085058.2	3.05314	0.29017	11.5104	0.00216915	0.0439453	8030453O22Rik	Up			ENSMUSG00000030247.9	-2.78802	1.10809	10.5908	0.00275604	0.0248196	Kcnj8	Down
ENSMUSG00000103144.1	-3.62969	1.73337	13.3377	0.00104504	0.0313647	Pcdhga1	Down				ENSMUSG00000085109.1	4.32955	1.947	16.1952	0.000361212	0.0164649	Gm15356	Up			ENSMUSG00000030256.11	3.47249	1.26473	20.3445	9.40627e-05	0.0029682	Bhlhe41	Up
ENSMUSG00000103199.1	2.7891	0.979179	11.2622	0.00219309	0.0453585	Gm37648	Up				ENSMUSG00000085130.1	9.4173	-1.4522	14.4194	0.00109228	0.0297182	Gm11417	Up			ENSMUSG00000030268.17	1.74334	0.996269	9.57976	0.00448368	0.0342678	Bcat1	Up
ENSMUSG00000103497.1	-2.70857	1.21715	11.9935	0.00171918	0.0397991	Gm37407	Down				ENSMUSG00000085161.1	2.30753	1.62244	11.1011	0.00249639	0.047908	Gm7580	Up			ENSMUSG00000030278.11	5.20385	-0.496388	20.7539	6.24711e-05	0.00228179	Cidec	Up
ENSMUSG00000103585.1	-2.07633	3.7181	18.9661	0.000186835	0.0135247	Pcdhgb4	Down				ENSMUSG00000085179.1	4.34457	0.380638	16.8576	0.000376388	0.0168224	Gm13645	Up			ENSMUSG00000030287.15	1.22363	6.45375	30.0724	9.5837e-06	0.000843825	Itpr2	Up
ENSMUSG00000103738.1	-2.33059	4.22135	21.2527	9.54854e-05	0.00997335	Gm37652	Down				ENSMUSG00000085445.1	6.10687	0.643022	16.6496	0.000303841	0.0147895	Gm16348	Up			ENSMUSG00000030301.17	-1.28178	4.53282	11.8985	0.00194124	0.019964	Ccdc91	Down
ENSMUSG00000103739.1	-1.63266	2.99834	11.2628	0.00245697	0.0484152	Gm37653	Down				ENSMUSG00000085470.1	5.44995	-0.0869251	11.6263	0.00183304	0.0400773	1700012C14Rik	Up			ENSMUSG00000030307.8	4.74158	-0.487972	13.6527	0.000715511	0.0104967	Slc6a11	Up
ENSMUSG00000103897.1	-3.1829	2.50808	11.7893	0.00188009	0.0416623	Pcdhga8	Down				ENSMUSG00000085566.1	-2.03549	3.24579	17.7048	0.000272652	0.0142135	A730017L22Rik	Down			ENSMUSG00000030309.16	-1.48333	4.1054	15.5352	0.000550986	0.00891324	Caprin2	Down
ENSMUSG00000104053.1	3.03552	1.52564	12.7194	0.00134224	0.0354488	Gm38126	Up				ENSMUSG00000085625.1	2.96896	0.39967	10.8447	0.00260189	0.0489769	Gm8813	Up			ENSMUSG00000030310.10	4.57699	-0.514015	15.9204	0.000279611	0.00576596	Slc6a1	Up
ENSMUSG00000104094.1	-3.33278	1.81045	12.0751	0.00165853	0.0391903	Gm37314	Down				ENSMUSG00000085784.1	4.31292	1.82578	33.4502	2.36083e-06	0.000794774	Gm12158	Up			ENSMUSG00000030313.15	1.53065	5.89954	30.1622	9.38222e-06	0.000834898	Dennd5b	Up
ENSMUSG00000104271.1	-6.22784	0.783023	13.7155	0.00110036	0.0321956	Gm37891	Down				ENSMUSG00000085786.1	10.3906	1.36165	24.0992	4.3932e-05	0.00513619	Gm15987	Up			ENSMUSG00000030319.8	-2.27565	5.29439	27.9308	1.61891e-05	0.00113372	Cand2	Down
ENSMUSG00000104398.1	-3.17892	2.18905	18.2014	0.000212153	0.0145651	Gm37964	Down				ENSMUSG00000085829.1	-3.488	1.71402	12.4182	0.00141031	0.0348117	Gm4285	Down			ENSMUSG00000030336.14	-1.27471	5.45849	23.5017	5.09185e-05	0.00207434	Cd27	Down
ENSMUSG00000104427.1	4.02189	1.57615	13.3395	0.00103101	0.0311106	Gm38368	Up				ENSMUSG00000085865.2	4.66416	1.31977	12.0468	0.00154675	0.0365337	Gm15966	Up			ENSMUSG00000030340.16	1.66321	2.42073	12.3705	0.0016402	0.0178052	Scnn1a	Up
ENSMUSG00000104476.1	5.28697	0.0695981	15.9398	0.000339905	0.0180907	Gm38211	Up				ENSMUSG00000085884.1	1.82145	2.17572	11.5738	0.0021875	0.0441004	Gm15342	Up			ENSMUSG00000030345.16	3.41159	-0.848329	8.39892	0.0061031	0.0420653	Dyrk4	Up
ENSMUSG00000104737.1	-6.35242	1.45513	29.8052	1.10669e-05	0.0034745	Gm42937	Down				ENSMUSG00000085936.7	-2.13153	4.02382	22.8356	6.13915e-05	0.00584631	2610307P16Rik	Down			ENSMUSG00000030365.11	4.66794	1.69516	26.2436	2.11797e-05	0.00130118	Clec2i	Up
ENSMUSG00000104872.1	3.33629	1.06788	12.1418	0.00161345	0.0390468	1700008B11Rik	Up				ENSMUSG00000085977.1	-6.21071	1.1848	11.8381	0.0020331	0.0424897	Gm5970	Down			ENSMUSG00000030401.16	5.14654	3.31782	22.6392	6.31179e-05	0.00229342	Rtn2	Up
ENSMUSG00000104876.1	4.31949	-0.962669	12.944	0.00123911	0.0341524	Trdc	Up				ENSMUSG00000086052.1	3.78536	0.42785	19.5741	0.000138246	0.00970571	Gm11802	Up			ENSMUSG00000030410.16	-1.62387	4.69112	14.9071	0.000677258	0.0101143	Dmwd	Down
ENSMUSG00000105167.1	-4.96874	1.59722	29.0877	9.00694e-06	0.00326847	Snord43	Down				ENSMUSG00000086153.1	9.55072	-1.56728	13.3622	0.00142413	0.0349378	Gm12923	Up			ENSMUSG00000030413.7	3.02298	3.4031	14.5436	0.00100407	0.012846	Pglyrp1	Up
ENSMUSG00000105504.4	-1.2117	5.21465	16.1003	0.000456314	0.0210749	Gbp5	Down				ENSMUSG00000086211.1	6.45479	2.19327	45.486	1.2409e-07	0.000157605	Gm12462	Up			ENSMUSG00000030427.17	3.76562	1.8728	26.1835	1.90278e-05	0.00123386	Lilra6	Up
ENSMUSG00000105660.1	-11.4133	1.30815	17.7859	0.000311217	0.0173853	Gm42975	Down				ENSMUSG00000086353.1	5.63382	-0.29212	13.9704	0.00084736	0.0259321	Gm13481	Up			ENSMUSG00000030428.16	2.50641	0.697784	9.67857	0.00415562	0.0325768	Ttyh1	Up
ENSMUSG00000106038.1	6.11723	-0.0621082	12.2692	0.00143026	0.0364389	Gm4962	Up				ENSMUSG00000086369.7	4.63012	-0.027616	13.7743	0.000725078	0.0236857	E330017L17Rik	Up			ENSMUSG00000030431.8	-1.56538	2.8962	8.69557	0.00666806	0.0444531	Tmem238	Down
ENSMUSG00000106123.1	-3.35451	2.97472	19.4858	0.000151159	0.0118977	Gm42638	Down				ENSMUSG00000086464.2	2.96413	0.945303	17.416	0.000264158	0.013978	Gm15835	Up			ENSMUSG00000030432.12	-0.821895	7.58892	8.63263	0.00685777	0.045204	Rpl28	Down
ENSMUSG00000106337.1	-3.95343	1.59384	19.7532	0.000122493	0.0109702	Gm42478	Down				ENSMUSG00000086486.1	3.94134	-0.743384	14.5338	0.000589567	0.0212016	Ift88os	Up			ENSMUSG00000030468.12	1.95868	4.16528	23.0787	5.74617e-05	0.00220246	Siglecg	Up
ENSMUSG00000106358.1	6.02898	-0.96316	13.0795	0.00126567	0.0344692	Gm7047	Up				ENSMUSG00000086528.1	6.8889	-0.974754	12.8153	0.00111497	0.0300641	Gm15731	Up			ENSMUSG00000030474.9	3.91652	1.98091	16.2149	0.000316821	0.00624475	Siglece	Up
ENSMUSG00000106484.1	-5.02146	0.808366	15.0133	0.000594356	0.0243483	Gm17833	Down				ENSMUSG00000086534.2	-3.17567	2.0226	17.6353	0.000237089	0.0130924	Gm16758	Down			ENSMUSG00000030491.16	7.7154	-0.237403	19.7259	0.000108271	0.00323909	Tdrd12	Up
ENSMUSG00000106518.1	10.4117	-0.41876	16.4057	0.000351119	0.0183691	Gm42759	Up				ENSMUSG00000086596.2	4.91399	-0.694305	20.7399	6.54554e-05	0.0061169	Susd5	Up			ENSMUSG00000030494.13	2.42198	0.631284	8.41068	0.00725411	0.0468117	Rhpn2	Up
ENSMUSG00000106543.1	6.11756	0.253437	12.594	0.00158791	0.0387166	Gm43378	Up				ENSMUSG00000086825.1	2.3833	3.33078	20.3814	0.000122887	0.00898874	Gm15675	Up			ENSMUSG00000030500.6	5.21274	-0.870402	12.7328	0.00124994	0.0147928	Slc17a6	Up
ENSMUSG00000106547.1	4.94169	1.97856	17.0757	0.000298782	0.0169035	B230303O12Rik	Up				ENSMUSG00000086839.7	3.73839	0.294192	21.6526	5.2991e-05	0.00549931	Gm11973	Up			ENSMUSG00000030505.17	-0.978235	5.95158	13.441	0.00111645	0.0137765	Prmt3	Down
ENSMUSG00000106801.1	4.79041	1.33104	14.6308	0.000724761	0.0265765	Gm42852	Up				ENSMUSG00000086844.1	3.64483	1.61341	17.2898	0.000292424	0.0146768	B230206H07Rik	Up			ENSMUSG00000030516.14	-1.11954	5.01789	13.536	0.00108077	0.0135179	Tjp1	Down
ENSMUSG00000106822.1	-2.22684	2.85639	20.5126	0.000117488	0.0109064	Gm43533	Down				ENSMUSG00000087013.7	2.05147	1.14096	10.9787	0.00270287	0.0498836	2610027K06Rik	Up			ENSMUSG00000030541.16	-1.02051	6.10055	18.523	0.000212969	0.00486174	Idh2	Down
ENSMUSG00000106992.1	3.87409	0.951795	13.3109	0.00106198	0.0316017	Gm43167	Up				ENSMUSG00000087088.2	-2.84492	1.67498	12.2381	0.0014967	0.0359692	Gm16638	Down			ENSMUSG00000030557.17	0.874103	6.02338	11.8693	0.00195931	0.0200573	Mef2a	Up
ENSMUSG00000107041.1	2.80038	2.16181	11.0939	0.00249869	0.0489268	Gm42735	Up				ENSMUSG00000087123.1	7.38405	-1.02584	19.0835	0.000182351	0.0112065	Gm6706	Up			ENSMUSG00000030559.8	-1.37283	6.05059	11.1719	0.0025377	0.0236125	Rab38	Down
ENSMUSG00000107061.1	-1.89626	6.39259	31.1251	7.50072e-06	0.00302489	Gm19590	Down				ENSMUSG00000087207.8	3.13176	-0.531282	13.4347	0.000916169	0.0268741	Gm13147	Up			ENSMUSG00000030577.14	3.44754	4.59583	37.035	2.03626e-06	0.000343567	Cd22	Up
ENSMUSG00000107252.1	8.04994	0.638317	11.1503	0.00258417	0.0494906	Gm5767	Up				ENSMUSG00000087221.3	-3.02658	1.05282	14.4503	0.000682694	0.0228453	BC037032	Down			ENSMUSG00000030579.10	2.80661	3.4419	10.181	0.00467643	0.0351544	Tyrobp	Up
ENSMUSG00000107335.1	-5.61024	-0.109827	14.6384	0.000604285	0.024411	Gm43372	Down				ENSMUSG00000087260.5	-2.2745	2.51447	14.6732	0.000705635	0.0232958	Lamtor5	Down			ENSMUSG00000030584.14	2.92703	1.19924	12.0809	0.00178623	0.0188699	Dpf1	Up
ENSMUSG00000107355.1	3.48161	1.64018	13.3549	0.00103801	0.0312543	AI839979	Up				ENSMUSG00000087333.1	6.23944	-0.314265	16.9815	0.000286698	0.0146282	Gm13652	Up			ENSMUSG00000030589.15	3.06271	3.46318	11.9941	0.00258996	0.0239315	Rasgrp4	Up
ENSMUSG00000107456.1	5.51848	0.173926	18.179	0.000151978	0.0119213	Gm10400	Up				ENSMUSG00000087470.2	6.27798	0.232106	13.2085	0.00106993	0.0293385	A630031M04Rik	Up			ENSMUSG00000030605.15	-1.94141	4.61521	13.9804	0.000928195	0.012205	Mfge8	Down
ENSMUSG00000107624.1	6.36212	1.03181	27.821	1.30987e-05	0.00381253	Gm44005	Up				ENSMUSG00000087486.1	4.73279	-0.534005	15.4469	0.000416281	0.0177855	Gm11723	Up			ENSMUSG00000030607.7	3.25286	1.04765	17.5953	0.000179151	0.00440655	Acan	Up
ENSMUSG00000107760.1	5.01991	0.575755	15.1001	0.000506026	0.0221273	Gm44401	Up				ENSMUSG00000087597.1	2.49858	0.520029	11.1287	0.00246632	0.0476584	Gm15345	Up			ENSMUSG00000030621.17	3.33368	0.652844	12.7054	0.00116538	0.0141163	Me3	Up
ENSMUSG00000107835.1	11.1975	0.315173	18.6803	0.00016592	0.0127718	Gm43999	Up				ENSMUSG00000087632.1	4.79312	-0.376295	13.7432	0.000745151	0.024015	Gm6058	Up			ENSMUSG00000030643.14	3.84456	1.32745	22.22	6.23004e-05	0.00228019	Rab30	Up
ENSMUSG00000107865.1	7.39278	0.834945	16.5416	0.000369981	0.0188792	Gm44417	Up				ENSMUSG00000087651.3	-2.85907	2.56312	21.1121	7.92739e-05	0.00704947	1500009L16Rik	Down			ENSMUSG00000030650.18	4.75377	0.0948692	15.6106	0.00035572	0.00674128	Tmc5	Up
ENSMUSG00000108010.1	-3.71095	2.54908	14.1876	0.000765454	0.0272463	Gm38708	Down				ENSMUSG00000087683.1	2.58339	1.10086	12.9072	0.00139006	0.0344344	Gm11712	Up			ENSMUSG00000030659.14	2.76037	2.90851	22.871	6.16205e-05	0.00226553	Nucb2	Up
ENSMUSG00000108168.1	5.03998	0.473037	17.4138	0.000232257	0.0151226	Gm43864	Up				ENSMUSG00000087684.1	3.09647	0.911515	11.8506	0.00161868	0.0377225	1200007C13Rik	Up			ENSMUSG00000030688.15	-1.14919	4.98059	9.73907	0.00440113	0.0337848	Stard10	Down
ENSMUSG00000108190.1	-3.33769	2.54917	11.5139	0.00207697	0.0440198	Gm44731	Down				ENSMUSG00000087714.1	3.00547	0.122484	12.3762	0.00168234	0.0384796	Gm25827	Up			ENSMUSG00000030693.10	-4.88433	0.657871	16.6002	0.000358869	0.00677002	Klk10	Down
ENSMUSG00000108238.1	-1.10523	5.53549	12.7853	0.00140717	0.0362723	Gm43984	Down				ENSMUSG00000087943.1	2.01602	3.58497	11.9543	0.00190301	0.0408088	Gm24245	Up			ENSMUSG00000030699.16	2.53024	2.11611	16.398	0.000420196	0.0075119	Tbx6	Up
ENSMUSG00000108256.1	-3.37886	1.65485	13.3857	0.00100838	0.0310121	Gm43923	Down				ENSMUSG00000088254.1	2.57907	0.802014	12.7223	0.00135606	0.0340807	Gm24289	Up			ENSMUSG00000030724.7	3.30798	4.82625	26.6136	3.98488e-05	0.00182795	Cd19	Up
ENSMUSG00000108258.1	3.44897	0.891337	11.4777	0.00205554	0.0438434	Gm43913	Up				ENSMUSG00000088259.1	10.8338	0.205638	15.2034	0.000537024	0.0201423	Gm24290	Up			ENSMUSG00000030732.13	4.7808	-0.582682	17.6072	0.000151753	0.00396287	Chrdl2	Up
ENSMUSG00000108465.1	-2.06838	3.08112	13.5684	0.0010698	0.0316727	Gm45110	Down				ENSMUSG00000088295.1	5.41143	0.436761	17.2259	0.000207134	0.0121336	Gm26410	Up			ENSMUSG00000030739.18	2.06691	3.01067	8.54035	0.00714727	0.0464116	Myh14	Up
ENSMUSG00000108571.1	-3.25806	1.99891	17.6461	0.000251126	0.0156776	Gm6855	Down				ENSMUSG00000088609.1	2.202	7.82824	23.2321	0.000124817	0.00908242	Gm24187	Up			ENSMUSG00000030744.13	-0.80959	8.76964	15.0228	0.000650239	0.00988519	Rps3	Down
ENSMUSG00000108782.1	10.1522	-1.03158	15.4821	0.000979536	0.0307443	Gm32772	Up				ENSMUSG00000088705.1	3.65702	-0.10852	14.3247	0.000596329	0.0212947	Gm25549	Up			ENSMUSG00000030747.5	2.69961	0.987739	10.1262	0.00347068	0.0287719	Dgat2	Up
ENSMUSG00000108912.1	4.20512	1.52507	11.5788	0.00197883	0.0430066	E230020D15Rik	Up				ENSMUSG00000089024.1	4.65446	0.0227849	17.514	0.000199973	0.0118886	Gm25016	Up			ENSMUSG00000030762.11	9.89034	-1.12723	21.4548	8.54312e-05	0.00278717	Aqp8	Up
ENSMUSG00000108991.1	3.71639	0.933121	11.4357	0.00209998	0.0441516	Gm45807	Up				ENSMUSG00000089588.1	6.25177	-0.756143	19.319	0.000102013	0.00815622	Gm23548	Up			ENSMUSG00000030772.6	2.91175	1.32594	12.237	0.00169592	0.0182023	Dkk3	Up
ENSMUSG00000109073.1	-5.04153	0.124398	11.9211	0.0019205	0.042254	Gm44975	Down				ENSMUSG00000089656.1	6.69768	-1.35287	13.6455	0.00123649	0.0322295	Gm16271	Up			ENSMUSG00000030786.18	3.66182	4.72133	14.834	0.00163889	0.0177978	Itgam	Up
ENSMUSG00000109429.1	1.99775	3.29972	19.8904	0.000142064	0.0115181	Gm45223	Up				ENSMUSG00000089683.2	3.95586	0.0134013	12.5443	0.00117049	0.0310597	4930570N18Rik	Up			ENSMUSG00000030787.4	2.9337	-0.429034	8.38202	0.00631515	0.043028	Lyve1	Up
ENSMUSG00000109511.1	1.48545	5.21043	18.2081	0.000234858	0.0151557	Nup62	Up				ENSMUSG00000089736.2	-4.42098	0.940006	13.1545	0.0013496	0.03401	Tgfbr3l	Down			ENSMUSG00000030789.9	2.88776	1.10897	12.8445	0.00117439	0.0141871	Itgax	Up
ENSMUSG00000109781.1	-4.32782	1.99319	19.4417	0.000137696	0.0114752	Gm45509	Down				ENSMUSG00000089809.9	1.21787	4.48801	11.6054	0.00216044	0.0438714	Rasgef1b	Up			ENSMUSG00000030792.8	-2.09421	3.72646	23.2824	5.35277e-05	0.00212423	Dkkl1	Down
ENSMUSG00000109807.1	6.27133	0.517315	14.2817	0.000895062	0.0294642	Gm45244	Up				ENSMUSG00000089890.1	3.14581	-0.419947	13.9781	0.000681662	0.0228427	Gm16055	Up			ENSMUSG00000030796.17	-1.94488	4.38349	20.9245	0.000104838	0.00317769	Tead2	Down
ENSMUSG00000109921.1	4.28361	-0.338872	11.6808	0.00195187	0.0425755	Gm33326	Up				ENSMUSG00000089942.9	7.60822	0.259054	13.7639	0.00107585	0.0294421	Pira2	Up			ENSMUSG00000030798.15	1.0721	5.73264	8.69209	0.00669314	0.044551	Cd37	Up
ENSMUSG00000109940.1	6.59318	0.879838	16.8427	0.000398751	0.0197202	Gm45399	Up				ENSMUSG00000089957.2	6.96999	-0.822521	17.198	0.000378238	0.0168224	A830011K09Rik	Up			ENSMUSG00000030830.18	3.53554	5.12225	32.0917	1.26336e-05	0.00099083	Itgal	Up
ENSMUSG00000110062.1	4.48417	0.828383	12.2642	0.00161443	0.0390468	B430319F04Rik	Up				ENSMUSG00000090081.1	3.07586	1.14346	12.6078	0.00130453	0.0332585	Gm16587	Up			ENSMUSG00000030834.7	6.93643	-0.127678	13.0713	0.00109627	0.0136322	Abcc6	Up
ENSMUSG00000110325.1	-3.17787	2.71975	26.4065	2.24308e-05	0.00505056	Gm45293	Down				ENSMUSG00000090115.7	-1.64446	3.23333	11.0018	0.00271021	0.04992	Usp49	Down			ENSMUSG00000030838.19	3.20144	-0.295762	9.40155	0.00457456	0.0347344	Ush1c	Up
ENSMUSG00000110444.1	-2.39765	3.80928	14.9003	0.000668715	0.0257496	Gm10033	Down				ENSMUSG00000090168.1	9.11653	-1.19016	16.2617	0.000376396	0.0168224	D630014O11Rik	Up			ENSMUSG00000030849.18	-1.5341	3.33046	9.85116	0.0042042	0.0328506	Fgfr2	Down
ENSMUSG00000110499.1	4.43347	0.796814	12.9646	0.00116115	0.0331408	Gm45873	Up				ENSMUSG00000090200.1	-3.60671	1.1057	10.8188	0.00265526	0.0494887	1700025N21Rik	Down			ENSMUSG00000030862.13	4.30666	0.69139	11.5955	0.00171003	0.0182862	Cpxm2	Up
ENSMUSG00000110710.1	6.37753	-0.0961915	11.8517	0.00163604	0.039101	C78859	Up				ENSMUSG00000090219.3	3.24787	0.255997	16.3986	0.00027192	0.0142135	4930516K23Rik	Up			ENSMUSG00000030889.14	3.99787	0.378699	16.8159	0.000233104	0.00510855	Vwa3a	Up
ENSMUSG00000110834.1	-4.81156	1.70164	11.7769	0.00196755	0.0428506	Gm39469	Down				ENSMUSG00000090232.1	3.4099	0.279736	12.3964	0.00137987	0.0343334	Gm16132	Up			ENSMUSG00000030895.9	5.05759	1.13208	19.1368	0.000102003	0.00311834	Hpx	Up
ENSMUSG00000110945.1	5.85695	1.9003	22.314	7.26661e-05	0.00901677	Gm9856	Up				ENSMUSG00000090667.2	6.38611	-0.977232	12.7628	0.00154544	0.0365337	Gm765	Up			ENSMUSG00000030897.5	7.34749	-0.213755	10.2944	0.0034701	0.0287719	Cnga4	Up
ENSMUSG00000111063.1	-2.90163	2.43103	13.5169	0.000972185	0.030591	Zkscan7	Down				ENSMUSG00000090774.2	5.14149	-0.207663	14.461	0.000558213	0.0206045	Vmn2r74	Up			ENSMUSG00000030898.15	3.66023	1.87985	20.3993	0.000109625	0.00326192	Cckbr	Up
ENSMUSG00000111167.1	6.38554	0.837845	24.1936	3.25906e-05	0.00628032	Gm39321	Up				ENSMUSG00000090843.2	6.70472	2.23391	29.2245	3.80967e-06	0.00104872	Heatr4	Up			ENSMUSG00000030911.7	6.53422	0.255547	18.7315	0.000131299	0.00367799	Zp2	Up
ENSMUSG00000111293.1	-2.40505	2.96963	11.1357	0.00255223	0.0492459	Gm34006	Down				ENSMUSG00000090877.3	5.46631	3.73752	45.9004	3.64397e-07	0.000282832	Hspa1b	Up			ENSMUSG00000031016.9	-1.48369	5.23734	17.6487	0.000279091	0.00576553	Wee1	Down
ENSMUSG00000111390.1	-2.47989	1.96383	11.1949	0.00243863	0.0481896	Gm48796	Down				ENSMUSG00000090891.3	5.5501	0.228617	13.8082	0.000829768	0.0256224	D6Ertd527e	Up			ENSMUSG00000031075.19	5.82604	0.881249	39.317	4.40462e-07	0.000166163	Ano1	Up
ENSMUSG00000111514.1	4.06487	-0.0593799	10.9989	0.00215073	0.0448476	E230014E18Rik	Up				ENSMUSG00000091028.1	2.39792	4.82192	12.9589	0.00176398	0.0394116	Gm10722	Up			ENSMUSG00000031078.15	-1.2074	5.61255	16.8232	0.000361729	0.00680635	Cttn	Down
ENSMUSG00000111631.1	4.3369	-1.24161	12.0528	0.00160336	0.0389237	Gm32017	Up				ENSMUSG00000091329.2	5.30124	-0.419717	18.4269	0.000174229	0.010915	1700112D23Rik	Up			ENSMUSG00000031085.16	6.38458	-1.52013	11.2787	0.00261275	0.0240483	Acte1	Up
ENSMUSG00000111641.1	9.6661	-1.2509	13.3857	0.00125588	0.0343126	Gm47388	Up				ENSMUSG00000091345.9	3.9232	1.4908	23.6956	3.31339e-05	0.00434661	Col6a5	Up			ENSMUSG00000031111.16	5.4079	-1.71793	10.1989	0.00280547	0.0251091	Igsf1	Up
ENSMUSG00000111757.1	-3.40828	0.81732	11.1727	0.00229215	0.0465571	Gm46124	Down				ENSMUSG00000091478.2	-9.74273	0.688432	12.8445	0.00145003	0.035232	Gm10039	Down			ENSMUSG00000031112.10	-0.74665	6.04427	9.19197	0.00546683	0.039142	Stk26	Down
ENSMUSG00000111758.1	3.83543	1.01282	13.2648	0.00111042	0.03232	Gm30373	Up				ENSMUSG00000091526.2	8.67183	-1.61005	13.6303	0.000916577	0.0268741	BB019430	Up			ENSMUSG00000031133.12	-0.692513	6.96289	11.2001	0.00251058	0.0234617	Arhgef6	Down
ENSMUSG00000111792.1	10.1463	-0.704587	12.0743	0.00231384	0.0467007	Gm33858	Up				ENSMUSG00000091679.9	4.23157	-0.469384	18.6166	0.000126771	0.00915303	Vmn2r96	Up			ENSMUSG00000031166.13	-0.806965	6.23575	11.2257	0.00248679	0.0233017	Wdr13	Down
ENSMUSG00000112058.1	-9.29473	-0.900625	13.5243	0.000908248	0.0297153	Gm47593	Down				ENSMUSG00000091971.3	6.55551	0.645659	14.7114	0.000731135	0.0237	Hspa1a	Up			ENSMUSG00000031170.14	2.84598	1.25224	10.903	0.00283695	0.0253033	Slc38a5	Up
ENSMUSG00000112722.1	10.1345	-0.939337	11.5739	0.00261094	0.0496285	Gm3942	Up				ENSMUSG00000091997.1	2.02055	2.62241	16.9191	0.000352199	0.0162127	Gm6611	Up			ENSMUSG00000031189.12	3.09003	1.05511	17.0616	0.000318635	0.00627434	Aff2	Up
ENSMUSG00000112907.1	10.4113	-0.243832	12.3315	0.00137399	0.0358827	Gm47015	Up				ENSMUSG00000092080.2	5.44164	-1.09691	11.6205	0.00238002	0.0466684	Vmn2r16	Up			ENSMUSG00000031196.13	-2.39446	3.22663	19.8164	0.000139972	0.0037931	F8	Down
ENSMUSG00000113035.1	1.85827	2.89725	14.7363	0.000719053	0.0264664	5830428M24Rik	Up				ENSMUSG00000092090.2	4.16234	-0.58373	14.9789	0.000462254	0.0187737	Gm3294	Up			ENSMUSG00000031241.17	3.38447	0.978853	11.4868	0.00209271	0.0209441	Tbx22	Up
ENSMUSG00000113065.1	-2.50244	3.08055	14.3843	0.000800145	0.028088	Gm48870	Down				ENSMUSG00000092274.3	1.4283	9.57439	52.35	1.13862e-07	0.000151502	Neat1	Up			ENSMUSG00000031255.14	-2.00265	3.26192	9.99059	0.00395867	0.031517	Sytl4	Down
ENSMUSG00000113086.1	-6.72894	0.504615	14.3703	0.000858206	0.0288568	Gm47376	Down				ENSMUSG00000092341.3	0.733721	13.2516	32.7665	5.12719e-06	0.00133892	Malat1	Up			ENSMUSG00000031257.14	2.50205	-0.590825	8.53213	0.00665223	0.0444362	Nox1	Up
ENSMUSG00000113094.1	-2.04641	2.86579	17.0682	0.00033524	0.0180836	Gm47447	Down				ENSMUSG00000092374.1	5.14012	-0.439515	13.583	0.00110098	0.0298157	Gm6623	Up			ENSMUSG00000031284.16	2.62582	0.365574	11.6765	0.0018716	0.0194507	Pak3	Up
ENSMUSG00000113239.1	9.7585	-0.633165	11.8756	0.00170489	0.0397991	Gm18388	Up				ENSMUSG00000092528.9	4.60271	0.754587	15.319	0.000593425	0.0212856	Nlrp1c-ps	Up			ENSMUSG00000031285.14	6.45263	-0.421882	20.3952	6.66988e-05	0.0023621	Dcx	Up
ENSMUSG00000113357.1	-4.75458	1.31934	16.8507	0.000336405	0.0180882	Gm19195	Down				ENSMUSG00000092586.8	6.19633	-1.13168	15.2251	0.000585582	0.0211367	Ly6g6c	Up			ENSMUSG00000031286.6	3.26907	0.290813	9.45034	0.00434338	0.0334609	Glt28d2	Up
ENSMUSG00000113390.1	-6.00567	0.0357105	13.2217	0.00110138	0.0321956	Gm32635	Down				ENSMUSG00000092746.2	3.31342	1.99284	14.4645	0.000669989	0.022637	Rn7s6	Up			ENSMUSG00000031297.14	3.44865	-0.235281	11.0549	0.00210685	0.0210248	Slc7a3	Up
ENSMUSG00000113665.1	-2.02488	2.87424	12.0004	0.0018518	0.0414082	Gm47603	Down				ENSMUSG00000093017.1	6.6362	-0.442261	16.3712	0.000330227	0.0154559	Mir5108	Up			ENSMUSG00000031303.8	3.01	1.69509	16.8134	0.000363053	0.00682207	Map3k15	Up
ENSMUSG00000113669.1	4.53588	0.585243	25.1206	1.23021e-05	0.00369618	Gm36723	Up				ENSMUSG00000093040.1	8.85629	-1.90432	11.0019	0.00267348	0.0496402	Gm26141	Up			ENSMUSG00000031320.9	-1.17514	8.66049	25.694	2.84275e-05	0.00152999	Rps4x	Down
ENSMUSG00000113816.1	-3.87476	0.953958	11.2165	0.00234131	0.0469501	Gm47003	Down				ENSMUSG00000093060.1	5.01021	-1.35526	12.6582	0.00131087	0.0333288	Mir5104	Up			ENSMUSG00000031323.8	4.01733	-0.967067	10.227	0.00311106	0.0269449	Dmrtc1a	Up
ENSMUSG00000113905.1	-4.77106	1.78742	15.1011	0.000606632	0.024411	Gm48872	Down				ENSMUSG00000093183.2	2.98833	0.55905	13.5454	0.000759313	0.0241924	Gm25687	Up			ENSMUSG00000031329.4	4.17684	-1.51484	10.5328	0.00284478	0.0253553	Tsx	Up
ENSMUSG00000114019.1	-10.5195	0.594348	13.6289	0.00113948	0.0327902	Gm47155	Down				ENSMUSG00000093656.1	-3.22647	1.47091	12.6995	0.00129078	0.0330585	Gm20628	Down			ENSMUSG00000031340.8	-3.49028	3.36107	39.2222	1.04793e-06	0.00024606	Gabre	Down
ENSMUSG00000114103.1	-10.8711	0.138769	13.5824	0.000926189	0.0299201	Gm8557	Down				ENSMUSG00000093800.2	5.22401	-0.492546	17.8207	0.000151647	0.0102995	Gm20796	Up			ENSMUSG00000031344.11	4.32856	-0.25195	12.9431	0.0011458	0.0139686	Gabrq	Up
ENSMUSG00000114279.1	4.2931	2.90225	16.316	0.000387307	0.0193945	H2bc14	Up				ENSMUSG00000093859.2	5.61709	-0.665766	13.337	0.000978481	0.0278987	Gm7882	Up			ENSMUSG00000031351.15	2.91361	0.332279	13.5347	0.000927467	0.012205	Zfp185	Up
ENSMUSG00000114311.1	10.1539	-0.937543	13.7126	0.000764282	0.0272392	Gm31452	Up				ENSMUSG00000093896.2	9.79418	-0.998354	26.0266	4.11163e-05	0.00501346	Ighv1-76	Up			ENSMUSG00000031353.13	-0.761619	6.7278	12.9768	0.00131446	0.0152536	Rbbp7	Down
ENSMUSG00000114555.1	2.11082	2.3438	14.913	0.00067789	0.0258307	Gm48706	Up				ENSMUSG00000093904.2	-1.22646	5.3973	12.2191	0.00172562	0.0389478	Tomm20	Down			ENSMUSG00000031365.13	-1.08229	5.15096	15.3718	0.000579439	0.00916282	Zfp275	Down
ENSMUSG00000114672.1	-3.45386	2.14511	20.8241	8.78137e-05	0.00958472	Gm48192	Down				ENSMUSG00000093960.1	3.04061	1.37943	10.5524	0.00258633	0.0489633	n-R5s127	Up			ENSMUSG00000031367.15	2.38739	3.02159	13.2327	0.00120658	0.0144634	Ap1s2	Up
ENSMUSG00000114854.1	2.25538	0.843285	11.2523	0.0018595	0.0414082	Gm34354	Up				ENSMUSG00000093975.1	3.99007	0.0644945	15.6779	0.000467518	0.0188304	Vmn2r-ps19	Up			ENSMUSG00000031376.15	4.64323	0.90074	21.1489	4.94535e-05	0.00204127	Atp2b3	Up
ENSMUSG00000114884.1	9.98098	-1.16211	12.9496	0.00183414	0.0412201	Gm47675	Up				ENSMUSG00000094002.3	5.88412	-0.0249026	11.1204	0.00236203	0.0464461	Gm9866	Up			ENSMUSG00000031377.11	4.24422	1.8168	33.0403	2.17298e-06	0.000344984	Bmx	Up
ENSMUSG00000115314.1	4.52175	0.0166723	10.7142	0.00262414	0.049711	Gm48966	Up				ENSMUSG00000094286.1	4.44406	-0.104017	16.3465	0.000303049	0.0147895	Gm12424	Up			ENSMUSG00000031391.18	4.0046	2.55157	28.7341	1.35948e-05	0.00101668	L1cam	Up
ENSMUSG00000115484.1	-6.15112	0.743685	14.3061	0.00077908	0.0276608	Gm33121	Down				ENSMUSG00000094420.2	9.35208	4.10477	28.3074	2.31242e-05	0.00351332	Igkv10-96	Up			ENSMUSG00000031398.13	-1.89175	4.59236	10.935	0.00277853	0.0249398	Plxna3	Down
ENSMUSG00000115646.1	9.57372	-1.40293	12.819	0.00107339	0.0316727	Gm10926	Up				ENSMUSG00000094689.1	6.82811	3.82739	24.2865	0.000145839	0.0100867	Ighv1-81	Up			ENSMUSG00000031400.10	1.49744	5.31095	10.8515	0.00286326	0.0254551	G6pdx	Up
ENSMUSG00000115681.1	6.15226	0.149171	12.5165	0.00151912	0.0378655	Gm2682	Up				ENSMUSG00000094694.6	16.2585	5.19211	16.4591	0.00151486	0.036216	Ighv1-9	Up			ENSMUSG00000031432.3	-1.29234	4.02814	10.223	0.00364864	0.0296603	Prps1	Down
ENSMUSG00000115767.1	-3.40248	1.00947	13.2583	0.00107513	0.0316727	Gm10366	Down				ENSMUSG00000094797.1	10.2494	0.227214	15.7058	0.000427306	0.017958	Igkv6-15	Up			ENSMUSG00000031434.15	-2.13488	3.82324	18.6144	0.000205441	0.00476384	Morc4	Down
ENSMUSG00000115946.2	10.6201	-0.287406	13.0684	0.0014171	0.0363648	Mirt2	Up				ENSMUSG00000094872.1	6.99513	1.06146	19.3815	0.000117669	0.00879123	Igkv9-120	Up			ENSMUSG00000031438.11	3.26671	0.546115	9.33004	0.00455639	0.0346246	Rnf128	Up
ENSMUSG00000116021.1	4.54942	1.51614	12.8867	0.00128867	0.0347456	Gm49474	Up				ENSMUSG00000095079.6	10.5349	8.84916	14.692	0.00155259	0.0366098	Igha	Up			ENSMUSG00000031444.16	3.16067	1.58748	21.8674	5.69583e-05	0.00219219	F10	Up
ENSMUSG00000116341.1	-6.82231	0.671204	22.8666	9.64115e-05	0.00997335	Cyp2d36-ps	Down				ENSMUSG00000095105.2	3.02347	1.33451	10.9006	0.00265573	0.0494887	Edaradd	Up			ENSMUSG00000031448.12	7.68818	-0.0405581	22.9557	4.36168e-05	0.00191246	Adprhl1	Up
ENSMUSG00000116494.1	-4.84866	0.0970731	12.0828	0.0015216	0.0378934	Gm49449	Down				ENSMUSG00000095174.1	-9.5918	-0.272041	14.3357	0.000740377	0.0239017	Gm20069	Down			ENSMUSG00000031450.8	2.9735	-0.509483	10.896	0.00208441	0.0208898	Grk1	Up
ENSMUSG00000116590.1	3.34459	1.8841	15.1695	0.000537663	0.0230502	AC154200.1	Up				ENSMUSG00000095193.2	-2.70562	1.59476	11.6929	0.00188127	0.0405292	Gm20939	Down			ENSMUSG00000031451.6	-1.66853	4.98864	20.4077	0.000121572	0.00350926	Gas6	Down
ENSMUSG00000116641.1	-3.86731	-0.122477	11.4602	0.00181753	0.0409588	Gm41505	Down				ENSMUSG00000095204.6	12.6107	1.74812	21.8649	0.000225195	0.0127938	Ighv1-52	Up			ENSMUSG00000031461.4	5.06016	1.10165	14.2098	0.000676068	0.0101074	Myom2	Up
ENSMUSG00000116760.1	6.45771	0.107777	17.35	0.000332236	0.017991	Gm1604a	Up				ENSMUSG00000095332.2	-1.15809	5.20896	11.6376	0.00213455	0.0436105	Gm9821	Down			ENSMUSG00000031480.15	-2.07228	4.23754	18.3552	0.000225275	0.00501964	Thsd1	Down
ENSMUSG00000116778.1	-3.55114	1.28987	12.284	0.00152678	0.0379661	Gm49713	Down				ENSMUSG00000095385.3	3.9665	1.64544	17.4798	0.000260143	0.013872	D630033O11Rik	Up			ENSMUSG00000031492.13	4.0833	-1.17327	9.68144	0.00401889	0.0318116	Chrnb3	Up
ENSMUSG00000116888.1	-6.50904	0.129443	12.7976	0.00133169	0.0353038	7120432I05Rik	Down				ENSMUSG00000095547.1	3.11574	4.23714	25.9716	2.67929e-05	0.00391961	Gm10719	Up			ENSMUSG00000031497.9	2.8218	1.55423	18.2642	0.000179985	0.0044154	Tnfsf13b	Up
ENSMUSG00000117003.1	-6.67272	-0.0768883	11.4738	0.00175818	0.040235	Gm49937	Down				ENSMUSG00000095583.1	13.1453	7.31009	49.0574	1.36019e-06	0.000613007	Ighv14-2	Up			ENSMUSG00000031503.13	-1.25972	6.51165	23.3517	5.29934e-05	0.00212423	Col4a2	Down
ENSMUSG00000117444.1	-10.3898	0.0692522	19.7765	0.000134893	0.0113873	Gm50020	Down				ENSMUSG00000095690.2	3.74776	-0.648844	14.0357	0.000651979	0.0223255	Rab11b-ps2	Up			ENSMUSG00000031508.14	-0.730906	6.22402	11.347	0.00237657	0.0226639	Ankrd10	Down
ENSMUSG00000117465.1	-3.1887	1.89529	17.5803	0.000260304	0.0159505	Gm49980	Down				ENSMUSG00000095794.2	10.782	0.339735	19.1537	0.000163347	0.0105082	Igkv6-17	Up			ENSMUSG00000031517.8	-2.45005	0.883569	8.28059	0.00714121	0.0463938	Gpm6a	Down
ENSMUSG00000117534.1	4.66841	0.793678	13.9368	0.000847277	0.0288012	Gm20161	Up				ENSMUSG00000095891.7	2.34666	5.34594	16.8182	0.000500941	0.0193641	Gm10717	Up			ENSMUSG00000031530.6	-1.34421	4.88953	13.0088	0.00130147	0.0151614	Dusp4	Down
ENSMUSG00000117613.1	3.33836	1.88681	20.2388	0.0001126	0.0106348	Gm2629	Up				ENSMUSG00000096107.2	5.06508	-1.18275	11.5819	0.00203501	0.0424979	Gm16505	Up			ENSMUSG00000031538.6	6.19528	-0.0140022	24.901	2.03269e-05	0.00127348	Plat	Up
ENSMUSG00000117871.1	5.80618	0.42065	12.8147	0.00144745	0.0366404	Gm50287	Up				ENSMUSG00000096192.2	1.69183	2.00625	12.3924	0.00151516	0.036216	Gm18856	Up			ENSMUSG00000031551.12	7.84009	-1.50144	8.38933	0.00683701	0.045128	Ido1	Up
ENSMUSG00000118107.1	-1.68286	3.35118	13.0574	0.00128132	0.0345919	Gm34455	Down				ENSMUSG00000096199.2	2.26267	1.6847	14.3061	0.000755791	0.0241628	Ptrhd1	Up			ENSMUSG00000031562.15	-1.44443	4.77592	10.7445	0.00298507	0.026146	Dctd	Down
ENSMUSG00000118204.1	-3.08764	1.79616	16.1437	0.000409741	0.0200508	4930414N06Rik	Down				ENSMUSG00000096201.1	3.37649	3.18893	28.7572	1.20054e-05	0.00226659	Gm10715	Up			ENSMUSG00000031578.5	1.86404	4.1932	16.5093	0.000400339	0.00727326	Mak16	Up
ENSMUSG00000118232.1	-7.07182	0.818231	17.445	0.00033043	0.0179279	Gm50269	Down				ENSMUSG00000096385.7	2.0924	3.69835	12.1714	0.0017539	0.0393318	Gm11168	Up			ENSMUSG00000031584.16	1.69743	5.99788	9.44936	0.00627367	0.0428412	Gsr	Up
ENSMUSG00000118379.1	5.4466	0.254967	14.7222	0.000587455	0.0241748	Gm41790	Up				ENSMUSG00000096519.1	2.68194	2.85901	15.7113	0.000503223	0.0193678	Gm10721	Up			ENSMUSG00000031608.13	-0.918379	4.98813	8.49085	0.00727169	0.0468926	Galnt7	Down
											ENSMUSG00000096613.1	3.35037	1.09262	20.1556	8.96011e-05	0.00756385	n-R5s102	Up			ENSMUSG00000031610.3	3.39809	-0.162035	16.5644	0.000394524	0.00720981	Scrg1	Up
											ENSMUSG00000096632.2	13.7295	5.29789	25.9021	8.16152e-05	0.00714888	Igkv9-124	Up			ENSMUSG00000031631.15	-1.01552	5.06889	8.83703	0.00631137	0.043028	Cfap97	Down
											ENSMUSG00000096854.1	5.1535	0.291618	17.0625	0.00024747	0.0133706	Ifnz	Up			ENSMUSG00000031636.7	5.32375	0.778329	42.3523	1.72395e-07	9.63411e-05	Pdlim3	Up
											ENSMUSG00000096883.2	-2.27147	3.65279	23.4035	5.26981e-05	0.00549931	Shisa8	Down			ENSMUSG00000031639.12	-3.35288	1.46348	12.6235	0.00135973	0.0156223	Tlr3	Down
											ENSMUSG00000097009.2	4.98348	1.72875	39.4303	8.30543e-07	0.000437868	Gm26861	Up			ENSMUSG00000031645.4	4.61436	-0.737891	14.4985	0.000522703	0.00866274	F11	Up
											ENSMUSG00000097077.1	-4.2578	1.8279	20.4112	9.93842e-05	0.00807266	Gm16712	Down			ENSMUSG00000031661.12	2.39927	0.461704	8.52898	0.00648379	0.0437503	Nkd1	Up
											ENSMUSG00000097079.2	5.61876	-0.855366	20.337	7.35611e-05	0.00669526	Gm26604	Up			ENSMUSG00000031665.7	5.10671	-1.27739	9.29729	0.00481039	0.0357723	Sall1	Up
											ENSMUSG00000097120.1	3.07861	2.83738	21.8244	7.94712e-05	0.00704947	Gm26887	Up			ENSMUSG00000031668.14	1.59804	5.21422	30.9578	7.77928e-06	0.000758442	Eif2ak3	Up
											ENSMUSG00000097177.8	-3.29165	1.78296	10.9507	0.00253689	0.0484854	9330159M07Rik	Down			ENSMUSG00000031740.8	1.98283	3.54147	13.2337	0.00120228	0.0144353	Mmp2	Up
											ENSMUSG00000097245.1	2.8315	0.626972	10.5359	0.00261253	0.0490587	Gm5421	Up			ENSMUSG00000031765.8	2.05839	3.8948	18.3413	0.000226541	0.00503581	Mt1	Up
											ENSMUSG00000097266.1	4.48016	4.85836	48.5565	1.66242e-07	0.000193547	Gm26802	Up			ENSMUSG00000031766.4	3.49025	1.64843	24.3258	2.69749e-05	0.00149468	Slc12a3	Up
											ENSMUSG00000097295.1	5.36837	2.77985	29.1883	1.03318e-05	0.00204409	Hmgb1-ps8	Up			ENSMUSG00000031770.16	1.79348	5.7318	33.7391	4.1221e-06	0.0005074	Herpud1	Up
											ENSMUSG00000097325.2	-3.48716	1.53979	20.3339	8.32733e-05	0.00724867	Gm16897	Down			ENSMUSG00000031778.13	-2.22959	3.16815	24.6558	3.67447e-05	0.00175208	Cx3cl1	Down
											ENSMUSG00000097352.7	3.65911	2.18025	25.6461	2.76889e-05	0.00396761	C920009B18Rik	Up			ENSMUSG00000031785.16	-1.54177	10.3444	22.0355	0.000134491	0.00372073	Adgrg1	Down
											ENSMUSG00000097383.1	4.57303	0.719201	15.803	0.000363707	0.0165233	1500026H17Rik	Up			ENSMUSG00000031789.17	-1.69071	3.43407	8.34928	0.00769102	0.0488526	Cngb1	Down
											ENSMUSG00000097412.2	-3.48673	2.13316	17.3316	0.000254265	0.0136105	1810014B01Rik	Down			ENSMUSG00000031799.10	1.37123	5.00644	11.1604	0.00254857	0.0236979	Tpm4	Up
											ENSMUSG00000097414.2	3.74193	0.0429722	14.3423	0.000661721	0.0224167	B130046B21Rik	Up			ENSMUSG00000031803.8	-1.74319	3.27367	10.5568	0.00318777	0.0273397	B3gnt3	Down
											ENSMUSG00000097462.7	3.61672	2.99262	25.7134	2.71237e-05	0.00394735	9530026P05Rik	Up			ENSMUSG00000031805.17	-0.799667	7.39805	9.47782	0.00487699	0.0361562	Jak3	Down
											ENSMUSG00000097563.1	5.67041	-0.492577	19.8615	0.000107665	0.00833988	Gm26638	Up			ENSMUSG00000031824.15	2.5854	4.18599	11.4958	0.00316522	0.0272031	6430548M08Rik	Up
											ENSMUSG00000097564.2	4.32371	-0.997702	10.61	0.00257573	0.0488935	C430014B12Rik	Up			ENSMUSG00000031825.16	3.1209	2.37671	17.6188	0.000208804	0.00480768	Crispld2	Up
											ENSMUSG00000097569.2	5.21867	0.0294135	17.4337	0.000184782	0.011298	Gm26640	Up			ENSMUSG00000031838.8	2.20183	2.46494	11.2457	0.00246055	0.023128	Ifi30	Up
											ENSMUSG00000097571.9	-1.67693	4.04246	13.5277	0.00108593	0.029574	Jpx	Down			ENSMUSG00000031841.19	3.519	2.21403	40.1193	5.15711e-07	0.000177591	Cdh13	Up
											ENSMUSG00000097603.3	3.68024	-0.354071	11.2255	0.00191718	0.0409555	A430010J10Rik	Up			ENSMUSG00000031845.15	5.55619	-0.352852	15.3535	0.000381166	0.00705802	Bco1	Up
											ENSMUSG00000097705.1	4.89783	2.84355	18.3652	0.000200932	0.0119203	Gm26740	Up			ENSMUSG00000031870.16	1.87407	4.78482	19.0439	0.000182014	0.00443789	Pgr	Up
											ENSMUSG00000097730.3	4.10402	-1.65437	12.0088	0.00159231	0.0373572	Gm26588	Up			ENSMUSG00000031871.9	-2.78605	3.38931	27.0099	1.64326e-05	0.00114069	Cdh5	Down
											ENSMUSG00000097767.8	3.78493	2.90074	15.7807	0.000562319	0.0207013	Miat	Up			ENSMUSG00000031906.9	2.15833	2.39746	14.1779	0.000870969	0.0117398	Smpd3	Up
											ENSMUSG00000097825.5	7.39287	-0.414803	14.53	0.000973391	0.0278103	9630001P10Rik	Up			ENSMUSG00000031907.9	-2.33795	3.91597	31.5944	6.69361e-06	0.000690253	Zfp90	Down
											ENSMUSG00000097899.2	3.18472	2.68946	15.0078	0.00065846	0.0224167	Gm16894	Up			ENSMUSG00000031936.9	4.94171	-1.13262	9.23556	0.00478638	0.0356358	Hephl1	Up
											ENSMUSG00000098791.1	4.41203	0.651703	29.3636	6.92188e-06	0.00159844	Gm27402	Up			ENSMUSG00000031938.15	-1.3243	4.79045	9.29014	0.00526098	0.0381626	4931406C07Rik	Down
											ENSMUSG00000098843.1	3.10349	1.68402	18.4879	0.00021569	0.0124779	Gm27240	Up			ENSMUSG00000031969.16	-1.244	3.37467	8.46264	0.00736458	0.0473169	Acad8	Down
											ENSMUSG00000098885.1	3.50442	-0.772461	12.8541	0.00105482	0.0290522	Mir7659	Up			ENSMUSG00000031980.10	-2.27718	1.7143	8.47301	0.00712461	0.046383	Agt	Down
											ENSMUSG00000098893.1	2.75965	1.01593	18.6868	0.000179585	0.0111263	Gm17828	Up			ENSMUSG00000031990.15	-2.43492	2.72237	12.4409	0.0015074	0.0167408	Jam3	Down
											ENSMUSG00000098900.2	-4.36952	0.737809	13.4271	0.000987933	0.0280537	Gm18190	Down			ENSMUSG00000032000.17	1.13265	5.36358	17.4337	0.000298186	0.00602451	Birc3	Up
											ENSMUSG00000099021.1	2.33861	1.84401	14.059	0.000911423	0.0268356	Rn7s1	Up			ENSMUSG00000032010.15	2.00707	1.77069	9.66491	0.00454298	0.0345885	Usp2	Up
											ENSMUSG00000099025.1	5.136	0.109921	16.7054	0.000240374	0.0132398	Gm27162	Up			ENSMUSG00000032011.5	2.94327	2.17499	19.028	0.000177675	0.00437794	Thy1	Up
											ENSMUSG00000099124.1	7.52691	-0.299856	14.3151	0.000938804	0.0271581	Mir8117	Up			ENSMUSG00000032021.14	1.80318	-0.202742	8.24243	0.0069612	0.0456489	Crtam	Up
											ENSMUSG00000099267.1	3.50007	-0.0434125	13.1565	0.00101816	0.0285065	Mir6955	Up			ENSMUSG00000032028.15	1.57978	3.22966	9.93461	0.00407717	0.0321275	Nxpe2	Up
											ENSMUSG00000099375.1	1.44764	5.26814	12.6185	0.00149367	0.0359485	Gm28187	Up			ENSMUSG00000032035.16	1.23462	5.99901	15.6405	0.000529949	0.00870795	Ets1	Up
											ENSMUSG00000099757.1	2.58044	2.62032	19.9583	0.000140472	0.0098127	BE692007	Up			ENSMUSG00000032053.8	3.94465	4.69039	51.8426	1.27174e-07	8.35995e-05	Pou2af1	Up
											ENSMUSG00000099767.1	10.6834	0.0875549	22.1819	8.36793e-05	0.00726139	Gm28884	Up			ENSMUSG00000032060.10	4.47375	0.543278	13.1933	0.000901666	0.0120154	Cryab	Up
											ENSMUSG00000100155.1	5.43035	0.84444	17.7748	0.000205795	0.0120805	Gm2109	Up			ENSMUSG00000032067.6	-0.93799	5.28569	12.9679	0.00131914	0.015269	Pts	Down
											ENSMUSG00000100302.1	2.36721	1.31782	13.6428	0.000977674	0.0278987	Gm29670	Up			ENSMUSG00000032068.14	5.34865	-1.59011	11.656	0.00171454	0.0183129	Plet1	Up
											ENSMUSG00000100313.1	5.00145	0.188864	16.8591	0.000324903	0.015338	Gm28323	Up			ENSMUSG00000032083.8	3.24976	0.330453	9.78018	0.00354973	0.0291554	Apoa1	Up
											ENSMUSG00000100417.2	6.05843	0.581418	11.1544	0.00256641	0.0488159	Gm28578	Up			ENSMUSG00000032087.10	3.79592	0.585147	16.0418	0.000279065	0.00576553	Dscaml1	Up
											ENSMUSG00000100658.1	5.85319	2.79422	41.8015	4.86847e-07	0.00033283	F730311O21Rik	Up			ENSMUSG00000032089.16	2.89035	3.72875	27.0636	2.01248e-05	0.0012665	Il10ra	Up
											ENSMUSG00000101166.6	3.40675	0.488954	12.7703	0.00129007	0.0330585	Gm28496	Up			ENSMUSG00000032092.5	5.929	-1.94113	9.40708	0.00432167	0.0334006	Mpzl2	Up
											ENSMUSG00000101249.1	3.54008	0.646873	15.1773	0.000476098	0.0188965	Gm29216	Up			ENSMUSG00000032093.7	4.23387	0.0292985	25.1629	1.98711e-05	0.00125476	Cd3e	Up
											ENSMUSG00000102145.1	1.57789	4.13665	11.6678	0.00211125	0.0433626	Gm38056	Up			ENSMUSG00000032094.8	3.32338	1.08225	13.7233	0.000736731	0.010709	Cd3d	Up
											ENSMUSG00000102152.1	3.8877	-0.200991	14.862	0.000452007	0.0185735	Gm37475	Up			ENSMUSG00000032101.6	2.3787	0.872578	10.6527	0.0030487	0.0265049	Ddx25	Up
											ENSMUSG00000102301.1	10.3056	-0.505906	26.0797	2.04833e-05	0.00327054	Ighv8-2	Up			ENSMUSG00000032115.14	1.02962	6.69015	10.5031	0.00326926	0.027749	Hyou1	Up
											ENSMUSG00000102329.1	1.7327	2.95392	15.0605	0.000645094	0.0222805	Gm10851	Up			ENSMUSG00000032122.15	2.04594	2.79562	12.6368	0.0014901	0.0166165	Slc37a2	Up
											ENSMUSG00000102352.1	1.0426	5.23551	12.4007	0.00161525	0.037703	Gm38346	Up			ENSMUSG00000032125.20	-1.79443	5.57969	12.6748	0.00146431	0.0164718	Robo4	Down
											ENSMUSG00000102380.1	2.37684	1.41659	12.4005	0.00157516	0.0370744	Gm38140	Up			ENSMUSG00000032131.16	2.9147	1.5591	19.2536	0.0001405	0.0037931	Abcg4	Up
											ENSMUSG00000102553.1	-9.65383	0.90381	12.8915	0.00142542	0.0349378	D930036K23Rik	Down			ENSMUSG00000032135.15	2.1745	3.82972	18.3088	0.000227691	0.00504931	Mcam	Up
											ENSMUSG00000102664.1	1.56158	3.77424	24.8933	3.51833e-05	0.0044608	Gm38380	Up			ENSMUSG00000032178.14	-0.856473	6.80534	12.3718	0.00163194	0.0177531	Ilf3	Down
											ENSMUSG00000102748.1	2.22153	2.22079	12.918	0.00121232	0.0318369	Pcdhgb2	Up			ENSMUSG00000032179.7	-4.24364	0.506788	12.5274	0.00128604	0.0150291	Bmp5	Down
											ENSMUSG00000102880.1	5.13048	1.89885	42.6571	2.28306e-07	0.000227833	4930517J16Rik	Up			ENSMUSG00000032184.5	-2.1581	3.06423	10.0855	0.00373974	0.0302448	Lysmd2	Down
											ENSMUSG00000103037.1	2.31841	1.85521	13.0903	0.00120027	0.0316395	Pcdhgb1	Up			ENSMUSG00000032186.15	2.89149	2.07172	15.8399	0.000499765	0.00840219	Tmod2	Up
											ENSMUSG00000103088.1	1.79103	3.83552	21.2156	9.63082e-05	0.00786855	Pcdhgb6	Up			ENSMUSG00000032192.9	-3.19264	2.06659	18.6118	0.000170921	0.0042852	Gnb5	Down
											ENSMUSG00000103089.1	4.20556	1.11154	15.2103	0.000458936	0.018748	Gm38118	Up			ENSMUSG00000032207.10	3.51663	1.11576	15.8916	0.000449042	0.00780586	Lipc	Up
											ENSMUSG00000103197.1	1.7335	2.68005	11.1468	0.00257093	0.0488354	Gm37642	Up			ENSMUSG00000032216.15	-0.887621	9.16394	23.3849	5.25087e-05	0.00211108	Nedd4	Down
											ENSMUSG00000103303.1	2.59974	1.44677	16.3169	0.000421705	0.0178535	Gm37802	Up			ENSMUSG00000032220.10	2.20174	4.67711	43.8017	5.23986e-07	0.000177591	Myo1e	Up
											ENSMUSG00000103310.1	7.50685	0.263598	14.7159	0.000660903	0.0224167	Pcdha12	Up			ENSMUSG00000032257.6	10.7982	0.0219058	21.4618	6.94495e-05	0.00243789	Ankk1	Up
											ENSMUSG00000103320.1	3.86646	0.284582	14.7149	0.000681349	0.0228427	Gm37403	Up			ENSMUSG00000032268.13	8.90737	-1.32009	10.5193	0.00261572	0.0240483	Tmprss5	Up
											ENSMUSG00000103494.1	3.17161	1.56816	14.3988	0.000578696	0.0209916	Gm37410	Up			ENSMUSG00000032292.8	2.98154	-0.887142	8.29355	0.00673061	0.0447139	Nr2e3	Up
											ENSMUSG00000103585.1	1.36492	3.7181	11.3369	0.00238961	0.0466926	Pcdhgb4	Up			ENSMUSG00000032297.11	6.21683	-0.302214	19.5487	0.000110398	0.00327096	Celf6	Up
											ENSMUSG00000103624.1	-2.58082	2.03268	11.3715	0.00219227	0.0441498	Gm3081	Down			ENSMUSG00000032303.8	5.91388	-1.35214	13.7987	0.000760875	0.0109028	Chrna3	Up
											ENSMUSG00000103634.1	4.98744	0.0110684	20.6996	7.44607e-05	0.00674487	3110062G12Rik	Up			ENSMUSG00000032320.7	-0.933973	4.69111	9.54387	0.00475421	0.0355198	Rcn2	Down
											ENSMUSG00000103716.1	4.91449	-1.32726	11.1644	0.0024585	0.047573	Gm19430	Up			ENSMUSG00000032323.13	2.92767	1.64022	10.5232	0.00324754	0.0276323	Cyp11a1	Up
											ENSMUSG00000103788.1	4.3022	1.58318	14.2021	0.000793963	0.0250677	Gm37527	Up			ENSMUSG00000032327.14	4.8473	0.701261	35.352	1.15963e-06	0.000259218	Stra6	Up
											ENSMUSG00000103932.1	-3.30418	1.62046	12.272	0.00146951	0.0356124	Gm36963	Down			ENSMUSG00000032332.17	4.25242	4.29134	38.2238	2.1221e-06	0.000344829	Col12a1	Up
											ENSMUSG00000104034.1	1.46562	3.78102	12.9133	0.0013467	0.0339922	2900092N22Rik	Up			ENSMUSG00000032348.6	-2.27747	2.2163	9.39516	0.00482958	0.0358804	Gsta4	Down
											ENSMUSG00000104063.1	1.4842	3.39474	12.3653	0.00163957	0.0379559	Pcdhgb7	Up			ENSMUSG00000032356.12	3.61622	0.278378	15.0273	0.000501792	0.00842612	Rasgrf1	Up
											ENSMUSG00000104166.1	3.05657	0.617955	14.4851	0.000658977	0.0224167	Gm38247	Up			ENSMUSG00000032359.14	1.72386	4.33717	12.6356	0.00148482	0.0165757	Ctsh	Up
											ENSMUSG00000104199.1	9.16544	-1.80446	13.4089	0.00163105	0.037903	4930420N18Rik	Up			ENSMUSG00000032368.14	6.76084	1.2561	24.6994	2.38373e-05	0.00139	Zic1	Up
											ENSMUSG00000104213.5	5.48314	4.97969	68.1723	1.71768e-08	4.17691e-05	Ighd	Up			ENSMUSG00000032394.6	4.24085	-0.734809	9.71571	0.00341486	0.028466	Igdcc3	Up
											ENSMUSG00000104240.1	8.2796	-2.24232	12.84	0.00127791	0.0328943	Gm36858	Up			ENSMUSG00000032399.8	-0.650536	9.52805	11.9511	0.00190133	0.0196548	Rpl4	Down
											ENSMUSG00000104291.1	1.53071	5.22277	20.5369	0.000116982	0.00876327	A130071D04Rik	Up			ENSMUSG00000032420.8	2.89819	2.73186	30.4412	8.97194e-06	0.000813941	Nt5e	Up
											ENSMUSG00000104398.1	2.39226	2.18905	17.7588	0.000244057	0.0133192	Gm37964	Up			ENSMUSG00000032436.17	-1.19908	6.04254	23.1029	5.6733e-05	0.00218955	Cmtm7	Down
											ENSMUSG00000104443.1	2.21958	2.47915	15.0145	0.000657464	0.0224167	4932442E05Rik	Up			ENSMUSG00000032446.14	4.60678	0.134263	17.933	0.000156554	0.00405994	Eomes	Up
											ENSMUSG00000104466.1	2.28077	1.73609	12.1241	0.00179602	0.0395004	Gm10513	Up			ENSMUSG00000032451.6	6.12461	-1.89135	13.6075	0.000875623	0.0117872	Trim42	Up
											ENSMUSG00000104605.1	3.89332	-1.32605	10.9688	0.00228548	0.0454367	Gm42922	Up			ENSMUSG00000032452.12	9.75187	-0.581118	15.1106	0.000575712	0.00913489	Clstn2	Up
											ENSMUSG00000104735.1	3.54177	0.962953	19.3431	0.00015044	0.0102777	C130075A20Rik	Up			ENSMUSG00000032454.9	3.81117	1.46854	13.1903	0.00113218	0.0138867	Rbp2	Up
											ENSMUSG00000104737.1	3.10575	1.45513	25.2563	3.40256e-05	0.00442207	Gm42937	Up			ENSMUSG00000032470.17	1.59643	3.17581	8.91548	0.0061222	0.0421372	Mras	Up
											ENSMUSG00000104801.1	3.77897	0.587197	12.5482	0.00115923	0.0309076	Gm43834	Up			ENSMUSG00000032487.8	3.86819	2.99169	28.9511	1.26863e-05	0.00099083	Ptgs2	Up
											ENSMUSG00000104828.1	2.6091	0.718382	13.5748	0.000991615	0.0280852	Gm42898	Up			ENSMUSG00000032501.9	1.71386	5.11485	23.7434	4.76616e-05	0.00200648	Trib1	Up
											ENSMUSG00000104835.4	10.0222	-0.247826	21.8863	4.73234e-05	0.0053275	Gm5547	Up			ENSMUSG00000032503.18	3.34095	2.02623	21.8724	7.89926e-05	0.00265609	Arpp21	Up
											ENSMUSG00000104859.1	7.26219	0.105253	18.2837	0.000302183	0.0147895	A430072C10Rik	Up			ENSMUSG00000032514.11	3.50546	2.49141	26.6421	2.1448e-05	0.00131138	Ttc21a	Up
											ENSMUSG00000104897.1	-3.48358	1.47139	15.5723	0.000418853	0.0178409	Gm43203	Down			ENSMUSG00000032517.16	6.49928	1.18229	33.1585	1.85299e-06	0.000323601	Mobp	Up
											ENSMUSG00000104927.1	6.82842	1.56896	36.325	1.14788e-06	0.000552999	Gm43388	Up			ENSMUSG00000032518.6	-1.23498	9.73282	24.3805	4.0153e-05	0.00182795	Rpsa	Down
											ENSMUSG00000104963.1	6.37762	0.174502	29.7315	4.22647e-06	0.00113554	Gm42974	Up			ENSMUSG00000032528.5	4.16587	-0.483558	14.2851	0.000554805	0.0089398	Vipr1	Up
											ENSMUSG00000104969.1	2.10146	1.5491	11.7134	0.00207594	0.0430629	Gm43445	Up			ENSMUSG00000032537.15	5.66611	-0.21008	17.8083	0.000171797	0.00428603	Ephb1	Up
											ENSMUSG00000105011.1	3.78416	0.452239	13.3961	0.000904255	0.0267199	Gm43210	Up			ENSMUSG00000032540.16	1.85782	3.69492	19.1098	0.000178613	0.00439718	Abhd5	Up
											ENSMUSG00000105127.1	7.43724	-0.725576	16.5757	0.000303627	0.0147895	Gm42470	Up			ENSMUSG00000032558.19	-1.09853	3.64612	8.28716	0.0079236	0.0498652	Nphp3	Down
											ENSMUSG00000105128.1	2.90396	3.3239	25.416	3.12071e-05	0.00427446	Gm42870	Up			ENSMUSG00000032564.16	8.99672	-0.966122	11.0155	0.00234811	0.0224947	Cpne4	Up
											ENSMUSG00000105160.1	5.75681	1.83202	33.3997	2.00438e-06	0.000713905	A530030E21Rik	Up			ENSMUSG00000032570.17	0.984222	5.51101	9.58448	0.00467543	0.0351544	Atp2c1	Up
											ENSMUSG00000105167.1	3.17125	1.59722	27.7367	1.27637e-05	0.00231586	Snord43	Up			ENSMUSG00000032572.9	4.17101	0.601284	19.2991	0.000100815	0.00309897	Col6a4	Up
											ENSMUSG00000105231.1	9.32756	-1.15096	13.2999	0.00103398	0.0287422	Iglj3	Up			ENSMUSG00000032578.7	-1.47753	4.75197	9.91372	0.00411173	0.0322996	Cish	Down
											ENSMUSG00000105244.1	4.90241	1.63768	17.34	0.000227803	0.0128591	Gm5281	Up			ENSMUSG00000032612.14	1.14271	6.49161	15.1706	0.000618986	0.00960873	Usp4	Up
											ENSMUSG00000105245.1	4.44366	-0.703124	11.9168	0.00138589	0.0344172	Gm31305	Up			ENSMUSG00000032649.14	2.75794	1.31707	9.66305	0.00397973	0.0315914	Colgalt2	Up
											ENSMUSG00000105265.4	6.11483	0.200176	29.9688	5.91274e-06	0.00143664	Sox2ot	Up			ENSMUSG00000032688.9	1.23505	5.94373	14.2884	0.000833201	0.0114969	Malt1	Up
											ENSMUSG00000105342.1	5.75529	-0.066642	17.3029	0.000289629	0.0146344	Gm43244	Up			ENSMUSG00000032691.14	3.62904	1.76716	23.0736	3.98668e-05	0.00182795	Nlrp3	Up
											ENSMUSG00000105506.1	6.06995	-1.00987	11.862	0.00163085	0.037903	Gm43743	Up			ENSMUSG00000032698.15	-1.26067	8.89775	32.8897	4.9863e-06	0.000568683	Lmo2	Down
											ENSMUSG00000105547.1	6.24797	1.90296	33.4621	2.32046e-06	0.000790711	Iglc3	Up			ENSMUSG00000032714.6	-1.50774	4.77392	9.69786	0.00447533	0.0342414	Syde1	Down
											ENSMUSG00000105646.1	3.57355	2.94144	29.4699	1.0388e-05	0.00204409	Gm30211	Up			ENSMUSG00000032715.9	-3.09701	3.37222	10.6339	0.00291879	0.0257888	Trib3	Down
											ENSMUSG00000105652.1	-2.36616	3.36551	24.5609	3.30917e-05	0.00434661	4930519L02Rik	Down			ENSMUSG00000032717.14	-1.78024	4.35761	11.6596	0.00212155	0.0211138	Mdfi	Down
											ENSMUSG00000105660.1	2.78402	1.30815	11.8126	0.0021825	0.0440569	Gm42975	Up			ENSMUSG00000032718.4	-1.48092	4.4492	16.1908	0.000444218	0.007767	Mansc1	Down
											ENSMUSG00000105708.1	2.90688	0.931267	11.8114	0.00179676	0.0395004	Gm36070	Up			ENSMUSG00000032724.5	1.80422	2.86593	8.64501	0.00683677	0.045128	Abtb2	Up
											ENSMUSG00000105762.1	4.06512	-0.52321	12.0871	0.00152051	0.0362818	Gm43605	Up			ENSMUSG00000032766.9	-1.81305	3.92209	17.612	0.000281013	0.00578208	Gng11	Down
											ENSMUSG00000105776.1	3.02712	1.19044	15.9458	0.000468794	0.0188375	Gm43292	Up			ENSMUSG00000032773.9	3.08559	1.50752	13.435	0.00106093	0.0133594	Chrm1	Up
											ENSMUSG00000105793.1	3.93975	-0.609965	16.5389	0.00022295	0.0127657	Gm17956	Up			ENSMUSG00000032776.9	1.3944	4.30075	8.64849	0.00681534	0.0450519	Mctp2	Up
											ENSMUSG00000105798.1	4.04363	-0.0449254	13.1647	0.00103481	0.0287422	Gm18982	Up			ENSMUSG00000032796.8	3.54663	1.43972	13.4218	0.000995278	0.0127745	Lama1	Up
											ENSMUSG00000105824.1	1.79227	2.62263	11.3656	0.00237073	0.0465495	Gm43466	Up			ENSMUSG00000032818.16	5.8002	1.28768	33.0432	1.59185e-06	0.00030035	Loxhd1	Up
											ENSMUSG00000105945.1	-10.0113	1.20345	11.9646	0.00190753	0.0408437	Gm43570	Down			ENSMUSG00000032826.19	3.11976	3.74246	17.4798	0.000330187	0.00639986	Ank2	Up
											ENSMUSG00000105950.1	1.73996	3.15699	14.9355	0.000671986	0.0226771	Gm43679	Up			ENSMUSG00000032827.15	-1.3287	7.07118	10.6509	0.00326714	0.0277479	Ppp1r9a	Down
											ENSMUSG00000106204.1	6.79844	0.588328	30.0333	5.53881e-06	0.00139428	Gm21009	Up			ENSMUSG00000032845.16	3.98269	0.53886	14.8224	0.000481607	0.00818058	Alpk2	Up
											ENSMUSG00000106269.1	9.41811	-1.21162	12.283	0.00139592	0.034548	4930580E04Rik	Up			ENSMUSG00000032850.16	3.98253	0.815854	12.151	0.00160829	0.0175543	Rnft2	Up
											ENSMUSG00000106337.1	2.90629	1.59384	20.727	9.10363e-05	0.00763885	Gm42478	Up			ENSMUSG00000032864.4	3.58492	-0.287048	11.5135	0.00178541	0.0188684	Rag2	Up
											ENSMUSG00000106405.1	9.16861	-1.32126	12.9579	0.0017123	0.0388075	Iglj3p	Up			ENSMUSG00000032883.15	-1.23004	4.70181	13.5025	0.00109416	0.013624	Acsl3	Down
											ENSMUSG00000106475.1	1.52102	3.65623	11.617	0.00215181	0.0437609	Gm43011	Up			ENSMUSG00000032890.17	1.85547	2.31966	8.71561	0.00666362	0.0444501	Rims3	Up
											ENSMUSG00000106484.1	2.6635	0.808366	12.169	0.00163892	0.0379559	Gm17833	Up			ENSMUSG00000032911.6	4.94539	0.853273	19.014	0.000121153	0.00350079	Cspg4	Up
											ENSMUSG00000106498.1	3.65829	-0.841946	10.5964	0.0026954	0.0498582	Gm43032	Up			ENSMUSG00000032925.16	4.89005	1.34345	13.2586	0.00108593	0.0135521	Itgbl1	Up
											ENSMUSG00000106499.1	-3.59124	0.987836	12.2573	0.00147334	0.0356743	Gm9403	Down			ENSMUSG00000032966.14	-1.05666	5.52688	13.2508	0.00119362	0.0143491	Fkbp1a	Down
											ENSMUSG00000106590.1	3.81831	-0.448186	10.9135	0.00226507	0.0452722	Gm42879	Up			ENSMUSG00000032968.4	-2.85438	2.03666	10.1114	0.00354313	0.0291437	Inha	Down
											ENSMUSG00000106596.1	2.08905	2.93978	15.4522	0.000566705	0.0207481	Gm42822	Up			ENSMUSG00000032997.16	2.2685	2.16557	13.4619	0.00111869	0.0137765	Chpf	Up
											ENSMUSG00000106641.1	4.96842	0.886714	17.9629	0.00017861	0.0110905	Gm43534	Up			ENSMUSG00000033032.15	-2.50824	6.39648	55.7052	6.57649e-08	7.0677e-05	Afap1l1	Down
											ENSMUSG00000106671.1	-2.53838	2.75083	15.0992	0.000543811	0.0203144	Gm42900	Down			ENSMUSG00000033060.16	1.58287	2.57041	8.3437	0.00755346	0.0482196	Lmo7	Up
											ENSMUSG00000106772.1	5.19646	0.158191	17.902	0.000155057	0.0102995	Gm43794	Up			ENSMUSG00000033065.14	-0.830058	5.33992	8.47973	0.00730387	0.0470246	Pfkm	Down
											ENSMUSG00000106822.1	1.67562	2.85639	16.3428	0.000420878	0.0178455	Gm43533	Up			ENSMUSG00000033066.15	3.06227	3.77724	23.0237	5.77892e-05	0.00220296	Gas7	Up
											ENSMUSG00000106891.1	-3.27075	1.99772	13.373	0.00100338	0.0282911	Gm43460	Down			ENSMUSG00000033111.16	-1.64923	3.26795	11.4169	0.0023049	0.0222542	3830406C13Rik	Down
											ENSMUSG00000107012.1	3.68785	-0.41849	13.5485	0.000754123	0.0241614	4930528J11Rik	Up			ENSMUSG00000033161.10	-0.585113	7.84008	8.85073	0.00627393	0.0428412	Atp1a1	Down
											ENSMUSG00000107061.1	-1.126	6.39259	14.3594	0.000814184	0.0254043	Gm19590	Down			ENSMUSG00000033174.17	1.94044	2.43054	11.5308	0.00223205	0.0218682	Mgll	Up
											ENSMUSG00000107766.1	4.48346	-0.488762	12.6001	0.00135336	0.0340681	Gm44073	Up			ENSMUSG00000033191.14	-1.72346	7.33978	10.3069	0.00512494	0.0374579	Tie1	Down
											ENSMUSG00000108022.1	3.95422	0.0608264	10.6698	0.00227116	0.0453291	Gm7298	Up			ENSMUSG00000033192.5	3.03963	2.34634	20.3931	0.000119526	0.00346093	Lpcat2	Up
											ENSMUSG00000108124.1	5.71922	-0.679119	16.0124	0.000295288	0.0146768	Gm44146	Up			ENSMUSG00000033196.17	3.79852	0.68621	13.4322	0.000829128	0.0114585	Myh2	Up
											ENSMUSG00000108256.1	3.01943	1.65485	18.5896	0.000172422	0.0108755	Gm43923	Up			ENSMUSG00000033207.7	-3.5027	4.63362	83.0106	1.44722e-09	9.83599e-06	Mamdc2	Down
											ENSMUSG00000108276.1	4.88247	-0.865724	14.1474	0.000729856	0.0236873	Gm36640	Up			ENSMUSG00000033209.17	-1.58419	6.0688	25.7228	2.82279e-05	0.00152267	Ttc28	Down
											ENSMUSG00000108341.1	3.72141	0.244394	12.0604	0.00152922	0.0364275	Gm44746	Up			ENSMUSG00000033213.16	3.24875	-1.2886	11.8227	0.00253739	0.0236125	AA467197	Up
											ENSMUSG00000108459.1	8.89817	-2.10849	14.7545	0.00131694	0.0334526	Gm44605	Up			ENSMUSG00000033222.16	1.01797	5.16761	15.142	0.000625048	0.00965963	Ttf2	Up
											ENSMUSG00000108473.1	3.30102	-0.590512	11.0665	0.00219331	0.0441498	Gm44739	Up			ENSMUSG00000033268.8	2.64133	1.26982	8.69825	0.00634854	0.0431984	Duox1	Up
											ENSMUSG00000108536.1	3.46802	-0.092563	14.9967	0.000470671	0.0188375	Gm45059	Up			ENSMUSG00000033308.16	2.83669	0.42244	13.3407	0.000866399	0.0117398	Dpyd	Up
											ENSMUSG00000108621.1	-1.18112	5.31838	12.3864	0.00162387	0.0378118	Gm37494	Down			ENSMUSG00000033316.14	4.68658	-0.70871	24.7179	1.60142e-05	0.00112713	Galnt9	Up
											ENSMUSG00000108709.1	3.55651	1.33418	18.5138	0.000204827	0.0120539	4933431G14Rik	Up			ENSMUSG00000033361.13	6.65666	1.51035	16.8207	0.000271348	0.005654	Prrg3	Up
											ENSMUSG00000108752.1	3.06235	3.32653	27.1785	1.98131e-05	0.00318171	Gm45191	Up			ENSMUSG00000033419.16	4.95633	-0.382993	13.6786	0.000693928	0.0102507	Snap91	Up
											ENSMUSG00000108847.1	5.61567	1.09554	21.6049	4.31011e-05	0.0050979	B830042I05Rik	Up			ENSMUSG00000033427.14	5.61679	0.681477	31.6207	3.58529e-06	0.000472548	Upb1	Up
											ENSMUSG00000108929.2	1.69782	2.66188	12.0617	0.00182656	0.0399983	Cc2d2b	Up			ENSMUSG00000033488.11	-3.07582	3.98271	32.1996	5.4491e-06	0.000601813	Cryzl2	Down
											ENSMUSG00000108930.1	9.91886	-0.988823	17.5759	0.000227595	0.0128591	Gm10648	Up			ENSMUSG00000033508.7	5.64313	1.818	45.8242	1.41556e-07	8.78967e-05	Asprv1	Up
											ENSMUSG00000108956.1	6.70438	-1.39482	13.8269	0.00100115	0.0282567	Gm45179	Up			ENSMUSG00000033510.14	5.32181	0.5224	16.0715	0.000345151	0.00661014	Otud7a	Up
											ENSMUSG00000109124.1	4.22172	0.22074	12.0016	0.00172184	0.0389253	Gm44516	Up			ENSMUSG00000033544.6	2.49771	2.72157	19.9907	0.000139046	0.00378677	Angptl1	Up
											ENSMUSG00000109167.1	2.86887	0.0606864	11.5424	0.00194712	0.0414334	Gm44652	Up			ENSMUSG00000033569.17	5.51389	1.55058	27.8139	7.35184e-06	0.00073105	Adgrb3	Up
											ENSMUSG00000109181.1	3.94095	-1.43297	12.0545	0.00136689	0.0342528	Gm5605	Up			ENSMUSG00000033579.16	8.36891	-1.73469	11.3424	0.00191147	0.0197377	Fa2h	Up
											ENSMUSG00000109190.1	6.33626	-1.62795	11.6551	0.00203679	0.0425033	Gm44621	Up			ENSMUSG00000033590.8	-1.19617	5.96225	8.69589	0.00668352	0.0445388	Myo5c	Down
											ENSMUSG00000109228.2	4.24048	-0.717155	15.772	0.000372657	0.0167678	Fam81b	Up			ENSMUSG00000033595.7	5.61249	-1.60991	10.4618	0.00251233	0.0234682	Lgi3	Up
											ENSMUSG00000109236.1	4.10131	0.713642	11.2662	0.00195482	0.0414427	Gm44833	Up			ENSMUSG00000033615.9	9.22308	-1.24669	14.7086	0.000580128	0.00916851	Cplx1	Up
											ENSMUSG00000109394.2	3.3419	0.36281	11.7389	0.00165355	0.0380378	A230057D06Rik	Up			ENSMUSG00000033629.6	-1.2201	4.46858	9.02786	0.00584605	0.0409022	Hacd3	Down
											ENSMUSG00000109434.1	2.31964	3.13925	12.7303	0.00143908	0.0351493	Gm44937	Up			ENSMUSG00000033644.5	4.05365	-0.258181	20.9835	5.63176e-05	0.00218256	Piwil2	Up
											ENSMUSG00000109511.1	-2.01976	5.21043	35.91	2.57439e-06	0.000846279	Nup62	Down			ENSMUSG00000033688.10	3.15782	0.891653	17.1765	0.000277135	0.00574664	1300017J02Rik	Up
											ENSMUSG00000109589.1	3.55358	-0.771704	11.0349	0.00202694	0.0424639	Gm45267	Up			ENSMUSG00000033712.6	-0.807849	6.70252	12.5588	0.00152573	0.0169108	Ccar2	Down
											ENSMUSG00000109835.2	10.6817	-0.0502912	22.6162	7.4589e-05	0.00674487	Olfr730	Up			ENSMUSG00000033713.12	-0.596217	7.12463	9.19271	0.00546485	0.039142	Foxn3	Down
											ENSMUSG00000109863.1	3.10203	-0.06144	12.2973	0.00141708	0.0349172	Gm45643	Up			ENSMUSG00000033720.12	1.64493	3.32094	15.508	0.000555267	0.0089398	Sfxn5	Up
											ENSMUSG00000110171.2	4.27202	-1.30698	11.1254	0.00212276	0.0435174	Olfr484	Up			ENSMUSG00000033726.8	3.19302	-1.26217	11.7325	0.00159037	0.0174063	Emx1	Up
											ENSMUSG00000110248.1	5.76156	-0.791537	13.3282	0.000938901	0.0271581	Gm45615	Up			ENSMUSG00000033740.17	5.44484	-0.0147207	14.684	0.000555915	0.0089398	St18	Up
											ENSMUSG00000110325.1	1.97668	2.71975	17.2296	0.000308216	0.0148742	Gm45293	Up			ENSMUSG00000033767.14	0.706002	7.02145	9.61912	0.00461149	0.0348689	Tmem131l	Up
											ENSMUSG00000110344.1	4.6931	0.185435	15.261	0.000490002	0.019176	Gm45716	Up			ENSMUSG00000033777.4	4.18449	2.33742	21.3639	7.36395e-05	0.00253403	Tlr13	Up
											ENSMUSG00000110378.1	3.52532	-0.482629	11.2788	0.00179604	0.0395004	Gm45242	Up			ENSMUSG00000033794.6	6.66295	-1.81606	11.6627	0.00209276	0.0209441	Lpcat2b	Up
											ENSMUSG00000110457.2	3.29514	0.858275	13.5294	0.000801657	0.0251967	Gm45752	Up			ENSMUSG00000033799.10	-0.739551	6.87442	11.7358	0.00205772	0.0207229	Tasor2	Down
											ENSMUSG00000110670.1	3.287	1.99559	14.2525	0.000632615	0.0220131	Gm30132	Up			ENSMUSG00000033837.5	4.77147	0.290548	14.1967	0.000724174	0.0105942	Foxh1	Up
											ENSMUSG00000110721.1	2.90564	0.36246	11.905	0.00160806	0.0375689	Gm47231	Up			ENSMUSG00000033880.11	-1.38184	6.756	17.3092	0.000310058	0.00617508	Lgals3bp	Down
											ENSMUSG00000110799.1	9.41113	-0.020053	17.7913	0.000224406	0.0127938	4930543K20Rik	Up			ENSMUSG00000033883.11	-1.33121	4.33582	8.65309	0.00681055	0.0450519	Zfp267	Down
											ENSMUSG00000110830.1	-3.57175	1.21834	12.7645	0.00126209	0.0325625	Gm46218	Down			ENSMUSG00000033885.15	1.06392	5.01989	12.6588	0.00147219	0.0165232	Pxk	Up
											ENSMUSG00000110924.1	5.39916	-1.36691	15.4655	0.000496409	0.0193017	Gm40518	Up			ENSMUSG00000033900.13	-2.36794	3.78129	24.5899	3.72935e-05	0.0017722	Map9	Down
											ENSMUSG00000110982.1	7.2174	-1.10055	18.7895	0.000159913	0.0104156	Gm48565	Up			ENSMUSG00000033910.13	-1.84937	5.18451	19.1634	0.00017586	0.00435254	Gucy1a1	Down
											ENSMUSG00000111151.1	5.04525	-0.317555	18.8271	0.000108342	0.00836268	Gm5120	Up			ENSMUSG00000033952.14	1.94199	5.51169	11.2333	0.00313061	0.0270236	Aspm	Up
											ENSMUSG00000111378.1	4.23741	0.564011	15.7028	0.000395884	0.0172439	Gm47230	Up			ENSMUSG00000033981.14	7.0572	0.507858	13.7521	0.000897136	0.011977	Gria2	Up
											ENSMUSG00000111656.1	3.74391	-0.32415	13.2928	0.000938734	0.0271581	Gm47232	Up			ENSMUSG00000033985.17	1.66839	2.62344	9.53547	0.00478147	0.0356087	Tesk2	Up
											ENSMUSG00000111757.1	2.43049	0.81732	11.204	0.00226452	0.0452722	Gm46124	Up			ENSMUSG00000034037.14	-1.55165	6.98646	9.27631	0.00669011	0.044551	Fgd5	Down
											ENSMUSG00000111862.1	4.32626	1.22213	14.9948	0.000519478	0.0196585	Gm47828	Up			ENSMUSG00000034057.8	4.05986	-0.94236	9.10651	0.00466548	0.0351151	Myrfl	Up
											ENSMUSG00000111954.1	9.16227	-1.52022	13.1661	0.00153483	0.036499	Gm7001	Up			ENSMUSG00000034059.14	1.75919	2.88179	13.698	0.00101463	0.0129574	Ypel4	Up
											ENSMUSG00000112036.1	9.137	-1.69218	15.9774	0.000486112	0.0190504	Gm47801	Up			ENSMUSG00000034071.15	-2.48158	2.83151	8.64318	0.00659696	0.04424	Zfp551	Down
											ENSMUSG00000112058.1	3.02333	-0.900625	11.919	0.00165973	0.038107	Gm47593	Up			ENSMUSG00000034145.14	3.00949	-0.428433	10.6161	0.00235043	0.0225071	Tmem63c	Up
											ENSMUSG00000112146.1	2.46262	0.991874	12.8512	0.00124676	0.0323164	Gm46210	Up			ENSMUSG00000034151.13	9.19987	-0.971	10.3591	0.00313706	0.0270626	Zbbx	Up
											ENSMUSG00000112197.1	6.71755	-0.790001	10.9102	0.00239976	0.0467602	Gm47337	Up			ENSMUSG00000034158.9	-0.603998	6.6973	8.87689	0.00620776	0.0425036	Lrrc58	Down
											ENSMUSG00000112496.2	3.99575	-0.830063	14.5746	0.00055228	0.0205282	Gm48764	Up			ENSMUSG00000034175.13	-1.76852	3.24476	12.3031	0.00166477	0.0179672	Rhbdd3	Down
											ENSMUSG00000112627.1	-2.1271	2.98511	11.0463	0.00263812	0.0493403	4933412E12Rik	Down			ENSMUSG00000034177.15	3.72853	1.2687	22.1495	5.77103e-05	0.00220296	Rnf43	Up
											ENSMUSG00000112816.1	2.10562	1.30507	12.3015	0.00160313	0.0375165	Gm48798	Up			ENSMUSG00000034210.14	-0.664127	6.97341	9.28971	0.00525664	0.0381509	Efcab14	Down
											ENSMUSG00000112857.1	4.37517	-0.406808	12.5317	0.00150432	0.0360803	Gm35041	Up			ENSMUSG00000034226.7	4.5152	-1.45885	19.9066	9.31698e-05	0.00295164	Rhov	Up
											ENSMUSG00000112918.1	3.52754	0.399723	13.6223	0.000924568	0.0270233	Gm18120	Up			ENSMUSG00000034295.10	4.65861	1.11882	22.8729	4.52441e-05	0.00194195	Fhod3	Up
											ENSMUSG00000112967.1	9.11323	-1.27233	11.8617	0.00194615	0.0414334	4930428E07Rik	Up			ENSMUSG00000034324.16	3.71172	0.226932	9.13064	0.00454814	0.0345901	Tmem132c	Up
											ENSMUSG00000113086.1	2.8663	0.504615	11.8376	0.0020709	0.0429904	Gm47376	Up			ENSMUSG00000034377.10	1.70351	3.35139	12.3325	0.00165975	0.0179269	Tulp4	Up
											ENSMUSG00000113094.1	1.96296	2.86579	20.8302	0.000107748	0.00833988	Gm47447	Up			ENSMUSG00000034456.15	6.46362	0.444829	18.7889	0.000172811	0.00430365	Uroc1	Up
											ENSMUSG00000113126.1	2.07346	2.31613	11.1599	0.00255375	0.0487337	Gm47588	Up			ENSMUSG00000034471.12	-1.5751	4.76856	20.4053	0.000121848	0.00351361	Caskin2	Down
											ENSMUSG00000113136.1	5.75258	0.22246	11.2092	0.00241998	0.0469904	Gm19951	Up			ENSMUSG00000034551.12	-2.73626	1.7811	8.3018	0.00743909	0.0477203	Hdx	Down
											ENSMUSG00000113290.1	6.88783	-1.03038	17.1217	0.000280144	0.0144424	A530058O07Rik	Up			ENSMUSG00000034591.5	3.87646	1.4137	36.2369	2.19878e-06	0.000345159	Slc41a2	Up
											ENSMUSG00000113390.1	6.22008	0.0357105	23.413	4.28543e-05	0.0050979	Gm32635	Up			ENSMUSG00000034610.14	-0.811153	7.37156	19.0111	0.000183651	0.00445063	Tut4	Down
											ENSMUSG00000113415.1	4.76892	0.891883	12.4956	0.00171385	0.0388075	Gm3234	Up			ENSMUSG00000034614.14	-1.45797	6.26919	21.5394	8.77394e-05	0.00282306	Pik3ip1	Down
											ENSMUSG00000113502.1	3.21812	2.14583	13.8557	0.000950753	0.0273981	Gm47411	Up			ENSMUSG00000034616.17	-1.08431	5.20201	11.3806	0.00234811	0.0224947	Ssh3	Down
											ENSMUSG00000113631.1	-3.1613	1.37939	10.7462	0.00269793	0.0498582	Gm48745	Down			ENSMUSG00000034634.7	4.04665	2.46498	21.7997	7.74505e-05	0.00262955	Ly6d	Up
											ENSMUSG00000113680.1	3.49021	3.72383	20.0089	0.000156772	0.0103314	Gm47405	Up			ENSMUSG00000034641.2	5.65817	1.80205	33.0783	2.15179e-06	0.000344829	Cd300ld	Up
											ENSMUSG00000113695.1	5.04481	0.177927	18.5418	0.00015577	0.0102995	9330159N22Rik	Up			ENSMUSG00000034685.4	-2.05634	3.02044	8.48376	0.00721498	0.046721	Fam171a2	Down
											ENSMUSG00000113750.1	4.03417	1.41578	18.067	0.000214339	0.0124371	Gm5628	Up			ENSMUSG00000034687.8	3.13374	1.18652	14.6646	0.000667436	0.010067	Fras1	Up
											ENSMUSG00000113770.1	7.10812	-1.25542	20.1215	0.000166258	0.0105822	1700019C18Rik	Up			ENSMUSG00000034730.17	4.46248	0.815228	16.8338	0.000243459	0.00523689	Adgrb1	Up
											ENSMUSG00000114103.1	3.66247	0.138769	13.7084	0.000884918	0.0265304	Gm8557	Up			ENSMUSG00000034738.8	3.76422	-0.773799	14.1118	0.000538456	0.00878316	Nostrin	Up
											ENSMUSG00000114315.1	3.42832	-0.760694	10.8743	0.00217037	0.0439453	Gm48696	Up			ENSMUSG00000034758.12	-2.15545	4.69694	19.7502	0.000147899	0.00388038	Tle6	Down
											ENSMUSG00000114433.1	4.74148	0.903914	20.7542	5.61637e-05	0.00549931	Gm48488	Up			ENSMUSG00000034762.9	5.82923	0.639401	23.3572	2.46158e-05	0.0014211	Glis1	Up
											ENSMUSG00000114503.1	6.6433	0.338497	14.5255	0.000673817	0.0227115	Gm20242	Up			ENSMUSG00000034795.14	-2.51762	2.79324	15.8888	0.000458973	0.00791643	Ccdc122	Down
											ENSMUSG00000114513.1	10.3219	-0.798801	27.1938	2.65959e-05	0.00391128	Gm47780	Up			ENSMUSG00000034796.14	4.03046	0.449017	15.1511	0.000450415	0.00781223	Cpne7	Up
											ENSMUSG00000114537.1	3.76884	1.83956	25.5696	2.83865e-05	0.00403616	Gm48569	Up			ENSMUSG00000034833.10	2.24242	2.88207	16.7372	0.000368921	0.00689691	Tespa1	Up
											ENSMUSG00000114575.1	3.74462	-0.82002	10.4439	0.0025707	0.0488354	Gm47814	Up			ENSMUSG00000034845.6	-3.05739	3.42625	29.5358	7.95882e-06	0.000758994	Plvap	Down
											ENSMUSG00000114638.1	3.63269	0.662715	11.3087	0.00216682	0.0439453	Gm31834	Up			ENSMUSG00000034868.9	1.36607	2.98748	8.82334	0.00635661	0.0432147	Myl12b	Up
											ENSMUSG00000114653.1	10.6847	0.0432318	19.1346	0.00015339	0.0102995	Gm18398	Up			ENSMUSG00000034892.8	-0.725769	7.38803	8.36648	0.00765194	0.0486707	Rps29	Down
											ENSMUSG00000115062.1	2.39315	1.76613	13.7383	0.000995074	0.0281421	4930544F09Rik	Up			ENSMUSG00000034912.17	5.54399	1.10505	21.9027	5.8063e-05	0.00220296	Mdga2	Up
											ENSMUSG00000115085.1	5.50452	-0.646412	10.7466	0.00227566	0.0453821	Gm9198	Up			ENSMUSG00000034918.8	4.47829	-1.07087	11.485	0.00188168	0.0195239	Cdhr2	Up
											ENSMUSG00000115261.1	5.42173	-0.448961	14.8896	0.000726457	0.0236857	Gm35769	Up			ENSMUSG00000034919.2	8.06049	-1.71993	9.45353	0.00398636	0.031626	Ttc22	Up
											ENSMUSG00000115283.1	5.32476	-1.16282	12.0155	0.00148117	0.0357401	Gm49252	Up			ENSMUSG00000034930.16	-1.91513	3.04835	9.40625	0.00498515	0.0368116	Rtkn	Down
											ENSMUSG00000115355.1	6.0366	0.147036	17.0216	0.000248826	0.0133706	4930445E18Rik	Up			ENSMUSG00000034959.8	1.97551	3.49182	24.9555	3.45992e-05	0.00169023	Rubcnl	Up
											ENSMUSG00000115484.1	3.96629	0.743685	17.3439	0.000283197	0.0145194	Gm33121	Up			ENSMUSG00000034981.9	2.63274	1.76443	11.3273	0.0023786	0.0226639	Parm1	Up
											ENSMUSG00000115637.1	5.23315	0.836841	21.8744	5.5803e-05	0.00549931	Gm30970	Up			ENSMUSG00000034994.10	-0.665432	10.7493	18.6597	0.000204244	0.00474396	Eef2	Down
											ENSMUSG00000115742.1	5.40031	-0.00480278	15.7911	0.000378289	0.0168224	Gm48950	Up			ENSMUSG00000034998.18	1.45071	4.5705	9.76989	0.00434839	0.033481	Foxn2	Up
											ENSMUSG00000115801.1	3.97956	2.51464	15.8608	0.000509782	0.0194329	AC160336.1	Up			ENSMUSG00000035004.3	2.79925	3.95624	24.5729	3.85561e-05	0.00181065	Igsf6	Up
											ENSMUSG00000116021.1	-4.24572	1.51614	12.1279	0.00170004	0.0386453	Gm49474	Down			ENSMUSG00000035021.13	1.29011	6.25771	15.0633	0.000641524	0.00980594	Baz1a	Up
											ENSMUSG00000116038.1	9.94189	-0.880595	16.5255	0.000312777	0.0149853	Gm46563	Up			ENSMUSG00000035031.15	9.03464	-1.32337	19.1176	0.000147616	0.00387659	C8a	Up
											ENSMUSG00000116210.1	8.86784	-1.86797	12.2623	0.00210042	0.0433457	Spn-ps	Up			ENSMUSG00000035042.2	4.3568	-0.87586	12.4169	0.00127135	0.0149386	Ccl5	Up
											ENSMUSG00000116341.1	6.85721	0.671204	39.2149	3.04218e-06	0.000914027	Cyp2d36-ps	Up			ENSMUSG00000035062.13	-2.11145	2.29284	11.3752	0.00219757	0.0216518	Zc4h2	Down
											ENSMUSG00000116348.1	3.64979	-0.719005	12.4943	0.00111875	0.0300867	Gm18722	Up			ENSMUSG00000035064.17	-1.19111	7.26738	29.4969	1.09984e-05	0.000917365	Eef2k	Down
											ENSMUSG00000116380.1	2.83835	1.80087	13.8256	0.000984684	0.0279899	Gm39556	Up			ENSMUSG00000035125.10	-1.70182	4.66645	18.5826	0.000209716	0.00481519	Gcfc2	Down
											ENSMUSG00000116433.1	5.88939	0.927413	14.153	0.000720375	0.0236253	Gm49553	Up			ENSMUSG00000035165.14	8.94722	-1.8104	15.6483	0.000382243	0.00707327	Kcne3	Up
											ENSMUSG00000116494.1	4.30545	0.0970731	18.506	0.000155628	0.0102995	Gm49449	Up			ENSMUSG00000035181.6	-0.631068	7.57799	11.4374	0.0022978	0.0222341	Heatr5a	Down
											ENSMUSG00000116641.1	3.95766	-0.122477	19.3024	0.000104717	0.00821909	Gm41505	Up			ENSMUSG00000035186.6	-3.50049	0.081234	10.8556	0.00292382	0.0258046	Ubd	Down
[truncated: 8,564 more rows]
