# Supplementary material for: Lack of MDA5 delays hematopoietic aging by modulating inflammaging and proteostasis in mice
Source: Nat Commun. 2026 Feb 12;17:1645. doi: 10.1038/s41467-026-69424-x (PMC12905429; doi:10.1038/s41467-026-69424-x)
Supplement: Supplementary file 10 — Supplementary Data 6 [file 41467_2026_69424_MOESM10_ESM.xlsx]

## Sheet: SHEEt
					Supplementary Data 6: Bulk RNA-seq in young, middle-aged and aged WT and Mda5-/- HSCs: transposable elements
AGED KO VS AGED WT										WT aAGED vs MA									KO AGED VS MID
gene	logFC	logCPM	F	PValue	FDR	dirFC1.5				gene	logFC	logCPM	F	PValue	FDR	dirFC1.5			gene	logFC	logCPM	F	PValue	FDR	dirFC1.5
mltr18c_mm	2.97822	5.78377	24.7263	2.99723e-05	0.0343483	Up				rltr4_mm-int	1.99411	9.47566	53.5171	5.80442e-08	5.57314e-05	Up			rltr47	3.88292	2.87519	62.4152	1.3683e-08	1.56807e-05	Up
										mulv-int	2.73623	7.5354	49.8857	1.1105e-07	5.57314e-05	Up			rltr13f	5.54611	3.45471	54.2371	5.32362e-08	1.8005e-05	Up
										rltr4_mm	1.98501	7.10673	48.4082	1.45894e-07	5.57314e-05	Up			iap-d-int	3.42528	4.69907	51.9027	7.72343e-08	1.8005e-05	Up
										gsat_mm	4.45203	10.6158	56.8007	3.56458e-07	0.000102125	Up			mltr18c_mm	4.58877	5.78377	51.6289	8.10732e-08	1.8005e-05	Up
										impb_01	1.4563	10.2105	37.64	1.27813e-06	0.000292947	Up			gsat_mm	5.04873	10.6158	69.0073	8.28381e-08	1.8005e-05	Up
										rltr26_mus	2.58062	5.36698	34.9087	2.35126e-06	0.000449091	Up			mmervk10d3_i-int	2.86408	6.73631	50.7719	9.45269e-08	1.8005e-05	Up
										mer89	2.55233	3.13188	33.0037	3.6724e-06	0.000594211	Up			rltr31d_mm	2.44734	8.33254	49.3931	1.21553e-07	1.8005e-05	Up
										ervb4_1-i_mm-int	3.83515	3.31272	32.5167	4.14807e-06	0.000594211	Up			rmer17d2	3.446	5.62604	49.213	1.25689e-07	1.8005e-05	Up
										rltr20c1_mm	1.53363	7.45391	31.7979	4.87133e-06	0.000620282	Up			lx3_mus	2.8438	8.97445	47.4627	1.7423e-07	2.10154e-05	Up
										rltr45	3.25316	4.61022	31.3271	5.46322e-06	0.000626085	Up			l1md_f2	2.54291	12.1869	45.9584	2.32188e-07	2.10154e-05	Up
										rmer6ba	1.53742	5.2844	30.1617	7.26368e-06	0.000696385	Up			lx3c	2.99354	7.89913	45.7001	2.44074e-07	2.10154e-05	Up
										iapey2_ltr	2.73843	3.77673	29.88	7.80175e-06	0.000696385	Up			lx3a	3.51365	8.18436	45.503	2.5358e-07	2.10154e-05	Up
										mer89-int	5.50549	0.0780707	26.682	7.89965e-06	0.000696385	Up			rmer17c	1.97327	7.956	45.1299	2.72681e-07	2.10154e-05	Up
										rltr13c1	3.14993	2.8444	29.1893	9.34042e-06	0.000760419	Up			lx2	2.90041	9.51409	44.6973	2.96775e-07	2.10154e-05	Up
										rltr13c2	1.97609	4.69449	28.9048	9.95312e-06	0.000760419	Up			lx2b	3.04034	7.86682	44.6091	3.01962e-07	2.10154e-05	Up
										iapltr3-int	2.08077	5.49491	27.9157	1.28163e-05	0.000880411	Up			rltr51a_mm	2.59488	6.22256	44.2694	3.2289e-07	2.10154e-05	Up
										rmer17c	1.52928	7.956	27.8423	1.30602e-05	0.000880411	Up			impb_01	1.57649	10.2105	43.8096	3.53675e-07	2.10154e-05	Up
										lx3a	2.59213	8.18436	26.774	1.72637e-05	0.000910536	Up			lx	2.47224	9.94329	43.786	3.55342e-07	2.10154e-05	Up
										ltr33	1.85852	5.09901	26.74	1.74217e-05	0.000910536	Up			iapey5_ltr	3.78944	2.18395	43.9301	3.57107e-07	2.10154e-05	Up
										rmer17c2	1.63562	6.51972	26.3988	1.90676e-05	0.000910536	Up			lx2b2	3.26685	8.48324	43.3706	3.86048e-07	2.10154e-05	Up
										ervb4_3-ltr_mm	4.97834	-0.139364	23.8017	1.9196e-05	0.000910536	Up			l1md_f3	2.69181	10.2257	43.2552	3.95069e-07	2.10154e-05	Up
										rltr3_mm	2.21179	3.12531	26.1169	2.06274e-05	0.000910536	Up			bglii	3.12654	6.45043	42.3795	4.71438e-07	2.10154e-05	Up
										rltr47	2.61856	2.87519	26.0814	2.0968e-05	0.000910536	Up			lx5	2.96074	9.22437	42.2873	4.80323e-07	2.10154e-05	Up
										ltris_mm	2.8176	4.18416	26.0201	2.11085e-05	0.000910536	Up			iapltr3-int	2.59733	5.49491	42.1455	4.9447e-07	2.10154e-05	Up
										rmer20c_mm	2.28719	5.32819	25.975	2.13541e-05	0.000910536	Up			l1_mus1	2.43974	10.456	42.1258	4.96376e-07	2.10154e-05	Up
										ltr33c	3.22545	1.60494	26.0192	2.15762e-05	0.000910536	Up			rmer17c2	2.0931	6.51972	41.9457	5.14974e-07	2.10154e-05	Up
										murrs-int	2.10055	5.40158	25.6904	2.30514e-05	0.000910536	Up			lx2a	3.22499	5.63202	41.6973	5.41923e-07	2.10154e-05	Up
										ervb4_1b-i_mm-int	3.08557	4.00684	25.5629	2.38858e-05	0.000910536	Up			etnerv2-int	2.87109	5.04814	41.6667	5.45426e-07	2.10154e-05	Up
										rltr51a_mm	1.92129	6.22256	25.4341	2.47032e-05	0.000910536	Up			rltr11b	3.24521	6.20898	41.5653	5.56767e-07	2.10154e-05	Up
										arthur1c	2.54834	2.14541	25.43	2.50084e-05	0.000910536	Up			rltr20a	3.56388	3.88586	41.3893	5.79016e-07	2.10154e-05	Up
										rmer17b	1.8821	7.00175	25.3353	2.5373e-05	0.000910536	Up			rltr10	2.3407	6.95731	41.2622	5.92566e-07	2.10154e-05	Up
										rmer17d2	2.37674	5.62604	25.3282	2.54251e-05	0.000910536	Up			lx4a	2.91794	8.51177	41.0925	6.13712e-07	2.10154e-05	Up
										rltr46	3.46543	0.275343	23.0765	2.6422e-05	0.000917564	Up			rltr45	3.79137	4.61022	41.0302	6.22491e-07	2.10154e-05	Up
										orr1g	1.48207	6.61897	24.8257	2.91587e-05	0.00098282	Up			ervb4_2-i_mm-int	3.7262	4.26158	41.0243	6.23494e-07	2.10154e-05	Up
										ucon1	5.51434	0.130778	22.8086	3.20014e-05	0.00102966	Up			lx5c	2.63338	9.04381	40.2442	7.32312e-07	2.3978e-05	Up
										rmer17a	1.97395	6.10587	24.3378	3.33571e-05	0.00102966	Up			l1_mus4	2.48626	9.11993	39.5693	8.44206e-07	2.62279e-05	Up
										lx3c	2.10878	7.89913	24.291	3.37911e-05	0.00102966	Up			l1_mus2	2.54156	9.83248	39.4384	8.6795e-07	2.62279e-05	Up
										rltr49	1.96502	3.69613	24.1371	3.52973e-05	0.00102966	Up			l1md_t	1.7424	11.942	39.429	8.69687e-07	2.62279e-05	Up
										rltr45-int	2.33301	4.67622	24.113	3.55141e-05	0.00102966	Up			lx5b	3.0535	8.04964	38.9911	9.54691e-07	2.73537e-05	Up
										rmer17a2	1.99793	6.20324	24.0207	3.64294e-05	0.00102966	Up			lx2a1	3.45366	6.15599	38.9109	9.71307e-07	2.73537e-05	Up
										lx4b	2.23129	7.40933	23.9806	3.68378e-05	0.00102966	Up			rltr13b1	3.90443	4.85059	38.7638	1.00306e-06	2.73537e-05	Up
										mamrep605	1.86956	4.0424	23.8029	3.87351e-05	0.00105691	Up			rltr3_mm	2.62771	3.12531	38.6957	1.02271e-06	2.73537e-05	Up
										rltr20a4	1.43726	8.29496	23.5977	4.10096e-05	0.00108653	Up			l1_mur2	2.45209	9.30108	38.464	1.06899e-06	2.73537e-05	Up
										rltr44-int	2.1617	4.00721	23.5229	4.19075e-05	0.00108653	Up			rltr9d	2.70541	4.04904	38.4658	1.06976e-06	2.73537e-05	Up
										lx2a	2.33553	5.63202	23.3947	4.34296e-05	0.00108653	Up			lx4b	2.89362	7.40933	38.3017	1.10709e-06	2.73537e-05	Up
										rltr31b_mm	2.28003	3.70058	23.3832	4.36128e-05	0.00108653	Up			rmer17a	2.52682	6.10587	38.2842	1.11137e-06	2.73537e-05	Up
										rltr26b_mm	1.57703	4.29798	23.2196	4.56466e-05	0.00110701	Up			rltr26_mus	2.7245	5.36698	38.2414	1.12184e-06	2.73537e-05	Up
										lx2b	2.10793	7.86682	23.0491	4.78943e-05	0.00110701	Up			rmer2	2.36015	6.1825	38.1246	1.15039e-06	2.74655e-05	Up
										lx	1.74732	9.94329	23.0121	4.8402e-05	0.00110701	Up			rltr1b	3.31253	5.08486	38.0276	1.17521e-06	2.74856e-05	Up
										bglii	2.22639	6.45043	22.98	4.88473e-05	0.00110701	Up			rmer17c-int	2.21635	5.54494	37.923	1.20191e-06	2.75478e-05	Up
										l1md_f2	1.74685	12.1869	22.9501	4.92649e-05	0.00110701	Up			srv_mm-int	4.13023	3.23665	37.7542	1.25874e-06	2.76425e-05	Up
										roderv21-int	2.29641	5.68737	22.8362	5.0897e-05	0.00112169	Up			ltr16a1	2.70755	3.82514	37.7029	1.26279e-06	2.76425e-05	Up
										rltr13d4	3.36858	2.63637	22.6813	5.37743e-05	0.00114171	Up			rltr22_mur	2.9136	6.13813	37.6076	1.28729e-06	2.76425e-05	Up
										lx3_mus	1.89572	8.97445	22.6424	5.37978e-05	0.00114171	Up			rmer6c	2.22256	7.8413	37.4911	1.32038e-06	2.76425e-05	Up
										zaphod	2.41595	3.32754	22.5178	5.58582e-05	0.00116225	Up			rltr6-int	2.95503	6.59711	37.458	1.33003e-06	2.76425e-05	Up
										l1vl1	1.77757	6.96486	22.45	5.68586e-05	0.00116225	Up			l1_mus3	2.182	11.0804	37.2858	1.38112e-06	2.76425e-05	Up
										rmer17d	2.32609	5.25344	22.3606	5.83493e-05	0.00116225	Up			mlt1e	2.81614	4.09992	37.2675	1.3888e-06	2.76425e-05	Up
										iap-d-int	2.15957	4.69907	22.3335	5.88223e-05	0.00116225	Up			rltr13c2	2.26017	4.69449	37.0407	1.45818e-06	2.76425e-05	Up
										mursat1	4.81802	3.56821	22.3036	5.98981e-05	0.00116344	Up			rltr45-int	2.95075	4.67622	37.0235	1.4639e-06	2.76425e-05	Up
										l1_mur2	1.82216	9.30108	22.2057	6.10165e-05	0.00116542	Up			l1_mur3	2.01881	10.0638	36.975	1.47889e-06	2.76425e-05	Up
										murrs4-int	2.5526	5.66279	21.9717	6.53137e-05	0.00122294	Up			lx6	2.70029	9.16729	36.9692	1.48078e-06	2.76425e-05	Up
										lx2b2	2.22605	8.48324	21.9078	6.65334e-05	0.00122294	Up			l1md_f	2.75621	8.12031	36.8723	1.5128e-06	2.76425e-05	Up
										l1md_f3	1.85219	10.2257	21.7848	6.89664e-05	0.00122294	Up			l1vl1	2.32056	6.96486	36.852	1.51961e-06	2.76425e-05	Up
										rltr10d2	3.62419	2.75756	21.8111	6.92923e-05	0.00122294	Up			ervb5_1-i_mm-int	4.43566	2.49505	36.8247	1.56715e-06	2.80618e-05	Up
										rltr20d	2.051	4.77441	21.7658	6.93639e-05	0.00122294	Up			lx8	2.13927	10.6654	36.6357	1.59413e-06	2.81057e-05	Up
										lx2	1.94873	9.51409	21.6952	7.07994e-05	0.00122732	Up			bglii_mus	3.21052	4.1611	36.4617	1.6592e-06	2.88097e-05	Up
										mmervk10d3_i-int	1.799	6.73631	21.6495	7.17543e-05	0.00122732	Up			rmer10b	1.91382	6.62831	36.3513	1.6982e-06	2.90467e-05	Up
										rltr13d5	3.23846	3.66093	21.5914	7.32248e-05	0.00123405	Up			murrs-int	2.52712	5.40158	36.0163	1.83041e-06	3.08478e-05	Up
										rltr44b	3.0932	2.27734	21.5295	7.51358e-05	0.00123748	Up			lx3b	2.78266	7.58813	35.6809	1.97333e-06	3.13192e-05	Up
										mlt1j1	2.02523	3.90393	21.4743	7.55876e-05	0.00123748	Up			mt2a	2.283	7.42253	35.6158	2.00251e-06	3.13192e-05	Up
										lx5c	1.86387	9.04381	21.3222	7.90084e-05	0.00125954	Up			ervb4_3-ltr_mm	5.41462	-0.139364	31.3214	2.00825e-06	3.13192e-05	Up
										l1_mus2	1.82079	9.83248	21.3116	7.92569e-05	0.00125954	Up			rltr20b3	2.91051	5.08226	35.6025	2.009e-06	3.13192e-05	Up
										rltr23	2.16152	4.94389	21.2376	8.10192e-05	0.00125954	Up			rltr10-int	2.04354	7.04141	35.576	2.02058e-06	3.13192e-05	Up
										orr1c1	1.65806	7.3271	21.2022	8.18623e-05	0.00125954	Up			rmer13b	2.58478	6.2262	35.5723	2.02236e-06	3.13192e-05	Up
										orr1a1	1.5204	6.5356	21.1144	8.4022e-05	0.00125954	Up			lx7	2.16385	10.1779	35.3414	2.13057e-06	3.22202e-05	Up
										orr1b1	1.4364	8.51219	21.1086	8.41653e-05	0.00125954	Up			l1_mur1	2.34844	7.98586	35.3286	2.13677e-06	3.22202e-05	Up
										l1_mus4	1.77015	9.11993	21.0901	8.46291e-05	0.00125954	Up			ervb4_1-i_mm-int	4.02267	3.31272	35.125	2.26518e-06	3.3713e-05	Up
										orr1d2	1.32528	8.3798	20.9733	8.76174e-05	0.00127761	Up			l1md_a	2.25916	10.6282	34.8274	2.39481e-06	3.5058e-05	Up
										l1_mus1	1.67605	10.456	20.9559	8.80725e-05	0.00127761	Up			rltr4_mm-int	1.58819	9.47566	34.7854	2.41794e-06	3.5058e-05	Up
										rltr19	2.11501	3.74149	20.7278	9.43452e-05	0.00135149	Up			rltr20c1_mm	1.60743	7.45391	34.7326	2.44733e-06	3.5058e-05	Up
										mmtv-int	2.46108	5.17863	20.6568	9.63188e-05	0.00136064	Up			lx9	1.87166	10.6467	34.4514	2.61034e-06	3.69314e-05	Up
										ervb5_1-i_mm-int	3.11822	2.49505	20.661	9.73585e-05	0.00136064	Up			mltr31a_mm	3.12592	3.19867	34.3969	2.65582e-06	3.71167e-05	Up
										rltr30e_mm	2.68512	2.97184	20.5349	0.000100314	0.00136318	Up			iapey2_ltr	2.99501	3.77673	34.2421	2.74463e-06	3.75125e-05	Up
										rmer20a	1.9196	5.09652	20.4969	0.00010105	0.00136318	Up			lx8b	2.1127	9.56355	34.1895	2.77265e-06	3.75125e-05	Up
										lx4a	1.98898	8.51177	20.4946	0.000101109	0.00136318	Up			rltr44c	3.56599	3.48749	34.1943	2.78234e-06	3.75125e-05	Up
										mer54a	2.34181	3.40498	20.333	0.000106324	0.00138916	Up			rltr4_mm	1.64915	7.10673	33.952	2.92929e-06	3.90345e-05	Up
										rmer15	1.51078	8.2346	20.3258	0.000106388	0.00138916	Up			rmer1a	2.03519	7.85119	33.697	3.10799e-06	3.99519e-05	Up
										rmer1a	1.55677	7.85119	20.3169	0.000106672	0.00138916	Up			rltr9e	3.10956	4.15669	33.6849	3.12007e-06	3.99519e-05	Up
										mlt2b1	1.78467	4.63466	20.0728	0.00011488	0.00147924	Up			rltr1	4.66917	-1.02842	29.2742	3.14596e-06	3.99519e-05	Up
										lx3b	2.0175	7.58813	19.8442	0.000123139	0.00151048	Up			orr1a2	1.70375	8.33538	33.6236	3.16158e-06	3.99519e-05	Up
										l1md1	1.4748	6.06637	19.8405	0.00012328	0.00151048	Up			rmer1c	1.71986	7.25921	33.6089	3.17245e-06	3.99519e-05	Up
										rltr6b_mm	2.24985	3.34688	19.8438	0.000123309	0.00151048	Up			mulv-int	2.19266	7.5354	33.321	3.39329e-06	4.17173e-05	Up
										lx5	1.95029	9.22437	19.8246	0.000123877	0.00151048	Up			rltr11a2	2.13388	6.93214	33.3048	3.40618e-06	4.17173e-05	Up
										rmer2	1.66427	6.1825	19.8242	0.000123896	0.00151048	Up			mtb_mm-int	2.62621	5.52348	33.2858	3.42184e-06	4.17173e-05	Up
										orr1a2	1.28853	8.33538	19.675	0.000129677	0.00156431	Up			rltr12b	2.52727	5.31286	33.112	3.56446e-06	4.29987e-05	Up
										l1_mus3	1.55165	11.0804	19.6368	0.000131206	0.00156627	Up			rmer17b	2.16738	7.00175	32.9476	3.70456e-06	4.42232e-05	Up
										l1md_a	1.66091	10.6282	19.5909	0.000133068	0.00157191	Up			b1_mm	1.45245	9.93849	32.2863	4.33348e-06	5.11976e-05	Up
										mirc	0.985609	9.63651	19.5579	0.000134422	0.00157191	Up			rsine1	0.990968	12.576	32.1946	4.42946e-06	5.13187e-05	Up
										orr1f	1.38147	9.00513	19.4866	0.000137403	0.00158142	Up			iapltr2a2_mm	2.56084	4.03766	32.1791	4.44971e-06	5.13187e-05	Up
										ltr85b	3.85452	1.10711	19.2624	0.000137994	0.00158142	Up			orr1b2	1.89381	7.51493	32.1489	4.47807e-06	5.13187e-05	Up
										lx6	1.90105	9.16729	19.4359	0.000139562	0.00158355	Up			mer76	4.00824	2.21695	32.1513	4.57374e-06	5.18961e-05	Up
										orr1e	1.34268	9.17372	19.3663	0.00014259	0.00160205	Up			ltris4b	3.43697	4.67061	32.0022	4.64233e-06	5.21579e-05	Up
										rmer1c	1.28883	7.25921	19.3291	0.000144242	0.00160487	Up			rltr31_mur	2.44408	3.98755	31.7455	4.93756e-06	5.4318e-05	Up
										l1_mur1	1.69595	7.98586	19.2431	0.000148126	0.00162103	Up			rltr13d4	4.06059	2.63637	31.7879	4.9634e-06	5.4318e-05	Up
										ricksha_c	1.85328	3.14895	19.2394	0.000148524	0.00162103	Up			mlt1f2	2.10812	5.48113	31.7094	4.97678e-06	5.4318e-05	Up
										rmer16c	2.64973	1.40088	19.2028	0.000150789	0.00162224	Up			mervk26-int	2.82151	5.08076	31.6598	5.03707e-06	5.44574e-05	Up
										rltr9d	1.88154	4.04904	19.1727	0.000151465	0.00162224	Up			rmer1b	1.81571	8.505	31.5967	5.11326e-06	5.46908e-05	Up
										orr1b2	1.43946	7.51493	19.0869	0.000155481	0.00164907	Up			rltr21	2.02346	5.75797	31.5642	5.1541e-06	5.46908e-05	Up
										iapltr4_i	3.40585	2.6723	19.0864	0.000156849	0.00164907	Up			mmvl30-int	1.61751	7.70628	31.4506	5.29711e-06	5.54023e-05	Up
										synrep_mm	4.52642	7.45826	24.3872	0.00015835	0.00164971	Up			rltr11a	2.21961	6.89827	31.4345	5.31784e-06	5.54023e-05	Up
										mt2a	1.63026	7.42253	18.9536	0.000162065	0.00167321	Up			myserv16_i-int	2.19197	5.72451	31.1516	5.69622e-06	5.76793e-05	Up
										rltr27	2.26603	3.49028	18.8812	0.000165935	0.00169787	Up			rltr6_mm	2.01285	4.47133	31.1479	5.70308e-06	5.76793e-05	Up
										lx5b	2.03772	8.04964	18.7861	0.000170764	0.00171921	Up			rmer19c	2.47107	5.79251	31.1237	5.73512e-06	5.76793e-05	Up
										rmer19a	1.55717	5.84033	18.7814	0.000171021	0.00171921	Up			roderv21-int	2.72259	5.68737	31.0908	5.78137e-06	5.76793e-05	Up
										l1md_f	1.90503	8.12031	18.7405	0.00017322	0.00172618	Up			murrs4-int	3.10301	5.66279	31.0343	5.86156e-06	5.76793e-05	Up
										l2c	1.09797	8.67789	18.705	0.000175159	0.00173045	Up			rmer17a2	2.29378	6.20324	30.9786	5.94126e-06	5.76793e-05	Up
										rmer20b	1.94702	5.44807	18.6741	0.000176874	0.00173245	Up			l1md1	1.8602	6.06637	30.9215	6.02465e-06	5.76793e-05	Up
										mlt2b2	1.85078	4.33902	18.5772	0.000182374	0.00177119	Up			rltr9a3a	4.69369	1.53345	30.8276	6.03681e-06	5.76793e-05	Up
										etnerv2-int	1.86163	5.04814	18.5311	0.000185017	0.00178176	Up			rltr26	2.49962	3.85386	30.9087	6.05009e-06	5.76793e-05	Up
										charlie2a	1.68923	3.58518	18.4276	0.00019131	0.00181973	Up			rltr10d	3.94411	3.22941	30.9064	6.09007e-06	5.76793e-05	Up
										ltr52-int	6.4887	-1.70512	16.9547	0.000192136	0.00181973	Up			rmer13a2	2.35287	5.62337	30.861	6.11483e-06	5.76793e-05	Up
										rltr11b	2.06104	6.20898	18.3121	0.000198237	0.00186213	Up			rltr16	2.22247	5.45402	30.8135	6.18646e-06	5.76793e-05	Up
										l2	1.07662	9.31142	18.1274	0.000210189	0.00195005	Up			mlt2e	5.60075	0.822769	28.7021	6.19071e-06	5.76793e-05	Up
										ervb7_4-ltr_mm	3.11656	1.59218	18.1209	0.000213504	0.00195005	Up			rltr31b_mm	2.65202	3.70058	30.6466	6.45374e-06	5.96451e-05	Up
										l1_mur3	1.38451	10.0638	18.0644	0.000214442	0.00195005	Up			rltr20b2	2.48413	5.20373	30.5802	6.55105e-06	5.99035e-05	Up
										rsine1	0.737881	12.576	18.0026	0.000218705	0.00195005	Up			orr1b1	1.74378	8.51219	30.5577	6.58624e-06	5.99035e-05	Up
										rltr31m	2.68287	3.18701	18.0038	0.000219156	0.00195005	Up			ervb4_1b-ltr_mm	2.83995	3.91018	30.496	6.69493e-06	6.04125e-05	Up
										merv1_i-int	1.51471	6.29006	17.9898	0.000219601	0.00195005	Up			mltr31c_mm	3.05651	3.2938	30.2656	7.09922e-06	6.35602e-05	Up
										mer67d	3.51552	1.88421	18.0165	0.000220375	0.00195005	Up			rltr44-int	2.48266	4.00721	30.2207	7.16301e-06	6.36341e-05	Up
										rltr20c2_mm	1.2749	6.64144	17.9669	0.00022121	0.00195005	Up			orr1f	1.73228	9.00513	30.0368	7.49081e-06	6.59743e-05	Up
										mtc	1.10192	9.58974	17.9001	0.000225978	0.00197687	Up			rltr13d6	3.0944	3.8998	30.0146	7.54156e-06	6.59743e-05	Up
										b1_mm	1.07045	9.93849	17.8548	0.00022927	0.00199048	Up			rltr14	2.26936	5.02952	29.9289	7.69589e-06	6.61127e-05	Up
										orr1d1	1.18591	9.13727	17.7851	0.000234445	0.00199882	Up			rltr20a4	1.62751	8.29496	29.9203	7.71097e-06	6.61127e-05	Up
										rltr20b4_mm	2.14963	4.02292	17.7645	0.00023611	0.00199882	Up			mteb	1.53817	7.91646	29.8942	7.76104e-06	6.61127e-05	Up
										rltr22_mur	1.93379	6.13813	17.7583	0.000236479	0.00199882	Up			ervb4_1b-i_mm-int	3.38856	4.00684	29.8864	7.78814e-06	6.61127e-05	Up
										lx8	1.4568	10.6654	17.7304	0.000238592	0.00199882	Up			rltr13d2	3.88466	3.15809	29.8384	7.92242e-06	6.6758e-05	Up
										rmer6c	1.49319	7.8413	17.7258	0.000238951	0.00199882	Up			rltr34b_mm	2.23058	4.31466	29.549	8.46386e-06	7.07999e-05	Up
										ervb4_3-i_mm-int	2.48819	1.91849	17.7247	0.000241476	0.0020053	Up			rmer20b	2.48355	5.44807	29.5033	8.55821e-06	7.10704e-05	Up
										ervb4_1b-ltr_mm	2.12189	3.91018	17.4189	0.000263924	0.00217389	Up			l1_mm	1.99621	7.92574	29.4236	8.72996e-06	7.14193e-05	Up
										rltr6-int	1.94019	6.59711	17.398	0.000265571	0.00217389	Up			orr1e	1.66938	9.17372	29.4002	8.78131e-06	7.14193e-05	Up
										l2a	0.992437	9.6327	17.3537	0.0002694	0.00218959	Up			merv1_i-int	1.96151	6.29006	29.3976	8.78719e-06	7.14193e-05	Up
										mteb-int	1.73388	4.38284	17.2462	0.000279018	0.00225179	Up			b1_mus1	1.25773	11.3953	29.3664	8.8562e-06	7.14732e-05	Up
										lx7	1.47488	10.1779	17.148	0.00028801	0.0023081	Up			ervb2_1-i_mm-int	3.9377	1.74195	29.1608	9.45484e-06	7.42728e-05	Up
										rmer10b	1.29037	6.62831	17.0662	0.000295789	0.002339	Up			l1vl4	2.17239	8.85753	29.0926	9.48871e-06	7.42728e-05	Up
										ltr81b	2.97574	2.15228	17.0927	0.000295947	0.002339	Up			rmer6d	1.87993	6.61613	29.0786	9.52231e-06	7.42728e-05	Up
										b1_mus1	0.951576	11.3953	17.0275	0.000299542	0.0023512	Up			rltr12d	2.02997	4.33683	29.0734	9.53887e-06	7.42728e-05	Up
										l1_mm	1.48767	7.92574	16.8462	0.000317851	0.00247794	Up			rltr20b5_mm	2.73198	5.13572	29.0493	9.59483e-06	7.42728e-05	Up
										mer63c	1.77366	3.34768	16.7397	0.000329514	0.0025515	Up			rltr30e_mm	3.23956	2.97184	29.049	9.65644e-06	7.42728e-05	Up
										rmer13a2	1.69237	5.62337	16.6527	0.000338747	0.00257508	Up			mtea	1.74973	8.84927	29.007	9.69621e-06	7.42728e-05	Up
										merv1_ltr	2.07011	2.87164	16.6575	0.000338927	0.00257508	Up			mltr31fa_mm	2.39691	4.39511	28.9988	9.72157e-06	7.42728e-05	Up
										rltr9a	1.71707	3.94158	16.6385	0.00034045	0.00257508	Up			rmer20c_mm	2.42754	5.32819	28.7292	1.04054e-05	7.89706e-05	Up
										rmer10a	1.3176	7.51087	16.6275	0.000341546	0.00257508	Up			rltr13e	2.61983	3.53711	28.6998	1.05019e-05	7.91786e-05	Up
										ervb7_2b-ltr_mm	1.8733	2.99556	16.5859	0.000346797	0.00258786	Up			rltr44d	3.18157	1.49316	28.7105	1.0709e-05	7.98614e-05	Up
										mtea	1.30656	8.84927	16.5729	0.000347757	0.00258786	Up			rltr13d5	3.82957	3.66093	28.6255	1.07318e-05	7.98614e-05	Up
										mlt1f2	1.49845	5.48113	16.5413	0.000351424	0.00259827	Up			rltr10a	3.05742	5.32847	28.5826	1.08018e-05	7.98636e-05	Up
										mlt1k	1.68377	5.55192	16.4805	0.00035856	0.00262765	Up			bglii_b2	2.20429	4.31541	28.5035	1.10249e-05	8.07622e-05	Up
										mer21c	1.24921	5.98521	16.4673	0.000360118	0.00262765	Up			rltr20b4_mm	2.79026	4.02292	28.4858	1.10794e-05	8.07622e-05	Up
										rltr17	1.73023	6.29952	16.4493	0.000362276	0.00262765	Up			l1mc3	1.61533	7.91869	28.4528	1.11636e-05	8.07622e-05	Up
										mtb_mm-int	1.78923	5.52348	16.3868	0.000369872	0.00266587	Up			rltr10d2	4.28666	2.75756	28.5062	1.12052e-05	8.07622e-05	Up
										mer132	6.89912	-2.05747	16.7394	0.000373162	0.00267202	Up			l1vl2	1.66588	9.00557	28.399	1.13182e-05	8.10665e-05	Up
										arthur1b	1.90908	3.96986	16.3249	0.000377677	0.00267202	Up			orr1d1	1.50988	9.13727	28.3608	1.14294e-05	8.11194e-05	Up
										orr1c2	1.17607	8.23797	16.3234	0.00037772	0.00267202	Up			rmer15-int	1.96914	6.74921	28.3479	1.14671e-05	8.11194e-05	Up
										orr1a3	1.6597	6.95569	16.2858	0.00038247	0.00268453	Up			rmer19a	1.93228	5.84033	28.2457	1.17723e-05	8.2767e-05	Up
										rltr17b_mm	1.06488	8.89567	16.2724	0.000384174	0.00268453	Up			orr1a3	2.2238	6.95569	28.1598	1.20342e-05	8.38572e-05	Up
										lx9	1.26121	10.6467	16.19	0.000394867	0.00274253	Up			rmer20a	2.27409	5.09652	28.1476	1.20737e-05	8.38572e-05	Up
										lx2a1	2.11736	6.15599	16.1461	0.000400713	0.00276637	Up			mlt1h	2.09914	5.08371	27.9794	1.26079e-05	8.70398e-05	Up
										rltr44c	2.36645	3.48749	16.1289	0.000403718	0.00277043	Up			mlt2b4	2.38546	4.47836	27.7668	1.33227e-05	9.08863e-05	Up
										mlt1h1	1.93746	4.10971	15.965	0.000425853	0.00290493	Up			iapltr1a_mm	2.07287	4.77433	27.766	1.33236e-05	9.08863e-05	Up
										(cattc)n	5.66919	5.42421	19.7434	0.000432779	0.00291008	Up			bglii_b	2.21128	5.52423	27.6307	1.37975e-05	9.3217e-05	Up
										rmer13b	1.67955	6.2262	15.8953	0.000435804	0.00291008	Up			mlt1a0	1.69309	7.81754	27.6218	1.3828e-05	9.3217e-05	Up
										b4a	0.755201	12.5207	15.889	0.000436727	0.00291008	Up			rltr30c_mm	4.41334	1.5153	27.4598	1.45042e-05	9.72038e-05	Up
										tigger7	0.95012	7.88128	15.8761	0.000438614	0.00291008	Up			rmer15	1.76697	8.2346	27.3651	1.47834e-05	9.84985e-05	Up
										l2b	1.0126	8.7783	15.8512	0.000442313	0.00291008	Up			iapey3c_ltr	3.51319	1.9287	27.3307	1.52316e-05	0.000100898	Up
										mteb	1.10815	7.91646	15.8444	0.000443317	0.00291008	Up			rltr41	2.20323	4.37198	27.2272	1.53319e-05	0.000100979	Up
										ervb4_2-i_mm-int	2.20042	4.26158	15.8388	0.000444384	0.00291008	Up			rltr26c_mm	2.73477	3.15397	27.1359	1.57411e-05	0.000102839	Up
										l1md_gf	1.69924	6.78529	15.8005	0.000449918	0.00292958	Up			rmer6a	1.30776	8.67702	27.1124	1.57937e-05	0.000102839	Up
										b4	0.836132	11.5338	15.7623	0.000455751	0.0029508	Up			orr1a4	1.82129	7.44189	26.972	1.63864e-05	0.000106095	Up
										lx8b	1.40233	9.56355	15.7321	0.000460408	0.0029642	Up			lx10	1.91963	8.03747	26.8671	1.68452e-05	0.000108453	Up
										orr1a4	1.36886	7.44189	15.6274	0.000476986	0.00305377	Up			mer70a	3.6525	1.70987	26.554	1.70693e-05	0.000109282	Up
										mer115	1.57581	3.54017	15.5525	0.000489555	0.00309545	Up			mtd	1.23959	10.6785	26.7553	1.73491e-05	0.000110456	Up
										mtd	0.938738	10.6785	15.538	0.000491658	0.00309545	Up			rltr11c_mm	2.10195	5.28095	26.729	1.74724e-05	0.000110626	Up
										rmer1b	1.25286	8.505	15.5146	0.000495573	0.00309545	Up			l1m4b	1.62447	6.32885	26.6698	1.77461e-05	0.000110627	Up
										ervb7_3-ltr_mm	2.4822	2.10658	15.5238	0.000497001	0.00309545	Up			orr1a1	1.72181	6.5356	26.6671	1.77586e-05	0.000110627	Up
										mer77b	2.55138	2.57638	15.4354	0.000510711	0.00316365	Up			rmer19b2	2.26226	5.47422	26.6667	1.77622e-05	0.000110627	Up
										mltr11b	1.466	6.25328	15.3958	0.000515997	0.00317921	Up			mmervk10c-int	1.99568	6.78247	26.6115	1.80217e-05	0.000111637	Up
										l1mc3	1.17188	7.91869	15.3306	0.000527568	0.00323312	Up			rltr9f	3.45677	2.2437	26.6411	1.81955e-05	0.000112108	Up
										mlt1j2	1.9047	4.21719	15.2116	0.000549575	0.00334908	Up			rmer17d	2.56088	5.25344	26.5126	1.85022e-05	0.000113388	Up
										tigger10	1.22685	4.55792	15.1718	0.000557053	0.00334908	Up			rmer16_mm	2.57133	2.97637	26.4747	1.87628e-05	0.000114373	Up
										mushal1	1.32477	7.21789	15.1673	0.000557848	0.00334908	Up			rltr16b_mm	2.35001	4.43335	26.4206	1.89644e-05	0.000114991	Up
										mer68	1.2481	4.55451	15.1635	0.000558647	0.00334908	Up			rltr13c1	3.13492	2.8444	26.4014	1.9201e-05	0.000115761	Up
										mirb	0.857498	10.5644	15.1503	0.000561102	0.00334908	Up			mte-int	1.52237	7.28263	26.3545	1.92936e-05	0.000115761	Up
										mer70a	2.84568	1.70987	14.9905	0.000573828	0.00339748	Up			ltr82b	4.12941	1.65028	26.153	1.96584e-05	0.000117336	Up
										rltr24	1.56393	5.08525	15.0784	0.000575141	0.00339748	Up			mte2a	1.27776	8.89122	26.2202	1.99962e-05	0.000118734	Up
										mte2a	0.959785	8.89122	14.999	0.000591004	0.00347328	Up			rmer5	1.86925	7.05443	26.0453	2.09529e-05	0.000123445	Up
										ltr90a	1.99982	1.4803	14.9842	0.000597364	0.00348531	Up			orr1d2	1.48329	8.3798	26.036	2.10051e-05	0.000123445	Up
										ricksha_0	2.25789	1.30282	14.894	0.000601724	0.00348531	Up			b1_mus2	1.14863	11.0379	25.9561	2.14599e-05	0.000125475	Up
										rltr1c	1.574	4.03995	14.9454	0.000602175	0.00348531	Up			l1_rod	1.69006	8.43613	25.9294	2.16141e-05	0.000125735	Up
										iapltr2a2_mm	1.71015	4.03766	14.9109	0.000609406	0.0035032	Up			l1md_gf	2.20798	6.78529	25.8188	2.22662e-05	0.000128874	Up
										mer92c	3.54	-0.833764	14.1187	0.000613527	0.0035032	Up			l1mc1	1.40816	7.54288	25.4525	2.45792e-05	0.00014062	Up
										rmer12c	1.16265	7.24	14.8682	0.000618239	0.0035032	Up			ltr67b	2.0271	3.88787	25.4444	2.46504e-05	0.00014062	Up
										rmer5	1.39183	7.05443	14.8433	0.000623576	0.0035032	Up			rltr15	1.64442	6.66255	25.4399	2.46637e-05	0.00014062	Up
										l1m3d	2.96213	1.92197	14.8425	0.000629899	0.0035032	Up			mltr11b	1.9026	6.25328	25.2998	2.56196e-05	0.000145347	Up
										b1_mus2	0.862937	11.0379	14.8129	0.000630174	0.0035032	Up			orr1c2	1.47286	8.23797	25.2144	2.62206e-05	0.000148024	Up
										rltr10-int	1.29116	7.04141	14.8116	0.000630447	0.0035032	Up			rltr10b2	2.30921	3.85973	25.1125	2.69799e-05	0.000151416	Up
										mer121	1.54868	3.68606	14.814	0.000630522	0.0035032	Up			rltr20a2	2.35686	3.32902	25.1024	2.70858e-05	0.000151416	Up
										ltr107_mam	2.14207	2.26181	14.7963	0.000636323	0.0035032	Up			rmer6b	1.39244	6.27443	25.0611	2.73396e-05	0.000152093	Up
										l1me3	1.28835	5.60411	14.769	0.000639823	0.0035032	Up			rltr53b_mm	3.03455	1.26866	25.0671	2.79148e-05	0.000154282	Up
										b3	0.681125	12.8059	14.7663	0.000640397	0.0035032	Up			ltr91	8.57189	-0.0568755	25.0337	2.80024e-05	0.000154282	Up
										rltr13b1	2.28742	4.85059	14.7562	0.000642787	0.0035032	Up			rltr12e	1.78543	4.53297	24.903	2.85551e-05	0.000156575	Up
										mer5a1	1.06993	6.75943	14.7321	0.000648027	0.0035032	Up			orr1c1	1.80365	7.3271	24.8276	2.91431e-05	0.000159038	Up
										rmer19c	1.65873	5.79251	14.7114	0.000652725	0.0035032	Up			mushal1	1.71265	7.21789	24.8068	2.93097e-05	0.000159189	Up
										b3a	0.751432	11.9999	14.709	0.000653229	0.0035032	Up			l1mda	1.47671	6.99597	24.7164	3.00466e-05	0.000162422	Up
										mlt2b4	1.69968	4.47836	14.7053	0.000654175	0.0035032	Up			iapltr4	1.89513	3.37315	24.6715	3.04769e-05	0.000163251	Up
										rltr20b3	1.80467	5.08226	14.6659	0.00066313	0.00353464	Up			rltr17	2.14876	6.29952	24.6638	3.04849e-05	0.000163251	Up
										rltr20a	2.0527	3.88586	14.6477	0.00066782	0.00354316	Up			fordprefect	3.18718	2.7304	24.6435	3.0924e-05	0.000164832	Up
										mer44b	1.09761	5.96512	14.5963	0.000679311	0.00357369	Up			rltr23	2.33409	4.94389	24.5075	3.18315e-05	0.000168884	Up
										rmer13a1	1.16706	5.9059	14.5934	0.000679987	0.00357369	Up			mltr14	1.93254	7.38099	24.4769	3.20965e-05	0.000169186	Up
										srv_mm-int	2.63283	3.23665	14.5651	0.000688656	0.00357369	Up			ltris6	4.73745	1.34064	23.8468	3.22015e-05	0.000169186	Up
										b2_mm2	0.885785	11.1372	14.5488	0.000690614	0.00357369	Up			rltr50b	4.19082	2.4843	24.507	3.23314e-05	0.000169186	Up
										ervl-e-int	1.55939	4.47852	14.5427	0.000692196	0.00357369	Up			l1m3	1.25963	7.94656	24.4235	3.25736e-05	0.000169679	Up
										l1me2z	1.14437	5.49658	14.5296	0.000695283	0.00357369	Up			l1mc2	1.4666	6.12392	24.3491	3.32522e-05	0.00017243	Up
										ervb2_1a-i_mm-int	1.59203	3.50842	14.5305	0.000695403	0.00357369	Up			mmtv-int	2.68973	5.17863	24.1713	3.49395e-05	0.000180363	Up
										rmer17b2	1.47169	5.39709	14.4841	0.000706376	0.00361387	Up			mlt2b2	2.14786	4.33902	24.1236	3.54109e-05	0.000180963	Up
										rltr10d	2.60616	3.22941	14.449	0.000716957	0.0036453	Up			mmervk10d3_ltr	3.11978	1.73549	24.181	3.54931e-05	0.000180963	Up
										ltr16c	1.56427	4.89835	14.4287	0.000720205	0.0036453	Up			mlt2b3	2.23207	4.49094	24.1114	3.55293e-05	0.000180963	Up
										l1mdb	1.2215	4.50583	14.4215	0.000722062	0.0036453	Up			rmer4b	1.35961	7.71439	23.9672	3.69764e-05	0.0001875	Up
										rltr13d3	2.2024	3.52804	14.3286	0.000746273	0.00374373	Up			rmer3d-int	1.97025	5.51408	23.9026	3.76528e-05	0.000190089	Up
										mltr14	1.45781	7.38099	14.3198	0.000748092	0.00374373	Up			l1mb1	1.73227	6.18804	23.8722	3.7972e-05	0.000190859	Up
										l1md_t	1.0292	11.942	14.2647	0.000762679	0.00380013	Up			mte2b	1.47913	8.57687	23.8075	3.86644e-05	0.000193491	Up
										rltr50a	3.63167	0.0754283	13.9232	0.000769693	0.00381848	Up			iapltr4_i	3.99047	2.6723	23.8303	3.88647e-05	0.000193648	Up
										ervb2_1-i_mm-int	2.39243	1.74195	14.2375	0.000774083	0.0038237	Up			mlt1b	1.66229	7.86054	23.7717	3.90538e-05	0.000193748	Up
										rltr50b	3.13605	2.4843	14.225	0.000779201	0.00383247	Up			rltr25b	1.36589	6.45784	23.7043	3.98006e-05	0.000196601	Up
										rltr41	1.56375	4.37198	14.1282	0.0008003	0.00391832	Up			b4	1.02677	11.5338	23.605	4.09254e-05	0.00020129	Up
										rltr20a2b_mm	1.55603	4.37546	14.1168	0.000803494	0.00391832	Up			arthur1b	2.32336	3.96986	23.5845	4.11873e-05	0.000201712	Up
										rltr30c_mm	3.17139	1.5153	14.0686	0.000819033	0.00397717	Up			l1m6	1.90694	3.53864	23.5455	4.16707e-05	0.0002029	Up
										rltr13d2	2.57625	3.15809	14.0491	0.000824804	0.00398829	Up			rltr18b	1.83306	4.99242	23.5186	4.19394e-05	0.0002029	Up
										mir	0.765552	10.4389	13.9811	0.00084278	0.00404344	Up			erv3-16a3_i-int	2.62225	3.65238	23.5202	4.1961e-05	0.0002029	Up
										rltr25b	1.04102	6.45784	13.9795	0.000843266	0.00404344	Up			rltr9a3	2.46336	3.77965	23.4826	4.24023e-05	0.000203406	Up
										eulor9b	3.99214	0.900212	13.756	0.00085353	0.00406411	Up			rltr9a	2.06431	3.94158	23.473	4.25019e-05	0.000203406	Up
										ltr41b	2.68333	2.32584	13.9542	0.000854668	0.00406411	Up			rltr12c	2.26086	3.44375	23.4675	4.25981e-05	0.000203406	Up
										mer96b	1.38955	4.13115	13.9264	0.000859466	0.00407003	Up			mrltr33	1.99099	3.07533	23.3055	4.4645e-05	0.000212296	Up
										rltr13f	2.7864	3.45471	13.9282	0.00086498	0.00407799	Up			ltr85b	4.52221	1.10711	22.9688	4.51495e-05	0.000213807	Up
										iapltr1a_mm	1.44784	4.77433	13.8972	0.000868264	0.00407799	Up			orr1d1-int	1.56996	6.3219	23.2	4.58857e-05	0.000216399	Up
										ltr82a	2.37056	2.19232	13.8761	0.000878217	0.0041079	Up			etnerv-int	1.78463	6.0373	23.0451	4.79515e-05	0.000225215	Up
										l1md2	1.07634	7.10612	13.8073	0.000896335	0.00417561	Up			mtc	1.25302	9.58974	22.98	4.88468e-05	0.000227403	Up
										rltr21	1.31207	5.75797	13.7861	0.000903136	0.00419026	Up			rltr12f	4.39783	0.0740682	21.6072	4.89022e-05	0.000227403	Up
										ltr50	1.64236	3.13258	13.7626	0.000911514	0.00421208	Up			l1ma5	1.52231	7.30359	22.9681	4.90126e-05	0.000227403	Up
										rmer6d	1.26989	6.61613	13.7428	0.000917128	0.004221	Up			mtb_mm	1.59425	6.95752	22.8992	4.99851e-05	0.00023098	Up
										rltr10	1.30921	6.95731	13.7208	0.000924318	0.00423707	Up			l1ma4	1.40523	8.08687	22.7832	5.16699e-05	0.000237806	Up
										tigger5	1.10507	5.91465	13.6388	0.00095175	0.00434544	Up			rltr20b3a_mm	2.40119	4.63084	22.7676	5.19135e-05	0.000237971	Up
										bglii_b	1.52134	5.52423	13.5978	0.000965801	0.0043921	Up			ervb3_1-i_mm-int	4.05598	1.75571	22.5427	5.27446e-05	0.000240818	Up
										mer5a	0.877793	8.11114	13.5594	0.000979142	0.00443517	Up			l1med	1.38899	7.33152	22.5593	5.50965e-05	0.000250154	Up
										rltr12b	1.57269	5.31286	13.5205	0.000992897	0.0044565	Up			rltr40	1.30345	6.84782	22.5512	5.5226e-05	0.000250154	Up
										mlt1n2-int	8.6643	-1.59014	15.3649	0.000994577	0.0044565	Up			rltr20d	2.10091	4.77441	22.4692	5.65547e-05	0.000255164	Up
										mer5b	0.99095	7.40424	13.513	0.000995517	0.0044565	Up			mer77	2.97135	3.01384	22.4286	5.73936e-05	0.000257934	Up
										rltr11a2	1.32421	6.93214	13.43	0.0010256	0.0045621	Up			rltr20a2b_mm	1.98419	4.37546	22.4011	5.76821e-05	0.000258217	Up
										rltr12d	1.36092	4.33683	13.4262	0.00102716	0.0045621	Up			rmer19b	1.2866	8.22476	22.368	5.82186e-05	0.000259605	Up
										mamgypltr2c	4.19771	-0.0877112	13.0061	0.00103105	0.0045621	Up			merv1_ltr	2.42679	2.87164	22.3313	5.90298e-05	0.000262202	Up
										mer94	1.55703	3.51126	13.3507	0.00105593	0.00463668	Up			orr1e-int	1.40457	6.13614	22.3036	5.93137e-05	0.000262446	Up
										murvy-ltr	1.60823	4.57322	13.3457	0.00105728	0.00463668	Up			mlt1g3	2.11845	4.62511	22.1618	6.18123e-05	0.00027245	Up
										b1_mur4	0.78468	10.689	13.3381	0.00106004	0.00463668	Up			mlt1j1	2.0675	3.90393	22.0238	6.43632e-05	0.000282606	Up
										mer81	1.35651	4.16454	13.3104	0.00107089	0.00464876	Up			rltr12a	1.56914	4.73596	21.7181	7.0339e-05	0.000307666	Up
										iapltr2a	1.71968	3.44363	13.3018	0.00107456	0.00464876	Up			rmer16c	3.11226	1.40088	21.7136	7.08617e-05	0.000308774	Up
										l1mc1	1.00865	7.54288	13.2992	0.00107497	0.00464876	Up			mlt1c	1.65103	7.83932	21.6634	7.14628e-05	0.000310214	Up
										rltr26	1.61083	3.85386	13.2765	0.0010842	0.00466617	Up			rmer16-int	2.03061	5.45654	21.6263	7.2249e-05	0.000312443	Up
										mlt1e1a	1.43291	4.62008	13.2683	0.00108714	0.00466617	Up			rltr20c2_mm	1.40382	6.64144	21.585	7.31245e-05	0.000314125	Up
										rltr9d2	1.85853	2.32523	13.1462	0.00113972	0.0048736	Up			mlt1a1	1.63828	7.18683	21.5821	7.31862e-05	0.000314125	Up
										c573_mm	3.32656	1.01651	13.0949	0.00115288	0.00491152	Up			rltr34c_mm	2.41646	4.26378	21.5385	7.41591e-05	0.000317113	Up
										mt2b1	1.09223	7.28152	13.0624	0.00117107	0.00497054	Up			rmer13a	1.88397	5.5101	21.5235	7.44642e-05	0.000317234	Up
										rltr42-int	1.33326	5.67309	12.9285	0.00122951	0.00519935	Up			mta_mm	1.20875	8.73401	21.4492	7.61046e-05	0.000323022	Up
										iapey5_ltr	2.07357	2.18395	12.9074	0.00124774	0.005257	Up			ltris_mm	2.55501	4.18416	21.3668	7.80152e-05	0.000328612	Up
										ltr33a_	2.1161	3.70986	12.8241	0.00127765	0.00535927	Up			mmervk9e_i-int	2.23386	5.58732	21.3578	7.81871e-05	0.000328612	Up
										mtb_mm	1.17974	6.95752	12.8152	0.00128136	0.00535927	Up			b4a	0.877209	12.5207	21.3535	7.82818e-05	0.000328612	Up
										l1m3	0.902239	7.94656	12.7236	0.00132498	0.00552153	Up			rltr44a	2.90139	2.33002	21.305	8.01433e-05	0.000335198	Up
										mer129	2.31105	1.96534	12.7244	0.00133091	0.00552619	Up			mer31b	2.54329	3.24014	21.1514	8.32457e-05	0.000346908	Up
										mir3	0.826354	9.02468	12.6806	0.00134605	0.00553657	Up			rltr12bd_mm	1.91649	4.79795	21.1243	8.37857e-05	0.000347893	Up
										b2_mm1t	0.881333	9.27481	12.6774	0.00134762	0.00553657	Up			rltr27	2.43938	3.49028	21.0442	8.58923e-05	0.000355352	Up
										mervk26-int	1.72841	5.08076	12.673	0.0013499	0.00553657	Up			mlt1k	1.91934	5.55192	21.027	8.62362e-05	0.000355492	Up
										l1vl4	1.39956	8.85753	12.6667	0.00135293	0.00553657	Up			rltr19	2.15082	3.74149	20.9884	8.72888e-05	0.000358541	Up
										mte-int	1.04277	7.28263	12.6574	0.00135757	0.00553657	Up			mmervk9c_i-int	2.10179	5.09445	20.9487	8.82722e-05	0.000361285	Up
										rmer19b	0.958966	8.22476	12.6102	0.00138131	0.0056134	Up			rltr31b2	2.01662	5.24806	20.925	8.88945e-05	0.000362538	Up
										hal1_ss	2.36217	0.95112	12.5755	0.00139304	0.00564108	Up			ltr53	3.17448	1.52001	20.9613	8.94674e-05	0.00036358	Up
										mt2b2	1.0982	6.99049	12.5624	0.00140581	0.00567274	Up			orr1a2-int	1.19119	7.56408	20.8804	9.00774e-05	0.000364766	Up
										rltr8	1.63402	2.75272	12.5086	0.00143607	0.0057745	Up			l1mc4	1.05518	7.93653	20.8443	9.10509e-05	0.000366037	Up
										l1md	0.875127	7.61125	12.4426	0.00146924	0.00588722	Up			mlt1d	1.36828	8.06737	20.8426	9.10971e-05	0.000366037	Up
										rltr26c_mm	1.82091	3.15397	12.4277	0.00147883	0.005905	Up			rltr14-int	1.50509	5.77583	20.822	9.1665e-05	0.000366037	Up
										rltr16	1.38022	5.45402	12.3616	0.00151397	0.00600474	Up			mer66-int	4.29571	-1.48487	19.664	9.16691e-05	0.000366037	Up
										mer34	1.60843	3.08933	12.3634	0.00151429	0.00600474	Up			mursat1	4.77049	3.56821	20.7654	9.40613e-05	0.000374286	Up
										l1ma6	1.04705	7.93172	12.3282	0.00153279	0.00605716	Up			ltr33	1.63619	5.09901	20.6688	9.59676e-05	0.000379681	Up
										rltr11a	1.35355	6.89827	12.3004	0.00154865	0.00609881	Up			b2_mm1t	1.13071	9.27481	20.6646	9.60798e-05	0.000379681	Up
										mlt1a0	1.11306	7.81754	12.2909	0.00155411	0.00609936	Up			rltr17d_mm	1.89374	4.82062	20.6151	9.75339e-05	0.000383717	Up
										bglii_b2	1.42195	4.31541	12.2817	0.00155967	0.00610026	Up			mlt1e3	2.04422	4.49752	20.6072	9.77708e-05	0.000383717	Up
										mlt1d	1.04189	8.06737	12.2688	0.00156694	0.00610786	Up			mlt1f	1.88261	5.146	20.5731	9.87609e-05	0.00038628	Up
										mltr18a_mm	1.76776	2.8487	12.1857	0.00161821	0.00627869	Up			rltr20a3_mm	2.13395	4.95084	20.5232	0.000100258	0.000390802	Up
										zaphod3	1.97798	3.57836	12.1782	0.00162172	0.00627869	Up			mlt2b1	1.8122	4.63466	20.4989	0.000100998	0.00039235	Up
										mer67a	2.8754	1.40444	12.0948	0.00164661	0.0063536	Up			rltr10c	1.89833	5.73178	20.4689	0.000101898	0.000394512	Up
										mer58b	0.820702	6.70347	12.1212	0.00165539	0.00636602	Up			ltris2	2.19011	4.81373	20.2865	0.000107672	0.000415462	Up
										ltr80b	3.57777	-0.49776	11.8163	0.00166778	0.00637206	Up			rltr48a	2.05374	4.45357	20.2527	0.000108792	0.000418376	Up
										murvy-int	3.74627	4.64635	13.3135	0.00166808	0.00637206	Up			rltr41a2	2.47573	3.51964	20.0869	0.000114498	0.000438845	Up
										rltr19b	1.49487	2.75586	12.0738	0.0016874	0.00642446	Up			mt2b1	1.36192	7.28152	20.0356	0.000116162	0.000443737	Up
										hervl40-int	1.71139	2.53368	12.0018	0.00173453	0.00658204	Up			orr1g	1.3278	6.61897	19.9246	0.000120157	0.000457475	Up
										mer45a	1.51406	4.32193	11.9273	0.00178002	0.0067135	Up			orr1c1-int	1.41969	5.36096	19.871	0.000122142	0.000463493	Up
										mlt2b3	1.54297	4.49094	11.9177	0.00178642	0.0067135	Up			iap1-mm_ltr	2.66899	2.58607	19.8598	0.000123251	0.000464815	Up
										rltr6_mm	1.22977	4.47133	11.9172	0.00178675	0.0067135	Up			ltr48b	2.87117	1.74125	19.884	0.000123302	0.000464815	Up
										mer110-int	4.24402	-2.03939	11.3107	0.00185057	0.00693055	Up			ervb4_1c-ltr_mm	2.23252	3.12372	19.7952	0.000125202	0.000470287	Up
										zp3ar	0.991843	6.35014	11.8053	0.00186329	0.00695547	Up			rltr49	1.80429	3.69613	19.7806	0.000125637	0.000470287	Up
										mer94b	2.44488	1.01361	11.8124	0.00187478	0.00697563	Up			ltr16b	2.23954	2.66678	19.7817	0.000125984	0.000470287	Up
										iapey-int	4.17751	4.68185	13.1298	0.00190575	0.00706793	Up			mteb-int	1.88222	4.38284	19.7574	0.000126478	0.000470595	Up
										mlt1e2-int	2.02223	1.20236	11.7123	0.00193157	0.00714057	Up			l1ma7	1.13047	6.91336	19.6821	0.000129397	0.000479899	Up
										mamgypltr2b	2.86594	0.914013	11.6921	0.00193923	0.00714584	Up			mlt1j2	2.19459	4.21719	19.667	0.000130036	0.000480712	Up
										rltr40	0.930137	6.84782	11.6756	0.00195672	0.00718657	Up			rltr10b	2.02393	3.51187	19.6533	0.000130657	0.000481457	Up
										murerv4_19-int	1.45247	4.72112	11.6675	0.00196282	0.00718657	Up			mmergln_ltr	1.91378	2.98799	19.5734	0.000134228	0.000493029	Up
										ltr41	1.30777	4.0971	11.6026	0.00201184	0.00734258	Up			l1meg2	2.17149	2.46978	19.5281	0.000136246	0.000498842	Up
										mte2b	1.02106	8.57687	11.5877	0.00202287	0.00735939	Up			ucon19	5.06646	-0.747609	18.4133	0.000136872	0.000499539	Up
										l1m4b	1.05449	6.32885	11.5739	0.00203348	0.00737457	Up			synrep_mm	4.59941	7.45826	25.0284	0.000139255	0.000506624	Up
										mlt1j	1.31569	5.80619	11.5564	0.00204707	0.00737884	Up			mlt1i-int	4.04964	0.764725	18.9085	0.000140318	0.000508875	Up
										ltris4b	1.96192	4.67061	11.55	0.00205248	0.00737884	Up			rltr42-int	1.64457	5.67309	19.3613	0.000142819	0.000516311	Up
										mlt1g3	1.49769	4.62511	11.5477	0.00205397	0.00737884	Up			l1mb3	1.10927	7.91446	19.3222	0.000144547	0.000520916	Up
										iapey_ltr	2.34264	3.27764	11.5302	0.00206894	0.00740939	Up			mamgypltr3	3.50682	0.881345	19.1341	0.000146586	0.00052621	Up
										mtea-int	1.15667	5.72331	11.5091	0.00208415	0.00742587	Up			rltr13d3a1	1.71903	4.28528	19.2703	0.000146935	0.00052621	Up
										lx10	1.23268	8.03747	11.506	0.0020865	0.00742587	Up			mer21c	1.35539	5.98521	19.1686	0.000151591	0.000541193	Up
										rltr10b2	1.5461	3.85973	11.4691	0.00211653	0.00750335	Up			b2_mm2	1.01662	11.1372	19.0703	0.000156282	0.00055621	Up
										rmer4b	0.931477	7.71439	11.4624	0.00212137	0.00750335	Up			rmer16	2.02625	2.93596	18.989	0.000160621	0.000569573	Up
										tigger12	1.76822	3.10036	11.4537	0.00213092	0.00751397	Up			rltr17b_mm	1.15236	8.89567	18.9741	0.000161031	0.000569573	Up
										mer110a	2.95981	1.85722	11.4595	0.00214009	0.0075183	Up			ltr40a	2.06469	3.78908	18.9632	0.000161667	0.000570063	Up
										ltr16a1	1.45993	3.82514	11.4286	0.00214959	0.0075183	Up			rltr11d	1.69828	4.67307	18.8231	0.000168829	0.00059349	Up
										rltr30d_mm	1.64732	2.7065	11.4285	0.00215183	0.0075183	Up			mer67c	2.52357	2.26996	18.8313	0.000169464	0.000593903	Up
										etnerv-int	1.23879	6.0373	11.386	0.00218407	0.00759053	Up			rmer12	1.36661	6.36037	18.7688	0.000171693	0.000599878	Up
										mmervk9c_i-int	1.52135	5.09445	11.384	0.00218575	0.00759053	Up			mlt1a	1.41399	7.03431	18.7535	0.000172516	0.000600923	Up
										rltr9a3b	1.9091	2.12245	11.3676	0.00220731	0.00764223	Up			mltr25a	1.50441	6.09562	18.7073	0.000175035	0.00060785	Up
										rltr10f	2.59221	2.68614	11.3523	0.00221935	0.00764602	Up			ltris_mus	1.57447	4.4676	18.5804	0.000182182	0.000630756	Up
										l1_rod	1.10126	8.43613	11.3411	0.00222175	0.00764602	Up			l4_c_mam	1.7547	3.10826	18.4809	0.000188266	0.000649857	Up
										mer2	0.781458	8.52257	11.3215	0.00223844	0.00766984	Up			mtb	1.48167	7.32898	18.4179	0.000191713	0.000659768	Up
										mlt1a1-int	1.88261	1.39759	11.314	0.00224206	0.00766984	Up			rmer16a2	2.58924	1.78443	18.4256	0.000193241	0.000661385	Up
										myserv16_i-int	1.28839	5.72451	11.2741	0.0022794	0.00777438	Up			bglii_a	2.23297	3.61644	18.3937	0.000193337	0.000661385	Up
										l1ma5	1.05449	7.30359	11.2651	0.00228726	0.00777804	Up			l1mcb	1.94525	4.10247	18.3704	0.000194685	0.000664015	Up
										mlt1o	1.6125	3.07004	11.1954	0.00235094	0.00797093	Up			rltr25a	1.57228	5.32394	18.2877	0.000199782	0.000679379	Up
										b1_mur1	0.644672	10.8215	11.1645	0.00237712	0.00803592	Up			mt2b	1.08312	8.33955	18.2582	0.000201639	0.000683665	Up
										iapey3c_ltr	2.19967	1.9287	11.1446	0.00241016	0.00812367	Up			l1meg	1.02405	7.52811	18.2477	0.000202311	0.00068392	Up
										rltr31d_mm	1.11437	8.33254	11.087	0.00244901	0.00821179	Up			orr1b2-int	1.8976	5.14533	18.2285	0.000203562	0.000686124	Up
										mlt1a1	1.16032	7.18683	11.0789	0.00245661	0.00821179	Up			b2_mm1a	0.889757	9.18285	18.1872	0.000206229	0.000691625	Up
										mta_mm	0.862653	8.73401	11.0777	0.0024578	0.00821179	Up			l1m2	1.30944	9.03507	18.1846	0.000206401	0.000691625	Up
										ltris2	1.58318	4.81373	11.0158	0.00251721	0.00838583	Up			rltr44b	2.92202	2.27734	18.1572	0.000210009	0.000701661	Up
										iap1-mm_ltr	2.02453	2.58607	11.0008	0.00253802	0.00843064	Up			mlt1e2	1.67397	5.7339	18.0836	0.000213141	0.000710058	Up
										rltr10c	1.36929	5.73178	10.9698	0.00256221	0.0084864	Up			mervl-int	0.931621	8.64403	18.0627	0.000214558	0.000712705	Up
										ltr85a	2.17738	2.10102	10.9629	0.00257763	0.00851288	Up			rltr33	2.02678	5.37899	18.0428	0.000215937	0.000714025	Up
										pb1d10	0.595631	11.5885	10.9388	0.00259303	0.00853912	Up			mervl_2a-int	0.985385	7.87537	18.0387	0.000216201	0.000714025	Up
										ltr16d1	2.11345	1.3141	10.9392	0.00260371	0.00854168	Up			l2a	1.01096	9.6327	17.9873	0.000219773	0.000723736	Up
										rltr16b_mm	1.4788	4.43335	10.9235	0.00260871	0.00854168	Up			rltr10f	3.2008	2.68614	17.9868	0.000221154	0.000726197	Up
										charlie4a	1.15133	4.7216	10.8626	0.00267088	0.00872031	Up			ervb7_1-ltr_mm	1.65622	3.76715	17.9563	0.000222084	0.000727166	Up
										rltr22_mus	1.69178	3.93891	10.8434	0.00269111	0.00876141	Up			mltr31d_mm	1.95836	3.71697	17.9356	0.000223566	0.000729935	Up
										l1me3a	1.1232	5.92797	10.8354	0.00269901	0.00876224	Up			rltr16c_mm	2.54052	3.39241	17.9129	0.000225341	0.000733638	Up
										l1vl2	1.01001	9.00557	10.7765	0.00276136	0.00893931	Up			mer113a	2.18006	2.57277	17.8366	0.000231381	0.000751168	Up
										rmer17c-int	1.148	5.54494	10.7693	0.00276918	0.00893937	Up			mltr31f_mm	2.17112	4.3752	17.7981	0.000233524	0.000754165	Up
										mer97a	2.39492	1.18793	10.6989	0.00280863	0.00904126	Up			mer110	5.18125	-0.00287548	16.6314	0.000233658	0.000754165	Up
										mltr31a_mm	1.73472	3.19867	10.7093	0.0028373	0.00910796	Up			rltretn_mm	1.44472	5.27672	17.7876	0.000234278	0.000754165	Up
										orr1e-int	0.961706	6.13614	10.6824	0.00286442	0.00916935	Up			l1mb5	1.11905	7.34794	17.7475	0.000237292	0.000761728	Up
										rltr9e	1.69075	4.15669	10.6588	0.00289143	0.00923002	Up			mlt1h2	2.10193	3.97668	17.7375	0.000238147	0.000762337	Up
										tigger17a	0.912606	5.57385	10.6249	0.00292938	0.00932519	Up			rmer12c	1.27196	7.24	17.6914	0.000241603	0.000768286	Up
										x3_line	1.53737	2.47646	10.5926	0.0029724	0.00943592	Up			mer57c2	2.45959	2.71768	17.6966	0.000241877	0.000768286	Up
										l1mc4	0.747354	7.93653	10.5764	0.0029854	0.00945053	Up			mer45a	1.85993	4.32193	17.6867	0.000242017	0.000768286	Up
										rltr24b_mm	1.80808	3.02068	10.5688	0.00299662	0.00945053	Up			orr1b1-int	1.28969	7.40155	17.6452	0.000245212	0.00077628	Up
										rltr13d3a	2.68615	1.43372	10.5805	0.00300174	0.00945053	Up			rltr13c3	2.77838	3.44781	17.6071	0.000248561	0.000784714	Up
										ltr104_mam	1.72653	1.552	10.5544	0.00302816	0.00950759	Up			l1me1	1.15099	7.55669	17.5318	0.000254331	0.000800725	Up
										mlt1c	1.13618	7.83932	10.532	0.00303771	0.00951151	Up			b1_mur4	0.901008	10.689	17.5159	0.000255644	0.000802652	Up
										mltr18_mm	1.82431	2.62333	10.497	0.00308397	0.00963004	Up			rltr20b1	1.95456	5.14605	17.459	0.000260407	0.000815372	Up
										rmer3d-int	1.279	5.51408	10.4511	0.00313559	0.00976463	Up			l2	1.05604	9.31142	17.4441	0.000261636	0.000816989	Up
										rltr15	1.03787	6.66255	10.4245	0.00316845	0.00981604	Up			mltr11a	1.39839	6.31664	17.4185	0.000263815	0.000821556	Up
										mlt1h	1.25501	5.08371	10.424	0.00316923	0.00981604	Up			mer5a1	1.16639	6.75943	17.3992	0.000265467	0.000824459	Up
										b1_mur3	0.656015	10.078	10.3621	0.00324718	0.0100304	Up			ervb4_3-i_mm-int	2.5473	1.91849	17.4008	0.000267969	0.000828868	Up
										ervb4_1c-ltr_mm	1.60821	3.12372	10.3354	0.00328371	0.010116	Up			murvy-int	4.76374	4.64635	19.7425	0.000268333	0.000828868	Up
										id4_	0.678892	9.87122	10.2962	0.00333273	0.0102394	Up			mer102c	1.58783	4.05538	17.3248	0.000272022	0.000838004	Up
										mt2b	0.806264	8.33955	10.2225	0.00343113	0.0105136	Up			ervb7_4-ltr_mm	3.28573	1.59218	17.2847	0.000279028	0.000857283	Up
										ltris_mus	1.15698	4.4676	10.2123	0.00344531	0.0105289	Up			rltr6b_mm	2.1065	3.34688	17.1994	0.000283529	0.000868783	Up
										mtb	1.09198	7.32898	10.1959	0.00346748	0.0105684	Up			b3a	0.81293	11.9999	17.1812	0.000284914	0.000870698	Up
										mlt1f	1.29407	5.146	10.0684	0.00364748	0.0110876	Up			mlt1j	1.62062	5.80619	17.1554	0.000287318	0.000875709	Up
										b2_mm1a	0.658475	9.18285	10.0328	0.0036993	0.0112153	Up			l1mb7	0.947085	8.38018	17.1245	0.000290215	0.000879923	Up
										ervb3_1-i_mm-int	3.13412	1.75571	9.97845	0.00372248	0.0112558	Up			l1m8	1.6664	3.25181	17.1302	0.000290236	0.000879923	Up
										rltr13a3	1.5154	3.21947	9.99366	0.00375948	0.0113378	Up			mer74c	3.26702	0.283541	16.6613	0.000291529	0.000881509	Up
										charlie24	0.917522	4.3101	9.96568	0.00380024	0.0114126	Up			mlt2b5	2.22095	2.49378	17.0573	0.000297454	0.000895531	Up
										mer33	0.763048	6.55262	9.96267	0.0038042	0.0114126	Up			l1mec	1.13441	7.52016	17.0461	0.000297729	0.000895531	Up
										iapltr4	1.17947	3.37315	9.91216	0.00388374	0.0116006	Up			l1ma9	1.32663	7.27566	17.0223	0.000300051	0.000900153	Up
										l1ma4	0.916967	8.08687	9.90865	0.00388712	0.0116006	Up			ltr16c	1.71402	4.89835	16.9689	0.00030536	0.000913419	Up
										l1md3	0.935812	6.15943	9.80793	0.00404708	0.0120466	Up			mtea-int	1.41505	5.72331	16.9617	0.000306067	0.000913419	Up
										l1mc5	0.909533	7.18756	9.80015	0.00405971	0.0120529	Up			pb1	0.93203	9.35053	16.9333	0.000308908	0.000919502	Up
										mlt1h2	1.5431	3.97668	9.76161	0.00412367	0.0122112	Up			mtc-int	1.11012	7.40248	16.9154	0.000310723	0.00092251	Up
										orr1d1-int	1.00366	6.3219	9.73881	0.00416095	0.0122898	Up			ltr78b	1.93569	3.4631	16.787	0.000324373	0.000960545	Up
										rltr43c	2.04868	1.64399	9.73248	0.00419167	0.0123154	Up			rltr30b_mm	2.1599	2.94696	16.7371	0.000330041	0.000974811	Up
										l1m5	0.740776	9.1561	9.71706	0.00419746	0.0123154	Up			l1ma6	1.22223	7.93172	16.6575	0.000338192	0.000996318	Up
										rltr34b_mm	1.24739	4.31466	9.71474	0.00420185	0.0123154	Up			l1me3a	1.39984	5.92797	16.5626	0.000348956	0.00102539	Up
										rltr47_mm	2.98583	-1.40309	9.35549	0.00422944	0.0123646	Up			ltr78	2.04296	3.94777	16.4387	0.000363686	0.00106594	Up
										ltr40a	1.45139	3.78908	9.6745	0.00427089	0.012454	Up			rmer4a	1.18661	6.91946	16.4011	0.000368099	0.00107613	Up
										rltr13c3	2.02754	3.44781	9.6678	0.00428389	0.0124603	Up			rltr19a	3.25449	0.400475	16.0741	0.000369998	0.00107691	Up
										charlie21a	1.60047	2.63681	9.66128	0.00429793	0.0124694	Up			orr1d2-int	1.50995	5.16286	16.3838	0.000370245	0.00107691	Up
										id	0.74279	7.8202	9.64112	0.00432782	0.0125168	Up			ltr85c	2.8297	1.70853	16.3747	0.000375927	0.00109066	Up
										ervl-int	1.39371	4.39576	9.6366	0.00433609	0.0125168	Up			orr1a4-int	1.11582	6.96103	16.33	0.000376899	0.00109072	Up
										ltr16b	1.53289	2.66678	9.60055	0.00440519	0.0126843	Up			ervb7_2-ltr_mm	2.64867	2.25983	16.3349	0.0003783	0.00109202	Up
										mlt2e	3.25399	0.822769	9.30956	0.00444281	0.0127353	Up			ltr16e1	2.44378	3.24581	16.3083	0.000380085	0.00109441	Up
										id_b1	0.589798	12.4202	9.57486	0.00444513	0.0127353	Up			rltr51b_mm	2.1458	4.04475	16.2833	0.000382909	0.00109978	Up
										ltr103b_mam	2.81455	0.0838787	9.38212	0.00449313	0.0128407	Up			iap1-mm_i-int	1.9094	4.0872	16.2709	0.00038448	0.00110154	Up
										charlie26a	1.69413	2.17807	9.51582	0.00456394	0.0130106	Up			l1m3c	1.90544	2.90384	16.262	0.000386381	0.00110422	Up
										rltr20a3_mm	1.42418	4.95084	9.47462	0.00462942	0.0131148	Up			ervl-b4-int	1.63314	5.36243	16.0992	0.000407041	0.00116037	Up
										mer112	1.21694	3.88562	9.47215	0.00463481	0.0131148	Up			mlt1l	1.64058	4.94855	16.0788	0.000409847	0.0011648	Up
										fordprefect	1.93642	2.7304	9.42743	0.00472955	0.0133295	Up			l1mc	1.13367	7.27394	16.0728	0.000410628	0.0011648	Up
										mervl-int	0.669903	8.64403	9.41951	0.00473394	0.0133295	Up			rmer17b2	1.55638	5.39709	16.0195	0.000418042	0.0011829	Up
										rltr13a2	1.95855	3.0059	9.34872	0.00487542	0.0136659	Up			rmer10a	1.29052	7.51087	15.9476	0.000428213	0.0012087	Up
										rmer17a-int	1.50759	2.88572	9.31853	0.00493639	0.0137978	Up			rltr1f_mm	3.76303	-0.43437	15.4597	0.000437263	0.00122986	Up
										rltr12e	1.07882	4.53297	9.28681	0.00499714	0.0139336	Up			rmer21b	1.67085	4.96221	15.8815	0.000437858	0.00122986	Up
										mer2b	0.993984	5.42534	9.27332	0.0050245	0.0139759	Up			mtd-int	1.15028	6.85173	15.8707	0.000439426	0.00123125	Up
										l1mb7	0.693445	8.38018	9.26065	0.00505044	0.0140141	Up			herv16-int	3.37855	2.23158	15.8376	0.00044819	0.00125274	Up
										mer49	4.71662	-2.60451	9.27841	0.00515987	0.0142619	Up			mt2c_mm	1.43211	6.23089	15.8024	0.000449637	0.00125373	Up
										l1ma7	0.767836	6.91336	9.20598	0.00516463	0.0142619	Up			ltr81	3.76603	-0.10176	15.333	0.000467365	0.0013	Up
										mltr18b_mm	1.08006	4.38109	9.1987	0.00518048	0.0142712	Up			id_b1	0.755538	12.4202	15.6427	0.000474529	0.00131673	Up
										b1_mur2	0.58702	10.6976	9.17059	0.00524001	0.0144006	Up			l1mb8	0.964504	8.13108	15.5399	0.000491337	0.00136008	Up
										rltr34c_mm	1.54186	4.26378	9.15345	0.00527756	0.0144691	Up			mlt1h1	1.93525	4.10971	15.4329	0.00050966	0.0014074	Up
										rmer12	0.94535	6.36037	9.14052	0.00530506	0.0145098	Up			rltr1c	1.62656	4.03995	15.416	0.000512595	0.00140855	Up
										rltr20b2	1.31657	5.20373	9.12931	0.00532964	0.0145101	Up			ervb2_1a-i_mm-int	1.66038	3.50842	15.4105	0.000513705	0.00140855	Up
										mer47c	3.42223	-1.56898	8.80581	0.0053305	0.0145101	Up			mer87	5.22018	-0.845617	14.3384	0.000513764	0.00140855	Up
										l1ma10	1.24938	4.0755	9.11465	0.0053623	0.0145621	Up			rltr19-int	1.15687	5.91088	15.3849	0.000517903	0.00141651	Up
										mmervk10c-int	1.14015	6.78247	9.08591	0.00542532	0.0146885	Up			rmer16a3	2.92856	1.37646	15.3747	0.000525721	0.00143447	Up
										mtd-int	0.864818	6.85173	9.0818	0.00543451	0.0146885	Up			iapltr2b	2.19397	3.92465	15.3338	0.000527191	0.00143506	Up
										ltr89	1.72056	1.29415	9.05949	0.00549	0.0148036	Up			mltr31e_mm	2.11173	2.35983	15.2456	0.000545536	0.00148148	Up
										l1me5	2.30022	1.74689	9.03181	0.00556765	0.0149576	Up			l1me2z	1.17615	5.49658	15.1704	0.000557275	0.00150978	Up
										mer102c	1.12508	4.05538	9.02084	0.00557321	0.0149576	Up			bglii_mur	1.97709	4.66608	15.0492	0.000580959	0.00157023	Up
										mt2c_mm	1.07058	6.23089	8.99803	0.0056252	0.0150457	Up			mer117	1.48163	4.94348	14.958	0.000599444	0.00161638	Up
										tigger6a	1.05756	4.21949	8.9952	0.00563231	0.0150457	Up			rltr1a2_mm	1.89491	3.78179	14.9097	0.000609755	0.00163997	Up
										iapltr2b	1.6499	3.92465	8.9829	0.00566135	0.015072	Up			zaphod2	1.33127	3.96575	14.903	0.000611055	0.00163997	Up
										herv16-int	2.57378	2.23158	8.98865	0.00566844	0.015072	Up			myserv-int	1.53349	5.10766	14.8668	0.000618586	0.00165631	Up
										ltr72_rn	1.47181	3.60681	8.9607	0.00571387	0.0151576	Up			rltr19a2	2.99924	-0.251474	14.4958	0.000634911	0.00169606	Up
										l1m3e	1.14898	4.35148	8.93624	0.00577102	0.0152415	Up			tigger7	0.914174	7.88128	14.6809	0.000659631	0.00175799	Up
										mamrep4096	1.99395	1.72305	8.94398	0.00577209	0.0152415	Up			rltr31m	2.45712	3.18701	14.6685	0.000663716	0.00176478	Up
										b1f	0.585597	10.9547	8.92052	0.00580808	0.0153013	Up			mltr13	2.40538	2.15962	14.6604	0.0006675	0.00177073	Up
										pb1d11	0.610883	9.69659	8.90791	0.00583843	0.015346	Up			zaphod	1.9819	3.32754	14.6203	0.000674321	0.00178469	Up
										rmer19b2	1.27309	5.47422	8.84577	0.00599072	0.0156899	Up			mlt1g	1.82478	4.07174	14.5781	0.000683797	0.0018056	Up
										rltr14	1.20103	5.02952	8.84202	0.00600011	0.0156899	Up			rltr13b3	1.83921	3.63721	14.5339	0.000694598	0.00182991	Up
										mt2_mm	0.753897	6.49124	8.83369	0.00602069	0.0156899	Up			mt2_mm	0.970586	6.49124	14.5183	0.000697988	0.00183462	Up
										orr1b2-int	1.29735	5.14533	8.82982	0.00603052	0.0156899	Up			rltr13b4	2.3899	3.18664	14.51	0.000700863	0.00183796	Up
										ltr67b	1.17903	3.88787	8.82725	0.00603775	0.0156899	Up			mlt1f1	1.75819	5.01566	14.485	0.000706183	0.00184768	Up
										tigger17c	1.15911	4.31735	8.7872	0.00613848	0.0159156	Up			l1ma8	1.24851	6.87172	14.456	0.000713328	0.00186213	Up
										l1m4	0.653344	9.04028	8.75169	0.00622922	0.0161039	Up			ltr88b	3.131	2.19324	14.3943	0.000733179	0.00190636	Up
										urr1b	0.634924	9.62919	8.74649	0.00624269	0.0161039	Up			rltr13d3	2.21319	3.52804	14.3776	0.000733598	0.00190636	Up
										rcharr1	0.784701	7.42667	8.74243	0.00625324	0.0161039	Up			l1md3	1.13806	6.15943	14.3212	0.000747754	0.00193875	Up
										mmervk9e_i-int	1.39575	5.58732	8.72913	0.00628806	0.0161572	Up			rmer6-int	1.6998	4.1506	14.2289	0.000772509	0.00199841	Up
										kanga1d	1.64977	2.62997	8.71951	0.00632022	0.0161879	Up			mt-int	1.78377	4.12896	14.1536	0.000793265	0.00204385	Up
										mlt1a	0.95347	7.03431	8.7138	0.00632824	0.0161879	Up			l1m4	0.833171	9.04028	14.1515	0.000793641	0.00204385	Up
										mer92b	1.86845	1.78163	8.71406	0.00634454	0.0161934	Up			rltr18	1.45383	4.27688	14.1386	0.000797417	0.00204897	Up
										rmer16b2	2.47405	1.94018	8.69069	0.00641338	0.0163327	Up			ltr10_rn	2.08928	4.02239	14.0908	0.000811071	0.00207939	Up
										rltr11c_mm	1.16999	5.28095	8.65603	0.00648261	0.0164724	Up			rltr31a_mm	1.92563	2.23676	14.0249	0.000832925	0.00213065	Up
										mltr25a	1.01029	6.09562	8.64992	0.00649906	0.0164777	Up			b1_mur2	0.726798	10.6976	14.0044	0.000835872	0.00213343	Up
										orr1a0	0.945231	5.76977	8.62625	0.00656365	0.0166047	Up			rmer16b3	2.60318	-0.351433	13.5733	0.000854936	0.00217724	Up
										yrep_mm	0.780661	6.1879	8.61932	0.00658266	0.0166161	Up			l1mcc	1.56893	3.1869	13.9113	0.000864959	0.00219788	Up
										l1me2	0.904326	6.67423	8.57481	0.00670631	0.0168578	Up			mlt1o	1.83051	3.07004	13.8849	0.000872921	0.0022132	Up
										mer21b	0.855587	6.08748	8.57428	0.0067078	0.0168578	Up			l1ma4a	1.09082	6.82048	13.8498	0.000882892	0.00223354	Up
										l1me3cz	0.945867	5.23225	8.55594	0.0067597	0.016951	Up			l1m5	0.884183	9.1561	13.7729	0.000907333	0.00229032	Up
										ltr75b	1.84464	1.85304	8.52566	0.00681706	0.0170575	Up			mer57d	2.23895	2.15032	13.7525	0.000917955	0.00230879	Up
										rmer16a3	2.16693	1.37646	8.52681	0.00687591	0.0171673	Up			mlt2c1	1.85153	4.04399	13.7387	0.000918681	0.00230879	Up
										plat_l3	1.00735	5.32449	8.50816	0.00689637	0.017181	Up			ltr50	1.66614	3.13258	13.6808	0.000938454	0.00235332	Up
										cyra11_mm	1.00547	5.39624	8.44187	0.0070911	0.0176278	Up			rltr9a3b	2.11127	2.12245	13.6362	0.000957069	0.00238954	Up
										mlt2c2	1.50568	2.88484	8.42448	0.0071479	0.0177213	Up			mltr73	1.7891	3.38011	13.4813	0.00100778	0.002506	Up
										rmer6a	0.720627	8.67702	8.41895	0.00715963	0.0177213	Up			l1m3a	3.1721	0.884592	13.4243	0.00100808	0.002506	Up
										l1meg	0.689007	7.52811	8.35533	0.00735417	0.0181635	Up			b1f	0.718254	10.9547	13.3721	0.00104714	0.00259744	Up
										mlt1f-int	1.13568	3.3231	8.32982	0.00743653	0.0183073	Up			rltr14_rn	1.87781	3.96925	13.3656	0.00104999	0.00259889	Up
										rltr20b5_mm	1.41089	5.13572	8.32654	0.00744434	0.0183073	Up			ltr16e2	2.08336	3.2894	13.3495	0.00105653	0.00260944	Up
										mlt1b	0.966894	7.86054	8.30744	0.00750443	0.0184156	Up			ltr41	1.43528	4.0971	13.2936	0.0010774	0.00265527	Up
										l1m4c	0.877385	6.60236	8.29963	0.00752924	0.0184208	Up			ltr72_rn	1.82429	3.60681	13.2813	0.00108244	0.00266196	Up
										rltr13d6	1.56451	3.8998	8.29715	0.00753872	0.0184208	Up			ricksha_c	1.59082	3.14895	13.262	0.00109051	0.00267607	Up
										mlt1g1	1.30278	4.29498	8.28709	0.00756992	0.0184577	Up			tigger17a	1.02586	5.57385	13.2378	0.0010991	0.0026895	Up
										rltr31b2	1.24497	5.24806	8.23479	0.00773889	0.0188297	Up			mer92-int	3.48234	1.62941	13.258	0.00110068	0.0026895	Up
										ucon18	3.4756	-1.03816	7.80513	0.00796439	0.0193373	Up			l2c	0.919918	8.67789	13.2025	0.00111315	0.00271419	Up
										rltr20b3a_mm	1.40073	4.63084	8.15303	0.00801241	0.0193922	Up			l1ma10	1.51965	4.0755	13.177	0.00112371	0.00273412	Up
										rltr28	1.04063	6.03186	8.15044	0.00802088	0.0193922	Up			rltr22_mus	1.90986	3.93891	13.1629	0.00112954	0.00274249	Up
										rmer21b	1.18448	4.96221	8.13761	0.00806494	0.0194577	Up			rltr1b-int	1.10058	5.89134	13.1515	0.00113388	0.00274721	Up
										rltr31_mm	1.15693	3.38474	8.12936	0.00809551	0.0194904	Up			l2b	0.920264	8.7783	13.1212	0.00114639	0.00277166	Up
										rltr30b_mm	1.50413	2.94696	8.03318	0.00843697	0.0202126	Up			rltr24b_mm	2.08621	3.02068	13.1	0.00115647	0.00279013	Up
										l1m2	0.862084	9.03507	8.02855	0.00844837	0.0202126	Up			b1_mur1	0.697781	10.8215	13.0587	0.00117262	0.00282317	Up
										rltr19a	2.10321	0.400475	7.90789	0.0085765	0.0204764	Up			iapey-int	4.39039	4.68185	14.6722	0.00119847	0.00287934	Up
										l1mc	0.794214	7.27394	7.9877	0.00859714	0.020483	Up			l1mdb	1.16478	4.50583	12.9761	0.00120852	0.00289741	Up
										mer31b	1.54771	3.24014	7.9704	0.00866468	0.0205732	Up			tigger17c	1.42204	4.31735	12.9676	0.00121227	0.00290034	Up
										ltris4a	2.00797	1.55464	7.97561	0.00867653	0.0205732	Up			ucon8	3.7854	0.134245	12.7423	0.00121782	0.00290754	Up
										mer88	1.80004	1.04863	7.96095	0.00868885	0.0205732	Up			l1m3d	2.70673	1.92197	12.963	0.00122399	0.00291621	Up
										l1mec	0.769308	7.52016	7.94865	0.00874206	0.0206565	Up			mt2b2	1.11645	6.99049	12.9313	0.00122819	0.00292014	Up
										mer77	1.75631	3.01384	7.93943	0.00878309	0.0207072	Up			mlt1i	1.53236	4.98557	12.9123	0.00123682	0.00293457	Up
										l1me4c	0.873839	4.96982	7.92852	0.0088181	0.0207072	Up			mer67d	3.25848	1.88421	12.9222	0.00124163	0.00293989	Up
										id2	1.6327	2.29662	7.93051	0.00882594	0.0207072	Up			b1_mur3	0.732346	10.078	12.882	0.00125047	0.00295473	Up
										amnsine1	0.886767	5.6925	7.92115	0.00884579	0.0207072	Up			mer20	0.932778	8.18523	12.867	0.00125731	0.00296478	Up
										charlie1	0.905198	5.79991	7.91688	0.00886199	0.0207072	Up			myserv6-int	1.19838	6.91067	12.8561	0.00126233	0.00297049	Up
										rltr10a	1.54011	5.32847	7.91431	0.00887195	0.0207072	Up			(cattc)n	4.63536	5.42421	15.3931	0.00126548	0.0029718	Up
										iap1-mm_i-int	1.31195	4.0872	7.90619	0.00890355	0.0207388	Up			l1mc4a	0.946196	7.18795	12.8289	0.00127494	0.00298791	Up
										rltr51b_mm	1.46128	4.04475	7.88816	0.00897277	0.020812	Up			rmer21a	1.34242	4.82325	12.8166	0.00128078	0.00299545	Up
										rmer6-int	1.25449	4.1506	7.8835	0.00899056	0.020812	Up			mer21b	1.052	6.08748	12.8084	0.00128453	0.00299811	Up
										myserv-int	1.10467	5.10766	7.88039	0.00900199	0.020812	Up			l1md2	1.03674	7.10612	12.79	0.00129319	0.00301218	Up
										charlie10b	2.21126	1.43502	7.7968	0.00900763	0.020812	Up			l1mc5a	1.07776	6.46175	12.7619	0.00130654	0.00303455	Up
										charlie8	0.983151	4.86882	7.85752	0.009091	0.0209624	Up			l1mc5	1.04167	7.18756	12.7587	0.00130809	0.00303455	Up
										ltris6	3.50863	1.34064	7.7507	0.00919548	0.0211607	Up			rltr28b	1.78742	3.68432	12.7447	0.00131591	0.00304653	Up
										rltr11d	1.07981	4.67307	7.81517	0.00925818	0.0212623	Up			orr1a0	1.15471	5.76977	12.7248	0.00132442	0.00306005	Up
										rmer30	0.853578	6.68477	7.7908	0.00935549	0.0214136	Up			rmer6ba	0.995121	5.2844	12.6019	0.0013856	0.00319496	Up
										rltr10b	1.25707	3.51187	7.78171	0.00939436	0.0214136	Up			l1md	0.879737	7.61125	12.5509	0.00141176	0.00324875	Up
										rltr25a	1.01088	5.32394	7.78012	0.00939882	0.0214136	Up			l1me4b	1.03023	5.92692	12.485	0.00144646	0.00332192	Up
										mer44a	0.834205	4.64676	7.77343	0.00942631	0.0214336	Up			eulor1	2.53227	0.225268	12.351	0.00146261	0.00335229	Up
										mer34a1	1.55609	2.20366	7.75487	0.00951745	0.021598	Up			tigger10	1.11371	4.55792	12.3749	0.00150664	0.00344633	Up
										tigger19a	1.01737	5.24653	7.74314	0.00955001	0.0216291	Up			l1ma5a	1.06394	5.90628	12.3589	0.00151547	0.00345962	Up
										ltr68	1.76073	2.38512	7.72152	0.00965285	0.0218018	Up			mer67a	3.16973	1.40444	12.3091	0.00151985	0.00346132	Up
										b1f1	0.591025	9.83145	7.71393	0.00967102	0.0218018	Up			rltr28	1.28621	6.03186	12.3468	0.00152226	0.00346132	Up
										rltr12bd_mm	1.14161	4.79795	7.71106	0.00968335	0.0218018	Up			mamrep605	1.35872	4.0424	12.3116	0.00154259	0.00350061	Up
										mer45b	1.37801	3.43653	7.67937	0.0098198	0.022063	Up			ricksha_b	8.55947	-1.7264	13.7881	0.00154872	0.00350758	Up
										mer20	0.717711	8.18523	7.67438	0.00983785	0.022063	Up			eulor10	3.72197	-0.125335	11.885	0.00158792	0.00358927	Up
										orr1a2-int	0.714913	7.56408	7.65412	0.00992455	0.0221743	Up			mer31a	2.05843	3.23111	12.2059	0.00160511	0.00362097	Up
										orr1b1-int	0.841828	7.40155	7.65374	0.00992621	0.0221743	Up			mer67b	2.9316	1.51512	12.1734	0.0016347	0.00368048	Up
										mtc-int	0.741021	7.40248	7.63935	0.00998826	0.0222696	Up			rltr1d2_mm	2.09922	2.31889	12.1568	0.00163849	0.00368178	Up
										mltr31d_mm	1.25912	3.71697	7.62052	0.010072	0.0223692	Up			ltris4	2.42744	1.11861	12.0606	0.00170517	0.00381952	Up
										mer63d	1.20207	4.94541	7.60352	0.0101451	0.0224612	Up			rltr34d_mm	1.64342	3.74769	12.0357	0.00170959	0.00381952	Up
										mer74a	1.32287	4.27831	7.6019	0.0101526	0.0224612	Up			rmer13a1	1.06271	5.9059	12.0346	0.00170978	0.00381952	Up
										mlt1i	1.16093	4.98557	7.5692	0.0102974	0.0226994	Up			iapey_ltr	2.3835	3.27764	12.0195	0.00172074	0.00383651	Up
										rmer13a	1.09852	5.5101	7.56861	0.0102999	0.0226994	Up			l1me3	1.16071	5.60411	11.9066	0.00179377	0.00399158	Up
										ucon17	4.41479	-1.677	7.38958	0.0104378	0.022959	Up			ervl-int	1.55818	4.39576	11.8826	0.00181016	0.00402023	Up
										tigger5b	0.853254	5.98369	7.53287	0.0104612	0.0229665	Up			mer44b	0.985679	5.96512	11.7352	0.00191316	0.00424078	Up
										pb1	0.618241	9.35053	7.52277	0.0105072	0.0230234	Up			ltr37b	2.49313	1.75878	11.74	0.0019212	0.00425038	Up
										mer31a	1.56974	3.23111	7.51211	0.0105597	0.0230888	Up			l1me5	2.63083	1.74689	11.7111	0.00194094	0.00428186	Up
										ltr40b	1.26775	3.64795	7.5079	0.0105773	0.0230888	Up			mlt1h-int	2.13951	2.50398	11.6965	0.00194514	0.00428186	Up
										mer58d	1.11366	3.76595	7.49688	0.0106281	0.0231556	Up			mlt2d	1.39167	4.52526	11.6895	0.00194664	0.00428186	Up
										ltr79	1.83146	2.13392	7.49454	0.0106575	0.0231755	Up			mltr25c	1.14146	4.78306	11.6798	0.00195375	0.00428927	Up
										rltr9a3	1.38257	3.77965	7.4571	0.0108144	0.0234722	Up			ervb7_2b-ltr_mm	1.61903	2.99556	11.6105	0.00200731	0.00439843	Up
										l1mb1	0.949851	6.18804	7.43952	0.0108957	0.023582	Up			ltr48	1.86135	3.36798	11.5851	0.00202661	0.00443225	Up
										bglii_mus	1.40694	4.1611	7.43768	0.0109061	0.023582	Up			mer90a	1.60342	3.26232	11.5568	0.00204866	0.00446352	Up
										rltr1d2_mm	1.65951	2.31889	7.43345	0.0109405	0.0236117	Up			l1mb2	0.941251	6.91909	11.5542	0.0020487	0.00446352	Up
										mer63b	1.0622	3.97732	7.41125	0.0110323	0.0237254	Up			mer94b	2.54567	1.01361	11.5591	0.00206249	0.00448181	Up
										l1mc2	0.79779	6.12392	7.41055	0.0110346	0.0237254	Up			ltr108e_mam	4.24283	-1.00081	11.0342	0.00206492	0.00448181	Up
										rltr31a_mm	1.35495	2.23676	7.39035	0.0111485	0.0239255	Up			ltr37-int	2.69703	1.45855	11.4801	0.00211916	0.00459085	Up
										l1ma8	0.88463	6.87172	7.36638	0.01125	0.0240981	Up			b3	0.599009	12.8059	11.4432	0.00213693	0.00461714	Up
										mer102b	0.975255	5.00213	7.33718	0.0113953	0.0243639	Up			l1mef	0.840808	7.05098	11.4403	0.00213936	0.00461714	Up
										rltr33	1.26604	5.37899	7.32258	0.0114683	0.0244742	Up			rltr24	1.36266	5.08525	11.355	0.00221012	0.0047609	Up
										mltr31c_mm	1.47391	3.2938	7.30389	0.0115673	0.0246397	Up			rltr13d1	1.49489	3.14058	11.3483	0.00221732	0.00476744	Up
										ervl-b4-int	1.08511	5.36243	7.29683	0.0115987	0.0246607	Up			mer110a	3.08551	1.85722	11.3533	0.00222823	0.00478193	Up
										mer53	1.11111	5.12441	7.29083	0.0116294	0.0246802	Up			rltr26d_mm	1.7464	4.03757	11.3237	0.00223697	0.00479171	Up
										mlt-int	1.01116	4.90574	7.27313	0.0117203	0.0248271	Up			mlt1b-int	2.33302	2.21356	11.3194	0.00224782	0.00480596	Up
										ltr37b	1.84141	1.75878	7.26289	0.0118074	0.0249654	Up			orsl-2b	1.76495	2.63457	11.2822	0.00227674	0.00485873	Up
										x7b_line	1.33228	2.66293	7.25164	0.0118404	0.0249891	Up			eulor5b	3.01432	-2.00686	10.93	0.002283	0.00486304	Up
										mlt1e2	1.04265	5.7339	7.21254	0.0120369	0.0253572	Up			rltr30d_mm	1.64851	2.7065	11.073	0.0024654	0.00524182	Up
										rmer15-int	0.968791	6.74921	7.19371	0.0121371	0.0255214	Up			mirb	0.731343	10.5644	11.0593	0.00247523	0.005253	Up
										rltr12c	1.23642	3.44375	7.17708	0.0122296	0.0256687	Up			rltr18-int	1.92077	3.02626	11.0418	0.00249442	0.00528393	Up
										mer76	1.87068	2.21695	7.13984	0.012463	0.0261108	Up			pb1d11	0.680336	9.69659	11.0239	0.00250918	0.00530539	Up
										rltr14-int	0.870947	5.77583	7.12669	0.012502	0.0261447	Up			tigger5b	1.0338	5.98369	10.9743	0.00255777	0.00539816	Up
										l1m7	1.51417	3.27894	7.04165	0.0129858	0.027107	Up			mirc	0.732877	9.63651	10.896	0.00263636	0.0055486	Up
										mltr11a	0.879326	6.31664	7.02082	0.0131026	0.0273011	Up			pb1d10	0.594442	11.5885	10.8936	0.00263873	0.0055486	Up
										mervl_2a-int	0.609752	7.87537	6.99078	0.0132787	0.0276177	Up			mte2b-int	1.5631	4.68576	10.8718	0.00266135	0.00558592	Up
										mlt1f1	1.20251	5.01566	6.95972	0.0134638	0.0279521	Up			rltr13b2	1.56635	3.98474	10.8271	0.0027082	0.00567385	Up
										rltr13a1	2.00885	2.26714	6.94092	0.0136019	0.0281877	Up			orr1a3-int	0.997831	6.43512	10.8093	0.00272641	0.00570157	Up
										mamrep38	1.30759	2.57615	6.93407	0.0136295	0.0281939	Up			mer52-int	1.86055	1.57527	10.7098	0.00283131	0.00591016	Up
										mer74c	2.30274	0.283541	6.83187	0.0137039	0.0282762	Up			rcharr1	0.870204	7.42667	10.6938	0.00285167	0.00594185	Up
										mlt1h-int	1.6387	2.50398	6.91964	0.0137186	0.0282762	Up			murerv4_19-int	1.39692	4.72112	10.6846	0.00286209	0.0059443	Up
										ltr85c	1.80502	1.70853	6.88649	0.0139587	0.0287193	Up			tigger6a	1.16175	4.21949	10.6837	0.00286322	0.0059443	Up
										ltr108a_mam	1.85673	1.14913	6.85647	0.0141262	0.0290118	Up			rltr13d3a	2.86031	1.43372	10.6384	0.00293474	0.00608176	Up
										mer113	0.917589	4.54297	6.84234	0.0141886	0.0290834	Up			yrep_mm	0.868446	6.1879	10.6042	0.00295306	0.00610868	Up
										orr1a4-int	0.71633	6.96103	6.83858	0.0142118	0.0290834	Up			mltr18d_mm	1.36872	4.40246	10.4989	0.00307763	0.00634799	Up
										huers-p3b-int	6.65177	-3.15879	7.1207	0.0144894	0.0295987	Up			mer89	1.52094	3.13188	10.4962	0.00308358	0.00634799	Up
										l1me1	0.709706	7.55669	6.77208	0.0146418	0.0298568	Up			mir3	0.751169	9.02468	10.4922	0.00308537	0.00634799	Up
										cr1_mam	0.941841	4.36008	6.71494	0.0150235	0.0305788	Up			mta_mm-int	0.787481	8.36529	10.4187	0.00317568	0.0065221	Up
										ltr88b	2.06735	2.19324	6.71528	0.0150492	0.0305788	Up			bglii_c	3.19038	0.032425	10.2308	0.00320697	0.00657457	Up
										rmer21a	0.964949	4.82325	6.70274	0.0151058	0.0305984	Up			urr1a	0.664098	9.61307	10.3706	0.00323634	0.00661083	Up
										mer57c2	1.52	2.71768	6.70323	0.0151123	0.0305984	Up			ltr33a_	1.90224	3.70986	10.37	0.003238	0.00661083	Up
										rltr26d_mm	1.31465	4.03757	6.69712	0.0151449	0.0306103	Up			b1f2	0.64919	9.71139	10.3662	0.00324196	0.00661083	Up
										cheshire	0.691873	5.50166	6.64531	0.0155016	0.0312762	Up			ltr33a	1.27489	3.89603	10.3568	0.00325473	0.00662509	Up
										rltr1b	1.31694	5.08486	6.63529	0.0155723	0.0313635	Up			ltr40b	1.51679	3.64795	10.3382	0.00327883	0.00666231	Up
										rltr20a2	1.20977	3.32902	6.60297	0.0158054	0.0317771	Up			mer5a	0.764401	8.11114	10.299	0.003329	0.00675227	Up
										x6b_line	1.17974	2.49873	6.58142	0.015967	0.0320459	Up			rltr13a1	2.45772	2.26714	10.2786	0.00336717	0.00681763	Up
										rmer4a	0.742355	6.91946	6.51887	0.0164142	0.0328858	Up			pb1d7	0.656124	10.2079	10.2459	0.00339958	0.00686496	Up
										l1ma9	0.807773	7.27566	6.44296	0.0169903	0.0339806	Up			rltr10e	1.81705	2.91918	10.2461	0.00340253	0.00686496	Up
										mer119	0.932392	4.57363	6.42905	0.0170989	0.0341382	Up			rltr13g	1.145	4.14397	10.1807	0.00348888	0.00702681	Up
										rltr13e	1.23225	3.53711	6.42395	0.017142	0.0341647	Up			orr1c2-int	1.07023	5.75587	10.1386	0.00354709	0.00713151	Up
										l1med	0.730764	7.33152	6.39998	0.0173263	0.0344721	Up			b1f1	0.677653	9.83145	10.1153	0.00357995	0.00718498	Up
										tigger1	0.644489	6.17929	6.38336	0.0174582	0.0346743	Up			ervb5_2-ltr_mm	2.06054	2.40711	10.0687	0.00365446	0.0073217	Up
										l1meg1	1.67056	1.68242	6.38112	0.0175178	0.0347168	Up			mlt1j-int	1.78524	3.11222	10.0397	0.00369167	0.00738335	Up
										l1meg2	1.21703	2.46978	6.37495	0.0175402	0.0347168	Up			rltr31_mm	1.28722	3.38474	9.95327	0.00382006	0.00762681	Up
										orr1a3-int	0.7615	6.43512	6.3572	0.017668	0.0349096	Up			mer63d	1.38251	4.94541	9.94152	0.0038366	0.00764414	Up
										l1mb4	0.753511	6.69372	6.28078	0.0182969	0.0360899	Up			mer68	1.01873	4.55451	9.93802	0.00384208	0.00764414	Up
										ltr33a	0.99136	3.89603	6.25219	0.0185402	0.0364087	Up			mir	0.64434	10.4389	9.93317	0.00384924	0.00764511	Up
										mer102a	0.864412	3.95346	6.2516	0.0185451	0.0364087	Up			rmer16b2	2.6028	1.94018	9.91648	0.00389266	0.00771798	Up
										l1mda	0.732066	6.99597	6.25038	0.0185538	0.0364087	Up			etnerv3-int	1.42793	4.61707	9.86958	0.00394859	0.00781138	Up
										l1me3g	0.733387	5.48143	6.2445	0.0186041	0.036445	Up			rltr35b_mm	1.51812	2.73533	9.869	0.0039534	0.00781138	Up
										mer126	1.191	2.01738	6.21648	0.0188625	0.0368882	Up			murvy-ltr	1.39561	4.57322	9.76141	0.00412363	0.0081303	Up
										rltr1	2.37064	-1.02842	5.98485	0.0189045	0.0369073	Up			l3	0.751265	8.66128	9.75797	0.004129	0.0081303	Up
										mltr18c_mm	1.43792	5.78377	6.19297	0.0190506	0.0371292	Up			rltr5_mm	2.74848	1.89918	9.69777	0.00424908	0.00835239	Up
										blackjack	0.881645	4.5796	6.13751	0.0195438	0.0380257	Up			rltr53_mm	1.50507	3.50312	9.63614	0.00433801	0.0085126	Up
										charlie15a	1.13809	3.06122	6.11642	0.019743	0.0383482	Up			mamgypltr1c	2.58672	0.342537	9.46756	0.00441375	0.00864642	Up
										rltr9a2	2.13927	2.17239	6.08825	0.0200255	0.0388312	Up			amnsine1	0.981747	5.6925	9.57426	0.00444629	0.0086953	Up
										rltr12h	1.53793	2.99305	6.06523	0.0202141	0.0391306	Up			looper	1.2547	3.30866	9.56752	0.00446087	0.00869785	Up
										rltr44d	1.76559	1.49316	6.06064	0.0203042	0.0392048	Up			mer2	0.71812	8.52257	9.56506	0.00446277	0.00869785	Up
										l1mb3	0.615922	7.91446	6.05307	0.0203208	0.0392048	Up			kanga1b	1.74667	2.02415	9.54422	0.00451511	0.00878492	Up
										rltr31_mur	1.03795	3.98755	6.04562	0.0203929	0.0392777	Up			tigger5	0.92517	5.91465	9.52551	0.0045348	0.00880828	Up
										rmer16-int	1.05143	5.45654	6.03247	0.020516	0.0394485	Up			zp3ar	0.891691	6.35014	9.5043	0.00457389	0.00886917	Up
										mlt1e3	1.08831	4.49752	6.01088	0.0207231	0.03978	Up			eulor6b	2.71149	0.85829	9.46585	0.004633	0.00896861	Up
										l1m6b	2.29264	0.290672	5.97029	0.0209547	0.0401566	Up			iapltr2a	1.44276	3.44363	9.41097	0.00475198	0.00918341	Up
										erv3-16a3_i-int	1.29554	3.65238	5.98363	0.0209893	0.0401566	Up			fam	1.92149	2.12685	9.40836	0.00476693	0.00918753	Up
										ltr16e1	1.48647	3.24581	5.97864	0.0210406	0.0401766	Up			urr1b	0.658639	9.62919	9.40077	0.00477014	0.00918753	Up
										rmer16	1.12903	2.93596	5.97539	0.0210747	0.0401766	Up			rltr12h	1.95296	2.99305	9.35942	0.00485443	0.00932133	Up
										etnerv3-int	1.09644	4.61707	5.97153	0.021105	0.0401766	Up			l1mb4	0.923914	6.69372	9.35699	0.00485587	0.00932133	Up
										l1m4a1	0.886776	4.78068	5.94326	0.0213843	0.0406408	Up			charlie15b	1.72941	3.16612	9.34802	0.00487628	0.00934485	Up
										mer92-int	2.21379	1.62941	5.90387	0.0218369	0.0414323	Up			mamrep434	1.31837	4.74692	9.33947	0.00489091	0.00935722	Up
										ltr37a	1.30708	2.55545	5.85689	0.0222807	0.0422044	Up			id4_	0.645638	9.87122	9.31536	0.00493892	0.00942545	Up
										l1mb2	0.664559	6.91909	5.8133	0.0227213	0.042968	Up			l1m4c	0.931949	6.60236	9.31334	0.00494301	0.00942545	Up
										merx	2.01401	1.42547	5.72976	0.0236976	0.0447348	Up			ltris5	2.68582	0.661675	9.2938	0.00498848	0.00949634	Up
										x5b_line	1.62992	1.18542	5.72104	0.0237337	0.0447348	Up			mer34	1.40751	3.08933	9.11546	0.00536289	0.0101922	Up
										eulor9a	1.75128	1.339	5.6995	0.0240212	0.0451742	Up			x1_line	2.61636	1.51291	9.05073	0.00553504	0.0105019	Up
										l1meb	1.34447	3.45911	5.69298	0.0240456	0.0451742	Up			mer73	1.96942	1.37599	8.98513	0.00567958	0.0107583	Up
										mer3	0.664121	6.84347	5.65241	0.0245061	0.0459639	Up			cr1_mam	1.09837	4.36008	8.95396	0.00572884	0.0108337	Up
										charlie25	0.858318	4.29099	5.62563	0.0248191	0.0464399	Up			rltr20a1	2.49894	1.6803	8.93498	0.00575484	0.010865	Up
										ltr28	5.53887	-2.19554	5.63072	0.024889	0.0464399	Up			l1meh	1.89767	2.31548	8.8623	0.00596038	0.0112345	Up
										rltr34d_mm	1.10231	3.74769	5.61641	0.0249287	0.0464399	Up			l1meg1	1.97918	1.68242	8.84205	0.00602333	0.0113345	Up
										mer70b	1.742	1.93728	5.61894	0.0249404	0.0464399	Up			mlt1f-int	1.21551	3.3231	8.82489	0.00604508	0.0113568	Up
										rltr12a	0.786939	4.73596	5.61338	0.0249624	0.0464399	Up			ucon28b	2.58945	-0.0611393	8.61006	0.00618193	0.0115949	Up
										mamrep137	0.888005	3.93649	5.60814	0.0250262	0.0464684	Up			ltr16a	1.49105	4.94482	8.76059	0.00620644	0.0116219	Up
										mer57-int	1.59	1.11368	5.60885	0.025068	0.0464684	Up			rltr13a	1.57831	2.84688	8.7423	0.00625812	0.0116995	Up
										tigger16b	1.02404	2.88945	5.60288	0.0250994	0.0464684	Up			ltr31	2.13528	1.40511	8.70783	0.00636358	0.0118773	Up
										bglii_a	1.21639	3.61644	5.56279	0.0255702	0.0472637	Up			mer103c	1.04608	5.15262	8.69615	0.00637512	0.0118795	Up
										l1mb5	0.620932	7.34794	5.55612	0.0256477	0.0473067	Up			mer45r	1.2778	3.2509	8.66051	0.00647585	0.0120476	Up
										l1ma5a	0.707592	5.90628	5.55379	0.0256761	0.0473067	Up			l1m3b	1.47487	2.13994	8.61102	0.00661796	0.012292	Up
										zaphod2	0.809705	3.96575	5.54089	0.0258353	0.0474517	Up			ltr103b_mam	2.49696	0.0838787	8.41192	0.00678191	0.0125762	Up
										l3b	0.643362	6.33619	5.54057	0.0258376	0.0474517	Up			iapltr2_mm	0.861884	5.63821	8.53962	0.00680595	0.0126004	Up
										bglii_mur	1.17635	4.66608	5.495	0.0264034	0.048388	Up			rltr26b_mm	0.962299	4.29798	8.5274	0.00684138	0.0126455	Up
										rltr53b_mm	1.49193	1.26866	5.49804	0.0264318	0.048388	Up			l1me2	0.903454	6.67423	8.50975	0.00689164	0.0127179	Up
										rltr19-int	0.684456	5.91088	5.47283	0.0266826	0.0487692	Up			mer89-int	3.78578	0.0780707	8.15485	0.00692164	0.0127527	Up
										mer92d	1.94369	0.21652	5.41866	0.0271437	0.0495329	Up			x7b_line	1.50422	2.66293	8.49294	0.00694719	0.0127793	Up
										tigger12a	-3.14362	1.69201	15.2327	0.000488143	0.00309545	Down			mlt1e1a	1.14689	4.62008	8.48284	0.00697028	0.0128012	Up
										mmsat4	-0.812409	6.03126	9.47277	0.00463284	0.0131148	Down			iapey3-int	1.19091	6.67676	8.39786	0.00722353	0.0132263	Up
										pb1d9	0.559315	10.7002	9.34619	0.00487726	0.0136659				mer81	1.0932	4.16454	8.39767	0.00722485	0.0132263	Up
										pb1d7	0.583071	10.2079	8.10819	0.00816629	0.0196196				ltr16b1	1.70027	2.63145	8.35655	0.00735777	0.0134396	Up
										urr1a	0.574682	9.61307	7.78693	0.00937109	0.0214136				mlt1j2-int	4.38361	-0.894217	8.04109	0.00736482	0.0134396	Up
										b1f2	0.556229	9.71139	7.63049	0.0100267	0.0223119				mer63b	1.14154	3.97732	8.32949	0.00743581	0.0135476	Up
																			id	0.687036	7.8202	8.24293	0.0077121	0.0140287	Up
																			mer115	1.17777	3.54017	8.2341	0.00774294	0.0140625	Up
										WT AGED s YOUNG									rltr6c_mm	1.68388	1.87013	8.22313	0.00780149	0.0141464	Up
										gene	logFC	logCPM	F	PValue	FDR	dirFC1.5			ltr81b	2.29909	2.15228	8.2099	0.00784568	0.014204	Up
										rltr4_mm-int	1.7364	9.47566	41.2424	5.9499e-07	0.00052918	Up			orr1g-int	3.01622	-0.49497	7.95362	0.0078581	0.0142041	Up
										rltr4_mm	1.77493	7.10673	39.1466	9.2353e-07	0.00052918	Up			ltr84b	1.59196	1.59377	8.18798	0.00789903	0.0142556	Up
										rltr46	5.55714	0.275343	32.0264	1.8837e-06	0.00071957	Up			mer70b	2.08741	1.93728	8.18877	0.00791601	0.0142638	Up
										impb_01	1.35956	10.2105	32.9604	3.6933e-06	0.00105814	Up			mer65d	2.48051	0.0550316	8.09096	0.00795555	0.0143125	Up
										mulv-int	2.09046	7.5354	30.5537	6.5928e-06	0.00151108	Up			arthur1	1.2523	4.42157	8.15463	0.00800713	0.0143827	Up
										iapltr4	1.98239	3.37315	25.2476	2.6035e-05	0.00497276	Up			mltr12	1.35881	4.68142	8.14293	0.00804688	0.0144315	Up
										rmer6ba	1.35347	5.2844	23.4287	4.3015e-05	0.00704222	Up			ltr85a	1.86723	2.10102	8.02939	0.00846311	0.0151543	Up
										mmtv-int	2.61061	5.17863	22.6181	5.4184e-05	0.00776187	Up			rltr47_mm	3.57125	-1.40309	7.74246	0.00860999	0.0153932	Up
										rltr26b_mm	1.50879	4.29798	20.9932	8.7127e-05	0.010629	Up			x8_line	1.85419	2.16169	7.94733	0.00876386	0.0156439	Up
										ltr33c	2.91613	1.60494	20.3332	0.00010789	0.010629	Up			charlie29a	2.14188	2.41827	7.94145	0.00878265	0.0156531	Up
										rltr26_mus	1.92632	5.36698	20.2459	0.000109	0.010629	Up			mer92d	2.18747	0.21652	7.85808	0.00895063	0.0159277	Up
										mer89	1.97615	3.13188	20.1846	0.0001113	0.010629	Up			ltr16b2	2.02464	3.24668	7.88993	0.00896844	0.0159346	Up
										ucon1	5.50678	0.130778	18.6607	0.00012403	0.0109336	Up			mltr18a_mm	1.46063	2.8487	7.874	0.00903274	0.016024	Up
										rltr20c1_mm	1.19387	7.45391	19.5664	0.00013407	0.0109748	Up			murerv4-int	0.736046	6.80375	7.82661	0.00921233	0.0163174	Up
										arthur1c	2.22564	2.14541	18.8242	0.00017002	0.0129899	Up			rmer17a-int	1.38407	2.88572	7.82163	0.00923761	0.0163369	Up
										charlie2a	1.6383	3.58518	16.9798	0.00030451	0.0218103	Up			ervl-e-int	1.15695	4.47852	7.7992	0.00932223	0.0164471	Up
										rltr20a4	1.19885	8.29496	16.5928	0.00034548	0.0218765	Up			l1mca	0.83696	7.1874	7.79403	0.00934245	0.0164471	Up
										zaphod	2.07795	3.32754	16.5866	0.0003466	0.0218765	Up			l1me4a	0.800484	5.37858	7.79394	0.009343	0.0164471	Up
										ltr90a	2.22298	1.4803	16.4651	0.0003627	0.0218765	Up			rltr12g	1.61875	3.67347	7.77404	0.00942585	0.0165675	Up
										rltr3_mm	1.73354	3.12531	15.9356	0.00043072	0.0246805	Up			plat_l3	0.968683	5.32449	7.76307	0.00946815	0.0166164	Up
										mmvl30-int	1.13079	7.70628	15.6576	0.00047214	0.0257654	Up			rltr41c	2.10397	0.261826	7.70303	0.00966093	0.0169288	Up
										rltr47_mm	6.37603	-1.40309	14.6403	0.00051069	0.0263414	Up			rltr43c	1.83	1.64399	7.71815	0.00968632	0.0169337	Up
										id2	2.44498	2.29662	15.3382	0.00052867	0.0263414	Up			mer92c	2.82335	-0.833764	7.47037	0.0096965	0.0169337	Up
										rmer17a	1.53952	6.10587	15.1226	0.00056647	0.0270489	Up			rltr9a2	2.12705	2.17239	7.6764	0.00985222	0.017159	Up
										tigger12a	-3.1222	1.69201	14.5456	0.00062307	0.0277257	Down			mlt1g1-int	2.17475	-1.17152	7.43033	0.00987108	0.0171658	Up
										mmervk10d3_i-int	1.47169	6.73631	14.7246	0.00064973	0.0277257	Up			charlie21a	1.43757	2.63681	7.61828	0.0100884	0.0175171	Up
										hal1_ss	2.77582	0.95112	14.6936	0.00065322	0.0277257	Up			mamrep1527	1.80105	2.54514	7.58311	0.0102485	0.0177682	Up
										rmer20c_mm	1.67576	5.32819	14.412	0.0007244	0.0280485	Up			mlt1e-int	3.51349	-2.35871	7.36198	0.0103183	0.0178622	Up
										ervb4_1-i_mm-int	2.41606	3.31272	14.4174	0.00072577	0.0280485	Up			mer21-int	2.04388	0.252072	7.52949	0.0104069	0.0179885	Up
										iap-d-int	1.72105	4.69907	14.3737	0.00073425	0.0280485	Up			mer45c	1.74285	3.32394	7.51845	0.0105302	0.0181742	Up
										rmer16c	2.34458	1.40088	14.1037	0.00080991	0.0299406	Up			l1m	1.50208	3.02395	7.48272	0.0107013	0.0184417	Up
										charlie24	1.09709	4.3101	13.9128	0.00086364	0.0299668	Up			mlt1e1	1.2667	3.82472	7.43004	0.0109424	0.0188289	Up
										ervb4_2-i_mm-int	2.08318	4.26158	13.8665	0.00087806	0.0299668	Up			rltr30d2_mm	0.983907	4.56688	7.42432	0.0109689	0.0188461	Up
										rltr13c1	2.10673	2.8444	13.8393	0.00088907	0.0299668	Up			rltr13a3	1.3303	3.21947	7.42098	0.0109881	0.0188508	Up
										mer96b	1.38705	4.13115	13.6149	0.00096013	0.0314374	Up			tigger9b	1.13023	3.10961	7.41246	0.0110307	0.0188957	Up
										mamrep4096	2.65934	1.72305	13.4501	0.00102467	0.0317562	Up			mlt1a1-int	1.73651	1.39759	7.38084	0.0111716	0.0191084	Up
										rmer17d	1.76453	5.25344	13.2547	0.00109245	0.0317562	Up			ltr80a	1.81652	1.18451	7.337	0.0113494	0.0193837	Up
										rltr20d	1.58536	4.77441	13.2299	0.00110229	0.0317562	Up			ltr28b	1.31792	2.62796	7.28896	0.011651	0.019869	Up
										rltr44c	2.17296	3.48749	13.1975	0.00111667	0.0317562	Up			mer74a	1.29766	4.27831	7.27692	0.0117013	0.0199252	Up
										gsat_mm	2.03073	10.6158	14.5835	0.00112695	0.0317562	Up			mer5b	0.723868	7.40424	7.24446	0.0118687	0.0201803	Up
										b4a	0.686279	12.5207	13.146	0.00113613	0.0317562	Up			l1m1	1.05147	4.26492	7.23861	0.0119002	0.020204	Up
										mer121	1.46213	3.68606	12.9914	0.00120262	0.0317574	Up			l4_a_mam	1.00803	4.19929	7.2083	0.0120603	0.0204454	Up
										mer132	8.17669	-2.05747	13.1932	0.00122202	0.0317574	Up			mer119	0.992686	4.57363	7.19521	0.0121297	0.0205327	Up
										charlie26a	2.07775	2.17807	12.8638	0.00126368	0.0317574	Up			mltr18b_mm	0.96553	4.38109	7.15402	0.0123524	0.0208488	Up
										rsine1	0.622166	12.576	12.8379	0.00127076	0.0317574	Up			l1m3de	1.19688	2.72938	7.1555	0.0123529	0.0208488	Up
										ltr16b	1.85184	2.66678	12.7881	0.00129676	0.0317574	Up			rltr30	1.16635	3.89752	7.13093	0.0124803	0.0210329	Up
										b3	0.633045	12.8059	12.7705	0.00130244	0.0317574	Up			ucon16	1.76068	0.580811	7.08782	0.0126712	0.0213234	Up
										mltr18a_mm	1.84294	2.8487	12.5856	0.00139575	0.0333236	Up			eulor5a	1.45418	1.77815	7.07858	0.0127968	0.0215031	Up
										mamgypltr2b	3.24793	0.914013	12.441	0.00146573	0.0336781	Up			mlt-int	0.999534	4.90574	7.0062	0.0131883	0.0221286	Up
										rltr51a_mm	1.32374	6.22256	12.4424	0.00146938	0.0336781	Up			l1mei	1.051	4.2646	6.97415	0.0133783	0.0224146	Up
										ltr33	1.24623	5.09901	12.3548	0.0015178	0.0337157	Up			l1m2a	1.69834	1.36553	6.95963	0.013484	0.0225586	Up
										rltr19	1.6231	3.74149	12.3343	0.00152986	0.0337157	Up			rltr31c_mm	0.729211	5.72285	6.9348	0.013614	0.0227429	Up
										orr1a1	1.14898	6.5356	12.2422	0.00158247	0.0338921	Up			mer96b	0.988675	4.13115	6.92262	0.0136891	0.0228352	Up
										ucon16	-4.44354	0.580811	12.1642	0.00161546	0.0338921	Down			ucon27	2.80657	-0.163625	6.80021	0.0140026	0.0233241	Up
										(cattc)n	4.61034	5.42421	14.4616	0.00162658	0.0338921	Up			mer34a	1.13063	3.70602	6.8654	0.0140449	0.0233607	Up
										mer115	1.39951	3.54017	12.0706	0.00168763	0.0345361	Up			chap1_mam	1.38168	2.88107	6.85922	0.0140886	0.0233993	Up
										mer68	1.11456	4.55451	12.0183	0.00172037	0.0345885	Up			mer77b	1.78183	2.57638	6.80483	0.0144421	0.0239517	Up
										b4	0.725771	11.5338	11.9147	0.00178828	0.0345899	Up			ervb7_3-ltr_mm	1.73313	2.10658	6.79017	0.0145494	0.0240948	Up
										iapey2_ltr	1.67184	3.77673	11.8514	0.00183216	0.0345899	Up			helitron1nb_mam	1.81351	1.10191	6.7522	0.0148153	0.0244997	Up
										rltr19a	2.99643	0.400475	11.647	0.00185288	0.0345899	Up			subtel_sa	1.77421	1.43123	6.73231	0.0149486	0.0246846	Up
										ervb4_3-ltr_mm	3.02127	-0.139364	11.1643	0.00187443	0.0345899	Up			rltr50a	2.36427	0.0754283	6.62993	0.0150474	0.0248119	Up
										rmer17c	0.981068	7.956	11.7427	0.00190776	0.0345899	Up			hal1	0.632888	7.4727	6.68085	0.015255	0.0251182	Up
										rltr26	1.531	3.85386	11.6951	0.00194296	0.0345899	Up			erv3-16a3_ltr	1.78408	2.06504	6.66158	0.0154147	0.0253391	Up
										ltr81b	2.47227	2.15228	11.6694	0.00197178	0.0345899	Up			rmer30	0.790069	6.68477	6.65506	0.0154334	0.0253391	Up
										rltr11b	1.62315	6.20898	11.6102	0.00200571	0.0345899	Up			charlie5	0.836811	5.31767	6.63844	0.0155498	0.0254937	Up
										rltr45	1.88014	4.61022	11.6017	0.0020127	0.0345899	Up			merx	2.154	1.42547	6.63703	0.0156157	0.0255296	Up
										mer129	2.28357	1.96534	11.5995	0.00202227	0.0345899	Up			rmer16b	2.84526	-0.348763	6.43885	0.0156162	0.0255296	Up
										ltr104_mam	1.90652	1.552	11.5227	0.00208671	0.0347286	Up			charlie1	0.829104	5.79991	6.60043	0.015819	0.0258242	Up
										ltris_mm	1.80873	4.18416	11.4401	0.00213992	0.0347286	Up			mer72b	2.10114	0.309346	6.55093	0.0158508	0.0258393	Up
										mlt1e2-int	2.11763	1.20236	11.4326	0.00214752	0.0347286	Up			tigger8	1.36189	2.32089	6.58868	0.0159223	0.0258961	Up
										rmer19a	1.20714	5.84033	11.4253	0.0021516	0.0347286	Up			l1m4a1	0.940643	4.78068	6.58491	0.0159308	0.0258961	Up
										rltr45-int	1.5683	4.67622	11.3288	0.00223244	0.0355329	Up			orsl-2a	2.35803	1.54756	6.57999	0.0160037	0.0259777	Up
										rmer2	1.24052	6.1825	11.2106	0.00233551	0.0366643	Up			ltris4a	1.84862	1.55464	6.56692	0.0161087	0.0261112	Up
										ltr50	1.49888	3.13258	11.1448	0.00239678	0.0370372	Up			rltr9d2	1.42033	2.32523	6.53223	0.0163336	0.0264382	Up
										tigger7	0.793349	7.88128	11.1138	0.0024239	0.0370372	Up			l1pb4	1.40374	2.61008	6.52185	0.0164055	0.0265171	Up
										rltr31b_mm	1.54404	3.70058	11.0511	0.00248399	0.0374433	Up			l3b	0.699371	6.33619	6.5048	0.0165194	0.0266637	Up
										mer89-int	2.83807	0.0780707	10.3921	0.00259918	0.0374433	Up			charlie7	0.840128	4.69953	6.46476	0.0168233	0.0271161	Up
										ltr103b_mam	3.59119	0.0838787	10.6656	0.00265712	0.0374433	Up			orr1f-int	0.920712	3.59067	6.43515	0.0170536	0.0274486	Up
										mlt2b1	1.30185	4.63466	10.8473	0.00268675	0.0374433	Up			mer47b	0.910542	4.08904	6.41259	0.0172284	0.027691	Up
										b3a	0.644154	11.9999	10.8399	0.0026942	0.0374433	Up			mer102a	0.88164	3.95346	6.40411	0.0172953	0.0277598	Up
										rltr6_mm	1.18025	4.47133	10.8263	0.0027087	0.0374433	Up			orr1a1-int	0.714672	6.96648	6.36254	0.0176249	0.0282492	Up
										rltr1d	1.33599	3.72041	10.7948	0.00274279	0.0374433	Up			mmetn-int	0.752655	6.69367	6.35622	0.0176759	0.0282914	Up
										rmer17a2	1.31518	6.20324	10.7905	0.00274641	0.0374433	Up			blackjack	0.904536	4.5796	6.32605	0.0179222	0.0286455	Up
										rmer1a	1.1224	7.85119	10.776	0.00276187	0.0374433	Up			hal1b	1.10549	4.37608	6.20023	0.0189873	0.0303057	Up
										rmer15	1.0887	8.2346	10.7618	0.00277721	0.0374433	Up			mamgypltr2c	2.85912	-0.0877112	6.04326	0.0194867	0.0310185	Up
										iapltr3-int	1.26251	5.49491	10.7261	0.00281614	0.0375267	Up			mer91a	1.04864	2.9121	6.1446	0.0194881	0.0310185	Up
										mirc	0.725173	9.63651	10.6758	0.00287173	0.0378277	Up			mer91c	1.97588	-0.641754	5.98851	0.0198555	0.0315594	Up
										mer110a	3.00044	1.85722	10.611	0.00296543	0.0383555	Up			l1meb	1.41837	3.45911	6.07969	0.0200755	0.0318649	Up
										mlt1f-int	1.30649	3.3231	10.5833	0.00297881	0.0383555	Up			mamtip1	1.86879	1.14134	6.0178	0.0202038	0.0320242	Up
										rmer17c2	1.01923	6.51972	10.5345	0.00303472	0.0383555	Up			charlie2b	0.838315	4.33892	6.06007	0.0202563	0.0320632	Up
										l2	0.816358	9.31142	10.5169	0.00305572	0.0383555	Up			tigger13a	0.733857	5.06126	6.03713	0.0204719	0.0323476	Up
										l1me2z	0.972734	5.49658	10.4975	0.00307915	0.0383555	Up			rltr9a4	6.04052	-3.00527	6.07906	0.0205207	0.0323476	Up
										rmer1c	0.938282	7.25921	10.3759	0.00322969	0.0386449	Up			mer57e1	1.93079	0.507625	6.01541	0.0206097	0.0324433	Up
										mlt1n2-int	8.6643	-1.59014	11.4209	0.0033181	0.0386449	Up			mer63c	1.09608	3.34768	6.00395	0.0207937	0.0326659	Up
										mer44b	0.920689	5.96512	10.2908	0.00333982	0.0386449	Up			rltr9c	2.1562	0.741251	5.98756	0.0209359	0.0328215	Up
										ervl-e-int	1.30976	4.47852	10.2606	0.00338017	0.0386449	Up			rltr19d	1.96744	-0.907175	5.78635	0.0212538	0.0332744	Up
										ltr81c	2.21233	1.32338	10.2346	0.00341858	0.0386449	Up			ltr105_mam	1.90345	0.744849	5.94228	0.0213632	0.0333941	Up
										rltr17b_mm	0.840538	8.89567	10.2155	0.00344066	0.0386449	Up			ltr81a	2.17013	0.921456	5.92058	0.0213886	0.0333941	Up
										mlt1a1-int	1.85726	1.39759	10.211	0.00344314	0.0386449	Up			mlt1g1	1.10344	4.29498	5.92226	0.021595	0.0336706	Up
										l1me3	1.06807	5.60411	10.1855	0.00348186	0.0386449	Up			ltr101_mam	1.49522	2.06397	5.91603	0.0216853	0.0337654	Up
										ltr82a	2.07057	2.19232	10.1827	0.00349448	0.0386449	Up			orr1a0-int	0.618606	6.73648	5.90997	0.0217179	0.0337704	Up
										tigger12	1.68973	3.10036	10.1697	0.00350709	0.0386449	Up			id4	2.23269	0.233682	5.75749	0.0218972	0.034003	Up
										l2c	0.804418	8.67789	10.1418	0.00354263	0.0386449	Up			mer31-int	1.80049	-0.428178	5.78337	0.0220748	0.0342324	Up
										b1_mus1	0.731603	11.3953	10.1364	0.00355016	0.0386449	Up			rltr42	1.40579	2.16748	5.80625	0.0228205	0.0353409	Up
										b1_mm	0.802702	9.93849	10.1342	0.00355327	0.0386449	Up			ltr33c	1.77189	1.60494	5.79395	0.0229882	0.0355526	Up
										orr1c1	1.13112	7.3271	10.1192	0.00357448	0.0386449	Up			mltr18_mm	1.41424	2.62333	5.78526	0.0230349	0.0355769	Up
										mer110-int	4.68228	-2.03939	9.65692	0.00368952	0.0392717	Up			ucon10	2.95681	-0.155015	5.71072	0.0230962	0.0356235	Up
										rltr20c2_mm	0.946033	6.64144	10.0002	0.00374768	0.0392717	Up			mte2a-int	1.01906	4.43433	5.73541	0.0235677	0.0362688	Up
										rmer17d2	1.45342	5.62604	9.9991	0.00374945	0.0392717	Up			rltr19b	1.07963	2.75586	5.73544	0.0235779	0.0362688	Up
										mamrep605	1.19522	4.0424	9.98308	0.00377395	0.0392717	Up			ltr79	1.67862	2.13392	5.68425	0.0241712	0.0371316	Up
										iapltr1a_mm	1.22639	4.77433	9.96305	0.00380381	0.0392717	Up			charlie4a	0.837297	4.7216	5.66571	0.0243535	0.037334	Up
										mer81	1.17496	4.16454	9.92011	0.00386988	0.0395972	Up			mer70-int	2.87632	-1.02013	5.51601	0.0243681	0.037334	Up
										mer112	1.25285	3.88562	9.80909	0.00404603	0.0404896	Up			arthur1c	1.32138	2.14541	5.60221	0.0251263	0.0384443	Up
										rltr44-int	1.37135	4.00721	9.80105	0.00405895	0.0404896	Up			l1m7	1.3731	3.27894	5.46855	0.0267425	0.0408625	Up
										rltr27	1.61384	3.49028	9.77867	0.0040965	0.0404896	Up			ltr52	2.86918	0.345929	5.40533	0.0270246	0.0411855	Up
										ltr85b	2.63898	1.10711	9.67623	0.00416471	0.0404896	Up			mer20b	0.848778	4.49228	5.44346	0.0270598	0.0411855	Up
										rltr6c_mm	2.01826	1.87013	9.74441	0.00416838	0.0404896	Up			mer34a1	1.38198	2.20366	5.44434	0.0270735	0.0411855	Up
										rmer17b	1.1445	7.00175	9.7332	0.00417031	0.0404896	Up			tigger18a	1.03629	3.80567	5.44061	0.0270976	0.0411855	Up
										rltr24b_mm	1.76712	3.02068	9.69933	0.0042305	0.0404896	Up			mer54a	1.25687	3.40498	5.42766	0.0272692	0.0413914	Up
										orr1d2	0.893144	8.3798	9.69215	0.00423974	0.0404896	Up			mer113	0.822163	4.54297	5.40635	0.0275425	0.0417509	Up
										l1m3d	2.40901	1.92197	9.66579	0.00430762	0.0407978	Up			rltr13a2	1.51441	3.0059	5.39737	0.0276678	0.0418854	Up
										ricksha_c	1.30449	3.14895	9.61808	0.00437073	0.0410562	Up			mamrep38	1.18523	2.57615	5.38899	0.0277865	0.0420096	Up
										rltr10d2	2.29653	2.75756	9.58818	0.00443853	0.0411652	Up			mer53	0.956476	5.12441	5.37151	0.0280043	0.0422561	Up
										tigger5	0.924525	5.91465	9.56986	0.00445417	0.0411652	Up			l1m3e	0.902996	4.35148	5.37016	0.0280233	0.0422561	Up
										ltr107_mam	1.73612	2.26181	9.53568	0.00452568	0.0412979	Up			iapltr3	1.58509	2.60768	5.27333	0.0293694	0.0442278	Up
										mlt2e	3.86877	0.822769	9.25841	0.00454061	0.0412979	Up			mer74b	1.25586	2.58491	5.22244	0.0300993	0.0452674	Up
										l1md2	0.88987	7.10612	9.48239	0.00461467	0.0416411	Up			mer58a	0.667404	7.11991	5.16789	0.0308834	0.0463858	Up
										cr1_mam	1.13214	4.36008	9.44386	0.00468777	0.0417102	Up			hal1me	0.863207	5.11629	5.15759	0.031038	0.0465571	Up
										ricksha_0	1.82286	1.30282	9.41682	0.00469512	0.0417102	Up			ltr80b	2.29214	-0.49776	5.04309	0.0318613	0.0476671	Up
										mir	0.626759	10.4389	9.40477	0.00476238	0.041963	Up			mlt1m	1.28772	2.94022	5.06247	0.0325115	0.0485765	Up
										rltr40	0.832782	6.84782	9.36273	0.00484454	0.041963	Up			mmergln-int	0.596147	7.14393	5.01021	0.0333384	0.0497471	Up
										mervl-int	0.667681	8.64403	9.34994	0.00486983	0.041963	Up			l5	1.37808	1.66742	5.00765	0.033426	0.0498131	Up
										charlie21a	1.61766	2.63681	9.35263	0.00487006	0.041963	Up			mmsat4	-0.985481	6.03126	13.651	0.000947656	0.00237121	Down
										orr1g	0.895669	6.61897	9.28692	0.00499658	0.0425325	Up			l1m2a1	-7.02722	-1.30747	6.01329	0.0205073	0.0323476	Down
										l1md_f3	1.18663	10.2257	9.27259	0.00502589	0.0425325	Up			pb1d9	0.507654	10.7002	7.70508	0.00970808	0.0169337
										l1me4c	0.950439	4.96982	9.2528	0.00506692	0.0425325	Up			mer58b	0.577676	6.70347	6.00197	0.0208081	0.0326659
										rltr30e_mm	1.76003	2.97184	9.23462	0.00511135	0.0425325	Up			iapez-int	0.520059	9.97354	5.14665	0.0312022	0.0467421
										rltr17	1.28276	6.29952	9.22638	0.00512172	0.0425325	Up
										rltr47	1.51104	2.87519	9.19994	0.00519006	0.04279	Up
										b1_mus2	0.676843	11.0379	9.16259	0.00525723	0.0429423	Up			KO AGED Vs YOUNG
										mt2b2	0.935455	6.99049	9.15044	0.00528348	0.0429423	Up			gene	logFC	logCPM	F	PValue	FDR	dirFC1.5
										rltr49	1.19104	3.69613	9.12732	0.005335	0.0430557	Up			mmervk10d3_i-int	3.03038	6.73631	55.7354	3.9621e-08	3.3313e-05	Up
										murrs-int	1.21767	5.40158	9.04592	0.00551543	0.0440976	Up			rltr13f	5.74362	3.45471	53.7274	5.8139e-08	3.3313e-05	Up
										mer58b	0.708332	6.70347	9.0346	0.00554106	0.0440976	Up			rltr47	3.22482	2.87519	45.765	2.4587e-07	8.34e-05	Up
										mtb_mm-int	1.31266	5.52348	8.99415	0.00563431	0.0445305	Up			mltr18c_mm	4.16216	5.78377	44.1956	3.2778e-07	8.34e-05	Up
										rmer12c	0.89797	7.24	8.94417	0.00575158	0.045146	Up			iapey5_ltr	3.92971	2.18395	43.8352	3.6387e-07	8.34e-05	Up
										pb1d10	0.535551	11.5885	8.85434	0.00596936	0.0461753	Up			rltr11b	3.25107	6.20898	41.5117	5.6294e-07	8.5864e-05	Up
										ervb2_1a-i_mm-int	1.2452	3.50842	8.82678	0.00603954	0.0461753	Up			iap-d-int	2.99707	4.69907	41.0434	6.2045e-07	8.5864e-05	Up
										b1_mur4	0.636499	10.689	8.81077	0.00607818	0.0461753	Up			l1md_f3	2.60321	10.2257	40.7359	6.6084e-07	8.5864e-05	Up
										l1mc3	0.883148	7.91869	8.79479	0.00611865	0.0461753	Up			rltr31d_mm	2.18563	8.33254	40.1557	7.4602e-07	8.5864e-05	Up
										rltr8	1.38556	2.75272	8.77824	0.00616626	0.0461753	Up			l1md_t	1.75336	11.942	39.8971	7.8772e-07	8.5864e-05	Up
										mirb	0.650351	10.5644	8.76634	0.0061914	0.0461753	Up			rmer17d2	3.02961	5.62604	39.3657	8.8163e-07	8.5864e-05	Up
										mer45a	1.30216	4.32193	8.76112	0.00620534	0.0461753	Up			rltr20a	3.50114	3.88586	39.2862	8.991e-07	8.5864e-05	Up
										mer5b	0.794069	7.40424	8.72119	0.00630877	0.0461753	Up			etnerv2-int	2.70227	5.04814	37.1377	1.4273e-06	0.00011117	Up
										rltr6b_mm	1.46769	3.34688	8.72031	0.00631356	0.0461753	Up			l1md_f2	2.25	12.1869	36.7955	1.5387e-06	0.00011117	Up
										rltr1b-int	0.896105	5.89134	8.71766	0.00631812	0.0461753	Up			ltris4b	3.76984	4.67061	36.5395	1.6303e-06	0.00011117	Up
										iap1-mm_i-int	1.39907	4.0872	8.70628	0.00634882	0.0461753	Up			mer70a	5.05152	1.70987	36.0652	1.6373e-06	0.00011117	Up
										ucon21	4.14933	-1.77194	8.54242	0.00640499	0.0461753	Up			iapltr3-int	2.40633	5.49491	36.4836	1.6491e-06	0.00011117	Up
										mer92c	2.726	-0.833764	8.38622	0.00641776	0.0461753	Up			rmer17a	2.45118	6.10587	36.1119	1.7915e-06	0.00011406	Up
										id4	-3.37384	0.233682	8.39325	0.006466	0.0461753	Down			lx2b	2.67507	7.86682	35.5877	2.0152e-06	0.00012155	Up
										mer2b	0.963197	5.42534	8.65188	0.00649384	0.0461753	Up			rltr3_mm	2.51193	3.12531	34.9865	2.3209e-06	0.0001228	Up
										mteb	0.814373	7.91646	8.63948	0.00652739	0.0461753	Up			lx2	2.52247	9.51409	34.8641	2.3749e-06	0.0001228	Up
										ltr85c	2.15925	1.70853	8.63612	0.00656839	0.0461802	Up			iapltr4	2.31468	3.37315	34.8458	2.3917e-06	0.0001228	Up
										orr1e	0.884847	9.17372	8.57076	0.00671767	0.0469418	Up			lx2a	2.90741	5.63202	34.7026	2.4645e-06	0.0001228	Up
										lx	1.04383	9.94329	8.51119	0.00688744	0.0478364	Up			lx3a	2.98228	8.18436	34.3486	2.6728e-06	0.00012763	Up
										rltr13c2	1.04738	4.69449	8.47649	0.00698889	0.0482486	Up			bglii	2.75694	6.45043	33.9407	2.937e-06	0.00013463	Up
										rmer13a1	0.884335	5.9059	8.43548	0.00711008	0.0487913	Up			lx3_mus	2.34416	8.97445	33.5574	3.2108e-06	0.00014152	Up
										mlt1f2	1.05966	5.48113	8.38767	0.00725473	0.0494876	Up			lx3c	2.50594	7.89913	33.323	3.3917e-06	0.00014221	Up
																			lx2b2	2.80162	8.48324	33.1907	3.4986e-06	0.00014221	Up
										WT MA vs YOUNG									ervb4_3-ltr_mm	5.7352	-0.139364	29.2892	3.5986e-06	0.00014221	Up
										gene	logFC	logCPM	F	PValue	FDR	dirFC1.5			ltr16a1	2.5226	3.82514	32.7999	3.8414e-06	0.00014651	Up
										id4	-5.17501	0.233682	30.6504	3.1916e-06	0.00365758	Down			impb_01	1.3532	10.2105	32.6621	3.9632e-06	0.00014651	Up
																			rltr45	3.30028	4.61022	32.444	4.178e-06	0.00014962	Up
																			fordprefect	3.94945	2.7304	32.2073	4.4699e-06	0.00015446	Up
																			lx5	2.53288	9.22437	32.0524	4.5827e-06	0.00015446	Up
																			lx	2.06959	9.94329	31.6089	5.0983e-06	0.00016693	Up
																			lx4a	2.49879	8.51177	31.1742	5.6646e-06	0.00017277	Up
																			l1_mus1	2.06845	10.456	31.1164	5.7447e-06	0.00017277	Up
																			gsat_mm	3.47461	10.6158	37.9501	5.8902e-06	0.00017277	Up
																			rltr6-int	2.65541	6.59711	30.9362	6.0029e-06	0.00017277	Up
																			rltr13b1	3.42342	4.85059	30.9199	6.0304e-06	0.00017277	Up
																			ervb4_1-i_mm-int	3.78858	3.31272	30.7481	6.3512e-06	0.00017679	Up
																			rltr16	2.22084	5.45402	30.6249	6.4792e-06	0.00017679	Up
																			lx5c	2.25779	9.04381	30.4469	6.7684e-06	0.00018038	Up
																			ervb4_2-i_mm-int	3.12084	4.26158	30.2506	7.1129e-06	0.00018526	Up
																			rltr1b	2.89572	5.08486	30.0428	7.4819e-06	0.00018713	Up
																			mtb_mm-int	2.47925	5.52348	29.8493	7.8493e-06	0.00018713	Up
																			rltr10	1.96494	6.95731	29.8345	7.8775e-06	0.00018713	Up
																			rltr44c	3.34862	3.48749	29.7206	8.1361e-06	0.00018713	Up
																			rmer17c	1.58067	7.956	29.6631	8.2216e-06	0.00018713	Up
																			mmvl30-int	1.56821	7.70628	29.6095	8.3324e-06	0.00018713	Up
																			mt2a	2.06424	7.42253	29.5497	8.4582e-06	0.00018713	Up
																			l1_mur3	1.79098	10.0638	29.5342	8.4911e-06	0.00018713	Up
																			lx2a1	2.93779	6.15599	29.3915	8.8013e-06	0.00019031	Up
																			lx3b	2.49257	7.58813	29.2786	9.054e-06	0.00019215	Up
																			mltr31a_mm	2.81413	3.19867	28.288	1.1688e-05	0.00024354	Up
																			lx8	1.85134	10.6654	27.9768	1.2614e-05	0.00024904	Up
																			rltr10-int	1.7979	7.04141	27.9536	1.269e-05	0.00024904	Up
																			lx5b	2.5271	8.04964	27.8865	1.2912e-05	0.00024904	Up
																			rmer17c-int	1.87727	5.54494	27.7714	1.3303e-05	0.00024904	Up
																			rltr9e	2.79585	4.15669	27.7356	1.3437e-05	0.00024904	Up
																			rmer6c	1.89003	7.8413	27.7257	1.3461e-05	0.00024904	Up
																			l1_mus4	2.04781	9.11993	27.722	1.3473e-05	0.00024904	Up
																			ervb3_1-i_mm-int	5.13301	1.75571	27.416	1.371e-05	0.0002494	Up
																			bglii_mus	2.74062	4.1611	27.5365	1.4152e-05	0.00025341	Up
																			rltr51a_mm	1.99451	6.22256	27.3178	1.4968e-05	0.00025654	Up
																			rltr21	1.8742	5.75797	27.2521	1.5227e-05	0.00025654	Up
																			rltr9d	2.23865	4.04904	27.2503	1.5245e-05	0.00025654	Up
																			rltr22_mur	2.42817	6.13813	27.1262	1.5738e-05	0.00025654	Up
																			rmer1a	1.81278	7.85119	27.11	1.5804e-05	0.00025654	Up
																			rltr44d	3.18232	1.49316	27.0876	1.6258e-05	0.00025654	Up
																			l1_mus2	2.0659	9.83248	26.9967	1.628e-05	0.00025654	Up
																			rltr34b_mm	2.1363	4.31466	26.9774	1.6371e-05	0.00025654	Up
																			lx6	2.26735	9.16729	26.9552	1.6459e-05	0.00025654	Up
																			lx4b	2.37723	7.40933	26.9307	1.6565e-05	0.00025654	Up
																			rltr11a2	1.89595	6.93214	26.6826	1.7686e-05	0.00027024	Up
																			lx8b	1.84114	9.56355	26.4396	1.8862e-05	0.00028442	Up
																			rmer19c	2.26072	5.79251	26.3756	1.9187e-05	0.00028525	Up
																			rltr45-int	2.44595	4.67622	26.3323	1.9415e-05	0.00028525	Up
																			mlt1f2	1.90652	5.48113	26.1911	2.0154e-05	0.00028873	Up
																			mltr31fa_mm	2.27967	4.39511	26.1739	2.0255e-05	0.00028873	Up
																			ervb5_1-i_mm-int	3.57959	2.49505	26.2058	2.0408e-05	0.00028873	Up
																			rltr10a	2.89857	5.32847	25.8595	2.2027e-05	0.00030651	Up
																			mmtv-int	2.80654	5.17863	25.7985	2.2393e-05	0.00030651	Up
																			lx7	1.82648	10.1779	25.7605	2.2618e-05	0.00030651	Up
																			l1_mur2	1.97142	9.30108	25.7414	2.2734e-05	0.00030651	Up
																			rltr9f	3.48899	2.2437	25.6743	2.3538e-05	0.00031072	Up
																			rltr26_mus	2.18604	5.36698	25.6051	2.3588e-05	0.00031072	Up
																			lx9	1.59457	10.6467	25.4316	2.4719e-05	0.00031308	Up
																			myserv16_i-int	1.96858	5.72451	25.4269	2.4752e-05	0.00031308	Up
																			rmer19b2	2.20967	5.47422	25.4206	2.4795e-05	0.00031308	Up
																			rltr13c2	1.84956	4.69449	25.3983	2.4949e-05	0.00031308	Up
																			l1_mus3	1.7754	11.0804	25.3702	2.5134e-05	0.00031308	Up
																			iapltr2a2_mm	2.2535	4.03766	25.3142	2.5535e-05	0.00031364	Up
																			rltr13d5	3.61377	3.66093	25.299	2.5726e-05	0.00031364	Up
																			rmer20c_mm	2.2627	5.32819	25.1226	2.6888e-05	0.00032399	Up
																			ervb4_1b-ltr_mm	2.55648	3.91018	25.0709	2.7292e-05	0.00032399	Up
																			rltr20b3	2.39529	5.08226	25.0504	2.7424e-05	0.00032399	Up
																			rltr30e_mm	3.00637	2.97184	24.9021	2.8709e-05	0.00033571	Up
																			rmer13b	2.11788	6.2262	24.7017	3.0169e-05	0.00034728	Up
																			rltr31b_mm	2.36681	3.70058	24.6465	3.0665e-05	0.00034728	Up
																			ltris6	5.07042	1.34064	23.9642	3.1128e-05	0.00034728	Up
																			ltr82b	4.14067	1.65028	24.443	3.1374e-05	0.00034728	Up
																			rltr11a	1.94458	6.89827	24.5557	3.1406e-05	0.00034728	Up
																			rmer1b	1.58925	8.505	24.5299	3.163e-05	0.00034728	Up
																			rmer6d	1.71891	6.61613	24.5084	3.1819e-05	0.00034728	Up
																			rltr1f_mm	7.47478	-0.43437	23.4939	3.274e-05	0.00035396	Up
																			rltr11c_mm	2.00299	5.28095	24.3346	3.3389e-05	0.0003576	Up
																			murrs-int	2.04111	5.40158	24.2918	3.3787e-05	0.00035852	Up
																			l1md1	1.63643	6.06637	24.2014	3.4643e-05	0.00036423	Up
																			murrs4-int	2.69367	5.66279	24.1137	3.5501e-05	0.00036985	Up
																			rltr10d	3.41139	3.22941	24.0916	3.5903e-05	0.00037068	Up
																			rmer1c	1.44279	7.25921	24.0041	3.6597e-05	0.00037447	Up
																			iapey2_ltr	2.45542	3.77673	23.9582	3.7117e-05	0.00037605	Up
																			l1_mur1	1.9009	7.98586	23.8809	3.7878e-05	0.00037605	Up
																			rltr12b	2.11721	5.31286	23.8702	3.7996e-05	0.00037605	Up
																			rmer19a	1.76971	5.84033	23.8636	3.8065e-05	0.00037605	Up
																			l1md_f	2.16488	8.12031	23.8077	3.8662e-05	0.00037869	Up
																			rltr20c1_mm	1.3195	7.45391	23.748	3.9315e-05	0.00037888	Up
																			orr1a3	2.02984	6.95569	23.7455	3.9342e-05	0.00037888	Up
																			rmer2	1.82619	6.1825	23.6661	4.023e-05	0.00038419	Up
																			iapltr4_i	4.13225	2.6723	23.6716	4.0628e-05	0.0003848	Up
																			rltr26	2.16302	3.85386	23.5768	4.1285e-05	0.00038781	Up
																			mer74c	4.61623	0.283541	22.7518	4.1646e-05	0.00038802	Up
																			rltr20b2	2.14995	5.20373	23.4133	4.3202e-05	0.00039927	Up
																			mlt1e	2.18055	4.09992	23.3575	4.3921e-05	0.00039975	Up
																			merv1_i-int	1.73767	6.29006	23.3521	4.3951e-05	0.00039975	Up
																			rmer10b	1.51301	6.62831	23.2504	4.5234e-05	0.00040818	Up
																			rltr41	2.02707	4.37198	23.1789	4.6175e-05	0.00041341	Up
																			rltr40	1.31282	6.84782	22.82	5.1129e-05	0.00045422	Up
																			rmer17b	1.77775	7.00175	22.7362	5.2369e-05	0.00046165	Up
																			mteb	1.33144	7.91646	22.629	5.4004e-05	0.00047243	Up
																			rmer17c2	1.50847	6.51972	22.5869	5.4662e-05	0.0004732	Up
																			rltr20b5_mm	2.38013	5.13572	22.5711	5.4918e-05	0.0004732	Up
																			l1m6	1.86434	3.53864	22.1774	6.1592e-05	0.00052478	Up
																			l1md_a	1.77243	10.6282	22.1606	6.1819e-05	0.00052478	Up
																			rmer16c	3.3177	1.40088	22.1341	6.2698e-05	0.0005258	Up
																			rltr9a	2.0138	3.94158	22.1052	6.2857e-05	0.0005258	Up
																			rsine1	0.816513	12.576	21.99	6.496e-05	0.00053932	Up
																			ltr33	1.69537	5.09901	21.9664	6.5414e-05	0.00053932	Up
																			rltr14	1.91995	5.02952	21.8535	6.7606e-05	0.0005534	Up
																			rmer15-int	1.7133	6.74921	21.7857	6.895e-05	0.0005604	Up
																			rltr13e	2.26112	3.53711	21.7178	7.0427e-05	0.00056598	Up
																			iap1-mm_ltr	2.90657	2.58607	21.7194	7.075e-05	0.00056598	Up
																			l1mcc	2.01761	3.1869	21.6879	7.1118e-05	0.00056598	Up
																			mlt2b1	1.87553	4.63466	21.6489	7.1782e-05	0.00056732	Up
																			rltr44b	3.37901	2.27734	21.6434	7.2671e-05	0.00057042	Up
																			rltr50b	3.92996	2.4843	21.6108	7.3543e-05	0.0005706	Up
																			rltr12a	1.56957	4.73596	21.5593	7.3691e-05	0.0005706	Up
																			ltr91	7.54978	-0.0568755	21.4782	7.6486e-05	0.00058828	Up
																			mmervk9c_i-int	2.1292	5.09445	21.3108	7.9284e-05	0.00060573	Up
																			bglii_b2	1.88541	4.31541	21.2147	8.1586e-05	0.00061919	Up
																			rmer13a2	1.92066	5.62337	21.1597	8.2905e-05	0.00062459	Up
																			ltr53	3.3529	1.52001	21.1992	8.3388e-05	0.00062459	Up
																			iapltr1a_mm	1.79339	4.77433	21.0779	8.4948e-05	0.00063215	Up
																			rltr9a3	2.3272	3.77965	20.9111	8.9333e-05	0.00066049	Up
																			rltr10d2	3.54527	2.75756	20.9125	9.027e-05	0.00066314	Up
																			rmer20b	2.05661	5.44807	20.8216	9.1678e-05	0.00066919	Up
																			orr1e	1.39142	9.17372	20.7371	9.4015e-05	0.00068191	Up
																			ervb7_1-ltr_mm	1.7999	3.76715	20.6659	9.6109e-05	0.00069271	Up
																			mamgypltr3	3.86766	0.881345	20.4565	9.7445e-05	0.00069519	Up
																			rltr20a4	1.34064	8.29496	20.6099	9.7666e-05	0.00069519	Up
																			mmervk10d3_ltr	2.88668	1.73549	20.588	9.9808e-05	0.00070605	Up
																			rltr4_mm	1.26439	7.10673	20.3497	0.00010562	0.00074095	Up
																			rltr13d6	2.48892	3.8998	20.3381	0.00010607	0.00074095	Up
																			lx10	1.65581	8.03747	20.311	0.00010686	0.00074095	Up
																			orr1b1	1.40794	8.51219	20.2967	0.00010733	0.00074095	Up
																			l1mc3	1.35435	7.91869	20.2745	0.00010805	0.00074147	Up
																			rltr31_mur	1.91956	3.98755	20.2407	0.00010922	0.00074501	Up
																			mlt2b4	2.01679	4.47836	20.2164	0.00010999	0.00074585	Up
																			rmer17d	2.20782	5.25344	20.1548	0.00011205	0.00075404	Up
																			rltr13d2	3.07666	3.15809	20.1374	0.00011308	0.00075404	Up
																			orr1b2	1.48031	7.51493	20.1211	0.00011319	0.00075404	Up
																			mervk26-int	2.19853	5.08076	20.1028	0.00011383	0.00075404	Up
																			ervb2_1-i_mm-int	3.13017	1.74195	20.0086	0.00011811	0.00077791	Up
																			ervb4_1b-i_mm-int	2.67582	4.00684	19.8321	0.0001237	0.00080691	Up
																			bglii_b	1.8524	5.52423	19.8236	0.00012392	0.00080691	Up
																			mmervk10c-int	1.70645	6.78247	19.792	0.00012512	0.00081007	Up
																			l1vl1	1.66129	6.96486	19.7345	0.00012734	0.00081983	Up
																			rmer17a2	1.79588	6.20324	19.6311	0.00013144	0.0008415	Up
																			rltr16b_mm	2.00274	4.43335	19.5782	0.00013362	0.00085072	Up
																			mlt2e	3.94482	0.822769	18.5856	0.00013521	0.00085502	Up
																			rltr12e	1.57553	4.53297	19.5257	0.00013579	0.00085502	Up
																			etnerv-int	1.63333	6.0373	19.4235	0.0001401	0.00087317	Up
																			orr1f	1.37935	9.00513	19.4213	0.00014019	0.00087317	Up
																			rltr10f	3.43919	2.68614	19.3385	0.00014479	0.00089694	Up
																			mtea	1.40239	8.84927	18.9991	0.00015978	0.00098447	Up
																			orsl-2b	2.40796	2.63457	18.9737	0.00016171	0.000991	Up
																			b1_mm	1.09893	9.93849	18.7939	0.00017035	0.00103839	Up
																			orr1d1-int	1.40208	6.3219	18.63	0.00017933	0.00108621	Up
																			orr1d1	1.21437	9.13727	18.6165	0.00018009	0.00108621	Up
																			rltr20b4_mm	2.21034	4.02292	18.5937	0.00018147	0.00108884	Up
																			rltr26c_mm	2.22151	3.15397	18.5679	0.00018318	0.00109014	Up
																			mlt1i-int	4.13446	0.764725	18.0849	0.00018359	0.00109014	Up
																			orr1a4	1.49478	7.44189	18.5055	0.00018649	0.00110164	Up
																			rltr19-int	1.2737	5.91088	18.479	0.00018806	0.0011052	Up
																			rltr44-int	1.90897	4.00721	18.4467	0.00019006	0.00111129	Up
																			mlt1a0	1.36514	7.81754	18.2767	0.00020046	0.00116462	Up
																			roderv21-int	2.03336	5.68737	18.265	0.00020122	0.00116462	Up
																			mulv-int	1.5911	7.5354	18.2385	0.0002029	0.00116847	Up
																			l1mc1	1.18482	7.54288	18.2004	0.00020537	0.00117215	Up
																			l1vl2	1.32123	9.00557	18.1971	0.00020559	0.00117215	Up
																			iapey3c_ltr	2.76913	1.9287	18.2014	0.00020785	0.00117916	Up
																			rmer15	1.42515	8.2346	18.1454	0.00020898	0.00117978	Up
																			orr1a2	1.23246	8.33538	18.0383	0.00021623	0.00121469	Up
																			merv1_ltr	2.18198	2.87164	17.9628	0.00022203	0.00124123	Up
																			rltr19a	3.80206	0.400475	17.5363	0.0002259	0.00125668	Up
																			mlt1e3	1.89834	4.49752	17.8297	0.00023117	0.00127982	Up
																			ltr16c	1.76208	4.89835	17.7632	0.00023612	0.00130093	Up
																			l1med	1.22671	7.33152	17.7195	0.00023943	0.00131064	Up
																			l1_mm	1.52654	7.92574	17.7063	0.00024045	0.00131064	Up
																			rltr31b2	1.84815	5.24806	17.6868	0.00024197	0.00131064	Up
																			rltr13c1	2.51872	2.8444	17.6945	0.00024246	0.00131064	Up
																			rltr17	1.79562	6.29952	17.6027	0.00024859	0.00133751	Up
																			eulor5b	5.25667	-2.00686	16.7535	0.00025696	0.00137524	Up
																			rltr20d	1.84396	4.77441	17.4878	0.00025801	0.00137524	Up
																			rltr20a1	4.08819	1.6803	17.4414	0.00025965	0.00137759	Up
																			l1m4b	1.30265	6.32885	17.4185	0.00026381	0.00138951	Up
																			mteb-int	1.76948	4.38284	17.4132	0.00026432	0.00138951	Up
																			rltr12d	1.5499	4.33683	17.3971	0.00026571	0.00139041	Up
																			rmer16_mm	2.0524	2.97637	17.3867	0.00026716	0.00139164	Up
																			rltr15	1.344	6.66255	17.2495	0.00027866	0.00144498	Up
																			b1_mus1	0.957195	11.3953	17.2244	0.00028094	0.00144706	Up
																			rltr13d3a1	1.62657	4.28528	17.203	0.00028298	0.00144706	Up
																			rmer5	1.50293	7.05443	17.1959	0.00028355	0.00144706	Up
																			rltr10b2	1.89072	3.85973	17.1913	0.00028411	0.00144706	Up
																			mlt1h	1.61914	5.08371	17.1283	0.00028988	0.00146992	Up
																			rltr4_mm-int	1.09909	9.47566	17.0673	0.00029568	0.00149271	Up
																			l1ma4	1.20844	8.08687	17.0018	0.00030207	0.0015183	Up
																			rltr1b-int	1.25421	5.89134	16.9006	0.00031225	0.00156259	Up
																			mltr14	1.58836	7.38099	16.8766	0.0003147	0.00156804	Up
																			mlt1j1	1.80435	3.90393	16.8448	0.00031813	0.00157828	Up
																			rmer6a	1.02373	8.67702	16.8185	0.00032075	0.00158438	Up
																			rltr20a3_mm	1.92148	4.95084	16.8007	0.00032267	0.00158702	Up
																			rltr31m	2.71794	3.18701	16.7863	0.00032489	0.00159112	Up
																			mte-int	1.20399	7.28263	16.736	0.00032957	0.00160154	Up
																			l1mda	1.20747	6.99597	16.7337	0.00032981	0.00160154	Up
																			l1mb1	1.43881	6.18804	16.7178	0.00033154	0.00160316	Up
																			rltr31_mm	1.70804	3.38474	16.6929	0.00033456	0.00161095	Up
																			mltr11b	1.52688	6.25328	16.644	0.0003397	0.00162886	Up
																			mushal1	1.3874	7.21789	16.5617	0.00034905	0.0016622	Up
																			orr1c1	1.4589	7.3271	16.5573	0.00034956	0.0016622	Up
																			l1m3	1.0308	7.94656	16.509	0.00035519	0.001682	Up
																			l1vl4	1.60574	8.85753	16.4893	0.00035751	0.00168603	Up
																			ltris_mus	1.48076	4.4676	16.3694	0.00037205	0.00174744	Up
																			ltr16b	2.03961	2.66678	16.3619	0.00037401	0.0017493	Up
																			rmer4b	1.11672	7.71439	16.3411	0.0003755	0.0017493	Up
																			orr1d2	1.16467	8.3798	16.299	0.0003808	0.00176677	Up
																			mer76	2.64206	2.21695	16.261	0.00038913	0.00179816	Up
																			orr1c2	1.17168	8.23797	16.1872	0.00039524	0.00181904	Up
																			ltr85b	3.53754	1.10711	16.0097	0.00039881	0.00182816	Up
																			mte2b	1.20972	8.57687	16.1341	0.0004023	0.00183678	Up
																			rltr18	1.56437	4.27688	16.0858	0.00040895	0.00185976	Up
																			mlt1g3	1.78878	4.62511	16.0567	0.00041291	0.00187035	Up
																			l1m3a	3.83281	0.884592	15.9254	0.00042096	0.00188747	Up
																			rmer3d-int	1.59427	5.51408	15.9827	0.00042322	0.00188747	Up
																			rmer13a	1.61226	5.5101	15.9823	0.00042328	0.00188747	Up
																			l1me5	3.39086	1.74689	16.007	0.00042328	0.00188747	Up
																			orr1a1	1.31517	6.5356	15.887	0.00043702	0.00194117	Up
																			mer110	5.14775	-0.0028755	14.8831	0.00044552	0.00197129	Up
																			rltr12bd_mm	1.64737	4.79795	15.782	0.00045278	0.00199573	Up
																			rltr20a2b_mm	1.65261	4.37546	15.754	0.0004571	0.00200395	Up
																			rltr34c_mm	2.04521	4.26378	15.7475	0.00045815	0.00200395	Up
																			rltr14-int	1.30317	5.77583	15.7297	0.0004608	0.00200788	Up
																			rmer16-int	1.71512	5.45654	15.692	0.00046672	0.0020187	Up
																			rltr9a3a	2.97786	1.53345	15.6657	0.0004668	0.0020187	Up
																			rltr13c3	2.63414	3.44781	15.6771	0.00046956	0.00202301	Up
																			mlt1a1-int	2.85591	1.39759	15.6413	0.00047381	0.00202927	Up
																			mltr31c_mm	2.1135	3.2938	15.6417	0.00047528	0.00202927	Up
																			l1mc4	0.911574	7.93653	15.6315	0.00047633	0.00202927	Up
																			rltr20b3a_mm	1.95973	4.63084	15.6017	0.00048123	0.00203584	Up
																			l1ma5	1.24636	7.30359	15.6	0.00048142	0.00203584	Up
																			rltr1a2_mm	1.95438	3.78179	15.5363	0.00049219	0.00207371	Up
																			kanga1b	2.36417	2.02415	15.537	0.00049505	0.00207812	Up
																			ltr67b	1.56045	3.88787	15.4354	0.00050927	0.00213001	Up
																			l1_rod	1.28777	8.43613	15.381	0.00051859	0.00216111	Up
																			l1m8	1.58319	3.25181	15.2831	0.00053708	0.00223004	Up
																			rmer6b	1.07778	6.27443	15.2116	0.00054945	0.00227316	Up
																			ltris2	1.87915	4.81373	15.1906	0.00055347	0.00228155	Up
																			rltr12f	3.39212	0.0740682	14.5041	0.00055908	0.00229642	Up
																			rmer19b	1.05084	8.22476	15.0702	0.00057672	0.00236044	Up
																			rltr6b_mm	1.97563	3.34688	15.0436	0.00058251	0.00236904	Up
																			ltr10_rn	2.1819	4.02239	15.0346	0.00058404	0.00236904	Up
																			mlt1c	1.36477	7.83932	15.028	0.00058515	0.00236904	Up
																			mlt1h2	1.92999	3.97668	15.0192	0.00058709	0.00236904	Up
																			mlt1b	1.30769	7.86054	14.9893	0.00059298	0.00238441	Up
																			rltr13b4	2.47659	3.18664	14.9706	0.00059756	0.00238604	Up
																			b4	0.81436	11.5338	14.9606	0.00059886	0.00238604	Up
																			rltr27	2.03707	3.49028	14.9591	0.00059963	0.00238604	Up
																			mtd	0.919685	10.6785	14.9215	0.00060699	0.00240696	Up
																			erv3-16a3_i-int	2.04838	3.65238	14.9087	0.00061003	0.00241067	Up
																			iap1-mm_i-int	1.83369	4.0872	14.8909	0.00061357	0.00241634	Up
																			rltr6_mm	1.3662	4.47133	14.8537	0.00062144	0.00243895	Up
																			mer77	2.3713	3.01384	14.8083	0.00063233	0.00247322	Up
																			ltr78b	1.82725	3.4631	14.7931	0.00063496	0.00247505	Up
																			ltr78	1.94204	3.94777	14.7796	0.00063767	0.00247717	Up
																			mmervk9e_i-int	1.83037	5.58732	14.7027	0.00065469	0.00252947	Up
																			rltr18b	1.43478	4.99242	14.6991	0.00065554	0.00252947	Up
																			orr1c1-int	1.21658	5.36096	14.6787	0.00066016	0.00253356	Up
																			rmer20a	1.60714	5.09652	14.675	0.00066103	0.00253356	Up
																			mlt1k	1.58553	5.55192	14.5962	0.00067936	0.00259515	Up
																			rmer12	1.20089	6.36037	14.5814	0.00068283	0.00259975	Up
																			l1mc2	1.12367	6.12392	14.5041	0.00070146	0.00266185	Up
																			rltr23	1.76121	4.94389	14.4796	0.00070751	0.00267594	Up
																			herv16-int	3.28496	2.23158	14.4174	0.00072848	0.00274616	Up
																			mer67a	3.79441	1.40444	14.3133	0.00073549	0.00276352	Up
																			b2_mm1a	0.788607	9.18285	14.3299	0.00074545	0.00279178	Up
																			mt-int	1.80618	4.12896	14.3143	0.00074978	0.00279884	Up
																			mlt1d	1.12429	8.06737	14.2258	0.00077316	0.00287677	Up
																			mer45a	1.66306	4.32193	14.2057	0.00077879	0.00288611	Up
																			l1md_gf	1.60598	6.78529	14.1982	0.00078071	0.00288611	Up
																			ltris_mm	2.03723	4.18416	14.0935	0.00081025	0.00298568	Up
																			l1mb3	0.943731	7.91446	14.0686	0.00081714	0.00300144	Up
																			mlt1f	1.54293	5.146	14.0588	0.00082002	0.00300237	Up
																			ltr40a	1.76581	3.78908	14.0383	0.00082621	0.00301542	Up
																			bglii_mur	1.90906	4.66608	14.0017	0.00083676	0.0030442	Up
																			rltr20c2_mm	1.1228	6.64144	13.9747	0.00084469	0.00306335	Up
																			mervl-int	0.817355	8.64403	13.9519	0.00085153	0.0030784	Up
																			rltr25b	1.03948	6.45784	13.9151	0.0008627	0.00310897	Up
																			orr1e-int	1.10203	6.13614	13.8996	0.00086747	0.00311635	Up
																			zaphod	1.94597	3.32754	13.8059	0.00089758	0.00321447	Up
																			b1_mus2	0.831818	11.0379	13.7764	0.00090621	0.00323524	Up
																			mlt2b3	1.65432	4.49094	13.7292	0.00092168	0.00328027	Up
																			l1ma8	1.21132	6.87172	13.6079	0.00096229	0.0034142	Up
																			mlt1g	1.76414	4.07174	13.5424	0.00098535	0.00347644	Up
																			mlt1a1	1.28601	7.18683	13.5401	0.0009859	0.00347644	Up
																			iapltr2b	2.07149	3.92465	13.5202	0.00099325	0.00349161	Up
																			orr1b2-int	1.62277	5.14533	13.4937	0.00100249	0.00350767	Up
																			(cattc)n	4.85627	5.42421	16.2766	0.00100487	0.00350767	Up
																			mte2a	0.909316	8.89122	13.481	0.001007	0.00350767	Up
																			mtc-int	0.988698	7.40248	13.4706	0.00101078	0.00351015	Up
																			l1me2z	1.10787	5.49658	13.45	0.00101831	0.00352563	Up
																			orr1d2-int	1.36128	5.16286	13.3629	0.00105069	0.00361666	Up
																			mta_mm	0.949032	8.73401	13.3595	0.0010519	0.00361666	Up
																			rltr20a2	1.68341	3.32902	13.2997	0.0010757	0.00367986	Up
																			rltr13d4	2.38012	2.63637	13.2905	0.00108395	0.00369705	Up
																			mmergln_ltr	1.56896	2.98799	13.2405	0.00110009	0.00374094	Up
																			srv_mm-int	2.22501	3.23665	13.2202	0.00110879	0.00375108	Up
																			rltr19	1.68472	3.74149	13.2124	0.00110961	0.00375108	Up
																			rltr16c_mm	2.15684	3.39241	13.1596	0.00113152	0.00381227	Up
																			rltretn_mm	1.23803	5.27672	13.1504	0.00113437	0.00381227	Up
																			mt2c_mm	1.30274	6.23089	13.1309	0.00114238	0.00382798	Up
																			rmer16b3	2.654	-0.351433	12.7894	0.00114739	0.00383355	Up
																			mtb_mm	1.19343	6.95752	13.0885	0.00116004	0.00386283	Up
																			eulor10	4.18066	-0.125335	12.6893	0.00116289	0.00386283	Up
																			rmer6-int	1.63666	4.1506	13.0708	0.00116772	0.00386766	Up
																			rltr11d	1.4056	4.67307	13.0373	0.00118188	0.00390328	Up
																			rltr13g	1.30878	4.14397	13.0207	0.00118916	0.00391603	Up
																			rmer16	1.66725	2.93596	12.9904	0.00120355	0.00395207	Up
																			rltr30c_mm	2.67621	1.5153	12.9677	0.00121453	0.00397673	Up
																			mtea-int	1.23121	5.72331	12.922	0.00123242	0.00402379	Up
																			mt2b1	1.0865	7.28152	12.9038	0.00124057	0.00403891	Up
																			mltr11a	1.19672	6.31664	12.8609	0.00126013	0.00409097	Up
																			mltr25a	1.23952	6.09562	12.8474	0.00126635	0.00409955	Up
																			rltr1	2.40349	-1.02842	11.995	0.00128221	0.00413353	Up
																			rltr20b1	1.66216	5.14605	12.8095	0.00128406	0.00413353	Up
																			l1meg	0.855111	7.52811	12.792	0.00129222	0.00414814	Up
																			rltr25a	1.30056	5.32394	12.6508	0.00136088	0.00433983	Up
																			ervb7_4-ltr_mm	2.75331	1.59218	12.6696	0.0013627	0.00433983	Up
																			mltr73	1.74285	3.38011	12.6481	0.0013633	0.00433983	Up
																			orr1a2-int	0.921938	7.56408	12.6351	0.00136873	0.00434507	Up
																			mlt1e2	1.38926	5.7339	12.6236	0.00137456	0.00435149	Up
																			b4a	0.671545	12.5207	12.5922	0.00139047	0.00438854	Up
																			rltr51b_mm	1.87508	4.04475	12.586	0.00139392	0.00438854	Up
																			l1me3a	1.21566	5.92797	12.5724	0.00140067	0.00439771	Up
																			l1ma9	1.1343	7.27566	12.5447	0.00141495	0.00443043	Up
																			rltr30b_mm	1.86397	2.94696	12.5095	0.00143518	0.00448153	Up
																			mtc	0.916711	9.58974	12.4699	0.00145451	0.00452954	Up
																			ltr31	2.76115	1.40511	12.4428	0.00147686	0.00458046	Up
																			rltr10c	1.46177	5.73178	12.425	0.00147886	0.00458046	Up
																			rmer16a3	2.64794	1.37646	12.41	0.00149972	0.00463255	Up
																			l1m2	1.06925	9.03507	12.2531	0.00157604	0.00484538	Up
																			rltr53b_mm	2.00845	1.26866	12.2743	0.00157707	0.00484538	Up
																			rltr19d	3.40595	-0.907175	11.6091	0.00159306	0.00488142	Up
																			ltr80b	5.24965	-0.49776	11.9007	0.00161388	0.00493202	Up
																			iapez-int	0.802835	9.97354	12.1722	0.00162417	0.00495028	Up
																			mltr31f_mm	1.77167	4.3752	12.1183	0.00165735	0.00503798	Up
																			l1meg2	1.69338	2.46978	12.104	0.00166972	0.00505981	Up
																			mervl_2a-int	0.80449	7.87537	12.0922	0.00167336	0.00505981	Up
																			mlt1o	1.72031	3.07004	12.055	0.00169824	0.00512154	Up
																			rltr20c	1.45646	3.49678	11.9963	0.00173536	0.00521973	Up
																			rltr49	1.39199	3.69613	11.9695	0.00175247	0.00525742	Up
																			rltr17d_mm	1.42387	4.82062	11.9343	0.00177528	0.00531194	Up
																			mlt1h1	1.69596	4.10971	11.8918	0.00180403	0.00538389	Up
																			ervl-b4-int	1.3907	5.36243	11.7852	0.00187753	0.0055887	Up
																			mer57c2	1.97624	2.71768	11.7756	0.00188721	0.00560296	Up
																			rltr13d3	2.00509	3.52804	11.7632	0.00189395	0.00560845	Up
																			rltr12g	2.0397	3.67347	11.7387	0.00191161	0.00564613	Up
																			rltr26d_mm	1.78961	4.03757	11.7238	0.00192176	0.00566154	Up
																			mlt2b2	1.46068	4.33902	11.6501	0.00197588	0.00580604	Up
																			mlt1j-int	1.95663	3.11222	11.6436	0.00198217	0.00580962	Up
																			rltr12c	1.56092	3.44375	11.6167	0.00200178	0.00585215	Up
																			ltr85c	2.36658	1.70853	11.5717	0.00205045	0.00597917	Up
																			rltr9a3b	1.96438	2.12245	11.4805	0.0021145	0.0061503	Up
																			ltr37-int	2.7635	1.45855	11.4747	0.00212353	0.00615223	Up
																			rltr43c	2.38391	1.64399	11.4681	0.00212988	0.00615223	Up
																			ltr16e1	2.02581	3.24581	11.4466	0.00213578	0.00615223	Up
																			l1ma7	0.857928	6.91336	11.4436	0.00213664	0.00615223	Up
																			mamgypltr1c	3.0868	0.342537	11.2288	0.00217294	0.00624109	Up
																			ervb4_1c-ltr_mm	1.66785	3.12372	11.3519	0.00221429	0.00634394	Up
																			mer92d	2.90688	0.21652	11.2489	0.00224212	0.00640765	Up
																			l1m3de	1.54195	2.72938	11.3049	0.002256	0.00643129	Up
																			bglii_a	1.7265	3.61644	11.2833	0.00227231	0.0064617	Up
																			rmer4a	0.980267	6.91946	11.2746	0.00227891	0.00646443	Up
																			rltr6c_mm	2.06916	1.87013	11.2805	0.00228524	0.00646639	Up
																			l1me1	0.91719	7.55669	11.2283	0.00231964	0.00653425	Up
																			ucon19	3.29695	-0.747609	10.8189	0.00232256	0.00653425	Up
																			mer67b	2.90776	1.51512	11.2368	0.00232633	0.00653425	Up
																			mlt1a	1.08424	7.03431	11.1867	0.00235701	0.00659557	Up
																			l1ma6	0.997012	7.93172	11.1837	0.00235967	0.00659557	Up
																			mrltr33	1.35495	3.07533	11.1583	0.00238493	0.00664994	Up
																			rltr48a	1.49861	4.45357	11.1318	0.00240741	0.00669633	Up
																			l1mb2	0.923881	6.91909	11.1214	0.00241684	0.0067063	Up
																			ervb4_3-i_mm-int	2.00979	1.91849	11.1269	0.00242442	0.00670889	Up
																			b2_mm1t	0.824078	9.27481	11.1012	0.00243563	0.00670889	Up
																			l1mb8	0.813179	8.13108	11.0983	0.00243838	0.00670889	Up
																			mlt1j2	1.62169	4.21719	11.0957	0.00244119	0.00670889	Up
																			helitron1nb_mam	2.56274	1.10191	11.056	0.0024932	0.00683542	Up
																			mer31-int	2.89339	-0.428179	10.7323	0.00251691	0.00688395	Up
																			ricksha_b	8.55947	-1.7264	12.1923	0.0025448	0.00694366	Up
																			mlt2b5	1.7599	2.49378	10.9657	0.00256997	0.00699569	Up
																			l1mb5	0.875349	7.34794	10.9531	0.00257871	0.00700286	Up
																			ltr48b	2.05249	1.74125	10.8655	0.00268304	0.00726896	Up
																			pb1	0.743491	9.35053	10.8395	0.00269462	0.00728311	Up
																			mlt1l	1.33663	4.94855	10.8005	0.00273587	0.00736994	Up
																			mer52-int	1.91515	1.57527	10.7944	0.00273961	0.00736994	Up
																			rltr17b_mm	0.862067	8.89567	10.7359	0.0028053	0.00752898	Up
																			rltr41a2	1.771	3.51964	10.731	0.00281203	0.00752941	Up
																			zaphod2	1.11565	3.96575	10.4933	0.00308462	0.00824004	Up
																			synrep_mm	2.97313	7.45826	12.1908	0.00310746	0.00828173	Up
																			rltr13b2	1.54747	3.98474	10.4051	0.00319335	0.00849091	Up
																			rmer12c	0.968583	7.24	10.3855	0.00321744	0.00852761	Up
																			mer31a	1.91325	3.23111	10.3833	0.00322204	0.00852761	Up
																			ltr16e2	1.83539	3.2894	10.3201	0.00330313	0.0087221	Up
																			rltr42-int	1.18583	5.67309	10.2927	0.00333728	0.0087862	Up
																			rltr44a	1.93899	2.33002	10.2966	0.00334317	0.0087862	Up
																			mtd-int	0.92215	6.85173	10.2828	0.00335041	0.0087862	Up
																			l1mcb	1.43526	4.10247	10.2687	0.0033696	0.00881635	Up
																			iapey_ltr	2.20146	3.27764	10.2406	0.00340868	0.0088983	Up
																			orr1b1-int	0.975843	7.40155	10.2318	0.00341858	0.00890384	Up
																			l1m3c	1.49394	2.90384	10.1914	0.00347761	0.00903705	Up
																			mer113a	1.61129	2.57277	10.144	0.00354473	0.00919062	Up
																			mer21c	0.977573	5.98521	10.1215	0.00357126	0.00923853	Up
																			mlt1j	1.23115	5.80619	10.0831	0.00362614	0.00935936	Up
																			rltr19a2	2.40552	-0.251474	9.87546	0.00371534	0.00956806	Up
																			tigger10	1.00186	4.55792	9.99737	0.00375218	0.00964125	Up
																			b2_mm2	0.73228	11.1372	9.98964	0.00376349	0.0096477	Up
																			l1ma4a	0.92382	6.82048	9.98429	0.00377153	0.0096477	Up
																			tigger17c	1.24579	4.31735	9.95591	0.00381484	0.00973677	Up
																			arthur1b	1.46483	3.96986	9.9067	0.00389085	0.00990869	Up
																			mmetn-int	0.941687	6.69367	9.86495	0.00395568	0.0100515	Up
																			murvy-int	3.22023	4.64635	10.5636	0.0041398	0.010496	Up
																			rltr14_rn	1.59362	3.96925	9.74594	0.00414999	0.0104986	Up
																			mltr12	1.49863	4.68142	9.73602	0.00416588	0.0105093	Up
																			mlt1f1	1.43003	5.01566	9.73196	0.00417254	0.0105093	Up
																			ltr103b_mam	2.81959	0.0838787	9.43844	0.00438878	0.0110297	Up
																			mamgypltr1a	2.01102	1.84872	9.47257	0.00465012	0.0116609	Up
																			rltr34d_mm	1.4487	3.74769	9.36593	0.00483931	0.0121089	Up
																			iapey-int	3.50836	4.68185	10.1632	0.00502581	0.0125481	Up
																			rltr5_mm	2.76855	1.89918	9.27132	0.00504951	0.0125688	Up
																			rltr13a1	2.36222	2.26714	9.26494	0.00505603	0.0125688	Up
																			rltr46b	1.75144	1.56887	9.2574	0.00507671	0.0125929	Up
																			rltr53_mm	1.47903	3.50312	9.18463	0.00521165	0.0128997	Up
																			rltr13d1	1.35202	3.14058	9.17784	0.00522741	0.0129108	Up
																			orr1a4-int	0.8319	6.96103	9.16593	0.00525004	0.0129388	Up
																			murerv4_19-int	1.29282	4.72112	9.13318	0.00532129	0.0130863	Up
																			rltr10b	1.35354	3.51187	9.11445	0.00536365	0.0131622	Up
																			l1m3d	2.25343	1.92197	9.11213	0.00539313	0.0131873	Up
																			mer67c	1.70251	2.26996	9.10429	0.0053969	0.0131873	Up
																			l1mec	0.821314	7.52016	9.03582	0.00553826	0.0135039	Up
																			l1m	1.67783	3.02395	9.02474	0.00556995	0.0135523	Up
																			mamrep605	1.1593	4.0424	8.97033	0.00569059	0.0138166	Up
																			mer44b	0.857502	5.96512	8.90162	0.00585368	0.0141825	Up
																			mtb	1.01886	7.32898	8.89446	0.00587101	0.0141945	Up
																			mer102c	1.12276	4.05538	8.84016	0.00600524	0.0144884	Up
																			l1mc4a	0.782142	7.18795	8.80615	0.00608987	0.0146617	Up
																			l1md2	0.857414	7.10612	8.79648	0.00611436	0.0146898	Up
																			ltr80a	2.06318	1.18451	8.77341	0.00614039	0.0147206	Up
																			erv3-16a3_ltr	2.1361	2.06504	8.78769	0.00615286	0.0147206	Up
																			mamgypltr1d	2.25154	-0.0949333	8.69929	0.00618713	0.0147718	Up
																			l1mc	0.832453	7.27394	8.76018	0.00620726	0.014789	Up
																			ucon28b	2.68894	-0.0611393	8.57269	0.00628206	0.0149362	Up
																			mer91c	2.62187	-0.641754	8.46947	0.0064035	0.0151539	Up
																			l1m4	0.650983	9.04028	8.68282	0.00641042	0.0151539	Up
																			eulor1	2.08375	0.225268	8.62532	0.00641967	0.0151539	Up
																			mt2b2	0.911415	6.99049	8.67681	0.00642654	0.0151539	Up
																			charlie15b	1.67478	3.16612	8.66697	0.00645607	0.0151923	Up
																			mursat1	2.72296	3.56821	8.64192	0.00653753	0.0153525	Up
																			mt2b	0.74022	8.33955	8.62857	0.00655722	0.0153672	Up
																			b1_mur4	0.629449	10.689	8.61768	0.00658712	0.0154058	Up
																			orr1f-int	1.07566	3.59067	8.59582	0.00664926	0.0155195	Up
																			ervl-int	1.32033	4.39576	8.5779	0.00669808	0.0156016	Up
																			ervb2_1a-i_mm-int	1.22466	3.50842	8.55271	0.00677032	0.0157233	Up
																			ltris4	2.0206	1.11861	8.55964	0.00677775	0.0157233	Up
																			l2a	0.692643	9.6327	8.53154	0.00682894	0.01581	Up
																			mte2b-int	1.38122	4.68576	8.52646	0.00684384	0.0158126	Up
																			mer65d	2.69464	0.0550316	8.42591	0.00688903	0.015885	Up
																			mlt1h1-int	4.51152	-0.936857	8.18671	0.00712218	0.0163896	Up
																			orr1c2-int	0.973464	5.75587	8.39017	0.00724703	0.0166435	Up
																			l1mb7	0.65913	8.38018	8.36694	0.00731827	0.0167735	Up
																			l1m5	0.686457	9.1561	8.35026	0.00736994	0.0168457	Up
																			l1ma5a	0.872153	5.90628	8.34731	0.0073792	0.0168457	Up
																			ervb5_2-ltr_mm	1.87747	2.40711	8.33133	0.00744073	0.0169524	Up
																			rltr13b3	1.37649	3.63721	8.31839	0.00747162	0.016989	Up
																			ervb7_2-ltr_mm	1.82327	2.25983	8.317	0.00748922	0.0169953	Up
																			rltr24b_mm	1.64648	3.02068	8.30625	0.0075124	0.0170143	Up
																			mer117	1.09502	4.94348	8.2949	0.00754458	0.0170534	Up
																			mer45r	1.25181	3.2509	8.22539	0.00777572	0.0175413	Up
																			rltr50a	2.84891	0.0754283	8.07056	0.00789747	0.017781	Up
																			rltr30	1.25745	3.89752	8.16228	0.00798195	0.0179359	Up
																			rmer17b2	1.09856	5.39709	8.15534	0.00800425	0.0179508	Up
																			mer5a1	0.792924	6.75943	8.14941	0.00802432	0.0179607	Up
																			rmer16b	3.60159	-0.348763	7.86026	0.0080753	0.0179736	Up
																			charlie2a	1.18121	3.58518	8.1342	0.00807874	0.0179736	Up
																			mer92-int	2.63986	1.62941	8.1358	0.00810541	0.0179736	Up
																			rmer16a2	1.65295	1.78443	8.1332	0.00810564	0.0179736	Up
																			mer34-int	3.86523	-0.650362	7.88036	0.00811848	0.0179736	Up
																			orr1g-int	3.21297	-0.49497	7.87945	0.00812419	0.0179736	Up
																			ricksha_c	1.23873	3.14895	8.09993	0.00819868	0.0181035	Up
																			mer31b	1.51274	3.24014	8.07285	0.00829371	0.0182457	Up
																			rmer21a	1.06039	4.82325	8.07159	0.00829496	0.0182457	Up
																			myserv6-int	0.943538	6.91067	8.04425	0.00839195	0.0184202	Up
																			merx	2.46979	1.42547	8.05152	0.00840645	0.0184202	Up
																			mltr31e_mm	1.50199	2.35983	8.03728	0.00843171	0.0184404	Up
																			mlt2d	1.15015	4.52526	8.02705	0.00845424	0.0184544	Up
																			rltr33	1.32225	5.37899	8.00348	0.00853951	0.0186051	Up
																			ltr72_rn	1.40149	3.60681	7.94796	0.00874643	0.0190198	Up
																			ltris5	2.54723	0.661675	7.94521	0.00876315	0.01902	Up
																			rmer16b2	2.3368	1.94018	7.85396	0.00913386	0.0197871	Up
																			l1md3	0.836159	6.15943	7.80729	0.00928927	0.0200859	Up
																			mer70b	2.10588	1.93728	7.79554	0.00936356	0.0202084	Up
																			l1m4a1	1.02667	4.78068	7.76837	0.00944672	0.0203495	Up
																			rltr47_mm	3.85833	-1.40309	7.50589	0.00958658	0.020612	Up
																			chap1_mam	1.48675	2.88107	7.70217	0.0097264	0.0208735	Up
																			l1ma10	1.15348	4.0755	7.67806	0.00982316	0.0210418	Up
																			mer20	0.71735	8.18523	7.65955	0.00990126	0.0211695	Up
																			iapltr2a	1.30299	3.44363	7.63947	0.0099902	0.0212744	Up
																			iapltr1_mm	0.694293	6.65996	7.63681	0.00999932	0.0212744	Up
																			ltr28b	1.36695	2.62796	7.63788	0.010006	0.0212744	Up
																			mta_mm-int	0.671002	8.36529	7.58631	0.0102208	0.0216908	Up
																			mlt1g1-int	2.27946	-1.17152	7.35044	0.0102397	0.0216908	Up
																			murvy-ltr	1.22788	4.57322	7.5611	0.010334	0.02185	Up
																			orr1g	0.808947	6.61897	7.54692	0.0103973	0.0219436	Up
																			iapey3-int	1.12543	6.67676	7.50928	0.0105691	0.0222651	Up
																			rltr31a_mm	1.39049	2.23676	7.49717	0.0106406	0.0223747	Up
																			ltr88b	2.16639	2.19324	7.44379	0.0108998	0.0228358	Up
																			ltr79	1.99635	2.13392	7.43347	0.0109451	0.0228642	Up
																			mer21-int	2.09841	0.252072	7.41257	0.0109533	0.0228642	Up
																			orr1a0	0.876786	5.76977	7.40257	0.0110732	0.0230725	Up
																			mer34	1.27502	3.08933	7.37656	0.0112045	0.0233037	Up
																			ltr105_mam	2.22547	0.744849	7.31179	0.0115002	0.0237892	Up
																			l1md	0.668891	7.61125	7.29776	0.0115937	0.0239395	Up
																			mlt1b-int	1.85145	2.21356	7.24929	0.011864	0.0244535	Up
																			ltr81	2.25643	-0.10176	7.10344	0.0121547	0.0250076	Up
																			ltr89	1.89587	1.29415	7.17183	0.0122635	0.0251862	Up
																			rmer6ba	0.748049	5.2844	7.15687	0.0123364	0.0252908	Up
																			rltr13d3a	2.28195	1.43372	7.15438	0.0123985	0.0253726	Up
																			looper	1.07824	3.30866	7.04629	0.0129599	0.0264742	Up
																			l1m3b	1.34278	2.13994	7.0286	0.0130755	0.0266629	Up
																			mer89	1.23819	3.13188	6.97047	0.0134063	0.0272889	Up
																			mlt1j2-int	4.04429	-0.894217	6.69332	0.0137346	0.0278305	Up
																			mer47b	0.951593	4.08904	6.91347	0.0137453	0.0278305	Up
																			mer57e2	3.55555	-0.803181	6.73467	0.0137995	0.027891	Up
																			tigger7	0.623696	7.88128	6.89011	0.0138881	0.0280207	Up
																			rmer13a1	0.800924	5.9059	6.88549	0.0139169	0.0280295	Up
																			mer21b	0.765607	6.08748	6.8418	0.0141914	0.028475	Up
																			ltr48	1.41921	3.36798	6.84171	0.0141975	0.028475	Up
																			myserv-int	1.02914	5.10766	6.83489	0.0142356	0.028475	Up
																			l1mb4	0.788433	6.69372	6.83455	0.0142375	0.028475	Up
																			mer119	0.970789	4.57363	6.82435	0.0143033	0.028493	Up
																			ltris4a	1.95931	1.55464	6.83126	0.0143038	0.028493	Up
																			charlie29a	2.00076	2.41827	6.82423	0.0143211	0.028493	Up
																			mer73	1.72528	1.37599	6.823	0.0143521	0.0285052	Up
																			rltr1c	1.06653	4.03995	6.80226	0.0144461	0.0286373	Up
																			rltr28	0.948301	6.03186	6.79863	0.0144686	0.0286373	Up
																			rltr22_mus	1.35454	3.93891	6.775	0.0146242	0.0288888	Up
																			mer74a	1.25642	4.27831	6.77157	0.0146461	0.0288888	Up
																			l4_c_mam	1.0398	3.10826	6.76487	0.0146952	0.0289359	Up
																			mlt-int	0.980126	4.90574	6.69971	0.0151264	0.0297339	Up
																			fam	1.61759	2.12685	6.68647	0.0152384	0.02986	Up
																			rmer10a	0.827789	7.51087	6.68265	0.0152426	0.02986	Up
																			l2	0.648511	9.31142	6.66678	0.0153521	0.030023	Up
																			ucon17	4.67044	-1.677	6.53939	0.0154118	0.0300624	Up
																			rltr9c	2.42559	0.741251	6.65484	0.0154247	0.0300624	Up
																			l1mef	0.639293	7.05098	6.64631	0.0154945	0.0301472	Up
																			mlt1i	1.08742	4.98557	6.62658	0.0156335	0.030366	Up
																			mer74b	1.44502	2.58491	6.591	0.0159001	0.0308318	Up
																			rmer21b	1.05729	4.96221	6.55899	0.0161187	0.0311605	Up
																			rltr1d	1.05931	3.72041	6.55857	0.0161241	0.0311605	Up
																			mer89-int	3.30935	0.0780707	6.33704	0.0161586	0.0311747	Up
																			mer34a1	1.54816	2.20366	6.53049	0.016349	0.031476	Up
																			eulor8	3.00889	0.372766	6.42133	0.0163943	0.031476	Up
																			l1me3	0.854807	5.60411	6.52118	0.0163972	0.031476	Up
																			rltr1d2_mm	1.50389	2.31889	6.47729	0.0167468	0.0320867	Up
																			bglii_c	2.44426	0.032425	6.40208	0.0167713	0.0320867	Up
																			cr1_mam	0.93108	4.36008	6.43218	0.0170747	0.0325954	Up
																			l2c	0.639317	8.67789	6.42958	0.0170941	0.0325954	Up
																			rltr26b_mm	0.835095	4.29798	6.39545	0.0173631	0.0330077	Up
																			mer5a	0.601161	8.11114	6.39472	0.0173679	0.0330077	Up
																			mltr18b_mm	0.912133	4.38109	6.3485	0.0177392	0.0336574	Up
																			l1mc5a	0.750716	6.46175	6.25846	0.0184852	0.0350149	Up
																			x3_line	1.27003	2.47646	6.2396	0.0186626	0.0352794	Up
																			ltr33a_	1.4492	3.70986	6.13332	0.0195832	0.0369118	Up
																			mer103c	0.874547	5.15262	6.09362	0.0199435	0.0375291	Up
																			l1mca	0.737792	7.1874	6.06883	0.0201731	0.037899	Up
																			x7b_line	1.27073	2.66293	6.05739	0.0202921	0.0380602	Up
																			mer57d	1.42984	2.15032	5.97881	0.0210597	0.0394354	Up
																			mer87	2.51349	-0.845617	5.75523	0.0213018	0.0397587	Up
																			mer63a	0.99926	4.02238	5.91788	0.0216397	0.0403238	Up
																			tigger6a	0.858314	4.21949	5.87898	0.0220352	0.0409941	Up
																			l1me4b	0.702941	5.92692	5.86896	0.0221375	0.0411135	Up
																			mltr25c	0.804862	4.78306	5.86576	0.0221712	0.0411135	Up
																			ltr52	3.19219	0.345929	5.81295	0.0222366	0.0411682	Up
																			l1pb4	1.33887	2.61008	5.85305	0.0223181	0.0412524	Up
																			l1me2	0.746982	6.67423	5.83959	0.0224435	0.0414174	Up
																			l1mc5	0.699104	7.18756	5.80954	0.0227612	0.041869	Up
																			ltr45c	6.76294	-2.56532	5.68406	0.0231861	0.0425821	Up
																			tigger17a	0.672389	5.57385	5.74473	0.023464	0.0429549	Up
																			mamrep434	1.02891	4.74692	5.73835	0.0235348	0.0429971	Up
																			ervl-e-int	0.992052	4.47852	5.73591	0.0235621	0.0429971	Up
																			ltr101_mam	1.47511	2.06397	5.66803	0.0243564	0.0443054	Up
																			mer90a	1.10811	3.26232	5.63405	0.0247272	0.0448458	Up
																			mer113	0.842437	4.54297	5.63306	0.0247317	0.0448458	Up
																			rltr35b_mm	1.13638	2.73533	5.60457	0.0250772	0.0454005	Up
																			iapey4_i-int	0.66117	6.48968	5.587	0.0252754	0.045687	Up
																			mlt2c1	1.15676	4.04399	5.56325	0.0255628	0.0461338	Up
																			rltr13a	1.24878	2.84688	5.5492	0.0257413	0.0463829	Up
																			mmergln-int	0.624766	7.14393	5.49158	0.0264457	0.0475773	Up
																			ervb7_3-ltr_mm	1.57855	2.10658	5.48686	0.0265393	0.0476709	Up
																			mt2_mm	0.589858	6.49124	5.42054	0.0273558	0.0490059	Up
																			mer110a	2.00573	1.85722	5.42481	0.027368	0.0490059	Up
																			rltr42	1.37037	2.16748	5.37776	0.0279466	0.0499638	Up
																			mmsat4	-0.975417	6.03126	13.3539	0.00105407	0.00361666	Down
																			mer51-int	-2.27465	0.48906	7.27136	0.0112777	0.0234135	Down
																			l1m2a1	-7.2931	-1.30747	6.90784	0.0136211	0.027677	Down
																			mer5c1	-1.25501	3.04362	5.96507	0.0211845	0.0396042	Down
																			ricksha_a	-3.8854	-0.106669	5.77239	0.0226069	0.0416519	Down
																			ucon4	-1.39585	1.85146	5.75473	0.023322	0.0427633	Down
																			b3a	0.534654	11.9999	7.48645	0.0106748	0.0224052
																			id_b1	0.515317	12.4202	7.32058	0.0114781	0.0237865
																			b1_mur2	0.483558	10.6976	6.23487	0.0186864	0.0352794
																			b1f	0.467752	10.9547	5.70423	0.0239148	0.0435714
