# Supplementary material for: Lack of MDA5 delays hematopoietic aging by modulating inflammaging and proteostasis in mice
Source: Nat Commun. 2026 Feb 12;17:1645. doi: 10.1038/s41467-026-69424-x (PMC12905429; doi:10.1038/s41467-026-69424-x)
Supplement: Supplementary file 11 — Supplementary Data 7 [file 41467_2026_69424_MOESM11_ESM.xlsx]

## Sheet: SHEET
													Supplementary Data 7: Single-cell RNAseq in HSC/MPP1
hscmpp1_AGED_KO vs Wt_DEGs									hscmpp1_KO_AgedvsYoung DEGs									hscmpp1_WT_AgedvsYoung DEGs									hscmpp1_YOUNG_KovsWt DEGs
gene	description	logFC	logCPM	F	PValue	FDR	cat		gene	Description	logFC	logCPM	F	PValue	FDR	cat		gene	Description	logFC	logCPM	F	PValue	FDR	cat		gene	Description	logFC	logCPM	F	PValue	FDR	cat
Gm42031	predicted gene, 42031	3.48029	1.51351	18.6357	0.000113894	0.0123779	Up		Rorb	RAR-related orphan receptor beta	10.4378	4.07541	472.311	7.0607e-22	2.77235e-19	Up		Ighg2b	immunoglobulin heavy constant gamma 2B	11.0541	3.89998	444.072	3.08226e-13	1.68239e-11	Up		Melk	maternal embryonic leucine zipper kinase	3.48504	1.03181	36.6784	6.60684e-07	0.000173863	Up
Iglc2	immunoglobulin lambda constant 2	3.36516	2.17592	103.572	2.90312e-12	3.53368e-09	Up		Kcnb2	potassium voltage gated channel, Shab-related subfamily, member 2	8.85259	2.76161	134.78	3.78006e-11	1.03163e-09	Up		Kcnb2	potassium voltage gated channel, Shab-related subfamily, member 2	9.25634	2.76161	198.991	7.0541e-13	3.4345e-11	Up		Il7r	interleukin 7 receptor	3.16205	0.8583	33.8613	1.11158e-06	0.000250559	Up
Hspa1a	heat shock protein 1A	3.04758	3.78048	31.4035	3.6538e-06	0.000780247	Up		Rbpjl	recombination signal binding protein for immunoglobulin kappa J region-like	8.15024	1.85486	84.4424	1.00358e-10	2.46281e-09	Up		Mab21l2	mab-21-like 2	8.06613	3.38354	237.894	3.58687e-13	1.88386e-11	Up		Kif14	kinesin family member 14	3.1127	1.04478	26.9293	2.34637e-05	0.00259637	Up
Ighg2c	immunoglobulin heavy constant gamma 2C	2.6658	1.7873	57.9586	6.3776e-09	4.56636e-06	Up		Osmr	oncostatin M receptor	7.72777	1.66611	69.6623	7.79055e-10	1.49098e-08	Up		Ccbe1	collagen and calcium binding EGF domains 1	6.95594	0.76763	43.2108	1.3801e-07	1.69512e-06	Up		Hmmr	hyaluronan mediated motility receptor (RHAMM)	3.08364	2.88918	73.7541	6.85623e-07	0.000173863	Up
Pbld1	phenazine biosynthesis-like protein domain containing 1	2.17018	1.69608	22.231	5.14363e-05	0.00659373	Up		Ntf3	neurotrophin 3	7.61965	1.12298	48.1778	1.78941e-07	1.82571e-06	Up		Gpr183	G protein-coupled receptor 183	6.95236	4.71703	696.131	2.85194e-25	3.1558e-22	Up		Cdc25c	cell division cycle 25C	3.03982	0.644968	30.6261	2.70119e-06	0.000505829	Up
Gm47754	predicted gene, 47754	2.03779	3.52332	17.0636	0.000214605	0.0193756	Up		Dnm3	dynamin 3	7.50507	4.08838	404.228	4.04483e-21	1.29562e-18	Up		Ripk4	receptor-interacting serine-threonine kinase 4	6.88	0.785886	45.6024	1.08328e-07	1.36639e-06	Up		Ccnb2	cyclin B2	2.96725	3.09604	146.429	1.21006e-13	7.36441e-10	Up
Filip1	filamin A interacting protein 1	1.96345	1.19375	17.3991	0.000176082	0.0172705	Up		Chrm3	cholinergic receptor, muscarinic 3, cardiac	7.46085	3.2936	241.634	8.74308e-18	1.31384e-15	Up		Rorb	RAR-related orphan receptor beta	6.60788	4.07541	498.913	2.8868e-22	1.40552e-19	Up		Hist1h2af	H2A clustered histone 10	2.9425	1.39566	38.2888	1.07901e-06	0.000247807	Up
Rtn2	reticulon 2 (Z-band associated protein)	1.63245	2.96522	31.4808	3.8188e-06	0.000797153	Up		Matn4	matrilin 4	7.44839	3.96173	254.255	1.66731e-12	6.52557e-11	Up		Zfhx4	zinc finger homeodomain 4	6.52089	0.837661	36.6613	8.28239e-07	8.50745e-06	Up		Ccdc152	coiled-coil domain containing 152	2.92685	2.13005	71.7929	3.4773e-10	4.70285e-07	Up
Fam71a	golgi associated RAB2 interactor family member 4	1.59374	2.52091	29.3078	3.92944e-06	0.000797153	Up		Mab21l2	mab-21-like 2	7.34913	3.38354	152.709	2.73561e-11	7.70785e-10	Up		Ptgfrn	prostaglandin F2 receptor negative regulator	6.52057	0.560104	34.2705	1.21109e-06	1.18979e-05	Up		Shcbp1	Shc SH2-domain binding protein 1	2.85534	2.31351	78.8994	3.96418e-10	4.8252e-07	Up
Xlr4b	X-linked lymphocyte-regulated 4B	1.5903	2.6119	25.1047	1.37205e-05	0.00225684	Up		Zfhx4	zinc finger homeodomain 4	7.1907	0.837661	47.1522	7.80316e-08	8.70578e-07	Up		Chrm3	cholinergic receptor, muscarinic 3, cardiac	6.50496	3.2936	284.745	6.0773e-19	1.23288e-16	Up		Pimreg	PICALM interacting mitotic regulator	2.81736	1.83112	54.3448	1.30333e-08	9.17799e-06	Up
Fam181b	family with sequence similarity 181, member B	1.34202	2.61833	16.4299	0.000272824	0.0235519	Up		Prom2	prominin 2	6.94647	0.934579	41.5431	2.02791e-07	2.05014e-06	Up		Zg16	zymogen granule protein 16	6.4696	3.28811	324.25	7.11261e-20	2.0613e-17	Up		Prr11	proline rich 11	2.8127	0.792318	26.0109	1.03995e-05	0.00137197	Up
Entpd1	ectonucleoside triphosphate diphosphohydrolase 1	1.28217	2.76904	19.1205	9.62948e-05	0.0110575	Up		Rprml	reprimo-like	6.79433	0.901724	37.7562	5.02424e-07	4.59412e-06	Up		Tc2n	tandem C2 domains, nuclear	6.35276	1.89471	106.337	2.01949e-12	8.68594e-11	Up		Spag5	sperm associated antigen 5	2.76885	1.61777	40.8095	3.62674e-07	0.000115507	Up
Acrbp	proacrosin binding protein	1.27878	2.28971	15.5754	0.000341917	0.0291036	Up		Ddr1	discoidin domain receptor family, member 1	6.74557	0.519348	33.5031	1.47912e-06	1.18916e-05	Up		Ighg2c	immunoglobulin heavy constant gamma 2C	6.17804	1.7873	31.2646	2.68696e-06	2.41192e-05	Up		Nusap1	nucleolar and spindle associated protein 1	2.73731	3.46186	34.9267	0.000619056	0.0255108	Up
Hist1h3a	H3 clustered histone 1	1.14922	3.13996	17.8154	0.000157788	0.0162762	Up		Gm19950	predicted gene, 39079	6.74546	0.365567	31.2374	3.26416e-06	2.37912e-05	Up		Rbpjl	recombination signal binding protein for immunoglobulin kappa J region-like	6.14788	1.85486	84.1141	1.05248e-10	2.93152e-09	Up		Ube2c	ubiquitin-conjugating enzyme E2C	2.73452	3.95463	39.2546	0.00055788	0.0241655	Up
Lag3	lymphocyte-activation gene 3	1.14609	2.87924	15.473	0.000355184	0.0300229	Up		Cldn5	claudin 5	6.71142	4.87193	145.888	8.84082e-06	5.7118e-05	Up		Osmr	oncostatin M receptor	6.07731	1.66611	85.1752	6.76179e-11	1.97847e-09	Up		Kif2c	kinesin family member 2C	2.71816	1.28862	37.4521	4.35588e-07	0.000126237	Up
Cdk5rap1	CDK5 regulatory subunit associated protein 1	1.09454	3.33668	20.663	6.00228e-05	0.00745508	Up		Ripk4	receptor-interacting serine-threonine kinase 4	6.70388	0.785886	34.2013	1.52064e-06	1.21771e-05	Up		Bmp4	bone morphogenetic protein 4	6.04968	3.27115	287.661	5.14175e-19	1.09799e-16	Up		Ska1	spindle and kinetochore associated complex subunit 1	2.70326	1.49574	40.5045	2.39667e-07	8.33493e-05	Up
Hist1h4h	H4 clustered histone 8	1.02146	4.8127	40.3726	2.26821e-07	8.6277e-05	Up		Gm47405	None	6.67982	2.48965	134.958	6.8133e-14	3.98709e-12	Up		Mt2	metallothionein 2	5.83844	4.79472	513.401	2.92161e-21	1.14716e-18	Up		Aspm	abnormal spindle microtubule assembly	2.66526	2.67325	59.8846	6.79827e-07	0.000173863	Up
Cebpd	CCAAT/enhancer binding protein delta	0.95968	4.41863	47.2474	4.22231e-08	2.14141e-05	Up		Celf5	CUGBP, Elav-like family member 5	6.6059	0.936058	27.0766	1.02319e-05	6.51717e-05	Up		Sbspon	somatomedin B and thrombospondin, type 1 domain containing	5.70499	4.69133	195.115	4.22079e-07	4.66202e-06	Up		Esco2	establishment of sister chromatid cohesion N-acetyltransferase 2	2.64358	2.45349	33.9042	0.000131156	0.00955949	Up
Wdfy1	WD repeat and FYVE domain containing 1	0.86568	5.11785	38.6303	5.44504e-07	0.000174413	Up		Aldh3a1	aldehyde dehydrogenase family 3, subfamily A1	6.58895	1.02432	33.7652	1.38111e-06	1.12372e-05	Up		Gm47405	None	5.56632	2.48965	140.919	3.61542e-14	2.36596e-12	Up		Ckap2l	cytoskeleton associated protein 2-like	2.62699	2.63933	39.9835	4.78928e-05	0.00451901	Up
I730030J21Rik	RIKEN cDNA I730030J21 gene	0.854746	5.05374	22.9288	7.40545e-05	0.00883717	Up		Gpr183	G protein-coupled receptor 183	6.57278	4.71703	640.847	1.18665e-24	1.20366e-21	Up		Aldh3a1	aldehyde dehydrogenase family 3, subfamily A1	5.53985	1.02432	59.4175	4.83731e-09	8.77493e-08	Up		Eme1	essential meiotic structure-specific endonuclease 1	2.60618	1.15759	29.4938	3.95189e-06	0.000677498	Up
Gm10138	predicted gene 10138	0.823645	3.76609	16.7094	0.000225622	0.0200458	Up		Clca3a1	chloride channel accessory 3A1	6.48797	5.75855	224.427	2.23765e-06	1.70336e-05	Up		Gm19950	predicted gene, 39079	5.53572	0.365567	16.8555	0.000249894	0.00124	Up		Cdkn3	cyclin dependent kinase inhibitor 3	2.59893	1.50436	33.3654	5.02971e-06	0.000816288	Up
Rsrp1	arginine/serine rich protein 1	0.806022	8.02622	55.5045	9.9128e-07	0.000294289	Up		Rgn	regucalcin	6.4165	0.5818	22.0918	4.91953e-05	0.000260124	Up		Ccn1	cellular communication network factor 1	5.40878	4.31283	174.77	3.54258e-08	5.07894e-07	Up		Nek2	NIMA (never in mitosis gene a)-related expressed kinase 2	2.58977	0.907372	21.3494	6.45726e-05	0.00549635	Up
Mt2	metallothionein 2	0.762486	4.79472	37.4807	7.65367e-07	0.000232901	Up		Cnksr1	connector enhancer of kinase suppressor of Ras 1	6.34762	0.519454	26.213	1.12247e-05	7.08649e-05	Up		Dnm3	dynamin 3	5.30743	4.08838	410.991	3.07469e-21	1.16954e-18	Up		Hist1h3c	H3 clustered histone 3	2.55135	4.65668	30.6783	0.00124885	0.0431846	Up
Mt1	metallothionein 1	0.752139	6.98568	87.8176	2.666e-11	2.95005e-08	Up		Zg16	zymogen granule protein 16	6.14359	3.28811	267.643	1.67215e-18	2.99315e-16	Up		Nupr1	nuclear protein transcription regulator 1	5.29325	7.28812	1278.11	1.771e-16	2.13432e-14	Up		Depdc1a	DEP domain containing 1a	2.51613	1.04505	23.4612	3.16475e-05	0.0032537	Up
Atf3	activating transcription factor 3	0.746585	7.80477	51.3793	1.66787e-06	0.000441332	Up		Ramp2	receptor (calcitonin) activity modifying protein 2	6.08637	5.73507	941.216	8.16307e-26	1.41944e-22	Up		Clca3a1	chloride channel accessory 3A1	5.23514	5.75855	173.256	5.16625e-06	4.26329e-05	Up		Cdca3	cell division cycle associated 3	2.49628	3.08176	26.719	0.00120172	0.0423981	Up
Usp54	ubiquitin specific peptidase 54	0.734964	3.78201	17.2036	0.000188835	0.0176807	Up		Sbspon	somatomedin B and thrombospondin, type 1 domain containing	6.07712	4.69133	144.564	1.40638e-06	1.14275e-05	Up		Cftr	cystic fibrosis transmembrane conductance regulator	5.15588	0.695775	41.9603	1.43348e-07	1.75536e-06	Up		Mki67	antigen identified by monoclonal antibody Ki 67	2.47635	5.73576	32.6024	0.00106316	0.038745	Up
Galc	galactosylceramidase	0.725579	4.21589	21.7936	3.92569e-05	0.00542995	Up		Csprs	component of Sp100-rs	5.95178	0.497824	20.6574	6.31159e-05	0.000322251	Up		Ramp2	receptor (calcitonin) activity modifying protein 2	5.14002	5.73507	1117.25	5.27246e-27	1.28353e-23	Up		Troap	trophinin associated protein	2.47272	0.623014	15.9515	0.000334193	0.0171637	Up
Abhd17b	abhydrolase domain containing 17B	0.698247	5.43902	25.9574	3.24735e-05	0.00468889	Up		Ighg2c	immunoglobulin heavy constant gamma 2C	5.91671	1.7873	122.433	5.78347e-13	2.62673e-11	Up		Hoxb8	homeobox B8	5.0708	3.51907	285.363	5.86512e-19	1.21e-16	Up		Birc5	baculoviral IAP repeat-containing 5	2.47009	3.95519	29.3839	0.00133966	0.0454217	Up
Dleu2	deleted in lymphocytic leukemia, 2	0.690643	5.30919	26.4366	1.08643e-05	0.00191652	Up		Nupr1	nuclear protein transcription regulator 1	5.90486	7.28812	1377.83	9.87858e-17	1.17884e-14	Up		Tm4sf1	transmembrane 4 superfamily member 1	5.06569	4.29055	484.169	8.04832e-23	4.66496e-20	Up		Bub1	BUB1, mitotic checkpoint serine/threonine kinase	2.47004	2.06542	53.8279	1.93923e-08	1.12401e-05	Up
Tuba1a	tubulin, alpha 1A	0.671997	5.02081	25.3564	1.26984e-05	0.00214674	Up		Mt2	metallothionein 2	5.68678	4.79472	662.553	6.08906e-23	3.08817e-20	Up		Cldn5	claudin 5	5.04157	4.87193	89.0967	4.22372e-05	0.000263647	Up		Cdca8	cell division cycle associated 8	2.45774	4.38794	46.8805	0.000303133	0.015904	Up
E130102H24Rik	RIKEN cDNA E130102H24 gene	0.663411	4.05973	17.5309	0.000168002	0.0167616	Up		Tdrd9	tudor domain containing 9	5.65822	1.85179	68.3166	6.38651e-10	1.25991e-08	Up		Epha2	Eph receptor A2	5.03708	0.803721	37.91	3.87865e-07	4.31938e-06	Up		Kif4	kinesin family member 4	2.44753	2.40276	38.0155	2.45118e-05	0.00268791	Up
Pet100	PET100 homolog	0.657161	6.08624	47.8578	3.68554e-08	1.95045e-05	Up		Klrb1c	killer cell lectin-like receptor subfamily B member 1C	5.6311	4.46486	115.416	1.37308e-05	8.49959e-05	Up		Pde9a	phosphodiesterase 9A	5.01593	1.95792	102.37	3.40743e-12	1.38713e-10	Up		Tpx2	TPX2, microtubule-associated	2.34345	3.54604	42.1918	0.000159729	0.010822	Up
Hist1h4d	H4 clustered histone 4	0.653863	6.49612	39.2763	5.95449e-07	0.000185841	Up		Gm15222	predicted gene 15222	5.56152	1.42165	57.6841	4.697e-09	7.25531e-08	Up		Gipc2	GIPC PDZ domain containing family, member 2	5.0059	1.86138	102.621	3.2949e-12	1.34582e-10	Up		Espl1	extra spindle pole bodies 1, separase	2.33904	1.27489	34.3111	9.85852e-07	0.000230765	Up
Hist1h3e	H3 clustered histone 6	0.649244	5.03014	21.313	4.59742e-05	0.00621775	Up		Plscr2	phospholipid scramblase 2	5.54296	5.07199	927.61	9.15411e-28	2.7856e-24	Up		Matn4	matrilin 4	4.9766	3.96173	227.751	4.4378e-12	1.73688e-10	Up		Hist1h1b	H1.5 linker histone, cluster member	2.3327	6.06064	31.6303	0.00115331	0.0414103	Up
Adgre5	adhesion G protein-coupled receptor E5	0.632039	6.02992	30.6233	1.04581e-05	0.00189995	Up		Tm4sf1	transmembrane 4 superfamily member 1	5.48773	4.29055	551.937	8.38669e-24	5.67126e-21	Up		Gpx3	glutathione peroxidase 3	4.96816	2.62461	47.724	1.86984e-05	0.000130728	Up		Lrr1	leucine rich repeat protein 1	2.31312	0.367495	13.002	0.000914414	0.0342552	Up
Rps28	ribosomal protein S28	0.62933	12.1108	183.784	6.55489e-16	7.97861e-12	Up		Ccn1	cellular communication network factor 1	5.39895	4.31283	190.397	2.25068e-08	2.88676e-07	Up		Wwtr1	WW domain containing transcription regulator 1	4.91765	3.62954	305.964	1.86152e-19	4.53169e-17	Up		Aurkb	aurora kinase B	2.29256	2.49807	69.7991	7.71578e-10	7.82637e-07	Up
Rps27	ribosomal protein S27	0.606041	11.513	149.653	1.48337e-14	3.73484e-11	Up		Hoxb8	homeobox B8	5.3683	3.51907	292.646	3.8772e-19	7.93803e-17	Up		Gm5833	predicted gene 5833	4.86465	2.10306	101.422	3.86975e-12	1.54435e-10	Up		Plk1	polo like kinase 1	2.28546	1.54938	40.3815	2.09935e-07	7.56488e-05	Up
Hivep2	human immunodeficiency virus type I enhancer binding protein 2	0.60237	4.98984	26.0371	1.03173e-05	0.00189995	Up		Eya4	EYA transcriptional coactivator and phosphatase 4	5.23137	2.83079	129.262	5.92662e-13	2.66195e-11	Up		Clu	clusterin	4.84751	5.49659	1014.62	1.85535e-28	7.52777e-25	Up		Kif15	kinesin family member 15	2.28187	3.01759	94.0666	8.16113e-11	1.4191e-07	Up
Rps21	ribosomal protein S21	0.5924	12.1728	155.3	8.52478e-15	3.73484e-11	Up		H2-T3	histocompatibility 2, T region locus 3	5.19693	1.81861	71.6348	3.57324e-10	7.55096e-09	Up		Plscr2	phospholipid scramblase 2	4.81867	5.07199	864.555	3.19371e-27	9.71845e-24	Up		Hist1h2ab	H2A clustered histone 4	2.26474	3.80902	26.8229	0.00157198	0.0496992	Up
Susd6	sushi domain containing 6	0.59003	5.01129	17.3621	0.000251723	0.0218855	Up		Gpx3	glutathione peroxidase 3	5.05372	2.62461	61.1454	5.58217e-06	3.82149e-05	Up		Gprc5c	G protein-coupled receptor, family C, group 5, member C	4.80176	1.12381	57.2666	5.10334e-09	9.17546e-08	Up		F13a1	coagulation factor XIII, A1 subunit	2.26185	1.00079	23.0252	2.63573e-05	0.00283912	Up
Rpl38	ribosomal protein L38	0.582275	11.6177	151.312	1.25846e-14	3.73484e-11	Up		Sult1a1	sulfotransferase family 1A, phenol-preferring, member 1	5.02908	7.07014	293.09	1.29186e-06	1.05889e-05	Up		Ntf3	neurotrophin 3	4.79861	1.12298	26.11	2.23079e-05	0.000152011	Up		Kif11	kinesin family member 11	2.23254	3.57089	43.8455	0.000117344	0.00897648	Up
Deptor	DEP domain containing MTOR-interacting protein	0.580213	4.21989	14.4198	0.000527986	0.0405686	Up		Bmp4	bone morphogenetic protein 4	4.97095	3.27115	221.381	3.54325e-17	4.79204e-15	Up		Hoxb7	homeobox B7	4.71214	1.37673	50.6367	2.00949e-08	3.06894e-07	Up		Kif20a	kinesin family member 20A	2.22879	1.61751	35.0568	8.09326e-07	0.000197022	Up
Samsn1	SAM domain, SH3 domain and nuclear localization signals, 1	0.573279	7.62286	37.9125	1.91552e-06	0.000460729	Up		Wwtr1	WW domain containing transcription regulator 1	4.95223	3.62954	299.041	2.716e-19	6.48218e-17	Up		Klrb1c	killer cell lectin-like receptor subfamily B member 1C	4.69537	4.46486	73.773	5.92153e-05	0.000355935	Up		Aurka	aurora kinase A	2.1467	1.98349	52.4029	1.38071e-08	9.17799e-06	Up
Rpl37	ribosomal protein L37	0.570109	12.1668	149.096	1.56812e-14	3.73484e-11	Up		Fermt2	fermitin family member 2	4.93736	1.02484	34.2597	9.99429e-07	8.4129e-06	Up		H2-T3	histocompatibility 2, T region locus 3	4.67826	1.81861	66.5713	8.7336e-10	1.92932e-08	Up		Mpeg1	macrophage expressed gene 1	2.12767	1.34749	26.6138	8.66924e-06	0.0012129	Up
Dyrk3	dual-specificity tyrosine phosphorylation regulated kinase 3	0.566382	6.16481	34.1159	1.40745e-06	0.000389353	Up		Isl1	ISL1 transcription factor, LIM/homeodomain	4.9359	1.21584	27.0827	1.50822e-05	9.23441e-05	Up		Tdrd9	tudor domain containing 9	4.67579	1.85179	92.4498	1.35047e-11	4.71e-10	Up		Hist1h2bm	H2B clustered histone 14	2.11151	1.97464	48.5673	3.15067e-08	1.66739e-05	Up
Rpl39	ribosomal protein L39	0.558224	12.1881	147.496	1.84103e-14	3.73484e-11	Up		Agtr1a	angiotensin II receptor, type 1a	4.87947	1.86763	57.4768	4.89427e-09	7.53135e-08	Up		Egr4	early growth response 4	4.62604	3.11718	86.468	2.82938e-07	3.26438e-06	Up		Hist2h2bb	H2B clustered histone 18	2.0814	2.5884	63.195	1.62527e-09	1.41306e-06	Up
Klf4	Kruppel-like transcription factor 4 (gut)	0.554556	8.47321	30.5397	3.51276e-05	0.00497178	Up		Rorc	RAR-related orphan receptor gamma	4.85204	3.53981	251.228	4.66791e-18	7.37893e-16	Up		Cnksr1	connector enhancer of kinase suppressor of Ras 1	4.60267	0.519454	27.8374	6.99413e-06	5.55695e-05	Up		Cenpf	centromere protein F	2.07239	4.50762	34.4138	0.000839106	0.0322196	Up
Rps29	ribosomal protein S29	0.534634	12.2362	139.249	4.30827e-14	7.49146e-11	Up		Ntf5	neurotrophin 5	4.83929	2.04743	85.3974	3.84276e-11	1.04406e-09	Up		Gprc5a	G protein-coupled receptor, family C, group 5, member A	4.5012	1.19184	37.5188	4.79001e-07	5.22438e-06	Up		Pbk	PDZ binding kinase	2.06305	2.89028	58.3551	1.19915e-07	5.03311e-05	Up
Klf10	Kruppel-like transcription factor 10	0.534304	6.51985	31.0155	2.99557e-06	0.000675224	Up		Lama4	laminin, alpha 4	4.71363	1.36544	56.5259	5.91807e-09	8.93732e-08	Up		Trpm6	transient receptor potential cation channel, subfamily M, member 6	4.48213	1.03969	43.3137	1.04009e-07	1.31738e-06	Up		Kifc1	kinesin family member C1	2.04891	1.16989	24.5622	1.62307e-05	0.00195604	Up
Sbno2	strawberry notch 2	0.530966	6.76509	39.3102	2.93862e-07	0.000108391	Up		Chn1	chimerin 1	4.66068	0.679224	24.6048	1.60168e-05	9.71865e-05	Up		Bmpr1a	bone morphogenetic protein receptor, type 1A	4.43439	3.0506	222.744	3.21385e-17	4.60224e-15	Up		Bub1b	BUB1B, mitotic checkpoint serine/threonine kinase	2.04002	2.7937	23.9213	0.000704839	0.0279456	Up
Dusp1	dual specificity phosphatase 1	0.528264	9.29505	30.354	4.85808e-05	0.00649808	Up		Hoxb7	homeobox B7	4.65259	1.37673	48.1837	3.42883e-08	4.16109e-07	Up		Sult1a1	sulfotransferase family 1A, phenol-preferring, member 1	4.38467	7.07014	242.756	2.3412e-06	2.12189e-05	Up		Pclaf	PCNA clamp associated factor	2.02368	4.64858	42.2362	0.000419688	0.0195332	Up
Romo1	reactive oxygen species modulator 1	0.527266	7.39906	43.7718	9.34255e-08	4.06134e-05	Up		Dlk1	delta like non-canonical Notch ligand 1	4.64959	2.99648	16.216	0.00626847	0.0174559	Up		Synm	synemin, intermediate filament protein	4.36596	1.57983	67.5615	7.3079e-10	1.63773e-08	Up		Sgo1	shugoshin 1	2.01861	2.26271	53.1877	1.17149e-08	8.9121e-06	Up
Rpl37a	ribosomal protein L37a	0.525063	12.1095	137.62	5.12031e-14	7.79055e-11	Up		Gprc5c	G protein-coupled receptor, family C, group 5, member C	4.64544	1.12381	31.2056	2.29651e-06	1.74163e-05	Up		Cyp26b1	cytochrome P450, family 26, subfamily b, polypeptide 1	4.35455	4.50566	462.235	1.78325e-22	9.86626e-20	Up		Ncapg	non-SMC condensin I complex, subunit G	2.01814	2.12303	44.25	9.99874e-08	4.34659e-05	Up
Snhg8	small nucleolar RNA host gene 8	0.505364	7.92534	47.9374	3.62101e-08	1.95045e-05	Up		Ptpn13	protein tyrosine phosphatase, non-receptor type 13	4.64539	0.99523	28.7189	4.65764e-06	3.24981e-05	Up		Ptpru	protein tyrosine phosphatase receptor type U	4.34319	0.964697	39.5307	2.58729e-07	3.01364e-06	Up		Ulk4	unc-51-like kinase 4	1.98548	2.7018	41.1851	1.90845e-06	0.000387162	Up
Frmd4a	FERM domain containing 4A	0.504324	5.17003	14.7099	0.000472925	0.0373795	Up		Meis2	Meis homeobox 2	4.6297	2.27089	61.2726	6.49499e-09	9.64109e-08	Up		Agtr1a	angiotensin II receptor, type 1a	4.34224	1.86763	76.4024	1.59998e-10	4.24292e-09	Up		Neil3	nei like 3 (E. coli)	1.97971	2.29479	45.7911	1.27486e-07	5.12459e-05	Up
Tomm7	translocase of outer mitochondrial membrane 7	0.503876	8.18189	50.2015	2.2068e-08	1.41375e-05	Up		Fap	fibroblast activation protein	4.6259	2.1031	101.834	3.66102e-12	1.28901e-10	Up		Xdh	xanthine dehydrogenase	4.33245	3.47037	212.342	2.51534e-16	2.83488e-14	Up		A930001M01Rik	RIKEN cDNA A930001M01 gene	1.97926	1.42635	21.6996	4.04834e-05	0.00391082	Up
Serpinb1a	serine (or cysteine) peptidase inhibitor, clade B, member 1a	0.502061	6.80146	17.9671	0.00014395	0.0149757	Up		Clu	clusterin	4.61117	5.49659	936.726	7.69319e-28	2.7856e-24	Up		Gm10419	predicted gene 10419	4.33076	5.13372	672.744	4.62454e-24	3.75266e-21	Up		Aunip	aurora kinase A and ninein interacting protein	1.92127	1.65584	30.2986	2.96264e-06	0.000546382	Up
Hjurp	Holliday junction recognition protein	-0.565548	6.19691	21.0769	0.000109701	0.0121627	Down	x	Fetub	fetuin beta	4.5626	0.838454	23.1127	2.56299e-05	0.000146395	Up		Eya4	EYA transcriptional coactivator and phosphatase 4	4.31478	2.83079	134.448	3.51387e-13	1.8596e-11	Up		Prc1	protein regulator of cytokinesis 1	1.91419	4.10946	26.623	0.00152674	0.0487449	Up
Rtp4	receptor transporter protein 4	-0.586258	5.27972	16.9518	0.00039696	0.0324282	Down		Cyp26b1	cytochrome P450, family 26, subfamily b, polypeptide 1	4.56157	4.50566	480.732	9.09643e-23	4.42887e-20	Up		Sel1l3	sel-1 suppressor of lin-12-like 3 (C. elegans)	4.25888	0.802594	36.0457	6.25072e-07	6.61598e-06	Up		Knl1	kinetochore scaffold 1	1.90846	3.2473	94.215	1.0489e-11	2.12787e-08	Up
Hilpda	hypoxia inducible lipid droplet associated	-0.609687	5.22932	22.1873	4.0745e-05	0.00557245	Down		Hoxb9	homeobox B9	4.55929	2.30391	86.6886	3.15894e-11	8.73877e-10	Up		Isl1	ISL1 transcription factor, LIM/homeodomain	4.25653	1.21584	35.8524	1.76075e-06	1.66411e-05	Up		Hist1h2an	H2A clustered histone 22	1.89357	0.906379	16.0873	0.000283058	0.0153812	Up
Lrp8	low density lipoprotein receptor-related protein 8, apolipoprotein e receptor	-0.611785	4.22089	13.6989	0.000696483	0.0489423	Down		Gda	guanine deaminase	4.50112	6.56645	474.979	2.73675e-09	4.54242e-08	Up		Olfr65	olfactory receptor family 51 subfamily B member 6	4.25118	1.41098	46.5306	4.95985e-08	6.88384e-07	Up		Ccnb1	cyclin B1	1.87756	2.48551	46.8504	5.01923e-08	2.44376e-05	Up
Fdps	farnesyl diphosphate synthetase	-0.634109	4.96076	19.7548	7.75001e-05	0.0090705	Down		Bmpr1a	bone morphogenetic protein receptor, type 1A	4.47309	3.0506	183.507	6.70944e-16	6.2821e-14	Up		Fetub	fetuin beta	4.25115	0.838454	30.2248	3.02517e-06	2.66327e-05	Up		Cep55	centrosomal protein 55	1.87611	1.81954	27.8775	8.5748e-06	0.0012129	Up
Snhg9	small nucleolar RNA host gene 9	-0.638222	4.47813	18.0291	0.000140838	0.0147783	Down		Amotl2	angiomotin-like 2	4.46165	3.43904	209.991	1.22755e-16	1.3835e-14	Up		Cited4	Cbp/p300-interacting transactivator, with Glu/Asp-rich carboxy-terminal domain, 4	4.24663	3.05729	223.783	2.98443e-17	4.32458e-15	Up		Sapcd2	suppressor APC domain containing 2	1.80291	0.790699	13.6753	0.000702883	0.0279456	Up
Sqle	squalene epoxidase	-0.695692	4.31912	15.0708	0.000490226	0.0380065	Down		Sema6d	sema domain, transmembrane domain (TM), and cytoplasmic domain, (semaphorin) 6D	4.43007	1.33093	40.9284	1.83778e-07	1.8688e-06	Up		Wnt5a	wingless-type MMTV integration site family, member 5A	4.24547	0.477356	18.2608	0.000129822	0.000706708	Up		Hist1h2bb	H2B clustered histone 3	1.77561	2.63919	52.2275	1.43265e-08	9.17799e-06	Up
Ddx60	DExD/H box helicase 60	-0.704878	4.49919	23.1398	2.54091e-05	0.00381827	Down		Egr4	early growth response 4	4.42324	3.11718	83.1413	3.57086e-07	3.37195e-06	Up		Neo1	neogenin	4.22946	3.07537	190.981	3.614e-16	3.79221e-14	Up		Sgo2a	shugoshin 2A	1.77465	2.13589	36.385	5.72543e-07	0.000158386	Up
Stim2	stromal interaction molecule 2	-0.709689	3.91636	16.4702	0.000246091	0.0215498	Down		Gm10419	predicted gene 10419	4.41062	5.13372	577.449	5.50748e-23	3.04714e-20	Up		Fbxo2	F-box protein 2	4.20441	1.34133	47.6379	3.87006e-08	5.50308e-07	Up		Spc25	SPC25, NDC80 kinetochore complex component, homolog (S. cerevisiae)	1.77329	2.83252	20.0595	0.00122264	0.0429601	Up
Irf7	interferon regulatory factor 7	-0.737327	4.01674	14.7156	0.000471899	0.0373795	Down		Spats2l	spermatogenesis associated, serine-rich 2-like	4.40817	1.24441	35.8247	6.68219e-07	5.91102e-06	Up		Fn1	fibronectin 1	4.17968	1.06993	37.5504	4.24853e-07	4.68841e-06	Up		Ccr2	C-C motif chemokine receptor 2	1.76168	0.563716	11.9682	0.00138129	0.0464448	Up
Dhcr24	24-dehydrocholesterol reductase	-0.741233	4.21212	18.2911	0.000128452	0.0136167	Down		Chmp4c	charged multivesicular body protein 4C	4.3821	0.601144	23.4368	2.31171e-05	0.000133737	Up		1700016P03Rik	RIKEN cDNA 1700016P03 gene	4.16648	0.821778	31.77	1.96346e-06	1.82576e-05	Up		Ttk	Ttk protein kinase	1.72691	1.62522	25.5453	1.19846e-05	0.00153554	Up
Jag2	jagged 2	-0.773119	4.28266	28.9791	4.31967e-06	0.00086195	Down		Hoxb6	homeobox B6	4.36522	2.22927	93.234	1.20653e-11	3.78501e-10	Up		Amotl2	angiomotin-like 2	4.15442	3.43904	203.553	1.98674e-16	2.3031e-14	Up		Arhgap19	Rho GTPase activating protein 19	1.72117	0.891296	12.2599	0.00122824	0.0429601	Up
Cyp51	cytochrome P450, family 51	-0.799774	4.63699	19.2858	0.000186473	0.0176807	Down		Lonrf2	LON peptidase N-terminal domain and ring finger 2	4.36433	0.677493	21.2206	4.73988e-05	0.000251466	Up		Cdr2l	cerebellar degeneration-related protein 2-like	4.13836	0.713682	28.9442	4.36346e-06	3.68578e-05	Up		Ankle1	ankyrin repeat and LEM domain containing 1	1.72035	0.789231	12.4039	0.00115938	0.0414109	Up
Bgn	biglycan	-0.858919	3.98726	19.6403	0.000173509	0.0171704	Down		Epas1	endothelial PAS domain protein 1	4.35393	1.23211	39.5429	2.57951e-07	2.5312e-06	Up		Acox2	acyl-Coenzyme A oxidase 2, branched chain	4.13453	0.581479	28.7371	4.63313e-06	3.87857e-05	Up		Ncaph	non-SMC condensin I complex, subunit H	1.71456	1.98858	33.0341	1.38915e-06	0.000296644	Up
Mtus2	microtubule associated tumor suppressor candidate 2	-0.954709	3.19587	17.569	0.00016574	0.0166727	Down		Muc1	mucin 1, transmembrane	4.35201	2.97346	105.773	2.09487e-09	3.59138e-08	Up		Armh4	armadillo-like helical domain containing 4	4.13229	0.751697	28.0678	5.63136e-06	4.59416e-05	Up		Ticrr	TOPBP1-interacting checkpoint and replication regulator	1.69938	1.86667	27.9961	5.751e-06	0.000909106	Up
Nxnl2	nucleoredoxin-like 2	-0.954733	2.68725	13.801	0.00067116	0.047774	Down		Gm8909	histocompatibility 2, T region locus 26	4.30881	0.750349	22.7891	2.84292e-05	0.000160501	Up		Kdf1	keratinocyte differentiation factor 1	4.12192	1.40837	52.0284	1.49408e-08	2.33753e-07	Up		Foxm1	forkhead box M1	1.69772	1.49209	19.1926	9.39338e-05	0.00752212	Up
Fancf	Fanconi anemia, complementation group F	-1.05861	2.53046	14.0815	0.000600936	0.0443309	Down		Gm42517	transmembrane 217, retrotransposed	4.29803	4.35106	261.681	1.38116e-13	7.47177e-12	Up		Cavin2	caveolae associated 2	4.10328	6.41656	1444.36	3.3019e-31	2.90029e-27	Up		Spc24	SPC24, NDC80 kinetochore complex component, homolog (S. cerevisiae)	1.69192	4.00178	33.011	0.00036892	0.0184585	Up
Isg15	ISG15 ubiquitin-like modifier	-1.07332	4.95544	40.31	1.89655e-06	0.000460729	Down		Ptgfrn	prostaglandin F2 receptor negative regulator	4.29371	0.560104	20.772	6.07924e-05	0.000311958	Up		Rorc	RAR-related orphan receptor gamma	4.09716	3.53981	224.415	2.85357e-17	4.23581e-15	Up		Tk1	thymidine kinase 1	1.6864	3.30845	76.3361	2.06911e-10	3.14816e-07	Up
Idi1	isopentenyl-diphosphate delta isomerase	-1.22828	4.66659	34.1266	2.51312e-05	0.00381827	Down		Lpl	lipoprotein lipase	4.29275	2.81025	120.365	3.54819e-13	1.74147e-11	Up		Sema6a	sema domain, transmembrane domain (TM), and cytoplasmic domain, (semaphorin) 6A	4.09012	0.869261	26.4522	9.35784e-06	7.19523e-05	Up		Hist1h2bj	H2B clustered histone 11	1.68171	2.40617	38.6029	3.25858e-07	0.000110176	Up
Ptgds	prostaglandin D2 synthase (brain)	-1.27228	2.40974	13.8839	0.000648413	0.0467011	Down		Runx1t1	RUNX1 translocation partner 1	4.26967	3.73376	253.43	4.05381e-18	6.57906e-16	Up		Adgrg2	adhesion G protein-coupled receptor G2	4.06729	2.59313	134.18	7.41287e-14	4.58017e-12	Up		Hist1h1a	H1.1 linker histone, cluster member	1.68079	4.32112	29.7947	0.000927354	0.0345191	Up
Gm21887	erythroid differentiation regulator 1 x	-1.40479	3.11612	19.8799	7.64918e-05	0.0090394	Down		9530026P05Rik	RIKEN cDNA 9530026P05 gene	4.26612	1.76033	70.9171	4.04523e-10	8.40248e-09	Up		Trpc1	transient receptor potential cation channel, subfamily C, member 1	4.06405	3.95833	356.724	1.44463e-20	4.62737e-18	Up		Hist1h3i	H3 clustered histone 11	1.68003	1.82693	26.0154	1.03856e-05	0.00137197	Up
Gm47283	None	-1.51384	6.55823	84.6886	1.8831e-06	0.000460729	Down		Gpx8	glutathione peroxidase 8 (putative)	4.24004	1.54172	41.3232	2.54079e-07	2.49609e-06	Up		Gpx8	glutathione peroxidase 8 (putative)	4.06305	1.54172	44.7555	1.17847e-07	1.46821e-06	Up		Cdk1	cyclin dependent kinase 1	1.67218	3.85078	106.884	2.01907e-12	6.14402e-09	Up
Ifit3	interferon-induced protein with tetratricopeptide repeats 3	-1.99376	1.91534	23.397	2.3411e-05	0.00360707	Down		Ntn4	netrin 4	4.22807	1.83595	74.1038	2.34665e-10	5.24096e-09	Up		Cd38	CD38 antigen	4.06068	3.1955	222.403	3.29324e-17	4.66108e-15	Up		Stil	Scl/Tal1 interrupting locus	1.66834	1.69355	18.7893	0.000136771	0.00985074	Up
Mid1	midline 1	-2.80726	4.53366	36.6502	0.000534646	0.0405686	Down		Ror2	receptor tyrosine kinase-like orphan receptor 2	4.22184	0.55958	18.2874	0.000128618	0.000600974	Up		Tmem117	transmembrane protein 117	4.06031	0.767585	30.3234	2.94195e-06	2.60432e-05	Up		Dlgap5	DLG associated protein 5	1.66382	2.30081	28.6202	1.04825e-05	0.00137197	Up
Ighg2b	immunoglobulin heavy constant gamma 2B	-3.5164	3.89998	200.861	1.41679e-10	1.32655e-07	Down		Mt1	metallothionein 1	4.20968	6.98568	1829.66	4.61113e-33	5.61266e-29	Up		Lbhd2	LBH domain containing 2	4.0522	3.45954	140.452	3.60382e-09	6.74857e-08	Up		Rrm2	ribonucleotide reductase M2	1.6324	2.96881	46.9771	1.96422e-07	7.47139e-05	Up
									Evc	EvC ciliary complex subunit 1	4.15598	1.91019	61.0312	2.44747e-09	4.14335e-08	Up		Tmem47	transmembrane protein 47	4.0389	1.89983	79.8089	9.20078e-11	2.59842e-09	Up		Mis18bp1	MIS18 binding protein 1	1.62123	2.96547	40.9674	1.33324e-06	0.000294472	Up
									Tmem163	transmembrane protein 163	4.11971	1.23142	32.9481	1.42193e-06	1.15145e-05	Up		Syt15	synaptotagmin XV	4.02378	1.32812	50.8814	1.90678e-08	2.91574e-07	Up		Cenpp	centromere protein P	1.61798	2.70484	41.0284	2.11309e-07	7.56488e-05	Up
									Zfp334	zinc finger protein 334	4.09719	0.936193	27.7321	6.21549e-06	4.19141e-05	Up		Gucy1a2	guanylate cyclase 1, soluble, alpha 2	4.00679	0.620639	28.9524	4.35319e-06	3.67966e-05	Up		Knstrn	kinetochore-localized astrin/SPAG5 binding	1.61564	3.12536	64.1989	1.34824e-09	1.26236e-06	Up
									Tc2n	tandem C2 domains, nuclear	4.07956	1.89471	58.0507	4.36832e-09	6.82557e-08	Up		Lpl	lipoprotein lipase	4.00473	2.81025	152.291	1.1428e-14	8.32943e-13	Up		Brca1	breast cancer 1, early onset	1.60861	2.68776	34.4809	4.53254e-06	0.000766252	Up
									Dtna	dystrobrevin alpha	4.07947	0.476689	17.2319	0.000186927	0.000831607	Up		Gda	guanine deaminase	4.00205	6.56645	412.878	5.18146e-09	9.30218e-08	Up		Nuf2	NUF2, NDC80 kinetochore complex component	1.60852	1.69934	17.7688	0.000233594	0.0138025	Up
									Cacna1d	calcium channel, voltage-dependent, L type, alpha 1D subunit	4.06586	1.52888	43.984	8.89154e-08	9.75905e-07	Up		Mt1	metallothionein 1	3.98586	6.98568	1415.23	4.7655e-31	2.90029e-27	Up		Hist1h2ak	H2A clustered histone 15	1.57518	2.05323	23.339	3.28257e-05	0.00330211	Up
									AA986860	expressed sequence AA986860	4.05952	0.90311	31.2234	2.28515e-06	1.73518e-05	Up		Arpin	actin-related protein 2/3 complex inhibitor	3.97921	1.20412	39.3012	2.73845e-07	3.16246e-06	Up		Gm16731	predicted gene, 16731	1.56677	1.34529	12.0911	0.00131449	0.044818	Up
									Efna1	ephrin A1	4.0551	2.54791	112.963	8.70177e-13	3.74268e-11	Up		Bhlhe41	basic helix-loop-helix family, member e41	3.96841	0.497698	27.4329	6.79001e-06	5.41954e-05	Up		Gm20721	None	1.53939	1.36753	14.264	0.000560346	0.0241863	Up
									Ehd3	EH-domain containing 3	4.03791	5.31546	651.068	4.72135e-25	6.38536e-22	Up		Hoxb9	homeobox B9	3.96262	2.30391	101.777	3.6893e-12	1.48205e-10	Up		Hist1h2bh	H2B clustered histone 9	1.51142	1.50328	16.9167	0.000209348	0.012959	Up
									Abi3bp	ABI family member 3 binding protein	4.00826	1.10929	28.5493	4.89272e-06	3.40115e-05	Up		Csprs	component of Sp100-rs	3.95887	0.497824	27.6041	7.47968e-06	5.89655e-05	Up		Clspn	claspin	1.50383	4.28752	63.799	5.70292e-07	0.000158386	Up
									Npas3	neuronal PAS domain protein 3	3.99724	1.30477	27.322	7.01699e-06	4.66981e-05	Up		Gm14207	predicted gene 14207	3.95343	2.16966	106.149	2.06956e-12	8.86997e-11	Up		Hist1h2bn	H2B clustered histone 15	1.47625	1.85322	22.7518	2.8772e-05	0.00304533	Up
									Adgrg2	adhesion G protein-coupled receptor G2	3.96831	2.59313	106.853	1.88867e-12	7.27498e-11	Up		Sspn	sarcospan	3.94302	0.733618	22.1165	3.95373e-05	0.00025052	Up		Gm26879	None	1.4751	1.63349	13.2858	0.000817988	0.0315081	Up
									Plekhg6	pleckstrin homology domain containing, family G (with RhoGef domain) member 6	3.96738	1.46728	38.0638	3.73101e-07	3.50957e-06	Up		Cystm1	cysteine-rich transmembrane module containing 1	3.92885	1.84294	76.1919	1.65656e-10	4.37389e-09	Up		Ska3	spindle and kinetochore associated complex subunit 3	1.47373	1.3242	14.7411	0.000467383	0.0212276	Up
									Sema6a	sema domain, transmembrane domain (TM), and cytoplasmic domain, (semaphorin) 6A	3.94097	0.869261	23.3774	2.41175e-05	0.00013893	Up		Il1rapl2	interleukin 1 receptor accessory protein-like 2	3.92674	2.28126	87.4674	5.50595e-11	1.66712e-09	Up		Asf1b	anti-silencing function 1B histone chaperone	1.47142	2.25141	26.9471	7.8456e-06	0.00112349	Up
									Cxcl16	C-X-C motif chemokine ligand 16	3.92814	0.659142	26.5981	8.71019e-06	5.63639e-05	Up		Clec1a	C-type lectin domain family 1, member a	3.9126	5.9012	830.004	5.61317e-23	3.41618e-20	Up		Pask	PAS domain containing serine/threonine kinase	1.46935	1.27254	12.5214	0.00110627	0.0400758	Up
									Tmem56	TLC domain containing 4	3.92113	2.03207	59.295	3.42224e-09	5.53194e-08	Up		Fermt2	fermitin family member 2	3.87468	1.02484	33.6972	1.1616e-06	1.14393e-05	Up		E2f8	E2F transcription factor 8	1.46527	2.24151	22.9368	4.87011e-05	0.00455992	Up
									Il1rapl2	interleukin 1 receptor accessory protein-like 2	3.89999	2.28126	63.6964	2.42135e-09	4.11056e-08	Up		Ehd3	EH-domain containing 3	3.87129	5.31546	719.187	8.24137e-26	1.1146e-22	Up		Anln	anillin, actin binding protein	1.46316	2.18053	31.4802	2.12762e-06	0.0004177	Up
									Cavin2	caveolae associated 2	3.88634	6.41656	1278.12	2.97804e-30	1.81244e-26	Up		Gm15222	predicted gene 15222	3.83996	1.42165	44.2836	8.2933e-08	1.08079e-06	Up		Zwilch	zwilch kinetochore protein	1.43786	2.41354	29.5468	3.66914e-06	0.000638012	Up
									Shroom3	shroom family member 3	3.87681	1.72353	48.4414	3.23924e-08	3.95863e-07	Up		9530026P05Rik	RIKEN cDNA 9530026P05 gene	3.83235	1.76033	59.4984	3.28942e-09	6.24631e-08	Up		Cenph	centromere protein H	1.43312	3.88669	74.347	6.90875e-10	7.64484e-07	Up
									Fndc4	fibronectin type III domain containing 4	3.86683	1.71535	39.4979	3.96397e-07	3.71435e-06	Up		Chmp4c	charged multivesicular body protein 4C	3.80865	0.601144	24.6529	1.57792e-05	0.000112913	Up		E2f7	E2F transcription factor 7	1.42502	2.27535	18.3573	0.000125508	0.0092587	Up
									Gstm2	glutathione S-transferase, mu 2	3.83523	3.15041	133.401	2.24671e-13	1.13946e-11	Up		Slc17a8	solute carrier family 17 (sodium-dependent inorganic phosphate cotransporter), member 8	3.80707	3.29781	169.657	2.66881e-14	1.80471e-12	Up		Spdl1	spindle apparatus coiled-coil protein 1	1.40575	1.90697	15.7078	0.000390801	0.0188763	Up
									Cited4	Cbp/p300-interacting transactivator, with Glu/Asp-rich carboxy-terminal domain, 4	3.82603	3.05729	156.9	7.30841e-15	5.55987e-13	Up		Fap	fibroblast activation protein	3.80662	2.1031	82.6954	5.83075e-11	1.75239e-09	Up		Cmah	cytidine monophospho-N-acetylneuraminic acid hydroxylase	1.39833	1.5643	16.8293	0.000216055	0.013166	Up
									Pianp	PILR alpha associated neural protein	3.81801	1.22136	35.5885	9.06825e-07	7.6919e-06	Up		Ptprn	protein tyrosine phosphatase receptor type N	3.80591	0.751971	22.7324	2.89515e-05	0.000191416	Up		Kif22	kinesin family member 22	1.3831	2.71065	32.3324	1.68194e-06	0.000352976	Up
									Vps37d	vacuolar protein sorting 37D	3.78049	1.2698	35.1598	7.87717e-07	6.79579e-06	Up		Rprml	reprimo-like	3.79526	0.901724	34.1819	1.23921e-06	1.21251e-05	Up		Hist1h3d	H3 clustered histone 4	1.38216	2.68116	28.8698	4.683e-06	0.000780842	Up
									Bhlhe41	basic helix-loop-helix family, member e41	3.76666	0.497698	13.9317	0.000636558	0.00242662	Up		Gm42517	transmembrane 217, retrotransposed	3.78513	4.35106	249.67	2.2129e-13	1.24701e-11	Up		Racgap1	Rac GTPase-activating protein 1	1.36587	3.31104	21.6343	0.000377397	0.0185384	Up
									Kdf1	keratinocyte differentiation factor 1	3.75302	1.40837	31.4657	2.1362e-06	1.63328e-05	Up		Sfrp1	secreted frizzled-related protein 1	3.78407	3.72772	239.126	4.35832e-17	5.89438e-15	Up		Mastl	microtubule associated serine/threonine kinase-like	1.34557	1.79893	15.0234	0.000420192	0.0195332	Up
									Cystm1	cysteine-rich transmembrane module containing 1	3.74891	1.84294	43.533	9.87947e-08	1.07463e-06	Up		Tmem56	TLC domain containing 4	3.77487	2.03207	74.7239	2.11464e-10	5.40743e-09	Up		Cip2a	cell proliferation regulating inhibitor of protein phosphatase 2A	1.34171	2.0753	22.4404	3.18099e-05	0.0032537	Up
									Trpc1	transient receptor potential cation channel, subfamily C, member 1	3.74865	3.95833	298.375	2.81765e-19	6.59547e-17	Up		Vwf	Von Willebrand factor	3.76903	5.77827	389.252	1.12063e-10	3.09304e-09	Up		Ncapg2	non-SMC condensin II complex, subunit G2	1.33939	3.33518	41.7345	4.32123e-07	0.000126237	Up
									Vwf	Von Willebrand factor	3.7366	5.77827	330	2.99612e-10	6.4891e-09	Up		Gstm2	glutathione S-transferase, mu 2	3.7546	3.15041	148.386	5.1215e-14	3.26382e-12	Up		Brip1	BRCA1 interacting protein C-terminal helicase 1	1.31411	2.49495	25.9254	1.14402e-05	0.00148138	Up
									Rarb	retinoic acid receptor, beta	3.73543	3.19133	139.947	4.56464e-14	2.792e-12	Up		Chn1	chimerin 1	3.7478	0.679224	19.9051	7.36424e-05	0.00042971	Up		Cdc20	cell division cycle 20	1.30242	3.37176	22.1019	0.000349142	0.017561	Up
									Gm5833	predicted gene 5833	3.733	2.10306	59.9958	2.9869e-09	4.88663e-08	Up		Jam2	junction adhesion molecule 2	3.73613	4.32612	262.581	7.39585e-15	5.59144e-13	Up		Eldr	Egfr long non-coding downstream RNA	1.29402	1.27376	12.1795	0.00126853	0.0436175	Up
									Cttnbp2nl	CTTNBP2 N-terminal like	3.72779	1.05535	31.0671	2.38703e-06	1.8013e-05	Up		Abi3bp	ABI family member 3 binding protein	3.70664	1.10929	37.5154	4.28644e-07	4.71741e-06	Up		S100a8	S100 calcium binding protein A8 (calgranulin A)	1.29131	2.75662	19.0938	0.00026774	0.014881	Up
									Dlg5	discs large MAGUK scaffold protein 5	3.71664	0.767447	24.328	1.74602e-05	0.000105003	Up		Dtna	dystrobrevin alpha	3.70019	0.476689	20.903	5.2666e-05	0.000320045	Up		Incenp	inner centromere protein	1.28717	4.79785	24.6471	0.0013598	0.0458595	Up
									Serpinb8	serine (or cysteine) peptidase inhibitor, clade B, member 8	3.71122	2.20436	64.4844	1.45282e-09	2.57406e-08	Up		Gm8909	histocompatibility 2, T region locus 26	3.67755	0.750349	30.6189	2.70673e-06	2.42609e-05	Up		Rad54b	RAD54 homolog B (S. cerevisiae)	1.27221	1.55967	12.2698	0.0012259	0.0429601	Up
									Sspn	sarcospan	3.70658	0.733618	17.992	0.000155181	0.000706935	Up		Spats2l	spermatogenesis associated, serine-rich 2-like	3.66619	1.24441	33.6562	1.18461e-06	1.16471e-05	Up		Mcm10	minichromosome maintenance 10 replication initiation factor	1.27121	2.57187	25.3382	1.82482e-05	0.0021154	Up
									Syt15	synaptotagmin XV	3.65586	1.32812	30.4975	2.80086e-06	2.07373e-05	Up		Map1b	microtubule-associated protein 1B	3.64264	3.27042	84.01	3.17676e-07	3.62734e-06	Up		Mns1	meiosis-specific nuclear structural protein 1	1.26461	3.93935	19.8363	0.00145104	0.0474785	Up
									Epcam	epithelial cell adhesion molecule	3.65327	3.71038	197.515	2.13915e-16	2.22545e-14	Up		Zfp334	zinc finger protein 334	3.62296	0.936193	25.8129	1.10446e-05	8.30356e-05	Up		Rad51ap1	RAD51 associated protein 1	1.24794	2.83891	32.1437	1.77134e-06	0.000365436	Up
									Ptprk	protein tyrosine phosphatase receptor type K	3.64946	3.1586	172.574	1.72481e-15	1.47848e-13	Up		Ar	androgen receptor	3.59409	3.85068	314.924	1.15454e-19	3.12291e-17	Up		Tacc3	transforming, acidic coiled-coil containing protein 3	1.23604	3.17246	37.9747	3.81584e-07	0.000116116	Up
									Clec1a	C-type lectin domain family 1, member a	3.6234	5.9012	656.136	1.5236e-21	5.29864e-19	Up		Ptpn13	protein tyrosine phosphatase, non-receptor type 13	3.5846	0.99523	34.3029	9.88003e-07	9.98835e-06	Up		Cdc45	cell division cycle 45	1.22036	2.49414	26.2599	9.64433e-06	0.00130434	Up
									Iglc1	immunoglobulin lambda constant 1	3.61744	0.714078	19.1634	9.48836e-05	0.000458485	Up		Ptprk	protein tyrosine phosphatase receptor type K	3.56854	3.1586	186.418	5.25961e-16	5.42543e-14	Up		Cenpn	centromere protein N	1.21907	2.01574	17.6676	0.000160036	0.010822	Up
									Cyp2u1	cytochrome P450, family 2, subfamily u, polypeptide 1	3.61133	0.919588	17.819	0.000152227	0.000695273	Up		Igkc	immunoglobulin kappa constant	3.56129	6.03298	23.5328	0.00250431	0.00902115	Up		Ect2	ect2 oncogene	1.20848	2.28451	20.6429	5.74382e-05	0.00510364	Up
									Map1b	microtubule-associated protein 1B	3.60889	3.27042	69.2057	9.93511e-07	8.37591e-06	Up		Sema6d	sema domain, transmembrane domain (TM), and cytoplasmic domain, (semaphorin) 6D	3.55288	1.33093	40.9346	1.83504e-07	2.19412e-06	Up		Cdc25b	cell division cycle 25B	1.19782	2.33113	14.867	0.00044568	0.0205485	Up
									Xdh	xanthine dehydrogenase	3.60343	3.47037	162.209	1.2974e-14	9.07584e-13	Up		Ntn4	netrin 4	3.55204	1.83595	65.6014	1.04172e-09	2.27357e-08	Up		Tuba8	tubulin, alpha 8	1.19243	2.1759	13.7973	0.000670442	0.0269327	Up
									Pkp2	plakophilin 2	3.57509	1.8943	63.3582	1.57643e-09	2.76888e-08	Up		Aldh1a1	aldehyde dehydrogenase family 1, subfamily A1	3.5334	6.31177	381.21	1.49932e-09	3.10898e-08	Up		Stard9	StAR related lipid transfer domain containing 9	1.1919	2.09329	12.8444	0.000973101	0.0360018	Up
									Smtnl1	smoothelin-like 1	3.57257	3.59395	35.6807	0.000564707	0.00218974	Up		Cxcl16	C-X-C motif chemokine ligand 16	3.52543	0.659142	19.1086	9.66913e-05	0.000542112	Up		Fbxo5	F-box protein 5	1.18448	3.37277	23.1528	0.000165877	0.011155	Up
									Itgb3	integrin beta 3	3.56615	5.08816	300.679	2.41067e-11	6.91481e-10	Up		Meis2	Meis homeobox 2	3.51578	2.27089	78.6094	4.13514e-10	9.89746e-09	Up		Cdca5	cell division cycle associated 5	1.18152	2.261	17.4993	0.000184165	0.0118606	Up
									Jam2	junction adhesion molecule 2	3.56499	4.32612	242.268	1.87012e-14	1.24388e-12	Up		Cyp2u1	cytochrome P450, family 2, subfamily u, polypeptide 1	3.50373	0.919588	27.7762	6.17644e-06	4.97991e-05	Up		Slpi	secretory leukocyte peptidase inhibitor	1.17778	2.25496	12.3634	0.0011783	0.0419363	Up
									Aspa	aspartoacylase	3.54149	3.19379	127.603	1.5366e-13	8.20327e-12	Up		B3galt1	UDP-Gal:betaGlcNAc beta 1,3-galactosyltransferase, polypeptide 1	3.4979	1.88587	56.8223	5.57671e-09	9.8806e-08	Up		Cenpm	centromere protein M	1.16655	3.75677	49.0361	4.11733e-08	2.08817e-05	Up
									Plcl1	phospholipase C-like 1	3.53752	4.79236	290.709	3.88973e-13	1.8788e-11	Up		Hspb1	heat shock protein 1	3.48276	2.74389	116.409	5.69972e-13	2.84332e-11	Up		Ndc80	NDC80 kinetochore complex component	1.15302	3.10361	24.9167	1.70498e-05	0.00202278	Up
									Abca4	ATP-binding cassette, sub-family A member 4	3.53288	2.87929	117.439	1.23725e-12	5.05103e-11	Up		Glt1d1	glycosyltransferase 1 domain containing 1	3.4811	0.935107	26.6879	9.11304e-06	7.02494e-05	Up		Arhgap11a	Rho GTPase activating protein 11A	1.12462	3.24894	24.6083	5.74432e-05	0.00510364	Up
									Meg3	maternally expressed 3	3.53217	5.74269	27.6056	0.00165548	0.0055511	Up		Shisa9	shisa family member 9	3.47033	3.60848	122.866	5.94504e-09	1.04541e-07	Up		Hist1h1d	H1.3 linker histone, cluster member	1.1083	4.81767	26.7017	0.000485054	0.0219483	Up
									Col18a1	collagen, type XVIII, alpha 1	3.51011	2.15934	91.1584	1.62832e-11	4.93032e-10	Up		Runx1t1	RUNX1 translocation partner 1	3.4657	3.73376	251.423	4.60979e-18	7.58248e-16	Up		Exo1	exonuclease 1	1.10696	2.92917	34.6011	9.12795e-07	0.000217854	Up
									Olfr632	olfactory receptor family 51 subfamily AI member 2	3.50904	1.24339	24.4688	1.67094e-05	0.000100906	Up		Fez1	fasciculation and elongation protein zeta 1	3.45616	0.855005	23.4883	2.27428e-05	0.00015422	Up		Mybl2	myeloblastosis oncogene-like 2	1.10167	1.82016	12.6894	0.00103473	0.0379358	Up
									Synm	synemin, intermediate filament protein	3.50313	1.57983	34.244	1.00359e-06	8.43629e-06	Up		Jag1	jagged 1	3.4465	1.30689	29.2934	3.94577e-06	3.38941e-05	Up		Hist2h2ac	H2A clustered histone 20	1.10086	4.76808	22.3804	0.00123607	0.0430954	Up
									Art2b	ADP-ribosyltransferase 2b	3.49228	0.768705	18.134	0.000135731	0.000629617	Up		Alox12	arachidonate 12-lipoxygenase	3.44312	0.601794	22.8891	2.75312e-05	0.000182621	Up		Spry2	sprouty RTK signaling antagonist 2	1.09633	4.03956	37.8832	7.94127e-07	0.000197022	Up
									Ccbe1	collagen and calcium binding EGF domains 1	3.47909	0.76763	16.6317	0.000249537	0.00107176	Up		Rarb	retinoic acid receptor, beta	3.42317	3.19133	147.205	2.17351e-14	1.49469e-12	Up		Kif20b	kinesin family member 20B	1.08987	4.23096	22.1144	0.000610018	0.0253815	Up
									Arpin	actin-related protein 2/3 complex inhibitor	3.46532	1.20412	32.2821	1.70531e-06	1.34698e-05	Up		Egr2	early growth response 2	3.42014	2.32815	64.4875	3.75391e-09	6.94416e-08	Up		Bard1	BRCA1 associated RING domain 1	1.07976	2.42411	16.4277	0.000249936	0.0142878	Up
									Thsd4	thrombospondin, type I, domain containing 4	3.46252	1.36407	33.6571	1.17416e-06	9.72234e-06	Up		Clec1b	C-type lectin domain family 1, member b	3.41021	1.48732	48.2311	3.39314e-08	4.89352e-07	Up		Ifi30	interferon gamma inducible protein 30	1.07868	2.42915	15.0218	0.000420449	0.0195332	Up
									Aldh1a1	aldehyde dehydrogenase family 1, subfamily A1	3.45909	6.31177	343.141	2.55873e-09	4.30177e-08	Up		Rprm	reprimo, TP53 dependent G2 arrest mediator candidate	3.40817	1.96551	65.5401	1.05345e-09	2.28975e-08	Up		Rad51	RAD51 recombinase	1.05786	2.87089	21.0237	6.67287e-05	0.00564043	Up
									Cpt1c	carnitine palmitoyltransferase 1c	3.444	1.48936	21.9077	9.19205e-05	0.000446828	Up		Emp2	epithelial membrane protein 2	3.39505	1.74065	58.9655	3.64961e-09	6.80752e-08	Up		Rad51b	RAD51 paralog B	1.05593	2.14605	16.5801	0.000236459	0.0139042	Up
									Arhgef26	Rho guanine nucleotide exchange factor 26	3.43263	2.25414	68.1546	6.57334e-10	1.28635e-08	Up		Lhfp	LHFPL tetraspan subfamily member 6	3.3646	1.52947	57.4693	4.90161e-09	8.86514e-08	Up		Psrc1	proline/serine-rich coiled-coil 1	1.02117	2.24265	12.8257	0.000980316	0.0361588	Up
									Iglc2	immunoglobulin lambda constant 2	3.42673	2.17592	110.616	1.16738e-12	4.80045e-11	Up		Itgb3	integrin beta 3	3.35009	5.08816	237.216	1.30796e-10	3.55367e-09	Up		Smc2	structural maintenance of chromosomes 2	1.01522	5.63775	62.9059	3.4703e-07	0.000114163	Up
									Gprc5a	G protein-coupled receptor, family C, group 5, member A	3.41155	1.19184	26.4484	9.78469e-06	6.26621e-05	Up		Evc2	EvC ciliary complex subunit 2	3.33186	3.09862	119.437	2.6367e-12	1.09536e-10	Up		Rpgrip1	retinitis pigmentosa GTPase regulator interacting protein 1	1.0101	5.60532	115.098	6.68783e-13	2.71347e-09	Up
									Tmem47	transmembrane protein 47	3.41115	1.89983	37.6095	4.18526e-07	3.89288e-06	Up		Wdr66	cilia and flagella associated protein 251	3.326	1.36694	29.6175	3.90637e-06	3.3603e-05	Up		Cenpk	centromere protein K	1.00842	3.16216	27.1652	7.35172e-06	0.00109128	Up
									Cadm1	cell adhesion molecule 1	3.40478	1.09762	33.3528	1.27442e-06	1.04601e-05	Up		Ccdc136	coiled-coil domain containing 136	3.32483	2.86356	121.927	2.95218e-13	1.61865e-11	Up		Ncapd2	non-SMC condensin I complex, subunit D2	0.961623	3.9347	24.4062	8.41528e-05	0.0067835	Up
									Trim47	tripartite motif-containing 47	3.40275	6.80516	129.308	1.95532e-05	0.000115534	Up		Glipr1l1	GLI pathogenesis-related 1 like 1	3.31436	2.19363	55.9687	1.08802e-08	1.78241e-07	Up		Lockd	lncRNA downstream of Cdkn1b	0.954328	4.35028	17.3501	0.00152979	0.0487449	Up
									Sfrp1	secreted frizzled-related protein 1	3.39934	3.72772	161.371	1.43505e-14	9.86861e-13	Up		Npas3	neuronal PAS domain protein 3	3.3015	1.30477	39.8634	2.38359e-07	2.78971e-06	Up		Mad2l1	MAD2 mitotic arrest deficient-like 1	0.950434	3.50449	23.1301	3.3573e-05	0.00332236	Up
									Olfr65	olfactory receptor family 51 subfamily B member 6	3.3993	1.41098	34.7761	8.71496e-07	7.41808e-06	Up		Pawr	PRKC, apoptosis, WT1, regulator	3.29413	0.696036	27.2852	7.094e-06	5.62163e-05	Up		Leng9	leukocyte receptor cluster (LRC) member 9	0.937109	3.64928	22.8664	2.77322e-05	0.00296103	Up
									Cdr2l	cerebellar degeneration-related protein 2-like	3.39579	0.713682	15.4265	0.000361381	0.00148756	Up		Rgn	regucalcin	3.29032	0.5818	16.6392	0.000287402	0.00139874	Up		Hirip3	HIRA interacting protein 3	0.934042	5.4303	26.2411	0.000587799	0.0247567	Up
									Gipc2	GIPC PDZ domain containing family, member 2	3.39073	1.86138	51.0042	1.85734e-08	2.43354e-07	Up		Chst2	carbohydrate sulfotransferase 2	3.283	2.61506	104.642	2.52049e-12	1.05427e-10	Up		Trip13	thyroid hormone receptor interactor 13	0.921941	3.21538	22.2316	3.40349e-05	0.00334091	Up
									Slc22a23	solute carrier family 22, member 23	3.38632	0.716535	12.0083	0.00163826	0.00550398	Up		Scd1	stearoyl-Coenzyme A desaturase 1	3.27368	1.25677	33.4831	1.23044e-06	1.20684e-05	Up		Mnd1	meiotic nuclear divisions 1	0.871048	2.75074	14.2178	0.000570323	0.0244436	Up
									B3galt1	UDP-Gal:betaGlcNAc beta 1,3-galactosyltransferase, polypeptide 1	3.38501	1.88587	47.5607	3.93719e-08	4.71523e-07	Up		Muc1	mucin 1, transmembrane	3.26387	2.97346	68.2484	7.39141e-08	9.75795e-07	Up		Pola1	polymerase (DNA directed), alpha 1	0.848162	5.2622	36.9462	1.50922e-05	0.00186886	Up
									Myo1e	myosin IE	3.38493	3.00049	136.85	5.55913e-14	3.34966e-12	Up		Cpm	carboxypeptidase M	3.25888	1.15287	30.6292	2.69888e-06	2.42084e-05	Up		Wdfy1	WD repeat and FYVE domain containing 1	0.84158	5.11785	45.0178	1.30515e-07	5.12459e-05	Up
									Gm14207	predicted gene 14207	3.38323	2.16966	68.1564	6.57127e-10	1.28635e-08	Up		Spon1	spondin 1, (f-spondin) extracellular matrix protein	3.25229	0.76909	19.2907	9.08189e-05	0.000514162	Up		Cdk5rap1	CDK5 regulatory subunit associated protein 1	0.840257	3.33668	14.6372	0.000501279	0.0224621	Up
									Prdm16os	Prdm16 opposite strand transcript	3.37846	2.30919	68.197	6.52387e-10	1.28078e-08	Up		Entpd2	ectonucleoside triphosphate diphosphohydrolase 2	3.24854	1.16477	33.1373	1.35082e-06	1.30805e-05	Up		1700008J07Rik	RIKEN cDNA 1700008J07 gene	0.833621	2.62452	12.2306	0.00124273	0.0430954	Up
									Cd38	CD38 antigen	3.37738	3.1955	144.953	2.38303e-14	1.5679e-12	Up		Epdr1	ependymin related 1	3.23797	2.47672	84.118	4.67602e-11	1.43729e-09	Up		Cks1b	CDC28 protein kinase 1b	0.82645	5.83634	61.3308	5.36035e-08	2.50947e-05	Up
									Ccdc92	coiled-coil domain containing 92	3.37049	1.97695	38.416	4.50949e-07	4.16145e-06	Up		1110046J04Rik	RIKEN cDNA 1110046J04 gene	3.23173	1.40015	36.2402	6.32301e-07	6.67508e-06	Up		Cep128	centrosomal protein 128	0.78363	4.06595	27.7677	6.15052e-06	0.000947647	Up
									Spats2	spermatogenesis associated, serine-rich 2	3.36069	1.28107	37.4282	4.38249e-07	4.05347e-06	Up		Epcam	epithelial cell adhesion molecule	3.22325	3.71038	210.989	7.58747e-17	9.72155e-15	Up		Nt5dc2	5'-nucleotidase domain containing 2	0.77576	3.69584	19.8698	7.81918e-05	0.006345	Up
									Cdc42ep5	CDC42 effector protein 5	3.34966	1.97482	47.327	4.14789e-08	4.92567e-07	Up		Cdc42ep5	CDC42 effector protein 5	3.21991	1.97482	59.182	3.49849e-09	6.5817e-08	Up		Dhfr	dihydrofolate reductase	0.772046	4.11238	26.1282	1.22478e-05	0.00155292	Up
									Entpd2	ectonucleoside triphosphate diphosphohydrolase 2	3.3487	1.16477	21.2104	4.75601e-05	0.000252135	Up		Gkn3	gastrokine 3	3.20193	2.59448	37.6623	0.000118756	0.000652007	Up		Spag6l	sperm associated antigen 6-like	0.766176	4.01704	18.5341	0.000117995	0.00897648	Up
									Tns2	tensin 2	3.34683	3.64811	164.368	8.90855e-15	6.65245e-13	Up		Tnfsf4	tumor necrosis factor (ligand) superfamily, member 4	3.18937	1.47825	38.6984	3.18167e-07	3.62955e-06	Up		Ckap2	cytoskeleton associated protein 2	0.764927	2.79519	11.722	0.0015263	0.0487449	Up
									Cyp4b1	cytochrome P450, family 4, subfamily b, polypeptide 1	3.34146	1.24262	32.4206	1.64181e-06	1.30274e-05	Up		Cracr2b	calcium release activated channel regulator 2B	3.17268	4.21325	331.679	4.87862e-20	1.48457e-17	Up		Ccdc18	coiled-coil domain containing 18	0.763844	3.47027	16.7947	0.000218769	0.0132481	Up
									Ltbp4	latent transforming growth factor beta binding protein 4	3.32482	2.08203	51.3981	1.70769e-08	2.26675e-07	Up		Acss3	acyl-CoA synthetase short-chain family member 3	3.16458	0.935772	24.26	1.78354e-05	0.000125632	Up		Haus8	4HAUS augmin-like complex, subunit 8	0.76162	3.48259	18.4098	0.000123226	0.0091775	Up
									Lsr	lipolysis stimulated lipoprotein receptor	3.32055	3.20561	142.241	3.15058e-14	2.01412e-12	Up		Gm34552	predicted gene, 34552	3.13894	0.457553	11.6891	0.00154693	0.00597183	Up		Gm43221	predicted gene 43221	0.759463	3.80242	18.7674	0.000108798	0.00848904	Up
									Slc17a8	solute carrier family 17 (sodium-dependent inorganic phosphate cotransporter), member 8	3.31705	3.29781	108.152	9.14986e-12	2.92315e-10	Up		Ehd2	EH-domain containing 2	3.13875	1.03888	30.3083	2.9545e-06	2.61353e-05	Up		Hist3h2ba	H2B clustered histone 27	0.752923	3.64436	14.817	0.00045417	0.0207047	Up
									Hoxc6	homeobox C6	3.30464	1.2794	23.5611	2.5563e-05	0.000146218	Up		Dsg2	desmoglein 2	3.12898	2.90615	123.023	2.59777e-13	1.44384e-11	Up		Tubb5	tubulin, beta 5 class I	0.750138	8.42845	36.4064	0.000229962	0.0137211	Up
									Gm10575	predicted gene 10575	3.30396	1.02473	21.3525	4.53781e-05	0.00024162	Up		Lmcd1	LIM and cysteine-rich domains 1	3.12162	1.03988	28.9585	4.34555e-06	3.67575e-05	Up		Cenpw	centromere protein W	0.749087	4.56639	23.0824	5.69861e-05	0.00510364	Up
									Sytl5	synaptotagmin-like 5	3.30102	1.48878	28.9979	5.05278e-06	3.49617e-05	Up		AA986860	expressed sequence AA986860	3.1214	0.90311	23.7144	2.1172e-05	0.000145105	Up		Slc39a1	solute carrier family 39 (zinc transporter), member 1	0.747645	4.82943	30.6372	3.58889e-06	0.0006331	Up
									Dsg2	desmoglein 2	3.27207	2.90615	117.94	4.73745e-13	2.21785e-11	Up		Foxp2	forkhead box P2	3.12021	0.887416	25.1394	1.35748e-05	9.90007e-05	Up		Hist1h2be	H2B clustered histone 6	0.74705	3.6673	14.3506	0.000590244	0.024774	Up
									Slamf1	signaling lymphocytic activation molecule family member 1	3.26494	4.74317	250.034	8.41886e-14	4.77855e-12	Up		Gm13546	predicted gene 13546	3.10727	1.51783	49.7093	2.45485e-08	3.64841e-07	Up		Uhrf1	ubiquitin-like, containing PHD and RING finger domains, 1	0.734506	4.53346	27.6377	1.71168e-05	0.00202278	Up
									Gm15809	None	3.2636	0.934387	20.402	6.22683e-05	0.000318458	Up		Sox18	SRY (sex determining region Y)-box 18	3.1062	1.49838	49.5156	2.56037e-08	3.78214e-07	Up		Fen1	flap structure specific endonuclease 1	0.727803	4.26927	18.2952	0.000325217	0.0169136	Up
									Meis3	Meis homeobox 3	3.26183	2.09655	53.533	1.09031e-08	1.52193e-07	Up		Gbp4	guanylate binding protein 4	3.09737	3.43618	174.881	1.40748e-15	1.25969e-13	Up		Tuba1b	tubulin, alpha 1B	0.713487	7.47058	32.0766	0.00027391	0.0150182	Up
									Nxpe2	neurexophilin and PC-esterase domain family, member 2	3.24208	1.32022	28.5598	7.54691e-06	4.9601e-05	Up		Kdr	kinase insert domain protein receptor	3.0948	2.56842	94.219	1.0483e-11	3.72633e-10	Up		Kif23	kinesin family member 23	0.708577	4.41495	25.3227	1.73859e-05	0.00203482	Up
									Fbxo2	F-box protein 2	3.23468	1.34133	31.8062	1.94393e-06	1.50614e-05	Up		Pkhd1l1	polycystic kidney and hepatic disease 1-like 1	3.08886	1.59915	47.41	4.07176e-08	5.74959e-07	Up		D5Ertd605e	DNA segment, Chr 5, ERATO Doi 605, expressed	0.699468	3.24033	16.2927	0.000262551	0.0147271	Up
									Gadd45g	growth arrest and DNA-damage-inducible 45 gamma	3.23192	5.04422	574.551	4.17755e-24	3.38994e-21	Up		Plcl1	phospholipase C-like 1	3.08152	4.79236	222.981	4.2811e-12	1.68095e-10	Up		Rad18	RAD18 E3 ubiquitin protein ligase	0.694534	3.94646	18.3413	0.000129568	0.00950063	Up
									Alox12	arachidonate 12-lipoxygenase	3.22104	0.601794	13.5409	0.000740536	0.00276837	Up		Lsr	lipolysis stimulated lipoprotein receptor	3.0809	3.20561	127	1.64508e-13	9.44526e-12	Up		Clec12a	C-type lectin domain family 12, member a	0.69449	3.13724	11.9614	0.00156462	0.0495952	Up
									Ncam2	neural cell adhesion molecule 2	3.21685	3.04477	95.7745	4.04751e-11	1.09725e-09	Up		Lama4	laminin, alpha 4	3.07818	1.36544	34.43	9.55167e-07	9.68857e-06	Up		Hist1h4d	H4 clustered histone 4	0.681387	6.49612	56.9021	1.76572e-08	1.07462e-05	Up
									Chd7	chromodomain helicase DNA binding protein 7	3.21601	4.10543	237.88	1.12437e-17	1.6489e-15	Up		Shroom3	shroom family member 3	3.06378	1.72353	48.626	3.11026e-08	4.51768e-07	Up		Anp32e	acidic nuclear phosphoprotein 32 family member E	0.680218	6.8845	27.3696	0.000377429	0.0185384	Up
									Rhoj	ras homolog family member J	3.20857	4.0732	210.369	1.34796e-16	1.49158e-14	Up		Zkscan2	zinc finger with KRAB and SCAN domains 2	3.05832	1.11098	32.1652	1.7609e-06	1.66411e-05	Up		Kif18a	kinesin family member 18A	0.677737	3.81989	14.2513	0.000563072	0.0242181	Up
									Art4	ADP-ribosyltransferase 4	3.18234	5.50156	593.819	2.3537e-24	2.20379e-21	Up		Efna1	ephrin A1	3.05545	2.54791	86.1468	3.42876e-11	1.07389e-09	Up		Abhd2	abhydrolase domain containing 2	0.674824	4.38602	16.8501	0.000419138	0.0195332	Up
									Tmem215	transmembrane protein 215	3.1793	2.77739	32.3251	0.000260168	0.00111076	Up		Phactr1	phosphatase and actin regulator 1	3.02938	4.49167	311.026	2.41171e-19	5.43618e-17	Up		Hspa1a	heat shock protein 1A	0.65794	3.78048	16.1197	0.00034476	0.017495	Up
									Gkn3	gastrokine 3	3.15687	2.59448	16.0416	0.00258728	0.0081481	Up		Tgfb3	transforming growth factor, beta 3	3.02596	1.05591	21.5996	4.18333e-05	0.000261932	Up		Pf4	platelet factor 4	0.657277	5.31795	17.5906	0.000999955	0.0367718	Up
									Clip3	CAP-GLY domain containing linker protein 3	3.14142	2.92744	52.9911	1.76497e-06	1.38642e-05	Up		Calml4	calmodulin-like 4	3.02398	3.45092	99.7762	1.36006e-08	2.16118e-07	Up		Hist1h4i	H4 clustered histone 9	0.656073	4.37315	26.4239	9.17879e-06	0.00125533	Up
									Tmem117	transmembrane protein 117	3.14007	0.767585	18.6191	0.000114551	0.00054296	Up		Lonrf2	LON peptidase N-terminal domain and ring finger 2	3.01965	0.677493	18.9381	0.000102552	0.000571549	Up		Pfas	phosphoribosylformylglycinamidine synthase (FGAR amidotransferase)	0.655904	4.04818	20.6089	5.8096e-05	0.00512424	Up
									Glt1d1	glycosyltransferase 1 domain containing 1	3.1386	0.935107	15.7105	0.00033651	0.00139415	Up		Cadm1	cell adhesion molecule 1	3.00519	1.09762	27.3344	6.99115e-06	5.55695e-05	Up		Pmf1	polyamine-modulated factor 1	0.651126	4.95338	19.5966	0.000342898	0.017495	Up
									Fgfr3	fibroblast growth factor receptor 3	3.13794	1.78527	42.8746	1.48191e-07	1.54169e-06	Up		Prom2	prominin 2	2.99162	0.934579	24.9696	1.62716e-05	0.000115823	Up		Chaf1a	chromatin assembly factor 1, subunit A	0.646661	4.37214	17.0938	0.000400554	0.0191198	Up
									Adamts1	ADAM metallopeptidase with thrombospondin type 1 motif 1	3.13592	2.81185	75.8327	1.76949e-09	3.08128e-08	Up		Inhba	inhibin beta-A	2.98525	1.82174	54.5136	8.90477e-09	1.50123e-07	Up		Blm	Bloom syndrome, RecQ like helicase	0.628546	3.99028	14.9347	0.000448415	0.0205966	Up
									Foxa3	forkhead box A3	3.13335	2.00387	41.0863	1.76887e-07	1.80778e-06	Up		Tnfaip6	tumor necrosis factor alpha induced protein 6	2.98139	0.804202	17.394	0.000176405	0.00092115	Up		Pole	polymerase (DNA directed), epsilon	0.621764	3.93106	16.6403	0.00023135	0.0137365	Up
									Egr2	early growth response 2	3.12183	2.32815	57.9302	1.17271e-08	1.62291e-07	Up		Arhgap8	Rho GTPase activating protein 8	2.97251	0.886716	21.5631	4.23383e-05	0.000264142	Up		Prim1	DNA primase, p49 subunit	0.61373	4.56998	24.7354	1.53805e-05	0.00187211	Up
									Lmcd1	LIM and cysteine-rich domains 1	3.11714	1.03988	24.4097	1.70202e-05	0.000102661	Up		Rgmb	repulsive guidance molecule family member B	2.97097	1.31733	39.4863	2.61586e-07	3.044e-06	Up		Hist1h3e	H3 clustered histone 6	0.612653	5.03014	27.9042	5.90835e-06	0.000922006	Up
									Zkscan2	zinc finger with KRAB and SCAN domains 2	3.08129	1.11098	24.1034	1.87316e-05	0.000111423	Up		Fkbp10	FK506 binding protein 10	2.96268	1.06743	27.9643	5.80509e-06	4.71378e-05	Up		Nrm	nurim (nuclear envelope membrane protein)	0.608018	4.61588	21.9731	4.78575e-05	0.00451901	Up
									Neo1	neogenin	3.07276	3.07537	122.253	2.84196e-13	1.40619e-11	Up		Pclo	piccolo (presynaptic cytomatrix protein)	2.94256	3.14627	131.499	9.94368e-14	5.9918e-12	Up		Rrm1	ribonucleotide reductase M1	0.606146	5.49018	29.7635	8.90609e-06	0.00123187	Up
									Tgm2	transglutaminase 2, C polypeptide	3.07134	6.12874	174.903	1.68117e-06	1.32878e-05	Up		Bace2	beta-site APP-cleaving enzyme 2	2.92787	1.5296	17.1157	0.000811347	0.00342669	Up		Gm5617	predicted gene 5617	0.605578	4.67523	23.9901	1.94102e-05	0.00222888	Up
									Fam187b	family with sequence similarity 187, member B	3.06703	1.24444	27.085	7.52936e-06	4.95391e-05	Up		Erp27	endoplasmic reticulum protein 27	2.91535	3.68942	141.863	9.52988e-12	3.42176e-10	Up		Rbm15	RNA binding motif protein 15	0.596189	4.61478	22.3176	3.30998e-05	0.00330238	Up
									Sh3bgrl2	SH3 domain binding glutamic acid-rich protein like 2	3.05357	0.919019	19.3611	8.86514e-05	0.000432838	Up		Gm14964	predicted gene 14964	2.91454	2.4044	65.8289	1.78813e-09	3.62241e-08	Up		mt-Nd6	NADH dehydrogenase subunit 6	0.589991	5.6386	28.2675	6.41315e-06	0.00097576	Up
									Fez1	fasciculation and elongation protein zeta 1	3.04165	0.855005	20.1463	6.78698e-05	0.000343355	Up		Slamf1	signaling lymphocytic activation molecule family member 1	2.91438	4.74317	248.085	9.14038e-14	5.53516e-12	Up		Wdr76	WD repeat domain 76	0.574198	4.2891	18.5952	0.000115509	0.0088986	Up
									Trpm6	transient receptor potential cation channel, subfamily M, member 6	3.03103	1.03969	21.7642	3.9636e-05	0.000214708	Up		Phf11d	PHD finger protein 11D	2.90908	3.33708	148.475	1.66869e-14	1.17459e-12	Up		Brca2	breast cancer 2, early onset	0.559585	4.62382	17.2223	0.00022073	0.0133006	Up
									Epha2	Eph receptor A2	3.02749	0.803721	15.922	0.000300795	0.00126294	Up		Ntf5	neurotrophin 5	2.89003	2.04743	54.126	9.64401e-09	1.60365e-07	Up		Zfp367	zinc finger protein 367	0.543546	3.80893	12.4425	0.00114163	0.0412343	Up
									Tent5c	terminal nucleotidyltransferase 5C	3.01688	3.17815	135.084	6.7215e-14	3.95237e-12	Up		Stxbp6	syntaxin binding protein 6 (amisyn)	2.88932	1.40074	39.9928	2.30899e-07	2.71546e-06	Up		Tipin	timeless interacting protein	0.540745	5.431	21.0551	0.000141454	0.0101281	Up
									Evc2	EvC ciliary complex subunit 2	3.01663	3.09862	89.6623	8.91009e-11	2.23616e-09	Up		Card10	caspase recruitment domain family, member 10	2.889	1.1386	25.5697	1.18952e-05	8.82858e-05	Up		Rpa1	replication protein A1	0.536631	4.39109	15.5489	0.000345308	0.017495	Up
									Camk2n1	calcium/calmodulin-dependent protein kinase II inhibitor 1	3.00419	2.93649	81.3722	4.04326e-10	8.40248e-09	Up		Smtnl1	smoothelin-like 1	2.88564	3.59395	29.5548	0.000981885	0.00405273	Up		Smc4	structural maintenance of chromosomes 4	0.532872	6.41515	24.6189	0.000123653	0.0091775	Up
									Bhlhe40	basic helix-loop-helix family, member e40	3.00417	5.42033	570.289	4.75436e-24	3.61688e-21	Up		Twist1	twist basic helix-loop-helix transcription factor 1	2.88353	0.86891	17.9252	0.000152306	0.00081239	Up		Supt16	SPT16, facilitates chromatin remodeling subunit	0.530315	7.31485	26.9622	0.00013638	0.00985074	Up
									Glipr1l1	GLI pathogenesis-related 1 like 1	2.99781	2.19363	52.842	2.00752e-08	2.61063e-07	Up		Art4	ADP-ribosyltransferase 4	2.8821	5.50156	514.858	2.79255e-23	1.88839e-20	Up		Mt1	metallothionein 1	0.52832	6.98568	13.1555	0.000860841	0.0328469	Up
									Selp	selectin, platelet	2.97017	6.48617	213.05	5.60684e-07	5.05155e-06	Up		Camk2n1	calcium/calmodulin-dependent protein kinase II inhibitor 1	2.87761	2.93649	80.6195	4.48748e-10	1.05651e-08	Up		Atad5	ATPase family, AAA domain containing 5	0.523234	4.33375	12.6834	0.00127777	0.0438112	Up
									Lbhd2	LBH domain containing 2	2.96847	3.45954	50.7204	2.92784e-06	2.15203e-05	Up		Bhlhe40	basic helix-loop-helix family, member e40	2.87504	5.42033	537.035	1.3473e-23	9.64668e-21	Up		Anapc15	anaphase promoting complex C subunit 15	0.51865	4.22921	13.8463	0.000657886	0.0266039	Up
									Cpne8	copine VIII	2.96616	4.88784	342.314	2.88125e-20	8.15595e-18	Up		Tsga10ip	testis specific 10 interacting protein	2.8738	1.11128	21.6986	4.18687e-05	0.000262018	Up		B4galt1	UDP-Gal:betaGlcNAc beta 1,4- galactosyltransferase, polypeptide 1	0.518473	4.68252	16.181	0.000273505	0.0150182	Up
									Ptpru	protein tyrosine phosphatase receptor type U	2.96241	0.964697	20.7337	5.57232e-05	0.000289732	Up		Fgfr3	fibroblast growth factor receptor 3	2.87337	1.78527	32.5851	1.87695e-06	1.75875e-05	Up		Nucks1	nuclear casein kinase and cyclin-dependent kinase substrate 1	0.517277	7.75907	39.6741	1.96454e-06	0.000392005	Up
									Spon1	spondin 1, (f-spondin) extracellular matrix protein	2.9617	0.76909	18.5148	0.00011879	0.000561519	Up		Aebp1	AE binding protein 1	2.87069	2.56484	62.4001	3.66587e-09	6.81236e-08	Up		Rfc5	replication factor C (activator 1) 5	0.511426	4.72117	14.3793	0.000680565	0.0271601	Up
									Kdr	kinase insert domain protein receptor	2.95789	2.56842	67.5286	7.35103e-10	1.41245e-08	Up		Fam187b	family with sequence similarity 187, member B	2.86637	1.24444	28.8515	4.48205e-06	3.76505e-05	Up		Ppil1	peptidylprolyl isomerase (cyclophilin)-like 1	0.50737	5.09534	23.6758	2.14316e-05	0.00241542	Up
									Wnt5a	wingless-type MMTV integration site family, member 5A	2.9573	0.477356	12.9856	0.000920328	0.00333102	Up		Gadd45g	growth arrest and DNA-damage-inducible 45 gamma	2.86557	5.04422	458.784	2.02752e-22	1.073e-19	Up		Mgat5	mannoside acetylglucosaminyltransferase 5	0.506744	4.7729	20.8275	5.40068e-05	0.00498008	Up
									C4b	complement C4B (Chido blood group)	2.95441	0.935606	18.1645	0.00016822	0.000759272	Up		Cpne8	copine VIII	2.85996	4.88784	380.062	4.97437e-21	1.83479e-18	Up		Metrn	meteorin, glial cell differentiation regulator	0.503402	4.35918	15.9416	0.000298627	0.0157616	Up
									Jag1	jagged 1	2.95409	1.30689	29.4563	3.76549e-06	2.68818e-05	Up		Nrg4	neuregulin 4	2.85145	3.82221	173.636	1.5703e-15	1.37509e-13	Up		Dek	DEK proto-oncogene	0.501205	7.83713	43.2922	3.70092e-07	0.000115507	Up
									Ccdc136	coiled-coil domain containing 136	2.9505	2.86356	101.248	3.96138e-12	1.37765e-10	Up		Ltbp4	latent transforming growth factor beta binding protein 4	2.85083	2.08203	53.0755	1.19924e-08	1.93853e-07	Up		Snhg20	small nucleolar RNA host gene 20	-0.511796	4.97001	12.7548	0.00115304	0.0414103	Down
									Epha4	Eph receptor A4	2.94911	1.46623	32.2299	1.72989e-06	1.36287e-05	Up		Tmem163	transmembrane protein 163	2.83546	1.23142	31.38	2.18768e-06	2.00427e-05	Up		Siah1a	siah E3 ubiquitin protein ligase 1A	-0.514347	4.3408	12.1956	0.00126034	0.0434585	Down
									Ptprn	protein tyrosine phosphatase receptor type N	2.9403	0.751971	17.7195	0.000157118	0.00071333	Up		Mir22hg	Mir22 host gene (non-protein coding)	2.82731	3.5904	169.535	2.26231e-15	1.8991e-13	Up		Foxp4	forkhead box P4	-0.54858	4.47491	16.1288	0.000278787	0.015217	Down
									Tsga10ip	testis specific 10 interacting protein	2.9369	1.11128	20.2508	6.75283e-05	0.000341911	Up		Cpt1c	carnitine palmitoyltransferase 1c	2.8251	1.48936	25.2842	3.78828e-05	0.000241292	Up		Tmem214	transmembrane protein 214	-0.551556	4.12847	11.8753	0.00143422	0.0472957	Down
									Cftr	cystic fibrosis transmembrane conductance regulator	2.93519	0.695775	10.783	0.00224682	0.00722925	Up		Fam83g	family with sequence similarity 83, member G	2.81935	0.640049	16.4467	0.00024821	0.00123466	Up		Sqle	squalene epoxidase	-0.590193	4.31912	12.2546	0.00139665	0.0466292	Down
									Pclo	piccolo (presynaptic cytomatrix protein)	2.93469	3.14627	134.779	6.94708e-14	4.03024e-12	Up		C1qtnf4	C1q and tumor necrosis factor related protein 4	2.81311	3.59256	176.216	1.25257e-15	1.12935e-13	Up		Tnfrsf1b	tumor necrosis factor receptor superfamily, member 1b	-0.606078	4.42139	15.6539	0.000332115	0.0171293	Down
									Ldhd	lactate dehydrogenase D	2.92772	4.0959	68.3107	1.91834e-05	0.000113625	Up		Snrpn	small nuclear ribonucleoprotein N	2.81003	1.44439	31.3042	2.23427e-06	2.03712e-05	Up		E2f5	E2F transcription factor 5	-0.623438	4.24744	14.8394	0.000450341	0.0206073	Down
									Panx2	pannexin 2	2.90454	2.16974	54.6989	8.57268e-09	1.23487e-07	Up		Unc13b	unc-13 homolog B	2.80599	2.0266	46.9898	4.61272e-08	6.43764e-07	Up		Bloc1s1	biogenesis of lysosomal organelles complex-1, subunit 1	-0.64028	4.76518	23.2039	2.48954e-05	0.0027056	Down
									Enpp5	ectonucleotide pyrophosphatase/phosphodiesterase 5	2.89219	4.91225	321.368	3.57274e-19	7.8026e-17	Up		Hes1	hes family bHLH transcription factor 1	2.8059	5.76096	253.794	2.27598e-09	4.51192e-08	Up		Grik5	glutamate receptor, ionotropic, kainate 5 (gamma 2)	-0.670577	3.90696	14.181	0.000578436	0.0245969	Down
									Emp2	epithelial membrane protein 2	2.88992	1.74065	37.971	3.81934e-07	3.58158e-06	Up		Pianp	PILR alpha associated neural protein	2.80244	1.22136	16.9718	0.000225173	0.00113679	Up		Rai14	retinoic acid induced 14	-0.674766	4.2466	20.3134	6.41529e-05	0.00549635	Down
									Gm14964	predicted gene 14964	2.88307	2.4044	49.3087	4.10129e-08	4.87509e-07	Up		Ncam2	neural cell adhesion molecule 2	2.7992	3.04477	89.364	9.26944e-11	2.61175e-09	Up		Mavs	mitochondrial antiviral signaling protein	-0.689464	3.41463	12.9808	0.000922103	0.034429	Down
									Twist1	twist basic helix-loop-helix transcription factor 1	2.87419	0.86891	15.0198	0.000434493	0.00174485	Up		Hoxb6	homeobox B6	2.78963	2.22927	60.0959	2.92966e-09	5.67831e-08	Up		Uba52	ubiquitin A-52 residue ribosomal protein fusion product 1	-0.820712	10.2669	317.67	9.99707e-20	1.21684e-15	Down
									Cracr2b	calcium release activated channel regulator 2B	2.87336	4.21325	266.458	1.79738e-18	3.12539e-16	Up		9230112J17Rik	RIKEN cDNA 9230112J17 gene	2.7761	1.33185	26.3224	1.22754e-05	9.07203e-05	Up		Tanc1	tetratricopeptide repeat, ankyrin repeat and coiled-coil containing 1	-0.933311	3.35484	14.8702	0.000516337	0.0229374	Down
									Rian	RNA imprinted and accumulated in nucleus	2.86966	2.45375	19.1518	0.00271399	0.00850532	Up		Gm13889	predicted gene 13889	2.77221	1.80608	38.6331	4.27901e-07	4.71349e-06	Up		Nrk	Nik related kinase	-1.07233	2.56994	13.8154	0.000665784	0.0268342	Down
									Ccl19	C-C motif chemokine ligand 19	2.86824	0.933656	20.2232	6.61314e-05	0.000335879	Up		Myo1e	myosin IE	2.77012	3.00049	103.889	2.78403e-12	1.14872e-10	Up		Ramp2	receptor (calcitonin) activity modifying protein 2	-1.31877	5.73507	11.9477	0.00152732	0.0487449	Down
									Lmtk3	lemur tyrosine kinase 3	2.85629	1.16555	23.8122	2.05283e-05	0.000120303	Up		Car11	carbonic anhydrase 11	2.76252	1.7595	39.7713	2.72753e-07	3.15584e-06	Up		Gm21887	erythroid differentiation regulator 1 x	-1.54723	3.11612	43.9844	9.66293e-08	4.34659e-05	Down
									Rgmb	repulsive guidance molecule family member B	2.85414	1.31733	24.5912	1.60849e-05	9.74054e-05	Up		Egr3	early growth response 3	2.75966	5.29149	57.7277	0.000201304	0.00103315	Up		Hmox1	heme oxygenase 1	-1.58108	1.64758	15.9747	0.000297183	0.0157616	Down
									4921504A21Rik	RIKEN cDNA 4921504A21 gene	2.85043	0.714081	9.85642	0.00332268	0.0101796	Up		Gm17322	ADP-ribosylation factor-like 6 interacting protein 1 pseudogene	2.75741	1.43253	41.2683	1.69273e-07	2.03194e-06	Up		Igsf3	immunoglobulin superfamily, member 3	-1.90666	1.77425	16.4437	0.000248479	0.0142878	Down
									Slfn2	schlafen 2	2.84163	4.81552	197.671	1.25407e-10	3.01671e-09	Up		Rdh10	retinol dehydrogenase 10 (all-trans)	2.75088	4.15024	179.149	8.50722e-13	4.09288e-11	Up		Foxa3	forkhead box A3	-2.07808	2.00387	14.8715	0.000444924	0.0205485	Down
									Rasip1	Ras interacting protein 1	2.83142	2.32362	48.1819	3.98843e-08	4.75487e-07	Up		Fhl1	four and a half LIM domains 1	2.74535	4.16037	79.8369	2.53337e-06	2.28247e-05	Up		Gm47283	None	-2.43533	6.55823	259.985	6.43133e-09	5.21881e-06	Down
									1200007C13Rik	RIKEN cDNA 1200007C13 gene	2.8277	1.80268	38.1332	4.10993e-07	3.83509e-06	Up		C130026I21Rik	Sp140 nuclear body protein like 2	2.73876	2.94711	105.339	2.30023e-12	9.68801e-11	Up		Mid1	midline 1	-2.87345	4.53366	52.9347	0.000174641	0.0114135	Down
									Tgfb1i1	transforming growth factor beta 1 induced transcript 1	2.82257	0.733105	14.8194	0.000453751	0.00181321	Up		Ddr1	discoidin domain receptor family, member 1	2.73071	0.519348	11.7772	0.00155853	0.0060109	Up
									2410017I17Rik	RIKEN cDNA 2410017I17 gene	2.81871	1.24496	19.2135	9.3262e-05	0.000451872	Up		Prdm16os	Prdm16 opposite strand transcript	2.73052	2.30919	57.7914	4.59822e-09	8.37868e-08	Up
									Nebl	nebulette	2.81643	0.641731	14.2143	0.0005711	0.00220891	Up		Echdc2	enoyl Coenzyme A hydratase domain containing 2	2.72691	0.965738	26.3308	9.44025e-06	7.2405e-05	Up
									Mapk13	mitogen-activated protein kinase 13	2.81352	1.61964	33.5007	1.22461e-06	1.0092e-05	Up		Slc52a3	solute carrier protein family 52, member 3	2.72478	0.950876	20.946	5.19177e-05	0.000316129	Up
									Aebp1	AE binding protein 1	2.81341	2.56484	62.7499	3.44558e-09	5.56227e-08	Up		Enpp5	ectonucleotide pyrophosphatase/phosphodiesterase 5	2.72414	4.91225	329.512	2.40645e-19	5.43618e-17	Up
									A430110L20Rik	RIKEN cDNA A430110L20 gene	2.81139	0.696254	13.3442	0.000799529	0.00295352	Up		Rhoj	ras homolog family member J	2.71967	4.0732	196.485	3.8431e-16	3.99814e-14	Up
									Snhg18	small nucleolar RNA host gene 18	2.81095	2.85753	94.4173	1.01918e-11	3.23902e-10	Up		Gnao1	guanine nucleotide binding protein, alpha O	2.71584	0.476839	12.9907	0.00091848	0.00382185	Up
									Wtip	WT1 interacting protein	2.7876	2.52976	68.8553	5.80465e-10	1.15637e-08	Up		Olfr632	olfactory receptor family 51 subfamily AI member 2	2.71026	1.24339	27.35	6.95891e-06	5.5362e-05	Up
									Calml4	calmodulin-like 4	2.78302	3.45092	59.3249	5.51354e-07	4.97855e-06	Up		Plekhg6	pleckstrin homology domain containing, family G (with RhoGef domain) member 6	2.70598	1.46728	31.5803	2.06934e-06	1.91398e-05	Up
									Tmem158	transmembrane protein 158	2.78118	4.77246	45.7303	0.000392509	0.0015968	Up		Aspa	aspartoacylase	2.70537	3.19379	114.104	7.55577e-13	3.64955e-11	Up
									Acss3	acyl-CoA synthetase short-chain family member 3	2.78108	0.935772	20.0889	6.91977e-05	0.000348335	Up		Krt1	keratin 1	2.7025	1.43365	33.0363	1.38832e-06	1.34116e-05	Up
									Gm17322	ADP-ribosylation factor-like 6 interacting protein 1 pseudogene	2.77632	1.43253	22.7634	2.86648e-05	0.000161681	Up		Chil5	chitinase-like 5	2.7024	3.08329	120.264	3.59066e-13	1.88386e-11	Up
									Egr3	early growth response 3	2.7761	5.29149	50.6913	0.000293154	0.00123598	Up		Fbxo16	F-box protein 16	2.68051	1.52988	34.1455	1.0303e-06	1.03387e-05	Up
									Veph1	ventricular zone expressed PH domain-containing 1	2.77253	1.13692	19.7395	7.7903e-05	0.000387302	Up		Abcb1a	ATP-binding cassette, sub-family B member 1A	2.67837	2.11411	46.4215	7.19922e-08	9.54563e-07	Up
									Ighg2b	immunoglobulin heavy constant gamma 2B	2.76623	3.89998	23.1553	0.000183202	0.000818627	Up		Chd7	chromodomain helicase DNA binding protein 7	2.67575	4.10543	214.542	5.82757e-17	7.62722e-15	Up
									1500026H17Rik	RIKEN cDNA 1500026H17 gene	2.76538	1.09853	24.0668	1.89484e-05	0.000112452	Up		Zfyve9	zinc finger, FYVE domain containing 9	2.67552	2.90137	110.766	1.14548e-12	5.222e-11	Up
									Psd	pleckstrin and Sec7 domain containing	2.75118	1.81482	32.3564	2.72841e-06	2.0312e-05	Up		Col18a1	collagen, type XVIII, alpha 1	2.67092	2.15934	50.6164	2.01825e-08	3.07846e-07	Up
									Efemp2	epidermal growth factor-containing fibulin-like extracellular matrix protein 2	2.74488	1.20594	20.2965	8.17768e-05	0.000404136	Up		Flrt1	fibronectin leucine rich transmembrane protein 1	2.66035	1.45627	27.5075	7.16013e-06	5.67034e-05	Up
									Ar	androgen receptor	2.73837	3.85068	163.317	3.99143e-15	3.1963e-13	Up		Fhdc1	FH2 domain containing 1	2.66023	3.37641	143.121	2.87616e-14	1.92355e-12	Up
									Dsp	desmoplakin	2.73828	1.02508	18.6236	0.000114372	0.000542532	Up		Cttnbp2nl	CTTNBP2 N-terminal like	2.65788	1.05535	19.7701	7.7097e-05	0.000447295	Up
									Card10	caspase recruitment domain family, member 10	2.73702	1.1386	22.3529	3.27225e-05	0.000181375	Up		Tns2	tensin 2	2.65784	3.64811	138.002	1.08092e-13	6.44948e-12	Up
									Tinagl1	tubulointerstitial nephritis antigen-like 1	2.73375	4.4688	247.587	5.90853e-18	9.22034e-16	Up		Cacna1d	calcium channel, voltage-dependent, L type, alpha 1D subunit	2.65197	1.52888	34.2468	1.00285e-06	1.01049e-05	Up
									Pde9a	phosphodiesterase 9A	2.7327	1.95792	44.2553	8.34797e-08	9.22901e-07	Up		P3h2	prolyl 3-hydroxylase 2	2.64411	0.853129	15.9809	0.000294349	0.00142799	Up
									Ehd2	EH-domain containing 2	2.71977	1.03888	14.7736	0.000461667	0.00184183	Up		Serpinb8	serine (or cysteine) peptidase inhibitor, clade B, member 8	2.63198	2.20436	49.5914	2.77147e-08	4.06438e-07	Up
									Fkbp10	FK506 binding protein 10	2.7127	1.06743	19.2125	9.32924e-05	0.000451872	Up		1200007C13Rik	RIKEN cDNA 1200007C13 gene	2.63093	1.80268	30.529	3.02604e-06	2.66327e-05	Up
									Phactr1	phosphatase and actin regulator 1	2.69158	4.49167	213.865	9.32138e-17	1.1346e-14	Up		Airn	antisense Igf2r RNA	2.6238	2.92364	107.036	1.84441e-12	8.07558e-11	Up
									Nectin3	nectin cell adhesion molecule 3	2.69134	0.660394	11.9734	0.0014371	0.00491431	Up		Skap1	src family associated phosphoprotein 1	2.61788	1.34371	21.481	4.7915e-05	0.000294556	Up
									Sbno2	strawberry notch 2	2.68975	6.76509	831.764	1.30309e-26	2.64354e-23	Up		Asb4	ankyrin repeat and SOCS box-containing 4	2.616	1.7878	32.2804	1.70608e-06	1.62111e-05	Up
									Gucy1a2	guanylate cyclase 1, soluble, alpha 2	2.68639	0.620639	11.7574	0.00150452	0.00511252	Up		Cst6	cystatin E/M	2.61503	2.04007	53.9951	9.90814e-09	1.64084e-07	Up
									Fhl1	four and a half LIM domains 1	2.67674	4.16037	69.2969	4.98102e-06	3.45464e-05	Up		Evc	EvC ciliary complex subunit 1	2.6145	1.91019	43.6049	9.71439e-08	1.24205e-06	Up
									Foxp2	forkhead box P2	2.6724	0.887416	19.4612	8.56641e-05	0.000420784	Up		Ccdc92	coiled-coil domain containing 92	2.61343	1.97695	43.1276	1.49553e-07	1.82218e-06	Up
									BC067074	None	2.65513	1.28115	22.187	3.45318e-05	0.000190277	Up		Kiss1r	KISS1 receptor	2.60969	1.05472	21.1352	4.87584e-05	0.000299288	Up
									Serpine2	serine (or cysteine) peptidase inhibitor, clade E, member 2	2.6462	1.91186	42.0891	1.39007e-07	1.4561e-06	Up		Tgm2	transglutaminase 2, C polypeptide	2.60694	6.12874	138.478	3.92049e-06	3.37007e-05	Up
									Scd1	stearoyl-Coenzyme A desaturase 1	2.64338	1.25677	18.3986	0.000123711	0.000580889	Up		Reep2	receptor accessory protein 2	2.6061	2.16628	52.4058	1.37987e-08	2.18126e-07	Up
									Obscn	obscurin, cytoskeletal calmodulin and titin-interacting RhoGEF	2.64302	3.94106	51.5592	1.87627e-05	0.000111505	Up		Pdgfd	platelet-derived growth factor, D polypeptide	2.59842	2.14085	49.4627	2.59e-08	3.82127e-07	Up
									Gpr4	G protein-coupled receptor 4	2.64239	2.38802	42.689	6.23661e-07	5.58177e-06	Up		4921504A21Rik	RIKEN cDNA 4921504A21 gene	2.5891	0.714081	20.2946	6.45588e-05	0.000383696	Up
									Mmp14	matrix metallopeptidase 14 (membrane-inserted)	2.64238	3.02377	86.3553	3.32216e-11	9.12806e-10	Up		Setbp1	SET binding protein 1	2.57609	2.75533	82.027	6.47391e-11	1.91263e-09	Up
									Myom1	myomesin 1	2.63834	3.32427	116.145	5.88568e-13	2.66195e-11	Up		Ocln	occludin	2.56285	1.68823	38.7304	3.15635e-07	3.61048e-06	Up
									Hoxb5	homeobox B5	2.62315	3.87832	174.333	1.47688e-15	1.28404e-13	Up		Nrxn2	neurexin II	2.5623	1.34285	27.3178	7.02571e-06	5.5784e-05	Up
									Zfp354a	zinc finger protein 354A	2.62114	0.934179	20.7531	5.53637e-05	0.000288356	Up		C4b	complement C4B (Chido blood group)	2.55826	0.935606	11.9838	0.00155104	0.00598581	Up
									Gnao1	guanine nucleotide binding protein, alpha O	2.61961	0.476839	9.32683	0.0041746	0.0123724	Up		Gm15809	None	2.55133	0.934387	19.6849	7.93665e-05	0.000459149	Up
									Smagp	small cell adhesion glycoprotein	2.61828	4.09733	226.059	2.54024e-17	3.51361e-15	Up		Nebl	nebulette	2.54576	0.641731	10.7083	0.00231796	0.0084272	Up
									Npdc1	neural proliferation, differentiation and control 1	2.61397	5.21372	426.77	6.97304e-22	2.77235e-19	Up		Fads3	fatty acid desaturase 3	2.54043	3.40609	111.069	1.10257e-12	5.04529e-11	Up
									Hoxb2	homeobox B2	2.61329	3.63382	134.638	7.05372e-14	4.0499e-12	Up		Actr3b	ARP3 actin-related protein 3B	2.53582	1.31752	26.3311	9.43936e-06	7.2405e-05	Up
									Lama5	laminin, alpha 5	2.61238	1.57226	31.6777	2.01425e-06	1.55568e-05	Up		Baiap2l1	BAI1-associated protein 2-like 1	2.53468	0.803419	16.44	0.000248811	0.00123613	Up
									Erp27	endoplasmic reticulum protein 27	2.60809	3.68942	85.1084	1.72938e-09	3.02009e-08	Up		Ptgs2	prostaglandin-endoperoxide synthase 2	2.52206	4.11614	170.185	2.84104e-14	1.91056e-12	Up
									Sbf2	SET binding factor 2	2.60776	3.33706	109.601	1.32758e-12	5.35077e-11	Up		Zfp503	zinc finger protein 503	2.51952	3.26074	78.1297	7.20803e-09	1.23921e-07	Up
									Id2	inhibitor of DNA binding 2	2.60552	4.36935	247.208	6.05627e-18	9.33126e-16	Up		Neil2	nei like 2 (E. coli)	2.51469	2.11856	39.4835	3.32576e-07	3.77622e-06	Up
									Dbndd2	dysbindin domain containing 2	2.59948	3.16792	104.684	2.50685e-12	9.38875e-11	Up		Fndc4	fibronectin type III domain containing 4	2.50472	1.71535	30.017	4.31917e-06	3.65852e-05	Up
									Mtss2	MTSS I-BAR domain containing 2	2.59863	4.13312	163.621	1.36962e-14	9.52631e-13	Up		Cysltr2	cysteinyl leukotriene receptor 2	2.50381	4.78321	304.215	2.04644e-19	4.79542e-17	Up
									Fhdc1	FH2 domain containing 1	2.59434	3.37641	125.632	1.92257e-13	1.00869e-11	Up		Olfr56	olfactory receptor family 2 subfamily V member 1	2.5013	1.31965	24.6916	1.66372e-05	0.000118218	Up
									Chst2	carbohydrate sulfotransferase 2	2.58921	2.61506	48.6845	3.07054e-08	3.79052e-07	Up		Arhgef26	Rho guanine nucleotide exchange factor 26	2.50061	2.25414	60.5883	2.66446e-09	5.21411e-08	Up
									Fam83g	family with sequence similarity 83, member G	2.57507	0.640049	12.8387	0.000975319	0.00350298	Up		Npdc1	neural proliferation, differentiation and control 1	2.50008	5.21372	456.819	2.18207e-22	1.10667e-19	Up
									Epdr1	ependymin related 1	2.57005	2.47672	60.5495	2.68437e-09	4.46369e-08	Up		Npnt	nephronectin	2.49904	0.820381	19.9299	7.30239e-05	0.000426715	Up
									Fn1	fibronectin 1	2.56935	1.06993	23.4191	2.32474e-05	0.000134426	Up		Col16a1	collagen, type XVI, alpha 1	2.49766	4.96963	330.721	5.11935e-20	1.51982e-17	Up
									Igsf3	immunoglobulin superfamily, member 3	2.56646	1.77425	31.6893	2.00777e-06	1.55166e-05	Up		Mocos	molybdenum cofactor sulfurase	2.48466	1.05444	23.975	1.95029e-05	0.000135496	Up
									Ampd3	adenosine monophosphate deaminase 3	2.56586	3.21787	99.508	5.01661e-12	1.69617e-10	Up		Pak6	p21 (RAC1) activated kinase 6	2.47594	2.25058	54.4215	9.07483e-09	1.51938e-07	Up
									Zfp612	zinc finger protein 612	2.54501	4.22909	167.669	7.01e-15	5.3664e-13	Up		Gstm6	glutathione S-transferase, mu 6	2.4747	0.967886	12.6783	0.00118717	0.00475337	Up
									Chil5	chitinase-like 5	2.54462	3.08329	74.093	2.35094e-10	5.24096e-09	Up		Crb3	crumbs family member 3	2.47102	2.3361	55.2672	7.6331e-09	1.30221e-07	Up
									Col16a1	collagen, type XVI, alpha 1	2.54378	4.96963	300.184	2.55036e-19	6.22943e-17	Up		Ror2	receptor tyrosine kinase-like orphan receptor 2	2.46536	0.55958	12.2565	0.00122991	0.0048939	Up
									Wdr66	cilia and flagella associated protein 251	2.53632	1.36694	22.2602	3.56745e-05	0.000195864	Up		Gm32282	predicted gene, 32282	2.46108	1.08413	15.0656	0.000413592	0.0019127	Up
									1110046J04Rik	RIKEN cDNA 1110046J04 gene	2.52765	1.40015	18.4236	0.000125713	0.000589439	Up		Bex2	brain expressed X-linked 2	2.45336	2.59166	70.7852	4.13885e-10	9.89746e-09	Up
									Sema7a	sema domain, immunoglobulin domain (Ig), and GPI membrane anchor, (semaphorin) 7A	2.52078	3.25909	92.9281	1.26066e-11	3.9326e-10	Up		Epas1	endothelial PAS domain protein 1	2.44787	1.23211	23.0823	2.58806e-05	0.000172613	Up
									C130026I21Rik	Sp140 nuclear body protein like 2	2.5194	2.94711	73.5599	2.57229e-10	5.65162e-09	Up		Selp	selectin, platelet	2.44642	6.48617	153.645	1.93275e-06	1.79858e-05	Up
									Exph5	exophilin 5	2.51813	1.76089	32.5465	1.58624e-06	1.26277e-05	Up		Gm15510	predicted gene 15510	2.44546	0.802265	16.1081	0.000280911	0.00136989	Up
									Setbp1	SET binding protein 1	2.5152	2.75533	72.4661	3.09822e-10	6.6746e-09	Up		Loxl3	lysyl oxidase-like 3	2.43877	1.37722	21.7233	4.01705e-05	0.000253608	Up
									Sel1l3	sel-1 suppressor of lin-12-like 3 (C. elegans)	2.51451	0.802594	12.6362	0.00105682	0.00375471	Up		Pkp2	plakophilin 2	2.4351	1.8943	36.2982	5.85512e-07	6.22432e-06	Up
									Gas2l1	growth arrest-specific 2 like 1	2.51096	2.24893	54.6548	8.65043e-09	1.2446e-07	Up		Me1	malic enzyme 1, NADP(+)-dependent, cytosolic	2.42598	1.24351	22.6427	2.98e-05	0.000196599	Up
									Pawr	PRKC, apoptosis, WT1, regulator	2.50853	0.696036	9.96783	0.00316831	0.00975333	Up		Gm12992	predicted gene 12992	2.41019	1.05478	17.8824	0.000148319	0.000794952	Up
									Gprin2	G protein regulated inducer of neurite outgrowth 2	2.5067	1.31805	21.7757	3.94872e-05	0.000214093	Up		Abca4	ATP-binding cassette, sub-family A member 4	2.40748	2.87929	54.9561	1.25497e-08	2.00729e-07	Up
									Pak6	p21 (RAC1) activated kinase 6	2.50466	2.25058	48.2075	3.41089e-08	4.14345e-07	Up		Tnfaip2	tumor necrosis factor, alpha-induced protein 2	2.39879	5.93358	576.124	3.98361e-24	3.46346e-21	Up
									Rnf208	ring finger protein 208	2.49987	3.24014	78.1575	3.05609e-10	6.60723e-09	Up		Nxpe2	neurexophilin and PC-esterase domain family, member 2	2.39793	1.32022	15.3488	0.000447381	0.00204796	Up
									Gm13889	predicted gene 13889	2.49689	1.80608	23.9676	2.27346e-05	0.000131837	Up		Spire2	spire type actin nucleation factor 2	2.39658	0.903005	20.4884	6.04887e-05	0.000362515	Up
									Trim62	tripartite motif-containing 62	2.49434	2.37256	58.633	3.89526e-09	6.21404e-08	Up		Psd	pleckstrin and Sec7 domain containing	2.39438	1.81482	24.9454	2.04432e-05	0.000140777	Up
									Clec1b	C-type lectin domain family 1, member b	2.49235	1.48732	28.029	5.69586e-06	3.88621e-05	Up		Podnl1	podocan-like 1	2.39254	2.2503	55.3161	7.55753e-09	1.292e-07	Up
									Loxl3	lysyl oxidase-like 3	2.48889	1.37722	28.0176	5.7149e-06	3.89484e-05	Up		Fam20c	FAM20C, golgi associated secretory pathway kinase	2.38843	1.66039	35.2212	7.75113e-07	8.02268e-06	Up
									Rab40b	Rab40B, member RAS oncogene family	2.48293	2.34368	36.7993	1.23071e-06	1.01286e-05	Up		Stard13	StAR related lipid transfer domain containing 13	2.38789	1.19171	23.5696	2.2164e-05	0.000151222	Up
									Zfyve9	zinc finger, FYVE domain containing 9	2.47815	2.90137	79.3874	9.84388e-11	2.4255e-09	Up		Epha4	Eph receptor A4	2.37728	1.46623	30.5002	2.79874e-06	2.50119e-05	Up
									Klhl4	kelch-like 4	2.46195	3.90378	98.8575	1.84479e-09	3.20324e-08	Up		Ppp1r16b	protein phosphatase 1, regulatory subunit 16B	2.37614	3.90955	109.444	2.2727e-10	5.73927e-09	Up
									Boc	BOC cell adhesion associated, oncogene regulated	2.45648	1.16601	14.7369	0.000468111	0.00186387	Up		Zbtb46	zinc finger and BTB domain containing 46	2.37366	0.7152	12.5899	0.00118513	0.00474861	Up
									Tnfsf4	tumor necrosis factor (ligand) superfamily, member 4	2.45197	1.47825	23.0293	2.63225e-05	0.000149578	Up		Lama5	laminin, alpha 5	2.37138	1.57226	25.8235	1.10091e-05	8.28871e-05	Up
									Armc2	armadillo repeat containing 2	2.45113	1.30648	26.8588	8.05548e-06	5.26513e-05	Up		Nectin3	nectin cell adhesion molecule 3	2.37011	0.660394	10.0711	0.00313051	0.0109166	Up
									Npnt	nephronectin	2.45002	0.820381	12.113	0.00130295	0.00451194	Up		Dsp	desmoplakin	2.36922	1.02508	18.0677	0.000138934	0.000750935	Up
									Rdh10	retinol dehydrogenase 10 (all-trans)	2.44425	4.15024	103.969	2.55448e-10	5.6328e-09	Up		Tcf15	transcription factor 15	2.3652	4.86583	126.394	6.03073e-08	8.21097e-07	Up
									Rprm	reprimo, TP53 dependent G2 arrest mediator candidate	2.44066	1.96551	43.4521	1.00684e-07	1.0913e-06	Up		Hoxb5	homeobox B5	2.36042	3.87832	171.777	1.85127e-15	1.59813e-13	Up
									Nrxn2	neurexin II	2.43405	1.34285	18.1148	0.000136652	0.000632683	Up		Rasip1	Ras interacting protein 1	2.35739	2.32362	46.4056	5.89415e-08	8.043e-07	Up
									Shisa9	shisa family member 9	2.42648	3.60848	53.049	1.7529e-06	1.37831e-05	Up		Htra3	HtrA serine peptidase 3	2.35637	1.80147	30.6044	2.96325e-06	2.61937e-05	Up
									Clec14a	C-type lectin domain family 14, member a	2.42477	1.89534	34.8057	8.64728e-07	7.36561e-06	Up		Fosl1	fos-like antigen 1	2.35243	2.26399	53.5352	1.08981e-08	1.78295e-07	Up
									Ptpn14	protein tyrosine phosphatase, non-receptor type 14	2.421	3.59994	109.963	1.26789e-12	5.14427e-11	Up		Vps37d	vacuolar protein sorting 37D	2.35154	1.2698	23.233	2.46651e-05	0.000165778	Up
									Hid1	HID1 domain containing	2.41914	3.56299	103.355	3.07594e-12	1.11397e-10	Up		Shtn1	shootin 1	2.35129	3.07125	90.5021	1.79206e-11	6.07603e-10	Up
									P3h2	prolyl 3-hydroxylase 2	2.41891	0.853129	14.7411	0.000467384	0.00186202	Up		Tmem215	transmembrane protein 215	2.34971	2.77739	17.6151	0.00212986	0.00786548	Up
									Htra3	HtrA serine peptidase 3	2.41478	1.80147	24.8998	1.56092e-05	9.52176e-05	Up		Dcbld2	discoidin, CUB and LCCL domain containing 2	2.34945	1.36456	25.5958	1.1801e-05	8.77467e-05	Up
									Timp3	tissue inhibitor of metalloproteinase 3	2.41201	3.9848	127.794	1.11305e-12	4.62392e-11	Up		Selenom	selenoprotein M	2.33811	6.36824	561.36	1.26886e-23	9.64668e-21	Up
									Id1	inhibitor of DNA binding 1, HLH protein	2.41138	6.12775	201.15	3.85152e-08	4.6279e-07	Up		Nckap1	NCK-associated protein 1	2.33666	3.29129	114.124	7.53717e-13	3.64955e-11	Up
									Itga3	integrin alpha 3	2.3894	1.55308	30.0992	3.13483e-06	2.29172e-05	Up		Peg3	paternally expressed 3	2.33141	0.733906	11.6499	0.00157893	0.00606843	Up
									C1qtnf4	C1q and tumor necrosis factor related protein 4	2.38607	3.59256	116.394	5.71043e-13	2.60327e-11	Up		Tent5c	terminal nucleotidyltransferase 5C	2.32607	3.17815	97.0786	7.01199e-12	2.6181e-10	Up
									Filip1	filamin A interacting protein 1	2.38404	1.19375	23.3993	2.33944e-05	0.000135191	Up		Cyp4b1	cytochrome P450, family 4, subfamily b, polypeptide 1	2.32197	1.24262	16.6921	0.000227043	0.00114481	Up
									Zfp503	zinc finger protein 503	2.38351	3.26074	54.9476	1.51211e-07	1.56909e-06	Up		Hid1	HID1 domain containing	2.32062	3.56299	111.507	1.07644e-12	4.94431e-11	Up
									Gm35551	predicted gene, 35551	2.38323	5.04707	323.655	7.33297e-20	1.98349e-17	Up		Ttc39a	tetratricopeptide repeat domain 39A	2.31892	1.21879	21.6155	4.16156e-05	0.000261105	Up
									Gstm6	glutathione S-transferase, mu 6	2.38195	0.967886	13.0198	0.00104281	0.00371244	Up		Mtss2	MTSS I-BAR domain containing 2	2.31273	4.13312	144.3	8.02508e-14	4.90861e-12	Up
									Skap1	src family associated phosphoprotein 1	2.37586	1.34371	18.4478	0.00013146	0.000613311	Up		Gbp8	guanylate-binding protein 8	2.309	3.54448	106.904	2.62673e-12	1.09495e-10	Up
									Ndn	necdin, MAGE family member	2.3706	4.86017	231.964	3.07849e-17	4.21026e-15	Up		Nxnl2	nucleoredoxin-like 2	2.30015	2.68725	68.4612	6.34732e-10	1.44141e-08	Up
									Car11	carbonic anhydrase 11	2.36875	1.7595	21.7009	4.25695e-05	0.000228867	Up		Irf2bpl	interferon regulatory factor 2 binding protein-like	2.29963	5.49191	257.918	2.97066e-14	1.97589e-12	Up
									Magi1	membrane associated guanylate kinase, WW and PDZ domain containing 1	2.36852	0.802515	14.0684	0.000603947	0.00231827	Up		Tinagl1	tubulointerstitial nephritis antigen-like 1	2.29809	4.4688	204.503	1.24055e-16	1.52526e-14	Up
									Cysltr2	cysteinyl leukotriene receptor 2	2.36541	4.78321	257.686	3.09558e-18	5.09181e-16	Up		Srd5a1	steroid 5 alpha-reductase 1	2.29698	3.21107	89.6719	2.02442e-11	6.72883e-10	Up
									Baiap2l1	BAI1-associated protein 2-like 1	2.35587	0.803419	11.7159	0.00153015	0.00518657	Up		Pdgfa	platelet derived growth factor, alpha	2.29674	1.20609	17.3956	0.000176301	0.000921001	Up
									Fbxo16	F-box protein 16	2.3541	1.52988	24.5731	1.61754e-05	9.7905e-05	Up		Trim47	tripartite motif-containing 47	2.29426	6.80516	63.5076	0.000161469	0.000857132	Up
									Nrtn	neurturin	2.35379	1.4091	19.9236	7.31809e-05	0.000366416	Up		Ces2g	carboxylesterase 2G	2.29222	2.94956	86.5475	3.22698e-11	1.02023e-09	Up
									C530008M17Rik	capping protein inhibiting regulator of actin	2.35295	5.14914	253.292	1.03599e-16	1.22428e-14	Up		Efnb2	ephrin B2	2.29093	1.75116	31.3347	2.21538e-06	2.02293e-05	Up
									1700016P03Rik	RIKEN cDNA 1700016P03 gene	2.35238	0.821778	11.9202	0.0014084	0.00482552	Up		Myom1	myomesin 1	2.28707	3.32427	88.2575	2.49654e-11	8.10342e-10	Up
									Irf2bpl	interferon regulatory factor 2 binding protein-like	2.35173	5.49191	274.07	1.5286e-14	1.04529e-12	Up		Zfp612	zinc finger protein 612	2.28686	4.22909	158.767	1.54161e-14	1.09733e-12	Up
									Ahnak2	AHNAK nucleoprotein 2	2.33968	1.63071	35.0158	8.18108e-07	7.0364e-06	Up		Ampd3	adenosine monophosphate deaminase 3	2.28625	3.21787	88.9635	2.24784e-11	7.37487e-10	Up
									Atp9a	ATPase, class II, type 9A	2.33917	1.81223	33.5782	1.19934e-06	9.89717e-06	Up		Fam169a	family with sequence similarity 169, member A	2.28061	2.66966	56.5342	5.90818e-09	1.04073e-07	Up
									Hes1	hes family bHLH transcription factor 1	2.33804	5.76096	159.544	3.09352e-08	3.81503e-07	Up		Id2	inhibitor of DNA binding 2	2.2791	4.36935	210.343	7.96351e-17	9.99298e-15	Up
									Tnfaip2	tumor necrosis factor, alpha-induced protein 2	2.33278	5.93358	496.69	5.18747e-23	3.00676e-20	Up		Fgr	FGR proto-oncogene, Src family tyrosine kinase	2.27706	1.07065	16.7637	0.000221238	0.00111971	Up
									Snrpn	small nuclear ribonucleoprotein N	2.33083	1.44439	19.2655	9.16086e-05	0.00044549	Up		Rhoc	ras homolog family member C	2.26803	2.04009	47.5098	3.98212e-08	5.65025e-07	Up
									Asb4	ankyrin repeat and SOCS box-containing 4	2.32952	1.7878	29.3602	3.87076e-06	2.75365e-05	Up		Smagp	small cell adhesion glycoprotein	2.26409	4.09733	191.503	3.46375e-16	3.76435e-14	Up
									Gm20186	predicted gene, 20186	2.31793	4.18421	85.8813	1.48326e-07	1.54178e-06	Up		Rasl11a	RAS-like, family 11, member A	2.26101	1.67895	25.48	1.22265e-05	9.04772e-05	Up
									6030445D17Rik	RIKEN cDNA 6030445D17 gene	2.31266	1.7042	26.6179	8.65852e-06	5.60593e-05	Up		Clip3	CAP-GLY domain containing linker protein 3	2.25965	2.92744	37.2467	1.47668e-05	0.000106617	Up
									Pkhd1l1	polycystic kidney and hepatic disease 1-like 1	2.31208	1.59915	18.4219	0.000122708	0.00057668	Up		Exph5	exophilin 5	2.25373	1.76089	30.3779	2.89699e-06	2.572e-05	Up
									Rasl11a	RAS-like, family 11, member A	2.29815	1.67895	24.137	1.85354e-05	0.000110486	Up		Spats2	spermatogenesis associated, serine-rich 2	2.24992	1.28107	19.1893	9.40401e-05	0.000529187	Up
									Myo1d	myosin ID	2.29782	3.47624	101.89	3.63353e-12	1.28568e-10	Up		Cdkn1c	cyclin dependent kinase inhibitor 1C	2.24136	5.56629	118.412	1.74453e-06	1.6512e-05	Up
									Ryk	receptor-like tyrosine kinase	2.29486	4.68999	207.86	9.60252e-17	1.15725e-14	Up		Gm32051	predicted gene, 32051	2.2369	2.27734	50.0214	2.29436e-08	3.43504e-07	Up
									Tnfaip6	tumor necrosis factor alpha induced protein 6	2.2916	0.804202	11.6643	0.00156257	0.00528803	Up		Kcns1	K+ voltage-gated channel, subfamily S, 1	2.23233	1.36515	24.7656	1.52367e-05	0.000109676	Up
									Tmc8	transmembrane channel-like gene family 8	2.291	0.870978	10.0033	0.00312078	0.00963139	Up		Obscn	obscurin, cytoskeletal calmodulin and titin-interacting RhoGEF	2.23139	3.94106	56.089	1.27313e-05	9.3465e-05	Up
									Slco2a1	solute carrier organic anion transporter family, member 2a1	2.2899	2.25656	43.0893	1.09649e-07	1.1759e-06	Up		Mlf1	myeloid leukemia factor 1	2.227	2.65572	56.8489	5.54707e-09	9.84735e-08	Up
									Errfi1	ERBB receptor feedback inhibitor 1	2.28958	2.51833	52.8671	1.2526e-08	1.72084e-07	Up		Rnd3	Rho family GTPase 3	2.22401	2.09019	38.1485	3.65222e-07	4.11619e-06	Up
									Shtn1	shootin 1	2.28874	3.07125	73.8513	2.4487e-10	5.42907e-09	Up		Tgfb1i1	transforming growth factor beta 1 induced transcript 1	2.2145	0.733105	10.4873	0.00254287	0.00914651	Up
									Gm34552	predicted gene, 34552	2.28631	0.457553	9.78556	0.00342504	0.0104433	Up		Ptpn14	protein tyrosine phosphatase, non-receptor type 14	2.21071	3.59994	117.151	5.21014e-13	2.65346e-11	Up
									Selenom	selenoprotein M	2.28274	6.36824	512.628	5.92715e-23	3.08817e-20	Up		Nrtn	neurturin	2.2078	1.4091	20.6396	5.75025e-05	0.000346329	Up
									Mmrn1	multimerin 1	2.282	6.50736	396.595	2.52506e-16	2.58278e-14	Up		Mpdz	multiple PDZ domain crumbs cell polarity complex component	2.20729	3.4149	84.3207	1.8969e-10	4.88141e-09	Up
									Gm13546	predicted gene 13546	2.27838	1.51783	19.78	7.68385e-05	0.000382997	Up		Prune2	prune homolog 2	2.20543	2.834	68.0776	6.66418e-10	1.50774e-08	Up
									Zdbf2	zinc finger, DBF-type containing 2	2.27746	0.770638	12.9502	0.00093327	0.00336785	Up		Edar	ectodysplasin-A receptor	2.19501	0.839565	12.7213	0.00102172	0.00420005	Up
									Rab34	RAB34, member RAS oncogene family	2.27704	2.06569	30.3447	2.92431e-06	2.15168e-05	Up		Adamts1	ADAM metallopeptidase with thrombospondin type 1 motif 1	2.19317	2.81185	46.3898	2.0633e-07	2.45259e-06	Up
									Tcf15	transcription factor 15	2.27581	4.86583	98.5501	2.50173e-07	2.46767e-06	Up		Klhl4	kelch-like 4	2.1907	3.90378	83.042	8.42471e-09	1.42623e-07	Up
									Echdc2	enoyl Coenzyme A hydratase domain containing 2	2.27479	0.965738	12.3981	0.0011621	0.00407756	Up		Kcnb1	potassium voltage gated channel, Shab-related subfamily, member 1	2.18842	1.75389	14.1365	0.00161493	0.00617755	Up
									Unc13b	unc-13 homolog B	2.27217	2.0266	28.9812	4.39049e-06	3.08373e-05	Up		Mmrn1	multimerin 1	2.18834	6.50736	408.138	1.82913e-16	2.14079e-14	Up
									Maf	MAF bZIP transcription factor	2.26928	3.66758	101.426	7.35008e-12	2.3668e-10	Up		Mapk13	mitogen-activated protein kinase 13	2.18807	1.61964	32.2399	1.72514e-06	1.63412e-05	Up
									Rundc3a	RUN domain containing 3A	2.26763	1.9323	33.0733	1.37447e-06	1.11981e-05	Up		Exoc3l4	exocyst complex component 3-like 4	2.18663	1.92618	36.0752	6.20307e-07	6.57126e-06	Up
									Il27	interleukin 27	2.26665	2.17933	34.7157	8.85535e-07	7.52179e-06	Up		Nr4a2	nuclear receptor subfamily 4, group A, member 2	2.18472	8.15509	240.952	1.07391e-07	1.35598e-06	Up
									Clip4	CAP-GLY domain containing linker protein family, member 4	2.26052	0.855024	14.3117	0.000550211	0.00213694	Up		Lzts1	leucine zipper, putative tumor suppressor 1	2.18416	1.671	23.5167	2.25388e-05	0.000153007	Up
									Cdc42bpb	CDC42 binding protein kinase beta	2.25628	3.49533	90.2794	1.8515e-11	5.49669e-10	Up		Gpr4	G protein-coupled receptor 4	2.18007	2.38802	31.1654	7.21863e-06	5.71295e-05	Up
									F830016B08Rik	RIKEN cDNA F830016B08 gene	2.25462	3.94706	115.344	8.81258e-13	3.777e-11	Up		Mapk12	mitogen-activated protein kinase 12	2.17808	2.84895	77.5037	1.33549e-10	3.61235e-09	Up
									Phf11d	PHD finger protein 11D	2.24955	3.33708	78.1285	1.2063e-10	2.91911e-09	Up		Fmn2	formin 2	2.17367	1.26869	18.1891	0.000133129	0.000721804	Up
									Gm26935	None	2.24773	1.13673	13.2411	0.000832454	0.00305937	Up		Prnp	prion protein	2.17202	3.79983	137.522	5.17386e-14	3.28001e-12	Up
									1810010H24Rik	RIKEN cDNA 1810010H24 gene	2.2458	1.58213	26.0439	1.02961e-05	6.55463e-05	Up		Traf1	TNF receptor-associated factor 1	2.16379	3.53761	98.5442	5.7252e-12	2.19833e-10	Up
									Kcnk6	potassium inwardly-rectifying channel, subfamily K, member 6	2.23856	1.96429	29.7129	3.4991e-06	2.53066e-05	Up		Sbf2	SET binding factor 2	2.16325	3.33706	100.282	4.5145e-12	1.76124e-10	Up
									Nrg4	neuregulin 4	2.22796	3.82221	118.338	4.51672e-13	2.14756e-11	Up		Hoxb2	homeobox B2	2.15922	3.63382	116.471	5.65726e-13	2.83375e-11	Up
									Nrbp2	nuclear receptor binding protein 2	2.2176	1.24358	19.3747	8.82405e-05	0.000431177	Up		Lancl3	LanC lantibiotic synthetase component C-like 3 (bacterial)	2.15672	2.26872	44.9668	7.08223e-08	9.43112e-07	Up
									Acox2	acyl-Coenzyme A oxidase 2, branched chain	2.21641	0.581479	6.21658	0.0172651	0.0414089	Up		Plbd1	phospholipase B domain containing 1	2.15367	0.920973	11.0203	0.00204986	0.0076186	Up
									Begain	brain-enriched guanylate kinase-associated	2.21623	1.42056	12.1237	0.00138586	0.00475846	Up		Sema7a	sema domain, immunoglobulin domain (Ig), and GPI membrane anchor, (semaphorin) 7A	2.14897	3.25909	81.3423	7.21071e-11	2.08973e-09	Up
									Slc4a3	solute carrier family 4 (anion exchanger), member 3	2.21036	1.34172	19.3199	8.99135e-05	0.000438121	Up		Creb5	cAMP responsive element binding protein 5	2.14583	4.82395	13.7259	0.00922358	0.0271051	Up
									Rin2	Ras and Rab interactor 2	2.20751	3.24064	83.2516	5.34704e-11	1.41181e-09	Up		F830016B08Rik	RIKEN cDNA F830016B08 gene	2.14472	3.94706	126.666	2.37871e-13	1.33427e-11	Up
									Gdpd1	glycerophosphodiester phosphodiesterase domain containing 1	2.2009	1.86293	31.5909	2.06325e-06	1.58347e-05	Up		Dcbld1	discoidin, CUB and LCCL domain containing 1	2.14374	1.05608	15.2856	0.000380879	0.0017831	Up
									Prune2	prune homolog 2	2.2007	2.834	57.7657	4.62165e-09	7.16621e-08	Up		Podxl	podocalyxin-like	2.14206	2.42587	46.5938	4.88958e-08	6.79406e-07	Up
									Gimap3	GTPase, IMAP family member 3	2.19167	1.97978	29.4729	3.7477e-06	2.6802e-05	Up		Serpine2	serine (or cysteine) peptidase inhibitor, clade E, member 2	2.14063	1.91186	27.7527	6.17784e-06	4.97991e-05	Up
									Nr4a2	nuclear receptor subfamily 4, group A, member 2	2.17985	8.15509	231.887	1.26431e-07	1.33586e-06	Up		Ryk	receptor-like tyrosine kinase	2.13847	4.68999	231.621	1.72332e-17	2.58966e-15	Up
									Bex4	brain expressed X-linked 4	2.17871	5.57567	297.742	1.66407e-18	2.99315e-16	Up		Dbndd2	dysbindin domain containing 2	2.13783	3.16792	96.2884	7.82927e-12	2.87909e-10	Up
									Syt14	synaptotagmin XIV	2.16868	0.804843	9.44056	0.00397375	0.0118521	Up		Cnnm1	cyclin M1	2.1272	0.838807	11.937	0.00150966	0.00584651	Up
									Pdgfd	platelet-derived growth factor, D polypeptide	2.16791	2.14085	32.8573	1.45742e-06	1.17326e-05	Up		2410017I17Rik	RIKEN cDNA 2410017I17 gene	2.12719	1.24496	17.9932	0.000142631	0.000767507	Up
									Cdkn1c	cyclin dependent kinase inhibitor 1C	2.16606	5.56629	87.7593	6.08765e-06	4.1166e-05	Up		Rab13	RAB13, member RAS oncogene family	2.12712	3.37353	96.975	7.11383e-12	2.63993e-10	Up
									Dok6	docking protein 6	2.16506	3.02977	53.8166	1.14181e-08	1.58654e-07	Up		Gm10575	predicted gene 10575	2.12293	1.02473	16.197	0.000271899	0.00133381	Up
									Kcnc3	potassium voltage gated channel, Shaw-related subfamily, member 3	2.16395	1.22873	13.8151	0.000665856	0.00252329	Up		Bmerb1	bMERB domain containing 1	2.11868	1.05638	14.4445	0.000523059	0.00233983	Up
									Cpm	carboxypeptidase M	2.16301	1.15287	14.5913	0.000494657	0.00195106	Up		Cldn10	claudin 10	2.11844	1.71493	31.8357	1.92819e-06	1.79708e-05	Up
									Procr	protein C receptor, endothelial	2.16073	6.51054	127.34	2.91396e-06	2.14832e-05	Up		C530008M17Rik	capping protein inhibiting regulator of actin	2.11274	5.14914	236.76	2.6905e-16	3.00448e-14	Up
									Wfdc2	WAP four-disulfide core domain 2	2.15764	4.93767	240.379	9.50689e-18	1.41119e-15	Up		Ndn	necdin, MAGE family member	2.10196	4.86017	218.617	7.73168e-17	9.80313e-15	Up
									Podxl	podocalyxin-like	2.15589	2.42587	40.5197	2.02978e-07	2.05033e-06	Up		Hey1	hairy/enhancer-of-split related with YRPW motif 1	2.10128	1.11123	18.7241	0.000110445	0.000610783	Up
									Gipc3	GIPC PDZ domain containing family, member 3	2.15571	1.78498	23.7349	2.10353e-05	0.000122919	Up		Id1	inhibitor of DNA binding 1, HLH protein	2.10081	6.12775	142.279	2.11928e-07	2.51177e-06	Up
									Ikzf4	IKAROS family zinc finger 4	2.15568	3.26983	77.5515	1.3251e-10	3.16256e-09	Up		Prr5l	proline rich 5 like	2.09349	2.0907	39.4759	2.62257e-07	3.04889e-06	Up
									Hspb1	heat shock protein 1	2.15554	2.74389	55.8709	6.75313e-09	9.97562e-08	Up		Celf5	CUGBP, Elav-like family member 5	2.09212	0.936058	13.4181	0.000869353	0.0036426	Up
									Rasgef1b	RasGEF domain family, member 1B	2.15076	3.82656	25.7553	0.00143731	0.00491431	Up		Thsd4	thrombospondin, type I, domain containing 4	2.08335	1.36407	20.6809	5.67134e-05	0.000342248	Up
									Armh4	armadillo-like helical domain containing 4	2.1466	0.751697	8.49076	0.00602968	0.0169109	Up		Lmtk3	lemur tyrosine kinase 3	2.0771	1.16555	18.6613	0.000112882	0.000622284	Up
									Gm16174	predicted gene 16174	2.12632	1.88697	30.5086	2.79212e-06	2.06977e-05	Up		Col1a2	collagen, type I, alpha 2	2.07058	2.27011	34.8896	8.45782e-07	8.68032e-06	Up
									Reep2	receptor accessory protein 2	2.11941	2.16628	34.2788	9.94346e-07	8.37591e-06	Up		Mcc	mutated in colorectal cancers	2.06874	0.819281	12.9112	0.000947749	0.00392782	Up
									Rbpms2	RNA binding protein with multiple splicing 2	2.11895	3.42722	90.0907	1.90349e-11	5.61e-10	Up		Ghr	growth hormone receptor	2.05776	3.1825	81.1856	7.39151e-11	2.13704e-09	Up
									Cebpd	CCAAT/enhancer binding protein delta	2.11538	4.41863	184.814	6.01252e-16	5.67321e-14	Up		Ctf1	cardiotrophin 1	2.05721	3.15965	76.407	1.59878e-10	4.24292e-09	Up
									Shisa7	shisa family member 7	2.11081	0.936485	11.7785	0.0014917	0.00507319	Up		Rbpms2	RNA binding protein with multiple splicing 2	2.05689	3.42722	99.2284	5.2121e-12	2.02043e-10	Up
									Smarcd3	SWI/SNF related, matrix associated, actin dependent regulator of chromatin, subfamily d, member 3	2.10971	1.45499	19.1859	9.41523e-05	0.000455313	Up		Gbp6	guanylate binding protein 6	2.04542	3.9554	31.3769	0.000508518	0.00228739	Up
									Pdzk1ip1	PDZK1 interacting protein 1	2.10815	7.30462	279.321	8.64566e-10	1.63408e-08	Up		Gng11	guanine nucleotide binding protein (G protein), gamma 11	2.04058	7.73691	358.843	5.86597e-12	2.24247e-10	Up
									Dlc1	deleted in liver cancer 1	2.1036	0.803233	11.638	0.00157941	0.0053298	Up		Mmp14	matrix metallopeptidase 14 (membrane-inserted)	2.03832	3.02377	62.182	1.96636e-09	3.95612e-08	Up
									Prnp	prion protein	2.10203	3.79983	110.332	1.21002e-12	4.95905e-11	Up		Il18bp	interleukin 18 binding protein	2.03117	3.2909	93.5766	1.14882e-11	4.05316e-10	Up
									B230322F03Rik	RIKEN cDNA B230322F03 gene	2.09613	1.36402	13.3482	0.00079829	0.00294984	Up		Perp	PERP, TP53 apoptosis effector	2.02816	2.41639	46.794	4.67414e-08	6.50956e-07	Up
									Mir22hg	Mir22 host gene (non-protein coding)	2.09164	3.5904	91.8763	1.46712e-11	4.50954e-10	Up		1810010H24Rik	RIKEN cDNA 1810010H24 gene	2.0248	1.58213	22.0717	3.58507e-05	0.000230155	Up
									Acpp	acid phosphatase 3	2.08692	2.1497	24.4168	3.04344e-05	0.000170477	Up		Bvht	braveheart long non-coding RNA	2.02188	1.63095	25.0023	1.41607e-05	0.000102843	Up
									Pros1	protein S (alpha)	2.08463	2.35763	42.3739	1.29884e-07	1.36997e-06	Up		Sh3bgrl2	SH3 domain binding glutamic acid-rich protein like 2	2.02151	0.919019	10.8599	0.00217604	0.0080069	Up
									Mid2	midline 2	2.07415	1.44448	18.4068	0.000123355	0.000579498	Up		Hbegf	heparin-binding EGF-like growth factor	2.01736	5.46632	366.797	9.04952e-21	3.05974e-18	Up
									Lancl3	LanC lantibiotic synthetase component C-like 3 (bacterial)	2.0667	2.26872	35.011	8.19141e-07	7.0364e-06	Up		BC067074	None	2.01618	1.28115	19.5129	8.41625e-05	0.000480726	Up
									Exoc3l	exocyst complex component 3-like	2.06589	2.51215	39.5312	2.58698e-07	2.53328e-06	Up		Arhgap29	Rho GTPase activating protein 29	2.01336	4.34312	158.629	6.19706e-15	4.75663e-13	Up
									Prkcz	protein kinase C, zeta	2.06075	2.3623	38.4047	3.42445e-07	3.25136e-06	Up		Snhg18	small nucleolar RNA host gene 18	2.01185	2.85753	52.3722	1.38964e-08	2.19387e-07	Up
									Pde6h	phosphodiesterase 6H, cGMP-specific, cone, gamma	2.05763	3.322	39.5526	6.98871e-06	4.65608e-05	Up		Gm28857	predicted gene 28857	2.01079	0.935455	12.5713	0.0010845	0.00440458	Up
									Tmem246	post-GPI attachment to proteins GalNAc transferase 4	2.05403	3.72949	90.74	1.73078e-11	5.20173e-10	Up		Gbp9	guanylate-binding protein 9	2.0107	2.65239	47.3073	5.52829e-08	7.58629e-07	Up
									Hif3a	hypoxia inducible factor 3, alpha subunit	2.05151	2.02923	29.2415	4.00502e-06	2.84583e-05	Up		Bex4	brain expressed X-linked 4	2.00239	5.57567	283.117	3.61796e-18	6.29111e-16	Up
									Dcbld1	discoidin, CUB and LCCL domain containing 1	2.05134	1.05608	15.2724	0.000382763	0.00156237	Up		Muc3a	mucin 3A, cell surface associated	2.00235	1.09731	16.7794	0.000219981	0.00111614	Up
									Mapk12	mitogen-activated protein kinase 12	2.05039	2.84895	48.3048	3.33832e-08	4.07563e-07	Up		Hoxc6	homeobox C6	2.00069	1.2794	14.9134	0.000470992	0.00213675	Up
									Crb3	crumbs family member 3	2.05004	2.3361	40.5358	2.02182e-07	2.04569e-06	Up		Procr	protein C receptor, endothelial	1.99853	6.51054	125.455	3.08648e-06	2.71058e-05	Up
									Nckap1	NCK-associated protein 1	2.04706	3.29129	76.5219	1.56879e-10	3.71505e-09	Up		Gprin2	G protein regulated inducer of neurite outgrowth 2	1.99739	1.31805	19.3232	8.98134e-05	0.00050918	Up
									Hotairm1	Hoxa transcript antisense RNA, myeloid-specific 1	2.04604	2.87515	55.9828	6.60209e-09	9.78814e-08	Up		Ston2	stonin 2	1.99679	3.23897	70.8458	4.09558e-10	9.83263e-09	Up
									Tnk2	tyrosine kinase, non-receptor, 2	2.04188	2.31187	22.1637	6.08659e-05	0.000312072	Up		Gm20186	predicted gene, 20186	1.99026	4.18421	60.4069	1.32264e-06	1.28383e-05	Up
									Tgfbr3	transforming growth factor, beta receptor III	2.04077	4.24454	117.673	3.18268e-12	1.14614e-10	Up		Pbx3	pre B cell leukemia homeobox 3	1.98857	4.74262	197.115	2.20804e-16	2.5118e-14	Up
									Il18bp	interleukin 18 binding protein	2.04059	3.2909	70.5759	4.29223e-10	8.81029e-09	Up		Pwwp3b	PWWP domain containing 3B	1.98665	1.78557	29.5131	3.7048e-06	3.19594e-05	Up
									Krt1	keratin 1	2.04029	1.43365	18.7693	0.000108727	0.000518786	Up		Tmem246	post-GPI attachment to proteins GalNAc transferase 4	1.98073	3.72949	106.828	1.89478e-12	8.2369e-11	Up
									Podnl1	podocan-like 1	2.03823	2.2503	34.8974	8.44049e-07	7.20966e-06	Up		Mettl24	methyltransferase like 24	1.97673	0.965519	13.3434	0.000799778	0.00338959	Up
									Mapk8ip1	mitogen-activated protein kinase 8 interacting protein 1	2.03732	1.12251	10.7308	0.00229633	0.00736713	Up		Scrn1	secernin 1	1.97465	1.4451	21.4052	4.45963e-05	0.00027667	Up
									Abcb1a	ATP-binding cassette, sub-family B member 1A	2.03481	2.11411	23.138	2.93585e-05	0.000164982	Up		Atp9a	ATPase, class II, type 9A	1.97197	1.81223	24.6413	1.58362e-05	0.000113188	Up
									Peg3	paternally expressed 3	2.03428	0.733906	8.21709	0.00683278	0.0187824	Up		Nbea	neurobeachin	1.97084	4.53228	157.142	2.40568e-14	1.63586e-12	Up
									Rnf128	ring finger protein 128	2.03248	0.696213	9.21394	0.00438475	0.012887	Up		Gas2l3	growth arrest-specific 2 like 3	1.96948	5.20735	278.649	8.66257e-19	1.72854e-16	Up
									Ston2	stonin 2	2.03198	3.23897	63.5893	1.50988e-09	2.66352e-08	Up		Pdgfb	platelet derived growth factor, B polypeptide	1.96403	2.62456	52.465	1.36278e-08	2.16269e-07	Up
									Lgr4	leucine-rich repeat-containing G protein-coupled receptor 4	2.03043	1.31395	12.3243	0.00122559	0.00427691	Up		Pdzk1ip1	PDZK1 interacting protein 1	1.963	7.30462	252.136	1.57586e-09	3.2401e-08	Up
									Neil2	nei like 2 (E. coli)	2.02837	2.11856	26.5876	1.00968e-05	6.44799e-05	Up		Prkcz	protein kinase C, zeta	1.95977	2.3623	44.1499	8.55476e-08	1.10775e-06	Up
									Sat1	spermidine/spermine N1-acetyl transferase 1	2.02582	6.76775	673.964	2.57745e-25	3.92159e-22	Up		Slc4a3	solute carrier family 4 (anion exchanger), member 3	1.95704	1.34172	15.9637	0.000296208	0.00143472	Up
									Trib3	tribbles pseudokinase 3	2.02334	3.5471	101.402	3.87998e-12	1.35321e-10	Up		Nrp2	neuropilin 2	1.9537	1.06912	12.3044	0.00120648	0.00481483	Up
									Hbegf	heparin-binding EGF-like growth factor	2.02246	5.46632	327.772	5.94266e-20	1.64396e-17	Up		Hotairm1	Hoxa transcript antisense RNA, myeloid-specific 1	1.95225	2.87515	52.109	1.46888e-08	2.30403e-07	Up
									Apoe	apolipoprotein E	2.00775	9.41887	158.422	7.12402e-06	4.73327e-05	Up		B3gnt3	UDP-GlcNAc:betaGal beta-1,3-N-acetylglucosaminyltransferase 3	1.95119	1.0994	12.3206	0.00119871	0.00479169	Up
									Ankrd63	ankyrin repeat domain 63	2.00623	1.72137	13.4152	0.000827504	0.00304302	Up		Timp3	tissue inhibitor of metalloproteinase 3	1.9457	3.9848	92.5654	6.09517e-11	1.82286e-09	Up
									Flrt1	fibronectin leucine rich transmembrane protein 1	2.00018	1.45627	14.2164	0.000587655	0.00226502	Up		Thrb	thyroid hormone receptor beta	1.94505	2.58561	35.5713	1.71962e-06	1.63016e-05	Up
									Eps8l2	EPS8-like 2	1.99783	2.83243	34.3102	2.3079e-06	1.74808e-05	Up		Veph1	ventricular zone expressed PH domain-containing 1	1.9444	1.13692	15.1538	0.000400131	0.00186035	Up
									Eno2	enolase 2, gamma neuronal	1.99592	1.41345	15.0787	0.00041156	0.00166382	Up		Gm5148	predicted gene 5148	1.93888	3.52949	65.4044	6.80895e-09	1.17558e-07	Up
									Nbea	neurobeachin	1.9851	4.53228	124.053	6.32873e-13	2.83211e-11	Up		Ncam1	neural cell adhesion molecule 1	1.93714	1.71304	20.9473	5.18947e-05	0.000316129	Up
									1810073O08Rik	RIKEN cDNA 1810073O08 gene	1.98471	4.56153	136.809	1.58692e-13	8.43493e-12	Up		Kcnc3	potassium voltage gated channel, Shaw-related subfamily, member 3	1.93676	1.22873	17.6967	0.000158395	0.000841548	Up
									Arhgef28	Rho guanine nucleotide exchange factor 28	1.98208	4.00374	99.5083	6.09222e-12	2.01507e-10	Up		Smarcd3	SWI/SNF related, matrix associated, actin dependent regulator of chromatin, subfamily d, member 3	1.93663	1.45499	18.2783	0.000129033	0.000703037	Up
									Klc3	kinesin light chain 3	1.97967	2.60821	37.4673	4.33918e-07	4.01952e-06	Up		Slamf8	SLAM family member 8	1.93573	0.641234	9.52543	0.00383059	0.0129045	Up
									Prr5l	proline rich 5 like	1.97696	2.0907	24.7497	1.53124e-05	9.36594e-05	Up		Zdbf2	zinc finger, DBF-type containing 2	1.93254	0.770638	9.47794	0.00391	0.0131181	Up
									Gm5148	predicted gene 5148	1.97576	3.52949	62.4728	1.08016e-08	1.50949e-07	Up		Gm38910	predicted gene, 38910	1.92306	0.95234	12.2054	0.00125537	0.004987	Up
									St3gal1	ST3 beta-galactoside alpha-2,3-sialyltransferase 1	1.97541	6.27437	344.145	1.7207e-18	3.03542e-16	Up		Ankrd63	ankyrin repeat domain 63	1.91318	1.72137	22.4791	3.58159e-05	0.000230053	Up
									Arhgap29	Rho GTPase activating protein 29	1.97531	4.34312	125.533	1.94458e-13	1.01586e-11	Up		Uba7	ubiquitin-like modifier activating enzyme 7	1.90896	7.26355	194.288	6.45593e-08	8.69055e-07	Up
									Fads3	fatty acid desaturase 3	1.97338	3.40609	74.4101	2.22886e-10	5.01474e-09	Up		Fzd9	frizzled class receptor 9	1.90784	1.97456	24.3657	1.83922e-05	0.000128957	Up
									Cldn10	claudin 10	1.9731	1.71493	17.5234	0.000168455	0.000759983	Up		Bpifb5	BPI fold containing family B, member 5	1.9063	1.56303	20.1429	6.79474e-05	0.000400317	Up
									Serpinh1	serine (or cysteine) peptidase inhibitor, clade H, member 1	1.97022	2.33763	35.4292	7.33995e-07	6.40903e-06	Up		Itga3	integrin alpha 3	1.90446	1.55308	17.5008	0.000169816	0.000893691	Up
									Zcchc14	zinc finger, CCHC domain containing 14	1.96722	1.55185	17.3269	0.000180684	0.000809156	Up		Kif21a	kinesin family member 21A	1.89987	3.76778	100.162	4.58888e-12	1.78453e-10	Up
									Ctf1	cardiotrophin 1	1.96707	3.15965	60.743	2.58645e-09	4.32448e-08	Up		Pde6h	phosphodiesterase 6H, cGMP-specific, cone, gamma	1.89731	3.322	40.7684	5.7847e-06	4.70036e-05	Up
									Lhfp	LHFPL tetraspan subfamily member 6	1.96649	1.52947	14.8255	0.000452704	0.00181022	Up		Polm	polymerase (DNA directed), mu	1.89392	0.885333	9.84243	0.00347902	0.0119387	Up
									Ttc39a	tetratricopeptide repeat domain 39A	1.9651	1.21879	13.1628	0.000858404	0.00313769	Up		Rilp	Rab interacting lysosomal protein	1.89363	1.82898	25.6945	1.14504e-05	8.5611e-05	Up
									Ces2g	carboxylesterase 2G	1.95428	2.94956	54.8312	8.34346e-09	1.2047e-07	Up		Ttc23	tetratricopeptide repeat domain 23	1.89158	1.12489	13.94	0.000634545	0.00276834	Up
									Alcam	activated leukocyte cell adhesion molecule	1.95399	6.49411	311.152	1.00807e-14	7.3037e-13	Up		Dok6	docking protein 6	1.8907	3.02977	57.0563	5.95194e-09	1.04541e-07	Up
									Rilp	Rab interacting lysosomal protein	1.95161	1.82898	21.7297	4.00864e-05	0.000216859	Up		Fam135a	family with sequence similarity 135, member A	1.88865	1.80658	20.272	6.50533e-05	0.000386258	Up
									Mettl24	methyltransferase like 24	1.95124	0.965519	9.8174	0.00337863	0.0103225	Up		Plcb1	phospholipase C, beta 1	1.88357	1.79343	28.5861	4.84072e-06	4.02468e-05	Up
									Edar	ectodysplasin-A receptor	1.95095	0.839565	9.40402	0.00403713	0.0120088	Up		Gm26631	predicted gene, 26631	1.88275	0.981859	12.0621	0.00132994	0.00523545	Up
									Pbx3	pre B cell leukemia homeobox 3	1.94534	4.74262	178.608	1.01824e-15	9.31882e-14	Up		Hspb8	heat shock protein 8	1.88181	1.11303	11.9596	0.00138614	0.00543037	Up
									Ocln	occludin	1.94146	1.68823	19.2159	9.31861e-05	0.000451717	Up		Pygm	muscle glycogen phosphorylase	1.87718	3.92752	123.532	2.44874e-13	1.36725e-11	Up
									P3h4	prolyl 3-hydroxylase family member 4 (non-enzymatic)	1.9379	2.10371	23.1701	2.51646e-05	0.000144143	Up		4932438H23Rik	exosomal polycystin 1 interacting protein	1.87701	1.08448	10.8776	0.00216005	0.00796108	Up
									Insrr	insulin receptor-related receptor	1.93544	1.77776	17.968	0.000143904	0.00066223	Up		Fam110c	family with sequence similarity 110, member C	1.87676	3.92828	109.88	1.28136e-12	5.77657e-11	Up
									Ghr	growth hormone receptor	1.93348	3.1825	58.2529	4.19758e-09	6.6097e-08	Up		Nudt11	nudix hydrolase 11	1.87393	0.905025	8.63897	0.00564536	0.0180072	Up
									Me1	malic enzyme 1, NADP(+)-dependent, cytosolic	1.9272	1.24351	11.6299	0.00158467	0.00534607	Up		Rundc3a	RUN domain containing 3A	1.87192	1.9323	23.3586	2.36986e-05	0.000159988	Up
									Mfap2	microfibrillar-associated protein 2	1.92351	2.19425	25.3587	1.26898e-05	7.92915e-05	Up		Cfap54	cilia and flagella associated protein 54	1.8682	1.23316	14.9425	0.000433174	0.00198966	Up
									Klf9	Kruppel-like transcription factor 9	1.91896	7.62876	120.211	1.06086e-05	6.73948e-05	Up		Syp	synaptophysin	1.8625	0.752964	10.0558	0.00305178	0.0106742	Up
									Spry4	sprouty RTK signaling antagonist 4	1.91891	1.35112	12.7894	0.000994509	0.00356244	Up		Gm35551	predicted gene, 35551	1.85832	5.04707	219.461	4.06888e-17	5.62801e-15	Up
									Plscr1	phospholipid scramblase 1	1.90917	5.4277	273.037	1.20784e-18	2.26183e-16	Up		Myo5c	myosin VC	1.85614	3.38299	68.69	5.97701e-10	1.36496e-08	Up
									Gbp4	guanylate binding protein 4	1.90513	3.43618	56.7821	5.62175e-09	8.53217e-08	Up		Apc2	APC regulator of WNT signaling pathway 2	1.85185	1.12609	11.5944	0.00173572	0.00660019	Up
									Dixdc1	DIX domain containing 1	1.90389	0.950442	11.3338	0.0017888	0.00594572	Up		Exoc3l2	exocyst complex component 3-like 2	1.84979	2.88305	49.2319	2.72366e-08	4.00391e-07	Up
									Maff	v-maf musculoaponeurotic fibrosarcoma oncogene family, protein F (avian)	1.90142	5.31611	217.329	6.78439e-17	8.42648e-15	Up		Panx2	pannexin 2	1.84646	2.16974	30.5108	2.79034e-06	2.49551e-05	Up
									Gm20878	predicted gene, 20878	1.90056	1.60138	17.4946	0.000177121	0.000795118	Up		Mylk	myosin, light polypeptide kinase	1.84419	4.66	121.606	6.17317e-11	1.84166e-09	Up
									Sgk1	serum/glucocorticoid regulated kinase 1	1.89956	4.25971	130.011	1.17269e-13	6.42973e-12	Up		Mxra8	matrix-remodelling associated 8	1.8426	1.61231	18.4062	0.000123381	0.000674964	Up
									Cst6	cystatin E/M	1.8994	2.04007	24.2652	1.78059e-05	0.000106818	Up		Insrr	insulin receptor-related receptor	1.83941	1.77776	21.2525	4.69023e-05	0.000289255	Up
									Unc45b	unc-45 myosin chaperone B	1.89694	3.01877	40.6621	2.51252e-07	2.4743e-06	Up		Dnajb3	DnaJ heat shock protein family (Hsp40) member B3	1.83754	1.15124	15.0252	0.000419916	0.00193827	Up
									Cbr3	carbonyl reductase 3	1.89207	3.09706	46.536	4.95378e-08	5.75906e-07	Up		Rap1gap2	RAP1 GTPase activating protein 2	1.82974	1.09943	11.6079	0.00159897	0.00613383	Up
									Chpf	chondroitin polymerizing factor	1.89194	1.42129	15.9381	0.00029902	0.00125679	Up		Kcnip3	Kv channel interacting protein 3, calsenilin	1.82925	3.17874	78.3784	1.15838e-10	3.19001e-09	Up
									Gng11	guanine nucleotide binding protein (G protein), gamma 11	1.89092	7.73691	300.507	2.12553e-11	6.14536e-10	Up		D630039A03Rik	RIKEN cDNA D630039A03 gene	1.82845	2.83133	59.6888	3.16996e-09	6.04778e-08	Up
									Mboat2	membrane bound O-acyltransferase domain containing 2	1.89028	3.66909	87.2919	2.88459e-11	8.07155e-10	Up		Clec14a	C-type lectin domain family 14, member a	1.82702	1.89534	23.9565	1.96166e-05	0.00013613	Up
									Cd74	CD74 antigen (invariant polypeptide of major histocompatibility complex, class II antigen-associated)	1.88599	6.66584	18.8648	0.00435579	0.0128126	Up		Ldhd	lactate dehydrogenase D	1.82543	4.0959	26.7696	0.000621347	0.00271856	Up
									Cish	cytokine inducible SH2-containing protein	1.88527	5.17495	131.892	3.86891e-10	8.07758e-09	Up		Wfdc2	WAP four-disulfide core domain 2	1.82355	4.93767	199.687	1.80276e-16	2.14079e-14	Up
									Uba7	ubiquitin-like modifier activating enzyme 7	1.88482	7.26355	177.378	9.99796e-08	1.08463e-06	Up		Bgn	biglycan	1.81817	3.98726	83.3207	2.63986e-09	5.18264e-08	Up
									Dyrk3	dual-specificity tyrosine phosphorylation regulated kinase 3	1.87993	6.16481	336.216	3.73587e-19	7.93803e-17	Up		Traip	TRAF-interacting protein	1.8142	4.36345	129.574	1.24894e-13	7.34271e-12	Up
									Fcor	Foxo1 corepressor	1.87984	3.53786	67.9947	1.14498e-09	2.08321e-08	Up		Kcnk6	potassium inwardly-rectifying channel, subfamily K, member 6	1.81353	1.96429	26.6787	8.502e-06	6.61677e-05	Up
									Arhgap8	Rho GTPase activating protein 8	1.87745	0.886716	8.33583	0.00646152	0.0179238	Up		Zcchc14	zinc finger, CCHC domain containing 14	1.80797	1.55185	16.123	0.000279373	0.00136348	Up
									Lurap1	leucine rich adaptor protein 1	1.87545	2.53018	31.2605	2.26167e-06	1.71949e-05	Up		Myo1d	myosin ID	1.80628	3.47624	86.8101	3.10153e-11	9.88269e-10	Up
									Schip1	schwannomin interacting protein 1	1.8731	0.997152	11.1117	0.00196025	0.00643132	Up		Gchfr	GTP cyclohydrolase I feedback regulator	1.80248	3.48478	69.7632	8.49164e-10	1.88328e-08	Up
									Efnb2	ephrin B2	1.87261	1.75116	22.3681	3.25626e-05	0.000180818	Up		Ikzf4	IKAROS family zinc finger 4	1.80183	3.26983	59.2524	3.45078e-09	6.51208e-08	Up
									BC034090	cDNA sequence BC034090	1.86512	1.26642	11.4944	0.00167485	0.00561142	Up		Slfn2	schlafen 2	1.80078	4.81552	85.6888	5.9617e-08	8.12607e-07	Up
									Fxyd7	FXYD domain-containing ion transport regulator 7	1.86509	0.900835	8.86902	0.0050998	0.0146299	Up		Igfbp7	insulin-like growth factor binding protein 7	1.79999	1.52817	17.4341	0.000173897	0.000910398	Up
									Coq8a	coenzyme Q8A	1.85941	5.74099	294.019	3.58976e-19	7.8026e-17	Up		Gm49492	None	1.79647	1.42389	13.5987	0.000724085	0.00310884	Up
									Fam171b	family with sequence similarity 171, member B	1.85605	1.15252	11.0953	0.00197357	0.00646977	Up		Eps8l2	EPS8-like 2	1.79429	2.83243	38.508	8.86485e-07	9.04467e-06	Up
									Adarb1	adenosine deaminase, RNA-specific, B1	1.85526	3.49467	69.7079	4.99515e-10	1.00998e-08	Up		Coq8a	coenzyme Q8A	1.79345	5.74099	311.701	1.36903e-19	3.62257e-17	Up
									Foxd2	forkhead box D2	1.85367	3.42696	60.064	2.94778e-09	4.84869e-08	Up		Casp12	caspase 12	1.79117	5.03785	132.801	8.27439e-11	2.35318e-09	Up
									Ccdc60	coiled-coil domain containing 60	1.85233	2.80793	53.8258	1.02609e-08	1.43724e-07	Up		Dusp18	dual specificity phosphatase 18	1.79065	3.56039	77.2784	1.38557e-10	3.73124e-09	Up
									Hacd4	3-hydroxyacyl-CoA dehydratase 4	1.85133	6.85245	182.455	9.98681e-09	1.40369e-07	Up		Sytl5	synaptotagmin-like 5	1.7904	1.48878	14.6455	0.000515615	0.00230992	Up
									Fosl1	fos-like antigen 1	1.8498	2.26399	30.877	2.51749e-06	1.89153e-05	Up		Cbr3	carbonyl reductase 3	1.78531	3.09706	56.5785	5.85591e-09	1.03452e-07	Up
									Igsf9b	immunoglobulin superfamily, member 9B	1.84919	1.37673	16.2255	0.000269083	0.0011452	Up		Ak1	adenylate kinase 1	1.78275	3.46166	57.5996	3.18243e-08	4.6115e-07	Up
									Tmem150a	transmembrane protein 150A	1.84505	2.09722	23.8662	2.0182e-05	0.000118502	Up		Dlc1	deleted in liver cancer 1	1.78195	0.803233	10.437	0.00259726	0.00931188	Up
									Sh3gl3	SH3-domain GRB2-like 3	1.83987	0.563414	6.19309	0.017462	0.0417989	Up		Gstt1	glutathione S-transferase, theta 1	1.77934	3.90075	40.8313	2.71846e-05	0.00018042	Up
									Klhl13	kelch-like 13	1.83417	0.921298	8.87755	0.00508069	0.014582	Up		Gm4951	interferon inducible GTPase 1C	1.77857	4.25305	108.019	9.29022e-12	3.34558e-10	Up
									Trib1	tribbles pseudokinase 1	1.83327	5.74365	236.176	2.0765e-16	2.19783e-14	Up		Cxadr	coxsackie virus and adenovirus receptor	1.77515	0.935723	10.1341	0.00295198	0.0103579	Up
									Nudt11	nudix hydrolase 11	1.83316	0.905025	9.09552	0.00461736	0.0134552	Up		Hs3st1	heparan sulfate (glucosamine) 3-O-sulfotransferase 1	1.7738	1.40278	15.3343	0.000374012	0.001755	Up
									Fzd3	frizzled class receptor 3	1.83049	3.73344	77.7308	1.28693e-10	3.07873e-09	Up		9530082P21Rik	RIKEN cDNA 9530082P21 gene	1.77357	2.54262	45.4361	6.35952e-08	8.59134e-07	Up
									Spint1	serine protease inhibitor, Kunitz type 1	1.82998	1.69177	10.5476	0.00339861	0.0103757	Up		Slco2a1	solute carrier organic anion transporter family, member 2a1	1.77347	2.25656	27.693	6.28749e-06	5.05491e-05	Up
									Airn	antisense Igf2r RNA	1.82661	2.92364	38.984	2.96292e-07	2.86227e-06	Up		Il27	interleukin 27	1.77291	2.17933	32.0971	1.79417e-06	1.6903e-05	Up
									Ddi1	DNA-damage inducible 1	1.82125	0.964963	10.305	0.00274593	0.00858995	Up		Gm14302	None	1.77246	1.56072	18.1443	0.000135242	0.000732672	Up
									Gm49492	None	1.81997	1.42389	15.3166	0.000376503	0.0015394	Up		Ptges	prostaglandin E synthase	1.77027	2.25163	30.7491	2.60946e-06	2.34581e-05	Up
									D630039A03Rik	RIKEN cDNA D630039A03 gene	1.81814	2.83133	45.6877	6.00449e-08	6.85615e-07	Up		Gm42372	PNMA family member 8C	1.7692	3.37527	75.8529	1.75214e-10	4.56682e-09	Up
									Cd55	CD55 molecule, decay accelerating factor for complement	1.81578	4.78777	159.424	5.74738e-15	4.48443e-13	Up		Tmem150a	transmembrane protein 150A	1.76581	2.09722	26.1846	9.86657e-06	7.52481e-05	Up
									Mllt3	myeloid/lymphoid or mixed-lineage leukemia	translocated to, 3	7.24542	211.201	4.10941e-09	6.47925e-08	Up		Lurap1	leucine rich adaptor protein 1	1.76298	2.53018	35.5707	7.07338e-07	7.39031e-06	Up
									Tox	thymocyte selection-associated high mobility group box	1.81374	5.72094	257.935	3.04761e-18	5.08158e-16	Up		Pros1	protein S (alpha)	1.76167	2.35763	33.8985	1.10059e-06	1.09358e-05	Up
									Gstt1	glutathione S-transferase, theta 1	1.81139	3.90075	35.6237	5.26785e-05	0.000276024	Up		Ppm1e	protein phosphatase 1E (PP2C domain containing)	1.76135	0.836667	11.6147	0.00159453	0.00612258	Up
									Gm16287	predicted gene 16287	1.8103	0.981174	10.3131	0.00273656	0.00856725	Up		Prr15	proline rich 15	1.76054	2.17244	31.8642	1.91305e-06	1.78434e-05	Up
									March9	membrane associated ring-CH-type finger 9	1.80994	2.51423	32.1557	1.76549e-06	1.38642e-05	Up		Zfr2	zinc finger RNA binding protein 2	1.76037	2.69545	41.3299	1.66778e-07	2.00596e-06	Up
									Prkn	parkin RBR E3 ubiquitin protein ligase	1.80839	2.15922	23.3152	2.40283e-05	0.000138481	Up		Nr1h3	nuclear receptor subfamily 1, group H, member 3	1.76017	0.98062	12.6888	0.00103499	0.00424172	Up
									Mfsd7a	solute carrier family 49 member 3	1.80641	1.6587	18.1603	0.000134485	0.000624909	Up		Errfi1	ERBB receptor feedback inhibitor 1	1.75985	2.51833	36.5405	5.50042e-07	5.88322e-06	Up
									Myof	myoferlin	1.80365	5.71008	194.114	3.57856e-13	1.74233e-11	Up		Ahnak2	AHNAK nucleoprotein 2	1.75902	1.63071	13.6945	0.000697653	0.00300596	Up
									Rhbdf1	rhomboid 5 homolog 1	1.80365	1.73921	17.4977	0.000170001	0.000766104	Up		Creb3l1	cAMP responsive element binding protein 3-like 1	1.7545	0.804092	7.21238	0.0107824	0.0309173	Up
									Pde1b	phosphodiesterase 1B, Ca2+-calmodulin dependent	1.80354	3.16746	36.6613	2.53992e-06	1.90721e-05	Up		Srxn1	sulfiredoxin 1 homolog (S. cerevisiae)	1.75294	3.57899	73.8693	2.82647e-10	7.00689e-09	Up
									Gm31356	predicted gene, 31356	1.80346	1.53967	17.1903	0.000189734	0.000841635	Up		Sbno2	strawberry notch 2	1.7498	6.76509	376.727	9.47989e-21	3.11863e-18	Up
									Cx3cl1	C-X3-C motif chemokine ligand 1	1.7998	1.69528	16.5959	0.000235103	0.00101658	Up		Cd55	CD55 molecule, decay accelerating factor for complement	1.74729	4.78777	181.464	7.97528e-16	7.82864e-14	Up
									Casp12	caspase 12	1.79805	5.03785	121.837	1.87133e-10	4.29736e-09	Up		Gucy1b1	guanylate cyclase 1, soluble, beta 1	1.74534	1.20361	12.4432	0.00114132	0.00459699	Up
									Mdk	midkine	1.79123	1.96017	23.3248	2.39548e-05	0.000138123	Up		Slc27a6	solute carrier family 27 (fatty acid transporter), member 6	1.7453	2.57292	34.3216	9.91815e-07	1.00186e-05	Up
									Atf3	activating transcription factor 3	1.78691	7.80477	319.42	2.22486e-12	8.41023e-11	Up		Fn3k	fructosamine 3 kinase	1.74079	2.36175	40.6426	1.96988e-07	2.35073e-06	Up
									Proscos	proline synthetase co-transcribed, opposite strand	1.78431	0.902094	6.72759	0.0136566	0.0339899	Up		Cx3cl1	C-X3-C motif chemokine ligand 1	1.73803	1.69528	20.3667	6.30114e-05	0.0003756	Up
									Cc2d2a	coiled-coil and C2 domain containing 2A	1.77808	3.53837	64.2052	1.34665e-09	2.40343e-08	Up		Fam171b	family with sequence similarity 171, member B	1.73562	1.15252	12.312	0.00120284	0.00480503	Up
									Fam241b	family with sequence similarity 241, member B	1.77807	2.63286	37.3573	4.46232e-07	4.12105e-06	Up		Cdkn1a	cyclin dependent kinase inhibitor 1A	1.73539	6.52646	343.803	1.59767e-19	4.05142e-17	Up
									Purg	purine-rich element binding protein G	1.77484	1.57991	16.8357	0.00021555	0.000942752	Up		Gm43570	None	1.73406	0.997327	12.2705	0.001223	0.00487278	Up
									H2-Eb1	histocompatibility 2, class II antigen E beta	1.77474	5.10613	17.7393	0.00502302	0.0144369	Up		Schip1	schwannomin interacting protein 1	1.73258	0.997152	11.6586	0.00156624	0.00603492	Up
									Polm	polymerase (DNA directed), mu	1.77333	0.885333	6.31416	0.0168069	0.0404935	Up		Klf2	Kruppel-like transcription factor 2 (lung)	1.732	9.78902	40.1692	0.000601118	0.0026405	Up
									Srd5a1	steroid 5 alpha-reductase 1	1.77302	3.21107	48.2553	3.37501e-08	4.11218e-07	Up		Dixdc1	DIX domain containing 1	1.72841	0.950442	8.67366	0.00555925	0.0177838	Up
									Ccdc141	coiled-coil domain containing 141	1.77285	0.995725	9.57923	0.00374268	0.0112651	Up		Mlph	melanophilin	1.72696	2.70603	43.3849	1.02284e-07	1.29959e-06	Up
									Fgr	FGR proto-oncogene, Src family tyrosine kinase	1.77047	1.07065	10.6951	0.00233076	0.00745793	Up		Mboat2	membrane bound O-acyltransferase domain containing 2	1.72629	3.66909	85.4848	3.79188e-11	1.18043e-09	Up
									Krt8	keratin 8	1.76964	1.56129	14.8239	0.000452975	0.00181071	Up		Cd74	CD74 antigen (invariant polypeptide of major histocompatibility complex, class II antigen-associated)	1.72615	6.66584	16.7414	0.00581212	0.0184424	Up
									Cd302	CD302 antigen	1.76928	3.10014	45.0028	7.02393e-08	7.90159e-07	Up		Efemp2	epidermal growth factor-containing fibulin-like extracellular matrix protein 2	1.726	1.20594	8.54431	0.00628529	0.019694	Up
									Tbc1d8	TBC1 domain family, member 8	1.76672	3.46587	50.3762	5.46991e-08	6.28111e-07	Up		Dlg5	discs large MAGUK scaffold protein 5	1.72561	0.767447	9.5026	0.00386855	0.0130041	Up
									Serpinb6a	serine (or cysteine) peptidase inhibitor, clade B, member 6a	1.76221	5.44936	183.844	8.98375e-15	6.6677e-13	Up		Rasd1	RAS, dexamethasone-induced 1	1.72514	2.81163	41.574	1.57259e-07	1.91034e-06	Up
									Amigo2	adhesion molecule with Ig like domain 2	1.75559	2.52324	24.3859	1.8278e-05	0.000109219	Up		Fam131a	family with sequence similarity 131, member A	1.72364	2.09301	24.2191	1.8065e-05	0.000126883	Up
									Gm34636	predicted gene, 34636	1.75437	1.06866	10.4348	0.00259971	0.00817919	Up		Ephx1	epoxide hydrolase 1, microsomal	1.7221	2.2789	15.3713	0.0011143	0.00450871	Up
									Gnaz	guanine nucleotide binding protein, alpha z subunit	1.75391	2.88749	34.8745	8.49158e-07	7.24314e-06	Up		Magi1	membrane associated guanylate kinase, WW and PDZ domain containing 1	1.71882	0.802515	7.57922	0.00910313	0.0268452	Up
									Otub2	OTU domain, ubiquitin aldehyde binding 2	1.7537	2.52878	25.2942	1.29432e-05	8.07095e-05	Up		Apoe	apolipoprotein E	1.71859	9.41887	116.544	1.89033e-05	0.000131933	Up
									2510009E07Rik	RIKEN cDNA 2510009E07 gene	1.75335	2.10352	20.5468	5.93157e-05	0.000305928	Up		Myof	myoferlin	1.71773	5.71008	185.16	5.99913e-13	2.96835e-11	Up
									Kiss1r	KISS1 receptor	1.75099	1.05472	9.27576	0.00426831	0.0125857	Up		Dennd2c	DENN domain containing 2C	1.71585	1.21972	12.4524	0.00113714	0.00458474	Up
									Ctsh	cathepsin H	1.74986	4.48009	106.986	3.29311e-12	1.17204e-10	Up		Paqr4	progestin and adipoQ receptor family member IV	1.71378	0.997776	10.2281	0.00283662	0.0100166	Up
									Fgd5	FYVE, RhoGEF and PH domain containing 5	1.74915	4.66372	73.2234	1.01595e-07	1.09921e-06	Up		Gas2l1	growth arrest-specific 2 like 1	1.71146	2.24893	30.242	3.01047e-06	2.65388e-05	Up
									Chst10	carbohydrate sulfotransferase 10	1.74819	1.65809	11.7757	0.00149337	0.00507744	Up		Clip4	CAP-GLY domain containing linker protein family, member 4	1.71033	0.855024	7.63225	0.0088846	0.0263636	Up
									Cc2d2b	coiled-coil and C2 domain containing 2B	1.74806	0.919487	10.8512	0.0021839	0.00705503	Up		P3h4	prolyl 3-hydroxylase family member 4 (non-enzymatic)	1.70996	2.10371	25.5916	1.18162e-05	8.78063e-05	Up
									Ptgs2os	prostaglandin-endoperoxide synthase 2, opposite strand	1.74106	0.963934	8.46898	0.00608848	0.0170366	Up		Serpinb6a	serine (or cysteine) peptidase inhibitor, clade B, member 6a	1.70932	5.44936	188.872	6.21347e-15	4.75663e-13	Up
									Raver2	ribonucleoprotein, PTB-binding 2	1.74045	2.43757	19.0277	0.000181043	0.000810464	Up		Shisa7	shisa family member 7	1.70929	0.936485	9.09812	0.0046121	0.0151562	Up
									Prr15	proline rich 15	1.74001	2.17244	27.3534	6.95187e-06	4.63407e-05	Up		Fam241b	family with sequence similarity 241, member B	1.70817	2.63286	45.1106	6.85201e-08	9.14503e-07	Up
									Rps6ka6	ribosomal protein S6 kinase polypeptide 6	1.73734	1.46656	16.952	0.000206697	0.00090926	Up		Otub2	OTU domain, ubiquitin aldehyde binding 2	1.70741	2.52878	36.8065	5.13684e-07	5.5529e-06	Up
									B3gnt8	UDP-GlcNAc:betaGal beta-1,3-N-acetylglucosaminyltransferase 8	1.73732	3.6332	53.0666	1.16542e-07	1.24326e-06	Up		Ddi1	DNA-damage inducible 1	1.70667	0.964963	11.1377	0.00193929	0.00727205	Up
									Mocos	molybdenum cofactor sulfurase	1.7371	1.05444	7.85787	0.00801572	0.0215096	Up		Tmem202	transmembrane protein 202	1.7058	0.821378	8.19906	0.0068703	0.0212409	Up
									Adamtsl5	ADAMTS-like 5	1.73704	3.09115	45.2466	6.64155e-08	7.49916e-07	Up		Syt11	synaptotagmin XI	1.70419	3.79746	75.8877	2.19418e-10	5.5757e-09	Up
									Abca5	ATP-binding cassette, sub-family A member 5	1.72964	3.01651	41.3143	1.67408e-07	1.72247e-06	Up		Gnat2	G protein subunit alpha transducin 2	1.70168	2.1811	28.4284	5.06803e-06	4.18508e-05	Up
									Mpdz	multiple PDZ domain crumbs cell polarity complex component	1.72605	3.4149	44.2639	1.73315e-07	1.77425e-06	Up		Brd3os	bromodomain containing 3, opposite strand	1.69829	1.26948	13.6047	0.000722399	0.0031027	Up
									Actr3b	ARP3 actin-related protein 3B	1.72138	1.31752	12.4833	0.00112321	0.00395698	Up		Mapre3	microtubule-associated protein, RP/EB family, member 3	1.69724	2.67043	41.6139	1.5576e-07	1.89402e-06	Up
									Ptges	prostaglandin E synthase	1.71982	2.25163	29.5164	3.7012e-06	2.65318e-05	Up		Porcn	porcupine O-acyltransferase	1.69447	1.68818	17.6541	0.000160804	0.000853976	Up
									Lzts1	leucine zipper, putative tumor suppressor 1	1.71699	1.671	16.9801	0.000204613	0.000900742	Up		Gfpt2	glutamine fructose-6-phosphate transaminase 2	1.69367	2.16086	20.3153	6.41106e-05	0.000381219	Up
									E130102H24Rik	RIKEN cDNA E130102H24 gene	1.71443	4.05973	95.3454	8.938e-12	2.87054e-10	Up		Myo6	myosin VI	1.69256	3.47115	73.5048	2.59638e-10	6.47606e-09	Up
									Gnai1	G protein subunit alpha i1	1.71395	1.31652	10.4684	0.00256319	0.00809318	Up		Sdc4	syndecan 4	1.68811	4.18334	112.369	9.36998e-13	4.40353e-11	Up
									Fn3k	fructosamine 3 kinase	1.71245	2.36175	26.4175	9.19662e-06	5.92534e-05	Up		Bcam	basal cell adhesion molecule	1.68802	2.31788	32.0854	1.79995e-06	1.69443e-05	Up
									Gm12655	predicted gene 12655	1.71231	0.8225	7.63722	0.0088644	0.0235019	Up		Hacd4	3-hydroxyacyl-CoA dehydratase 4	1.68794	6.85245	172.558	1.3771e-08	2.18126e-07	Up
									Ctnnal1	catenin alpha like 1	1.71199	3.94209	73.2602	4.15205e-10	8.59503e-09	Up		Unc45b	unc-45 myosin chaperone B	1.68491	3.01877	44.9875	9.32209e-08	1.19819e-06	Up
									Pbld1	phenazine biosynthesis-like protein domain containing 1	1.71076	1.69608	16.2119	0.000352416	0.00145361	Up		Tox	thymocyte selection-associated high mobility group box	1.68232	5.72094	269.155	1.52557e-18	2.94749e-16	Up
									Rap1gap2	RAP1 GTPase activating protein 2	1.71001	1.09943	7.8967	0.00787561	0.0211943	Up		Gm10505	predicted gene 10505	1.68193	1.4159	13.0132	0.000910381	0.00379752	Up
									Gfpt2	glutamine fructose-6-phosphate transaminase 2	1.70726	2.16086	24.8451	1.48662e-05	9.11137e-05	Up		Iglc1	immunoglobulin lambda constant 1	1.67911	0.714078	7.61256	0.00896509	0.0265248	Up
									Ppp1r16b	protein phosphatase 1, regulatory subunit 16B	1.70708	3.90955	53.0907	1.68764e-07	1.73497e-06	Up		Fcor	Foxo1 corepressor	1.67751	3.53786	54.804	1.27602e-08	2.03561e-07	Up
									Snta1	syntrophin, acidic 1	1.70325	1.08454	9.52778	0.0038267	0.011481	Up		Sh3yl1	Sh3 domain YSC-like 1	1.67578	1.5713	17.8596	0.000149518	0.000801029	Up
									Tgfb3	transforming growth factor, beta 3	1.70285	1.05591	11.5503	0.00163698	0.0055012	Up		Slc46a1	solute carrier family 46, member 1	1.66891	0.715389	7.53413	0.00929348	0.0272579	Up
									Fam131a	family with sequence similarity 131, member A	1.70079	2.09301	24.8119	1.50197e-05	9.20077e-05	Up		Tnip3	TNFAIP3 interacting protein 3	1.66832	5.82068	240.298	4.16518e-17	5.69646e-15	Up
									Id3	inhibitor of DNA binding 3	1.70073	3.96532	79.6191	1.46224e-10	3.46947e-09	Up		Maf	MAF bZIP transcription factor	1.66738	3.66758	60.9812	3.65701e-09	6.80752e-08	Up
									Fas	Fas cell surface death receptor	1.69915	1.56106	12.3037	0.00120682	0.00421745	Up		Ifitm7	interferon induced transmembrane protein 7	1.66589	3.74918	81.9487	6.55392e-11	1.92692e-09	Up
									Tead3	TEA domain family member 3	1.69377	1.28127	7.67452	0.00871443	0.0231396	Up		Meis3	Meis homeobox 3	1.6653	2.09655	25.1567	1.35026e-05	9.85332e-05	Up
									Il7	interleukin 7	1.69369	1.96551	15.7351	0.000322277	0.00134387	Up		Gm49700	None	1.66473	1.1674	11.2888	0.00182223	0.00688183	Up
									Kcnip3	Kv channel interacting protein 3, calsenilin	1.69367	3.17874	48.2597	3.37176e-08	4.11218e-07	Up		Mllt3	myeloid/lymphoid or mixed-lineage leukemia	translocated to, 3	7.24542	183.509	9.30241e-09	1.55534e-07	Up
									Rtkn	rhotekin	1.68854	3.15008	51.2042	1.77972e-08	2.34445e-07	Up		Prex2	phosphatidylinositol-3,4,5-trisphosphate-dependent Rac exchange factor 2	1.65602	3.9481	75.5165	1.89314e-10	4.88141e-09	Up
									Zfr2	zinc finger RNA binding protein 2	1.68695	2.69545	33.5257	1.2164e-06	1.00312e-05	Up		S100a6	S100 calcium binding protein A6 (calcyclin)	1.65474	6.84254	112.582	2.53041e-06	2.28149e-05	Up
									Gm10037	KRAB box domain containing 5	1.6868	1.00963	8.36338	0.00638238	0.0177245	Up		Ttbk1	tau tubulin kinase 1	1.65444	1.1529	11.2477	0.00185332	0.00698623	Up
									Ifitm7	interferon induced transmembrane protein 7	1.68561	3.74918	71.886	3.4221e-10	7.26942e-09	Up		Rbm11	RNA binding motif protein 11	1.65084	2.66259	32.7137	1.90302e-06	1.77771e-05	Up
									Gucy1b1	guanylate cyclase 1, soluble, beta 1	1.67897	1.20361	10.1421	0.00294199	0.00913518	Up		Krt8	keratin 8	1.64094	1.56129	13.3164	0.000808256	0.00341838	Up
									Ephx1	epoxide hydrolase 1, microsomal	1.67829	2.2789	12.5299	0.0025403	0.00803967	Up		L3hypdh	L-3-hydroxyproline dehydratase (trans-)	1.64034	1.25835	12.5026	0.00111458	0.00450871	Up
									Cyyr1	cysteine and tyrosine-rich protein 1	1.67263	3.0891	42.284	1.36346e-07	1.43069e-06	Up		9630013D21Rik	RIKEN cDNA 9630013D21 gene	1.63691	0.919944	10.1891	0.00288392	0.0101542	Up
									Pdgfb	platelet derived growth factor, B polypeptide	1.67144	2.62456	32.6356	1.54814e-06	1.23486e-05	Up		Rnf208	ring finger protein 208	1.63653	3.24014	44.3879	1.35156e-07	1.66341e-06	Up
									Scarf1	scavenger receptor class F, member 1	1.66977	5.40129	161.61	3.64742e-14	2.27674e-12	Up		Acpp	acid phosphatase 3	1.63564	2.1497	17.8244	0.000221104	0.0011195	Up
									Elmo3	engulfment and cell motility 3	1.66775	2.3647	23.5566	2.22556e-05	0.000129285	Up		Arhgef17	Rho guanine nucleotide exchange factor 17	1.63367	2.17865	23.8701	2.01573e-05	0.000139169	Up
									Plekhg1	pleckstrin homology domain containing, family G (with RhoGef domain) member 1	1.66653	1.98123	20.4775	6.07109e-05	0.000311672	Up		Trib3	tribbles pseudokinase 3	1.63036	3.5471	72.7281	2.96267e-10	7.28517e-09	Up
									Rnd3	Rho family GTPase 3	1.66358	2.09019	19.7446	7.77673e-05	0.000386834	Up		Eno2	enolase 2, gamma neuronal	1.62975	1.41345	12.0264	0.00134923	0.0052977	Up
									Slc6a15	solute carrier family 6 (neurotransmitter transporter), member 15	1.66317	3.62535	64.9718	1.16906e-09	2.11752e-08	Up		Rsph9	radial spoke head 9 homolog (Chlamydomonas)	1.62506	2.56538	31.7472	1.97593e-06	1.83595e-05	Up
									Farp1	FERM, ARH/RhoGEF and pleckstrin domain protein 1	1.66293	1.16577	12.174	0.00127136	0.00442032	Up		Gadd45b	growth arrest and DNA-damage-inducible 45 beta	1.62135	6.01044	215.932	9.77566e-16	9.15302e-14	Up
									Plscr4	phospholipid scramblase 4	1.66164	4.48605	123.041	2.59224e-13	1.29315e-11	Up		Maff	v-maf musculoaponeurotic fibrosarcoma oncogene family, protein F (avian)	1.61692	5.31611	180.688	1.166e-15	1.05975e-13	Up
									9230112J17Rik	RIKEN cDNA 9230112J17 gene	1.6603	1.33185	7.58399	0.00946851	0.0248098	Up		Mycn	v-myc avian myelocytomatosis viral related oncogene, neuroblastoma derived	1.61682	5.43819	163.813	9.95832e-13	4.66203e-11	Up
									Arhgef17	Rho guanine nucleotide exchange factor 17	1.64757	2.17865	23.835	2.03812e-05	0.000119499	Up		Tead2	TEA domain family member 2	1.61617	3.34288	64.0955	1.37432e-09	2.88915e-08	Up
									Gadd45b	growth arrest and DNA-damage-inducible 45 beta	1.64709	6.01044	231.719	3.64197e-16	3.575e-14	Up		1810055G02Rik	RIKEN cDNA 1810055G02 gene	1.61556	1.59028	17.0484	0.000199649	0.00102667	Up
									Fam169a	family with sequence similarity 169, member A	1.64543	2.66966	33.1075	1.3618e-06	1.11023e-05	Up		Sat1	spermidine/spermine N1-acetyl transferase 1	1.61079	6.76775	419.155	9.47305e-22	4.11807e-19	Up
									Msantd1	Myb/SANT-like DNA-binding domain containing 1	1.64261	1.02432	8.38792	0.00631275	0.0175591	Up		Alcam	activated leukocyte cell adhesion molecule	1.60779	6.49411	216.886	4.37518e-13	2.27584e-11	Up
									Sox18	SRY (sex determining region Y)-box 18	1.64208	1.49838	11.0047	0.00204907	0.00668128	Up		Tceal3	transcription elongation factor A (SII)-like 3	1.60692	2.22912	22.3125	3.33193e-05	0.00021584	Up
									9530082P21Rik	RIKEN cDNA 9530082P21 gene	1.64155	2.54262	26.4343	9.15008e-06	5.89909e-05	Up		Itgb4	integrin beta 4	1.60421	0.855172	6.72373	0.0135555	0.0373046	Up
									4833403J16Rik	RIKEN cDNA 4833403J16 gene	1.64054	4.19443	90.6365	1.75717e-11	5.24221e-10	Up		Bex1	brain expressed X-linked 1	1.60281	5.97222	264.155	2.06996e-18	3.81752e-16	Up
									Shb	src homology 2 domain-containing transforming protein B	1.63573	2.674	33.4623	1.23732e-06	1.01761e-05	Up		Gm12185	predicted gene 12185	1.60153	2.48546	29.2724	4.81488e-06	4.00593e-05	Up
									Ttll7	tubulin tyrosine ligase-like family, member 7	1.63302	2.93644	30.76	2.74421e-06	2.04047e-05	Up		Ttll7	tubulin tyrosine ligase-like family, member 7	1.60043	2.93644	39.3689	2.89659e-07	3.3356e-06	Up
									Mycn	v-myc avian myelocytomatosis viral related oncogene, neuroblastoma derived	1.62631	5.43819	130.544	1.238e-11	3.87377e-10	Up		Exoc3l	exocyst complex component 3-like	1.59618	2.51215	27.301	7.06097e-06	5.5991e-05	Up
									Tcaf1	TRPM8 channel-associated factor 1	1.62561	2.61269	30.7674	2.59606e-06	1.94457e-05	Up		Ndnf	neuron-derived neurotrophic factor	1.59473	1.25863	10.015	0.00310521	0.0108393	Up
									S100a6	S100 calcium binding protein A6 (calcyclin)	1.62479	6.84254	97.6504	4.53764e-06	3.17244e-05	Up		Homer1	homer scaffolding protein 1	1.59339	2.905	41.5192	1.59346e-07	1.93183e-06	Up
									Gm4951	interferon inducible GTPase 1C	1.62338	4.25305	65.1162	3.37965e-09	5.47035e-08	Up		Gipc3	GIPC PDZ domain containing family, member 3	1.58938	1.78498	19.2217	9.30008e-05	0.000524805	Up
									Lrig3	leucine-rich repeats and immunoglobulin-like domains 3	1.62314	1.64129	13.5614	0.000734643	0.0027472	Up		Foxd2	forkhead box D2	1.58916	3.42696	56.184	6.33946e-09	1.10392e-07	Up
									Dlg2	discs large MAGUK scaffold protein 2	1.61922	3.11002	30.5914	5.95581e-06	4.03867e-05	Up		Sgk1	serum/glucocorticoid regulated kinase 1	1.58729	4.25971	103.966	2.75588e-12	1.14097e-10	Up
									Spire2	spire type actin nucleation factor 2	1.61658	0.903005	6.74227	0.0134374	0.0335439	Up		Csrnp1	cysteine-serine-rich nuclear protein 1	1.58698	6.47903	279.64	4.11501e-18	6.95666e-16	Up
									Hk2	hexokinase 2	1.6159	5.80401	30.8529	0.00110897	0.00391259	Up		Trib1	tribbles pseudokinase 1	1.57967	5.74365	191.875	3.86954e-15	3.11921e-13	Up
									Ptgs2	prostaglandin-endoperoxide synthase 2	1.61417	4.11614	62.0047	5.98445e-09	9.0152e-08	Up		Klf9	Kruppel-like transcription factor 9	1.57961	7.62876	81.9944	3.79672e-05	0.000241577	Up
									Obsl1	obscurin-like 1	1.614	3.7425	30.6783	5.64412e-05	0.000292965	Up		Syt14	synaptotagmin XIV	1.5787	0.804843	8.00817	0.00748779	0.022831	Up
									Ptk2	PTK2 protein tyrosine kinase 2	1.61153	3.06118	38.9195	3.0109e-07	2.90632e-06	Up		B9d1	B9 protein domain 1	1.5736	2.66938	31.5083	2.52907e-06	2.28149e-05	Up
									Vmp1	vacuole membrane protein 1	1.60456	6.96217	186.357	6.43972e-10	1.26631e-08	Up		Vmp1	vacuole membrane protein 1	1.57187	6.96217	186.501	6.405e-10	1.4518e-08	Up
									Apc2	APC regulator of WNT signaling pathway 2	1.60404	1.12609	6.13789	0.0184523	0.0437648	Up		Arhgef28	Rho guanine nucleotide exchange factor 28	1.57044	4.00374	74.9045	2.38032e-10	5.98621e-09	Up
									Reps2	RALBP1 associated Eps domain containing protein 2	1.60361	1.91031	15.065	0.000413681	0.00167065	Up		Pam	peptidylglycine alpha-amidating monooxygenase	1.56969	5.2945	185.939	5.47336e-16	5.59846e-14	Up
									Rab13	RAB13, member RAS oncogene family	1.60334	3.37353	46.8437	4.62221e-08	5.40976e-07	Up		Evpl	envoplakin	1.56839	0.920103	9.9801	0.00315178	0.0109735	Up
									Aph1b	aph1 homolog B, gamma secretase subunit	1.60245	2.68544	35.0612	8.08405e-07	6.95892e-06	Up		BC034090	cDNA sequence BC034090	1.56671	1.26642	13.9931	0.000621683	0.00271905	Up
									Gm527	predicted gene 527	1.6019	1.15513	9.62826	0.00366446	0.0110625	Up		Nfil3	nuclear factor, interleukin 3, regulated	1.56183	2.62585	33.9368	1.08935e-06	1.08596e-05	Up
									Nfil3	nuclear factor, interleukin 3, regulated	1.59483	2.62585	26.4414	9.13052e-06	5.8896e-05	Up		Ckb	creatine kinase, brain	1.56171	2.73438	39.9086	2.35723e-07	2.76684e-06	Up
									Mapre3	microtubule-associated protein, RP/EB family, member 3	1.59182	2.67043	27.9408	5.84522e-06	3.97032e-05	Up		Frg2f1	FSHD region gene 2 family member 1	1.5613	1.74258	17.9972	0.00014243	0.000766768	Up
									Smarca1	SWI/SNF related, matrix associated, actin dependent regulator of chromatin, subfamily a, member 1	1.59134	1.01079	8.19909	0.00687021	0.0188811	Up		Fgd5	FYVE, RhoGEF and PH domain containing 5	1.56125	4.66372	72.2629	1.11777e-07	1.40263e-06	Up
									B4galnt4	beta-1,4-N-acetyl-galactosaminyl transferase 4	1.59073	2.54628	26.8599	8.05281e-06	5.26513e-05	Up		Dusp4	dual specificity phosphatase 4	1.56013	4.02056	81.654	6.8649e-11	2.00383e-09	Up
									Irf6	interferon regulatory factor 6	1.58795	3.39075	48.986	2.87404e-08	3.58255e-07	Up		Spo11	SPO11 initiator of meiotic double stranded breaks	1.55518	2.26171	27.1	7.4958e-06	5.90543e-05	Up
									Fmn2	formin 2	1.58759	1.26869	10.4829	0.00254758	0.00805015	Up		Nrbp2	nuclear receptor binding protein 2	1.55244	1.24358	10.9831	0.00206744	0.00766989	Up
									Tmtc2	transmembrane and tetratricopeptide repeat containing 2	1.5815	2.7338	34.6406	9.03292e-07	7.66727e-06	Up		Tulp3	TUB like protein 3	1.54992	1.95879	22.5799	3.0409e-05	0.000200075	Up
									Gm12992	predicted gene 12992	1.58104	1.05478	7.38588	0.0099501	0.0259064	Up		Cdc42bpb	CDC42 binding protein kinase beta	1.54501	3.49533	62.6427	1.80273e-09	3.64499e-08	Up
									Socs3	suppressor of cytokine signaling 3	1.57842	6.79143	387.371	3.60638e-21	1.21936e-18	Up		Mfap2	microfibrillar-associated protein 2	1.54469	2.19425	22.7511	2.87777e-05	0.000190371	Up
									Nav2	neuron navigator 2	1.57469	5.10434	66.3472	1.64574e-06	1.30416e-05	Up		Klc3	kinesin light chain 3	1.54034	2.60821	33.9308	1.09109e-06	1.08681e-05	Up
									Vdr	vitamin D (1,25-dihydroxyvitamin D3) receptor	1.57299	4.23763	81.7211	6.79273e-11	1.75544e-09	Up		Fkbpl	FK506 binding protein-like	1.53969	3.4118	64.5356	1.26685e-09	2.68642e-08	Up
									Gimap4	GTPase, IMAP family member 4	1.57257	2.1803	16.4257	0.000250118	0.00107327	Up		Gm11837	predicted gene 11837	1.53663	3.46822	60.0993	2.92774e-09	5.67831e-08	Up
									Mlph	melanophilin	1.56329	2.70603	28.7381	4.63172e-06	3.2345e-05	Up		Plscr4	phospholipid scramblase 4	1.53647	4.48605	126.051	1.83282e-13	1.04737e-11	Up
									Grb10	growth factor receptor bound protein 10	1.56296	5.13733	148.568	1.65319e-14	1.11792e-12	Up		Plscr1	phospholipid scramblase 1	1.5299	5.4277	193.012	3.06542e-16	3.39203e-14	Up
									Ica1l	islet cell autoantigen 1-like	1.56264	1.62079	13.1331	0.000868462	0.00316969	Up		Gm35021	predicted gene, 35021	1.52968	0.731809	6.03452	0.0188528	0.0491385	Up
									3222401L13Rik	RIKEN cDNA 3222401L13 gene	1.55942	2.45646	22.288	3.34183e-05	0.000184728	Up		Rnf144b	ring finger protein 144B	1.52629	2.35873	23.5714	2.21511e-05	0.000151219	Up
									Ccdc112	coiled-coil domain containing 112	1.55847	5.97626	221.449	5.05831e-17	6.41352e-15	Up		Klhl13	kelch-like 13	1.52208	0.921298	7.19917	0.0108487	0.0310781	Up
									Spaca6	sperm acrosome associated 6	1.5577	2.97992	39.1922	2.81349e-07	2.73093e-06	Up		Pou6f1	POU domain, class 6, transcription factor 1	1.52203	1.60054	14.0862	0.00059985	0.00263588	Up
									Fbn1	fibrillin 1	1.55766	0.964872	5.90744	0.0200544	0.0469336	Up		Lhcgr	luteinizing hormone/choriogonadotropin receptor	1.51853	4.6431	22.0103	0.00229468	0.00836252	Up
									Nr1h3	nuclear receptor subfamily 1, group H, member 3	1.55759	0.98062	6.87921	0.012598	0.0317875	Up		Pbx1	pre B cell leukemia homeobox 1	1.5181	7.78036	431.182	5.85232e-22	2.63831e-19	Up
									Gm3468	predicted gene 3468	1.55614	0.887263	6.79047	0.0131353	0.0329519	Up		Smim1	small integral membrane protein 1	1.51776	3.31203	51.0554	1.83714e-08	2.82344e-07	Up
									Frg2f1	FSHD region gene 2 family member 1	1.55384	1.74258	13.1693	0.000856224	0.00313066	Up		Dnhd1	dynein heavy chain domain 1	1.51562	1.61964	13.1992	0.000846222	0.00356162	Up
									Mlf1	myeloid leukemia factor 1	1.55097	2.65572	32.1189	1.78342e-06	1.39869e-05	Up		Boc	BOC cell adhesion associated, oncogene regulated	1.51425	1.16601	11.3425	0.00178244	0.00675252	Up
									Kif21a	kinesin family member 21A	1.55074	3.76778	58.4288	4.05469e-09	6.40957e-08	Up		Ninl	ninein-like	1.51076	1.75507	13.5149	0.000748042	0.00319464	Up
									Inppl1	inositol polyphosphate phosphatase-like 1	1.54966	2.83816	35.73	6.78536e-07	5.98196e-06	Up		Gm31356	predicted gene, 31356	1.50488	1.53967	15.1269	0.00040419	0.00187564	Up
									1110028F11Rik	RIKEN cDNA 1110028F11 gene	1.5474	0.919484	7.03366	0.0117185	0.0298654	Up		Nipal2	NIPA-like domain containing 2	1.50484	1.34365	7.83505	0.00950693	0.0277635	Up
									Myo6	myosin VI	1.54688	3.47115	48.1179	3.4791e-08	4.21789e-07	Up		Wtip	WT1 interacting protein	1.50471	2.52976	30.1262	3.11084e-06	2.73e-05	Up
									Kcnb1	potassium voltage gated channel, Shab-related subfamily, member 1	1.54605	1.75389	7.51421	0.0141288	0.03502	Up		Lrig3	leucine-rich repeats and immunoglobulin-like domains 3	1.50413	1.64129	13.6826	0.000700876	0.00301771	Up
									2410080I02Rik	RIKEN cDNA 2410080I02 gene	1.54488	2.05332	19.3751	8.8227e-05	0.000431177	Up		Dgat2	diacylglycerol O-acyltransferase 2	1.50398	1.02702	6.24159	0.0170585	0.0453057	Up
									Nxnl2	nucleoredoxin-like 2	1.54415	2.68725	19.736	7.83235e-05	0.000389124	Up		Mmp16	matrix metallopeptidase 16	1.50085	1.81502	16.3026	0.000261607	0.0012918	Up
									Xkr6	X-linked Kx blood group related 6	1.54343	3.01623	35.5197	7.1681e-07	6.27247e-06	Up		Cd28	CD28 antigen	1.50007	4.10046	76.1483	1.66854e-10	4.38137e-09	Up
									Esam	endothelial cell-specific adhesion molecule	1.54343	5.51921	139.199	2.73801e-12	1.01607e-10	Up		Hspb6	heat shock protein, alpha-crystallin-related, B6	1.49854	1.65976	15.9657	0.00029599	0.00143423	Up
									Eepd1	endonuclease/exonuclease/phosphatase family domain containing 1	1.54304	3.95953	73.9793	2.3964e-10	5.32281e-09	Up		Fam110a	family with sequence similarity 110, member A	1.49845	6.15928	140.157	1.40945e-09	2.9579e-08	Up
									Dusp4	dual specificity phosphatase 4	1.5423	4.02056	65.05	1.15238e-09	2.09354e-08	Up		Morc4	microrchidia 4	1.49696	3.02852	35.2458	8.54176e-07	8.75908e-06	Up
									Dock6	dedicator of cytokinesis 6	1.54113	2.3593	22.0622	3.59623e-05	0.000197177	Up		Rgcc	regulator of cell cycle	1.49532	6.63943	56.9975	0.000118631	0.000651612	Up
									Slc7a7	solute carrier family 7 (cationic amino acid transporter, y+ system), member 7	1.54023	2.60951	25.7102	1.25914e-05	7.88389e-05	Up		Begain	brain-enriched guanylate kinase-associated	1.49528	1.42056	11.0541	0.00212604	0.00785375	Up
									Exoc3l2	exocyst complex component 3-like 2	1.53722	2.88305	33.8608	1.11174e-06	9.28128e-06	Up		Irf6	interferon regulatory factor 6	1.49404	3.39075	47.3572	4.11998e-08	5.80421e-07	Up
									Rhoc	ras homolog family member C	1.53012	2.04009	16.3187	0.000260073	0.00111074	Up		Gm31645	predicted gene, 31645	1.48792	2.87922	35.2649	7.66279e-07	7.94476e-06	Up
									Pbx1	pre B cell leukemia homeobox 1	1.52913	7.78036	433.935	5.2505e-22	2.21697e-19	Up		1810073O08Rik	RIKEN cDNA 1810073O08 gene	1.4874	4.56153	91.9512	3.05857e-11	9.77135e-10	Up
									Gbp9	guanylate-binding protein 9	1.52827	2.65239	20.9639	5.70141e-05	0.000295183	Up		Rbfox2	RNA binding protein, fox-1 homolog (C. elegans) 2	1.48624	3.81047	58.7693	5.96063e-09	1.04543e-07	Up
									C1rl	complement component 1, r subcomponent-like	1.52814	4.3683	96.8491	7.23965e-12	2.33743e-10	Up		St3gal1	ST3 beta-galactoside alpha-2,3-sialyltransferase 1	1.4777	6.27437	212.239	1.58166e-15	1.37514e-13	Up
									Csrnp1	cysteine-serine-rich nuclear protein 1	1.52728	6.47903	251.707	2.06042e-17	2.8827e-15	Up		Rin2	Ras and Rab interactor 2	1.47704	3.24064	41.3857	1.6455e-07	1.98504e-06	Up
									Arhgef9	CDC42 guanine nucleotide exchange factor 9	1.52727	2.21093	20.2616	6.52807e-05	0.00033205	Up		Cplx2	complexin 2	1.47526	3.09839	43.245	1.05703e-07	1.33605e-06	Up
									Fam43a	family with sequence similarity 43, member A	1.52381	4.17696	89.6675	2.02575e-11	5.88441e-10	Up		Cpeb2	cytoplasmic polyadenylation element binding protein 2	1.47488	3.34242	45.9278	5.68511e-08	7.77518e-07	Up
									Map3k9	mitogen-activated protein kinase kinase kinase 9	1.52357	1.27977	8.0296	0.00741559	0.0201794	Up		Arhgef9	CDC42 guanine nucleotide exchange factor 9	1.47264	2.21093	24.712	1.54924e-05	0.000111187	Up
									Pkn3	protein kinase N3	1.52254	2.77001	30.5285	2.77646e-06	2.05968e-05	Up		Tspyl4	TSPY-like 4	1.4698	3.72358	64.3754	1.30491e-09	2.75753e-08	Up
									Traf1	TNF receptor-associated factor 1	1.52142	3.53761	48.8712	2.94724e-08	3.66433e-07	Up		Nxpe5	neurexophilin and PC-esterase domain family, member 5	1.46432	3.10575	35.2841	8.12549e-07	8.36039e-06	Up
									Gm42722	predicted gene 42722	1.52138	2.04827	11.473	0.00299908	0.00930058	Up		Gimap3	GTPase, IMAP family member 3	1.46069	1.97978	15.7234	0.000323672	0.00154864	Up
									Scrn1	secernin 1	1.52136	1.4451	9.04426	0.0047221	0.0137075	Up		Ufsp1	UFM1-specific peptidase 1	1.4595	1.20742	8.0147	0.00746571	0.0227751	Up
									Ddit4	DNA-damage-inducible transcript 4	1.52054	4.65953	123.852	2.35952e-13	1.18678e-11	Up		2310001H17Rik	RIKEN cDNA 2310001H17 gene	1.45829	5.74789	184.306	6.27381e-16	6.36373e-14	Up
									Gm15417	predicted gene 15417	1.52007	2.49531	20.2002	6.69335e-05	0.000339323	Up		6030445D17Rik	RIKEN cDNA 6030445D17 gene	1.45803	1.7042	15.1299	0.000403738	0.00187425	Up
									Krt7	keratin 7	1.51842	2.21464	17.9615	0.000144233	0.000663243	Up		Dgkh	diacylglycerol kinase, eta	1.45674	2.48999	26.4972	8.97835e-06	6.9343e-05	Up
									Fam110c	family with sequence similarity 110, member C	1.51476	3.92828	61.4075	2.2778e-09	3.8831e-08	Up		Pfkfb2	6-phosphofructo-2-kinase/fructose-2,6-biphosphatase 2	1.45653	1.65212	11.7653	0.00149969	0.0058153	Up
									Syde1	synapse defective 1, Rho GTPase, homolog 1 (C. elegans)	1.51297	3.02593	37.3093	4.51717e-07	4.16222e-06	Up		Gimap4	GTPase, IMAP family member 4	1.45061	2.1803	20.6181	5.79172e-05	0.000348649	Up
									Gm12185	predicted gene 12185	1.50837	2.48546	15.5822	0.000369477	0.00151628	Up		Gm4841	predicted gene 4841	1.44912	2.89453	31.9973	1.84414e-06	1.72935e-05	Up
									Galc	galactosylceramidase	1.50038	4.21589	81.6531	6.86583e-11	1.77057e-09	Up		Amigo2	adhesion molecule with Ig like domain 2	1.44503	2.52324	24.3125	1.86967e-05	0.000130728	Up
									Gm42372	PNMA family member 8C	1.49875	3.37527	51.6706	1.61165e-08	2.16284e-07	Up		Jag2	jagged 2	1.44083	4.28266	102.155	3.50674e-12	1.4228e-10	Up
									Sdc4	syndecan 4	1.49822	4.18334	79.6376	9.45669e-11	2.33957e-09	Up		Nt5c3	5'-nucleotidase, cytosolic III	1.43901	6.43962	260.292	2.6295e-18	4.7728e-16	Up
									Muc3a	mucin 3A, cell surface associated	1.49668	1.09731	7.69191	0.00864542	0.0229965	Up		Mpv17l	Mpv17 transgene, kidney disease mutant-like	1.43897	1.47931	10.8375	0.00219643	0.00806241	Up
									4932438H23Rik	exosomal polycystin 1 interacting protein	1.49606	1.08448	7.27161	0.0104902	0.0271269	Up		Dusp3	dual specificity phosphatase 3 (vaccinia virus phosphatase VH1-related)	1.43538	3.8465	62.9662	1.69644e-09	3.45881e-08	Up
									Pygm	muscle glycogen phosphorylase	1.49508	3.92752	58.9427	3.66592e-09	5.89453e-08	Up		Med12l	mediator complex subunit 12-like	1.43217	5.04713	139.833	4.05128e-14	2.63702e-12	Up
									Bcl3	B cell leukemia/lymphoma 3	1.49451	3.62916	46.7035	5.78112e-08	6.61351e-07	Up		Cd302	CD302 antigen	1.43151	3.10014	36.9349	4.97053e-07	5.38268e-06	Up
									Gm1673	NELL2 interacting cell ontogeny regulator 1	1.4927	4.86158	125.363	1.98271e-13	1.03135e-11	Up		Fads2	fatty acid desaturase 2	1.42918	5.46092	96.1836	1.34455e-08	2.13934e-07	Up
									Perp	PERP, TP53 apoptosis effector	1.49238	2.41639	17.8285	0.00015117	0.00069193	Up		1700029J07Rik	cilia and flagella associated protein 96	1.42902	2.80779	31.3129	2.22888e-06	2.03373e-05	Up
									Rab11fip3	RAB11 family interacting protein 3 (class II)	1.49182	3.40938	52.5486	1.33907e-08	1.82546e-07	Up		Slc39a13	solute carrier family 39 (metal ion transporter), member 13	1.42853	4.20431	81.3688	7.18065e-11	2.08599e-09	Up
									Kazald1	Kazal-type serine peptidase inhibitor domain 1	1.49036	3.09048	25.9345	1.91795e-05	0.000113625	Up		3222401L13Rik	RIKEN cDNA 3222401L13 gene	1.42771	2.45646	24.8792	1.47101e-05	0.000106388	Up
									Fzd8	frizzled class receptor 8	1.48734	2.9595	38.6797	3.19655e-07	3.05403e-06	Up		Samd5	sterile alpha motif domain containing 5	1.42674	1.76061	8.65357	0.00777507	0.0235301	Up
									Hoxb4	homeobox B4	1.48476	5.50033	149.87	3.51765e-14	2.20705e-12	Up		Gm15915	predicted gene 15915	1.42192	1.09719	6.08565	0.0185065	0.048485	Up
									Camkk1	calcium/calmodulin-dependent protein kinase kinase 1, alpha	1.47704	3.36381	42.9864	1.12344e-07	1.20268e-06	Up		Cish	cytokine inducible SH2-containing protein	1.41779	5.17495	87.0734	1.22902e-08	1.97357e-07	Up
									Ttc26	intraflagellar transport 56	1.47666	1.06834	7.17731	0.0109595	0.0281731	Up		Trim62	tripartite motif-containing 62	1.41249	2.37256	20.862	5.33885e-05	0.000324112	Up
									Cldn12	claudin 12	1.47424	2.32133	16.0759	0.000329901	0.00137237	Up		Naip2	NLR family, apoptosis inhibitory protein 2	1.41139	3.39188	44.7186	7.49904e-08	9.88931e-07	Up
									Lgmn	legumain	1.4716	1.42193	11.8563	0.00144533	0.00493361	Up		Prdm16	PR domain containing 16	1.41115	4.89548	127.673	1.5244e-13	8.79382e-12	Up
									Batf2	basic leucine zipper transcription factor, ATF-like 2	1.47029	2.80435	24.3894	2.07165e-05	0.000121348	Up		Id3	inhibitor of DNA binding 3	1.4104	3.96532	53.7329	1.3953e-08	2.19995e-07	Up
									Dnajb1	DnaJ heat shock protein family (Hsp40) member B1	1.46976	8.19786	55.1666	0.000217865	0.000951165	Up		Obsl1	obscurin-like 1	1.4093	3.7425	27.743	9.42797e-05	0.000530056	Up
									Mylk	myosin, light polypeptide kinase	1.46747	4.66	65.4532	2.386e-08	3.03473e-07	Up		Rarg	retinoic acid receptor, gamma	1.40866	3.56121	53.4412	1.1113e-08	1.81323e-07	Up
									Bend7	BEN domain containing 7	1.46289	3.73795	61.3555	2.30046e-09	3.91625e-08	Up		Pde1b	phosphodiesterase 1B, Ca2+-calmodulin dependent	1.40779	3.16746	27.0879	2.21346e-05	0.000151191	Up
									Krt18	keratin 18	1.46171	7.16393	176.39	4.23599e-10	8.70953e-09	Up		Syde1	synapse defective 1, Rho GTPase, homolog 1 (C. elegans)	1.40349	3.02593	33.0093	1.39853e-06	1.34888e-05	Up
									Pls3	plastin 3 (T-isoform)	1.4614	2.61597	27.0791	7.54252e-06	4.95989e-05	Up		Gata3	GATA binding protein 3	1.40296	4.71265	115.485	6.37892e-13	3.14349e-11	Up
									Phf21b	PHD finger protein 21B	1.45971	1.40992	10.8457	0.00218893	0.00706917	Up		Fgfr1	fibroblast growth factor receptor 1	1.40204	3.90951	68.7456	5.91843e-10	1.35412e-08	Up
									Dcbld2	discoidin, CUB and LCCL domain containing 2	1.45694	1.36456	7.86835	0.00797768	0.0214264	Up		Dock3	dedicator of cyto-kinesis 3	1.40072	1.5729	10.464	0.00256787	0.00922282	Up
									Dennd5b	DENN domain containing 5B	1.45373	4.63571	104.617	2.52887e-12	9.44216e-11	Up		Slc16a2	solute carrier family 16 (monocarboxylic acid transporters), member 2	1.3988	3.03709	35.0942	8.01414e-07	8.25978e-06	Up
									Dus2	dihydrouridine synthase 2	1.45104	2.86771	16.6777	0.000528968	0.00206498	Up		Abcg3	ATP binding cassette subfamily G member 3	1.3966	4.18935	72.2521	3.21377e-10	7.82361e-09	Up
									1700047K16Rik	RIKEN cDNA 1700047K16 gene	1.44818	1.28928	5.83738	0.0212341	0.0492925	Up		Oaf	out at first homolog	1.39503	2.48929	23.1708	2.51595e-05	0.000168635	Up
									Slc39a13	solute carrier family 39 (metal ion transporter), member 13	1.44761	4.20431	73.574	2.56618e-10	5.64839e-09	Up		Trpc6	transient receptor potential cation channel, subfamily C, member 6	1.39317	5.27004	126.812	1.05242e-12	4.87076e-11	Up
									L3hypdh	L-3-hydroxyproline dehydratase (trans-)	1.44468	1.25835	8.80033	0.00525654	0.0150264	Up		Rps6ka6	ribosomal protein S6 kinase polypeptide 6	1.39215	1.46656	10.6283	0.0023968	0.00867752	Up
									Gimap5	GTPase, IMAP family member 5	1.44463	6.36407	65.7911	2.49973e-05	0.000143454	Up		Sdc2	syndecan 2	1.39215	3.30597	42.3325	1.3117e-07	1.62091e-06	Up
									Shroom4	shroom family member 4	1.44307	2.17711	17.7583	0.000154972	0.000706753	Up		Gm15411	predicted gene 15411	1.39125	3.63327	49.0177	2.85418e-08	4.1656e-07	Up
									Inhba	inhibin beta-A	1.44248	1.82174	11.2788	0.00182973	0.00606168	Up		Triqk	triple QxxK/R motif containing	1.39026	3.76706	57.957	4.45002e-09	8.13298e-08	Up
									Zhx2	zinc fingers and homeoboxes 2	1.44092	2.26874	18.4576	0.000121188	0.000571302	Up		Gm16174	predicted gene 16174	1.38952	1.88697	13.6339	0.000714249	0.00307094	Up
									A530032D15Rik	Sp140 nuclear body protein like 1	1.43935	3.44501	39.5951	2.74047e-07	2.67069e-06	Up		Pcdhgc4	protocadherin gamma subfamily C, 4	1.38931	1.98286	13.8546	0.000655779	0.00284975	Up
									Bex1	brain expressed X-linked 1	1.43867	5.97222	199.019	1.89989e-16	2.0465e-14	Up		Gnai1	G protein subunit alpha i1	1.38868	1.31652	9.0795	0.00464982	0.0152636	Up
									Cbx7	chromobox 7	1.43671	4.12635	59.2042	4.21556e-09	6.62088e-08	Up		9330162012Rik	cDNA RIKEN 9330162012 gene	1.38663	1.09924	8.35627	0.00640271	0.0199882	Up
									Tgtp1	T cell specific GTPase 1	1.43548	2.44628	16.0773	0.000346113	0.00142906	Up		Iigp1	interferon inducible GTPase 1	1.38547	5.4314	101.351	1.45999e-09	3.03259e-08	Up
									Porcn	porcupine O-acyltransferase	1.43529	1.68818	11.1922	0.00189621	0.00624309	Up		St5	DENN domain containing 2B	1.38481	1.44477	10.4116	0.00262517	0.00940263	Up
									Rhod	ras homolog family member D	1.43434	1.55398	11.9056	0.00141674	0.00484942	Up		Fjx1	four jointed box 1	1.38463	1.69778	9.49691	0.00481463	0.0157283	Up
									Gm31645	predicted gene, 31645	1.43261	2.87922	27.6324	6.40094e-06	4.30692e-05	Up		Cyyr1	cysteine and tyrosine-rich protein 1	1.38362	3.0891	30.0218	3.26156e-06	2.85372e-05	Up
									Oxr1	oxidation resistance 1	1.43238	6.06101	204.299	1.2602e-16	1.40726e-14	Up		Tbc1d8	TBC1 domain family, member 8	1.38277	3.46587	36.4705	1.07274e-06	1.07028e-05	Up
									Tmem106a	transmembrane protein 106A	1.431	2.16079	13.7482	0.000702667	0.00264467	Up		Il17rc	interleukin 17 receptor C	1.38116	1.28267	7.55088	0.00923124	0.0271211	Up
									Prdm16	PR domain containing 16	1.42989	4.89548	113.408	8.23487e-13	3.56567e-11	Up		Fzd3	frizzled class receptor 3	1.37992	3.73344	58.7079	3.83845e-09	7.08977e-08	Up
									Rec8	REC8 meiotic recombination protein	1.42713	4.24976	55.8675	2.49931e-08	3.15019e-07	Up		Snx21	sorting nexin family member 21	1.37778	3.05685	34.5405	9.27565e-07	9.45588e-06	Up
									Zfp37	zinc finger protein 37	1.42695	1.08312	6.00669	0.0194733	0.0458116	Up		Samd15	sterile alpha motif domain containing 15	1.37669	2.04728	18.7973	0.000107675	0.000596754	Up
									Bex2	brain expressed X-linked 2	1.42655	2.59166	26.8013	8.19516e-06	5.34574e-05	Up		Myo1h	myosin 1H	1.37496	1.51185	9.66293	0.00361019	0.0123159	Up
									Cdkn1a	cyclin dependent kinase inhibitor 1A	1.42644	6.52646	221.589	1.37336e-16	1.50599e-14	Up		Gm28187	None	1.37475	3.88039	69.4026	5.27034e-10	1.21959e-08	Up
									Eml6	echinoderm microtubule associated protein like 6	1.4263	2.01775	15.602	0.000338568	0.00140172	Up		Slc16a12	solute carrier family 16 (monocarboxylic acid transporters), member 12	1.37473	3.81544	60.9661	2.47815e-09	4.88883e-08	Up
									Kcns1	K+ voltage-gated channel, subfamily S, 1	1.42322	1.36515	7.68299	0.00868073	0.0230753	Up		Gm26532	None	1.37406	6.31633	195.28	3.18314e-15	2.63572e-13	Up
									Gata3	GATA binding protein 3	1.42274	4.71265	96.9862	7.10278e-12	2.30547e-10	Up		Nfatc2	nuclear factor of activated T cells, cytoplasmic, calcineurin dependent 2	1.37391	5.0935	122.171	2.86905e-13	1.58019e-11	Up
									Cetn4	centrin 4	1.42273	1.91902	17.3041	0.000182158	0.000814556	Up		Igf2r	insulin-like growth factor 2 receptor	1.3709	3.92457	66.725	8.49428e-10	1.88328e-08	Up
									Pde1c	phosphodiesterase 1C	1.4216	2.34644	19.4557	8.58276e-05	0.000421417	Up		Ptk2	PTK2 protein tyrosine kinase 2	1.36943	3.06118	35.4212	7.35531e-07	7.66514e-06	Up
									Nt5c3	5'-nucleotidase, cytosolic III	1.42098	6.43962	232.401	1.6332e-17	2.33875e-15	Up		Fam219a	family with sequence similarity 219, member A	1.36834	2.76596	28.4776	4.99599e-06	4.134e-05	Up
									Dgkh	diacylglycerol kinase, eta	1.42069	2.48999	19.4741	8.52881e-05	0.000419106	Up		C1rl	complement component 1, r subcomponent-like	1.36784	4.3683	93.0161	1.24482e-11	4.36655e-10	Up
									Acer2	alkaline ceramidase 2	1.42056	2.43762	24.9412	1.44308e-05	8.87578e-05	Up		Zfp697	zinc finger protein 697	1.36734	1.23143	7.93315	0.00774649	0.023467	Up
									Fam161b	family with sequence similarity 161, member B	1.41575	1.01254	7.88113	0.00793148	0.0213164	Up		Sec14l2	SEC14-like lipid binding 2	1.36588	1.49731	10.9617	0.00208591	0.00772898	Up
									Fjx1	four jointed box 1	1.41539	1.69778	6.95192	0.0139258	0.0345857	Up		Reps2	RALBP1 associated Eps domain containing protein 2	1.36559	1.91031	12.8118	0.000985729	0.00406584	Up
									Itsn1	intersectin 1 (SH3 domain protein 1A)	1.41528	6.0568	140.126	2.01782e-11	5.87582e-10	Up		Map9	microtubule-associated protein 9	1.36524	4.50809	86.1406	3.43199e-11	1.07389e-09	Up
									Hoxb3	homeobox B3	1.41463	4.12839	56.0959	7.7161e-09	1.129e-07	Up		Plk2	polo like kinase 2	1.3644	5.50817	169.93	2.18338e-15	1.85847e-13	Up
									Pfn2	profilin 2	1.41438	1.2807	7.50689	0.00941057	0.0247025	Up		Slc6a15	solute carrier family 6 (neurotransmitter transporter), member 15	1.36351	3.62535	55.3972	7.43397e-09	1.27446e-07	Up
									Plxnc1	plexin C1	1.41391	6.42329	208.568	3.48327e-16	3.44702e-14	Up		Rab40b	Rab40B, member RAS oncogene family	1.36346	2.34368	15.4543	0.000470255	0.002135	Up
									Uba52	ubiquitin A-52 residue ribosomal protein fusion product 1	1.4136	10.2669	802.38	1.19664e-26	2.64354e-23	Up		Plxnc1	plexin C1	1.36286	6.42329	208.661	3.46025e-16	3.76435e-14	Up
									Pwwp3b	PWWP domain containing 3B	1.4118	1.78557	11.0649	0.00199857	0.00654117	Up		Gm15441	predicted gene 15441	1.36131	2.32772	17.7577	0.000155005	0.000825862	Up
									Igfbp7	insulin-like growth factor binding protein 7	1.40945	1.52817	10.4281	0.00260699	0.00819957	Up		Tmtc2	transmembrane and tetratricopeptide repeat containing 2	1.35989	2.7338	26.0419	1.03023e-05	7.82284e-05	Up
									Gm26887	predicted gene, 26887	1.40936	1.97236	15.0734	0.000412378	0.0016662	Up		4732491K20Rik	RIKEN cDNA 4732491K20 gene	1.35869	1.6323	11.5996	0.00160433	0.00614473	Up
									Usp54	ubiquitin specific peptidase 54	1.40453	3.78201	55.789	6.86586e-09	1.01176e-07	Up		Gm16794	predicted gene, 16794	1.35609	1.85709	13.5588	0.000735397	0.0031472	Up
									Mpl	myeloproliferative leukemia virus oncogene	1.40226	6.95245	212.012	1.80464e-14	1.2136e-12	Up		Sptbn4	spectrin beta, non-erythrocytic 4	1.35215	2.49142	23.5479	2.23171e-05	0.000152011	Up
									Klf4	Kruppel-like transcription factor 4 (gut)	1.40198	8.47321	224.209	2.55494e-11	7.28307e-10	Up		Ccnd1	cyclin D1	1.35184	6.12244	25.0012	0.00207462	0.00769416	Up
									Arhgef12	Rho guanine nucleotide exchange factor 12	1.39606	5.61816	176.489	1.22312e-15	1.07883e-13	Up		Zhx2	zinc fingers and homeoboxes 2	1.35155	2.26874	17.6113	0.000163269	0.000864802	Up
									Dnajc12	DnaJ heat shock protein family (Hsp40) member C12	1.39562	3.03118	31.6346	2.03841e-06	1.57035e-05	Up		Mdk	midkine	1.35103	1.96017	12.652	0.00105021	0.00428988	Up
									Tspan17	tetraspanin 17	1.39523	2.60428	23.8674	2.01745e-05	0.000118502	Up		Zfp462	zinc finger protein 462	1.34941	2.57955	23.6316	2.17335e-05	0.000148702	Up
									Zfp697	zinc finger protein 697	1.39421	1.23143	8.05217	0.00734037	0.0199881	Up		Igsf10	immunoglobulin superfamily, member 10	1.3484	2.7346	25.2505	1.31185e-05	9.60185e-05	Up
									Pam	peptidylglycine alpha-amidating monooxygenase	1.39357	5.2945	138.512	4.65749e-14	2.83455e-12	Up		Apbb1	amyloid beta precursor protein binding family B member 1	1.34831	2.50643	23.1095	2.56567e-05	0.000171401	Up
									Tead2	TEA domain family member 2	1.39275	3.34288	41.8927	1.45685e-07	1.51821e-06	Up		Klf4	Kruppel-like transcription factor 4 (gut)	1.34666	8.47321	195.593	7.61855e-11	2.1825e-09	Up
									Dock3	dedicator of cyto-kinesis 3	1.39237	1.5729	9.70605	0.0035439	0.0107599	Up		B4galt4	UDP-Gal:betaGlcNAc beta 1,4-galactosyltransferase, polypeptide 4	1.34579	4.38982	84.8504	4.17801e-11	1.29401e-09	Up
									Icam1	intercellular adhesion molecule 1	1.39233	5.70223	101.608	8.86021e-09	1.27275e-07	Up		Rusc2	RUN and SH3 domain containing 2	1.34546	2.29992	20.5483	5.92871e-05	0.000356191	Up
									Wwp2	WW domain containing E3 ubiquitin protein ligase 2	1.39106	5.97791	177.598	1.11097e-15	1.00916e-13	Up		Gem	GTP binding protein overexpressed in skeletal muscle	1.34471	5.1329	116.853	1.07495e-12	4.94431e-11	Up
									Fzd9	frizzled class receptor 9	1.3846	1.97456	11.3942	0.00178204	0.00592651	Up		Angel1	angel homolog 1	1.34305	2.40971	21.5377	4.26934e-05	0.000265949	Up
									Tsc22d3	TSC22 domain family, member 3	1.38294	7.04133	24.2	0.00232869	0.00745329	Up		Rab11fip5	RAB11 family interacting protein 5 (class I)	1.34268	4.00426	48.9708	1.04315e-07	1.31988e-06	Up
									Tmie	transmembrane inner ear	1.38248	1.9919	12.8206	0.000997589	0.00357242	Up		Prxl2a	peroxiredoxin like 2A	1.34268	5.91019	166.151	4.98152e-15	3.91194e-13	Up
									Il17rc	interleukin 17 receptor C	1.38061	1.28267	6.92604	0.0123345	0.0312458	Up		Gm15133	predicted gene 15133	1.34008	1.5085	11.122	0.00195198	0.00731201	Up
									Cpeb2	cytoplasmic polyadenylation element binding protein 2	1.37907	3.34242	42.8956	1.14776e-07	1.22629e-06	Up		H2-T24	histocompatibility 2, T region locus 24	1.34003	2.24932	15.5913	0.000339909	0.00161616	Up
									Igf2r	insulin-like growth factor 2 receptor	1.3734	3.92457	57.8018	4.58878e-09	7.13341e-08	Up		Nav2	neuron navigator 2	1.33813	5.10434	54.2097	4.98874e-06	4.13081e-05	Up
									Fosl2	fos-like antigen 2	1.37301	5.27624	109.043	1.67038e-11	5.03265e-10	Up		Gnaz	guanine nucleotide binding protein, alpha z subunit	1.33526	2.88749	27.9098	5.89862e-06	4.78016e-05	Up
									Eid2	EP300 interacting inhibitor of differentiation 2	1.37258	4.93441	100.525	4.36814e-12	1.49772e-10	Up		Fas	Fas cell surface death receptor	1.33475	1.56106	9.5843	0.00373452	0.0126691	Up
									Triqk	triple QxxK/R motif containing	1.37058	3.76706	49.2294	2.7251e-08	3.40904e-07	Up		Pdzd2	PDZ domain containing 2	1.33473	2.9829	34.0053	1.06958e-06	1.068e-05	Up
									Nfkbiz	nuclear factor of kappa light polypeptide gene enhancer in B cells inhibitor, zeta	1.36774	7.12591	33.404	0.000969567	0.0034854	Up		Plpp3	phospholipid phosphatase 3	1.33337	2.77263	25.8209	1.1018e-05	8.28871e-05	Up
									Abcg3	ATP binding cassette subfamily G member 3	1.36749	4.18935	58.5724	3.94182e-09	6.26369e-08	Up		Snta1	syntrophin, acidic 1	1.33069	1.08454	7.79699	0.00824084	0.024749	Up
									Myo5c	myosin VC	1.36679	3.38299	36.116	6.13783e-07	5.4974e-06	Up		Mapk8ip1	mitogen-activated protein kinase 8 interacting protein 1	1.33036	1.12251	7.44516	0.00968177	0.0281727	Up
									Gbp8	guanylate-binding protein 8	1.3649	3.54448	36.0889	6.87702e-07	6.05257e-06	Up		Hoxb3	homeobox B3	1.33008	4.12839	61.1243	2.92514e-09	5.67831e-08	Up
									Ftl1-ps1	ferritin light polypeptide 1, pseudogene 1	1.36485	2.73814	25.2714	1.30344e-05	8.11949e-05	Up		Dyrk3	dual-specificity tyrosine phosphorylation regulated kinase 3	1.32983	6.16481	163.237	1.66944e-14	1.17459e-12	Up
									Hoxa10	homeobox A10	1.36467	4.80389	67.629	1.59238e-08	2.13934e-07	Up		Shroom4	shroom family member 4	1.32937	2.17711	17.2667	0.000184617	0.000957461	Up
									Gm16565	None	1.36272	2.83956	27.7411	6.19895e-06	4.18722e-05	Up		Map3k9	mitogen-activated protein kinase kinase kinase 9	1.32893	1.27977	8.70951	0.00547174	0.0175546	Up
									Pitpnm1	phosphatidylinositol transfer protein, membrane-associated 1	1.35954	3.92371	57.5232	4.84942e-09	7.47178e-08	Up		Ccdc141	coiled-coil domain containing 141	1.32507	0.995725	6.22378	0.0172054	0.045636	Up
									Ggnbp1	gametogenetin binding protein 1	1.358	3.30689	40.9681	1.82019e-07	1.854e-06	Up		2900052L18Rik	RIKEN cDNA 2900052L18 gene	1.32238	4.84969	93.2292	3.18655e-11	1.01271e-09	Up
									B9d1	B9 protein domain 1	1.35728	2.66938	16.2384	0.000287887	0.00121672	Up		Adamtsl5	ADAMTS-like 5	1.31771	3.09115	28.6654	4.73053e-06	3.94383e-05	Up
									Ak1	adenylate kinase 1	1.3561	3.46166	26.0622	2.16824e-05	0.000126337	Up		Slc35e4	solute carrier family 35, member E4	1.31741	3.60675	49.8756	2.36787e-08	3.52344e-07	Up
									Klhl8	kelch-like 8	1.35395	1.78446	10.7247	0.00230216	0.00738196	Up		Nacc2	nucleus accumbens associated 2, BEN and BTB (POZ) domain containing	1.31729	2.82262	30.4502	2.83849e-06	2.53115e-05	Up
									Bvht	braveheart long non-coding RNA	1.35272	1.63095	8.26381	0.00667343	0.0183984	Up		Eid3	EP300 interacting inhibitor of differentiation 3	1.31538	2.48209	19.6965	7.90528e-05	0.000457552	Up
									App	amyloid beta precursor protein	1.35074	4.95955	114.062	7.59572e-13	3.32572e-11	Up		Kazald1	Kazal-type serine peptidase inhibitor domain 1	1.31435	3.09048	25.7554	2.01464e-05	0.000139169	Up
									Slc27a6	solute carrier family 27 (fatty acid transporter), member 6	1.34671	2.57292	18.11	0.00013739	0.000635616	Up		Isca1	iron-sulfur cluster assembly 1	1.31385	7.02602	244.968	1.59053e-17	2.45052e-15	Up
									Apbb1	amyloid beta precursor protein binding family B member 1	1.3466	2.50643	22.8398	2.79698e-05	0.000158274	Up		Gm20536	None	1.31334	2.02106	14.3213	0.000548206	0.00243532	Up
									Tgm1	transglutaminase 1, K polypeptide	1.3466	1.74274	12.6026	0.00107108	0.00380091	Up		Gbx2	gastrulation brain homeobox 2	1.31186	2.48204	22.1157	3.53409e-05	0.000227482	Up
									Iigp1	interferon inducible GTPase 1	1.34613	5.4314	85.494	6.48477e-09	9.63769e-08	Up		Eid2	EP300 interacting inhibitor of differentiation 2	1.30911	4.93441	110.481	1.18747e-12	5.39325e-11	Up
									9530062K07Rik	RIKEN cDNA 9530062K07 gene	1.34537	0.996688	6.9194	0.0123625	0.031284	Up		Epb41l5	erythrocyte membrane protein band 4.1 like 5	1.30888	2.63738	25.5964	1.17988e-05	8.77467e-05	Up
									Tmem140	transmembrane protein 140	1.34364	3.78662	46.0991	5.46828e-08	6.28111e-07	Up		Shb	src homology 2 domain-containing transforming protein B	1.30833	2.674	21.9706	3.70513e-05	0.000236739	Up
									Ncam1	neural cell adhesion molecule 1	1.34188	1.71304	9.61846	0.00367996	0.0110982	Up		Mid2	midline 2	1.3053	1.44448	10.4415	0.00259238	0.00929985	Up
									Grina	glutamate receptor, ionotropic, N-methyl D-aspartate-associated protein 1 (glutamate binding)	1.34133	5.56373	121.854	1.13579e-12	4.70232e-11	Up		Oxr1	oxidation resistance 1	1.29798	6.06101	179.282	9.60891e-16	9.06664e-14	Up
									Soga1	microtubule crosslinking factor 2	1.34045	4.25504	63.8908	1.42751e-09	2.53516e-08	Up		Rab11fip3	RAB11 family interacting protein 3 (class II)	1.2969	3.40938	42.4366	1.27963e-07	1.58289e-06	Up
									Nr3c2	nuclear receptor subfamily 3, group C, member 2	1.34024	1.71623	11.8648	0.00144038	0.00492203	Up		Fam184a	family with sequence similarity 184, member A	1.29448	4.11952	62.6845	1.78859e-09	3.62241e-08	Up
									Sertad1	SERTA domain containing 1	1.33838	6.12937	81.0662	9.23431e-07	7.82186e-06	Up		Gm12758	predicted gene 12758	1.29429	1.65309	7.94056	0.00844249	0.0252673	Up
									1700029J07Rik	cilia and flagella associated protein 96	1.33762	2.80779	22.3849	3.23861e-05	0.000180002	Up		Tmie	transmembrane inner ear	1.2916	1.9919	11.3073	0.00183159	0.00691291	Up
									Dpp7	dipeptidylpeptidase 7	1.33639	2.2761	17.5439	0.000167229	0.000755364	Up		Hmgn3	high mobility group nucleosomal binding domain 3	1.29057	6.01109	191.249	3.53597e-16	3.77104e-14	Up
									Il27ra	interleukin 27 receptor, alpha	1.33588	4.20322	65.6046	1.0411e-09	1.91425e-08	Up		Cavin3	caveolae associated 3	1.28879	5.36044	120.791	4.77985e-13	2.46527e-11	Up
									Slc35e4	solute carrier family 35, member E4	1.33426	3.60675	43.6192	9.68192e-08	1.05694e-06	Up		Phyhd1	phytanoyl-CoA dioxygenase domain containing 1	1.28831	1.9661	11.0337	0.00206269	0.00766113	Up
									Jsrp1	junctional sarcoplasmic reticulum protein 1	1.33347	2.94875	26.1499	9.97079e-06	6.37418e-05	Up		Gdpd1	glycerophosphodiester phosphodiesterase domain containing 1	1.28796	1.86293	12.6939	0.00103288	0.00423592	Up
									Igsf10	immunoglobulin superfamily, member 10	1.33346	2.7346	24.1887	1.82379e-05	0.000109033	Up		Pnp2	purine-nucleoside phosphorylase 2	1.2852	1.36712	7.94122	0.0077182	0.0233987	Up
									Rbfox2	RNA binding protein, fox-1 homolog (C. elegans) 2	1.33269	3.81047	38.7599	4.1501e-07	3.86792e-06	Up		Hrh2	histamine receptor H2	1.28514	2.39135	21.6554	4.10751e-05	0.000258381	Up
									Pofut2	protein O-fucosyltransferase 2	1.33261	6.04294	194.927	2.62827e-16	2.64391e-14	Up		Aqp1	aquaporin 1	1.28454	2.56225	22.6049	3.01651e-05	0.000198685	Up
									Gm4841	predicted gene 4841	1.33017	2.89453	22.8691	2.77084e-05	0.000157014	Up		Gm29946	predicted gene, 29946	1.28406	3.96052	59.8001	3.10226e-09	5.94657e-08	Up
									Smim1	small integral membrane protein 1	1.32897	3.31203	38.7768	3.11997e-07	2.99261e-06	Up		Irak3	interleukin-1 receptor-associated kinase 3	1.28286	5.36345	107.398	8.8833e-12	3.21808e-10	Up
									Sh3d19	SH3 domain protein D19	1.32853	2.52186	19.1085	9.66961e-05	0.000465028	Up		2410080I02Rik	RIKEN cDNA 2410080I02 gene	1.28203	2.05332	16.882	0.00021198	0.00108049	Up
									Cep170b	centrosomal protein 170B	1.32851	3.43364	34.0716	1.05083e-06	8.81506e-06	Up		Prkn	parkin RBR E3 ubiquitin protein ligase	1.28185	2.15922	15.4134	0.000363149	0.00171062	Up
									H2-Aa	histocompatibility 2, class II antigen A, alpha	1.32746	6.0247	9.55851	0.0200961	0.0469952	Up		Dnajc12	DnaJ heat shock protein family (Hsp40) member C12	1.28169	3.03118	31.2621	2.26063e-06	2.05961e-05	Up
									Hoxa5	homeobox A5	1.3256	5.28059	84.9929	1.23245e-09	2.22573e-08	Up		Ribc1	RIB43A domain with coiled-coils 1	1.28152	1.87367	12.6473	0.00105221	0.00429492	Up
									Gata2	GATA binding protein 2	1.32555	7.33922	240.749	2.12586e-16	2.22545e-14	Up		Ccdc112	coiled-coil domain containing 112	1.27806	5.97626	156.519	1.00527e-14	7.41582e-13	Up
									Tbkbp1	TBK1 binding protein 1	1.32493	4.47011	66.4571	8.91597e-10	1.67736e-08	Up		Marveld1	MARVEL (membrane-associating) domain containing 1	1.27653	4.84361	94.2015	1.05092e-11	3.72633e-10	Up
									Tnip3	TNFAIP3 interacting protein 3	1.32462	5.82068	131.211	2.66815e-13	1.32558e-11	Up		Dock6	dedicator of cytokinesis 6	1.27542	2.3593	19.9204	7.32598e-05	0.000427683	Up
									Trim46	tripartite motif-containing 46	1.32427	2.15525	12.1307	0.00130539	0.00451783	Up		Sh3d21	SH3 domain containing 21	1.27523	1.43663	8.86731	0.00510363	0.0165657	Up
									Pdzd2	PDZ domain containing 2	1.32287	2.9829	28.8273	4.51357e-06	3.15742e-05	Up		Plxna1	plexin A1	1.27285	2.27501	17.02	0.000201696	0.00103414	Up
									Acacb	acetyl-Coenzyme A carboxylase beta	1.32013	1.20616	7.4781	0.00953603	0.0249672	Up		Slc8a1	solute carrier family 8 (sodium/calcium exchanger), member 1	1.27237	3.9603	56.9413	5.44553e-09	9.70468e-08	Up
									Med12l	mediator complex subunit 12-like	1.32011	5.04713	101.645	3.7551e-12	1.31721e-10	Up		Rab27b	RAB27B, member RAS oncogene family	1.27099	4.45952	63.8625	3.57257e-09	6.70036e-08	Up
									Fam219a	family with sequence similarity 219, member A	1.31734	2.76596	25.4056	1.25083e-05	7.83586e-05	Up		Gm39556	predicted gene, 39556	1.27042	0.979723	6.60563	0.0143352	0.0389744	Up
									Thrb	thyroid hormone receptor beta	1.31631	2.58561	14.2016	0.000742363	0.00277179	Up		Farp1	FERM, ARH/RhoGEF and pleckstrin domain protein 1	1.2702	1.16577	6.19648	0.017433	0.0461092	Up
									Nrg2	neuregulin 2	1.31581	1.46436	7.37738	0.00998919	0.0259971	Up		Hoxa2	homeobox A2	1.27009	1.40108	9.11035	0.00458751	0.0150876	Up
									Sqor	sulfide quinone oxidoreductase	1.31406	4.17415	57.7305	4.65399e-09	7.19801e-08	Up		Socs2	suppressor of cytokine signaling 2	1.27005	4.50141	24.2653	0.000827865	0.0034904	Up
									Morc4	microrchidia 4	1.31313	3.02852	23.2345	2.61719e-05	0.000148931	Up		St3gal6	ST3 beta-galactoside alpha-2,3-sialyltransferase 6	1.26574	3.86398	54.5017	8.9265e-09	1.50281e-07	Up
									Zfp979	zinc finger protein 979	1.31255	2.84068	24.2394	1.79503e-05	0.000107578	Up		Igsf9b	immunoglobulin superfamily, member 9B	1.26536	1.37673	7.8259	0.00813311	0.0244541	Up
									Car5b	carbonic anhydrase 5b, mitochondrial	1.31238	2.07927	12.767	0.00100337	0.00358685	Up		Slc24a5	solute carrier family 24, member 5	1.26386	4.50416	84.7262	4.2584e-11	1.31556e-09	Up
									Prex2	phosphatidylinositol-3,4,5-trisphosphate-dependent Rac exchange factor 2	1.30841	3.9481	49.5692	2.56573e-08	3.22625e-07	Up		H2-Eb1	histocompatibility 2, class II antigen E beta	1.26367	5.10613	10.7473	0.015691	0.0420685	Up
									Gm28187	None	1.30569	3.88039	52.7678	1.27893e-08	1.75305e-07	Up		Gm1673	NELL2 interacting cell ontogeny regulator 1	1.26313	4.86158	90.8862	1.69421e-11	5.79269e-10	Up
									Gpr146	G protein-coupled receptor 146	1.3056	4.4894	77.0178	1.44601e-10	3.43767e-09	Up		Sqor	sulfide quinone oxidoreductase	1.25874	4.17415	62.0228	2.02649e-09	4.05699e-08	Up
									Tmem62	transmembrane protein 62	1.3027	2.25178	16.5528	0.000238809	0.00103114	Up		Soga1	microtubule crosslinking factor 2	1.25504	4.25504	65.8815	9.89835e-10	2.17086e-08	Up
									Fbxo10	F-box protein 10	1.30102	1.71455	9.65346	0.00367544	0.0110873	Up		Uaca	uveal autoantigen with coiled-coil domains and ankyrin repeats	1.25497	3.08325	26.8953	7.96789e-06	6.22898e-05	Up
									Phf1	PHD finger protein 1	1.29984	3.71089	43.1783	1.07375e-07	1.15253e-06	Up		B3gnt8	UDP-GlcNAc:betaGal beta-1,3-N-acetylglucosaminyltransferase 8	1.25399	3.6332	27.9979	1.70304e-05	0.00012066	Up
									Gm26532	None	1.29837	6.31633	163.03	3.78202e-14	2.34871e-12	Up		Mecomos	MDS1 and EVI1 complex locus, opposite strand	1.25382	2.00073	11.0494	0.00201501	0.0075189	Up
									Syt11	synaptotagmin XI	1.29822	3.79746	40.0903	2.52768e-07	2.48722e-06	Up		Dhx40	DEAH-box helicase 40	1.253	3.75897	43.3259	1.03713e-07	1.315e-06	Up
									Brd3os	bromodomain containing 3, opposite strand	1.29694	1.26948	7.24359	0.0106273	0.0274465	Up		A530032D15Rik	Sp140 nuclear body protein like 1	1.25276	3.44501	33.4459	1.31902e-06	1.28133e-05	Up
									4930556M19Rik	RIKEN cDNA 4930556M19 gene	1.29668	3.41102	26.7271	1.71571e-05	0.000103436	Up		Krt18	keratin 18	1.25256	7.16393	132.77	3.40045e-09	6.42707e-08	Up
									Prxl2a	peroxiredoxin like 2A	1.29516	5.91019	145.761	3.39743e-14	2.14267e-12	Up		Arhgef12	Rho guanine nucleotide exchange factor 12	1.25021	5.61816	162.711	4.22247e-15	3.35921e-13	Up
									Pcgf2	polycomb group ring finger 2	1.29431	3.24691	32.9817	1.40904e-06	1.14415e-05	Up		Grb10	growth factor receptor bound protein 10	1.24935	5.13733	114.732	6.99495e-13	3.41938e-11	Up
									Tnni3	troponin I, cardiac 3	1.29319	1.15239	6.37005	0.0160386	0.038982	Up		Samd12	sterile alpha motif domain containing 12	1.24826	5.57642	145.172	2.33042e-14	1.59359e-12	Up
									Irak3	interleukin-1 receptor-associated kinase 3	1.2895	5.36345	101.357	1.82104e-11	5.41948e-10	Up		Nr4a1	nuclear receptor subfamily 4, group A, member 1	1.24815	8.51232	144.794	1.13704e-08	1.84881e-07	Up
									Rras	related RAS viral (r-ras) oncogene	1.28945	4.93544	91.2676	1.60264e-11	4.87684e-10	Up		4921507P07Rik	sperm microtubule inner protein 4	1.24614	1.97712	12.875	0.000961408	0.00398036	Up
									Cavin3	caveolae associated 3	1.28896	5.36044	107.461	2.39286e-12	8.99929e-11	Up		5930430L01Rik	RIKEN cDNA 5930430L01 gene	1.24522	2.62254	18.5194	0.00013148	0.000714134	Up
									Gm15411	predicted gene 15411	1.28785	3.63327	38.0328	3.76024e-07	3.53161e-06	Up		Chrnb1	cholinergic receptor nicotinic beta 1 subunit	1.24183	3.28827	36.1529	6.07952e-07	6.45161e-06	Up
									Smim6	small integral membrane protein 6	1.28752	5.15931	77.7344	4.21404e-09	6.62088e-08	Up		Htr2a	5-hydroxytryptamine (serotonin) receptor 2A	1.2404	2.88949	18.9422	0.000199991	0.00102756	Up
									Oaf	out at first homolog	1.28622	2.48929	15.288	0.000380537	0.00155433	Up		Foxa3	forkhead box A3	1.23992	2.00387	14.0152	0.000616441	0.00270293	Up
									Mecomos	MDS1 and EVI1 complex locus, opposite strand	1.286	2.00073	11.2977	0.00181885	0.0060308	Up		4930556M19Rik	RIKEN cDNA 4930556M19 gene	1.23971	3.41102	26.4806	1.83179e-05	0.00012851	Up
									Srxn1	sulfiredoxin 1 homolog (S. cerevisiae)	1.2843	3.57899	31.3584	2.32476e-06	1.75895e-05	Up		Rnf125	ring finger protein 125	1.23865	5.13923	116.794	5.44014e-13	2.74761e-11	Up
									D930015M05Rik	RIKEN cDNA D930015M05 gene	1.28362	2.65367	18.6668	0.000112669	0.000535499	Up		Gm6225	predicted gene 6225	1.2385	3.61998	46.3516	5.16446e-08	7.13528e-07	Up
									Arhgap31	Rho GTPase activating protein 31	1.28273	6.12019	185.262	5.79159e-16	5.50744e-14	Up		Ctsw	cathepsin W	1.2383	3.82392	43.4694	1.0147e-07	1.29329e-06	Up
									Znrd1as	RNA polymerase I subunit H, antisense	1.28193	3.57859	39.9792	2.31672e-07	2.30385e-06	Up		Cpd	carboxypeptidase D	1.23565	3.88515	55.9619	6.63004e-09	1.14632e-07	Up
									Sec14l1	SEC14-like lipid binding 1	1.28158	4.7313	75.3161	1.91555e-10	4.3745e-09	Up		Zfpm1	zinc finger protein, multitype 1	1.23247	7.29874	245.547	7.13813e-18	1.14323e-15	Up
									Rusc2	RUN and SH3 domain containing 2	1.27956	2.29992	17.1992	0.000189128	0.000839253	Up		Upp1	uridine phosphorylase 1	1.23104	4.64103	41.4068	7.73374e-06	6.07323e-05	Up
									Rapgef3	Rap guanine nucleotide exchange factor (GEF) 3	1.2787	2.80535	24.5692	1.61954e-05	9.79773e-05	Up		Igtp	interferon gamma induced GTPase	1.23062	4.76206	79.5363	1.24191e-10	3.39697e-09	Up
									4933431E20Rik	RIKEN cDNA 4933431E20 gene	1.27839	1.73282	9.44108	0.00397285	0.0118521	Up		Spry4	sprouty RTK signaling antagonist 4	1.22883	1.35112	8.6353	0.00565457	0.0180224	Up
									Rbm11	RNA binding motif protein 11	1.27696	2.66259	14.7794	0.000496867	0.00195851	Up		Ica1l	islet cell autoantigen 1-like	1.2285	1.62079	10.8427	0.00219165	0.00804973	Up
									Zfhx2	zinc finger homeobox 2	1.27559	4.8048	83.1803	5.40664e-11	1.42445e-09	Up		Cpeb3	cytoplasmic polyadenylation element binding protein 3	1.22836	1.05443	6.28049	0.0167425	0.0445869	Up
									Pim2	proviral integration site 2	1.27442	4.81797	71.1874	1.26858e-09	2.28082e-08	Up		Nr4a3	nuclear receptor subfamily 4, group A, member 3	1.22656	2.75417	23.8716	2.01474e-05	0.000139169	Up
									Gimap8	GTPase, IMAP family member 8	1.27211	4.44202	58.2568	5.96183e-09	8.99224e-08	Up		Icam1	intercellular adhesion molecule 1	1.22641	5.70223	73.1816	1.02016e-07	1.29753e-06	Up
									Exoc6b	exocyst complex component 6B	1.27074	5.56527	152.663	1.10181e-14	7.84284e-13	Up		Syngr1	synaptogyrin 1	1.2259	3.34647	32.624	1.55303e-06	1.48729e-05	Up
									B4galt4	UDP-Gal:betaGlcNAc beta 1,4-galactosyltransferase, polypeptide 4	1.2706	4.38982	64.4096	1.29669e-09	2.32793e-08	Up		Aph1c	aph1 homolog C, gamma secretase subunit	1.22536	3.82772	44.0571	8.74149e-08	1.12953e-06	Up
									Efcab2	EF-hand calcium binding domain 2	1.27055	2.84657	23.1624	2.52271e-05	0.000144433	Up		Cdc25b	cell division cycle 25B	1.22442	2.33113	15.1733	0.000397216	0.00184962	Up
									Xlr3b	X-linked lymphocyte-regulated 3B	1.27042	1.77322	7.84545	0.00852096	0.0227201	Up		Rab36	RAB36, member RAS oncogene family	1.22392	1.34319	7.71483	0.0085554	0.0255424	Up
									Phyhd1	phytanoyl-CoA dioxygenase domain containing 1	1.26966	1.9661	10.6231	0.00244469	0.00778362	Up		Dennd2a	DENN domain containing 2A	1.22365	2.61936	17.2396	0.000186413	0.000965539	Up
									Il4	interleukin 4	1.26949	1.27924	6.22215	0.0172188	0.0413062	Up		Vdr	vitamin D (1,25-dihydroxyvitamin D3) receptor	1.22284	4.23763	57.0507	5.32777e-09	9.52271e-08	Up
									Gm28154	predicted gene 28154	1.26871	1.0845	6.73459	0.0134862	0.0336451	Up		Dlg2	discs large MAGUK scaffold protein 2	1.22194	3.11002	22.5185	5.23511e-05	0.000318291	Up
									Lmbr1	limb region 1	1.26838	2.52289	20.0376	7.04086e-05	0.000353846	Up		Rasl11b	RAS-like, family 11, member B	1.22141	1.52292	8.84759	0.00514817	0.016688	Up
									Pdlim1	PDZ and LIM domain 1 (elfin)	1.26642	6.20929	176.658	1.20529e-15	1.07737e-13	Up		Npr2	natriuretic peptide receptor 2	1.22135	2.51355	17.9995	0.000142313	0.000766476	Up
									Nkapl	NFKB activating protein-like	1.26604	1.20408	5.93551	0.019782	0.0463942	Up		Tgtp1	T cell specific GTPase 1	1.21957	2.44628	14.1877	0.000679996	0.0029382	Up
									Klf2	Kruppel-like transcription factor 2 (lung)	1.26569	9.78902	22.2812	0.00287787	0.00896123	Up		Gata2	GATA binding protein 2	1.2192	7.33922	208.715	1.56818e-15	1.37509e-13	Up
									Cep126	centrosomal protein 126	1.26429	3.5092	32.2217	1.90168e-06	1.47906e-05	Up		Atf3	activating transcription factor 3	1.21696	7.80477	139.841	1.41443e-09	2.95814e-08	Up
									Ophn1	oligophrenin 1	1.2641	3.16158	15.694	0.000779114	0.00288775	Up		Cmtm4	CKLF-like MARVEL transmembrane domain containing 4	1.21474	2.73922	24.0158	1.92545e-05	0.000134	Up
									Tgtp2	T cell specific GTPase 2	1.26401	3.61266	35.7645	6.72465e-07	5.94426e-06	Up		Gca	grancalcin	1.2147	2.5849	15.1073	0.000564488	0.00250308	Up
									Socs1	suppressor of cytokine signaling 1	1.26379	3.87945	44.2075	8.44105e-08	9.315e-07	Up		Wwp2	WW domain containing E3 ubiquitin protein ligase 2	1.21229	5.97791	149.571	1.49554e-14	1.07081e-12	Up
									Nfatc2	nuclear factor of activated T cells, cytoplasmic, calcineurin dependent 2	1.26332	5.0935	99.8721	4.77353e-12	1.62755e-10	Up		Gm13212	zinc finger protein 268	1.21149	5.02888	107.082	1.83361e-12	8.05728e-11	Up
									Rnf125	ring finger protein 125	1.26293	5.13923	108.454	1.53667e-12	6.06501e-11	Up		Fstl1	follistatin-like 1	1.21138	3.82538	42.1677	1.37986e-07	1.69512e-06	Up
									Cebpb	CCAAT/enhancer binding protein beta	1.26197	6.70917	220.753	3.70688e-17	4.95826e-15	Up		Tgfbr3	transforming growth factor, beta receptor III	1.20901	4.24454	45.7444	1.24631e-07	1.54482e-06	Up
									Syngr1	synaptogyrin 1	1.26004	3.34647	29.1198	4.14785e-06	2.93362e-05	Up		Nectin2	nectin cell adhesion molecule 2	1.20667	1.23294	6.99583	0.0119276	0.0336227	Up
									Camsap3	calmodulin regulated spectrin-associated protein family, member 3	1.25987	2.93766	26.7444	8.33613e-06	5.42606e-05	Up		Krt7	keratin 7	1.20208	2.21464	13.5638	0.000733952	0.00314234	Up
									Itga5	integrin alpha 5 (fibronectin receptor alpha)	1.25921	3.90867	51.1235	1.81062e-08	2.37488e-07	Up		Ptpn21	protein tyrosine phosphatase, non-receptor type 21	1.20174	4.0989	60.9145	2.50279e-09	4.92944e-08	Up
									Cplx2	complexin 2	1.25691	3.09839	30.4485	2.83983e-06	2.10002e-05	Up		Abca5	ATP-binding cassette, sub-family A member 5	1.1995	3.01651	26.059	1.02491e-05	7.79216e-05	Up
									Rab27b	RAB27B, member RAS oncogene family	1.25649	4.45952	53.4734	2.35018e-08	2.99857e-07	Up		Cdcp1	CUB domain containing protein 1	1.19884	3.7541	50.0792	2.26582e-08	3.3965e-07	Up
									Slc16a12	solute carrier family 16 (monocarboxylic acid transporters), member 12	1.25586	3.81544	42.6395	1.21947e-07	1.29524e-06	Up		Efcab2	EF-hand calcium binding domain 2	1.19839	2.84657	21.7044	4.04204e-05	0.00025492	Up
									Tacstd2	tumor-associated calcium signal transducer 2	1.25576	5.62921	136.804	5.58643e-14	3.34966e-12	Up		Scarf1	scavenger receptor class F, member 1	1.19783	5.40129	100.111	1.87163e-11	6.3282e-10	Up
									Ttc23	tetratricopeptide repeat domain 23	1.25529	1.12489	6.00116	0.0191605	0.0451805	Up		Tcaf1	TRPM8 channel-associated factor 1	1.19603	2.61269	19.7842	7.67267e-05	0.000445359	Up
									Tnfsf10	tumor necrosis factor (ligand) superfamily, member 10	1.25516	5.36941	78.4781	5.39688e-09	8.23193e-08	Up		Lrrc51	leucine rich repeat containing 51	1.19341	2.65701	21.7893	3.93123e-05	0.000249224	Up
									Dnal1	dynein, axonemal, light chain 1	1.25329	1.43196	7.71549	0.00855282	0.022795	Up		Rhbdf1	rhomboid 5 homolog 1	1.19099	1.73921	10.214	0.0028537	0.0100692	Up
									Ier3	immediate early response 3	1.253	8.70718	166.747	1.40348e-09	2.49755e-08	Up		Ccdc60	coiled-coil domain containing 60	1.19087	2.80793	21.4373	4.41278e-05	0.000274183	Up
									Nrarp	Notch-regulated ankyrin repeat protein	1.25205	2.58937	16.775	0.000220335	0.000961261	Up		Lpar6	lysophosphatidic acid receptor 6	1.18428	5.00227	98	6.17126e-12	2.33281e-10	Up
									Crebl2	cAMP responsive element binding protein-like 2	1.25178	3.65754	39.5347	2.58476e-07	2.53315e-06	Up		Acbd4	acyl-Coenzyme A binding domain containing 4	1.1839	2.51228	16.1243	0.000279239	0.00136338	Up
									Gm49602	None	1.25123	2.33435	15.0928	0.00040939	0.00165827	Up		Thbd	thrombomodulin	1.18297	2.41543	14.1865	0.000577214	0.00255224	Up
									Inha	inhibin alpha	1.25062	1.53263	7.30311	0.0103382	0.0267851	Up		Zfp57	zinc finger protein 57	1.17751	2.87254	25.2195	1.32439e-05	9.67032e-05	Up
									Rint1	RAD50 interactor 1	1.25002	5.20499	108.563	1.51541e-12	6.00832e-11	Up		Spaca6	sperm acrosome associated 6	1.17722	2.97992	26.6501	8.57513e-06	6.66091e-05	Up
									Gm10260	ribosomal protein S18, pseudogene 6	1.24981	2.73072	21.9625	3.71495e-05	0.000202864	Up		Hk2	hexokinase 2	1.17619	5.80401	19.0225	0.00396226	0.0132642	Up
									Hspb6	heat shock protein, alpha-crystallin-related, B6	1.24599	1.65976	9.37307	0.00409166	0.0121591	Up		Rab11a	RAB11A, member RAS oncogene family	1.1752	6.62878	180.9	8.75517e-16	8.45777e-14	Up
									Tmem63b	transmembrane protein 63b	1.24574	4.15092	48.4449	3.23677e-08	3.95863e-07	Up		Ptpdc1	protein tyrosine phosphatase domain containing 1	1.17408	2.30748	9.50149	0.0050821	0.016509	Up
									Plk2	polo like kinase 2	1.24345	5.50817	124.439	2.20498e-13	1.12769e-11	Up		D830035M03Rik	RIKEN cDNA D830035M03 gene	1.17309	1.9557	12.2851	0.00121584	0.00484586	Up
									Gm29946	predicted gene, 29946	1.24225	3.96052	46.1789	5.37032e-08	6.1849e-07	Up		Nfia	nuclear factor I/A	1.17251	5.38512	111.571	1.03521e-12	4.82104e-11	Up
									Lysmd3	LysM, putative peptidoglycan-binding, domain containing 3	1.24105	5.08933	112.746	8.93977e-13	3.80472e-11	Up		Eepd1	endonuclease/exonuclease/phosphatase family domain containing 1	1.17209	3.95953	50.007	2.3015e-08	3.4415e-07	Up
									Rflnb	refilin B	1.24085	1.59286	10.0016	0.00312306	0.00963596	Up		Chac2	ChaC, cation transport regulator 2	1.17176	2.56509	19.8887	7.40523e-05	0.000431895	Up
									2310001H17Rik	RIKEN cDNA 2310001H17 gene	1.23918	5.74789	129.606	1.2269e-13	6.69681e-12	Up		Ttc12	tetratricopeptide repeat domain 12	1.17145	1.18986	6.26881	0.0168367	0.0448045	Up
									Flywch1	FLYWCH-type zinc finger 1	1.23903	5.70205	124.136	2.28352e-13	1.15332e-11	Up		Pfn2	profilin 2	1.17093	1.2807	7.06511	0.0115476	0.0327641	Up
									Prkca	protein kinase C, alpha	1.23574	4.65999	67.1655	8.96258e-10	1.68093e-08	Up		Hist3h2ba	H2B clustered histone 27	1.16958	3.64436	38.2889	3.52545e-07	3.98068e-06	Up
									Neb	nebulin	1.23499	1.97216	9.99106	0.00313709	0.00966945	Up		Enkur	enkurin, TRPC channel interacting protein	1.16901	2.43279	14.1854	0.000577463	0.00255224	Up
									Src	Rous sarcoma oncogene	1.23227	2.06908	11.2503	0.00185132	0.00611681	Up		Tacstd2	tumor-associated calcium signal transducer 2	1.16666	5.62921	135.154	6.67103e-14	4.18555e-12	Up
									Cdiptos	CDIP transferase, opposite strand	1.23205	1.3204	6.78488	0.0131699	0.0330116	Up		Map3k8	mitogen-activated protein kinase kinase kinase 8	1.16491	4.22533	52.1496	1.45637e-08	2.2903e-07	Up
									Per1	period circadian clock 1	1.23108	5.4006	65.2418	2.07804e-07	2.08696e-06	Up		Tspan17	tetraspanin 17	1.16434	2.60428	19.8813	7.42372e-05	0.000432352	Up
									Foxo1	forkhead box O1	1.23028	4.30412	60.3623	2.78289e-09	4.60861e-08	Up		Ddit4	DNA-damage-inducible transcript 4	1.16328	4.65953	77.3046	1.37965e-10	3.72353e-09	Up
									Gm11837	predicted gene 11837	1.23027	3.46822	34.1458	1.03021e-06	8.64812e-06	Up		Exoc6b	exocyst complex component 6B	1.16069	5.56527	139.323	4.27497e-14	2.76781e-12	Up
									Dnajb2	DnaJ heat shock protein family (Hsp40) member B2	1.22896	4.74567	79.9502	8.9953e-11	2.25203e-09	Up		Dennd5b	DENN domain containing 5B	1.16064	4.63571	70.2445	4.54738e-10	1.06855e-08	Up
									Irs2	insulin receptor substrate 2	1.22536	4.1423	47.1677	4.29827e-08	5.07599e-07	Up		E2f7	E2F transcription factor 7	1.16009	2.27535	11.0064	0.00204759	0.0076125	Up
									Gimap1os	GTPase, IMAP family member 1, opposite strand	1.22336	3.64705	34.0596	1.05418e-06	8.8371e-06	Up		Pls3	plastin 3 (T-isoform)	1.15899	2.61597	17.2755	0.000184036	0.00095567	Up
									Traip	TRAF-interacting protein	1.22178	4.36345	51.4334	1.70483e-08	2.26541e-07	Up		Hoxb4	homeobox B4	1.15854	5.50033	100.733	8.03957e-12	2.93867e-10	Up
									Jam3	junction adhesion molecule 3	1.22134	2.96915	19.6182	8.11921e-05	0.000401572	Up		Ccdc39	coiled-coil domain containing 39	1.1581	1.75125	9.41955	0.00401007	0.0134095	Up
									St3gal6	ST3 beta-galactoside alpha-2,3-sialyltransferase 6	1.22062	3.86398	43.2739	1.04986e-07	1.13088e-06	Up		Dip2c	disco interacting protein 2 homolog C	1.15736	4.24029	54.9841	8.08681e-09	1.37284e-07	Up
									Tjp1	tight junction protein 1	1.21963	2.61237	17.8908	0.000147879	0.000678217	Up		Epha1	Eph receptor A1	1.15709	1.40173	6.25353	0.0170801	0.0453532	Up
									4921507P07Rik	sperm microtubule inner protein 4	1.2187	1.97712	9.37717	0.0040844	0.0121405	Up		Hoxa5	homeobox A5	1.1557	5.28059	76.9476	3.28888e-09	6.24631e-08	Up
									Sox13	SRY (sex determining region Y)-box 13	1.21861	2.69771	18.1816	0.000133483	0.000621083	Up		Ctnnal1	catenin alpha like 1	1.15526	3.94209	38.711	3.91781e-07	4.35901e-06	Up
									Sptbn4	spectrin beta, non-erythrocytic 4	1.21861	2.49142	15.9025	0.000302962	0.00127117	Up		5033430I15Rik	RIKEN cDNA 5033430I15 gene	1.15405	2.58055	15.6841	0.000328418	0.00156765	Up
									Plxna1	plexin A1	1.21792	2.27501	11.8692	0.00143778	0.00491452	Up		D730045B01Rik	RIKEN cDNA D730045B01 gene	1.1531	1.59074	9.28879	0.00424418	0.014084	Up
									Sema6b	sema domain, transmembrane domain (TM), and cytoplasmic domain, (semaphorin) 6B	1.21598	1.90491	10.9918	0.00206	0.00671153	Up		Jam3	junction adhesion molecule 3	1.15287	2.96915	22.4023	3.22039e-05	0.000209843	Up
									Nxpe5	neurexophilin and PC-esterase domain family, member 5	1.21409	3.10575	22.6555	3.07457e-05	0.000171905	Up		Rtkn	rhotekin	1.15045	3.15008	26.8195	8.15077e-06	6.35969e-05	Up
									Tnfsf12	tumor necrosis factor (ligand) superfamily, member 12	1.21301	3.56562	40.3748	2.1028e-07	2.10834e-06	Up		Fah	fumarylacetoacetate hydrolase	1.15006	1.4883	7.62309	0.00892192	0.0264228	Up
									Upp1	uridine phosphorylase 1	1.21278	4.64103	35.4302	1.91698e-05	0.000113625	Up		Mtf1	metal response element binding transcription factor 1	1.14871	5.26687	107.504	1.73629e-12	7.65728e-11	Up
									Sorbs1	sorbin and SH3 domain containing 1	1.21243	3.30046	27.0863	7.52643e-06	4.95391e-05	Up		Eya2	EYA transcriptional coactivator and phosphatase 2	1.14744	4.90961	58.9078	6.09674e-08	8.27308e-07	Up
									Ckb	creatine kinase, brain	1.21129	2.73438	18.3246	0.000126953	0.000594548	Up		Mfhas1	malignant fibrous histiocytoma amplified sequence 1	1.14724	3.29365	31.2422	2.27324e-06	2.06801e-05	Up
									Enpp4	ectonucleotide pyrophosphatase/phosphodiesterase 4	1.21014	4.81808	81.6286	6.89243e-11	1.77367e-09	Up		Rras	related RAS viral (r-ras) oncogene	1.14577	4.93544	86.9857	3.02054e-11	9.67527e-10	Up
									Moap1	modulator of apoptosis 1	1.20942	2.18842	11.2224	0.00187275	0.00617399	Up		Foxo1	forkhead box O1	1.14561	4.30412	61.3194	2.31635e-09	4.5845e-08	Up
									Fads2	fatty acid desaturase 2	1.20916	5.46092	62.4169	3.17272e-07	3.03365e-06	Up		Ophn1	oligophrenin 1	1.14441	3.16158	16.2089	0.000670459	0.00290214	Up
									Pde2a	phosphodiesterase 2A, cGMP-stimulated	1.20647	3.93151	31.6481	8.15462e-06	5.32215e-05	Up		Dnajb1	DnaJ heat shock protein family (Hsp40) member B1	1.1436	8.19786	32.853	0.000952542	0.00394634	Up
									Kif5a	kinesin family member 5A	1.20377	1.54783	6.97259	0.0120581	0.0306284	Up		Gm19696	predicted gene, 19696	1.14286	2.21347	9.73494	0.00364354	0.0124088	Up
									Gm39469	predicted gene, 39469	1.20374	1.20513	6.25244	0.0169697	0.040789	Up		Ifitm3	interferon induced transmembrane protein 3	1.14268	10.1607	366.499	1.6511e-19	4.10146e-17	Up
									Neu3	neuraminidase 3	1.20368	1.96671	10.1254	0.00296283	0.00919519	Up		Nrgn	neurogranin	1.1419	8.27368	267.318	1.70555e-18	3.19384e-16	Up
									D730045B01Rik	RIKEN cDNA D730045B01 gene	1.2031	1.59074	8.75657	0.00535908	0.0152587	Up		Itga6	integrin alpha 6	1.14074	6.73924	180.016	9.02293e-16	8.6478e-14	Up
									Adcy6	adenylate cyclase 6	1.20176	3.6309	30.0126	4.08043e-06	2.89266e-05	Up		Tceal5	transcription elongation factor A (SII)-like 5	1.14067	3.02154	22.9357	2.71229e-05	0.000180109	Up
									Fstl1	follistatin-like 1	1.20144	3.82538	35.6492	6.99436e-07	6.13833e-06	Up		Gm17354	None	1.13963	1.85345	11.1828	0.00190359	0.00715138	Up
									Slc8a1	solute carrier family 8 (sodium/calcium exchanger), member 1	1.19982	3.9603	44.4621	7.95714e-08	8.86132e-07	Up		Sec14l1	SEC14-like lipid binding 1	1.13931	4.7313	74.5532	2.176e-10	5.54107e-09	Up
									Marveld1	MARVEL (membrane-associating) domain containing 1	1.19809	4.84361	72.3557	3.15725e-10	6.76584e-09	Up		Elmo3	engulfment and cell motility 3	1.13818	2.3647	15.1474	0.000401098	0.00186414	Up
									Rarg	retinoic acid receptor, gamma	1.19638	3.56121	33.3274	1.28317e-06	1.05247e-05	Up		Serpinh1	serine (or cysteine) peptidase inhibitor, clade H, member 1	1.13677	2.33763	15.872	0.000306394	0.00147834	Up
									Ccnd1	cyclin D1	1.19613	6.12244	16.4558	0.00591364	0.0166468	Up		Nap1l3	nucleosome assembly protein 1-like 3	1.13478	5.18074	107.903	1.64938e-12	7.30046e-11	Up
									Rora	RAR-related orphan receptor alpha	1.19448	5.08736	69.4882	1.99147e-09	3.43833e-08	Up		Prxl2b	peroxiredoxin like 2B	1.13446	3.12416	22.5724	3.04823e-05	0.00020034	Up
									Ajuba	ajuba LIM protein	1.19317	1.27013	6.04822	0.018728	0.0442894	Up		Cdk11b	cyclin dependent kinase 11B	1.13394	7.93138	239.654	9.97933e-18	1.57751e-15	Up
									Homer1	homer scaffolding protein 1	1.19126	2.905	20.8711	5.32279e-05	0.000278542	Up		Clcn5	chloride channel, voltage-sensitive 5	1.1337	3.62861	27.0205	1.58992e-05	0.000113571	Up
									Gm14302	None	1.19048	1.56072	7.86143	0.00800277	0.0214799	Up		Sorbs1	sorbin and SH3 domain containing 1	1.1335	3.30046	31.6736	2.01652e-06	1.86797e-05	Up
									Mpzl1	myelin protein zero-like 1	1.19002	3.46811	32.82	1.47228e-06	1.18444e-05	Up		Adcy6	adenylate cyclase 6	1.13305	3.6309	29.3136	4.9464e-06	4.10133e-05	Up
									Spo11	SPO11 initiator of meiotic double stranded breaks	1.18933	2.26171	12.003	0.00136203	0.0046872	Up		F11r	F11 receptor	1.13024	4.74857	68.9542	5.70406e-10	1.31e-08	Up
									Nr4a1	nuclear receptor subfamily 4, group A, member 1	1.18932	8.51232	129.288	2.31312e-08	2.96371e-07	Up		Cib2	calcium and integrin binding family member 2	1.12972	1.24265	6.411	0.0157275	0.0421478	Up
									Slc18b1	solute carrier family 18, subfamily B, member 1	1.18909	1.79616	8.33302	0.00646965	0.0179382	Up		Cenpt	centromere protein T	1.12971	4.98724	88.6335	2.36065e-11	7.70344e-10	Up
									Tmem53	transmembrane protein 53	1.18834	2.95039	18.4869	0.000119955	0.000566149	Up		5830428M24Rik	RIKEN cDNA 5830428M24 gene	1.12912	2.81022	21.8383	3.8687e-05	0.000245644	Up
									Map3k8	mitogen-activated protein kinase kinase kinase 8	1.1883	4.22533	53.0215	1.21284e-08	1.67188e-07	Up		Mpl	myeloproliferative leukemia virus oncogene	1.12741	6.95245	152.988	9.09334e-13	4.34056e-11	Up
									Kazn	kazrin, periplakin interacting protein	1.18799	2.15141	10.5037	0.00252537	0.00800074	Up		Cc2d2a	coiled-coil and C2 domain containing 2A	1.12503	3.53837	31.2013	2.29927e-06	2.09012e-05	Up
									Casp4	caspase 4, apoptosis-related cysteine peptidase	1.18767	5.38367	115.492	6.37285e-13	2.8414e-11	Up		Sh3rf1	SH3 domain containing ring finger 1	1.12221	2.66596	17.4496	0.000172937	0.000906543	Up
									Shank3	SH3 and multiple ankyrin repeat domains 3	1.18546	3.70065	35.2884	7.61569e-07	6.60714e-06	Up		App	amyloid beta precursor protein	1.12153	4.95955	89.3055	2.13692e-11	7.02989e-10	Up
									Pld3	phospholipase D family member 3	1.18539	4.26816	60.7601	2.57796e-09	4.31623e-08	Up		1190005I06Rik	RIKEN cDNA 1190005I06 gene	1.11983	3.32429	28.5539	4.88621e-06	4.05972e-05	Up
									Trpm4	transient receptor potential cation channel, subfamily M, member 4	1.18528	3.40723	30.4272	2.85692e-06	2.11138e-05	Up		4833418N02Rik	RIKEN cDNA 4833418N02 gene	1.11969	3.68071	35.5533	7.10552e-07	7.41118e-06	Up
									Mindy1	MINDY lysine 48 deubiquitinase 1	1.18486	5.624	121.586	3.07286e-13	1.51429e-11	Up		Aplp2	amyloid beta precursor-like protein 2	1.11908	6.88489	202.093	1.49434e-16	1.81892e-14	Up
									Irgm2	immunity-related GTPase family M member 2	1.18469	3.68173	38.7306	3.15614e-07	3.02017e-06	Up		Tmem53	transmembrane protein 53	1.11791	2.95039	21.252	4.691e-05	0.000289255	Up
									Apbb2	amyloid beta precursor protein binding family B member 2	1.18334	3.16662	20.2693	7.33864e-05	0.000367294	Up		Phf21b	PHD finger protein 21B	1.11783	1.40992	6.41649	0.0156863	0.0420652	Up
									Sla2	Src-like-adaptor 2	1.1827	4.65297	61.9713	2.04637e-09	3.52311e-08	Up		Mill2	MHC I like leukocyte 2	1.11246	2.8376	19.1268	9.6088e-05	0.000539227	Up
									Egr1	early growth response 1	1.18231	10.0934	43.6138	0.000471954	0.0018761	Up		Pld2	phospholipase D2	1.11153	1.96334	11.6025	0.00160245	0.00613946	Up
									Cd28	CD28 antigen	1.18227	4.10046	44.4136	8.04707e-08	8.95329e-07	Up		Gp9	glycoprotein 9 platelet	1.10903	4.62557	39.1015	4.64498e-06	3.88582e-05	Up
									Ppp1r26	protein phosphatase 1, regulatory subunit 26	1.1816	2.41071	13.9631	0.000628912	0.002405	Up		Cfap45	cilia and flagella associated protein 45	1.1084	1.16632	6.00469	0.0191277	0.0497165	Up
									Itga6	integrin alpha 6	1.18111	6.73924	181.037	8.27032e-16	7.62624e-14	Up		Egr1	early growth response 1	1.10825	10.0934	37.8619	0.000699173	0.00301144	Up
									Amigo1	adhesion molecule with Ig like domain 1	1.17986	2.24988	10.3105	0.00276542	0.00864647	Up		8430419K02Rik	RIKEN cDNA 8430419K02 gene	1.10727	4.19493	47.509	3.98284e-08	5.65025e-07	Up
									Fgfr1	fibroblast growth factor receptor 1	1.17916	3.90951	44.1045	8.64556e-08	9.5148e-07	Up		Pfkp	phosphofructokinase, platelet	1.10717	5.02904	89.7201	2.0101e-11	6.70327e-10	Up
									Pabpc4l	poly(A) binding protein, cytoplasmic 4-like	1.17915	2.83029	18.2071	0.000132291	0.000616008	Up		Tnk2	tyrosine kinase, non-receptor, 2	1.10669	2.31187	10.8004	0.00272125	0.0096741	Up
									9330182L06Rik	endosome-lysosome associated apoptosis and autophagy regulator family member 2	1.17864	1.34128	6.41061	0.0157304	0.0383959	Up		4933431E20Rik	RIKEN cDNA 4933431E20 gene	1.10593	1.73282	8.5703	0.00582007	0.0184628	Up
									Samd12	sterile alpha motif domain containing 12	1.17843	5.57642	111.794	1.00667e-12	4.23986e-11	Up		Trib2	tribbles pseudokinase 2	1.10535	3.1935	19.4574	0.00013726	0.000742877	Up
									5930430L01Rik	RIKEN cDNA 5930430L01 gene	1.178	2.62254	13.0426	0.000956972	0.00344318	Up		Macrod2	mono-ADP ribosylhydrolase 2	1.10516	3.16296	26.8658	8.03854e-06	6.27614e-05	Up
									Dhx40	DEAH-box helicase 40	1.17507	3.75897	42.0317	1.40922e-07	1.47382e-06	Up		1810062O18Rik	RIKEN cDNA 1810062O18 gene	1.10426	1.71466	8.56555	0.00583238	0.0184971	Up
									Gm32051	predicted gene, 32051	1.17395	2.27734	11.3267	0.00179406	0.00595878	Up		Susd3	sushi domain containing 3	1.10426	4.43142	56.2576	6.24613e-09	1.08922e-07	Up
									Dok1	docking protein 1	1.17279	5.07343	80.374	1.07033e-10	2.61608e-09	Up		Gm16675	predicted gene, 16675	1.1032	1.34356	5.99447	0.0192228	0.0499104	Up
									Ly6a	lymphocyte antigen 6 family member A	1.17029	7.32343	25.6624	0.00194076	0.00637253	Up		Agpat3	1-acylglycerol-3-phosphate O-acyltransferase 3	1.10016	4.51103	66.712	8.51435e-10	1.8843e-08	Up
									Lhcgr	luteinizing hormone/choriogonadotropin receptor	1.16907	4.6431	9.88131	0.0165274	0.0399467	Up		Itsn1	intersectin 1 (SH3 domain protein 1A)	1.09521	6.0568	92.5866	1.20083e-09	2.5643e-08	Up
									Rap1gap	Rap1 GTPase-activating protein	1.16884	2.49836	15.5907	0.000339988	0.00140712	Up		Cavin1	caveolae associated 1	1.09412	4.68925	39.907	4.15163e-06	3.53135e-05	Up
									Htr2a	5-hydroxytryptamine (serotonin) receptor 2A	1.16665	2.88949	11.8393	0.00204896	0.00668128	Up		Tuba8	tubulin, alpha 8	1.09411	2.1759	10.9462	0.00209936	0.00776464	Up
									Fam184a	family with sequence similarity 184, member A	1.16598	4.11952	50.7896	1.94463e-08	2.53553e-07	Up		Btc	betacellulin, epidermal growth factor family member	1.09389	2.88365	17.4966	0.000187379	0.000968074	Up
									Junb	jun B proto-oncogene	1.16554	9.78801	316.594	4.55192e-17	6.02239e-15	Up		Nomo1	nodal modulator 1	1.09209	5.47509	97.1179	7.34742e-12	2.71008e-10	Up
									Ptpn21	protein tyrosine phosphatase, non-receptor type 21	1.1629	4.0989	52.0646	1.48274e-08	2.01089e-07	Up		Coprs	coordinator of PRMT5, differentiation stimulator	1.09195	3.02748	23.2041	2.48936e-05	0.000166945	Up
									Ptger4	prostaglandin E receptor 4 (subtype EP4)	1.16137	5.20598	107.542	1.72781e-12	6.69773e-11	Up		Pgr	progesterone receptor	1.09144	4.10981	12.3377	0.00628894	0.0196986	Up
									Clcn5	chloride channel, voltage-sensitive 5	1.16076	3.62861	24.3357	3.28686e-05	0.000182018	Up		Cebpd	CCAAT/enhancer binding protein delta	1.09037	4.41863	44.853	7.27035e-08	9.60854e-07	Up
									Rasal2	RAS protein activator like 2	1.1603	2.997	21.4705	4.36484e-05	0.000233475	Up		Gimap5	GTPase, IMAP family member 5	1.08986	6.36407	40.2982	0.000157769	0.000838585	Up
									Tbc1d12	TBC1D12: TBC1 domain family, member 12	1.16011	2.74291	17.8218	0.000151527	0.000692859	Up		Cep126	centrosomal protein 126	1.08893	3.5092	26.3784	9.99078e-06	7.61477e-05	Up
									E2f5	E2F transcription factor 5	1.15984	4.24744	51.1923	1.78421e-08	2.3453e-07	Up		Gnal	guanine nucleotide binding protein, alpha stimulating, olfactory type	1.08568	2.45952	14.923	0.000436376	0.00200361	Up
									Cdc14b	CDC14 cell division cycle 14B	1.15764	3.00241	20.678	5.67692e-05	0.000294165	Up		Pex11a	peroxisomal biogenesis factor 11 alpha	1.0836	4.00513	39.3857	2.68173e-07	3.10581e-06	Up
									Snx21	sorting nexin family member 21	1.15697	3.05685	22.531	3.08924e-05	0.000172646	Up		Batf2	basic leucine zipper transcription factor, ATF-like 2	1.07799	2.80435	14.6084	0.000538607	0.00239754	Up
									Gem	GTP binding protein overexpressed in skeletal muscle	1.15637	5.1329	74.9336	3.23119e-10	6.90002e-09	Up		Tbkbp1	TBK1 binding protein 1	1.07686	4.47011	53.0072	1.21645e-08	1.95854e-07	Up
									Cd63	CD63 antigen	1.15532	8.33802	292.674	3.87107e-19	7.93803e-17	Up		Socs1	suppressor of cytokine signaling 1	1.07318	3.87945	35.0895	8.02399e-07	8.26295e-06	Up
									Klf12	Kruppel-like transcription factor 12	1.15381	2.67336	15.1308	0.0004036	0.00163808	Up		Tek	TEK receptor tyrosine kinase	1.07279	3.38565	31.0136	2.42301e-06	2.18952e-05	Up
									Castor1	cytosolic arginine sensor for mTORC1 subunit 1	1.15194	3.0152	22.7851	2.84652e-05	0.00016063	Up		Ormdl3	ORM1-like 3 (S. cerevisiae)	1.07187	5.93611	120.756	3.38807e-13	1.81672e-11	Up
									Pld2	phospholipase D2	1.15122	1.96334	9.75733	0.00346674	0.0105625	Up		Map1lc3a	microtubule-associated protein 1 light chain 3 alpha	1.07117	5.62603	93.8951	1.62606e-11	5.59109e-10	Up
									Apol7e	apolipoprotein L 7e	1.14974	2.0978	11.029	0.00202851	0.00662489	Up		Slpi	secretory leukocyte peptidase inhibitor	1.07023	2.25496	9.62746	0.00366573	0.0124704	Up
									Agtpbp1	ATP/GTP binding protein 1	1.14673	4.66265	64.3914	1.30105e-09	2.33232e-08	Up		Cdh15	cadherin 15	1.06883	1.34143	6.72444	0.013551	0.0373009	Up
									Slc16a2	solute carrier family 16 (monocarboxylic acid transporters), member 2	1.14606	3.03709	20.6975	5.63995e-05	0.000292873	Up		Enpp4	ectonucleotide pyrophosphatase/phosphodiesterase 4	1.06849	4.81808	73.2549	2.70873e-10	6.7287e-09	Up
									Psma8	proteasome subunit alpha 8	1.14296	3.07758	20.9658	5.15778e-05	0.00027119	Up		Zrsr1	zinc finger (CCCH type), RNA binding motif and serine/arginine rich 2, pseudogene 1	1.06729	4.55561	51.1254	2.05144e-08	3.12126e-07	Up
									Ppargc1a	peroxisome proliferative activated receptor, gamma, coactivator 1 alpha	1.14184	1.68005	8.87978	0.00507569	0.0145711	Up		Plekhg1	pleckstrin homology domain containing, family G (with RhoGef domain) member 1	1.06699	1.98123	9.92223	0.00323055	0.0111965	Up
									Bcam	basal cell adhesion molecule	1.14173	2.31788	11.3265	0.00179419	0.00595878	Up		Fads1	fatty acid desaturase 1	1.06521	4.85741	73.63	2.54196e-10	6.35334e-09	Up
									Gm39326	predicted gene, 39326	1.14081	1.57102	6.30913	0.0165139	0.0399377	Up		Gm45353	None	1.0648	1.42343	6.64663	0.0140592	0.0384041	Up
									Ctsf	cathepsin F	1.1399	4.90966	59.0783	9.54897e-09	1.34838e-07	Up		Ssh3	slingshot protein phosphatase 3	1.06296	2.32136	12.0796	0.00132056	0.00521033	Up
									Fam110a	family with sequence similarity 110, member A	1.13887	6.15928	74.8234	1.35228e-07	1.42018e-06	Up		Tiparp	TCDD-inducible poly(ADP-ribose) polymerase	1.06246	6.87973	177.033	1.16666e-15	1.05975e-13	Up
									Cdc42ep4	CDC42 effector protein 4	1.13847	2.49311	11.8591	0.00144365	0.00493046	Up		Flywch2	FLYWCH family member 2	1.06096	5.03571	67.8809	1.06978e-09	2.31698e-08	Up
									Snx24	sorting nexing 24	1.13811	3.57618	32.6828	1.52834e-06	1.22227e-05	Up		Kazn	kazrin, periplakin interacting protein	1.06023	2.15141	11.6094	0.00159799	0.00613202	Up
									Mapk1ip1	mitogen-activated protein kinase 1 interacting protein 1	1.13721	3.30332	21.6746	4.08171e-05	0.000220322	Up		Mir155hg	Mir155 host gene (non-protein coding)	1.05937	3.66781	33.016	1.39597e-06	1.34748e-05	Up
									Aplp2	amyloid beta precursor-like protein 2	1.13326	6.88489	195.105	2.59114e-16	2.62828e-14	Up		Kiz	kizuna centrosomal protein	1.05837	4.50774	61.4385	2.26436e-09	4.49622e-08	Up
									Eps8	epidermal growth factor receptor pathway substrate 8	1.13248	4.54953	54.3727	9.16624e-09	1.30341e-07	Up		Fzd8	frizzled class receptor 8	1.05786	2.9595	21.3499	4.54171e-05	0.000281332	Up
									Gchfr	GTP cyclohydrolase I feedback regulator	1.13217	3.48478	21.2022	5.41709e-05	0.000282991	Up		Esam	endothelial cell-specific adhesion molecule	1.05743	5.51921	72.5149	3.33348e-09	6.31029e-08	Up
									Tmem37	transmembrane protein 37	1.13148	3.80854	29.395	3.83235e-06	2.72951e-05	Up		Cebpb	CCAAT/enhancer binding protein beta	1.05734	6.70917	164.058	3.72696e-15	3.0446e-13	Up
									Zfp938	zinc finger protein 938	1.13034	2.81493	20.8218	5.41085e-05	0.000282786	Up		5430402O13Rik	RIKEN cDNA 5430402O13 gene	1.05537	1.77689	8.21091	0.0068338	0.0211388	Up
									Tro	trophinin	1.12958	1.5714	8.32286	0.00649916	0.0180077	Up		Hsdl2	hydroxysteroid dehydrogenase like 2	1.0548	3.99067	43.4082	1.01727e-07	1.29521e-06	Up
									Naip6	NLR family, apoptosis inhibitory protein 6	1.12872	1.99792	9.19941	0.0044126	0.0129547	Up		Pcgf2	polycomb group ring finger 2	1.05473	3.24691	20.7165	5.60439e-05	0.000338376	Up
									Aph1c	aph1 homolog C, gamma secretase subunit	1.12771	3.82772	36.3511	5.77564e-07	5.19211e-06	Up		Abcg2	ATP binding cassette subfamily G member 2 (Junior blood group)	1.05456	6.0279	115.218	9.20962e-13	4.36819e-11	Up
									Gm14403	predicted gene 14403	1.1265	1.41126	6.72666	0.0135368	0.0337575	Up		Ift43	intraflagellar transport 43	1.05409	3.11945	22.6068	3.01458e-05	0.000198666	Up
									Crim1	cysteine rich transmembrane BMP regulator 1	1.12493	4.99361	72.3245	3.17415e-10	6.79011e-09	Up		Cldnd1	claudin domain containing 1	1.05408	5.89136	112.464	9.25891e-13	4.36819e-11	Up
									Pcdhga10	protocadherin gamma subfamily A, 10	1.1241	1.69409	6.40357	0.0157835	0.0384771	Up		Pdlim1	PDZ and LIM domain 1 (elfin)	1.05323	6.20929	131.184	1.02952e-13	6.17309e-12	Up
									Gas2l3	growth arrest-specific 2 like 3	1.12396	5.20735	83.0022	5.55854e-11	1.45816e-09	Up		Eps8	epidermal growth factor receptor pathway substrate 8	1.05306	4.54953	51.043	1.84202e-08	2.82737e-07	Up
									Rbms2	RNA binding motif, single stranded interacting protein 2	1.122	3.7674	34.9232	8.38322e-07	7.17081e-06	Up		Sox5	SRY (sex determining region Y)-box 5	1.05264	2.13267	9.58897	0.00372701	0.0126542	Up
									Csrp2	cysteine and glycine-rich protein 2	1.12077	5.58375	106.148	2.06963e-12	7.89705e-11	Up		Pabpc4l	poly(A) binding protein, cytoplasmic 4-like	1.0514	2.83029	15.7988	0.000314775	0.00151321	Up
									Nacc2	nucleus accumbens associated 2, BEN and BTB (POZ) domain containing	1.12023	2.82262	16.7453	0.000222714	0.000969208	Up		Ppp1r15a	protein phosphatase 1, regulatory subunit 15A	1.05024	8.72112	70.6843	1.17376e-05	8.74894e-05	Up
									Ezh1	enhancer of zeste 1 polycomb repressive complex 2 subunit	1.12003	5.27437	84.8021	4.20909e-11	1.13348e-09	Up		Fam174b	family with sequence similarity 174, member B	1.04992	3.64174	34.4744	9.43987e-07	9.59917e-06	Up
									Clstn1	calsyntenin 1	1.11716	4.3875	47.1664	4.2995e-08	5.07599e-07	Up		Rora	RAR-related orphan receptor alpha	1.04965	5.08736	65.0105	4.08241e-09	7.5062e-08	Up
									Gnat2	G protein subunit alpha transducin 2	1.11677	2.1811	10.2145	0.00285302	0.00889068	Up		Ecscr	endothelial cell surface expressed chemotaxis and apoptosis regulator	1.04813	3.88851	23.9485	8.17978e-05	0.000470531	Up
									Coprs	coordinator of PRMT5, differentiation stimulator	1.11569	3.02748	20.9697	5.15105e-05	0.000270953	Up		Marveld2	MARVEL (membrane-associating) domain containing 2	1.04304	2.85145	20.1625	6.74999e-05	0.000398066	Up
									Cdcp1	CUB domain containing protein 1	1.11549	3.7541	36.4016	5.70091e-07	5.13251e-06	Up		Crebl2	cAMP responsive element binding protein-like 2	1.0425	3.65754	29.201	4.05201e-06	3.46113e-05	Up
									Isca1	iron-sulfur cluster assembly 1	1.1148	7.02602	170.521	3.92721e-15	3.1657e-13	Up		Pkn3	protein kinase N3	1.04159	2.77001	19.1338	9.58562e-05	0.000538423	Up
									Rufy4	RUN and FYVE domain containing 4	1.11351	1.3051	5.95811	0.0195656	0.0459842	Up		Socs3	suppressor of cytokine signaling 3	1.041	6.79143	169.027	2.36824e-15	1.9744e-13	Up
									Fads1	fatty acid desaturase 1	1.11136	4.85741	71.2821	3.79748e-10	7.95334e-09	Up		Slc18b1	solute carrier family 18, subfamily B, member 1	1.03897	1.79616	7.54635	0.00924149	0.0271447	Up
									Trim2	tripartite motif-containing 2	1.11096	1.982	11.7475	0.00151055	0.00512729	Up		H2-T22	histocompatibility 2, T region locus 22	1.03111	6.17897	112.316	1.90195e-12	8.23861e-11	Up
									Rsph9	radial spoke head 9 homolog (Chlamydomonas)	1.10772	2.56538	13.566	0.000733338	0.00274534	Up		Zfp979	zinc finger protein 979	1.02854	2.84068	19.9406	7.27608e-05	0.000425382	Up
									Copz2	coatomer protein complex, subunit zeta 2	1.10744	3.52124	27.4213	6.81333e-06	4.5592e-05	Up		Pkia	protein kinase inhibitor, alpha	1.02681	2.55677	13.0753	0.000888405	0.00371476	Up
									Gstm1	glutathione S-transferase, mu 1	1.1074	6.82623	96.3956	2.39597e-08	3.04367e-07	Up		Magi3	membrane associated guanylate kinase, WW and PDZ domain containing 3	1.02672	3.07641	21.5526	4.24849e-05	0.000264887	Up
									Ptk2b	PTK2 protein tyrosine kinase 2 beta	1.10567	6.07661	153.574	1.00804e-14	7.3037e-13	Up		Aldh5a1	aldhehyde dehydrogenase family 5, subfamily A1	1.02642	2.35141	12.0097	0.00135837	0.00533013	Up
									Npr2	natriuretic peptide receptor 2	1.10544	2.51355	13.3829	0.000787539	0.00291676	Up		Habp4	hyaluronic acid binding protein 4	1.02637	2.87559	17.8092	0.000152205	0.000812205	Up
									Enkur	enkurin, TRPC channel interacting protein	1.103	2.43279	13.4169	0.000777152	0.00288224	Up		Bbs4	Bardet-Biedl syndrome 4	1.02491	3.15273	19.8708	7.45028e-05	0.000433691	Up
									Prmt2	protein arginine N-methyltransferase 2	1.10109	3.24426	21.6418	4.12579e-05	0.000222504	Up		Znrd1as	RNA polymerase I subunit H, antisense	1.01884	3.57859	29.5635	3.6517e-06	3.15685e-05	Up
									Tmem8	post-glycosylphosphatidylinositol attachment to proteins 6	1.10017	3.66877	31.5598	2.08116e-06	1.59468e-05	Up		Arhgap27os2	Rho GTPase activating protein 27, opposite strand 2	1.01831	1.74967	8.09017	0.00721553	0.0221339	Up
									Igdcc4	immunoglobulin superfamily, DCC subclass, member 4	1.1001	2.43455	9.66389	0.00360871	0.0109185	Up		P2ry10b	purinergic receptor P2Y, G-protein coupled 10B	1.01691	1.92566	8.42954	0.00619651	0.019462	Up
									Naip2	NLR family, apoptosis inhibitory protein 2	1.09819	3.39188	22.1227	3.52613e-05	0.000193945	Up		Xkr6	X-linked Kx blood group related 6	1.01277	3.01623	17.9525	0.000144689	0.000777207	Up
									1700012D14Rik	zinc finger, BED type containing 5, pseudogene	1.09751	2.90374	18.8069	0.000107319	0.000512472	Up		Net1	neuroepithelial cell transforming gene 1	1.01161	5.3072	77.5133	1.3334e-10	3.61235e-09	Up
									Mturn	maturin, neural progenitor differentiation regulator homolog (Xenopus)	1.09708	2.4486	12.9773	0.000923345	0.00334095	Up		Moap1	modulator of apoptosis 1	1.01086	2.18842	10.1708	0.00290635	0.0102272	Up
									Eya2	EYA transcriptional coactivator and phosphatase 2	1.09627	4.90961	46.0008	4.87973e-07	4.46587e-06	Up		Flywch1	FLYWCH-type zinc finger 1	1.01045	5.70205	92.5952	1.32246e-11	4.62558e-10	Up
									Plcb1	phospholipase C, beta 1	1.09609	1.79343	6.90473	0.0124479	0.0314741	Up		Mecom	MDS1 and EVI1 complex locus	1.00949	7.22108	163.522	3.91629e-15	3.13613e-13	Up
									Cdk14	cyclin dependent kinase 14	1.09581	3.82053	28.2775	5.29618e-06	3.6421e-05	Up		Ahi1	Abelson helper integration site 1	1.00855	5.51511	101.717	3.71913e-12	1.48912e-10	Up
									Gm42829	None	1.09345	3.4894	27.0159	7.68615e-06	5.04344e-05	Up		Peg12	paternally expressed 12	1.00694	2.89994	18.0823	0.000138224	0.000747763	Up
									Map1lc3a	microtubule-associated protein 1 light chain 3 alpha	1.09174	5.62603	90.0106	2.8105e-11	7.88234e-10	Up		Ezh1	enhancer of zeste 1 polycomb repressive complex 2 subunit	1.00656	5.27437	75.5019	1.85723e-10	4.80982e-09	Up
									Thbd	thrombomodulin	1.08967	2.41543	12.574	0.00108331	0.00383651	Up		Pitpnm1	phosphatidylinositol transfer protein, membrane-associated 1	1.00455	3.92371	37.8107	3.97729e-07	4.41811e-06	Up
									1810055G02Rik	RIKEN cDNA 1810055G02 gene	1.0896	1.59028	6.08085	0.0184343	0.0437307	Up		Csrp2	cysteine and glycine-rich protein 2	1.00185	5.58375	83.4728	5.16664e-11	1.57221e-09	Up
									Arrdc4	arrestin domain containing 4	1.08932	4.6018	50.3148	2.15353e-08	2.78115e-07	Up		Ly6a	lymphocyte antigen 6 family member A	1.00177	7.32343	20.165	0.00359932	0.0122892	Up
									Adgre5	adhesion G protein-coupled receptor E5	1.08855	6.02992	92.7906	9.17607e-10	1.71833e-08	Up		1500004A13Rik	RIKEN cDNA 1500004A13 gene	1.00046	2.5361	13.4996	0.000752513	0.00321051	Up
									Plxdc2	plexin domain containing 2	1.08849	4.99117	49.7939	2.09792e-07	2.10519e-06	Up		Ptk2b	PTK2 protein tyrosine kinase 2 beta	0.998682	6.07661	133.755	7.76427e-14	4.77307e-12	Up
									Gm16638	predicted gene, 16638	1.08828	1.75241	6.6187	0.0142466	0.0352601	Up		Foxd2os	forkhead box D2, opposite strand	0.997303	4.49135	48.0298	3.54761e-08	5.08018e-07	Up
									Rgcc	regulator of cell cycle	1.08744	6.63943	31.4705	0.000751472	0.00279979	Up		Tmem50b	transmembrane protein 50B	0.995259	3.10306	22.5648	3.05574e-05	0.000200725	Up
									Csgalnact1	chondroitin sulfate N-acetylgalactosaminyltransferase 1	1.08551	6.04254	118.115	4.6394e-13	2.18879e-11	Up		Sgf29	SAGA complex associated factor 29	0.990799	5.50857	87.8747	2.64333e-11	8.53438e-10	Up
									Impact	impact, RWD domain protein	1.08223	5.60765	86.2152	6.49795e-11	1.68283e-09	Up		Irgm2	immunity-related GTPase family M member 2	0.990459	3.68173	31.1041	2.3625e-06	2.13821e-05	Up
									Etfbkmt	electron transfer flavoprotein beta subunit lysine methyltransferase	1.07932	3.88177	36.6039	5.41126e-07	4.90073e-06	Up		Src	Rous sarcoma oncogene	0.989787	2.06908	9.52203	0.00383622	0.0129169	Up
									Dip2c	disco interacting protein 2 homolog C	1.07835	4.24029	44.0443	8.76755e-08	9.64035e-07	Up		H1f0	H1.0 linker histone	0.987736	6.54761	125.647	1.9193e-13	1.08659e-11	Up
									Ctsw	cathepsin W	1.07824	3.82392	29.4593	3.78965e-06	2.70385e-05	Up		Fyb	FYN binding protein 1	0.987504	6.83014	88.4757	1.25899e-08	2.01109e-07	Up
									Gcc1	golgi coiled coil 1	1.07695	3.57378	27.6063	6.45058e-06	4.33562e-05	Up		Tuba1c	tubulin, alpha 1C	0.986248	4.60706	46.3894	5.12043e-08	7.08249e-07	Up
									Gca	grancalcin	1.07682	2.5849	9.44664	0.00466151	0.0135664	Up		Sla2	Src-like-adaptor 2	0.984269	4.65297	50.5224	2.05941e-08	3.12949e-07	Up
									Cpd	carboxypeptidase D	1.07644	3.88515	34.8311	8.58932e-07	7.32137e-06	Up		Tjp1	tight junction protein 1	0.979786	2.61237	11.7717	0.0014958	0.00580575	Up
									Nr6a1	nuclear receptor subfamily 6, group A, member 1	1.07633	1.49809	5.7672	0.0214772	0.0497711	Up		Nkpd1	NTPase, KAP family P-loop domain containing 1	0.979065	1.63718	6.5789	0.0145183	0.0394017	Up
									Fbxo44	F-box protein 44	1.07619	2.44589	9.86859	0.00344372	0.0104976	Up		Ctsh	cathepsin H	0.978599	4.48009	41.1294	2.16808e-07	2.5671e-06	Up
									Nsun7	NOL1/NOP2/Sun domain family, member 7	1.07283	2.56858	10.8213	0.00253189	0.0080172	Up		Pcdh7	protocadherin 7	0.977932	5.16655	60.1357	5.81058e-09	1.028e-07	Up
									Nipa1	non imprinted in Prader-Willi/Angelman syndrome 1 homolog (human)	1.07275	3.06975	17.0021	0.000203003	0.000894625	Up		Agpat4	1-acylglycerol-3-phosphate O-acyltransferase 4	0.977039	3.78659	23.816	2.38152e-05	0.000160597	Up
									Clstn3	calsyntenin 3	1.07255	3.92379	23.8481	5.73819e-05	0.000296709	Up		A330084C13Rik	RIKEN cDNA A330084C13 gene	0.97641	1.62936	7.48814	0.00949204	0.02774	Up
									Ppp1r15a	protein phosphatase 1, regulatory subunit 15A	1.07186	8.72112	73.4532	9.99523e-06	6.38645e-05	Up		Avpi1	arginine vasopressin-induced 1	0.97561	5.02533	65.5887	1.04414e-09	2.27357e-08	Up
									Trpc6	transient receptor potential cation channel, subfamily C, member 6	1.07099	5.27004	63.6155	3.99674e-09	6.33441e-08	Up		Grina	glutamate receptor, ionotropic, N-methyl D-aspartate-associated protein 1 (glutamate binding)	0.975374	5.56373	72.7434	6.85164e-10	1.54728e-08	Up
									Dnaaf3	dynein, axonemal assembly factor 3	1.07052	3.09249	21.7135	4.03002e-05	0.000217725	Up		Naaa	N-acylethanolamine acid amidase	0.974692	1.56379	6.04655	0.0187432	0.0489575	Up
									Nr1d1	nuclear receptor subfamily 1, group D, member 1	1.0693	2.04315	8.5011	0.00600198	0.016841	Up		Elovl7	ELOVL fatty acid elongase 7	0.974603	2.9366	15.5563	0.000344351	0.00163473	Up
									Prcp	prolylcarboxypeptidase (angiotensinase C)	1.06894	5.85098	112.083	9.70944e-13	4.10359e-11	Up		9230114K14Rik	RIKEN cDNA 9230114K14 gene	0.974558	2.33217	11.4633	0.00169632	0.0064564	Up
									Tiparp	TCDD-inducible poly(ADP-ribose) polymerase	1.06766	6.87973	168.402	2.5057e-15	2.11802e-13	Up		Paqr3	progestin and adipoQ receptor family member III	0.972987	2.06857	8.99041	0.00483489	0.015786	Up
									Pgr	progesterone receptor	1.06764	4.10981	12.0197	0.00676527	0.0186305	Up		Apbb2	amyloid beta precursor protein binding family B member 2	0.972484	3.16662	16.7719	0.000241627	0.00120784	Up
									Gm15441	predicted gene 15441	1.06733	2.32772	10.7948	0.00223584	0.00720535	Up		Rec8	REC8 meiotic recombination protein	0.971186	4.24976	31.4312	4.22035e-06	3.58729e-05	Up
									Tbxas1	thromboxane A synthase 1, platelet	1.06594	6.30273	54.4144	7.4719e-06	4.92676e-05	Up		Tnfrsf12a	tumor necrosis factor receptor superfamily, member 12a	0.971065	3.48742	24.5262	1.64133e-05	0.000116764	Up
									Zfp287	zinc finger protein 287	1.06522	1.93647	6.70319	0.0136878	0.0340503	Up		Mink1	misshapen-like kinase 1 (zebrafish)	0.971058	5.32403	79.8645	9.11936e-11	2.58142e-09	Up
									Pmepa1	prostate transmembrane protein, androgen induced 1	1.06502	2.39103	7.15072	0.0131791	0.0330277	Up		Neurl1b	neuralized E3 ubiquitin protein ligase 1B	0.970677	2.15052	7.3729	0.0106063	0.0304841	Up
									Gm31105	predicted gene, 31105	1.0648	1.99033	8.94902	0.00492351	0.0141844	Up		Slc48a1	solute carrier family 48 (heme transporter), member 1	0.970273	6.48917	114.037	1.26021e-12	5.70233e-11	Up
									Cd46	CD46 antigen, complement regulatory protein	1.06473	2.23711	8.50879	0.00598148	0.0167951	Up		Carmil1	capping protein regulator and myosin 1 linker 1	0.969933	1.65733	7.36175	0.0100616	0.0291318	Up
									Ahi1	Abelson helper integration site 1	1.06399	5.51511	108.237	1.58011e-12	6.20423e-11	Up		Unc5a	unc-5 netrin receptor A	0.969236	2.25227	7.9849	0.00848494	0.0253631	Up
									Paqr3	progestin and adipoQ receptor family member III	1.06235	2.06857	10.1673	0.00291069	0.00904493	Up		Ifit3	interferon-induced protein with tetratricopeptide repeats 3	0.966347	1.91534	8.95548	0.00490956	0.0160127	Up
									Rnf144b	ring finger protein 144B	1.0606	2.35873	11.2922	0.00181966	0.00603182	Up		S100a4	S100 calcium binding protein A4	0.966025	5.45525	86.5889	3.20684e-11	1.0165e-09	Up
									Ccm2l	cerebral cavernous malformation 2-like	1.06011	2.75102	15.1659	0.000398326	0.0016183	Up		Psma8	proteasome subunit alpha 8	0.965988	3.07758	21.8894	3.8046e-05	0.000241952	Up
									9330151L19Rik	RIKEN cDNA 9330151L19 gene	1.05951	3.20196	18.3402	0.000126262	0.000591783	Up		Cdkl5	cyclin dependent kinase like 5	0.965571	2.68617	14.5649	0.000499642	0.00225079	Up
									Ifitm3	interferon induced transmembrane protein 3	1.05847	10.1607	312.501	1.84941e-18	3.17056e-16	Up		Hoxa10	homeobox A10	0.96455	4.80389	38.536	1.83297e-06	1.7202e-05	Up
									Acad12	acyl-Coenzyme A dehydrogenase family, member 12	1.05659	2.98515	18.9618	0.000101717	0.000487635	Up		Gm28809	predicted gene 28809	0.962	2.31009	6.633	0.0171783	0.0455841	Up
									Spty2d1	SPT2 chromatin protein domain containing 1	1.05571	6.24092	107.946	6.57432e-12	2.16277e-10	Up		Neu3	neuraminidase 3	0.961986	1.96671	7.61397	0.00895926	0.026514	Up
									Angel1	angel homolog 1	1.05556	2.40971	12.8463	0.000972365	0.00349443	Up		Dennd4a	DENN domain containing 4A	0.961908	7.07359	105.118	2.26261e-10	5.72568e-09	Up
									Rbm19	RNA binding motif protein 19	1.05417	4.56399	53.8377	1.02359e-08	1.43538e-07	Up		Cdc42bpa	CDC42 binding protein kinase alpha	0.961752	5.24048	77.2327	1.39598e-10	3.75096e-09	Up
									Trim6	tripartite motif-containing 6	1.05343	3.2603	22.6614	2.96203e-05	0.0001663	Up		Bbs2	Bardet-Biedl syndrome 2	0.959522	1.75311	6.52523	0.0148936	0.0402318	Up
									Lncpint	long non-protein coding RNA, Trp53 induced transcript	1.0533	5.6676	100.606	4.32064e-12	1.48562e-10	Up		Tubb4b	tubulin, beta 4B class IVB	0.959005	7.85023	143.633	1.90576e-13	1.08397e-11	Up
									Ecscr	endothelial cell surface expressed chemotaxis and apoptosis regulator	1.05259	3.88851	17.577	0.00042721	0.00171844	Up		Gucy1a1	guanylate cyclase 1, soluble, alpha 1	0.958304	5.0161	56.2539	9.62212e-09	1.60219e-07	Up
									Xk	X-linked Kx blood group	1.05133	3.2366	18.7149	0.000110798	0.000527429	Up		Nupr1l	nuclear protein transcriptional regulator 2	0.958247	2.86298	13.8838	0.000648433	0.00282084	Up
									Kif1b	kinesin family member 1B	1.05063	4.52034	56.1793	6.34545e-09	9.51533e-08	Up		Prcp	prolylcarboxypeptidase (angiotensinase C)	0.957783	5.85098	94.4096	1.02029e-11	3.64194e-10	Up
									Plxnb2	plexin B2	1.04947	4.04831	40.278	2.15316e-07	2.15174e-06	Up		Il6st	interleukin 6 signal transducer	0.957262	3.9994	29.6371	3.5756e-06	3.09547e-05	Up
									Unc5a	unc-5 netrin receptor A	1.04927	2.25227	6.61269	0.015563	0.0380923	Up		Magi2	membrane associated guanylate kinase, WW and PDZ domain containing 2	0.956603	4.05661	39.4409	2.64536e-07	3.07246e-06	Up
									Plag1	pleiomorphic adenoma gene 1	1.04796	4.29882	37.6167	4.67416e-07	4.29388e-06	Up		Tnks1bp1	tankyrase 1 binding protein 1	0.953724	3.89397	34.2561	1.00038e-06	1.00967e-05	Up
									Bgn	biglycan	1.04695	3.98726	19.4181	0.00018501	0.000824583	Up		Gnb5	guanine nucleotide binding protein (G protein), beta 5	0.95361	3.21292	17.9745	0.000143571	0.000772224	Up
									P3h3	prolyl 3-hydroxylase 3	1.04596	4.53192	48.9836	2.87558e-08	3.58255e-07	Up		Ksr2	kinase suppressor of ras 2	0.952097	2.20514	9.25066	0.00431518	0.0142962	Up
									Chac2	ChaC, cation transport regulator 2	1.04554	2.56509	13.9496	0.000632199	0.00241387	Up		Fam43a	family with sequence similarity 43, member A	0.949536	4.17696	37.4453	4.36344e-07	4.78916e-06	Up
									Ctsl	cathepsin L	1.04473	5.77013	85.2562	8.46871e-11	2.14752e-09	Up		Rmdn1	regulator of microtubule dynamics 1	0.948341	4.5848	46.0266	5.55902e-08	7.61986e-07	Up
									Rom1	rod outer segment membrane protein 1	1.04307	2.21105	9.28248	0.00425585	0.0125611	Up		Mpzl1	myelin protein zero-like 1	0.947825	3.46811	22.3381	3.28798e-05	0.000213602	Up
									C9orf72	C9orf72, member of C9orf72-SMCR8 complex	1.04132	2.25219	9.63844	0.00364844	0.0110223	Up		Pld3	phospholipase D family member 3	0.947245	4.26816	43.5424	9.85778e-08	1.25906e-06	Up
									Ptpdc1	protein tyrosine phosphatase domain containing 1	1.03703	2.30748	7.23295	0.0127876	0.0322126	Up		Agtpbp1	ATP/GTP binding protein 1	0.947115	4.66265	44.8586	7.26091e-08	9.6065e-07	Up
									Mrpl52	mitochondrial ribosomal protein L52	1.03648	8.24259	217.411	4.72209e-17	6.1146e-15	Up		Pip5k1b	phosphatidylinositol-4-phosphate 5-kinase, type 1 beta	0.946769	3.94564	37.0676	4.8046e-07	5.23559e-06	Up
									Ift43	intraflagellar transport 43	1.03534	3.11945	20.2741	6.50074e-05	0.000330799	Up		Cltb	clathrin light chain B	0.946267	5.84427	105.468	2.26177e-12	9.59036e-11	Up
									Mcoln1	mucolipin 1	1.03499	3.19135	20.0269	7.06652e-05	0.000354989	Up		Cldn12	claudin 12	0.946266	2.32133	8.03649	0.00778725	0.02355	Up
									Pfkp	phosphofructokinase, platelet	1.03483	5.02904	71.4743	3.67347e-10	7.72253e-09	Up		Mindy1	MINDY lysine 48 deubiquitinase 1	0.945288	5.624	88.9233	2.26129e-11	7.39904e-10	Up
									Celsr1	cadherin, EGF LAG seven-pass G-type receptor 1	1.03465	3.33655	18.585	0.000116073	0.000549531	Up		Dnaaf3	dynein, axonemal assembly factor 3	0.944523	3.09249	16.2069	0.000270918	0.00132968	Up
									Zfp462	zinc finger protein 462	1.03374	2.57955	12.6673	0.00104385	0.00371403	Up		Slc7a7	solute carrier family 7 (cationic amino acid transporter, y+ system), member 7	0.944504	2.60951	9.62499	0.00375721	0.0127354	Up
									Rab11a	RAB11A, member RAS oncogene family	1.03074	6.62878	132.223	9.51484e-14	5.28834e-12	Up		Dnajb2	DnaJ heat shock protein family (Hsp40) member B2	0.941895	4.74567	55.2637	7.63868e-09	1.30221e-07	Up
									Fbxo4	F-box protein 4	1.02939	3.34413	15.4219	0.000483929	0.0019137	Up		Tgtp2	T cell specific GTPase 2	0.941127	3.61266	25.2619	1.30724e-05	9.57384e-05	Up
									Gm36738	predicted gene, 36738	1.02921	4.84589	65.8284	9.99453e-10	1.84323e-08	Up		Gm16070	predicted gene 16070	0.940904	3.03583	16.3664	0.000255578	0.00126511	Up
									Dock9	dedicator of cytokinesis 9	1.029	3.95899	25.9209	2.13501e-05	0.00012452	Up		Smim6	small integral membrane protein 6	0.93972	5.15931	45.5541	4.77436e-07	5.21198e-06	Up
									Tmem176a	transmembrane protein 176A	1.02881	8.05736	170.756	1.09394e-14	7.84284e-13	Up		4931406P16Rik	granule associated Rac and RHOG effector 1	0.939248	4.90764	60.9901	2.4668e-09	4.87434e-08	Up
									Ccdc157	coiled-coil domain containing 157	1.02832	2.18738	9.03432	0.00474271	0.0137546	Up		Mansc1	MANSC domain containing 1	0.93652	3.36604	22.1906	3.44911e-05	0.000222719	Up
									Igf2bp2	insulin-like growth factor 2 mRNA binding protein 2	1.0267	2.73999	12.4706	0.0011289	0.00397214	Up		Skil	SKI-like	0.936001	6.93616	50.6057	1.5309e-05	0.000110066	Up
									Hpgds	hematopoietic prostaglandin D synthase	1.02432	4.04561	29.9857	3.64833e-06	2.62034e-05	Up		Trim46	tripartite motif-containing 46	0.935785	2.15525	7.87519	0.00798965	0.0240897	Up
									Agpat4	1-acylglycerol-3-phosphate O-acyltransferase 4	1.02294	3.78659	26.1235	1.19096e-05	7.47619e-05	Up		Cadps2	Ca2+-dependent activator protein for secretion 2	0.933031	3.93143	29.1225	4.14468e-06	3.53038e-05	Up
									Plxna4	plexin A4	1.02185	1.91745	7.27391	0.010479	0.0271037	Up		Prmt2	protein arginine N-methyltransferase 2	0.931213	3.24426	21.8232	3.88788e-05	0.000246732	Up
									Neurl1b	neuralized E3 ubiquitin protein ligase 1B	1.02089	2.15052	6.60977	0.0150227	0.0369781	Up		Rbbp9	retinoblastoma binding protein 9, serine hydrolase	0.929291	3.52347	25.2696	1.30417e-05	9.5571e-05	Up
									Ormdl3	ORM1-like 3 (S. cerevisiae)	1.0208	5.93611	94.3955	1.02234e-11	3.24061e-10	Up		Plag1	pleiomorphic adenoma gene 1	0.928053	4.29882	32.9557	1.56065e-06	1.49341e-05	Up
									Iqcn	IQ motif containing N	1.02038	2.57214	13.1132	0.000875271	0.00318646	Up		Irs2	insulin receptor substrate 2	0.927802	4.1423	31.4071	2.17123e-06	1.99308e-05	Up
									Castor2	cytosolic arginine sensor for mTORC1 subunit 2	1.01987	3.60946	26.1975	9.82798e-06	6.28619e-05	Up		Chad	chondroadherin	0.925197	2.08328	6.58322	0.0144999	0.0393606	Up
									Gm16104	predicted gene 16104	1.01978	3.90689	16.0872	0.000951554	0.0034268	Up		Ddit3	DNA-damage inducible transcript 3	0.924967	5.44475	71.2657	3.80828e-10	9.17908e-09	Up
									Tspan33	tetraspanin 33	1.01966	3.27816	22.103	3.54875e-05	0.000194942	Up		Ypel2	yippee like 2	0.923604	3.43843	20.4558	6.11544e-05	0.000366105	Up
									Cited2	Cbp/p300-interacting transactivator, with Glu/Asp-rich carboxy-terminal domain, 2	1.0195	7.47244	141.661	1.50674e-12	5.9935e-11	Up		Cited2	Cbp/p300-interacting transactivator, with Glu/Asp-rich carboxy-terminal domain, 2	0.923043	7.47244	115.982	1.56257e-11	5.4033e-10	Up
									Sdc2	syndecan 2	1.01901	3.30597	20.1307	6.82279e-05	0.00034488	Up		Csgalnact1	chondroitin sulfate N-acetylgalactosaminyltransferase 1	0.922543	6.04254	98.2542	5.95849e-12	2.26646e-10	Up
									Hivep2	human immunodeficiency virus type I enhancer binding protein 2	1.0186	4.98984	72.421	3.12221e-10	6.7144e-09	Up		Raph1	Ras association (RalGDS/AF-6) and pleckstrin homology domains 1	0.922092	2.77025	13.7192	0.000691015	0.00297841	Up
									F11r	F11 receptor	1.01809	4.74857	50.5028	2.06814e-08	2.68087e-07	Up		Btg2	BTG anti-proliferation factor 2	0.921996	8.8231	29.7721	0.00109528	0.00444243	Up
									Rasd1	RAS, dexamethasone-induced 1	1.01706	2.81163	15.0522	0.00041568	0.0016776	Up		Clstn1	calsyntenin 1	0.921306	4.3875	36.9607	4.93773e-07	5.36147e-06	Up
									Mfhas1	malignant fibrous histiocytoma amplified sequence 1	1.01683	3.29365	21.9048	3.7856e-05	0.000206537	Up		Cep170b	centrosomal protein 170B	0.921164	3.43364	22.047	3.61406e-05	0.000231772	Up
									Mxra8	matrix-remodelling associated 8	1.01653	1.61231	6.09232	0.0183323	0.0435312	Up		Hoxa6	homeobox A6	0.917958	2.27082	8.80593	0.00524356	0.0169521	Up
									Kalrn	kalirin, RhoGEF kinase	1.01611	2.70135	13.5614	0.000734648	0.0027472	Up		Jsrp1	junctional sarcoplasmic reticulum protein 1	0.917123	2.94875	14.1123	0.000593856	0.00261331	Up
									Vipr2	vasoactive intestinal peptide receptor 2	1.01511	3.53605	21.3812	4.49516e-05	0.000239558	Up		Plxnb2	plexin B2	0.916368	4.04831	36.8582	5.06917e-07	5.48462e-06	Up
									Tcea2	transcription elongation factor A (SII), 2	1.01409	2.50774	11.5296	0.00165091	0.0055419	Up		Ptger3	prostaglandin E receptor 3 (subtype EP3)	0.916274	4.11274	34.305	9.87439e-07	9.98835e-06	Up
									Nicn1	nicolin 1	1.01404	3.30601	19.9682	7.20826e-05	0.000361363	Up		Rint1	RAD50 interactor 1	0.914717	5.20499	63.8488	1.43871e-09	2.99863e-08	Up
									Asns	asparagine synthetase	1.01389	3.90477	27.8528	5.99832e-06	4.06523e-05	Up		Lmo1	LIM domain only 1	0.913531	3.29299	15.5583	0.000368266	0.00173271	Up
									Soat1	sterol O-acyltransferase 1	1.01181	4.73657	54.0736	9.74878e-09	1.3734e-07	Up		Kif1b	kinesin family member 1B	0.913377	4.52034	46.9511	4.51204e-08	6.32725e-07	Up
									C2cd2l	C2 calcium-dependent domain containing 2-like	1.01133	2.21385	9.36509	0.00410584	0.0121894	Up		Xk	X-linked Kx blood group	0.911235	3.2366	16.5164	0.000241994	0.00120868	Up
									Rxra	retinoid X receptor alpha	1.00914	2.52631	12.1233	0.00129755	0.00449454	Up		Ptger4	prostaglandin E receptor 4 (subtype EP4)	0.910408	5.20598	65.9709	9.73866e-10	2.13969e-08	Up
									Nab2	Ngfi-A binding protein 2	1.00734	4.03303	35.091	8.02091e-07	6.91435e-06	Up		Hdac9	histone deacetylase 9	0.910377	2.69764	11.2264	0.00186961	0.00703895	Up
									Megf9	multiple EGF-like-domains 9	1.00556	2.36546	11.4394	0.001713	0.00572979	Up		Neb	nebulin	0.910024	1.97216	6.3656	0.0160729	0.0429503	Up
									Rsph3a	radial spoke 3A homolog (Chlamydomonas)	1.00492	1.89523	7.14295	0.0111361	0.0285787	Up		Gulp1	GULP, engulfment adaptor PTB domain containing 1	0.90989	3.13417	18.0228	0.00014115	0.00076122	Up
									Napb	N-ethylmaleimide sensitive fusion protein attachment protein beta	1.00489	1.96394	7.54382	0.00925222	0.0243657	Up		Nkx2-3	NK2 homeobox 3	0.90951	6.72457	76.7075	2.33599e-08	3.48451e-07	Up
									Vegfc	vascular endothelial growth factor C	1.00415	2.94103	13.6173	0.00071886	0.00269562	Up		Heg1	heart development protein with EGF-like domains 1	0.909076	5.64292	79.281	1.00136e-10	2.80842e-09	Up
									E330009J07Rik	DENN domain containing 11	1.00361	2.4677	11.8701	0.00143725	0.00491431	Up		Cdc14b	CDC14 cell division cycle 14B	0.908095	3.00241	17.8403	0.000150538	0.000805076	Up
									Fkbpl	FK506 binding protein-like	1.0013	3.4118	25.0301	1.404e-05	8.67046e-05	Up		Pofut2	protein O-fucosyltransferase 2	0.907291	6.04294	88.3859	2.44923e-11	7.97115e-10	Up
									Bcl6	B cell leukemia/lymphoma 6	0.999625	2.19784	9.07288	0.00466331	0.0135664	Up		Apol7e	apolipoprotein L 7e	0.907105	2.0978	8.77907	0.0053061	0.017127	Up
									Leng8	leukocyte receptor cluster (LRC) member 8	0.996871	5.83707	86.3926	4.27894e-11	1.14884e-09	Up		Luzp1	leucine zipper protein 1	0.906262	4.75347	44.6049	7.69867e-08	1.01283e-06	Up
									Rnf185	ring finger protein 185	0.996779	2.60993	14.0362	0.000611481	0.00234424	Up		Snap47	synaptosomal-associated protein, 47	0.90625	4.11378	32.0271	1.82905e-06	1.71784e-05	Up
									Igtp	interferon gamma induced GTPase	0.996716	4.76206	44.6021	8.84229e-08	9.71375e-07	Up		Pcyt1a	phosphate cytidylyltransferase 1, choline, alpha isoform	0.905349	5.42209	80.502	8.23773e-11	2.34824e-09	Up
									Trim30b	tripartite motif-containing 30B	0.995001	4.31605	19.7905	0.000440046	0.0017625	Up		Jrk	jerky	0.904984	2.00707	6.96577	0.0120967	0.0340205	Up
									Cldnd1	claudin domain containing 1	0.993755	5.89136	93.5167	1.15869e-11	3.65378e-10	Up		Grasp	trafficking regulator and scaffold protein tamalin	0.904165	4.80574	46.9954	4.46744e-08	6.27194e-07	Up
									Sash1	SAM and SH3 domain containing 1	0.993083	5.37658	82.737	5.79305e-11	1.50992e-09	Up		Cd9	CD9 antigen	0.903848	6.15202	80.5689	3.11537e-10	7.61451e-09	Up
									Tek	TEK receptor tyrosine kinase	0.9929	3.38565	23.0603	2.60626e-05	0.000148448	Up		AI661453	expressed sequence AI661453	0.903819	2.63954	11.8569	0.00144495	0.00562994	Up
									Sord	sorbitol dehydrogenase	0.992024	6.12403	109.676	1.31499e-12	5.31761e-11	Up		Gm48960	RIKEN cDNA 4921515G04 gene	0.902835	2.42341	10.0358	0.00307789	0.0107563	Up
									Nrk	Nik related kinase	0.991852	2.56994	10.0844	0.00301499	0.00933802	Up		Lmna	lamin A	0.902432	4.27872	33.8262	1.1221e-06	1.11042e-05	Up
									1700094D03Rik	cilia and flagella associated protein 141	0.99164	2.17998	9.49335	0.00388404	0.0116359	Up		Zc3h6	zinc finger CCCH type containing 6	0.90224	4.74775	34.1344	2.75171e-06	2.46459e-05	Up
									Tnfrsf1b	tumor necrosis factor receptor superfamily, member 1b	0.99093	4.42139	40.1817	2.20451e-07	2.20126e-06	Up		Zfhx2	zinc finger homeobox 2	0.90199	4.8048	49.521	2.55736e-08	3.78214e-07	Up
									Paqr7	progestin and adipoQ receptor family member VII	0.989446	4.94515	47.9999	4.60287e-08	5.39751e-07	Up		Ppm1l	protein phosphatase 1 (formerly 2C)-like	0.90176	3.01668	16.1786	0.000273737	0.00133974	Up
									Slc48a1	solute carrier family 48 (heme transporter), member 1	0.989414	6.48917	111.063	1.80472e-12	6.97367e-11	Up		Atp6v0a1	ATPase, H+ transporting, lysosomal V0 subunit A1	0.900622	3.49662	20.0963	6.9024e-05	0.000405483	Up
									Spire1	spire type actin nucleation factor 1	0.989008	3.74537	25.1012	1.37354e-05	8.49959e-05	Up		Cdkn2c	cyclin dependent kinase inhibitor 2C	0.900305	3.84652	23.8795	2.00975e-05	0.000139072	Up
									Mtf1	metal response element binding transcription factor 1	0.98758	5.26687	72.3742	3.14727e-10	6.75636e-09	Up		Gm29994	predicted gene, 29994	0.89824	3.36733	20.2355	6.58572e-05	0.000390079	Up
									Glul	glutamate-ammonia ligase	0.987356	7.50823	32.1415	0.000757968	0.00281968	Up		Olfr920	olfactory receptor family 8 subfamily B member 53	0.897549	2.38342	8.90182	0.00502673	0.0163466	Up
									Sgms1	sphingomyelin synthase 1	0.987121	6.31309	116.742	5.47435e-13	2.50503e-11	Up		Epb41	erythrocyte membrane protein band 4.1	0.897342	6.31141	117.081	5.25413e-13	2.66472e-11	Up
									Tcf7l1	transcription factor 7 like 1 (T cell specific, HMG box)	0.986532	1.66861	6.31444	0.0164718	0.0398678	Up		Plxdc2	plexin domain containing 2	0.89487	4.99117	39.0326	1.52779e-06	1.46427e-05	Up
									Ago4	argonaute RISC catalytic subunit 4	0.986135	3.55226	20.5372	6.54629e-05	0.000332838	Up		Ccdc114	outer dynein arm docking complex subunit 1	0.89464	3.36483	18.8237	0.000106695	0.000593007	Up
									Csf1	colony stimulating factor 1 (macrophage)	0.98588	2.76394	14.6014	0.000492771	0.00194488	Up		Gpr146	G protein-coupled receptor 146	0.894611	4.4894	46.5055	4.98794e-08	6.91494e-07	Up
									Yrdc	yrdC domain containing (E.coli)	0.985216	6.15626	116.1	5.91797e-13	2.66195e-11	Up		D930015M05Rik	RIKEN cDNA D930015M05 gene	0.894334	2.65367	11.5672	0.00162575	0.00621305	Up
									Kiz	kizuna centrosomal protein	0.984776	4.50774	48.8143	2.98426e-08	3.69903e-07	Up		Fosl2	fos-like antigen 2	0.893905	5.27624	47.6886	1.15084e-07	1.4382e-06	Up
									M1ap	meiosis 1 associated protein	0.984175	2.24874	9.69356	0.00356297	0.0108124	Up		Fcgrt	Fc fragment of IgG receptor and transporter	0.891802	4.39061	31.8417	2.16935e-06	1.99286e-05	Up
									Mecom	MDS1 and EVI1 complex locus	0.983999	7.22108	148.643	1.64076e-14	1.11572e-12	Up		Trip6	thyroid hormone receptor interactor 6	0.891691	4.73995	44.9046	7.18435e-08	9.53631e-07	Up
									Pde8a	phosphodiesterase 8A	0.982837	2.90342	15.2328	0.000388475	0.00158356	Up		Lrrc42	leucine rich repeat containing 42	0.890967	4.09333	28.6804	4.70992e-06	3.92935e-05	Up
									Tmem50b	transmembrane protein 50B	0.982248	3.10306	16.7576	0.000221725	0.000966288	Up		Mtus2	microtubule associated tumor suppressor candidate 2	0.890454	3.19587	18.6499	0.000113333	0.000624485	Up
									Bloc1s1	biogenesis of lysosomal organelles complex-1, subunit 1	0.98206	4.76518	51.3059	1.74155e-08	2.30164e-07	Up		Coq10b	coenzyme Q10B	0.889418	6.82446	112.716	9.25848e-13	4.36819e-11	Up
									Mdfi	MyoD family inhibitor	0.981616	4.3579	31.2591	3.61789e-06	2.60112e-05	Up		Ctsc	cathepsin C	0.888952	5.40128	75.7788	1.77378e-10	4.61335e-09	Up
									Cenpt	centromere protein T	0.978165	4.98724	61.853	2.09277e-09	3.59138e-08	Up		Blvrb	biliverdin reductase B	0.888468	5.808	87.3255	2.87007e-11	9.21754e-10	Up
									Wdr47	WD repeat domain 47	0.978044	2.11591	8.67401	0.00555841	0.0157745	Up		Sertad1	SERTA domain containing 1	0.888314	6.12937	36.3829	5.36868e-05	0.00032576	Up
									Ubl7	ubiquitin-like 7 (bone marrow stromal cell-derived)	0.977261	6.12852	109.202	1.39667e-12	5.59218e-11	Up		Dcaf12l1	DDB1 and CUL4 associated factor 12-like 1	0.888133	3.34787	22.4032	3.21945e-05	0.000209843	Up
									Snap47	synaptosomal-associated protein, 47	0.977036	4.11378	31.6717	2.01759e-06	1.55726e-05	Up		Vmac	vimentin-type intermediate filament associated coiled-coil protein	0.887838	3.22181	14.9194	0.000450985	0.00206175	Up
									Kif1c	kinesin family member 1C	0.976945	2.26172	8.75537	0.00536192	0.0152596	Up		Spag6l	sperm associated antigen 6-like	0.886063	4.01704	24.5996	1.60429e-05	0.000114329	Up
									Map9	microtubule-associated protein 9	0.975318	4.50809	40.3335	2.12416e-07	2.12626e-06	Up		March9	membrane associated ring-CH-type finger 9	0.88537	2.51423	10.002	0.00312244	0.0108932	Up
									Ksr2	kinase suppressor of ras 2	0.974261	2.20514	7.60063	0.00901423	0.0238327	Up		Pde8a	phosphodiesterase 8A	0.885233	2.90342	15.0759	0.000411997	0.00190652	Up
									Snhg14	small nucleolar RNA host gene 14	0.97313	2.65915	14.1498	0.000585374	0.00225838	Up		Hdac11	histone deacetylase 11	0.88479	3.69487	20.792	5.46497e-05	0.000331108	Up
									Sox5	SRY (sex determining region Y)-box 5	0.972275	2.13267	6.97085	0.0120679	0.0306461	Up		Tmem176a	transmembrane protein 176A	0.884333	8.05736	128.381	5.46753e-13	2.75003e-11	Up
									Prxl2b	peroxiredoxin like 2B	0.972225	3.12416	15.5454	0.000345757	0.00142808	Up		Zfp248	zinc finger protein 248	0.883888	2.69709	12.3622	0.00117886	0.00472788	Up
									Rps21	ribosomal protein S21	0.971317	12.1728	515.073	2.7725e-23	1.68734e-20	Up		Prkca	protein kinase C, alpha	0.883705	4.65999	38.0624	4.00276e-07	4.44135e-06	Up
									Llgl2	LLGL2 scribble cell polarity complex component	0.970913	2.11874	7.40752	0.0098512	0.0256819	Up		4833403J16Rik	RIKEN cDNA 4833403J16 gene	0.883676	4.19443	31.0395	2.40554e-06	2.17535e-05	Up
									Lrrc51	leucine rich repeat containing 51	0.970202	2.65701	13.7001	0.000696159	0.00262342	Up		Gbp2	guanylate binding protein 2	0.881686	5.20661	53.7654	1.46291e-08	2.29761e-07	Up
									Ppp1r3b	protein phosphatase 1, regulatory subunit 3B	0.967931	2.83079	11.625	0.00158784	0.00535526	Up		Nadk2	NAD kinase 2, mitochondrial	0.881552	5.72421	74.1205	2.34007e-10	5.89717e-09	Up
									Wdr27	WD repeat domain 27	0.967595	2.69863	11.042	0.00201764	0.00659649	Up		Rab34	RAB34, member RAS oncogene family	0.881157	2.06569	7.26831	0.0105062	0.0302749	Up
									Dst	dystonin	0.966975	6.71573	126.008	1.8418e-13	9.70492e-12	Up		S100a1	S100 calcium binding protein A1	0.880759	6.45769	120.777	3.37955e-13	1.81672e-11	Up
									Pou6f1	POU domain, class 6, transcription factor 1	0.966692	1.60054	5.84505	0.0206743	0.0481898	Up		Optn	optineurin	0.879826	2.71273	9.69034	0.00371294	0.012619	Up
									Grik5	glutamate receptor, ionotropic, kainate 5 (gamma 2)	0.965123	3.90696	27.4654	6.72498e-06	4.50752e-05	Up		Ube2e2	ubiquitin-conjugating enzyme E2E 2	0.879323	4.33302	37.1544	4.69921e-07	5.13915e-06	Up
									Mill2	MHC I like leukocyte 2	0.963777	2.8376	11.2176	0.00187643	0.00618129	Up		Crim1	cysteine rich transmembrane BMP regulator 1	0.878118	4.99361	53.2323	1.16065e-08	1.87865e-07	Up
									1810041H14Rik	RIKEN cDNA 1810041H14 gene	0.960091	1.82478	6.11502	0.0181321	0.0431823	Up		Ets1	E26 avian leukemia oncogene 1, 5' domain	0.877272	3.92683	25.342	1.27549e-05	9.35817e-05	Up
									Slc44a1	solute carrier family 44, member 1	0.959883	2.93511	16.3208	0.000259874	0.00111028	Up		Bend7	BEN domain containing 7	0.876982	3.73795	24.799	1.50801e-05	0.000108741	Up
									Cyp4f17	cytochrome P450, family 4, subfamily f, polypeptide 17	0.958006	1.91038	6.75914	0.0133308	0.0333324	Up		Dus2	dihydrouridine synthase 2	0.876919	2.86771	8.18782	0.00932627	0.0273452	Up
									Nrgn	neurogranin	0.956352	8.27368	185.986	5.45201e-16	5.22535e-14	Up		1300002E11Rik	RIKEN cDNA 1300002E11 gene	0.875858	4.3539	33.449	1.24178e-06	1.21405e-05	Up
									4930481A15Rik	RIKEN cDNA 4930481A15 gene	0.95484	4.20658	33.495	1.2265e-06	1.01008e-05	Up		Rbms2	RNA binding motif, single stranded interacting protein 2	0.873056	3.7674	26.5095	8.94514e-06	6.92182e-05	Up
									Jcad	junctional cadherin 5 associated	0.954474	2.36352	7.59167	0.00937046	0.0246291	Up		Asah2	N-acylsphingosine amidohydrolase 2	0.872521	4.42157	37.3396	4.48242e-07	4.90647e-06	Up
									Ctsc	cathepsin C	0.952994	5.40128	75.5304	1.84847e-10	4.27749e-09	Up		Dmd	dystrophin, muscular dystrophy	0.871941	2.53872	11.1152	0.0019574	0.00732192	Up
									Jrk	jerky	0.951914	2.00707	5.98252	0.0193348	0.0455473	Up		Ppic	peptidylprolyl isomerase C	0.870559	5.47036	71.8818	3.42457e-10	8.32014e-09	Up
									Syngap1	synaptic Ras GTPase activating protein 1 homolog (rat)	0.951432	1.68109	7.4688	0.00957691	0.0250635	Up		Epb41l4b	erythrocyte membrane protein band 4.1 like 4b	0.870257	5.04662	51.6321	1.62487e-08	2.52915e-07	Up
									Por	cytochrome p450 oxidoreductase	0.950363	6.62312	132.947	8.47984e-14	4.77855e-12	Up		Rnd2	Rho family GTPase 2	0.868946	2.62204	11.1173	0.00195577	0.00731805	Up
									Plk3	polo like kinase 3	0.949752	3.6266	25.3501	1.27231e-05	7.94588e-05	Up		Zfp985	zinc finger protein 985	0.868918	2.68429	10.3609	0.00268186	0.00955888	Up
									Pex11a	peroxisomal biogenesis factor 11 alpha	0.948906	4.00513	26.666	8.53431e-06	5.5373e-05	Up		9130008F23Rik	RIKEN cDNA 9130008F23 gene	0.866695	2.85337	14.3452	0.000543227	0.00241496	Up
									Gstm5	glutathione S-transferase, mu 5	0.946712	5.75387	73.2403	3.43918e-10	7.29299e-09	Up		Dync2li1	dynein cytoplasmic 2 light intermediate chain 1	0.866606	3.52632	18.6981	0.000111448	0.000615491	Up
									Heg1	heart development protein with EGF-like domains 1	0.946539	5.64292	76.0769	1.68835e-10	3.94445e-09	Up		Dst	dystonin	0.863783	6.71573	105.485	2.25679e-12	9.59036e-11	Up
									Mrtfb	myocardin related transcription factor B	0.945442	4.39564	40.4772	2.05093e-07	2.06655e-06	Up		Mcoln1	mucolipin 1	0.863578	3.19135	15.5401	0.00034643	0.00164332	Up
									Cavin1	caveolae associated 1	0.944855	4.68925	25.3334	6.91681e-05	0.00034833	Up		Cbx7	chromobox 7	0.863476	4.12635	25.8303	1.17773e-05	8.7715e-05	Up
									Tom1	target of myb1 trafficking protein	0.944844	2.66432	10.9241	0.00211873	0.00687529	Up		Copz2	coatomer protein complex, subunit zeta 2	0.8631	3.52124	19.5754	8.2385e-05	0.000473014	Up
									Zfpm1	zinc finger protein, multitype 1	0.943565	7.29874	134.978	7.0499e-14	4.0499e-12	Up		Rapgef3	Rap guanine nucleotide exchange factor (GEF) 3	0.862616	2.80535	12.006	0.00136038	0.00533631	Up
									S1pr1	sphingosine-1-phosphate receptor 1	0.94354	5.07688	40.7609	1.44155e-06	1.16279e-05	Up		Rfx2	regulatory factor X, 2 (influences HLA class II expression)	0.862249	2.46584	9.05584	0.00469821	0.0154059	Up
									Gbx2	gastrulation brain homeobox 2	0.941862	2.48204	10.5369	0.00249043	0.00790238	Up		Yrdc	yrdC domain containing (E.coli)	0.859679	6.15626	97.4015	6.70439e-12	2.5187e-10	Up
									Gm10076	ribosomal protein L41 pseudogene	0.940739	10.0786	305.828	1.87522e-19	4.75526e-17	Up		Gstm5	glutathione S-transferase, mu 5	0.856408	5.75387	65.524	1.30467e-09	2.75753e-08	Up
									Padi1	peptidyl arginine deiminase, type I	0.940346	2.49442	8.14137	0.00754351	0.0204498	Up		Gm45902	Myb/SANT DNA binding domain containing 7	0.855504	3.75743	21.7554	3.97503e-05	0.000251503	Up
									Agpat3	1-acylglycerol-3-phosphate O-acyltransferase 3	0.939224	4.51103	42.7736	1.18134e-07	1.25803e-06	Up		Slc14a1	solute carrier family 14 (urea transporter), member 1	0.855135	4.3378	28.299	5.52125e-06	4.51341e-05	Up
									Rnd2	Rho family GTPase 2	0.939102	2.62204	9.12821	0.00455186	0.013293	Up		Spty2d1	SPT2 chromatin protein domain containing 1	0.855017	6.24092	75.485	5.07234e-10	1.17825e-08	Up
									Chrnb1	cholinergic receptor nicotinic beta 1 subunit	0.937109	3.28827	15.7456	0.000321032	0.00133985	Up		E130102H24Rik	RIKEN cDNA E130102H24 gene	0.854456	4.05973	23.8519	2.02731e-05	0.000139889	Up
									4933421O10Rik	RIKEN cDNA 4933421O10 gene	0.936656	3.85944	28.9694	4.33181e-06	3.04427e-05	Up		Il27ra	interleukin 27 receptor, alpha	0.854427	4.20322	31.3388	2.21291e-06	2.02219e-05	Up
									Tie1	tyrosine kinase with immunoglobulin-like and EGF-like domains 1	0.935483	5.08053	49.5192	2.98892e-08	3.70103e-07	Up		Flt3l	FMS-like tyrosine kinase 3 ligand	0.849648	3.43942	19.4325	8.65106e-05	0.000492289	Up
									Nap1l3	nucleosome assembly protein 1-like 3	0.934488	5.18074	62.9308	1.70772e-09	2.98655e-08	Up		Thnsl1	threonine synthase-like 1 (bacterial)	0.848313	3.27085	15.2626	0.000384161	0.00179708	Up
									Rps27	ribosomal protein S27	0.932735	11.513	436.064	4.82999e-22	2.17743e-19	Up		Khk	ketohexokinase	0.847585	6.24688	64.5452	1.51292e-08	2.36396e-07	Up
									Flywch2	FLYWCH family member 2	0.932441	5.03571	47.3348	5.56972e-08	6.38969e-07	Up		Tmem63b	transmembrane protein 63b	0.845708	4.15092	29.1666	4.0923e-06	3.49065e-05	Up
									Sall2	spalt like transcription factor 2	0.930985	3.12726	16.8713	0.000212802	0.000932071	Up		Ier2	immediate early response 2	0.844042	9.86115	170.808	8.56931e-14	5.21528e-12	Up
									Socs2	suppressor of cytokine signaling 2	0.929708	4.50141	8.74716	0.0160939	0.0390697	Up		Afmid	arylformamidase	0.843662	2.78609	12.6487	0.00105159	0.00429383	Up
									Dusp18	dual specificity phosphatase 18	0.928427	3.56039	21.3702	4.51149e-05	0.000240323	Up		Eid2b	EP300 interacting inhibitor of differentiation 2B	0.843485	3.59288	21.3253	4.57868e-05	0.00028319	Up
									Micall1	microtubule associated monooxygenase, calponin and LIM domain containing -like 1	0.927995	3.65532	22.1586	3.48524e-05	0.000191869	Up		Nicn1	nicolin 1	0.841323	3.30601	16.4437	0.000248477	0.00123498	Up
									Nkx2-3	NK2 homeobox 3	0.927784	6.72457	73.9668	3.1406e-08	3.86526e-07	Up		Dock1	dedicator of cytokinesis 1	0.840605	4.38505	29.9164	3.30193e-06	2.88108e-05	Up
									Rnf24	ring finger protein 24	0.926992	3.42109	17.6885	0.000158855	0.00072041	Up		Zc2hc1a	zinc finger, C2HC-type containing 1A	0.840036	3.6768	20.1287	6.82735e-05	0.000402044	Up
									Lima1	LIM domain and actin binding 1	0.926132	4.17072	28.3794	5.14091e-06	3.54333e-05	Up		Terf1	telomeric repeat binding factor 1	0.839798	5.07125	40.6229	3.78171e-07	4.23349e-06	Up
									Megf8	multiple EGF-like-domains 8	0.923676	3.17763	14.064	0.000604985	0.00232152	Up		Mturn	maturin, neural progenitor differentiation regulator homolog (Xenopus)	0.837168	2.4486	9.03055	0.00475055	0.0155482	Up
									Tmem38b	transmembrane protein 38B	0.923513	3.63035	21.7457	3.98774e-05	0.00021592	Up		Tssc4	tumor-suppressing subchromosomal transferable fragment 4	0.836527	6.11156	80.9928	7.62048e-11	2.1825e-09	Up
									Fam174b	family with sequence similarity 174, member B	0.923296	3.64174	19.3978	8.75436e-05	0.000428605	Up		2510009E07Rik	RIKEN cDNA 2510009E07 gene	0.836392	2.10352	6.95777	0.0121421	0.0341009	Up
									Pard3bos1	par-3 family cell polarity regulator beta, opposite strand 1	0.92303	2.21677	8.5017	0.00600038	0.0168403	Up		Cttn	cortactin	0.836305	4.07798	27.811	6.0727e-06	4.91142e-05	Up
									Tnfrsf12a	tumor necrosis factor receptor superfamily, member 12a	0.922991	3.48742	21.8387	3.86816e-05	0.000210475	Up		Gm15261	None	0.835191	3.76628	21.2182	4.74372e-05	0.000292209	Up
									9930104L06Rik	AFG2 interacting ribosome maturation factor	0.921967	2.88948	12.1116	0.00130367	0.00451317	Up		Lysmd3	LysM, putative peptidoglycan-binding, domain containing 3	0.834327	5.08933	49.9928	2.30858e-08	3.44786e-07	Up
									Wwc2	WW, C2 and coiled-coil domain containing 2	0.921641	7.05188	94.7609	6.42909e-10	1.26626e-08	Up		Gm4285	predicted gene 4285	0.834188	2.88276	10.8012	0.00222984	0.0081678	Up
									Gm4070	GTPase, very large interferon inducible, family member 2	0.921041	4.0182	18.2848	0.000244296	0.00105222	Up		Rhof	ras homolog family member F (in filopodia)	0.834067	4.99459	44.868	8.324e-08	1.08363e-06	Up
									Il6st	interleukin 6 signal transducer	0.920446	3.9994	25.8643	1.08733e-05	6.88244e-05	Up		B230216N24Rik	RIKEN cDNA B230216N24 gene	0.833015	2.38997	9.40265	0.00403953	0.0134858	Up
									Hmgn3	high mobility group nucleosomal binding domain 3	0.92021	6.01109	90.2425	1.86155e-11	5.51308e-10	Up		5033406O09Rik	RIKEN cDNA 5033406O09 gene	0.832739	5.96836	76.0974	1.68263e-10	4.40452e-09	Up
									Gabarapl1	GABA type A receptor associated protein like 1	0.919981	7.41145	154.181	9.50177e-15	7.00943e-13	Up		Cdk18	cyclin dependent kinase 18	0.832696	3.81231	22.0424	3.61942e-05	0.000231994	Up
									Epb41l5	erythrocyte membrane protein band 4.1 like 5	0.91996	2.63738	10.4462	0.00258718	0.0081481	Up		Lncpint	long non-protein coding RNA, Trp53 induced transcript	0.831997	5.6676	63.0874	1.65834e-09	3.3982e-08	Up
									Dusp3	dual specificity phosphatase 3 (vaccinia virus phosphatase VH1-related)	0.919768	3.8465	23.9329	1.97626e-05	0.000116433	Up		Gcnt1	glucosaminyl (N-acetyl) transferase 1, core 2	0.831733	4.53304	35.317	7.55886e-07	7.85038e-06	Up
									Bahd1	bromo adjacent homology domain containing 1	0.919573	2.9538	13.5259	0.000744863	0.00277993	Up		Tie1	tyrosine kinase with immunoglobulin-like and EGF-like domains 1	0.831694	5.08053	44.7481	8.55354e-08	1.10775e-06	Up
									Anxa7	annexin A7	0.919449	5.86882	90.6564	1.75205e-11	5.2398e-10	Up		Plxna4	plexin A4	0.831514	1.91745	6.48105	0.0152103	0.0409601	Up
									Zfp950	zinc finger protein 950	0.918248	5.85491	88.6233	2.36424e-11	6.80319e-10	Up		Ptafr	platelet-activating factor receptor	0.829467	2.40171	8.63706	0.00565016	0.0180177	Up
									Skil	SKI-like	0.917396	6.93616	50.4717	1.55037e-05	9.46866e-05	Up		Fam120c	family with sequence similarity 120, member C	0.829444	3.11423	15.0752	0.000412098	0.00190652	Up
									Fgd3	FYVE, RhoGEF and PH domain containing 3	0.914501	3.70533	20.806	5.43945e-05	0.000284037	Up		Sord	sorbitol dehydrogenase	0.829028	6.12403	80.3107	8.49246e-11	2.40956e-09	Up
									Zfyve21	zinc finger, FYVE domain containing 21	0.913877	3.74329	20.5359	5.95344e-05	0.000306926	Up		Ifi44	interferon-induced protein 44	0.828725	5.5566	11.3546	0.0120997	0.0340213	Up
									Pik3ip1	phosphoinositide-3-kinase interacting protein 1	0.913256	6.98837	19.3319	0.0037015	0.0111521	Up		Mettl27	methyltransferase like 27	0.827614	4.9729	31.3682	1.053e-05	7.97579e-05	Up
									Rhof	ras homolog family member F (in filopodia)	0.912224	4.99459	41.8912	1.65636e-07	1.70713e-06	Up		Adarb1	adenosine deaminase, RNA-specific, B1	0.827555	3.49467	15.3739	0.000368531	0.00173329	Up
									Gm49719	None	0.911234	2.10777	6.30025	0.0168668	0.0405898	Up		Fbxo44	F-box protein 44	0.827216	2.44589	7.16854	0.0112818	0.0321599	Up
									Col1a2	collagen, type I, alpha 2	0.910767	2.27011	8.01266	0.00747258	0.0202902	Up		Paqr7	progestin and adipoQ receptor family member VII	0.827196	4.94515	41.3514	2.05332e-07	2.44311e-06	Up
									Snx33	sorting nexin 33	0.906694	3.07108	14.4279	0.000526369	0.00205615	Up		Gm11423	predicted gene 11423	0.826263	3.8167	23.0436	2.62022e-05	0.000174498	Up
									Irak1bp1	interleukin-1 receptor-associated kinase 1 binding protein 1	0.905029	4.13731	28.9912	4.30468e-06	3.03396e-05	Up		Azin2	antizyme inhibitor 2	0.823645	2.48278	7.43209	0.00974023	0.028309	Up
									Hrh2	histamine receptor H2	0.904909	2.39135	7.7076	0.00858371	0.0228666	Up		Rasal2	RAS protein activator like 2	0.822396	2.997	13.004	0.0009137	0.00380745	Up
									Epb41	erythrocyte membrane protein band 4.1	0.90382	6.31141	110.734	1.15015e-12	4.74564e-11	Up		Ndrg2	N-myc downstream regulated gene 2	0.822066	3.79607	14.9246	0.000584939	0.0025778	Up
									Pcmtd2	protein-L-isoaspartate (D-aspartate) O-methyltransferase domain containing 2	0.901796	5.41986	51.5371	3.87685e-08	4.65375e-07	Up		Tcea2	transcription elongation factor A (SII), 2	0.82197	2.50774	8.76903	0.00532968	0.0171758	Up
									Cdkl5	cyclin dependent kinase like 5	0.900387	2.68617	11.437	0.00171468	0.00573381	Up		Nabp1	nucleic acid binding protein 1	0.820355	3.54267	17.2867	0.000187763	0.000969235	Up
									Net1	neuroepithelial cell transforming gene 1	0.900085	5.3072	56.0976	6.45087e-09	9.61078e-08	Up		Gm42829	None	0.820201	3.4894	17.9671	0.000143948	0.000773569	Up
									Gm13212	zinc finger protein 268	0.898325	5.02888	54.8719	8.27437e-09	1.19615e-07	Up		2900005J15Rik	RIKEN cDNA 2900005J15 gene	0.817827	4.03196	27.7609	6.16283e-06	4.9744e-05	Up
									Zfp28	zinc finger protein 28	0.89705	2.25024	7.07896	0.0114732	0.0293079	Up		Tbxas1	thromboxane A synthase 1, platelet	0.816612	6.30273	34.2104	7.15364e-05	0.000419028	Up
									Zdhhc17	zinc finger, DHHC domain containing 17	0.896849	4.82094	43.5527	9.83382e-08	1.0716e-06	Up		Slc9a1	solute carrier family 9 (sodium/hydrogen exchanger), member 1	0.816187	4.1531	27.0878	7.52308e-06	5.92308e-05	Up
									Cltb	clathrin light chain B	0.896761	5.84427	88.0406	2.57861e-11	7.33337e-10	Up		Pigg	phosphatidylinositol glycan anchor biosynthesis, class G	0.815591	2.52247	7.82681	0.00812975	0.0244535	Up
									Peg12	paternally expressed 12	0.896652	2.89994	11.039	0.00202014	0.00660113	Up		Gm16565	None	0.815216	2.83956	12.4333	0.00114586	0.00461223	Up
									Dip2a	disco interacting protein 2 homolog A	0.895895	2.13712	6.92097	0.0123534	0.0312757	Up		Cyp7b1	cytochrome P450, family 7, subfamily b, polypeptide 1	0.814874	2.612	9.87317	0.00329897	0.0113915	Up
									Ccnc	cyclin C	0.89505	4.26796	27.7143	7.5073e-06	4.94742e-05	Up		Gm49915	None	0.813974	3.46285	17.025	0.000201334	0.00103315	Up
									Rab6b	RAB6B, member RAS oncogene family	0.895001	4.41947	28.8026	4.90147e-06	3.40529e-05	Up		Atp8a1	ATPase phospholipid transporting 8A1	0.81392	5.79985	68.8408	5.81959e-10	1.33401e-08	Up
									Tom1l1	target of myb1-like 1 (chicken)	0.893776	3.40898	21.4761	4.3567e-05	0.000233303	Up		Myh10	myosin, heavy polypeptide 10, non-muscle	0.813674	2.45944	7.62123	0.00902413	0.0266736	Up
									Prtn3	proteinase 3	0.893704	9.64615	38.4575	0.000491672	0.0019418	Up		Cd63	CD63 antigen	0.813325	8.33802	147.953	1.7583e-14	1.23e-12	Up
									Gfi1b	growth factor independent 1B	0.892351	4.78322	38.197	3.60793e-07	3.40432e-06	Up		Ttc39b	tetratricopeptide repeat domain 39B	0.812709	4.41135	26.3619	1.11045e-05	8.33665e-05	Up
									4930581F22Rik	RIKEN cDNA 4930581F22 gene	0.891846	5.70854	69.3652	5.30519e-10	1.07089e-08	Up		Tubb2a	tubulin, beta 2A class IIA	0.812163	2.45411	8.51914	0.005954	0.0188141	Up
									Lpar6	lysophosphatidic acid receptor 6	0.891176	5.00227	50.3096	2.15593e-08	2.78115e-07	Up		Plcb4	phospholipase C, beta 4	0.810822	5.14984	49.3843	2.63462e-08	3.8777e-07	Up
									Gm20536	None	0.89097	2.02106	7.05878	0.0115818	0.0295419	Up		Gimap8	GTPase, IMAP family member 8	0.80778	4.44202	27.5335	7.60075e-06	5.97651e-05	Up
									1110019D14Rik	RIKEN cDNA 1110019D14 gene	0.889606	3.09759	15.3761	0.00036823	0.00151191	Up		Zbtb4	zinc finger and BTB domain containing 4	0.80547	4.0666	21.8728	4.3699e-05	0.000271657	Up
									Zfp57	zinc finger protein 57	0.889131	2.87254	13.2274	0.000836935	0.00307213	Up		2610035D17Rik	RIKEN cDNA 2610035D17 gene	0.805331	4.74232	20.9254	0.000288093	0.00140154	Up
									Ube2j1	ubiquitin-conjugating enzyme E2J 1	0.88899	4.85075	47.3779	4.10104e-08	4.87509e-07	Up		H3f3b	H3.3 histone B	0.804391	11.808	123.974	1.14243e-07	1.42994e-06	Up
									Tceal3	transcription elongation factor A (SII)-like 3	0.888916	2.22912	6.47535	0.0152634	0.0374643	Up		Wars2	tryptophanyl tRNA synthetase 2 (mitochondrial)	0.802976	3.30803	14.2335	0.000566926	0.00251297	Up
									Dennd4a	DENN domain containing 4A	0.888861	7.07359	89.5224	1.11227e-09	2.03282e-08	Up		Nipa1	non imprinted in Prader-Willi/Angelman syndrome 1 homolog (human)	0.802581	3.06975	12.802	0.00098956	0.00407749	Up
									Tmem40	transmembrane protein 40	0.888207	5.99193	78.0814	1.21556e-10	2.93568e-09	Up		Camkk1	calcium/calmodulin-dependent protein kinase kinase 1, alpha	0.802463	3.36381	14.566	0.000499429	0.00225067	Up
									Cnbd2	cyclic nucleotide binding domain containing 2	0.887546	2.16661	6.78915	0.0131434	0.0329656	Up		Glcci1	glucocorticoid induced transcript 1	0.799098	3.14869	13.3583	0.000795146	0.00337251	Up
									Gprasp2	G protein-coupled receptor associated sorting protein 2	0.887279	3.93765	24.4682	1.67126e-05	0.000100906	Up		Hsd17b10	hydroxysteroid (17-beta) dehydrogenase 10	0.798668	7.45024	97.7184	1.92176e-11	6.46178e-10	Up
									Gstt3	glutathione S-transferase, theta 3	0.887275	3.59849	18.5423	0.000117656	0.000556377	Up		Tmem8	post-glycosylphosphatidylinositol attachment to proteins 6	0.79765	3.66877	20.5257	5.97371e-05	0.000358717	Up
									Igf2bp3	insulin-like growth factor 2 mRNA binding protein 3	0.886129	2.7905	9.03443	0.00488537	0.0141079	Up		Junb	jun B proto-oncogene	0.796017	9.78801	146.01	8.56018e-13	4.10215e-11	Up
									Tgfbi	transforming growth factor, beta induced	0.885623	2.76323	11.7547	0.00150619	0.00511534	Up		Stau2	staufen double-stranded RNA binding protein 2	0.795416	4.25171	25.4549	1.23208e-05	9.0945e-05	Up
									Plekhb2	pleckstrin homology domain containing, family B (evectins) member 2	0.885614	4.44894	34.7531	8.76813e-07	7.45291e-06	Up		Tmem38b	transmembrane protein 38B	0.793838	3.63035	19.0663	9.81124e-05	0.000549068	Up
									Creld1	cysteine-rich with EGF-like domains 1	0.88541	3.33044	16.8981	0.000210752	0.000924423	Up		Ggnbp1	gametogenetin binding protein 1	0.793736	3.30689	14.7805	0.00046046	0.00209993	Up
									Gm30025	predicted gene, 30025	0.885146	2.80885	13.0533	0.000896125	0.0032535	Up		Hnmt	histamine N-methyltransferase	0.792529	3.64253	19.5471	8.31863e-05	0.000476043	Up
									Lrrc8a	leucine rich repeat containing 8A VRAC subunit A	0.884964	4.20431	26.516	1.01687e-05	6.49049e-05	Up		Bbof1	basal body orientation factor 1	0.792165	2.49545	8.70652	0.00547898	0.0175732	Up
									Tuft1	tuftelin 1	0.884052	2.66124	9.58975	0.00372576	0.0112197	Up		Tmem131l	transmembrane 131 like	0.791981	6.36332	78.7386	1.09281e-10	3.03001e-09	Up
									Slc18a2	solute carrier family 18 (vesicular monoamine), member 2	0.883672	6.45646	95.2429	9.06804e-12	2.90464e-10	Up		Tmem109	transmembrane protein 109	0.791257	3.6059	18.226	0.00013142	0.000714127	Up
									Pkd2	polycystin 2, transient receptor potential cation channel	0.88247	4.18344	30.5281	2.77682e-06	2.05968e-05	Up		Cdk14	cyclin dependent kinase 14	0.790835	3.82053	19.5649	8.26814e-05	0.000474268	Up
									Cttn	cortactin	0.882057	4.07798	28.9762	4.3233e-06	3.0418e-05	Up		Gm20467	predicted gene 20467	0.7904	4.41063	26.0339	1.22277e-05	9.04772e-05	Up
									Gucy1a1	guanylate cyclase 1, soluble, alpha 1	0.879645	5.0161	38.7237	4.18647e-07	3.89288e-06	Up		4930481A15Rik	RIKEN cDNA 4930481A15 gene	0.790296	4.20658	26.2003	9.8198e-06	7.50324e-05	Up
									Klhdc8b	kelch domain containing 8B	0.874548	2.80696	9.45581	0.004102	0.0121809	Up		Ubl7	ubiquitin-like 7 (bone marrow stromal cell-derived)	0.789631	6.12852	75.398	1.88961e-10	4.88141e-09	Up
									Zrsr1	zinc finger (CCCH type), RNA binding motif and serine/arginine rich 2, pseudogene 1	0.873373	4.55561	32.3357	1.80604e-06	1.4137e-05	Up		Yes1	YES proto-oncogene 1, Src family tyrosine kinase	0.788689	3.78911	20.7712	5.50302e-05	0.000333082	Up
									C230037L18Rik	RIKEN cDNA C230037L18 gene	0.873214	3.36286	17.2081	0.00018853	0.000837514	Up		Rock2	Rho-associated coiled-coil containing protein kinase 2	0.78824	7.56209	130.238	1.14342e-13	6.78913e-12	Up
									Mir155hg	Mir155 host gene (non-protein coding)	0.872023	3.66781	22.9802	2.67395e-05	0.000151806	Up		Zfyve21	zinc finger, FYVE domain containing 21	0.788116	3.74329	19.947	7.26018e-05	0.000424656	Up
									Ifitm1	interferon induced transmembrane protein 1	0.872021	10.5256	16.6549	0.00588374	0.0165818	Up		Tmem62	transmembrane protein 62	0.785751	2.25178	6.63043	0.0141675	0.0386632	Up
									Tmem9b	TMEM9 domain family, member B	0.871853	3.54881	19.2479	9.2166e-05	0.000447842	Up		Carf	calcium response factor	0.785247	3.33313	13.4668	0.000762193	0.00324839	Up
									Ro60	Ro60, Y RNA binding protein	0.871829	4.70723	35.2366	7.71992e-07	6.66904e-06	Up		Etfbkmt	electron transfer flavoprotein beta subunit lysine methyltransferase	0.784792	3.88177	23.5378	2.23885e-05	0.000152327	Up
									Fscn1	fascin actin-bundling protein 1	0.871411	2.47792	7.42405	0.00977641	0.0255252	Up		Dip2a	disco interacting protein 2 homolog A	0.784126	2.13712	7.33845	0.0101705	0.0294122	Up
									Foxj2	forkhead box J2	0.870396	3.5372	17.4778	0.000171213	0.000770427	Up		Auts2	autism susceptibility candidate 2	0.7839	4.1889	24.9507	1.43883e-05	0.000104291	Up
									Atp8a1	ATPase phospholipid transporting 8A1	0.870172	5.79985	75.4819	1.86342e-10	4.29575e-09	Up		Gprasp2	G protein-coupled receptor associated sorting protein 2	0.783578	3.93765	20.4336	6.16112e-05	0.000368155	Up
									Tmem159	lipid droplet assembly factor 1	0.869744	4.14461	29.7054	3.5066e-06	2.53308e-05	Up		Nab2	Ngfi-A binding protein 2	0.782671	4.03303	25.7376	1.13009e-05	8.4597e-05	Up
									Zc3h12b	zinc finger CCCH-type containing 12B	0.869565	2.80443	10.2258	0.00283939	0.008855	Up		Lima1	LIM domain and actin binding 1	0.782534	4.17072	23.5844	2.20607e-05	0.000150855	Up
									Pdp1	pyruvate dehydrogenase phosphatase catalytic subunit 1	0.867817	2.74881	9.92055	0.00323286	0.00993947	Up		Sash1	SAM and SH3 domain containing 1	0.78059	5.37658	52.8761	1.25026e-08	2.00238e-07	Up
									Ankrd24	ankyrin repeat domain 24	0.867176	3.81153	14.7368	0.000761307	0.00283037	Up		Cyp4f13	cytochrome P450, family 4, subfamily f, polypeptide 13	0.778563	3.72616	19.8158	7.5909e-05	0.000441033	Up
									Nadk2	NAD kinase 2, mitochondrial	0.866726	5.72421	67.0875	7.95696e-10	1.51497e-08	Up		Hs1bp3	HCLS1 binding protein 3	0.777074	3.50703	16.9055	0.000210191	0.00107273	Up
									Txnip	thioredoxin interacting protein	0.866496	8.49384	102.726	5.73627e-10	1.1465e-08	Up		Tspan33	tetraspanin 33	0.774029	3.27816	14.5937	0.000494223	0.00223051	Up
									Ypel2	yippee like 2	0.866382	3.43843	15.6504	0.000332539	0.00138193	Up		Shank3	SH3 and multiple ankyrin repeat domains 3	0.772126	3.70065	17.4956	0.00017013	0.000894229	Up
									Mafg	v-maf musculoaponeurotic fibrosarcoma oncogene family, protein G (avian)	0.865961	6.02475	76.2281	1.64668e-10	3.8545e-09	Up		Gstk1	glutathione S-transferase kappa 1	0.77174	3.28399	15.0213	0.000420529	0.00193963	Up
									Fcgrt	Fc fragment of IgG receptor and transporter	0.865889	4.39061	27.6145	7.10592e-06	4.72382e-05	Up		Tmem40	transmembrane protein 40	0.77082	5.99193	64.5827	1.25589e-09	2.66784e-08	Up
									H2-Q4	histocompatibility 2, Q region locus 4	0.863863	6.55241	90.1973	1.92251e-11	5.65236e-10	Up		Slc25a25	solute carrier family 25 (mitochondrial carrier, phosphate carrier), member 25	0.770794	3.63039	17.6305	0.000162158	0.000860039	Up
									Sdcbp	syndecan binding protein	0.863814	7.63693	138.779	4.52771e-14	2.7834e-12	Up		Castor1	cytosolic arginine sensor for mTORC1 subunit 1	0.767108	3.0152	11.823	0.00146494	0.00569871	Up
									S100a4	S100 calcium binding protein A4	0.863135	5.45525	64.6565	1.23892e-09	2.23409e-08	Up		Prkg1	protein kinase, cGMP-dependent, type I	0.765716	5.0823	47.3735	4.10507e-08	5.7899e-07	Up
									Cd59a	CD59a antigen	0.862335	3.97832	25.2165	1.32561e-05	8.23649e-05	Up		1700012D14Rik	zinc finger, BED type containing 5, pseudogene	0.76497	2.90374	12.114	0.00130238	0.00514693	Up
									Gm43560	predicted gene 43560	0.862324	2.03072	6.15654	0.0177721	0.0424327	Up		Fancf	Fanconi anemia, complementation group F	0.764113	2.53046	9.44792	0.0039611	0.013264	Up
									Tor4a	torsin family 4, member A	0.862153	3.2038	14.5669	0.000499259	0.00196666	Up		Dock9	dedicator of cytokinesis 9	0.764112	3.95899	14.561	0.000683089	0.00294738	Up
									Tnks1bp1	tankyrase 1 binding protein 1	0.861106	3.89397	21.4727	4.36164e-05	0.000233465	Up		Mcl1	myeloid cell leukemia sequence 1	0.760138	9.29952	128.579	3.45368e-13	1.83573e-11	Up
									Snhg20	small nucleolar RNA host gene 20	0.86066	4.97001	33.6215	1.98298e-06	1.53347e-05	Up		Fkbp7	FK506 binding protein 7	0.759194	3.5229	16.1864	0.000272961	0.00133701	Up
									Abcg2	ATP binding cassette subfamily G member 2 (Junior blood group)	0.859668	6.0279	67.7199	8.70716e-10	1.64316e-08	Up		Lrch2	leucine-rich repeats and calponin homology (CH) domain containing 2	0.759022	2.56913	8.25215	0.00670844	0.0207986	Up
									Tom1l2	target of myb1-like 2 (chicken)	0.858783	3.1367	14.2258	0.000568583	0.00220127	Up		Ccnt1	cyclin T1	0.758545	7.44538	82.5292	3.63284e-10	8.79104e-09	Up
									Sh3gl1	SH3-domain GRB2-like 1	0.858231	7.05205	117.761	4.84093e-13	2.25762e-11	Up		Ptpn3	protein tyrosine phosphatase, non-receptor type 3	0.757967	2.36944	7.04234	0.0116711	0.0330126	Up
									Pcyt1a	phosphate cytidylyltransferase 1, choline, alpha isoform	0.856551	5.42209	64.3199	1.31837e-09	2.35988e-08	Up		Gpr157	G protein-coupled receptor 157	0.757777	2.3224	6.94748	0.0122008	0.0342185	Up
									Ets1	E26 avian leukemia oncogene 1, 5' domain	0.854124	3.92683	24.6011	1.60354e-05	9.71986e-05	Up		Qpctl	glutaminyl-peptide cyclotransferase-like	0.756736	3.33341	15.4794	0.000354333	0.00167623	Up
									Dnajb9	DnaJ heat shock protein family (Hsp40) member B9	0.854014	6.23743	91.1641	1.62696e-11	4.93032e-10	Up		Aph1b	aph1 homolog B, gamma secretase subunit	0.756546	2.68544	9.28507	0.00425106	0.0141014	Up
									Tanc1	tetratricopeptide repeat, ankyrin repeat and coiled-coil containing 1	0.853975	3.35484	10.4708	0.00279484	0.00873172	Up		Zbp1	Z-DNA binding protein 1	0.756479	3.92962	21.1462	4.8581e-05	0.000298349	Up
									Gcnt1	glucosaminyl (N-acetyl) transferase 1, core 2	0.853079	4.53304	33.5886	1.19597e-06	9.87607e-06	Up		Ecm1	extracellular matrix protein 1	0.756422	2.17438	6.30811	0.0165219	0.0440536	Up
									Coq10b	coenzyme Q10B	0.852814	6.82446	97.0708	7.21448e-12	2.3355e-10	Up		Arhgap5	Rho GTPase activating protein 5	0.756244	5.27725	48.0502	3.53162e-08	5.06921e-07	Up
									Cbx6	chromobox 6	0.850274	6.00415	73.6145	2.54865e-10	5.63016e-09	Up		Stat1	signal transducer and activator of transcription 1	0.756121	5.94207	55.7465	1.06155e-08	1.7461e-07	Up
									Rab3il1	RAB3A interacting protein (rabin3)-like 1	0.849831	3.24308	16.4086	0.000251678	0.00107943	Up		Ago3	argonaute RISC catalytic subunit 3	0.754725	4.67769	29.7482	3.46395e-06	3.00951e-05	Up
									Tecpr1	tectonin beta-propeller repeat containing 1	0.848511	4.92798	48.7335	3.03767e-08	3.75376e-07	Up		Tmem140	transmembrane protein 140	0.754446	3.78662	17.7281	0.000156642	0.000833325	Up
									Zfp784	zinc finger protein 784	0.847869	2.19089	6.8175	0.012969	0.0325819	Up		Tsc22d1	TSC22 domain family, member 1	0.754445	8.25983	95.3524	2.72206e-11	8.76531e-10	Up
									Ube2e2	ubiquitin-conjugating enzyme E2E 2	0.847566	4.33302	30.5971	2.72337e-06	2.02994e-05	Up		Zc3h12a	zinc finger CCCH type containing 12A	0.751572	5.28878	47.8883	3.66065e-08	5.21749e-07	Up
									4931406P16Rik	granule associated Rac and RHOG effector 1	0.847059	4.90764	44.1189	8.61669e-08	9.49162e-07	Up		Osgin1	oxidative stress induced growth inhibitor 1	0.750367	3.63856	16.4574	0.000247247	0.00123138	Up
									Ier2	immediate early response 2	0.847024	9.86115	173.366	7.10057e-14	4.05766e-12	Up		Ccser2	coiled-coil serine rich 2	0.750363	4.66687	34.8019	8.65579e-07	8.86108e-06	Up
									Maged2	MAGE family member D2	0.846709	4.51071	29.4594	3.76219e-06	2.6874e-05	Up		Tmem9b	TMEM9 domain family, member B	0.750302	3.54881	16.5171	0.000241929	0.00120868	Up
									Btg2	BTG anti-proliferation factor 2	0.845431	8.8231	25.2335	0.00173082	0.00578459	Up		Gstt3	glutathione S-transferase, theta 3	0.75017	3.59849	16.1138	0.000280317	0.00136754	Up
									Gm49915	None	0.845261	3.46285	19.3052	9.03689e-05	0.000439988	Up		Ssx2ip	SSX family member 2 interacting protein	0.749518	3.8814	20.4065	6.21743e-05	0.000371338	Up
									Dennd2a	DENN domain containing 2A	0.844969	2.61936	9.21605	0.0043807	0.0128797	Up		Cnpy4	canopy FGF signaling regulator 4	0.748986	4.40208	25.7938	1.11091e-05	8.33665e-05	Up
									Rpl36	ribosomal protein L36	0.844915	11.9683	381.388	4.69061e-21	1.46395e-18	Up		Agbl3	ATP/GTP binding protein-like 3	0.748115	2.99349	9.11624	0.00463963	0.0152343	Up
									Cd9	CD9 antigen	0.844358	6.15202	64.2537	3.90414e-09	6.22005e-08	Up		Prdx5	peroxiredoxin 5	0.747394	7.66943	106.339	2.01896e-12	8.68594e-11	Up
									Ifi44	interferon-induced protein 44	0.843712	5.5566	9.95513	0.016241	0.0393875	Up		Gstm1	glutathione S-transferase, mu 1	0.747062	6.82623	45.0915	3.98446e-06	3.41301e-05	Up
									Dennd2d	DENN domain containing 2D	0.842825	5.23624	52.6853	1.30121e-08	1.77928e-07	Up		Anxa5	annexin A5	0.74531	6.77663	83.0013	5.55925e-11	1.67909e-09	Up
									H2-T22	histocompatibility 2, T region locus 22	0.842626	6.17897	68.7478	9.22214e-10	1.7243e-08	Up		Lgals3bp	lectin, galactoside-binding, soluble, 3 binding protein	0.744155	6.79833	69.9198	1.41225e-09	2.95814e-08	Up
									Slc24a5	solute carrier family 24, member 5	0.842193	4.50416	35.3292	7.53472e-07	6.55731e-06	Up		Igf2bp2	insulin-like growth factor 2 mRNA binding protein 2	0.744075	2.73999	8.338	0.00645527	0.0201213	Up
									A930024E05Rik	RIKEN cDNA A930024E05 gene	0.840008	1.9875	6.19433	0.0174511	0.0417894	Up		Megf8	multiple EGF-like-domains 8	0.743749	3.17763	11.4708	0.00169106	0.00644446	Up
									Susd3	sushi domain containing 3	0.839703	4.43142	29.1657	4.09334e-06	2.90013e-05	Up		Bcl3	B cell leukemia/lymphoma 3	0.743568	3.62916	13.6609	0.000733202	0.00314023	Up
									Fam241a	family with sequence similarity 241, member A	0.83927	3.77362	21.6549	4.10816e-05	0.000221651	Up		Rom1	rod outer segment membrane protein 1	0.74275	2.21105	6.22155	0.0172238	0.045665	Up
									Rusc1	RUN and SH3 domain containing 1	0.839246	4.31462	28.0785	5.61376e-06	3.8388e-05	Up		Ccm2l	cerebral cavernous malformation 2-like	0.742635	2.75102	9.65447	0.00362335	0.012347	Up
									S100a13	S100 calcium binding protein A13	0.83797	7.10835	124.371	2.22224e-13	1.13176e-11	Up		Lmbr1	limb region 1	0.742522	2.52289	6.96075	0.0121252	0.034077	Up
									Man2a2	mannosidase 2, alpha 2	0.837615	6.14847	21.8812	0.00126193	0.00439114	Up		Phlda1	pleckstrin homology like domain, family A, member 1	0.739533	3.12472	8.24271	0.00727106	0.0222818	Up
									Cdc42bpa	CDC42 binding protein kinase alpha	0.836892	5.24048	51.2065	1.77882e-08	2.34445e-07	Up		Igf2bp3	insulin-like growth factor 2 mRNA binding protein 3	0.737539	2.7905	7.38294	0.0101818	0.0294376	Up
									H1f0	H1.0 linker histone	0.836231	6.54761	87.9492	2.61405e-11	7.41685e-10	Up		Ubqln2	ubiquilin 2	0.736807	5.13215	39.8333	2.40132e-07	2.80507e-06	Up
									Abca3	ATP-binding cassette, sub-family A member 3	0.836093	3.98552	23.9798	1.94731e-05	0.000115285	Up		Pard3bos1	par-3 family cell polarity regulator beta, opposite strand 1	0.735594	2.21677	6.20007	0.0174029	0.0460596	Up
									Csad	cysteine sulfinic acid decarboxylase	0.835618	5.81722	60.3452	2.79209e-09	4.61757e-08	Up		Fam229b	family with sequence similarity 229, member B	0.735568	2.51108	7.72093	0.00853161	0.0254901	Up
									Gm20707	None	0.835615	3.01456	12.825	0.000980615	0.00351784	Up		Nsmf	NMDA receptor synaptonuclear signaling and neuronal migration factor	0.734286	3.65578	17.1352	0.000193525	0.000996442	Up
									Chic1	cysteine-rich hydrophobic domain 1	0.834823	3.0327	11.3799	0.00175525	0.00585545	Up		Gfi1b	growth factor independent 1B	0.733608	4.78322	34.0704	1.05114e-06	1.05131e-05	Up
									Jag2	jagged 2	0.831437	4.28266	24.3823	1.71664e-05	0.00010344	Up		Mfsd4a	major facilitator superfamily domain containing 4A	0.7335	4.0061	19.266	9.15942e-05	0.000517829	Up
									Zfp248	zinc finger protein 248	0.829986	2.69709	9.86535	0.00331002	0.010146	Up		Hectd2	HECT domain E3 ubiquitin protein ligase 2	0.733183	2.27207	6.53851	0.0147998	0.0400317	Up
									Avpi1	arginine vasopressin-induced 1	0.829451	5.02533	43.2845	1.04726e-07	1.12907e-06	Up		Diaph1	diaphanous related formin 1	0.732747	7.80172	98.2197	5.98695e-12	2.27019e-10	Up
									Coro1b	coronin, actin binding protein 1B	0.828564	3.25252	14.6582	0.000482283	0.00190968	Up		Gm16124	predicted gene 16124	0.73168	4.4809	20.7891	8.36187e-05	0.000478292	Up
									Gbp2	guanylate binding protein 2	0.82844	5.20661	39.5086	3.30577e-07	3.15097e-06	Up		Ece1	endothelin converting enzyme 1	0.73075	4.74299	35.8591	6.56118e-07	6.89066e-06	Up
									Rpl37a	ribosomal protein L37a	0.828081	12.1095	421.118	8.74943e-22	3.32806e-19	Up		Por	cytochrome p450 oxidoreductase	0.730552	6.62312	81.0017	7.60971e-11	2.1825e-09	Up
									Mink1	misshapen-like kinase 1 (zebrafish)	0.825449	5.32403	56.7237	5.68784e-09	8.62172e-08	Up		Arf2	ADP-ribosylation factor 2	0.729065	3.831	18.7204	0.000110588	0.000611298	Up
									Prkg1	protein kinase, cGMP-dependent, type I	0.824323	5.0823	43.5292	9.88813e-08	1.07463e-06	Up		Ro60	Ro60, Y RNA binding protein	0.728085	4.70723	28.9145	4.40109e-06	3.7127e-05	Up
									Scamp1	secretory carrier membrane protein 1	0.824102	4.19719	23.9753	1.95008e-05	0.000115393	Up		Cenpv	centromere protein V	0.727558	5.23233	43.6117	9.69891e-08	1.24138e-06	Up
									Gm10848	predicted gene 10848	0.822927	3.38812	16.2121	0.000270402	0.00114921	Up		Mvp	major vault protein	0.726895	4.90172	39.0399	2.92202e-07	3.3617e-06	Up
									Ece1	endothelin converting enzyme 1	0.822589	4.74299	40.8074	1.89253e-07	1.91966e-06	Up		1500009L16Rik	RIKEN cDNA 1500009L16 gene	0.7247	4.19719	17.4281	0.000214152	0.00109019	Up
									H2-Q6	histocompatibility 2, Q region locus 6	0.822544	6.82967	47.3649	5.07722e-06	3.50737e-05	Up		Tmem37	transmembrane protein 37	0.724095	3.80854	16.4495	0.000247956	0.00123441	Up
									Susd6	sushi domain containing 6	0.822029	5.01129	33.8062	2.60028e-06	1.94653e-05	Up		Arl6	ADP-ribosylation factor-like 6	0.72376	3.21082	12.8365	0.000976166	0.0040346	Up
									Slc27a1	solute carrier family 27 (fatty acid transporter), member 1	0.821611	3.73691	17.2833	0.000183521	0.000819465	Up		Kcnk5	potassium channel, subfamily K, member 5	0.722892	4.41092	26.0081	1.04086e-05	7.89858e-05	Up
									Cd200r1	CD200 receptor 1	0.820978	3.74016	17.1483	0.000192617	0.000852868	Up		Ctsl	cathepsin L	0.721805	5.77013	44.7953	1.08954e-07	1.37145e-06	Up
									Dmd	dystrophin, muscular dystrophy	0.820905	2.53872	7.58963	0.00905978	0.0239313	Up		Gm26881	predicted gene, 26881	0.720371	2.57748	6.12382	0.0180552	0.0474968	Up
									Tbc1d10a	TBC1 domain family, member 10a	0.818902	3.3257	13.8052	0.000668406	0.00253059	Up		Rusc1	RUN and SH3 domain containing 1	0.719517	4.31462	24.6644	1.57229e-05	0.000112576	Up
									Slc9a1	solute carrier family 9 (sodium/hydrogen exchanger), member 1	0.818661	4.1531	23.1444	2.53721e-05	0.000145195	Up		Plpp5	phospholipid phosphatase 5	0.718576	4.51365	25.5717	1.18881e-05	8.82858e-05	Up
									Amn1	antagonist of mitotic exit network 1	0.818312	4.62336	33.7358	1.14961e-06	9.56466e-06	Up		Impact	impact, RWD domain protein	0.716752	5.60765	41.4129	2.20197e-07	2.6047e-06	Up
									Lcp2	lymphocyte cytosolic protein 2	0.818072	5.85072	67.9819	6.77883e-10	1.32207e-08	Up		Armcx5	armadillo repeat containing, X-linked 5	0.71567	4.44944	25.8004	1.10869e-05	8.33022e-05	Up
									Khk	ketohexokinase	0.817892	6.24688	57.5354	4.41485e-08	5.20209e-07	Up		Snhg14	small nucleolar RNA host gene 14	0.715292	2.65915	7.5818	0.00909236	0.0268296	Up
									Sgf29	SAGA complex associated factor 29	0.817681	5.50857	56.1284	6.41087e-09	9.56289e-08	Up		Efcab14	EF-hand calcium binding domain 14	0.713551	6.39061	69.1528	5.50751e-10	1.26725e-08	Up
									Slc37a1	solute carrier family 37 (glycerol-3-phosphate transporter), member 1	0.817184	4.10741	22.3511	3.27426e-05	0.000181403	Up		Serpinb9	serine (or cysteine) peptidase inhibitor, clade B, member 9	0.713521	3.92169	19.6605	8.00274e-05	0.000462313	Up
									Efcab14	EF-hand calcium binding domain 14	0.816888	6.39061	86.4382	3.28073e-11	9.03464e-10	Up		Castor2	cytosolic arginine sensor for mTORC1 subunit 2	0.712258	3.60946	15.2671	0.000383521	0.00179478	Up
									Zbtb4	zinc finger and BTB domain containing 4	0.816654	4.0666	17.7399	0.000172196	0.000774562	Up		mt-Nd6	NADH dehydrogenase subunit 6	0.712178	5.6386	39.1669	3.76364e-07	4.21833e-06	Up
									Foxd2os	forkhead box D2, opposite strand	0.815522	4.49135	30.1225	3.11416e-06	2.27798e-05	Up		St7	suppression of tumorigenicity 7	0.711889	4.93885	40.5323	2.02352e-07	2.41237e-06	Up
									Fcho2	FCH domain only 2	0.815347	6.39956	89.988	1.93241e-11	5.66777e-10	Up		Gsdme	gasdermin E	0.711572	5.22155	39.8676	2.38112e-07	2.78951e-06	Up
									Igip	IgA inducing protein	0.81425	3.0403	7.90721	0.00940329	0.024694	Up		Tmod3	tropomodulin 3	0.71086	6.77656	77.6851	1.29654e-10	3.53053e-09	Up
									Pim3	proviral integration site 3	0.813402	5.24119	47.1474	4.31787e-08	5.09274e-07	Up		Maged2	MAGE family member D2	0.70986	4.51071	25.2291	1.32048e-05	9.64762e-05	Up
									Arhgap5	Rho GTPase activating protein 5	0.813393	5.27725	48.825	2.97728e-08	3.69413e-07	Up		Tgoln1	trans-golgi network protein	0.709496	6.59796	70.0582	4.69787e-10	1.09966e-08	Up
									Zbtb16	zinc finger and BTB domain containing 16	0.812375	3.13372	11.5369	0.00164599	0.00552843	Up		Ier3	immediate early response 3	0.709414	8.70718	52.8258	2.60066e-06	2.34136e-05	Up
									Rab43	RAB43, member RAS oncogene family	0.812034	5.0622	39.4486	2.64035e-07	2.57932e-06	Up		Trpm4	transient receptor potential cation channel, subfamily M, member 4	0.709359	3.40723	11.3285	0.00179274	0.00678523	Up
									Pcdh7	protocadherin 7	0.811842	5.16655	37.361	6.67009e-07	5.90461e-06	Up		Gm11131	predicted gene 11131	0.708018	2.80979	9.3284	0.00417176	0.0138701	Up
									Zbtb20	zinc finger and BTB domain containing 20	0.811742	8.04137	143.49	2.7688e-14	1.79265e-12	Up		Uvssa	UV stimulated scaffold protein A	0.706578	4.9348	39.161	2.83538e-07	3.2682e-06	Up
									Samsn1	SAM domain, SH3 domain and nuclear localization signals, 1	0.811491	7.62286	86.3748	1.33345e-09	2.38338e-08	Up		Sox13	SRY (sex determining region Y)-box 13	0.706473	2.69771	7.67856	0.00869833	0.0259119	Up
									Cic	capicua transcriptional repressor	0.810766	5.85877	68.5488	6.12847e-10	1.21294e-08	Up		Snrpc	U1 small nuclear ribonucleoprotein C	0.706256	7.94449	95.3163	8.97468e-12	3.24154e-10	Up
									Rpl36a	ribosomal protein L36A	0.810135	11.2387	295.176	3.36514e-19	7.58528e-17	Up		Slx1b	SLX1 structure-specific endonuclease subunit homolog B (S. cerevisiae)	0.706006	3.59525	15.0284	0.000419403	0.00193664	Up
									Rpl37	ribosomal protein L37	0.809121	12.1668	369.883	7.85982e-21	2.39174e-18	Up		Lrrc8a	leucine rich repeat containing 8A VRAC subunit A	0.705713	4.20431	16.7503	0.000238024	0.00119178	Up
									Gm6225	predicted gene 6225	0.809079	3.61998	19.0969	9.70806e-05	0.000466508	Up		Txnip	thioredoxin interacting protein	0.704801	8.49384	69.5461	2.03752e-08	3.10397e-07	Up
									Hdac11	histone deacetylase 11	0.80865	3.69487	16.8168	0.000217028	0.000948191	Up		Isg20	interferon-stimulated protein	0.704485	5.42797	38.8943	3.81132e-07	4.26e-06	Up
									Nfe2l2	nuclear factor, erythroid derived 2, like 2	0.808597	6.40431	83.4441	5.18961e-11	1.37322e-09	Up		Chic1	cysteine-rich hydrophobic domain 1	0.704343	3.0327	9.98415	0.00314633	0.010964	Up
									Gabbr1	gamma-aminobutyric acid type B receptor subunit 1	0.807909	4.96009	40.0153	2.29631e-07	2.28542e-06	Up		Slc35f2	solute carrier family 35, member F2	0.703906	3.04326	9.8281	0.00336319	0.0115968	Up
									Rab11fip1	RAB11 family interacting protein 1 (class I)	0.807446	3.96162	20.9181	5.2401e-05	0.000274806	Up		Ahcyl2	S-adenosylhomocysteine hydrolase-like 2	0.703583	4.21844	19.0033	0.000100665	0.000562161	Up
									2900041M22Rik	RIKEN cDNA 2900041M22 gene	0.807367	3.24147	9.84604	0.00348219	0.0106016	Up		Adcy9	adenylate cyclase 9	0.702747	4.25525	22.3375	3.28861e-05	0.000213602	Up
									Nav1	neuron navigator 1	0.807353	5.02927	38.5526	3.68019e-07	3.46713e-06	Up		P3h3	prolyl 3-hydroxylase 3	0.702688	4.53192	26.938	7.86684e-06	6.16582e-05	Up
									Rfxank	regulatory factor X-associated ankyrin-containing protein	0.807278	3.51892	16.2898	0.000262833	0.00112056	Up		Cav2	caveolin 2	0.701534	2.46008	6.43702	0.0155332	0.0417098	Up
									Trip6	thyroid hormone receptor interactor 6	0.807114	4.73995	33.6684	1.1706e-06	9.6995e-06	Up		Tecpr1	tectonin beta-propeller repeat containing 1	0.701485	4.92798	37.9367	3.85258e-07	4.29428e-06	Up
									Gaa	glucosidase, alpha, acid	0.805691	5.53326	60.2355	2.85173e-09	4.70342e-08	Up		Pdp1	pyruvate dehydrogenase phosphatase catalytic subunit 1	0.701407	2.74881	8.55922	0.00584881	0.0185395	Up
									Rps27rt	ribosomal protein S27, retrogene	0.805675	5.2424	55.0167	8.03314e-09	1.16682e-07	Up		B4galnt4	beta-1,4-N-acetyl-galactosaminyl transferase 4	0.701109	2.54628	6.93256	0.0122864	0.0344348	Up
									4833418N02Rik	RIKEN cDNA 4833418N02 gene	0.805589	3.68071	15.3617	0.000370212	0.00151827	Up		Galc	galactosylceramidase	0.700007	4.21589	16.9421	0.000207437	0.00106	Up
									Akap7	A kinase anchor protein 7	0.805345	4.94669	36.1755	6.04398e-07	5.42532e-06	Up		Pef1	penta-EF hand domain containing 1	0.699985	4.5562	28.5086	4.95111e-06	4.10245e-05	Up
									Snhg8	small nucleolar RNA host gene 8	0.805092	7.92534	139.557	4.17047e-14	2.5768e-12	Up		Arf6	ADP-ribosylation factor 6	0.699647	6.12024	60.1524	2.89787e-09	5.65271e-08	Up
									Tsc22d1	TSC22 domain family, member 1	0.803112	8.25983	108.159	5.5401e-12	1.84751e-10	Up		Zfp938	zinc finger protein 938	0.69929	2.81493	8.77289	0.00532059	0.0171599	Up
									Abca1	ATP-binding cassette, sub-family A member 1	0.802859	3.94999	23.2509	2.45247e-05	0.000141063	Up		Gabarapl1	GABA type A receptor associated protein like 1	0.698717	7.41145	89.8158	1.98198e-11	6.64554e-10	Up
									Mcl1	myeloid cell leukemia sequence 1	0.802716	9.29952	144.337	6.95326e-14	4.03024e-12	Up		Pign	phosphatidylinositol glycan anchor biosynthesis, class N	0.698272	4.5958	29.9485	3.27189e-06	2.85897e-05	Up
									Dnaja4	DnaJ heat shock protein family (Hsp40) member A4	0.802366	2.66443	8.26491	0.00667013	0.0183935	Up		Plekhb2	pleckstrin homology domain containing, family B (evectins) member 2	0.697719	4.44894	26.9509	7.83669e-06	6.14615e-05	Up
									Zc3h10	zinc finger CCCH type containing 10	0.800612	4.15261	25.7136	1.1384e-05	7.17962e-05	Up		Nipsnap2	nipsnap homolog 2	0.697374	5.62532	48.6834	3.07129e-08	4.4664e-07	Up
									Snap23	synaptosomal-associated protein 23	0.799019	5.43477	55.2362	7.68153e-09	1.1265e-07	Up		Hdgfl3	HDGF like 3	0.696263	5.65934	43.7242	9.4472e-08	1.21044e-06	Up
									Tcta	T cell leukemia translocation altered gene	0.798573	3.36114	11.4658	0.00176881	0.00589055	Up		2210408F21Rik	RIKEN cDNA 2210408F21 gene	0.695012	3.7427	16.4763	0.000245552	0.00122344	Up
									Trib2	tribbles pseudokinase 2	0.798334	3.1935	8.32384	0.00743055	0.0202113	Up		Anxa7	annexin A7	0.694468	5.86882	55.508	7.26844e-09	1.24783e-07	Up
									Plpp5	phospholipid phosphatase 5	0.796873	4.51365	27.3935	6.86985e-06	4.5849e-05	Up		Cd84	CD84 antigen	0.692464	6.0386	57.3181	5.05122e-09	9.10865e-08	Up
									Gm26881	predicted gene, 26881	0.795714	2.57748	6.98353	0.0119965	0.0304973	Up		Tmem63a	transmembrane protein 63a	0.689736	4.0956	20.7268	5.58506e-05	0.000337377	Up
									Lmbrd1	LMBR1 domain containing 1	0.795444	4.38292	29.8901	3.32675e-06	2.41895e-05	Up		Pim2	proviral integration site 2	0.689037	4.81797	23.5186	3.11103e-05	0.000203846	Up
									Rock2	Rho-associated coiled-coil containing protein kinase 2	0.79405	7.56209	128.334	1.41493e-13	7.6206e-12	Up		Nrarp	Notch-regulated ankyrin repeat protein	0.688991	2.58937	7.46656	0.00958678	0.0279632	Up
									Osgin1	oxidative stress induced growth inhibitor 1	0.793909	3.63856	13.4206	0.000776045	0.00287901	Up		Rilpl1	Rab interacting lysosomal protein-like 1	0.688832	3.01273	8.62283	0.00568592	0.0181033	Up
									Arhgap28	Rho GTPase activating protein 28	0.793798	3.8534	19.3254	8.97451e-05	0.000437476	Up		Trim6	tripartite motif-containing 6	0.687407	3.2603	10.3843	0.00265557	0.00948185	Up
									Rab11fip5	RAB11 family interacting protein 5 (class I)	0.793675	4.00426	14.9901	0.000562163	0.00218058	Up		Mospd2	motile sperm domain containing 2	0.686941	3.50045	13.318	0.000807771	0.00341838	Up
									Parp4	poly (ADP-ribose) polymerase family, member 4	0.793473	4.99041	44.2809	8.29852e-08	9.18269e-07	Up		Rnf141	ring finger protein 141	0.686696	3.81022	13.7261	0.000689176	0.00297154	Up
									Abhd5	abhydrolase domain containing 5	0.793162	3.02899	12.0183	0.00135367	0.00466105	Up		Leng9	leukocyte receptor cluster (LRC) member 9	0.686647	3.64928	11.0403	0.00201902	0.00752697	Up
									1810009A15Rik	RIKEN cDNA 1810009A15 gene	0.792078	2.81983	8.66008	0.00559279	0.0158499	Up		Rfk	riboflavin kinase	0.686584	5.16766	40.4934	2.04281e-07	2.43298e-06	Up
									Mospd2	motile sperm domain containing 2	0.791878	3.50045	15.6308	0.000334965	0.00139029	Up		E130311K13Rik	RIKEN cDNA E130311K13 gene	0.685833	3.54114	13.0083	0.000912164	0.00380365	Up
									Olfr920	olfactory receptor family 8 subfamily B member 53	0.79166	2.38342	5.96263	0.0195226	0.045901	Up		Cers4	ceramide synthase 4	0.685608	6.11952	53.3284	1.13766e-08	1.84881e-07	Up
									Fam71e1	golgi associated RAB2 interactor 5A	0.789739	2.40802	6.8015	0.0130672	0.0328081	Up		Iqcn	IQ motif containing N	0.685338	2.57214	6.83615	0.0128557	0.0357096	Up
									Gnal	guanine nucleotide binding protein, alpha stimulating, olfactory type	0.789439	2.45952	6.51567	0.0149615	0.0368423	Up		Otud1	OTU domain containing 1	0.685304	3.95312	18.4508	0.000121475	0.000665731	Up
									8430419K02Rik	RIKEN cDNA 8430419K02 gene	0.789308	4.19493	20.5202	5.98481e-05	0.000308152	Up		Spa17	sperm autoantigenic protein 17	0.684943	2.77796	7.65954	0.00877434	0.0261192	Up
									Sdsl	serine dehydratase-like	0.788526	6.5328	71.1111	6.71165e-10	1.3113e-08	Up		Gm16140	predicted gene 16141	0.684169	4.28495	21.6647	4.09492e-05	0.000257722	Up
									Galnt6	polypeptide N-acetylgalactosaminyltransferase 6	0.788323	5.84005	43.1017	7.51222e-07	6.55005e-06	Up		Plp1	proteolipid protein (myelin) 1	0.683994	2.55586	7.12073	0.011252	0.0320822	Up
									Klhl21	kelch-like 21	0.788249	3.9187	21.4699	4.36567e-05	0.000233475	Up		Tmem154	transmembrane protein 154	0.683362	3.06889	9.41426	0.00401927	0.0134329	Up
									Slc2a1	solute carrier family 2 (facilitated glucose transporter), member 1	0.787309	3.28935	12.5937	0.00107485	0.00381097	Up		Khdc4	KH domain containing 4, pre-mRNA splicing factor	0.682951	6.91276	72.8672	2.89325e-10	7.15786e-09	Up
									Pip5k1b	phosphatidylinositol-4-phosphate 5-kinase, type 1 beta	0.786935	3.94564	20.7605	5.52259e-05	0.000287761	Up		Dok1	docking protein 1	0.682543	5.07343	29.5552	3.95356e-06	3.3937e-05	Up
									Pear1	platelet endothelial aggregation receptor 1	0.786114	5.58187	54.4825	8.96171e-09	1.28483e-07	Up		Ankrd24	ankyrin repeat domain 24	0.682179	3.81153	10.3339	0.00362186	0.0123454	Up
									Dram2	DNA-damage regulated autophagy modulator 2	0.784138	3.6536	14.1345	0.000599444	0.00230462	Up		Acad10	acyl-Coenzyme A dehydrogenase family, member 10	0.681852	2.62806	7.06256	0.0115614	0.0327801	Up
									2700046G09Rik	Sgms1 opposite strand transcript 1	0.783341	3.02554	9.33562	0.00415871	0.0123403	Up		Fbxo9	f-box protein 9	0.680716	6.45111	57.9571	4.44992e-09	8.13298e-08	Up
									Elmod3	ELMO/CED-12 domain containing 3	0.783162	3.27064	11.9273	0.00140436	0.00481518	Up		Tmem159	lipid droplet assembly factor 1	0.678894	4.14461	19.752	7.75735e-05	0.000449203	Up
									Cadps2	Ca2+-dependent activator protein for secretion 2	0.782951	3.93143	17.0896	0.000196715	0.000869115	Up		Tuft1	tuftelin 1	0.678717	2.66124	6.21635	0.017267	0.0457396	Up
									1700123M08Rik	RIKEN cDNA 1700123M08 gene	0.780687	2.43318	6.06389	0.0185864	0.0440057	Up		AC241534.1	None	0.678678	3.21655	8.40348	0.00654648	0.0203806	Up
									Isg20	interferon-stimulated protein	0.780649	5.42797	39.5572	3.24875e-07	3.09905e-06	Up		Pttg1	pituitary tumor-transforming gene 1	0.677941	5.04286	37.5798	4.21685e-07	4.6619e-06	Up
									Zbtb37	zinc finger and BTB domain containing 37	0.779921	4.05278	18.7306	0.000110196	0.000524769	Up		Fmnl2	formin-like 2	0.677765	4.70391	28.457	5.02603e-06	4.15603e-05	Up
									Stk39	serine/threonine kinase 39	0.779549	2.78638	8.32174	0.00650241	0.0180126	Up		Ccnc	cyclin C	0.676268	4.26796	15.7755	0.000345083	0.00163756	Up
									Stxbp4	syntaxin binding protein 4	0.779543	5.7916	32.3574	1.80534e-05	0.000108143	Up		Lpp	LIM domain containing preferred translocation partner in lipoma	0.676224	5.33787	35.9419	6.42151e-07	6.77319e-06	Up
									Tmem248	transmembrane protein 248	0.779396	5.65608	52.7821	1.2751e-08	1.74977e-07	Up		Sp140	Sp140 nuclear body protein	0.675953	5.65159	48.6853	3.06998e-08	4.4664e-07	Up
									Ccnj	cyclin J	0.779136	2.67406	9.72326	0.0035178	0.0106886	Up		Ets2	E26 avian leukemia oncogene 2, 3' domain	0.675755	3.82931	15.5338	0.000347241	0.00164652	Up
									Camk1	calcium/calmodulin-dependent protein kinase I	0.778865	5.68104	50.3075	2.15692e-08	2.78115e-07	Up		Ski	ski sarcoma viral oncogene homolog (avian)	0.675236	4.87285	29.3876	3.84041e-06	3.30824e-05	Up
									Fyb	FYN binding protein 1	0.778331	6.83014	52.8018	6.32657e-07	5.65397e-06	Up		Hpgds	hematopoietic prostaglandin D synthase	0.67484	4.04561	14.9485	0.000452093	0.0020641	Up
									2900052L18Rik	RIKEN cDNA 2900052L18 gene	0.777619	4.84969	26.4587	1.1503e-05	7.24275e-05	Up		Slc44a1	solute carrier family 44, member 1	0.67358	2.93511	8.34838	0.00642536	0.0200486	Up
									Acy3	aminoacylase 3	0.776696	2.69251	7.94204	0.00771531	0.0208274	Up		Pea15a	proliferation and apoptosis adaptor protein 15A	0.673269	2.77253	8.24747	0.00672255	0.0208297	Up
									Ccser2	coiled-coil serine rich 2	0.775512	4.66687	34.0173	1.06617e-06	8.92534e-06	Up		Dsel	dermatan sulfate epimerase-like	0.672855	3.13443	9.59168	0.00372265	0.0126436	Up
									Fam160a2	FHF complex subunit HOOK interacting protein 1B	0.775429	3.13721	9.99744	0.00312858	0.0096481	Up		Dusp23	dual specificity phosphatase 23	0.671558	4.96132	35.1573	7.88227e-07	8.13076e-06	Up
									Cacnb2	calcium channel, voltage-dependent, beta 2 subunit	0.775423	4.59108	33.2359	1.31528e-06	1.07519e-05	Up		Pard3b	par-3 family cell polarity regulator beta	0.671537	5.11256	37.099	4.7662e-07	5.20773e-06	Up
									Ctnnd1	catenin delta 1	0.774558	4.89765	39.5411	2.58069e-07	2.5312e-06	Up		Abcc5	ATP-binding cassette, sub-family C member 5	0.670861	4.27235	22.5631	3.05738e-05	0.000200725	Up
									N4bp2	NEDD4 binding protein 2	0.774258	6.43907	70.8622	4.70007e-10	9.56677e-09	Up		Tom1l2	target of myb1-like 2 (chicken)	0.670476	3.1367	10.9497	0.00209631	0.00775572	Up
									AC241534.1	None	0.773889	3.21655	9.03807	0.00497019	0.0142985	Up		Arhgap6	Rho GTPase activating protein 6	0.670343	6.20699	51.6221	1.6283e-08	2.53125e-07	Up
									Spryd7	SPRY domain containing 7	0.773754	4.18079	23.1856	2.50408e-05	0.00014361	Up		Wdr90	WD repeat domain 90	0.670141	3.30512	10.3009	0.00275064	0.00975265	Up
									Atp6v0a1	ATPase, H+ transporting, lysosomal V0 subunit A1	0.773474	3.49662	12.4293	0.00114767	0.00403158	Up		Zfp950	zinc finger protein 950	0.669773	5.85491	53.9189	1.00653e-08	1.6646e-07	Up
									Nsf	N-ethylmaleimide sensitive fusion protein	0.7727	5.08927	36.421	6.06098e-07	5.43657e-06	Up		Klhl12	kelch-like 12	0.669387	4.39521	22.4277	3.19401e-05	0.000208458	Up
									Ccdc114	outer dynein arm docking complex subunit 1	0.772263	3.36483	13.038	0.000901561	0.00326893	Up		Gm4707	ATP synthase, H+ transporting mitochondrial F1 complex, beta subunit pseudogene	0.669293	3.21169	9.81079	0.00338822	0.0116666	Up
									Dusp5	dual specificity phosphatase 5	0.772085	6.7374	65.0843	9.158e-09	1.30341e-07	Up		Stxbp5	syntaxin binding protein 5 (tomosyn)	0.669041	5.96803	56.4407	6.02022e-09	1.05436e-07	Up
									Plod2	procollagen lysine, 2-oxoglutarate 5-dioxygenase 2	0.770959	3.36637	11.973	0.00137861	0.00473623	Up		2810468N07Rik	cytoplasmic endogenous regulator of oxidative phosphorylation 1	0.668824	2.62526	6.4016	0.0157984	0.0423098	Up
									Gas6	growth arrest specific 6	0.767959	3.02501	9.62756	0.00366557	0.0110631	Up		Wls	wntless WNT ligand secretion mediator	0.66771	6.31805	52.9982	1.23697e-08	1.98371e-07	Up
									Zc2hc1a	zinc finger, C2HC-type containing 1A	0.766545	3.6768	14.4751	0.000517	0.0020241	Up		Acad12	acyl-Coenzyme A dehydrogenase family, member 12	0.666653	2.98515	8.668	0.00557322	0.0178238	Up
									Zswim4	zinc finger SWIM-type containing 4	0.766475	3.25248	12.5133	0.00110982	0.00391329	Up		Casp4	caspase 4, apoptosis-related cysteine peptidase	0.665956	5.38367	36.9684	4.92801e-07	5.35569e-06	Up
									Gna11	guanine nucleotide binding protein, alpha 11	0.766461	4.00153	16.2998	0.000261869	0.00111723	Up		Micu3	mitochondrial calcium uptake family, member 3	0.665904	3.86294	14.4345	0.000525053	0.00234702	Up
									Kremen1	kringle containing transmembrane protein 1	0.766186	2.59539	6.0648	0.0185782	0.0439949	Up		Frmd4b	FERM domain containing 4B	0.665575	3.98276	14.2587	0.000563082	0.00249775	Up
									Tcp11l2	t-complex 11 (mouse) like 2	0.765944	4.80389	30.8416	2.54261e-06	1.90805e-05	Up		Cemip2	cell migration inducing hyaluronidase 2	0.665103	3.23912	9.79142	0.00341645	0.0117486	Up
									Fam214b	atos homolog B	0.765863	2.32353	6.25244	0.0169697	0.040789	Up		Abhd5	abhydrolase domain containing 5	0.664776	3.02899	9.55796	0.00377718	0.0127736	Up
									Nceh1	neutral cholesterol ester hydrolase 1	0.76581	6.83726	23.0598	0.0011024	0.00389279	Up		Fbxo6	F-box protein 6	0.664668	4.65889	25.6585	1.15769e-05	8.65035e-05	Up
									Creb3l2	cAMP responsive element binding protein 3-like 2	0.764989	4.39911	26.2272	9.74029e-06	6.24323e-05	Up		Rab11fip1	RAB11 family interacting protein 1 (class I)	0.664199	3.96162	16.3091	0.000260978	0.00128974	Up
									Rai14	retinoic acid induced 14	0.763408	4.2466	23.039	2.62405e-05	0.000149182	Up		Tceal8	transcription elongation factor A (SII)-like 8	0.663708	5.16032	33.1911	1.33133e-06	1.2902e-05	Up
									Clec2d	C-type lectin domain family 2, member d	0.762883	6.0054	71.2739	3.80286e-10	7.95334e-09	Up		Cic	capicua transcriptional repressor	0.662979	5.85877	50.4576	2.08833e-08	3.16946e-07	Up
									Naip5	NLR family, apoptosis inhibitory protein 5	0.762699	4.13266	22.2683	3.36321e-05	0.000185655	Up		Arrdc4	arrestin domain containing 4	0.661598	4.6018	22.0281	3.63632e-05	0.000232832	Up
									Zfp467	zinc finger protein 467	0.76117	5.61632	31.8435	1.1147e-05	7.04474e-05	Up		Rgs18	regulator of G-protein signaling 18	0.66107	7.4222	72.8253	2.91401e-10	7.19459e-09	Up
									Ccdc62	coiled-coil domain containing 62	0.760679	2.3588	6.68271	0.0138211	0.0343603	Up		Naip5	NLR family, apoptosis inhibitory protein 5	0.660467	4.13266	19.5525	8.30317e-05	0.000475382	Up
									Unc13d	unc-13 homolog D	0.75971	5.73687	58.2061	4.2364e-09	6.64504e-08	Up		Celsr1	cadherin, EGF LAG seven-pass G-type receptor 1	0.660198	3.33655	9.47602	0.00391511	0.0131316	Up
									Thap3	THAP domain containing, apoptosis associated protein 3	0.758065	5.67371	54.9777	8.09743e-09	1.17196e-07	Up		Sgms1	sphingomyelin synthase 1	0.659896	6.31309	56.3954	6.07533e-09	1.06248e-07	Up
									Lpp	LIM domain containing preferred translocation partner in lipoma	0.757694	5.33787	39.2338	2.78464e-07	2.7094e-06	Up		Cpeb4	cytoplasmic polyadenylation element binding protein 4	0.65814	3.30325	11.5578	0.00163195	0.00623284	Up
									Plxna4os1	plexin A4, opposite strand 1	0.756483	4.77083	30.5044	2.79539e-06	2.07094e-05	Up		Prkar2b	protein kinase, cAMP dependent regulatory, type II beta	0.658136	5.98631	48.8939	2.93266e-08	4.27502e-07	Up
									Fbxo9	f-box protein 9	0.75508	6.45111	67.9739	6.7885e-10	1.32207e-08	Up		Prkce	protein kinase C, epsilon	0.657574	5.33377	35.2092	7.7755e-07	8.04107e-06	Up
									Cdkn2c	cyclin dependent kinase inhibitor 2C	0.754903	3.84652	16.2195	0.000269678	0.00114653	Up		Slc16a9	solute carrier family 16 (monocarboxylic acid transporters), member 9	0.65677	3.15034	8.57917	0.00579719	0.0184094	Up
									Cyp2j6	cytochrome P450, family 2, subfamily j, polypeptide 6	0.753674	4.27231	22.3317	3.29488e-05	0.000182379	Up		Inppl1	inositol polyphosphate phosphatase-like 1	0.656652	2.83816	7.97634	0.00759638	0.0231135	Up
									Ptger3	prostaglandin E receptor 3 (subtype EP3)	0.75307	4.11274	17.7089	0.000157712	0.000715646	Up		Smpdl3a	sphingomyelin phosphodiesterase, acid-like 3A	0.6565	6.46151	58.8915	3.70282e-09	6.86009e-08	Up
									Spry1	sprouty RTK signaling antagonist 1	0.752832	5.23169	41.9084	1.45141e-07	1.51385e-06	Up		Adgra3	adhesion G protein-coupled receptor A3	0.656079	4.03308	16.9538	0.000206567	0.00105664	Up
									Vamp2	vesicle-associated membrane protein 2	0.752817	5.17148	38.426	3.4062e-07	3.23908e-06	Up		Acox1	acyl-Coenzyme A oxidase 1, palmitoyl	0.655001	5.42952	28.1055	1.17823e-05	8.7715e-05	Up
									Cdk11b	cyclin dependent kinase 11B	0.751538	7.93138	102.627	3.29205e-12	1.17204e-10	Up		Hspa2	heat shock protein 2	0.654777	3.29584	9.91098	0.0032461	0.0112408	Up
									Tbc1d9	TBC1 domain family, member 9	0.750542	2.9692	8.52244	0.00594524	0.0167164	Up		Dstn	destrin	0.654507	5.97096	47.4327	4.05118e-08	5.73071e-07	Up
									Smim24	small integral membrane protein 24	0.750352	5.09605	44.9939	7.03832e-08	7.91048e-07	Up		Bag3	BCL2-associated athanogene 3	0.654242	3.32515	9.09826	0.00474487	0.0155377	Up
									Dock1	dedicator of cytokinesis 1	0.750129	4.38505	21.4933	4.33211e-05	0.000232395	Up		Cmas	cytidine monophospho-N-acetylneuraminic acid synthetase	0.654066	6.81828	64.584	1.25558e-09	2.66784e-08	Up
									Tmbim1	transmembrane BAX inhibitor motif containing 1	0.749244	5.23218	36.1586	6.07055e-07	5.44115e-06	Up		Rbm19	RNA binding motif protein 19	0.653424	4.56399	21.5901	4.19652e-05	0.000262417	Up
									Khdc4	KH domain containing 4, pre-mRNA splicing factor	0.749039	6.91276	84.5977	4.34322e-11	1.16188e-09	Up		Csf1	colony stimulating factor 1 (macrophage)	0.651968	2.76394	6.67308	0.0138842	0.0380027	Up
									Ptpn3	protein tyrosine phosphatase, non-receptor type 3	0.748907	2.36944	5.79128	0.0212252	0.0492853	Up		Vipr2	vasoactive intestinal peptide receptor 2	0.651668	3.53605	11.2075	0.00188424	0.00708744	Up
									Ski	ski sarcoma viral oncogene homolog (avian)	0.74885	4.87285	30.2559	2.99864e-06	2.20009e-05	Up		Bod1	biorientation of chromosomes in cell division 1	0.651082	4.91893	27.9449	5.83816e-06	4.73432e-05	Up
									Tgoln1	trans-golgi network protein	0.748703	6.59796	74.329	2.25945e-10	5.07416e-09	Up		Trim39	tripartite motif-containing 39	0.650051	4.25985	17.9166	0.000146538	0.000785754	Up
									Stxbp5	syntaxin binding protein 5 (tomosyn)	0.748246	5.96803	64.6378	1.2432e-09	2.2385e-08	Up		Fnbp1l	formin binding protein 1-like	0.647653	6.17913	39.8244	6.5001e-07	6.83241e-06	Up
									Aqp11	aquaporin 11	0.747985	2.44709	6.70549	0.013673	0.0340203	Up		Odf3b	ciliary microtubule associated protein 1B	0.647633	4.05701	18.3156	0.000127358	0.000694533	Up
									Blvrb	biliverdin reductase B	0.747611	5.808	56.8661	5.52797e-09	8.4067e-08	Up		Foxj2	forkhead box J2	0.647342	3.5372	12.2516	0.0012323	0.0049002	Up
									Eva1b	eva-1 homolog B	0.747403	5.31948	35.3527	9.62518e-07	8.1416e-06	Up		H2-Q6	histocompatibility 2, Q region locus 6	0.64719	6.82967	31.8343	4.59617e-05	0.000284127	Up
									Spsb2	splA/ryanodine receptor domain and SOCS box containing 2	0.747304	3.67064	13.4546	0.000765841	0.00284462	Up		Clstn3	calsyntenin 3	0.647085	3.92379	9.5887	0.00496686	0.0161779	Up
									Rhob	ras homolog family member B	0.747205	7.9303	25.3321	0.0010353	0.00368687	Up		Bloc1s3	biogenesis of lysosomal organelles complex-1, subunit 3	0.647045	2.80432	6.13842	0.0179282	0.0472343	Up
									Rtn2	reticulon 2 (Z-band associated protein)	0.746568	2.96522	8.66676	0.00611704	0.0170968	Up		Ptprj	protein tyrosine phosphatase receptor type J	0.646826	4.27952	20.3831	6.26659e-05	0.000373907	Up
									Hint3	histidine triad nucleotide binding protein 3	0.746102	4.54306	26.6723	8.5183e-06	5.52985e-05	Up		Vcl	vinculin	0.646551	4.40886	22.3898	3.23347e-05	0.000210428	Up
									Lysmd2	LysM, putative peptidoglycan-binding, domain containing 2	0.745918	4.7213	29.8829	3.33351e-06	2.42097e-05	Up		Unc13d	unc-13 homolog D	0.646154	5.73687	46.6269	4.85329e-08	6.75134e-07	Up
									Fam71a	golgi associated RAB2 interactor family member 4	0.744077	2.52091	8.31215	0.0065304	0.0180614	Up		C1qtnf6	C1q and tumor necrosis factor related protein 6	0.646132	3.48141	11.5714	0.00162294	0.00620428	Up
									6330562C20Rik	RIKEN cDNA 6330562C20 gene	0.740178	4.0262	17.1335	0.00019364	0.000856775	Up		2010315B03Rik	RIKEN cDNA 2010315B03 gene	0.645637	3.3018	10.3778	0.00266285	0.00950189	Up
									Efnb1	ephrin B1	0.739368	3.26221	9.3022	0.00422521	0.0124798	Up		Arhgap1	Rho GTPase activating protein 1	0.645391	4.8399	27.4857	6.68458e-06	5.3424e-05	Up
									Wbp2	WW domain binding protein 2	0.738637	6.06787	45.0476	2.75963e-07	2.68722e-06	Up		Larp1b	La ribonucleoprotein 1B	0.643861	4.25984	17.1425	0.000193014	0.000994511	Up
									Lratd2	LRAT domain containing 1	0.738179	3.12572	8.15921	0.00708266	0.0193818	Up		Arhgap23	Rho GTPase activating protein 23	0.64126	4.61045	25.0103	1.41258e-05	0.00010265	Up
									Maged1	MAGE family member D1	0.737797	4.97455	34.956	8.31099e-07	7.11903e-06	Up		Zfp827	zinc finger protein 827	0.641075	3.12584	8.79677	0.00526482	0.0170163	Up
									Adcy9	adenylate cyclase 9	0.737251	4.25525	20.789	5.47043e-05	0.00028541	Up		Taf7	TATA-box binding protein associated factor 7	0.641036	6.78468	68.3738	6.32192e-10	1.43832e-08	Up
									Bola2	bolA family member 2	0.736728	7.45274	99.0929	5.30976e-12	1.77556e-10	Up		Acyp2	acylphosphatase 2, muscle type	0.640614	3.25617	9.89037	0.00327481	0.0113242	Up
									Syde2	synapse defective 1, Rho GTPase, homolog 2 (C. elegans)	0.736677	2.81067	6.94463	0.0122171	0.0309805	Up		Lonrf3	LON peptidase N-terminal domain and ring finger 3	0.639709	2.98585	7.04808	0.011664	0.0330057	Up
									Hsd17b10	hydroxysteroid (17-beta) dehydrogenase 10	0.736197	7.45024	78.4486	2.80377e-10	6.11604e-09	Up		4833408A19Rik	RIKEN cDNA 4833408A19 gene	0.639553	2.80356	6.22254	0.0172156	0.0456533	Up
									Cd84	CD84 antigen	0.734047	6.0386	57.7382	4.64696e-09	7.19628e-08	Up		Rab6b	RAB6B, member RAS oncogene family	0.639405	4.41947	18.0371	0.000146075	0.00078431	Up
									9130008F23Rik	RIKEN cDNA 9130008F23 gene	0.733806	2.85337	9.30021	0.00422317	0.0124772	Up		Pla2g12a	phospholipase A2, group XIIA	0.639171	4.87251	28.2115	5.39929e-06	4.42262e-05	Up
									D230025D16Rik	phagosome assembly factor 1	0.732156	3.76637	15.4121	0.000363328	0.00149457	Up		Wdtc1	WD and tetratricopeptide repeats 1	0.638033	4.32069	20.4439	6.13992e-05	0.000367068	Up
									Hoxa3	homeobox A3	0.7312	3.57337	12.8171	0.000983664	0.00352774	Up		Efnb1	ephrin B1	0.637489	3.26221	8.32565	0.00649839	0.0202505	Up
									Adam9	ADAM metallopeptidase domain 9	0.730183	2.71731	7.47229	0.00956154	0.0250286	Up		Zmat1	zinc finger, matrin type 1	0.637367	3.37362	10.7853	0.00224471	0.00820254	Up
									Gtdc1	glycosyltransferase-like domain containing 1	0.728857	3.05333	9.27862	0.004263	0.0125731	Up		Cdkn2d	cyclin dependent kinase inhibitor 2D	0.635609	6.01019	37.338	7.58492e-07	7.87072e-06	Up
									Ptgs1	prostaglandin-endoperoxide synthase 1	0.727933	5.50467	31.1076	7.26279e-06	4.81234e-05	Up		Cyb5d2	cytochrome b5 domain containing 2	0.634953	3.54466	10.4824	0.00254815	0.00916011	Up
									Smpdl3a	sphingomyelin phosphodiesterase, acid-like 3A	0.727878	6.46151	67.5364	7.34079e-10	1.41245e-08	Up		Ptgs1	prostaglandin-endoperoxide synthase 1	0.634902	5.50467	26.0495	2.52438e-05	0.000168921	Up
									Lrch2	leucine-rich repeats and calponin homology (CH) domain containing 2	0.726874	2.56913	6.07682	0.0184703	0.0437906	Up		Daam1	dishevelled associated activator of morphogenesis 1	0.63473	3.28582	9.63656	0.00365139	0.0124286	Up
									Pkia	protein kinase inhibitor, alpha	0.726063	2.55677	6.75305	0.0133692	0.0334078	Up		Asph	aspartate-beta-hydroxylase	0.634106	5.05144	29.836	3.37834e-06	2.93932e-05	Up
									Lefty1	left right determination factor 1	0.725393	2.78709	6.19614	0.0174911	0.0418521	Up		Pde3b	phosphodiesterase 3B, cGMP-inhibited	0.633729	3.36453	10.0697	0.00303377	0.0106233	Up
									Sorbs3	sorbin and SH3 domain containing 3	0.725038	3.32542	10.6351	0.00239008	0.00763172	Up		Ly6e	lymphocyte antigen 6 family member E	0.63345	9.12863	97.3042	6.79554e-12	2.54509e-10	Up
									Zfp354c	zinc finger protein 354C	0.724944	2.45318	6.71027	0.013642	0.0339712	Up		Map7d3	MAP7 domain containing 3	0.632082	3.78148	13.3308	0.000803732	0.00340279	Up
									Crebrf	CREB3 regulatory factor	0.723619	5.86539	46.8859	5.29893e-08	6.12522e-07	Up		Gm29361	None	0.631679	2.86225	6.65007	0.0140363	0.0383588	Up
									Ndrg2	N-myc downstream regulated gene 2	0.723059	3.79607	12.1785	0.00157748	0.00532624	Up		Uchl1	ubiquitin carboxy-terminal hydrolase L1	0.631499	3.34106	9.52488	0.0038315	0.0129045	Up
									Tmc6	transmembrane channel-like gene family 6	0.722857	4.01493	18.1597	0.000134511	0.000624909	Up		Ndel1	nudE neurodevelopment protein 1 like 1	0.629474	6.09273	46.2634	5.26855e-08	7.27084e-07	Up
									Rbbp9	retinoblastoma binding protein 9, serine hydrolase	0.722639	3.52347	12.324	0.00119705	0.00418932	Up		Gm36738	predicted gene, 36738	0.629072	4.84589	24.9494	1.43944e-05	0.000104291	Up
									Arhgap12	Rho GTPase activating protein 12	0.720142	3.93258	16.3899	0.000253397	0.00108566	Up		Leng8	leukocyte receptor cluster (LRC) member 8	0.628951	5.83707	36.9396	5.4999e-07	5.88322e-06	Up
									Smox	spermine oxidase	0.719969	3.69958	13.7857	0.000673478	0.00254741	Up		Ctso	cathepsin O	0.628509	5.27262	32.1225	1.78168e-06	1.68113e-05	Up
									Cenpv	centromere protein V	0.719902	5.23233	39.3942	2.67612e-07	2.61217e-06	Up		Maoa	monoamine oxidase A	0.628046	3.08548	7.38088	0.0099731	0.0289168	Up
									Dusp16	dual specificity phosphatase 16	0.719744	3.94329	14.93	0.000435217	0.00174718	Up		Myct1	myc target 1	0.627897	7.81502	71.4442	3.69262e-10	8.91796e-09	Up
									Bbs4	Bardet-Biedl syndrome 4	0.719384	3.15273	8.46696	0.00609396	0.0170459	Up		Tle6	transducin-like enhancer of split 6	0.62742	3.83161	12.0602	0.00133093	0.00523764	Up
									Rps28	ribosomal protein S28	0.719304	12.1108	295.871	3.23728e-19	7.43475e-17	Up		Nfe2l2	nuclear factor, erythroid derived 2, like 2	0.627115	6.40431	54.0709	9.75428e-09	1.61977e-07	Up
									Klf10	Kruppel-like transcription factor 10	0.718985	6.51985	60.8238	4.07048e-09	6.42619e-08	Up		Rnf139	ring finger protein 139	0.62698	4.7216	23.2478	2.45494e-05	0.000165182	Up
									March8	membrane associated ring-CH-type finger 8	0.718951	3.49619	12.514	0.00110951	0.00391329	Up		Hilpda	hypoxia inducible lipid droplet associated	0.625878	5.22932	27.658	7.94059e-06	6.21163e-05	Up
									Zfp36	zinc finger protein 36	0.718791	9.54849	24.4245	0.00177758	0.00591572	Up		Naa35	N(alpha)-acetyltransferase 35, NatC auxiliary subunit	0.62553	5.8043	26.4205	3.74078e-05	0.000238642	Up
									Fkbp9	FK506 binding protein 9	0.717956	4.279	20.2756	6.49741e-05	0.000330767	Up		Nudt18	nudix hydrolase 18	0.624564	4.15385	15.869	0.000306729	0.0014792	Up
									Abhd6	abhydrolase domain containing 6	0.717696	2.98925	8.66767	0.00557402	0.0158151	Up		Ctsf	cathepsin F	0.624083	4.90966	20.943	6.84414e-05	0.000402838	Up
									Arhgap6	Rho GTPase activating protein 6	0.716948	6.20699	59.8984	3.04372e-09	4.97291e-08	Up		Hint3	histidine triad nucleotide binding protein 3	0.623201	4.54306	22.434	3.18751e-05	0.000208146	Up
									Mitf	melanogenesis associated transcription factor	0.716243	2.97067	7.96189	0.00764624	0.0206639	Up		Fam160a2	FHF complex subunit HOOK interacting protein 1B	0.622939	3.13721	8.70522	0.00548214	0.0175787	Up
									Rab20	RAB20, member RAS oncogene family	0.716221	2.94081	8.67731	0.00555027	0.0157551	Up		Abca1	ATP-binding cassette, sub-family A member 1	0.622775	3.94999	14.5046	0.000511224	0.00229702	Up
									Cers4	ceramide synthase 4	0.715401	6.11952	51.888	1.5391e-08	2.07923e-07	Up		Prkag2	protein kinase, AMP-activated, gamma 2 non-catalytic subunit	0.620994	5.14716	16.331	0.000858883	0.00360494	Up
									Rab29	RAB29, member RAS oncogene family	0.714582	3.43279	12.0706	0.00132536	0.00457837	Up		Ago4	argonaute RISC catalytic subunit 4	0.620916	3.55226	8.81599	0.00536262	0.0172499	Up
									Arl6	ADP-ribosylation factor-like 6	0.714059	3.21082	10.2424	0.00281954	0.00879759	Up		Gnptg	N-acetylglucosamine-1-phosphotransferase, gamma subunit	0.620396	4.34485	19.5274	8.37481e-05	0.000478808	Up
									Synj1	synaptojanin 1	0.713515	4.55293	25.378	1.26147e-05	7.89035e-05	Up		Furin	furin, paired basic amino acid cleaving enzyme	0.620166	4.94145	24.6468	1.58091e-05	0.00011306	Up
									Slc31a1	solute carrier family 31, member 1	0.713514	3.68817	13.8298	0.000662093	0.00251216	Up		Dnajb9	DnaJ heat shock protein family (Hsp40) member B9	0.619901	6.23743	50.956	1.8766e-08	2.87682e-07	Up
									Fsd1l	fibronectin type III and SPRY domain containing 1-like	0.712973	3.42114	11.1785	0.00190696	0.00627168	Up		Cep83os	centrosomal protein 83, opposite strand	0.619822	3.42954	10.2266	0.00283849	0.0100203	Up
									Eng	endoglin	0.71265	6.61426	62.2222	2.19031e-09	3.74445e-08	Up		Nudt16	nudix hydrolase 16	0.617967	4.93866	28.883	4.44134e-06	3.73859e-05	Up
									Thnsl1	threonine synthase-like 1 (bacterial)	0.712489	3.27085	9.46556	0.003931	0.0117609	Up		Wwc2	WW, C2 and coiled-coil domain containing 2	0.617832	7.05188	43.5267	7.0428e-07	7.37554e-06	Up
									Gm17056	None	0.710389	2.85089	6.66911	0.0139809	0.0347085	Up		Snap23	synaptosomal-associated protein 23	0.617673	5.43477	36.7024	5.27603e-07	5.68317e-06	Up
									Plcb4	phospholipase C, beta 4	0.709727	5.14984	33.6927	1.16298e-06	9.65609e-06	Up		Ocel1	occludin/ELL domain containing 1	0.617284	4.39347	18.7314	0.000110168	0.000609531	Up
									Cdk18	cyclin dependent kinase 18	0.709436	3.81231	12.8262	0.000980149	0.00351784	Up		Med20	mediator complex subunit 20	0.616001	4.61017	21.6868	4.06535e-05	0.000256126	Up
									Lbp	lipopolysaccharide binding protein	0.70939	5.1874	29.9387	4.32734e-06	3.04289e-05	Up		Gm20559	predicted gene, 20559	0.614409	4.39485	18.8034	0.00010745	0.000596389	Up
									Fry	FRY microtubule binding protein	0.707687	4.66106	23.89	2.00313e-05	0.000117788	Up		Ubac2	ubiquitin associated domain containing 2	0.614223	5.26871	29.6747	3.53746e-06	3.06681e-05	Up
									Hspa2	heat shock protein 2	0.706707	3.29584	8.55093	0.00587041	0.0165481	Up		4930581F22Rik	RIKEN cDNA 4930581F22 gene	0.613682	5.70854	34.2212	1.00972e-06	1.01657e-05	Up
									Ago3	argonaute RISC catalytic subunit 3	0.706535	4.67769	23.9471	1.96743e-05	0.000116025	Up		Sgpp1	sphingosine-1-phosphate phosphatase 1	0.613584	4.15581	14.8362	0.00045089	0.00206175	Up
									Zfp667	zinc finger protein 667	0.70589	2.93894	7.32951	0.0102127	0.026522	Up		Eng	endoglin	0.612162	6.61426	49.5542	2.77778e-08	4.06873e-07	Up
									Trim65	tripartite motif-containing 65	0.705382	3.74059	13.8594	0.000654557	0.00248744	Up		Rab20	RAB20, member RAS oncogene family	0.611649	2.94081	7.31238	0.0102939	0.0297195	Up
									Mvp	major vault protein	0.705235	4.90172	32.2362	1.72689e-06	1.36226e-05	Up		Sdcbp	syndecan binding protein	0.611604	7.63693	70.4665	4.37478e-10	1.03599e-08	Up
									mt-Nd3	NADH dehydrogenase subunit 3	0.704207	8.11289	85.2598	5.63378e-11	1.47472e-09	Up		Tmx4	thioredoxin-related transmembrane protein 4	0.611559	6.81484	59.4803	3.30099e-09	6.25852e-08	Up
									Ppard	peroxisome proliferator activator receptor delta	0.702532	3.21486	9.18247	0.00444531	0.0130382	Up		Stx7	syntaxin 7	0.610887	5.31844	26.6023	1.00534e-05	7.65771e-05	Up
									Lonrf3	LON peptidase N-terminal domain and ring finger 3	0.700832	2.98585	6.63402	0.0141702	0.0350996	Up		Nsf	N-ethylmaleimide sensitive fusion protein	0.610292	5.08927	24.2782	1.8438e-05	0.00012913	Up
									Slc22a17	solute carrier family 22 (organic cation transporter), member 17	0.700671	3.22397	9.0661	0.00467716	0.0136035	Up		Itga5	integrin alpha 5 (fibronectin receptor alpha)	0.609436	3.90867	14.224	0.000568981	0.00252117	Up
									Gulp1	GULP, engulfment adaptor PTB domain containing 1	0.700615	3.13417	9.1762	0.00445747	0.0130707	Up		2700046G09Rik	Sgms1 opposite strand transcript 1	0.608765	3.02554	6.85293	0.0127546	0.0354693	Up
									Rilpl1	Rab interacting lysosomal protein-like 1	0.700287	3.01273	8.11951	0.00712074	0.0194816	Up		1110019D14Rik	RIKEN cDNA 1110019D14 gene	0.608601	3.09759	7.56016	0.00918307	0.0270484	Up
									Ccdc97	coiled-coil domain containing 97	0.69987	4.5798	24.6254	1.59146e-05	9.67113e-05	Up		Zbtb20	zinc finger and BTB domain containing 20	0.60623	8.04137	82.0664	6.43401e-11	1.90547e-09	Up
									Tmod3	tropomodulin 3	0.699207	6.77656	71.6246	3.57952e-10	7.55111e-09	Up		Atp6v1a	ATPase, H+ transporting, lysosomal V1 subunit A	0.605538	5.40644	31.4283	2.15848e-06	1.98587e-05	Up
									Anxa5	annexin A5	0.698644	6.77663	67.5241	7.357e-10	1.41245e-08	Up		F2r	coagulation factor II thrombin receptor	0.60375	4.60584	19.4777	8.51829e-05	0.000486097	Up
									Cmtm4	CKLF-like MARVEL transmembrane domain containing 4	0.69673	2.73922	7.73686	0.0084698	0.0225886	Up		Slc35d1	solute carrier family 35 (UDP-glucuronic acid/UDP-N-acetylgalactosamine dual transporter), member D1	0.603409	3.83995	9.67987	0.00380334	0.012831	Up
									Mast4	microtubule associated serine/threonine kinase family member 4	0.695716	5.87623	46.4273	5.07687e-08	5.89091e-07	Up		Usp54	ubiquitin specific peptidase 54	0.602986	3.78201	9.79627	0.00340935	0.0117294	Up
									Etv3	ets variant 3	0.694284	6.0636	53.1264	1.18657e-08	1.63752e-07	Up		Tnfsf10	tumor necrosis factor (ligand) superfamily, member 10	0.602595	5.36941	20.8993	0.000126112	0.000688357	Up
									Adgra3	adhesion G protein-coupled receptor A3	0.694068	4.03308	16.537	0.000240191	0.00103674	Up		Dusp5	dual specificity phosphatase 5	0.602521	6.7374	40.5082	7.09601e-07	7.4076e-06	Up
									Lgals3bp	lectin, galactoside-binding, soluble, 3 binding protein	0.693542	6.79833	56.9361	1.30244e-08	1.77928e-07	Up		Kif18a	kinesin family member 18A	0.602354	3.81989	10.5857	0.00243997	0.0088207	Up
									Atn1	atrophin 1	0.693242	4.51323	23.3968	2.34124e-05	0.000135191	Up		Fam76a	family with sequence similarity 76, member A	0.60214	5.2421	27.3647	6.92871e-06	5.51578e-05	Up
									Dstn	destrin	0.690767	5.97096	48.8279	2.97539e-08	3.69413e-07	Up		Hivep3	human immunodeficiency virus type I enhancer binding protein 3	0.601124	4.81775	24.5566	1.62586e-05	0.000115798	Up
									Myct1	myc target 1	0.690345	7.81502	83.4774	5.16291e-11	1.36913e-09	Up		Scamp1	secretory carrier membrane protein 1	0.600826	4.19719	14.177	0.000579323	0.00255861	Up
									Afdn	afadin, adherens junction formation factor	0.689269	5.04383	27.1328	7.42303e-06	4.9025e-05	Up		Urgcp	upregulator of cell proliferation	0.600698	3.48226	9.66419	0.00360824	0.0123127	Up
									Card19	caspase recruitment domain family, member 19	0.689246	6.7081	67.7647	7.04689e-10	1.36584e-08	Up		6430590A07Rik	RIKEN cDNA 6430590A07 gene	0.597849	3.94493	12.9463	0.00093471	0.00388039	Up
									Ccl27a	C-C motif chemokine ligand 27A	0.688647	4.76961	22.334	3.68991e-05	0.000201677	Up		Acy3	aminoacylase 3	0.597755	2.69251	6.15812	0.0177585	0.0468684	Up
									Rbm38	RNA binding motif protein 38	0.686529	6.03143	49.0058	2.86164e-08	3.5725e-07	Up		Nav1	neuron navigator 1	0.595665	5.02927	21.7784	4.15358e-05	0.000261009	Up
									Acbd4	acyl-Coenzyme A binding domain containing 4	0.686023	2.51228	6.29671	0.0166126	0.0400888	Up		Lysmd2	LysM, putative peptidoglycan-binding, domain containing 2	0.5944	4.7213	22.5086	3.11161e-05	0.000203846	Up
									Large1	LARGE xylosyl- and glucuronyltransferase 1	0.685981	2.84752	7.21175	0.0107855	0.0278197	Up		Ing2	inhibitor of growth family, member 2	0.594174	6.9785	53.2896	1.14689e-08	1.86133e-07	Up
									Wipi1	WD repeat domain, phosphoinositide interacting 1	0.684809	3.58304	10.9342	0.00210983	0.00684822	Up		2900041M22Rik	RIKEN cDNA 2900041M22 gene	0.593707	3.24147	6.72985	0.0138372	0.0379167	Up
									2410006H16Rik	RIKEN cDNA 2410006H16 gene	0.68391	9.37955	35.5371	0.000200847	0.000887048	Up		Triobp	TRIO and F-actin binding protein	0.591818	5.67452	31.4502	2.14539e-06	1.97681e-05	Up
									Nr4a3	nuclear receptor subfamily 4, group A, member 3	0.683758	2.75417	7.47843	0.00953454	0.0249672	Up		E2f5	E2F transcription factor 5	0.591416	4.24744	17.5148	0.000168969	0.000891112	Up
									Ccpg1os	piercer of microtubule wall 2	0.682531	3.27706	10.2797	0.00277536	0.00867531	Up		Cyp2j6	cytochrome P450, family 2, subfamily j, polypeptide 6	0.590752	4.27231	15.5188	0.000349181	0.00165443	Up
									Ncor2	nuclear receptor co-repressor 2	0.680933	6.01012	45.4808	6.29484e-08	7.15413e-07	Up		Akap7	A kinase anchor protein 7	0.590654	4.94669	21.6182	4.15791e-05	0.000261011	Up
									Plaur	plasminogen activator, urokinase receptor	0.680473	3.68824	10.7031	0.00232299	0.00743896	Up		Zfp410	zinc finger protein 410	0.590264	4.91323	24.258	1.78465e-05	0.000125638	Up
									Ndel1	nudE neurodevelopment protein 1 like 1	0.679611	6.09273	51.1955	1.78302e-08	2.3453e-07	Up		Thra	thyroid hormone receptor alpha	0.589929	6.03409	41.5621	1.57709e-07	1.91389e-06	Up
									Klhl2	kelch-like 2, Mayven	0.678999	4.19552	17.0215	0.000201593	0.000889376	Up		Med31	mediator complex subunit 31	0.589901	4.69255	18.6263	0.000114267	0.000629349	Up
									Rpl38	ribosomal protein L38	0.678102	11.6177	251.976	4.4489e-18	7.12526e-16	Up		Zfp318	zinc finger protein 318	0.588877	4.87761	21.6795	4.07513e-05	0.000256609	Up
									Arhgef5	Rho guanine nucleotide exchange factor 5	0.677599	4.78227	26.2906	9.55552e-06	6.13772e-05	Up		Eva1b	eva-1 homolog B	0.58783	5.31948	24.6016	1.87488e-05	0.00013093	Up
									Magi2	membrane associated guanylate kinase, WW and PDZ domain containing 2	0.677566	4.05661	15.2262	0.000389438	0.00158696	Up		Elmsan1	mitotic deacetylase associated SANT domain protein	0.58777	4.66475	20.5948	5.83697e-05	0.000351026	Up
									Synrg	synergin, gamma	0.676918	5.60971	44.3973	8.07752e-08	8.97896e-07	Up		Rad9b	RAD9 checkpoint clamp component B	0.587604	3.34548	8.09617	0.00719605	0.0220909	Up
									Lamp2	lysosomal-associated membrane protein 2	0.676712	6.55489	65.231	1.11474e-09	2.03428e-08	Up		Zfp119a	zinc finger protein 119a	0.587085	3.10102	6.30062	0.0165814	0.0442026	Up
									Romo1	reactive oxygen species modulator 1	0.675468	7.39906	81.4762	7.05997e-11	1.80914e-09	Up		Tbc1d32	TBC1 domain family, member 32	0.586838	3.50351	8.53242	0.0059189	0.018713	Up
									Zfp111	zinc finger protein 111	0.673751	2.74338	6.41468	0.0156999	0.0383579	Up		Ppp1r3b	protein phosphatase 1, regulatory subunit 3B	0.586412	2.83079	6.54475	0.0147559	0.0399308	Up
									Vmac	vimentin-type intermediate filament associated coiled-coil protein	0.673369	3.22181	7.5187	0.00946324	0.0248073	Up		Bicd1	BICD cargo adaptor 1	0.585157	5.46573	33.7616	1.14169e-06	1.12706e-05	Up
									Rb1	RB transcriptional corepressor 1	0.672992	4.27502	19.3035	9.04216e-05	0.000440069	Up		Tnfsf12	tumor necrosis factor (ligand) superfamily, member 12	0.585156	3.56562	10.9022	0.00213811	0.00789118	Up
									Nt5dc3	5'-nucleotidase domain containing 3	0.672937	3.50563	10.7347	0.00229254	0.00735693	Up		Dusp28	dual specificity phosphatase 28	0.584996	3.27923	6.81935	0.0129578	0.0359275	Up
									Dvl1	dishevelled segment polarity protein 1	0.672826	3.77966	13.1863	0.000850507	0.00311162	Up		Cacnb2	calcium channel, voltage-dependent, beta 2 subunit	0.584018	4.59108	19.6392	8.06104e-05	0.000465019	Up
									Eif4ebp3	eukaryotic translation initiation factor 4E binding protein 3	0.672386	3.93352	14.4958	0.000512931	0.002014	Up		9930014A18Rik	RIKEN cDNA 9930014A18 gene	0.582866	2.85777	6.1144	0.0181375	0.0476722	Up
									Dapk1	death associated protein kinase 1	0.672291	3.91664	14.4886	0.000514346	0.0020163	Up		Eif1a	eukaryotic translation initiation factor 1A	0.582132	7.16158	49.6373	3.47331e-08	4.9914e-07	Up
									Atp7a	ATPase, Cu++ transporting, alpha polypeptide	0.671369	3.63726	13.569	0.000732478	0.0027433	Up		Dtd2	D-tyrosyl-tRNA deacylase 2	0.581898	4.82252	17.5385	0.00018964	0.000978507	Up
									H3f3b	H3.3 histone B	0.671064	11.808	86.0974	8.18824e-07	7.0364e-06	Up		Fam118a	family with sequence similarity 118, member A	0.58159	3.39857	9.04344	0.00472379	0.0154731	Up
									H2-D1	histocompatibility 2, D region locus 1	0.670046	9.82897	126.48	1.7453e-13	9.23643e-12	Up		Fcho2	FCH domain only 2	0.580669	6.39956	46.8898	4.57463e-08	6.40027e-07	Up
									Wars2	tryptophanyl tRNA synthetase 2 (mitochondrial)	0.668555	3.30803	9.41473	0.00401845	0.0119708	Up		Vamp3	vesicle-associated membrane protein 3	0.580594	6.19896	41.7248	1.51667e-07	1.84609e-06	Up
									Plcb3	phospholipase C, beta 3	0.668509	3.37326	10.6868	0.00233888	0.00748	Up		Rnf217	ring finger protein 217	0.580539	3.44014	7.85273	0.00813041	0.0244535	Up
									S100a1	S100 calcium binding protein A1	0.668445	6.45769	67.1457	7.87409e-10	1.50461e-08	Up		Smim24	small integral membrane protein 24	0.580505	5.09605	28.7516	4.61358e-06	3.86752e-05	Up
									Slc41a1	solute carrier family 41, member 1	0.66777	4.4696	19.1085	9.6693e-05	0.000465028	Up		Mafg	v-maf musculoaponeurotic fibrosarcoma oncogene family, protein G (avian)	0.580308	6.02475	38.5666	3.28828e-07	3.73716e-06	Up
									Ogt	O-linked N-acetylglucosamine (GlcNAc) transferase (UDP-N-acetylglucosamine:polypeptide-N-acetylglucosaminyl transferase)	0.667562	7.5239	74.7485	2.10595e-10	4.76461e-09	Up		Rbm38	RNA binding motif protein 38	0.580296	6.03143	38.2821	3.53154e-07	3.98387e-06	Up
									Plpp2	phospholipid phosphatase 2	0.667476	4.1653	16.7504	0.000222306	0.000968124	Up		Tjp2	tight junction protein 2	0.579815	4.18497	14.9593	0.000430448	0.00197938	Up
									Atp10a	ATPase, class V, type 10A	0.667276	4.57713	21.1085	4.91909e-05	0.000260124	Up		Spata13	spermatogenesis associated 13	0.579097	4.26223	15.6196	0.000336364	0.00160056	Up
									Klf13	Kruppel-like transcription factor 13	0.667206	6.86514	51.1233	8.53344e-08	9.40843e-07	Up		Prkcq	protein kinase C, theta	0.578192	4.6268	21.0924	4.94551e-05	0.000303106	Up
									Tmem176b	transmembrane protein 176B	0.667151	8.91239	75.3789	2.46904e-09	4.17405e-08	Up		Zfp788	zinc finger protein 788	0.577762	3.31931	9.40641	0.00403296	0.0134698	Up
									Mansc1	MANSC domain containing 1	0.666994	3.36604	11.1511	0.00192864	0.00633444	Up		Rsad2	radical S-adenosyl methionine domain containing 2	0.577652	4.60336	12	0.00218256	0.00802601	Up
									Hspa5	heat shock protein 5	0.666487	8.94757	83.8491	1.96079e-10	4.45276e-09	Up		Asns	asparagine synthetase	0.577111	3.90477	11.353	0.00177478	0.00672768	Up
									Qpctl	glutaminyl-peptide cyclotransferase-like	0.665904	3.33341	8.38692	0.00631558	0.017563	Up		Fli1	Friend leukemia integration 1	0.576333	6.86164	58.8966	3.69913e-09	6.86009e-08	Up
									Ip6k1	inositol hexaphosphate kinase 1	0.665372	5.50066	35.3315	7.53e-07	6.55731e-06	Up		Smim13	small integral membrane protein 13	0.576266	4.01619	13.6647	0.000705766	0.00303662	Up
									Syap1	synapse associated protein 1	0.665372	4.55426	23.7131	2.11807e-05	0.00012371	Up		Ccpg1	cell cycle progression 1	0.576084	6.04085	38.6602	3.21222e-07	3.65755e-06	Up
									Prkaa2	protein kinase, AMP-activated, alpha 2 catalytic subunit	0.664582	2.93323	6.46952	0.0152941	0.0375172	Up		Tnfsf13	tumor necrosis factor (ligand) superfamily, member 13	0.575609	4.41086	14.7686	0.000462538	0.00210862	Up
									Mon1a	MON1 homolog A, secretory traffciking associated	0.664154	3.02136	6.94097	0.0122381	0.0310208	Up		Paf1	Paf1, RNA polymerase II complex component	0.575215	6.03983	36.0418	6.25705e-07	6.61693e-06	Up
									Mfng	MFNG O-fucosylpeptide 3-beta-N-acetylglucosaminyltransferase	0.663474	6.2939	54.4267	9.0651e-09	1.29356e-07	Up		Ddx50	DExD box helicase 50	0.574391	7.5153	70.4914	4.35579e-10	1.0335e-08	Up
									Plod3	procollagen-lysine, 2-oxoglutarate 5-dioxygenase 3	0.663126	4.17074	16.7318	0.000223801	0.000973589	Up		Creld1	cysteine-rich with EGF-like domains 1	0.573966	3.33044	7.55646	0.00919868	0.0270734	Up
									Zbp1	Z-DNA binding protein 1	0.662784	3.92962	11.9921	0.00136805	0.00470392	Up		Zdhhc17	zinc finger, DHHC domain containing 17	0.573806	4.82094	20.3615	6.31219e-05	0.000376075	Up
									2900005J15Rik	RIKEN cDNA 2900005J15 gene	0.66263	4.03196	14.106	0.000595303	0.00229224	Up		Klhl26	kelch-like 26	0.573422	3.06101	6.55001	0.014719	0.0398487	Up
									Cyth3	cytohesin 3	0.662376	4.60731	23.2603	2.44514e-05	0.000140786	Up		Cirbp	cold inducible RNA binding protein	0.573243	7.22167	22.5942	0.000442659	0.00202792	Up
									Hnmt	histamine N-methyltransferase	0.662151	3.64253	13.4081	0.000779833	0.00288954	Up		Prkar2a	protein kinase, cAMP dependent regulatory, type II alpha	0.572362	4.22224	12.0201	0.00138389	0.00542327	Up
									Mroh1	maestro heat-like repeat family member 1	0.661465	3.30224	8.8265	0.00519623	0.0148785	Up		Fkbp11	FK506 binding protein 11	0.572248	5.01587	17.9553	0.000219584	0.00111458	Up
									AI837181	expressed sequence AI837181	0.661278	5.30291	31.6194	2.04704e-06	1.57452e-05	Up		Cd81	CD81 antigen	0.571217	7.6513	67.1392	7.88336e-10	1.75423e-08	Up
									Furin	furin, paired basic amino acid cleaving enzyme	0.661201	4.94145	27.3931	6.87056e-06	4.5849e-05	Up		Cpox	coproporphyrinogen oxidase	0.571109	4.63328	20.2206	6.61881e-05	0.000391849	Up
									Nfia	nuclear factor I/A	0.660787	5.38512	33.6239	1.18468e-06	9.79613e-06	Up		Dram2	DNA-damage regulated autophagy modulator 2	0.570631	3.6536	8.40866	0.00630501	0.0197287	Up
									Abhd17b	abhydrolase domain containing 17B	0.660669	5.43902	25.1858	3.94018e-05	0.000213725	Up		Ankrd33b	ankyrin repeat domain 33B	0.570454	3.46704	8.84797	0.00514728	0.016688	Up
									Rfk	riboflavin kinase	0.660245	5.16766	34.3217	9.83064e-07	8.30386e-06	Up		Zfp36l1	zinc finger protein 36, C3H type-like 1	0.569984	6.62143	31.4848	8.68985e-06	6.74141e-05	Up
									Marveld2	MARVEL (membrane-associating) domain containing 2	0.65997	2.85145	6.06805	0.018549	0.0439514	Up		Pim3	proviral integration site 3	0.569876	5.24119	28.3093	5.24721e-06	4.31257e-05	Up
									Frrs1	ferric-chelate reductase 1	0.659066	6.251	58.5397	3.96727e-09	6.2959e-08	Up		Def8	differentially expressed in FDCP 8	0.569606	6.17256	38.0458	3.748e-07	4.20467e-06	Up
									Zfp521	zinc finger protein 521	0.658436	3.85042	12.4773	0.00112588	0.0039642	Up		Vhl	von Hippel-Lindau tumor suppressor	0.569572	3.58644	9.68991	0.00356856	0.0122047	Up
									Cmas	cytidine monophospho-N-acetylneuraminic acid synthetase	0.657942	6.81828	62.8244	1.74217e-09	3.03806e-08	Up		Lrrc57	leucine rich repeat containing 57	0.568701	3.08455	6.65801	0.0139836	0.0382405	Up
									Slc22a18	solute carrier family 22 (organic cation transporter), member 18	0.657862	2.87829	6.29139	0.016655	0.0401595	Up		Zscan18	zinc finger and SCAN domain containing 18	0.568036	3.50403	8.46672	0.00609462	0.0191888	Up
									Asph	aspartate-beta-hydroxylase	0.657815	5.05144	31.6604	2.02391e-06	1.56115e-05	Up		Sdsl	serine dehydratase-like	0.567056	6.5328	38.811	4.0765e-07	4.51494e-06	Up
									Kifap3	kinesin-associated protein 3	0.657509	4.80323	21.8039	3.9125e-05	0.000212602	Up		Hebp1	heme binding protein 1	0.567019	3.83488	11.2969	0.00181617	0.00686337	Up
									Tapbpl	TAP binding protein-like	0.656894	4.6557	21.7197	4.0218e-05	0.000217474	Up		Lbh	limb-bud and heart	0.566367	4.64157	15.7524	0.000320225	0.00153516	Up
									B3glct	beta-3-glucosyltransferase	0.656475	3.87234	13.6292	0.000715545	0.00268649	Up		Otud7b	OTU domain containing 7B	0.565686	4.58352	17.5636	0.000166061	0.000877678	Up
									Coq10a	coenzyme Q10A	0.656101	3.22256	8.96001	0.00489981	0.014138	Up		Spire1	spire type actin nucleation factor 1	0.564999	3.74537	9.49022	0.00388929	0.0130594	Up
									Ica1	islet cell autoantigen 1	0.654873	5.45718	37.6877	4.10311e-07	3.83509e-06	Up		Fsd1l	fibronectin type III and SPRY domain containing 1-like	0.564447	3.42114	8.97253	0.00487295	0.015906	Up
									Gba2	glucosidase beta 2	0.654787	3.48408	10.8679	0.00216874	0.00701327	Up		Tmem237	transmembrane protein 237	0.563742	3.97665	11.9296	0.00140304	0.00548464	Up
									Hivep3	human immunodeficiency virus type I enhancer binding protein 3	0.654172	4.81775	23.6549	2.15737e-05	0.000125764	Up		Rabac1	Rab acceptor 1 (prenylated)	0.561164	7.96347	66.0365	9.62316e-10	2.11814e-08	Up
									Letm2	leucine zipper-EF-hand containing transmembrane protein 2	0.653713	5.2935	34.3269	9.81696e-07	8.29806e-06	Up		Tmc6	transmembrane channel-like gene family 6	0.561053	4.01493	12.5103	0.00111117	0.00449938	Up
									Nhsl2	NHS like 2	0.651445	2.78814	6.52997	0.01486	0.036622	Up		Dennd2d	DENN domain containing 2D	0.560953	5.23624	26.206	9.80283e-06	7.49498e-05	Up
									Ctsb	cathepsin B	0.648855	6.27779	54.5343	8.86703e-09	1.27275e-07	Up		Wbp2	WW domain binding protein 2	0.560587	6.06787	27.4142	1.45616e-05	0.000105377	Up
									Glcci1	glucocorticoid induced transcript 1	0.648462	3.14869	8.09878	0.00718758	0.0196424	Up		Ell2	elongation factor for RNA polymerase II 2	0.560236	3.41521	8.59071	0.00576755	0.0183249	Up
									Ppp1r21	protein phosphatase 1, regulatory subunit 21	0.64839	4.08799	15.6036	0.000338365	0.00140135	Up		Cd151	CD151 antigen	0.560142	4.3055	14.4871	0.000514632	0.00230637	Up
									Zmat1	zinc finger, matrin type 1	0.648216	3.37362	10.462	0.00257012	0.00811082	Up		Pde2a	phosphodiesterase 2A, cGMP-stimulated	0.56001	3.93151	7.17324	0.0130462	0.0361234	Up
									Ahcyl2	S-adenosylhomocysteine hydrolase-like 2	0.647608	4.21844	13.9675	0.000629423	0.0024062	Up		Gm10848	predicted gene 10848	0.559473	3.38812	7.06305	0.0115587	0.0327801	Up
									Atg2a	autophagy related 2A	0.646631	5.07425	29.7096	3.50231e-06	2.53148e-05	Up		Adgre5	adhesion G protein-coupled receptor E5	0.559473	6.02992	22.9491	6.90017e-05	0.000405483	Up
									Robo4	roundabout guidance receptor 4	0.645422	3.38114	10.5585	0.00246797	0.00784337	Up		Cyb5a	cytochrome b5 type A (microsomal)	0.559276	7.15208	60.0572	2.95168e-09	5.7119e-08	Up
									Mul1	mitochondrial ubiquitin ligase activator of NFKB 1	0.645273	3.91376	12.3939	0.00116401	0.00408191	Up		Malat1	metastasis associated lung adenocarcinoma transcript 1 (non-coding RNA)	0.557816	14.386	56.4628	9.02937e-05	0.000511664	Up
									Vps13c	vacuolar protein sorting 13C	0.644966	4.9459	24.0968	1.87704e-05	0.000111505	Up		S100a13	S100 calcium binding protein A13	0.557092	7.10835	57.1638	5.20893e-09	9.32398e-08	Up
									Nomo1	nodal modulator 1	0.644291	5.47509	29.3404	3.94671e-06	2.80603e-05	Up		Rwdd3	RWD domain containing 3	0.556862	3.32749	7.102	0.0113506	0.0322909	Up
									Mettl27	methyltransferase like 27	0.643874	4.9729	16.2425	0.000519315	0.0020312	Up		Hspb11	intraflagellar transport 25	0.556782	5.12094	27.7045	6.2662e-06	5.04113e-05	Up
									Odf3b	ciliary microtubule associated protein 1B	0.643678	4.05701	15.4046	0.000364347	0.00149826	Up		1110032A03Rik	cilia and flagella associated protein 68	0.556649	5.20212	21.9755	3.69928e-05	0.00023649	Up
									Vamp5	vesicle-associated membrane protein 5	0.642537	8.29384	80.6421	8.05639e-11	2.05581e-09	Up		Slc18a2	solute carrier family 18 (vesicular monoamine), member 2	0.556562	6.45646	41.4848	1.60669e-07	1.944e-06	Up
									Bpgm	2,3-bisphosphoglycerate mutase	0.642419	4.33062	14.2431	0.000606765	0.00232762	Up		Ankrd13c	ankyrin repeat domain 13c	0.556337	4.57208	17.2257	0.000187341	0.000968074	Up
									Slc35d1	solute carrier family 35 (UDP-glucuronic acid/UDP-N-acetylgalactosamine dual transporter), member D1	0.640998	3.83995	10.1858	0.00307964	0.0095213	Up		Nae1	NEDD8 activating enzyme E1 subunit 1	0.556059	4.98641	24.0222	1.92157e-05	0.000133883	Up
									Maml2	mastermind like transcriptional coactivator 2	0.63969	3.93798	13.2223	0.000838611	0.00307457	Up		Ly75	lymphocyte antigen 75	0.555751	3.72541	10.0618	0.00304404	0.0106502	Up
									C1qtnf6	C1q and tumor necrosis factor related protein 6	0.639015	3.48141	9.38933	0.00406292	0.0120796	Up		H2-T23	histocompatibility 2, T region locus 23	0.555345	7.51718	49.3575	3.61662e-08	5.16252e-07	Up
									Nfkbia	nuclear factor of kappa light polypeptide gene enhancer in B cells inhibitor, alpha	0.637745	7.23787	21.864	0.000941609	0.00339392	Up		Chka	choline kinase alpha	0.55467	6.45079	39.8711	2.37906e-07	2.78951e-06	Up
									Pdlim5	PDZ and LIM domain 5	0.637654	3.66952	9.89328	0.00327073	0.0100392	Up		Jade2	jade family PHD finger 2	0.554639	4.6655	14.7555	0.000519856	0.00232807	Up
									Nupr1l	nuclear protein transcriptional regulator 2	0.63733	2.86298	5.86531	0.0204708	0.0477706	Up		Car2	carbonic anhydrase 2	0.554584	9.3235	29.2151	0.000206606	0.00105664	Up
									Eif4a2	eukaryotic translation initiation factor 4A2	0.636887	8.134	84.3585	4.50592e-11	1.20026e-09	Up		Rprd1a	regulation of nuclear pre-mRNA domain containing 1A	0.554135	3.93046	10.7627	0.00226597	0.00827277	Up
									Arid5b	AT-rich interaction domain 5B	0.636683	5.42335	29.4841	4.40914e-06	3.09326e-05	Up		Fer	FER tyrosine kinase	0.554101	3.53868	8.33831	0.00645436	0.0201213	Up
									Kbtbd11	kelch repeat and BTB (POZ) domain containing 11	0.636393	3.59284	8.98788	0.00484025	0.0140008	Up		Thtpa	thiamine triphosphatase	0.553652	3.23874	6.8478	0.0127854	0.0355388	Up
									Car2	carbonic anhydrase 2	0.635475	9.3235	37.8502	6.83914e-05	0.000345491	Up		Retsat	retinol saturase (all trans retinol 13,14 reductase)	0.553603	3.64055	9.17664	0.00445663	0.0146929	Up
									Triobp	TRIO and F-actin binding protein	0.634458	5.67452	32.7158	1.51465e-06	1.21452e-05	Up		Il11ra1	interleukin 11 receptor subunit alpha 1	0.553375	5.67734	33.8709	1.10872e-06	1.09897e-05	Up
									Fnbp1l	formin binding protein 1-like	0.634386	6.17913	36.0243	1.5181e-06	1.21648e-05	Up		Nedd4	neural precursor cell expressed, developmentally down-regulated 4	0.553355	8.26131	67.5526	7.31947e-10	1.63773e-08	Up
									Rap2a	RAS related protein 2a	0.634381	3.85951	13.3825	0.000787658	0.00291676	Up		Klf13	Kruppel-like transcription factor 13	0.552961	6.86514	35.7414	1.89605e-06	1.77256e-05	Up
									Tmx4	thioredoxin-related transmembrane protein 4	0.633825	6.81484	67.7097	7.11653e-10	1.37714e-08	Up		Rfxank	regulatory factor X-associated ankyrin-containing protein	0.552439	3.51892	8.26347	0.00667445	0.0207143	Up
									Rab6a	RAB6A, member RAS oncogene family	0.633483	5.72352	37.6102	4.18447e-07	3.89288e-06	Up		Gk	glycerol kinase	0.55208	3.06149	7.25848	0.0105542	0.0303772	Up
									Paf1	Paf1, RNA polymerase II complex component	0.633396	6.03983	41.3846	1.64595e-07	1.69784e-06	Up		Asap1	ArfGAP with SH3 domain, ankyrin repeat and PH domain1	0.551449	6.20948	38.485	3.35621e-07	3.80725e-06	Up
									Nipsnap2	nipsnap homolog 2	0.633051	5.62532	38.3068	3.50969e-07	3.31677e-06	Up		Stxbp1	syntaxin binding protein 1	0.550769	3.57751	9.95483	0.00318592	0.0110607	Up
									Tinf2	Terf1 (TRF1)-interacting nuclear factor 2	0.632658	3.06058	7.96885	0.0076222	0.0206172	Up		Pml	promyelocytic leukemia	0.550611	5.44595	23.978	2.06643e-05	0.000141865	Up
									Pea15a	proliferation and apoptosis adaptor protein 15A	0.63265	2.77253	6.60198	0.01436	0.0354832	Up		A930005H10Rik	RIKEN cDNA A930005H10 gene	0.550072	5.1437	16.8505	0.000322806	0.00154571	Up
									Fggy	FGGY carbohydrate kinase domain containing	0.632483	3.63672	6.93095	0.0141294	0.03502	Up		Srpr	signal recognition particle receptor alpha	0.549127	6.62593	42.913	1.14306e-07	1.42994e-06	Up
									Prkce	protein kinase C, epsilon	0.63248	5.33377	29.1952	4.05875e-06	2.87897e-05	Up		Mical3	microtubule associated monooxygenase, calponin and LIM domain containing 3	0.548967	4.16365	12.7048	0.00102845	0.00422346	Up
									Serpinb9	serine (or cysteine) peptidase inhibitor, clade B, member 9	0.632385	3.92169	12.8435	0.000973456	0.00349732	Up		Zfp809	zinc finger protein 809	0.548817	3.58571	6.52887	0.0160387	0.0428779	Up
									Diaph1	diaphanous related formin 1	0.628338	7.80172	69.713	4.99066e-10	1.00998e-08	Up		Fkbp9	FK506 binding protein 9	0.548618	4.279	13	0.000915147	0.00381217	Up
									Uaca	uveal autoantigen with coiled-coil domains and ankyrin repeats	0.627966	3.08325	6.49873	0.0150827	0.0370882	Up		Eif4a2	eukaryotic translation initiation factor 4A2	0.547899	8.134	63.8197	1.4465e-09	3.00971e-08	Up
									Luzp1	leucine zipper protein 1	0.626131	4.75347	20.991	5.11472e-05	0.000269275	Up		Spry1	sprouty RTK signaling antagonist 1	0.546452	5.23169	24.4084	1.70272e-05	0.00012066	Up
									Rps6ka3	ribosomal protein S6 kinase polypeptide 3	0.625994	5.93254	10.334	0.0117582	0.0299605	Up		N4bp2	NEDD4 binding protein 2	0.545736	6.43907	36.2853	6.27508e-07	6.63024e-06	Up
									Ubqln2	ubiquilin 2	0.62599	5.13215	25.3307	1.27991e-05	7.98928e-05	Up		Laptm4a	lysosomal-associated protein transmembrane 4A	0.545346	7.26787	54.2597	9.38205e-09	1.56436e-07	Up
									Gspt2	G1 to S phase transition 2	0.624992	3.65511	10.3861	0.00265354	0.00833304	Up		Prtn3	proteinase 3	0.545145	9.64615	14.1822	0.00735592	0.0224925	Up
									Rbm18	RNA binding motif protein 18	0.624617	4.64801	19.044	9.88708e-05	0.000474736	Up		Mpp6	protein associated with LIN7 2, MAGUK family member	0.544012	6.84793	44.1311	8.59222e-08	1.11142e-06	Up
									Kcnk5	potassium channel, subfamily K, member 5	0.624595	4.41092	14.9173	0.000437299	0.00175438	Up		Wasl	WASP like actin nucleation promoting factor	0.543934	4.95428	22.5461	3.07422e-05	0.000201722	Up
									Fbxo6	F-box protein 6	0.624414	4.65889	20.4959	6.0338e-05	0.00031028	Up		Frrs1	ferric-chelate reductase 1	0.54357	6.251	41.4448	1.62224e-07	1.95892e-06	Up
									Vamp3	vesicle-associated membrane protein 3	0.624357	6.19896	46.3732	5.13924e-08	5.94628e-07	Up		Gm12216	predicted gene 12216	0.543452	4.86352	13.7772	0.00104857	0.00428726	Up
									Hgsnat	heparan-alpha-glucosaminide N-acetyltransferase	0.624229	3.37792	7.9452	0.0077043	0.0208069	Up		Lrba	LPS-responsive beige-like anchor	0.541396	5.13031	21.7551	3.97545e-05	0.000251503	Up
									H2-Q7	histocompatibility 2, Q region locus 7	0.623845	8.3266	24.0539	0.000665257	0.0025218	Up		Rhbdd2	rhomboid domain containing 2	0.540523	5.42911	24.9277	1.44912e-05	0.00010493	Up
									Grasp	trafficking regulator and scaffold protein tamalin	0.623196	4.80574	22.1027	3.54907e-05	0.000194942	Up		Acad9	acyl-Coenzyme A dehydrogenase family, member 9	0.539582	4.41959	12.1643	0.00130629	0.00515904	Up
									Raph1	Ras association (RalGDS/AF-6) and pleckstrin homology domains 1	0.622635	2.77025	6.29476	0.0166281	0.0401185	Up		Abca3	ATP-binding cassette, sub-family A member 3	0.539152	3.98552	11.1026	0.00196766	0.00735577	Up
									Otud1	OTU domain containing 1	0.622494	3.95312	13.9495	0.000632222	0.00241387	Up		Card19	caspase recruitment domain family, member 19	0.538216	6.7081	42.9816	1.1247e-07	1.40987e-06	Up
									Inafm1	InaF motif containing 1	0.62227	5.07571	24.6168	1.59572e-05	9.69215e-05	Up		Fry	FRY microtubule binding protein	0.537925	4.66106	14.17	0.000580869	0.0025645	Up
									Ppp1r9b	protein phosphatase 1, regulatory subunit 9B	0.621721	6.245	47.0011	4.46172e-08	5.25223e-07	Up		Gbp7	guanylate binding protein 7	0.537296	6.37887	37.008	4.87829e-07	5.30639e-06	Up
									Pglyrp2	peptidoglycan recognition protein 2	0.62162	6.09819	39.028	2.93067e-07	2.83562e-06	Up		Retreg2	reticulophagy regulator family member 2	0.536674	5.40738	26.7482	8.32666e-06	6.48446e-05	Up
									Ccnt1	cyclin T1	0.621126	7.44538	53.037	3.84518e-08	4.62486e-07	Up		Fmo5	flavin containing monooxygenase 5	0.536602	3.30769	7.9132	0.00781687	0.0236214	Up
									Slc7a4	solute carrier family 7 (cationic amino acid transporter, y+ system), member 4	0.620445	3.45218	9.31698	0.00419251	0.0124139	Up		H6pd	hexose-6-phosphate dehydrogenase (glucose 1-dehydrogenase)	0.535759	3.90068	10.8471	0.00218763	0.00803911	Up
									Pard3b	par-3 family cell polarity regulator beta	0.620216	5.11256	27.8289	6.04069e-06	4.08712e-05	Up		Ica1	islet cell autoantigen 1	0.535034	5.45718	27.7283	6.22249e-06	5.00927e-05	Up
									Plin3	perilipin 3	0.61993	5.38618	29.8867	3.3299e-06	2.4198e-05	Up		Nemp1	nuclear envelope integral membrane protein 1	0.534942	3.86546	9.21847	0.0043761	0.0144626	Up
									Pomgnt2	protein O-linked mannose beta 1,4-N-acetylglucosaminyltransferase 2	0.618597	3.83613	9.95958	0.00317946	0.00978519	Up		H2-DMb1	histocompatibility 2, class II, locus Mb1	0.534775	5.24947	24.2062	1.8138e-05	0.000127321	Up
									Lats2	large tumor suppressor 2	0.618353	3.74129	9.09228	0.00479387	0.0138799	Up		Vopp1	vesicular, overexpressed in cancer, prosurvival protein 1	0.534633	3.49397	7.77062	0.00834044	0.025011	Up
									Rmdn1	regulator of microtubule dynamics 1	0.61813	4.5848	19.6544	8.01939e-05	0.000397443	Up		5430405H02Rik	RIKEN cDNA 5430405H02 gene	0.534531	4.17329	10.2682	0.0027889	0.00986816	Up
									Zkscan6	zinc finger with KRAB and SCAN domains 6	0.617757	3.68385	9.8665	0.0033084	0.0101435	Up		Slc7a4	solute carrier family 7 (cationic amino acid transporter, y+ system), member 4	0.534012	3.45218	8.20757	0.00684407	0.0211651	Up
									Abhd8	abhydrolase domain containing 8	0.617592	5.08666	25.5915	1.18163e-05	7.42528e-05	Up		Gaa	glucosidase, alpha, acid	0.53399	5.53326	28.3005	5.26071e-06	4.32074e-05	Up
									Ascc3	activating signal cointegrator 1 complex subunit 3	0.617369	6.3459	50.2262	2.19508e-08	2.82437e-07	Up		Rnf19b	ring finger protein 19B	0.533984	4.43514	13.4163	0.000777343	0.00330514	Up
									Puf60	poly-U binding splicing factor 60	0.616421	6.92113	59.0382	3.59807e-09	5.79308e-08	Up		Leprot	leptin receptor overlapping transcript	0.533943	5.16254	20.9353	5.21034e-05	0.000317101	Up
									Tmem214	transmembrane protein 214	0.616245	4.12847	12.9519	0.000932645	0.00336712	Up		Vamp2	vesicle-associated membrane protein 2	0.533919	5.17148	21.7335	4.00363e-05	0.000252891	Up
									H2-T23	histocompatibility 2, T region locus 23	0.61622	7.51718	58.0096	6.38655e-09	9.55001e-08	Up		Ctnnd1	catenin delta 1	0.53344	4.89765	19.6734	7.96767e-05	0.000460725	Up
									Arf6	ADP-ribosylation factor 6	0.61616	6.12024	44.3319	8.20081e-08	9.09221e-07	Up		Spr	sepiapterin reductase	0.533208	5.57956	28.445	5.04354e-06	4.16769e-05	Up
									0610040B10Rik	RIKEN cDNA 0610040B10 gene	0.615975	3.02377	6.49968	0.0150759	0.0370789	Up		March8	membrane associated ring-CH-type finger 8	0.532526	3.49619	8.02894	0.00741778	0.0226459	Up
									Eid2b	EP300 interacting inhibitor of differentiation 2B	0.615194	3.59288	9.57101	0.00375598	0.0113023	Up		Wipi1	WD repeat domain, phosphoinositide interacting 1	0.532411	3.58304	7.16456	0.0110247	0.0315376	Up
									Rab4a	RAB4A, member RAS oncogene family	0.61468	4.08441	12.0816	0.00131951	0.00456152	Up		Pear1	platelet endothelial aggregation receptor 1	0.532279	5.58187	27.211	7.25221e-06	5.7358e-05	Up
									Ulk1	unc-51 like kinase 1	0.614678	5.00023	21.5636	4.46739e-05	0.000238287	Up		Slc12a2	solute carrier family 12, member 2	0.532274	4.25918	13.0685	0.000890788	0.00372344	Up
									Lzts2	leucine zipper, putative tumor suppressor 2	0.614472	4.8659	19.5782	8.23065e-05	0.000406424	Up		Trim12a	tripartite motif-containing 12A	0.531898	5.80641	26.444	9.60146e-06	7.35488e-05	Up
									Zfp12	zinc finger protein 12	0.614159	3.60739	9.5516	0.00378757	0.0113861	Up		Rnf113a2	ring finger protein 113A2	0.531739	4.92078	20.8047	5.44187e-05	0.000330037	Up
									Plekha8	pleckstrin homology domain containing, family A (phosphoinositide binding specific) member 8	0.613588	3.1969	7.10286	0.0113461	0.0290623	Up		Gna11	guanine nucleotide binding protein, alpha 11	0.531724	4.00153	9.88301	0.00328513	0.0113502	Up
									Zc3h12a	zinc finger CCCH type containing 12A	0.613488	5.28878	28.5091	4.95031e-06	3.4353e-05	Up		Grn	granulin	0.529892	5.45584	25.0603	1.39099e-05	0.000101323	Up
									Prkag2	protein kinase, AMP-activated, gamma 2 non-catalytic subunit	0.613284	5.14716	12.8478	0.00230655	0.00739213	Up		Tmem203	transmembrane protein 203	0.529684	4.47854	13.2429	0.000831872	0.00350486	Up
									Gprasp1	G protein-coupled receptor associated sorting protein 1	0.613196	5.27144	28.4371	5.05526e-06	3.49617e-05	Up		Per1	period circadian clock 1	0.529543	5.4006	13.4432	0.00175612	0.00666735	Up
									Hs6st1	heparan sulfate 6-O-sulfotransferase 1	0.612966	3.82932	11.3098	0.00180656	0.00599495	Up		Atg4d	autophagy related 4D, cysteine peptidase	0.529005	3.52375	7.04195	0.0116732	0.0330126	Up
									Fmnl2	formin-like 2	0.612653	4.70391	21.0662	4.98861e-05	0.000263433	Up		Pkig	protein kinase inhibitor, gamma	0.527834	5.34639	23.3486	2.37744e-05	0.000160411	Up
									Ankra2	ankyrin repeat family A member 2	0.611447	4.78602	21.9989	3.67117e-05	0.000200833	Up		Gabbr1	gamma-aminobutyric acid type B receptor subunit 1	0.52753	4.96009	21.034	5.04221e-05	0.000307947	Up
									Smad1	SMAD family member 1	0.61119	5.50339	26.8771	8.95995e-06	5.78263e-05	Up		Cd200r1	CD200 receptor 1	0.527235	3.74016	9.14441	0.00451976	0.0148929	Up
									Pdk2	pyruvate dehydrogenase kinase, isoenzyme 2	0.611171	3.3427	8.66515	0.00558025	0.0158291	Up		Saraf	store-operated calcium entry-associated regulatory factor	0.525233	7.32819	50.2461	2.18564e-08	3.28846e-07	Up
									Tmem131l	transmembrane 131 like	0.611114	6.36332	44.3879	8.09516e-08	8.99035e-07	Up		Bpgm	2,3-bisphosphoglycerate mutase	0.525176	4.33062	10.5731	0.00256734	0.00922282	Up
									Nedd4	neural precursor cell expressed, developmentally down-regulated 4	0.610797	8.26131	80.0549	8.84599e-11	2.22466e-09	Up		Csad	cysteine sulfinic acid decarboxylase	0.524661	5.81722	26.768	8.27739e-06	6.45435e-05	Up
									Stat3	signal transducer and activator of transcription 3	0.610683	6.85527	54.9804	8.09289e-09	1.17196e-07	Up		Zfp467	zinc finger protein 467	0.523895	5.61632	17.0253	0.000440889	0.00202204	Up
									Fbrsl1	fibrosin-like 1	0.610561	4.58764	18.8741	0.000104848	0.00050185	Up		Phlpp1	PH domain and leucine rich repeat protein phosphatase 1	0.522593	3.21362	6.50758	0.0150192	0.0405442	Up
									Slc35f2	solute carrier family 35, member F2	0.608595	3.04326	6.63101	0.0141637	0.0350906	Up		Btg3	BTG anti-proliferation factor 3	0.521539	5.51455	28.7784	4.57789e-06	3.84025e-05	Up
									Cd99l2	CD99 antigen-like 2	0.607521	4.12713	11.8399	0.00145494	0.00496482	Up		Isoc2b	isochorismatase domain containing 2b	0.520326	3.9022	8.71239	0.00546478	0.0175369	Up
									1300002E11Rik	RIKEN cDNA 1300002E11 gene	0.606889	4.3539	14.3209	0.000548285	0.00213014	Up		Sh3gl1	SH3-domain GRB2-like 1	0.520262	7.05205	42.6356	1.2206e-07	1.51449e-06	Up
									Ttc39b	tetratricopeptide repeat domain 39B	0.606455	4.41135	13.3139	0.000863185	0.00315327	Up		Fam8a1	family with sequence similarity 8, member A1	0.520213	3.81623	8.76641	0.00533585	0.0171865	Up
									Crtc1	CREB regulated transcription coactivator 1	0.606427	4.38244	14.7021	0.00047433	0.00188493	Up		Vamp5	vesicle-associated membrane protein 5	0.519963	8.29384	53.8441	1.02222e-08	1.68825e-07	Up
									Epg5	ectopic P-granules 5 autophagy tethering factor	0.60568	3.21129	6.82001	0.0129537	0.0325568	Up		H2-D1	histocompatibility 2, D region locus 1	0.519847	9.82897	76.1786	1.6602e-10	4.37402e-09	Up
									Prkd2	protein kinase D2	0.605381	5.17835	27.2945	7.07442e-06	4.70546e-05	Up		Maml2	mastermind like transcriptional coactivator 2	0.519641	3.93798	10.3083	0.0027421	0.0097252	Up
									Scly	selenocysteine lyase	0.603024	4.43487	14.9568	0.000430854	0.00173138	Up		Sdr39u1	short chain dehydrogenase/reductase family 39U, member 1	0.51964	3.78331	8.48841	0.006036	0.0190387	Up
									Il15ra	interleukin 15 receptor, alpha chain	0.602517	4.09799	13.8304	0.000661932	0.00251216	Up		Alg10b	ALG10 alpha-1,2-glucosyltransferase	0.519477	4.18299	12.2623	0.00122702	0.00488401	Up
									Fdft1	farnesyl diphosphate farnesyl transferase 1	0.602469	3.82991	9.30216	0.00421959	0.0124723	Up		AU020206	expressed sequence AU020206	0.519448	5.35715	22.1021	3.54979e-05	0.000228372	Up
									Relb	avian reticuloendotheliosis viral (v-rel) oncogene related B	0.602165	3.35939	7.96202	0.00764581	0.0206639	Up		Rab6a	RAB6A, member RAS oncogene family	0.51848	5.72352	26.7518	8.3177e-06	6.48163e-05	Up
									Zfand3	zinc finger, AN1-type domain 3	0.601774	4.64084	17.6307	0.000162147	0.000734248	Up		Arid5b	AT-rich interaction domain 5B	0.518106	5.42335	19.0643	0.000107555	0.00059647	Up
									Ppm1l	protein phosphatase 1 (formerly 2C)-like	0.601629	3.01668	6.33422	0.0163163	0.039515	Up		Plpp2	phospholipid phosphatase 2	0.51785	4.1653	10.8867	0.00215189	0.00793722	Up
									Ttc32	tetratricopeptide repeat domain 32	0.601572	4.79534	17.4402	0.000177158	0.000795118	Up		Cytip	cytohesin 1 interacting protein	0.517829	5.94022	28.7468	4.62006e-06	3.87029e-05	Up
									Tmem63a	transmembrane protein 63a	0.601405	4.0956	12.7312	0.00101772	0.00362957	Up		Spata7	spermatogenesis associated 7	0.517722	4.32236	12.4856	0.00112215	0.00453328	Up
									Stx12	syntaxin 12	0.600907	4.37514	16.723	0.000224515	0.000975998	Up		Eif2d	eukaryotic translation initiation factor 2D	0.517294	4.37749	12.8687	0.000963817	0.00398898	Up
									Rcn3	reticulocalbin 3, EF-hand calcium binding domain	0.599728	5.23857	27.4138	6.82846e-06	4.56682e-05	Up		Aste1	asteroid homolog 1	0.516834	3.4344	7.25223	0.0105848	0.0304366	Up
									Bag3	BCL2-associated athanogene 3	0.599083	3.32515	5.8002	0.021432	0.04968	Up		Slc22a17	solute carrier family 22 (organic cation transporter), member 17	0.515714	3.22397	6.50384	0.015046	0.0405896	Up
									Eif1a	eukaryotic translation initiation factor 1A	0.598606	7.16158	51.9336	2.16027e-08	2.78253e-07	Up		Bin2	bridging integrator 2	0.514859	7.52903	39.2342	5.66145e-07	6.04484e-06	Up
									Gm20559	predicted gene, 20559	0.598306	4.39485	14.2711	0.000558813	0.00216827	Up		Camk1	calcium/calmodulin-dependent protein kinase I	0.514626	5.68104	23.8837	2.00714e-05	0.00013897	Up
									Zfp532	zinc finger protein 532	0.597512	3.94219	12.1651	0.00127587	0.00443205	Up		Tpra1	transmembrane protein, adipocyte asscociated 1	0.514438	3.42819	6.12808	0.018018	0.0474093	Up
									Rpl35	ribosomal protein L35	0.5966	11.0227	167.726	2.6639e-15	2.22089e-13	Up		Lcp2	lymphocyte cytosolic protein 2	0.513798	5.85072	28.9142	4.40143e-06	3.7127e-05	Up
									Mgrn1	mahogunin, ring finger 1	0.596588	4.69548	20.5049	6.01548e-05	0.0003096	Up		Kctd17	potassium channel tetramerisation domain containing 17	0.513588	3.68417	7.76582	0.00835869	0.0250466	Up
									Naa35	N(alpha)-acetyltransferase 35, NatC auxiliary subunit	0.596529	5.8043	21.4999	0.000126998	0.000594548	Up		Cbx6	chromobox 6	0.512478	6.00415	29.8575	3.35774e-06	2.92349e-05	Up
									Tbc1d24	TBC1 domain family, member 24	0.596032	3.57478	9.90628	0.00325263	0.00999017	Up		Sertad3	SERTA domain containing 3	0.511809	3.86536	8.04732	0.00735645	0.0224925	Up
									Sema4b	sema domain, immunoglobulin domain (Ig), transmembrane domain (TM) and short cytoplasmic domain, (semaphorin) 4B	0.595186	3.62435	8.59997	0.00574389	0.0162252	Up		Abcb1b	ATP-binding cassette, sub-family B member 1B	0.511642	4.61697	14.9527	0.00043151	0.00198276	Up
									Gnptg	N-acetylglucosamine-1-phosphotransferase, gamma subunit	0.595065	4.34485	16.3474	0.00025736	0.0011007	Up		Nwd1	NACHT and WD repeat domain containing 1	0.511637	5.36394	23.5289	2.24514e-05	0.000152584	Up
									Gm45902	Myb/SANT DNA binding domain containing 7	0.59412	3.75743	9.2131	0.00438635	0.012887	Up		Ccl27a	C-C motif chemokine ligand 27A	0.510571	4.76961	13.2573	0.000872597	0.00365494	Up
									Ampd2	adenosine monophosphate deaminase 2	0.594003	5.38975	29.1205	4.14705e-06	2.93362e-05	Up		Rtp4	receptor transporter protein 4	0.51039	5.27972	15.5199	0.000621229	0.00271856	Up
									Erc1	ELKS/RAB6-interacting/CAST family member 1	0.593981	4.47505	17.2047	0.00018876	0.000838231	Up		Creg1	cellular repressor of E1A-stimulated genes 1	0.509654	8.01066	50.93	1.88705e-08	2.8892e-07	Up
									Gm28417	predicted gene 28417	0.593899	4.9175	19.4383	8.63388e-05	0.000423585	Up		Ggh	gamma-glutamyl hydrolase	0.509532	5.0683	18.5492	0.000117375	0.000645298	Up
									Wbp1l	WW domain binding protein 1 like	0.593677	5.41416	28.7702	4.58878e-06	3.20635e-05	Up		Tpd52	tumor protein D52	0.508759	5.86351	30.3908	2.88644e-06	2.56743e-05	Up
									Ypel3	yippee like 3	0.593217	7.33022	18.0951	0.00195469	0.00641479	Up		Ifi47	interferon gamma inducible protein 47	0.508751	5.55146	20.8973	5.97846e-05	0.000358826	Up
									Zfp30	zinc finger protein 30	0.593159	3.55245	6.79817	0.0134452	0.0335565	Up		Nfat5	nuclear factor of activated T cells 5	0.508639	7.26795	38.6945	4.21609e-07	4.6619e-06	Up
									Ppp6c	protein phosphatase 6, catalytic subunit	0.590849	4.84231	22.3629	3.26172e-05	0.000180999	Up		Ip6k1	inositol hexaphosphate kinase 1	0.508206	5.50066	23.5174	2.2534e-05	0.000153007	Up
									Cdkn2d	cyclin dependent kinase inhibitor 2D	0.590376	6.01019	30.6843	4.01009e-06	2.84777e-05	Up		Cpq	carboxypeptidase Q	0.507899	5.79798	25.429	1.24188e-05	9.15575e-05	Up
									Tle1	transducin-like enhancer of split 1	0.590076	3.41147	8.51123	0.00597498	0.0167807	Up		Hmg20b	high mobility group 20B	0.506455	6.52278	41.282	1.68717e-07	2.02727e-06	Up
									Bach2	BTB and CNC homology, basic leucine zipper transcription factor 2	0.589305	3.76111	10.4558	0.00257676	0.00812967	Up		Irak1bp1	interleukin-1 receptor-associated kinase 1 binding protein 1	0.50614	4.13731	10.7814	0.00224838	0.00821347	Up
									Mctp1	multiple C2 domains, transmembrane 1	0.589071	5.68768	35.8864	6.51471e-07	5.78811e-06	Up		Slc25a44	solute carrier family 25, member 44	0.506083	3.34533	6.01107	0.0190685	0.0495838	Up
									Lmo1	LIM domain only 1	0.588971	3.29299	6.07902	0.0187477	0.0443186	Up		Gm28417	predicted gene 28417	0.505337	4.9175	16.6828	0.000227806	0.00114818	Up
									Nfat5	nuclear factor of activated T cells 5	0.588541	7.26795	50.7089	2.90693e-08	3.6179e-07	Up		Ccnd2	cyclin D2	0.505302	8.31313	9.49691	0.0177344	0.0468149	Up
									Firre	functional intergenic repeating RNA element	0.588183	4.23548	13.7938	0.000671367	0.00254101	Up		Ifit1	interferon-induced protein with tetratricopeptide repeats 1	0.50502	3.88771	8.1878	0.00705608	0.0217105	Up
									Selenon	selenoprotein N	0.58806	4.587	16.9177	0.000209266	0.000918898	Up		Ccdc97	coiled-coil domain containing 97	0.503475	4.5798	14.424	0.00052715	0.00235467	Up
									Ndfip1	Nedd4 family interacting protein 1	0.588031	6.41965	49.8172	2.39803e-08	3.04367e-07	Up		Tmco4	transmembrane and coiled-coil domains 4	0.503431	3.35588	6.66564	0.0139332	0.038121	Up
									Bicra	BRD4 interacting chromatin remodeling complex associated protein	0.587818	3.66168	8.62451	0.0056817	0.016072	Up		Snhg20	small nucleolar RNA host gene 20	0.503365	4.97001	14.9396	0.000513877	0.00230435	Up
									Patj	PATJ, crumbs cell polarity complex component	0.587788	3.83417	10.7714	0.00225769	0.00725847	Up		Ctnna1	catenin alpha 1	0.503347	5.48102	21.2664	4.66864e-05	0.000288168	Up
									Ccpg1	cell cycle progression 1	0.586792	6.04085	38.0872	3.70903e-07	3.4916e-06	Up		Armc3	armadillo repeat containing 3	0.503145	4.57207	13.5425	0.000740075	0.00316521	Up
									Nfkbid	nuclear factor of kappa light polypeptide gene enhancer in B cells inhibitor, delta	0.586593	5.00462	22.5128	3.10739e-05	0.000173421	Up		Pmm1	phosphomannomutase 1	0.502672	4.56194	8.97772	0.00625054	0.0195935	Up
									Atg9a	autophagy related 9A	0.586546	3.53198	8.69566	0.00550537	0.0156459	Up		Tspan3	tetraspanin 3	0.502614	6.31455	34.2473	1.00273e-06	1.01049e-05	Up
									Vps37a	vacuolar protein sorting 37A	0.586395	4.65366	18.044	0.000140097	0.000646913	Up		Kifap3	kinesin-associated protein 3	0.502379	4.80323	15.0527	0.0004156	0.00192053	Up
									Cry2	cryptochrome circadian regulator 2	0.58604	4.11246	11.997	0.00136535	0.00469599	Up		Atl2	atlastin GTPase 2	0.502266	4.2644	11.0224	0.00203408	0.0075715	Up
									Ets2	E26 avian leukemia oncogene 2, 3' domain	0.58519	3.82931	10.7276	0.00229934	0.00737485	Up		Nab1	Ngfi-A binding protein 1	0.50216	5.48033	23.0315	2.63041e-05	0.000175054	Up
									Slc3a2	solute carrier family 3 (activators of dibasic and neutral amino acid transport), member 2	0.583656	7.50188	64.8359	1.19864e-09	2.16788e-08	Up		Stim1	stromal interaction molecule 1	0.501776	5.96916	26.5204	8.91589e-06	6.90357e-05	Up
									AU040320	expressed sequence AU040320	0.583008	4.03127	12.8254	0.00098045	0.00351784	Up		Gm4070	GTPase, very large interferon inducible, family member 2	0.50108	4.0182	6.79259	0.0152235	0.0409865	Up
									0610030E20Rik	RIKEN cDNA 0610030E20 gene	0.581631	5.63512	28.2726	5.30371e-06	3.64521e-05	Up		Hdac5	histone deacetylase 5	0.500785	4.01994	10.8248	0.00220804	0.0081026	Up
									Hagh	hydroxyacyl glutathione hydrolase	0.581486	4.37736	13.666	0.000705408	0.00265335	Up		Itpripl2	inositol 1,4,5-triphosphate receptor interacting protein-like 2	0.500309	3.9605	9.53625	0.00381274	0.0128556	Up
									Ext2	exostosin glycosyltransferase 2	0.581288	5.31025	27.2298	7.21189e-06	4.78544e-05	Up		Pde7a	phosphodiesterase 7A	-0.500952	4.67054	14.1248	0.000591033	0.00260183	Down
									Resf1	retroelement silencing factor 1	0.581183	6.70835	34.3932	4.91246e-06	3.41098e-05	Up		Sik2	salt inducible kinase 2	-0.501018	4.06942	9.10868	0.00459087	0.0150946	Down
									Sp140	Sp140 nuclear body protein	0.58115	5.65159	31.5587	2.08179e-06	1.59468e-05	Up		Prcc	papillary renal cell carcinoma (translocation-associated)	-0.501094	4.34683	10.3154	0.00273382	0.0097043	Down
									Dcaf12l1	DDB1 and CUL4 associated factor 12-like 1	0.580492	3.34787	7.4198	0.00979559	0.0255588	Up		Wdyhv1	N-terminal glutamine amidase 1	-0.501305	4.2421	10.7864	0.00224366	0.00820114	Down
									Adora2a	adenosine A2a receptor	0.580239	3.67204	8.53116	0.00592224	0.0166633	Up		Amd1	S-adenosylmethionine decarboxylase 1	-0.501695	4.79394	13.5341	0.000763229	0.00325167	Down
									Stat1	signal transducer and activator of transcription 1	0.580231	5.94207	28.3522	6.26128e-06	4.21995e-05	Up		Asf1a	anti-silencing function 1A histone chaperone	-0.501722	5.18643	18.8115	0.000107147	0.000594981	Down
									Sigirr	single immunoglobulin and toll-interleukin 1 receptor (TIR) domain	0.579942	5.26336	24.1102	1.86921e-05	0.000111257	Up		Hddc2	HD domain containing 2	-0.502118	5.53556	23.4081	2.33287e-05	0.000157929	Down
									Auts2	autism susceptibility candidate 2	0.579807	4.1889	12.6236	0.00106213	0.00377248	Up		Nolc1	nucleolar and coiled-body phosphoprotein 1	-0.502288	6.81458	35.9233	6.4525e-07	6.79999e-06	Down
									Spag6l	sperm associated antigen 6-like	0.57961	4.01704	12.8264	0.000980062	0.00351784	Up		Parp3	poly (ADP-ribose) polymerase family, member 3	-0.502333	3.8429	8.26855	0.00665926	0.0206777	Down
									Sgce	sarcoglycan, epsilon	0.57952	4.0057	11.8087	0.00147347	0.00501681	Up		Coro7	coronin 7	-0.502565	5.94565	23.6798	2.47921e-05	0.000166539	Down
									Smim13	small integral membrane protein 13	0.579369	4.01619	12.1492	0.00128407	0.00445292	Up		Capn1	calpain 1	-0.503128	4.26228	11.6041	0.00160142	0.00613847	Down
									Slc25a25	solute carrier family 25 (mitochondrial carrier, phosphate carrier), member 25	0.578107	3.63039	9.54657	0.00379579	0.0114023	Up		Fabp5	fatty acid binding protein 5, epidermal	-0.503213	6.5504	12.3193	0.00454618	0.0149638	Down
									Rpl39	ribosomal protein L39	0.577499	12.1881	193.745	2.88968e-16	2.88304e-14	Up		Ran	RAN, member RAS oncogene family	-0.503693	8.86101	38.7851	1.60992e-06	1.53573e-05	Down
									H2-K1	histocompatibility 2, K1, K region	0.576522	10.3845	104.559	3.54437e-12	1.25779e-10	Up		Zkscan17	zinc finger with KRAB and SCAN domains 17	-0.504683	3.83231	7.73402	0.00848077	0.0253569	Down
									Stim1	stromal interaction molecule 1	0.576097	5.96916	32.222	1.73362e-06	1.36403e-05	Up		Nme4	NME/NM23 nucleoside diphosphate kinase 4	-0.505593	6.27542	32.4966	1.60803e-06	1.53514e-05	Down
									A930005H10Rik	RIKEN cDNA A930005H10 gene	0.575636	5.1437	17.0968	0.000297935	0.00125266	Up		Ppat	phosphoribosyl pyrophosphate amidotransferase	-0.506651	5.38297	20.1739	6.72397e-05	0.000396799	Down
									Elac1	elaC ribonuclease Z 1	0.57526	3.21698	6.89972	0.0124772	0.031535	Up		1810024B03Rik	RIKEN cDNA 1810024B03 gene	-0.507084	3.81183	7.88603	0.00791385	0.0239026	Down
									Sdr39u1	short chain dehydrogenase/reductase family 39U, member 1	0.575069	3.78331	8.75786	0.00535604	0.0152536	Up		Primpol	primase and polymerase (DNA-directed)	-0.508175	3.69468	7.45133	0.00965427	0.0281064	Down
									Map3k3	mitogen-activated protein kinase kinase kinase 3	0.574527	4.33623	15.7559	0.000319806	0.00133678	Up		1190007I07Rik	ubiquinol-cytochrome c reductase complex assembly factor 6	-0.508331	5.60265	27.1503	7.38427e-06	5.82888e-05	Down
									Cd274	CD274 antigen	0.574455	4.32362	12.2451	0.00123555	0.00431044	Up		Taok3	TAO kinase 3	-0.50898	6.71317	41.8538	1.4705e-07	1.79889e-06	Down
									Gp9	glycoprotein 9 platelet	0.574417	4.62557	9.26466	0.00653247	0.018063	Up		Slc6a13	solute carrier family 6 (neurotransmitter transporter, GABA), member 13	-0.509197	4.05085	7.58287	0.00965434	0.0281064	Down
									Map3k10	mitogen-activated protein kinase kinase kinase 10	0.574324	3.46248	6.9848	0.0119894	0.0304856	Up		Slc25a37	solute carrier family 25, member 37	-0.509948	4.9091	10.4318	0.004096	0.0136444	Down
									2210408F21Rik	RIKEN cDNA 2210408F21 gene	0.574051	3.7427	9.67094	0.00359779	0.0108936	Up		Ivd	isovaleryl coenzyme A dehydrogenase	-0.50995	4.58532	13.3858	0.000786664	0.00333982	Down
									Madd	MAP-kinase activating death domain	0.573979	5.60867	29.0188	4.27048e-06	3.01335e-05	Up		Flna	filamin, alpha	-0.510583	5.8966	27.5643	6.53104e-06	5.24033e-05	Down
									Chchd7	coiled-coil-helix-coiled-coil-helix domain containing 7	0.573938	6.25293	42.3032	1.32088e-07	1.3896e-06	Up		Dhx37	DEAH-box helicase 37	-0.51074	3.75313	8.23552	0.00675869	0.0209224	Down
									Ttc8	tetratricopeptide repeat domain 8	0.573498	3.36623	6.78547	0.0131663	0.0330092	Up		Pik3cg	phosphatidylinositol-4,5-bisphosphate 3-kinase catalytic subunit gamma	-0.510861	5.39831	20.1733	6.72524e-05	0.000396799	Down
									Dusp23	dual specificity phosphatase 23	0.573143	4.96132	20.7447	5.55191e-05	0.000288918	Up		Tmem123	transmembrane protein 123	-0.511307	5.26731	23.2763	2.43273e-05	0.000163779	Down
									Crtc2	CREB regulated transcription coactivator 2	0.57312	3.56973	7.88895	0.00790338	0.0212456	Up		Tgfbr2	transforming growth factor, beta receptor II	-0.511441	4.78374	16.2609	0.000265618	0.00130789	Down
									Chka	choline kinase alpha	0.572369	6.45079	40.4424	2.0684e-07	2.08071e-06	Up		Ccnt2	cyclin T2	-0.511733	4.87475	17.3633	0.000178348	0.000929333	Down
									Ccnd3	cyclin D3	0.572196	6.92021	49.7766	2.41924e-08	3.06421e-07	Up		Slc1a5	solute carrier family 1 (neutral amino acid transporter), member 5	-0.51195	4.95715	17.0443	0.000199944	0.00102756	Down
									Zfp329	zinc finger protein 329	0.571706	4.66875	14.2688	0.000576096	0.00222638	Up		2610037D02Rik	RIKEN cDNA 2610037D02 gene	-0.512417	4.11846	9.42858	0.00399441	0.0133608	Down
									Trip10	thyroid hormone receptor interactor 10	0.570467	3.21674	6.26367	0.0168784	0.0406095	Up		Gm10138	predicted gene 10138	-0.513404	3.76609	6.92195	0.0123477	0.0345748	Down
									Zfp36l1	zinc finger protein 36, C3H type-like 1	0.570021	6.62143	31.8518	8.00851e-06	5.24084e-05	Up		Cep192	centrosomal protein 192	-0.513633	4.97722	19.5587	8.28578e-05	0.000474851	Down
									Slx1b	SLX1 structure-specific endonuclease subunit homolog B (S. cerevisiae)	0.569469	3.59525	8.89895	0.00503306	0.0144623	Up		Prpf38b	PRP38 pre-mRNA processing factor 38 (yeast) domain containing B	-0.514186	7.60301	32.3911	6.56363e-06	5.26301e-05	Down
									Gm16124	predicted gene 16124	0.568084	4.4809	10.8657	0.00256108	0.00808861	Up		Nrxn1	neurexin I	-0.514303	5.23918	21.8179	3.89452e-05	0.000247025	Down
									Arhgap23	Rho GTPase activating protein 23	0.56783	4.61045	15.848	0.000309118	0.00129521	Up		Ipo5	importin 5	-0.514367	5.70976	28.1182	5.54881e-06	4.53289e-05	Down
									Pdlim7	PDZ and LIM domain 7	0.567678	4.37191	10.2453	0.00305591	0.00945514	Up		Zmynd19	zinc finger, MYND domain containing 19	-0.514929	4.41547	12.3213	0.00119834	0.00479169	Down
									Mthfsd	methenyltetrahydrofolate synthetase domain containing	0.567378	3.87095	9.5992	0.00371062	0.0111769	Up		Serpini1	serine (or cysteine) peptidase inhibitor, clade I, member 1	-0.515849	3.19966	6.50595	0.0150309	0.0405668	Down
									Laptm4a	lysosomal-associated protein transmembrane 4A	0.566998	7.26787	55.8983	6.71575e-09	9.93245e-08	Up		Pafah1b3	platelet-activating factor acetylhydrolase, isoform 1b, subunit 3	-0.516232	5.92328	31.2559	2.26458e-06	2.06166e-05	Down
									Prdx5	peroxiredoxin 5	0.566458	7.66943	58.7577	3.8011e-09	6.09579e-08	Up		Traf2	TNF receptor-associated factor 2	-0.517107	3.99161	8.60798	0.00572351	0.0181992	Down
									Rgs18	regulator of G-protein signaling 18	0.566076	7.4222	51.4216	1.69918e-08	2.26037e-07	Up		Map3k5	mitogen-activated protein kinase kinase kinase 5	-0.518006	3.47183	7.5011	0.00943563	0.0276017	Down
									Git1	GIT ArfGAP 1	0.565695	4.81594	16.0537	0.000286568	0.00121199	Up		Fktn	fukutin	-0.518425	3.55627	6.4998	0.015075	0.0406408	Down
									Pcsk7	proprotein convertase subtilisin/kexin type 7	0.565477	4.64818	13.7561	0.000733628	0.00274534	Up		Polr3k	polymerase (RNA) III (DNA directed) polypeptide K	-0.520512	5.4403	24.6018	1.60317e-05	0.000114316	Down
									Hsdl2	hydroxysteroid dehydrogenase like 2	0.564857	3.99067	11.517	0.00165939	0.00556267	Up		Dock5	dedicator of cytokinesis 5	-0.521062	3.50132	6.89234	0.0125205	0.0349461	Down
									Elmsan1	mitotic deacetylase associated SANT domain protein	0.564371	4.66475	17.223	0.000187526	0.000833744	Up		Rilpl2	Rab interacting lysosomal protein-like 2	-0.521115	5.65635	22.3191	3.425e-05	0.00022128	Down
									Col4a1	collagen, type IV, alpha 1	0.564181	4.5199	9.28906	0.00589476	0.016609	Up		Mdn1	midasin AAA ATPase 1	-0.521824	6.1039	35.3336	7.5259e-07	7.82282e-06	Down
									Acyp2	acylphosphatase 2, muscle type	0.563401	3.25617	5.9762	0.0193942	0.0456609	Up		Stk38	serine/threonine kinase 38	-0.52371	5.79181	18.5696	0.000237164	0.00118993	Down
									Fez2	fasciculation and elongation protein zeta 2	0.563334	4.31027	10.8307	0.0022026	0.00710766	Up		Psph	phosphoserine phosphatase	-0.524043	4.7487	17.3533	0.000178988	0.000932239	Down
									Gbp7	guanylate binding protein 7	0.562682	6.37887	37.4762	4.32932e-07	4.01344e-06	Up		Prkcd	protein kinase C, delta	-0.524408	4.70592	17.4038	0.000175785	0.000919095	Down
									Fos	FBJ osteosarcoma oncogene	0.562584	11.8493	28.1921	0.00110555	0.00390162	Up		Tgds	TDP-glucose 4,6-dehydratase	-0.524921	3.02767	6.02637	0.0189275	0.0493119	Down
									Zfp770	zinc finger protein 770	0.56174	3.35098	6.20416	0.0173687	0.0416247	Up		Pde4d	phosphodiesterase 4D, cAMP specific	-0.524952	4.55631	14.974	0.000428079	0.00196997	Down
									Tuba1c	tubulin, alpha 1C	0.561279	4.60706	14.4855	0.000514955	0.00201804	Up		Mrpl36	mitochondrial ribosomal protein L36	-0.525006	6.42724	31.1476	2.87713e-06	2.56184e-05	Down
									Fut8	fucosyltransferase 8	0.560641	7.93858	11.0145	0.0126765	0.0319656	Up		Aff3	AF4/FMR2 family, member 3	-0.525049	6.26928	35.6984	6.84152e-07	7.17269e-06	Down
									Cops8	COP9 signalosome subunit 8	0.560488	5.83726	32.4314	1.63697e-06	1.29976e-05	Up		Xpo1	exportin 1	-0.525173	5.46064	22.4723	3.14834e-05	0.000205919	Down
									Hip1	huntingtin interacting protein 1	0.560368	3.99077	9.20723	0.00439759	0.0129137	Up		Gmcl1	germ cell-less, spermatogenesis associated 1	-0.525294	4.26575	10.6068	0.0024185	0.00874829	Down
									Rnft1	ring finger protein, transmembrane 1	0.560311	3.79745	7.89321	0.00788812	0.0212186	Up		Cdan1	codanin 1	-0.525573	3.86659	8.5395	0.00590031	0.0186687	Down
									Saraf	store-operated calcium entry-associated regulatory factor	0.559294	7.32819	55.4157	7.40605e-09	1.08873e-07	Up		Zfp131	zinc finger protein 131	-0.525878	5.11775	21.076	4.97241e-05	0.000304447	Down
									Ahr	aryl-hydrocarbon receptor	0.559178	4.12475	10.4045	0.00263307	0.00827516	Up		Cbx3	chromobox 3	-0.526078	7.50237	35.3747	2.05227e-06	1.89964e-05	Down
									Pttg1	pituitary tumor-transforming gene 1	0.558832	5.04286	22.1814	3.45948e-05	0.000190538	Up		Rhog	ras homolog family member G	-0.526361	5.31484	24.1591	1.84075e-05	0.000128991	Down
									5033406O09Rik	RIKEN cDNA 5033406O09 gene	0.558485	5.96836	31.6414	2.03462e-06	1.56842e-05	Up		Kif21b	kinesin family member 21B	-0.526428	4.05711	10.7123	0.00231414	0.00841832	Down
									Spr	sepiapterin reductase	0.558458	5.57956	27.0644	7.57584e-06	4.97642e-05	Up		Tst	thiosulfate sulfurtransferase, mitochondrial	-0.526834	4.17942	10.7951	0.00223549	0.00817621	Down
									Ppt2	palmitoyl-protein thioesterase 2	0.5582	5.0307	21.3821	4.49375e-05	0.000239558	Up		Rnf220	ring finger protein 220	-0.526851	6.34037	40.0876	2.25593e-07	2.66077e-06	Down
									Tle6	transducin-like enhancer of split 6	0.557166	3.83161	8.33714	0.00645774	0.0179174	Up		Ten1	TEN1 telomerase capping complex subunit	-0.527017	6.04066	24.9701	2.02976e-05	0.000139978	Down
									Akap8l	A kinase anchor protein 8-like	0.55613	6.17893	28.5898	7.34865e-06	4.85865e-05	Up		Tia1	cytotoxic granule-associated RNA binding protein 1	-0.527045	6.66704	41.8193	1.4827e-07	1.81045e-06	Down
									Tmem87b	transmembrane protein 87B	0.555857	4.01155	11.1858	0.00190123	0.00625793	Up		Gtpbp1	GTP binding protein 1	-0.527861	4.10808	10.3958	0.00264269	0.00944417	Down
									Wdtc1	WD and tetratricopeptide repeats 1	0.555656	4.32069	13.9501	0.000632078	0.00241387	Up		Rxrb	retinoid X receptor beta	-0.528044	5.60749	28.349	5.18679e-06	4.27714e-05	Down
									Deptor	DEP domain containing MTOR-interacting protein	0.555505	4.21989	13.9285	0.000637342	0.00242808	Up		Dgkd	diacylglycerol kinase, delta	-0.528493	4.47628	12.4114	0.00115592	0.00464659	Down
									Tnip2	TNFAIP3 interacting protein 2	0.552778	4.40243	14.6885	0.000476777	0.00189206	Up		Atg10	autophagy related 10	-0.529953	4.00823	10.362	0.00268058	0.00955713	Down
									Jmjd6	jumonji domain containing 6	0.552322	6.05002	37.3811	4.43532e-07	4.09922e-06	Up		Rreb1	ras responsive element binding protein 1	-0.53127	5.7897	29.996	3.22798e-06	2.82669e-05	Down
									Lrrc14	leucine rich repeat containing 14	0.551943	4.20177	12.4843	0.00112274	0.00395698	Up		Ppip5k2	diphosphoinositol pentakisphosphate kinase 2	-0.53234	5.04653	19.8842	7.41661e-05	0.000432145	Down
									Ppp1r37	protein phosphatase 1, regulatory subunit 37	0.551467	4.05864	10.6446	0.00238059	0.0076034	Up		Paics	phosphoribosylaminoimidazole carboxylase, phosphoribosylaminoribosylaminoimidazole, succinocarboxamide synthetase	-0.533009	6.84758	36.1271	7.88008e-07	8.13076e-06	Down
									Pik3r4	phosphoinositide-3-kinase regulatory subunit 4	0.550789	3.79717	9.03256	0.00474637	0.013762	Up		Dip2b	disco interacting protein 2 homolog B	-0.533025	5.03956	20.0641	6.978e-05	0.000409331	Down
									Gstp1	glutathione S-transferase, pi 1	0.550205	5.24072	18.4602	0.000124876	0.000585738	Up		Itpr3	inositol 1,4,5-triphosphate receptor 3	-0.533061	3.35399	6.54277	0.0147698	0.0399595	Down
									Atl2	atlastin GTPase 2	0.550154	4.2644	12.5425	0.00109698	0.00387815	Up		Mtss1	MTSS I-BAR domain containing 1	-0.533325	4.68931	17.3368	0.000180043	0.000936933	Down
									Cops9	COP9 signalosome subunit 9	0.549838	6.85902	52.4571	1.36507e-08	1.85857e-07	Up		Casp7	caspase 7	-0.533337	4.24129	14.0793	0.000601431	0.00264091	Down
									Psen2	presenilin 2	0.549563	5.14644	19.6184	8.11849e-05	0.000401572	Up		Cnot1	CCR4-NOT transcription complex, subunit 1	-0.533844	6.42771	37.5415	4.25814e-07	4.69476e-06	Down
									Serinc3	serine incorporator 3	0.54932	8.81662	55.5728	1.64775e-08	2.20295e-07	Up		Itpa	inosine triphosphatase (nucleoside triphosphate pyrophosphatase)	-0.534071	4.85496	17.5325	0.000167906	0.00088589	Down
									4931406C07Rik	RIKEN cDNA 4931406C07 gene	0.549098	5.81666	32.225	1.7322e-06	1.3638e-05	Up		Ap1g2	adaptor protein complex AP-1, gamma 2 subunit	-0.534375	3.56754	7.9992	0.00751823	0.0229181	Down
									Fli1	Friend leukemia integration 1	0.548867	6.86164	51.7951	1.56967e-08	2.11584e-07	Up		Usp48	ubiquitin specific peptidase 48	-0.534459	5.69648	30.3493	2.92051e-06	2.58722e-05	Down
									Atp11a	ATPase, class VI, type 11A	0.548839	3.23261	6.83739	0.0128482	0.0323384	Up		Supv3l1	suppressor of var1, 3-like 1 (S. cerevisiae)	-0.534811	3.28363	6.91589	0.0123829	0.0346494	Down
									Bivm	basic, immunoglobulin-like variable motif containing	0.548104	3.19932	5.9382	0.0197561	0.0463577	Up		Esr1	estrogen receptor 1 (alpha)	-0.535304	4.07131	8.84846	0.00532336	0.0171599	Down
									Gsdme	gasdermin E	0.547608	5.22155	21.2846	4.64073e-05	0.000246668	Up		Nudcd2	NudC domain containing 2	-0.535524	5.47303	25.9014	1.07515e-05	8.11829e-05	Down
									Cox17	cytochrome c oxidase assembly protein 17, copper chaperone	0.547411	6.83508	51.3598	1.72167e-08	2.27784e-07	Up		Nono	non-POU-domain-containing, octamer binding protein	-0.535554	7.32539	51.0974	1.82074e-08	2.80532e-07	Down
									Rtl8b	retrotransposon Gag like 8B	0.547238	3.5257	6.34185	0.0162567	0.0394098	Up		Psmg3	proteasome (prosome, macropain) assembly chaperone 3	-0.535756	4.93434	19.7593	7.73803e-05	0.000448511	Down
									Gm47283	None	0.546669	6.55823	8.34435	0.0149495	0.0368203	Up		Coro1c	coronin, actin binding protein 1C	-0.536329	4.86397	15.8343	0.000310676	0.00149468	Down
									Elmo2	engulfment and cell motility 2	0.546394	3.96543	10.389	0.00265026	0.00832489	Up		Hnrnpd	heterogeneous nuclear ribonucleoprotein D	-0.536534	8.17405	35.9541	4.03496e-06	3.44899e-05	Down
									Trp53i13	transformation related protein 53 inducible protein 13	0.545445	4.49729	12.8732	0.000962083	0.00345952	Up		Slc35c2	solute carrier family 35, member C2	-0.537321	5.48138	28.9596	4.34411e-06	3.67575e-05	Down
									Tmem9	transmembrane protein 9	0.545083	5.10621	20.3434	6.35072e-05	0.00032357	Up		1700017B05Rik	RIKEN cDNA 1700017B05 gene	-0.537366	5.29191	24.9881	1.42229e-05	0.000103233	Down
									Tcf25	transcription factor 25 (basic helix-loop-helix)	0.544812	7.84138	59.4269	3.33545e-09	5.42045e-08	Up		Pprc1	peroxisome proliferative activated receptor, gamma, coactivator-related 1	-0.537373	4.13786	12.5172	0.00110812	0.00448853	Down
									Ppme1	protein phosphatase methylesterase 1	0.54479	5.34622	21.5194	4.29515e-05	0.000230717	Up		Enoph1	enolase-phosphatase 1	-0.537657	3.84418	8.73848	0.00540208	0.0173585	Down
									Ttc14	tetratricopeptide repeat domain 14	0.544618	7.2307	48.7419	3.03205e-08	3.75062e-07	Up		Mxd4	Max dimerization protein 4	-0.537743	6.32781	31.2652	2.82359e-06	2.5197e-05	Down
									Abhd10	abhydrolase domain containing 10	0.544015	4.02717	9.69255	0.00356451	0.0108144	Up		Erp29	endoplasmic reticulum protein 29	-0.53779	7.2608	43.2217	1.1901e-07	1.48117e-06	Down
									Pnpla2	patatin-like phospholipase domain containing 2	0.542979	5.64055	21.9133	5.11741e-05	0.0002693	Up		Mms19	MMS19 cytosolic iron-sulfur assembly component	-0.538372	4.31356	13.5685	0.000732637	0.00314023	Down
									Akap1	A kinase anchor protein 1	0.542979	3.67533	8.33398	0.00646688	0.0179346	Up		Sestd1	SEC14 and spectrin domains 1	-0.53887	3.6632	9.0112	0.00479101	0.0156595	Down
									Lmna	lamin A	0.542205	4.27872	12.4337	0.00114566	0.00402569	Up		Rif1	replication timing regulatory factor 1	-0.539173	6.73843	34.4638	1.52665e-06	1.46427e-05	Down
									Gm32031	predicted gene, 32031	0.541727	3.6099	6.434	0.0158969	0.0387072	Up		Srsf2	serine and arginine-rich splicing factor 2	-0.539363	8.23071	58.9542	3.65767e-09	6.80752e-08	Down
									Rpl22l1	ribosomal protein L22 like 1	0.54106	10.2449	99.1765	5.24926e-12	1.76503e-10	Up		Zfp35	zinc finger protein 35	-0.540492	3.58974	6.89643	0.0124965	0.034911	Down
									Ankrd33b	ankyrin repeat domain 33B	0.541023	3.46704	7.06912	0.011526	0.0294243	Up		Gm26917	predicted gene, 26917	-0.540504	7.48546	53.0336	1.20976e-08	1.9515e-07	Down
									Arl8a	ADP-ribosylation factor-like 8A	0.540378	4.53705	12.3953	0.00116339	0.00408091	Up		Mtf2	metal response element binding transcription factor 2	-0.540672	6.46975	43.5167	9.91726e-08	1.26533e-06	Down
									Ctdsp2	CTD small phosphatase 2	0.540256	6.26661	34.175	1.02222e-06	8.58696e-06	Up		Rsl24d1	ribosomal L24 domain containing 1	-0.54074	6.09073	28.9745	4.68814e-06	3.91544e-05	Down
									Hectd1	HECT domain E3 ubiquitin protein ligase 1	0.540067	7.16325	47.5687	3.93017e-08	4.7131e-07	Up		Dennd5a	DENN domain containing 5A	-0.540742	5.56033	26.6411	8.59828e-06	6.67464e-05	Down
									Il11ra1	interleukin 11 receptor subunit alpha 1	0.539193	5.67734	29.9168	3.30154e-06	2.40349e-05	Up		Cad	carbamoyl-phosphate synthetase 2, aspartate transcarbamylase, and dihydroorotase	-0.540966	4.54823	14.3923	0.000533558	0.0023798	Down
									Grcc10	gene rich cluster, C10 gene	0.539062	8.35303	65.8089	1.00302e-09	1.84701e-08	Up		Plscr3	phospholipid scramblase 3	-0.541024	5.89705	33.4256	1.24964e-06	1.22076e-05	Down
									Samd4b	sterile alpha motif domain containing 4B	0.53733	4.95691	14.9532	0.000458208	0.00182982	Up		Eef1akmt4	EEF1A lysine methyltransferase 4	-0.543368	4.12794	9.77408	0.00358376	0.0122484	Down
									Gstk1	glutathione S-transferase kappa 1	0.537041	3.28399	5.88445	0.0202804	0.0473805	Up		Pmf1	polyamine-modulated factor 1	-0.543592	4.95338	9.68388	0.00614965	0.019322	Down
									Zfp574	zinc finger protein 574	0.536685	3.49832	6.64587	0.0140643	0.0348917	Up		Lcorl	ligand dependent nuclear receptor corepressor-like	-0.544041	4.91623	17.5903	0.000164492	0.000870898	Down
									Ssh1	slingshot protein phosphatase 1	0.536668	3.77917	7.70195	0.00860589	0.0229114	Up		Smpd4	sphingomyelin phosphodiesterase 4	-0.54477	3.98	9.57461	0.00375015	0.012715	Down
									Zfp318	zinc finger protein 318	0.536224	4.87761	14.5427	0.000503873	0.00198419	Up		Rbbp8	retinoblastoma binding protein 8, endonuclease	-0.545147	4.85523	16.0536	0.000286586	0.00139533	Down
									Jund	jun D proto-oncogene	0.536189	10.5654	101.123	4.02907e-12	1.3972e-10	Up		Lrrc8c	leucine rich repeat containing 8 family, member C	-0.545229	4.68873	13.3313	0.00085743	0.00360008	Down
									Gm20467	predicted gene 20467	0.535271	4.41063	9.95483	0.00332105	0.0101772	Up		Ifngr2	interferon gamma receptor 2	-0.545525	3.78552	10.1223	0.00296676	0.0104037	Down
									Plekha5	pleckstrin homology domain containing, family A member 5	0.534658	4.92135	17.8459	0.000150242	0.000688017	Up		Gch1	GTP cyclohydrolase 1	-0.545794	4.2538	12.3469	0.00118613	0.00475075	Down
									Adgrg1	adhesion G protein-coupled receptor G1	0.533774	9.11186	61.6678	2.50572e-09	4.22433e-08	Up		Tbc1d13	TBC1 domain family, member 13	-0.546508	3.47118	7.56419	0.00916613	0.027008	Down
									Rufy2	RUN and FYVE domain-containing 2	0.53338	4.69374	14.6039	0.000492305	0.00194367	Up		Tef	thyrotroph embryonic factor	-0.54678	3.63592	9.59155	0.00372287	0.0126436	Down
									Slc25a27	solute carrier family 25, member 27	0.533019	4.98942	13.9779	0.000718069	0.00269348	Up		Usp45	ubiquitin specific petidase 45	-0.547177	3.43763	7.06726	0.0115361	0.0327388	Down
									Kif3a	kinesin family member 3A	0.532621	4.35902	11.6471	0.00157356	0.00531776	Up		Prps1l3	phosphoribosyl pyrophosphate synthetase 1-like 3	-0.548372	3.67508	7.97528	0.00760003	0.0231135	Down
									Pnck	pregnancy upregulated non-ubiquitously expressed CaM kinase	0.532448	3.50192	7.66478	0.00875331	0.0232277	Up		Slc39a11	solute carrier family 39 (metal ion transporter), member 11	-0.548391	4.15556	12.6231	0.00106235	0.00433053	Down
									Ly6e	lymphocyte antigen 6 family member E	0.532033	9.12863	68.5355	6.14296e-10	1.21383e-08	Up		Snrnp25	small nuclear ribonucleoprotein 25 (U11/U12)	-0.54879	4.97186	14.3774	0.000748268	0.00319464	Down
									Tjp2	tight junction protein 2	0.531519	4.18497	10.5228	0.00250523	0.00794311	Up		Gxylt1	glucoside xylosyltransferase 1	-0.548921	4.3356	14.3846	0.000535126	0.00238592	Down
									Sertad2	SERTA domain containing 2	0.531399	5.87495	31.9496	1.86852e-06	1.45513e-05	Up		Gt(ROSA)26Sor	fatty acid binding protein 6	-0.549089	3.90446	11.2355	0.00186265	0.00701708	Down
[truncated: 1,623 more rows]
