# Supplementary material for: Lack of MDA5 delays hematopoietic aging by modulating inflammaging and proteostasis in mice
Source: Nat Commun. 2026 Feb 12;17:1645. doi: 10.1038/s41467-026-69424-x (PMC12905429; doi:10.1038/s41467-026-69424-x)
Supplement: Supplementary file 12 — Supplementary Data 8 [file 41467_2026_69424_MOESM12_ESM.xlsx]

## Sheet: SHEET
															Supplementary Data 8: Single-cell RNAseq in MPP1
mpp1_AGED_KOvsWt_DEGs								mpp1_KO_AgedvsYoung DEGs								mpp1_WT_AgedvsYoung DEGs									mpp1_YOUNG_KOvsWt DEGs
gene	Description	logFC	logCPM	F	PValue	FDR	cat	gene	Description	logFC	logCPM	F	PValue	FDR	cat	gene	Description	logFC	logCPM	F	PValue	FDR	dirFC1.5		gene	Description	logFC	logCPM	F	PValue	FDR	cat
Hspa1b	heat shock protein 1B	5.20335	4.55479	160.838	8.31262e-37	2.66891e-33	Up	Rorb	RAR-related orphan receptor beta	7.95814	4.20465	80.6652	2.76411e-19	1.71767e-17	Up	Ighg2b	immunoglobulin heavy constant gamma 2B	10.5899	5.95919	96.5607	1.13707e-18	2.19045e-16	Up		Cpd	carboxypeptidase D	7.34292	4.36647	11.7804	0.000598981	0.0440411	Up
Hspa1a	heat shock protein 1A	4.15326	4.17749	85.3494	2.58221e-20	3.10898e-17	Up	Rhoj	ras homolog family member J	7.899	4.19243	77.612	1.30131e-18	7.5965e-17	Up	Clu	clusterin	9.40553	5.79795	50.1086	1.4712e-12	1.38928e-10	Up		Hist3h2ba	H2B clustered histone 27	2.64569	3.86294	11.7079	0.000622778	0.0454439	Up
Iglc2	immunoglobulin lambda constant 2	3.75554	3.11113	73.0464	1.30117e-17	1.39254e-14	Up	Matn4	matrilin 4	7.49698	3.73572	58.4125	2.16503e-14	9.18658e-13	Up	Plscr2	phospholipid scramblase 2	8.98229	5.34623	37.8871	7.54518e-10	4.97775e-08	Up		Nfia	nuclear factor I/A	2.62236	4.92424	11.4563	0.000713003	0.0487951	Up
Meg3	maternally expressed 3	2.76348	3.90587	96.2173	1.7703e-22	2.84192e-19	Up	Amotl2	angiomotin-like 2	7.2638	3.35626	48.1016	4.08943e-12	1.34895e-10	Up	Gm10419	predicted gene 10419	8.84185	5.14666	34.5057	4.27332e-09	2.55656e-07	Up		Prkaca	protein kinase, cAMP dependent, catalytic, alpha	2.26553	5.00391	14.918	0.000112407	0.0157507	Up
Cebpd	CCAAT/enhancer binding protein delta	1.57996	3.39965	17.8758	2.36165e-05	0.00329672	Up	Plscr2	phospholipid scramblase 2	6.75544	5.34623	175.307	5.86809e-40	1.09385e-37	Up	Slamf1	signaling lymphocytic activation molecule family member 1	8.53253	4.81826	27.9397	1.25606e-07	5.47438e-06	Up		Phf21a	PHD finger protein 21A	2.21818	5.42755	17.4389	2.97133e-05	0.00596246	Up
Gm26802	predicted gene, 26802	1.3744	5.4947	57.3839	3.63857e-14	2.19042e-11	Up	Mab21l2	mab-21-like 2	6.20368	3.1831	23.3448	1.35758e-06	1.96339e-05	Up	Npdc1	neural proliferation, differentiation and control 1	8.53175	4.96982	27.9136	1.27316e-07	5.52392e-06	Up		Tmcc1	transmembrane and coiled coil domains 1	2.10038	4.78164	12.2185	0.000473522	0.038008	Up
Hist1h3c	H3 clustered histone 3	1.35866	6.7788	53.5854	2.59462e-13	1.47008e-10	Up	Myom1	myomesin 1	5.71163	4.45464	84.1684	4.68847e-20	3.0931e-18	Up	Ces2g	carboxylesterase 2G	8.1803	4.49453	21.9965	2.73778e-06	8.0153e-05	Up		H2afx	H2A.X variant histone	1.71784	6.76558	46.874	7.64555e-12	1.22737e-08	Up
Gm4013	predicted gene 4013	1.30232	3.83502	20.7026	5.37513e-06	0.00101516	Up	Clca3a1	chloride channel accessory 3A1	5.69227	6.58119	23.9331	0.00808942	0.0401414	Up	Gm42517	transmembrane 217, retrotransposed	8.15174	4.39233	21.5544	3.44689e-06	9.76483e-05	Up		Mrpl42	mitochondrial ribosomal protein L42	1.71637	7.17286	33.6144	6.7541e-09	5.91414e-06	Up
Hist1h2ab	H2A clustered histone 4	1.26553	5.66895	27.2073	1.91911e-07	4.8728e-05	Up	Col18a1	collagen, type XVIII, alpha 1	5.41718	4.74003	118.293	2.63613e-27	2.61765e-25	Up	Col18a1	collagen, type XVIII, alpha 1	8.11411	4.74003	20.9604	4.78038e-06	0.000129703	Up		Klf2	Kruppel-like transcription factor 2 (lung)	1.6603	9.13024	85.5312	2.7204e-20	1.31015e-16	Up
Vldlr	very low density lipoprotein receptor	1.21417	5.0146	20.7639	5.20856e-05	0.00635049	Up	Mt2	metallothionein 2	5.40306	6.09389	296.16	3.539e-66	1.54944e-63	Up	Cited4	Cbp/p300-interacting transactivator, with Glu/Asp-rich carboxy-terminal domain, 4	8.04373	4.49699	20.038	7.60645e-06	0.000191133	Up		Gng11	guanine nucleotide binding protein (G protein), gamma 11	1.58139	7.48305	11.5972	0.000660945	0.0468105	Up
Klf2	Kruppel-like transcription factor 2 (lung)	1.14453	9.13024	118.86	1.57523e-27	3.03452e-24	Up	Nupr1	nuclear protein transcription regulator 1	5.25616	6.69402	401.11	1.48665e-88	1.59105e-85	Up	Lpl	lipoprotein lipase	7.98154	4.30511	19.1775	1.19321e-05	0.000281003	Up		Khdc4	KH domain containing 4, pre-mRNA splicing factor	1.51642	6.66417	17.9222	2.30482e-05	0.00504546	Up
Hist1h2br	H2B clustered histone 24	1.12213	4.39396	20.8863	4.8838e-06	0.000940816	Up	Fhdc1	FH2 domain containing 1	5.10677	3.68084	52.8378	3.66825e-13	1.36948e-11	Up	Ndn	necdin, MAGE family member	7.90867	4.31722	18.243	1.94749e-05	0.00042827	Up		Ppih	peptidyl prolyl isomerase H	1.39836	5.58755	11.6753	0.000633791	0.0458998	Up
Wdfy1	WD repeat and FYVE domain containing 1	1.10717	5.33876	43.2753	4.796e-11	2.5664e-08	Up	Gm42517	transmembrane 217, retrotransposed	4.59824	4.39233	64.2667	1.10686e-15	5.27784e-14	Up	Fhl1	four and a half LIM domains 1	7.85332	4.31793	17.5637	2.78259e-05	0.00057147	Up		Nrgn	neurogranin	1.37957	8.94202	31.6177	1.88571e-08	1.20484e-05	Up
Hist1h2ap	H2A clustered histone 24	0.94269	10.2147	60.0136	9.57309e-15	6.1472e-12	Up	Fcer1a	Fc receptor, IgE, high affinity I, alpha polypeptide	4.58968	3.40743	34.7087	3.85024e-09	8.68514e-08	Up	Rhoj	ras homolog family member J	7.7955	4.19243	16.8799	3.98969e-05	0.000768574	Up		Mettl26	methyltransferase like 26	1.33339	6.07208	11.3914	0.000738345	0.0497074	Up
Ttpal	tocopherol (alpha) transfer protein-like	0.942063	4.20047	14.223	0.000162535	0.0155004	Up	Cdc42ep5	CDC42 effector protein 5	4.5207	3.24767	32.4487	1.22973e-08	2.53093e-07	Up	Rorb	RAR-related orphan receptor beta	7.76762	4.20465	16.5619	4.71596e-05	0.000888926	Up		Slc50a1	solute carrier family 50 (sugar transporter), member 1	1.25467	6.59335	12.9975	0.000312165	0.0309976	Up
Auts2	autism susceptibility candidate 2	0.940603	4.14609	14.7288	0.000124266	0.0130102	Up	Evc2	EvC ciliary complex subunit 2	4.38669	3.16434	29.0444	7.10138e-08	1.29301e-06	Up	Cpd	carboxypeptidase D	7.75811	4.36647	16.4586	4.97905e-05	0.000931227	Up		Atp6v0e	ATPase, H+ transporting, lysosomal V0 subunit E	1.22125	7.54339	25.4009	4.67107e-07	0.000224959	Up
Hist1h2ae	H2A clustered histone 8	0.922309	9.42006	67.1686	2.54312e-16	2.04128e-13	Up	Dsg2	desmoglein 2	4.37911	3.21089	28.996	7.28112e-08	1.32324e-06	Up	Gstm2	glutathione S-transferase, mu 2	7.69645	4.04285	15.7777	7.13234e-05	0.00124454	Up		Aco2	aconitase 2, mitochondrial	1.1873	6.45272	13.453	0.00024483	0.0273925	Up
Trim47	tripartite motif-containing 47	0.915356	6.05376	43.9588	3.34465e-10	1.46435e-07	Up	Gpx8	glutathione peroxidase 8 (putative)	4.36123	3.39492	28.9507	7.45326e-08	1.35197e-06	Up	Nbea	neurobeachin	7.68251	4.05137	15.6286	7.717e-05	0.00133208	Up		Csrp1	cysteine and glycine-rich protein 1	1.17964	6.57771	13.2388	0.000274449	0.0295543	Up
Klf6	Kruppel-like transcription factor 6	0.890348	9.09953	71.1193	3.43906e-17	3.01137e-14	Up	Phactr1	phosphatase and actin regulator 1	4.35835	4.63795	75.5144	3.72461e-18	2.12281e-16	Up	Bcas3	BCAS3 microtubule associated cell migration factor	7.6569	4.0855	15.3585	8.90239e-05	0.00149946	Up		Ier5	immediate early response 5	1.15079	6.70383	13.0743	0.000299626	0.030379	Up
Rhob	ras homolog family member B	0.877998	7.82572	72.1025	2.11449e-17	2.03668e-14	Up	Bmpr1a	bone morphogenetic protein receptor, type 1A	4.32453	3.14205	27.6228	1.47954e-07	2.54028e-06	Up	Rbpms2	RNA binding protein with multiple splicing 2	7.62193	3.90435	14.9573	0.00011009	0.00176143	Up		Myl10	myosin, light chain 10, regulatory	1.13662	7.08986	33.214	8.31332e-09	6.67282e-06	Up
Atf3	activating transcription factor 3	0.861619	7.17345	61.0369	5.69536e-15	3.91841e-12	Up	Gstm2	glutathione S-transferase, mu 2	4.29971	4.04285	50.5964	1.14767e-12	4.07908e-11	Up	Arhgap29	Rho GTPase activating protein 29	7.56757	4.06999	14.4392	0.000144917	0.00220066	Up		Plekhj1	pleckstrin homology domain containing, family J member 1	1.11713	7.07345	17.1699	3.42296e-05	0.00672857	Up
Gm20186	predicted gene, 20186	0.86077	4.17548	14.2475	0.000160433	0.0154529	Up	Zg16	zymogen granule protein 16	4.13047	3.28884	23.9023	1.01624e-06	1.50823e-05	Up	1810044D09Rik	RIKEN cDNA 1810044D09 gene	7.49259	4.04603	13.7155	0.000212889	0.0029935	Up		Cited2	Cbp/p300-interacting transactivator, with Glu/Asp-rich carboxy-terminal domain, 2	1.11548	7.32688	16.0344	6.22786e-05	0.0103425	Up
Klf4	Kruppel-like transcription factor 4 (gut)	0.834207	7.61657	64.3443	1.06418e-15	7.88473e-13	Up	Gp1bb	glycoprotein Ib, beta polypeptide	4.10299	3.38194	23.5126	1.2442e-06	1.81028e-05	Up	Plscr4	phospholipid scramblase 4	7.44836	4.10291	13.3051	0.000264911	0.00351948	Up		Naa38	N(alpha)-acetyltransferase 38, NatC auxiliary subunit	1.10177	6.85673	12.3888	0.00043226	0.0368454	Up
Timp3	tissue inhibitor of metalloproteinase 3	0.82087	5.52454	31.8074	1.71036e-08	5.79838e-06	Up	Lpl	lipoprotein lipase	4.05093	4.30511	58.6392	1.92337e-14	8.25397e-13	Up	Dvl1	dishevelled segment polarity protein 1	7.40274	3.98386	12.8894	0.000330723	0.00419148	Up		Mrps15	mitochondrial ribosomal protein S15	1.06034	6.56883	11.4034	0.000733576	0.0497074	Up
Socs3	suppressor of cytokine signaling 3	0.806646	6.29343	41.1471	1.42895e-10	6.88182e-08	Up	Cited4	Cbp/p300-interacting transactivator, with Glu/Asp-rich carboxy-terminal domain, 4	4.03233	4.49699	74.3823	6.5963e-18	3.71553e-16	Up	Cpne8	copine VIII	7.40003	4.04914	12.8697	0.000334217	0.00422465	Up		Glul	glutamate-ammonia ligase	1.05904	6.66341	12.2992	0.000455531	0.0371837	Up
Hist2h2ac	H2A clustered histone 20	0.801503	6.18944	23.9294	1.00204e-06	0.000219355	Up	Pdgfb	platelet derived growth factor, B polypeptide	3.96048	3.40603	20.9465	4.7327e-06	6.15187e-05	Up	Ctsw	cathepsin W	7.38434	3.88048	12.6774	0.000371802	0.00459717	Up		Cirbp	cold inducible RNA binding protein	1.04511	6.92783	15.2285	9.54062e-05	0.0141377	Up
Rcsd1	RCSD domain containing 1	0.799208	5.23641	13.1555	0.000286934	0.0242434	Up	Sult1a1	sulfotransferase family 1A, phenol-preferring, member 1	3.88882	4.67446	94.524	2.52898e-22	1.93327e-20	Up	Dusp16	dual specificity phosphatase 16	7.35337	3.97691	12.4587	0.000416363	0.00504453	Up		Klf6	Kruppel-like transcription factor 6	1.03634	9.09953	47.9707	4.37146e-12	8.42118e-09	Up
Frmd4a	FERM domain containing 4A	0.797963	4.90884	16.2032	5.71214e-05	0.00687742	Up	Aldh1a1	aldehyde dehydrogenase family 1, subfamily A1	3.81897	6.99179	327.433	5.54325e-73	3.55951e-70	Up	Lbhd2	LBH domain containing 2	7.35	3.58284	12.195	0.000479531	0.00561903	Up		Arf5	ADP-ribosylation factor 5	1.03568	7.34286	14.9109	0.000112832	0.0157507	Up
Per1	period circadian clock 1	0.773102	5.15217	20.5829	5.72187e-06	0.00105173	Up	Clu	clusterin	3.80996	5.79795	175.294	5.90533e-40	1.09385e-37	Up	Magi2	membrane associated guanylate kinase, WW and PDZ domain containing 2	7.33718	3.7547	12.2243	0.000472069	0.00555865	Up		Ube2c	ubiquitin-conjugating enzyme E2C	1.02528	5.09675	13.2408	0.000274154	0.0295543	Up
Adgre5	adhesion G protein-coupled receptor E5	0.772098	5.89169	30.6558	3.09446e-08	9.93529e-06	Up	Mt1	metallothionein 1	3.78056	8.02806	598.995	1.42198e-128	4.56549e-125	Up	Wdr91	WD repeat domain 91	7.21822	3.86797	11.3199	0.000767309	0.00825779	Up		Use1	unconventional SNARE in the ER 1 homolog (S. cerevisiae)	1.01905	7.40199	16.0905	6.0462e-05	0.0103425	Up
I730030J21Rik	RIKEN cDNA I730030J21 gene	0.755565	5.11122	17.9997	2.21281e-05	0.00313439	Up	Cavin2	caveolae associated 2	3.74882	7.12985	351.424	3.88426e-78	2.87794e-75	Up	Jsrp1	junctional sarcoplasmic reticulum protein 1	7.20208	3.69179	11.0982	0.000864644	0.00909197	Up		Cope	coatomer protein complex, subunit epsilon	0.993579	6.94631	11.9377	0.000550476	0.0411022	Up
Sult1a1	sulfotransferase family 1A, phenol-preferring, member 1	0.751684	4.67446	15.9481	6.51925e-05	0.00765773	Up	Clec1a	C-type lectin domain family 1, member a	3.72699	4.81143	82.4982	1.09003e-19	6.99946e-18	Up	Myo1d	myosin ID	7.18355	3.64231	10.9214	0.000951172	0.0098196	Up		Pclaf	PCNA clamp associated factor	0.986748	6.06532	19.9545	7.94593e-06	0.00212598	Up
Gadd45g	growth arrest and DNA-damage-inducible 45 gamma	0.74585	5.55078	26.549	2.61704e-07	6.30183e-05	Up	Gda	guanine deaminase	3.71703	5.46751	139.709	4.16811e-31	5.14708e-29	Up	Copz2	coatomer protein complex, subunit zeta 2	7.18321	3.63739	10.9153	0.000954304	0.00984138	Up		Tuba1b	tubulin, alpha 1B	0.985567	8.27187	38.379	5.86464e-10	8.06974e-07	Up
Gm36738	predicted gene, 36738	0.734295	4.74783	14.9647	0.000109661	0.0120029	Up	Slc6a15	solute carrier family 6 (neurotransmitter transporter), member 15	3.56336	3.71661	37.9774	7.20401e-10	1.76114e-08	Up	Matn4	matrilin 4	7.17937	3.73572	10.9552	0.000934107	0.00971632	Up		Myl12b	myosin, light chain 12B, regulatory	0.977265	8.02835	23.1626	1.49238e-06	0.000574984	Up
Glul	glutamate-ammonia ligase	0.720885	6.66341	34.5399	4.33687e-09	1.67091e-06	Up	Itgb3	integrin beta 3	3.51773	5.63978	156.023	9.55217e-36	1.48398e-33	Up	Gp1bb	glycoprotein Ib, beta polypeptide	7.14388	3.38194	10.4121	0.0012526	0.0121623	Up		Gclm	glutamate-cysteine ligase, modifier subunit	0.96825	7.50535	12.7617	0.000354115	0.0331149	Up
Lst1	leukocyte specific transcript 1	0.716281	5.71222	21.1469	4.26285e-06	0.000855411	Up	Reep2	receptor accessory protein 2	3.50632	4.08518	47.2827	6.20728e-12	2.00633e-10	Up	Ctf1	cardiotrophin 1	7.08857	3.56128	10.17	0.00142822	0.0134344	Up		Fis1	fission, mitochondrial 1	0.961077	7.34252	17.0308	3.68292e-05	0.00709477	Up
Hist1h3e	H3 clustered histone 6	0.707533	6.01686	19.5466	9.83554e-06	0.00157893	Up	Ophn1	oligophrenin 1	3.48838	3.38547	24.2979	8.27555e-07	1.24742e-05	Up	Rec8	REC8 meiotic recombination protein	7.01076	3.65898	9.7054	0.00183817	0.0161759	Up		Idh3g	isocitrate dehydrogenase 3 (NAD+), gamma	0.942781	7.33043	15.6386	7.67663e-05	0.0120924	Up
Hist1h4d	H4 clustered histone 4	0.705439	7.24405	31.9596	1.58158e-08	5.64215e-06	Up	Trim47	tripartite motif-containing 47	3.44733	6.05376	189.327	2.19894e-30	2.61484e-28	Up	Gpx8	glutathione peroxidase 8 (putative)	7.00957	3.39492	9.50258	0.0020528	0.0176794	Up		Pfn1	profilin 1	0.900719	9.57084	31.5043	1.99906e-08	1.20484e-05	Up
Hist1h4h	H4 clustered histone 8	0.703905	5.63996	16.6435	4.51648e-05	0.00580036	Up	Meg3	maternally expressed 3	3.34208	3.90587	66.1696	5.36558e-16	2.66399e-14	Up	Rab40b	Rab40B, member RAS oncogene family	7.00608	3.46553	9.53586	0.00201592	0.0174146	Up		Edf1	endothelial differentiation-related factor 1	0.889035	7.72152	15.6124	7.78372e-05	0.0120924	Up
Nfkbiz	nuclear factor of kappa light polypeptide gene enhancer in B cells inhibitor, zeta	0.700262	6.29237	27.8053	1.34643e-07	3.70537e-05	Up	Ache	acetylcholinesterase	3.331	4.31364	49.335	2.18155e-12	7.50454e-11	Up	Abhd18	abhydrolase domain containing 18	6.98962	3.53923	9.48271	0.00207514	0.0178024	Up		Ndufa11	NADH:ubiquinone oxidoreductase subunit A11	0.880105	7.39875	12.5127	0.000404517	0.0354158	Up
Rsrp1	arginine/serine rich protein 1	0.696507	7.66078	41.3309	1.29522e-10	6.56609e-08	Up	Gm10419	predicted gene 10419	3.32572	5.14666	92.4322	7.23493e-22	5.36052e-20	Up	Hoxb5	homeobox B5	6.98961	3.48678	9.44221	0.00212153	0.0180837	Up		Trmt112	tRNA methyltransferase 11-2	0.858044	8.1052	21.0224	4.54897e-06	0.00136924	Up
Mt2	metallothionein 2	0.69397	6.09389	30.4404	3.46014e-08	1.0751e-05	Up	Ehd3	EH-domain containing 3	3.32223	5.28645	100.53	1.22455e-23	1.02564e-21	Up	Mab21l2	mab-21-like 2	6.98868	3.1831	9.24211	0.00236618	0.0195632	Up		Anp32a	acidic nuclear phosphoprotein 32 family member A	0.857074	8.21499	23.509	1.24655e-06	0.000545763	Up
Ankra2	ankyrin repeat family A member 2	0.670012	4.82459	12.0914	0.000506928	0.0390619	Up	Mtss2	MTSS I-BAR domain containing 2	3.29447	4.52216	64.6508	9.10986e-16	4.36548e-14	Up	Ophn1	oligophrenin 1	6.97143	3.38547	9.24868	0.00235771	0.0195361	Up		Snx3	sorting nexin 3	0.855543	7.45542	12.6163	0.000382693	0.0344495	Up
Jun	jun proto-oncogene	0.653697	11.3078	22.2333	2.42007e-06	0.00049596	Up	Calml4	calmodulin-like 4	3.26381	3.18549	19.5529	9.80319e-06	0.000119676	Up	Ak1	adenylate kinase 1	6.96777	3.52697	9.33217	0.00225268	0.0189188	Up		Tecr	trans-2,3-enoyl-CoA reductase	0.855252	7.55361	15.0166	0.000106685	0.0153371	Up
Dusp1	dual specificity phosphatase 1	0.639761	8.89041	38.1109	6.73001e-10	2.81841e-07	Up	Vwf	Von Willebrand factor	3.25975	6.20671	179.719	6.42772e-41	1.28983e-38	Up	Rdh10	retinol dehydrogenase 10 (all-trans)	6.96592	3.36863	9.20394	0.00241602	0.0198728	Up		Hnrnpul1	heterogeneous nuclear ribonucleoprotein U-like 1	0.849114	6.95511	12.4289	0.000423064	0.0363835	Up
Hist1h3f	H3 clustered histone 7	0.639026	5.42291	11.9892	0.000535498	0.0406136	Up	Timp3	tissue inhibitor of metalloproteinase 3	3.25559	5.52454	145.508	1.82493e-33	2.5755e-31	Up	C1rl	complement component 1, r subcomponent-like	6.94716	3.62023	9.2648	0.00233705	0.0194391	Up		Jund	jun D proto-oncogene	0.840402	10.2213	31.5021	2.00139e-08	1.20484e-05	Up
Hist1h1d	H1.3 linker histone, cluster member	0.638856	5.82468	14.1021	0.000173317	0.0162571	Up	Fhl1	four and a half LIM domains 1	3.23955	4.31793	53.3251	2.86295e-13	1.09864e-11	Up	Zfp267	zinc finger protein 267	6.94713	3.54029	9.20959	0.00240858	0.0198424	Up		Sod1	superoxide dismutase 1, soluble	0.815756	8.21623	19.2873	1.12652e-05	0.00278222	Up
Hist1h1c	H1.2 linker histone, cluster member	0.628629	7.3041	31.7676	1.74577e-08	5.79838e-06	Up	Art4	ADP-ribosyltransferase 4	3.12276	5.23345	103.82	2.32331e-24	2.01605e-22	Up	Fhdc1	FH2 domain containing 1	6.94582	3.68084	9.29363	0.00230056	0.0192019	Up		Rps2	ribosomal protein S2	0.805172	11.8979	31.606	1.8971e-08	1.20484e-05	Up
Fos	FBJ osteosarcoma oncogene	0.625965	11.3261	20.2435	6.83173e-06	0.00117506	Up	Gp9	glycoprotein 9 platelet	3.03293	6.03673	146.099	1.35604e-33	1.94947e-31	Up	Oas1a	2'-5' oligoadenylate synthetase 1A	6.92548	3.66788	9.15581	0.00248039	0.0202295	Up		Bex3	brain expressed X-linked 3	0.802048	7.85182	13.9312	0.000189808	0.0225708	Up
Rps28	ribosomal protein S28	0.625456	12.1767	16.4046	5.12269e-05	0.00632586	Up	Iglc2	immunoglobulin lambda constant 2	2.98178	3.11113	32.5435	1.17205e-08	2.41738e-07	Up	Erp27	endoplasmic reticulum protein 27	6.92358	3.35353	8.92918	0.00280774	0.0222037	Up		Tubb5	tubulin, beta 5 class I	0.7933	9.1075	36.2493	1.74663e-09	1.98679e-06	Up
Zfp36	zinc finger protein 36	0.62435	8.83942	36.9502	1.22057e-09	4.89857e-07	Up	Robo3	roundabout guidance receptor 3	2.97683	4.79909	71.8062	2.42906e-17	1.31442e-15	Up	Bex2	brain expressed X-linked 2	6.90821	3.43121	8.88677	0.00287363	0.022595	Up		Chchd2	coiled-coil-helix-coiled-coil-helix domain containing 2	0.788668	9.51677	27.4486	1.61887e-07	8.66275e-05	Up
Col18a1	collagen, type XVIII, alpha 1	0.624176	4.74003	11.639	0.000649958	0.0470707	Up	Gadd45g	growth arrest and DNA-damage-inducible 45 gamma	2.95578	5.55078	131.054	3.67068e-30	4.31171e-28	Up	Thtpa	thiamine triphosphatase	6.90596	3.57846	8.97716	0.00273491	0.021843	Up		Ucp2	uncoupling protein 2 (mitochondrial, proton carrier)	0.783778	7.3905	14.2111	0.000163563	0.0204602	Up
Klf10	Kruppel-like transcription factor 10	0.621522	6.65168	26.9711	2.07215e-07	5.11767e-05	Up	Trpc1	transient receptor potential cation channel, subfamily C, member 1	2.95093	3.36355	20.7407	5.26938e-06	6.78539e-05	Up	Trpc1	transient receptor potential cation channel, subfamily C, member 1	6.90408	3.36355	8.8161	0.00298707	0.0232028	Up		Vamp5	vesicle-associated membrane protein 5	0.783592	8.59469	13.7299	0.00021126	0.0242245	Up
Smim15	small integral membrane protein 15	0.619674	5.38386	14.4559	0.000143628	0.0147157	Up	Gstt1	glutathione S-transferase, theta 1	2.94238	4.11019	40.1222	2.40313e-10	6.34164e-09	Up	Cdc42bpb	CDC42 binding protein kinase beta	6.90373	3.50781	8.91515	0.00282933	0.0223378	Up		Gapdh	glyceraldehyde-3-phosphate dehydrogenase	0.772493	9.8024	27.9381	1.25711e-07	7.12264e-05	Up
Adi1	acireductone dioxygenase 1	0.611074	5.38529	13.9835	0.000184602	0.0169791	Up	Lbhd2	LBH domain containing 2	2.92662	3.58284	20.7336	5.28882e-06	6.80132e-05	Up	Cadps2	Ca2+-dependent activator protein for secretion 2	6.88177	3.61662	8.85327	0.00292685	0.0228641	Up		H2afv	H2A.Z histone variant 2	0.770691	8.44967	22.0238	2.69902e-06	0.000928462	Up
Epb41l4aos	erythrocyte membrane protein band 4.1 like 4a, opposite strand	0.601262	6.58169	24.2478	8.49381e-07	0.000190261	Up	Adamtsl5	ADAMTS-like 5	2.90467	4.0102	38.6062	5.22065e-10	1.29268e-08	Up	Psma8	proteasome subunit alpha 8	6.86137	3.47549	8.6343	0.00330031	0.0251492	Up		Ost4	oligosaccharyltransferase complex subunit 4 (non-catalytic)	0.765896	7.78318	12.2439	0.000467121	0.0378093	Up
Hivep2	human immunodeficiency virus type I enhancer binding protein 2	0.598096	5.25778	13.5838	0.000228349	0.0205556	Up	Itga2b	integrin alpha 2b	2.83572	7.25953	289.255	1.03896e-64	4.16969e-62	Up	Mir17hg	Mir17 host gene (non-protein coding)	6.85977	3.66294	8.74603	0.00310403	0.0239375	Up		Pabpn1	poly(A) binding protein, nuclear 1	0.764454	8.29936	16.1464	5.87047e-05	0.0102808	Up
Arhgap31	Rho GTPase activating protein 31	0.591079	5.514	15.3664	8.86512e-05	0.0100001	Up	Myo6	myosin VI	2.80323	3.21465	17.6848	2.61097e-05	0.000289956	Up	Wfdc2	WAP four-disulfide core domain 2	6.85896	3.44178	8.59835	0.003366	0.0255688	Up		Vamp8	vesicle-associated membrane protein 8	0.764379	8.86103	20.0443	7.58137e-06	0.00208639	Up
Egr1	early growth response 1	0.588691	9.59894	28.3211	1.03208e-07	2.92381e-05	Up	Pf4	platelet factor 4	2.78015	9.4226	18.9724	0.00479262	0.0262735	Up	Socs1	suppressor of cytokine signaling 1	6.84011	3.38324	8.44672	0.00365841	0.0273817	Up		Npm3	nucleoplasmin 3	0.762806	7.24204	11.5585	0.000674857	0.0474175	Up
Rps27	ribosomal protein S27	0.587909	11.4396	17.4339	2.97916e-05	0.00398545	Up	Pde10a	phosphodiesterase 10A	2.75615	4.28647	38.3002	6.10627e-10	1.50424e-08	Up	Vmac	vimentin-type intermediate filament associated coiled-coil protein	6.83415	3.41198	8.43253	0.00368706	0.0275087	Up		D8Ertd738e	DNA segment, Chr 8, ERATO Doi 738, expressed	0.761051	7.84398	12.8166	0.000343835	0.0324688	Up
Rpl37	ribosomal protein L37	0.582673	12.2213	14.0964	0.000173845	0.0162571	Up	Id3	inhibitor of DNA binding 3	2.73885	4.88731	70.238	5.37306e-17	2.8593e-15	Up	Nipa1	non imprinted in Prader-Willi/Angelman syndrome 1 homolog (human)	6.76767	3.39008	8.03899	0.00457971	0.0320906	Up		Srsf7	serine and arginine-rich splicing factor 7	0.756343	8.32238	18.9159	1.36839e-05	0.00329509	Up
Fosb	FBJ osteosarcoma oncogene B	0.577685	10.64	20.2596	6.7745e-06	0.00117506	Up	Ufsp1	UFM1-specific peptidase 1	2.7363	3.49231	16.9329	3.87775e-05	0.000414544	Up	Myo5c	myosin VC	6.76551	3.3816	8.02261	0.00462128	0.0322319	Up		Psip1	PC4 and SFRS1 interacting protein 1	0.740857	7.69912	12.9538	0.000319538	0.0311061	Up
mt-Nd6	NADH dehydrogenase subunit 6	0.574337	5.48356	11.7863	0.000597097	0.04357	Up	Rbpms2	RNA binding protein with multiple splicing 2	2.72723	3.90435	27.2725	1.77317e-07	3.00162e-06	Up	Endod1	endonuclease domain containing 1	6.76482	3.57563	8.14129	0.00432839	0.0308734	Up		Hmgn2	high mobility group nucleosomal binding domain 2	0.740329	7.86301	15.2361	9.49822e-05	0.0141377	Up
Rps21	ribosomal protein S21	0.568609	12.1164	13.7976	0.000203783	0.0185173	Up	Fam110c	family with sequence similarity 110, member C	2.68998	3.82371	26.0892	3.27033e-07	5.303e-06	Up	Rilpl1	Rab interacting lysosomal protein-like 1	6.74083	3.28746	7.83955	0.00511323	0.034708	Up		H3f3b	H3.3 histone B	0.737469	11.5543	26.4117	2.76765e-07	0.000140305	Up
Eif3j1	eukaryotic translation initiation factor 3, subunit J1	0.565999	7.012	24.7478	6.55299e-07	0.000150282	Up	Tcf15	transcription factor 15	2.59258	4.79668	52.6561	4.02358e-13	1.49634e-11	Up	Slfn2	schlafen 2	6.71955	3.60879	7.76259	0.00542146	0.0361882	Up		U2af1	U2 small nuclear ribonucleoprotein auxiliary factor (U2AF) 1	0.730194	8.09031	14.4121	0.000147088	0.0189277	Up
Rpl38	ribosomal protein L38	0.562101	11.6783	15.044	0.000105151	0.0116415	Up	Gfi1b	growth factor independent 1B	2.52839	6.03972	114.452	1.1004e-26	1.04941e-24	Up	Zfp521	zinc finger protein 521	6.71837	3.68636	7.94184	0.00483212	0.033159	Up		Dnajc8	DnaJ heat shock protein family (Hsp40) member C8	0.727598	7.53018	12.0402	0.000521039	0.0399091	Up
Ddah2	DDAH family member 2, ADMA independent	0.561847	5.48219	13.4262	0.000248356	0.021551	Up	Tmem246	post-GPI attachment to proteins GalNAc transferase 4	2.51695	3.77842	25.4464	4.56225e-07	7.23948e-06	Up	Lhfpl2	lipoma HMGIC fusion partner-like 2	6.71663	3.32979	7.72974	0.00543362	0.0362442	Up		Pim1	proviral integration site 1	0.727098	8.57353	23.3406	1.36185e-06	0.000546557	Up
Snhg8	small nucleolar RNA host gene 8	0.553742	7.90816	29.3396	6.09819e-08	1.83555e-05	Up	Pcyt1b	phosphate cytidylyltransferase 1, choline, beta isoform	2.50476	3.29233	16.6861	4.41617e-05	0.000465395	Up	Calml4	calmodulin-like 4	6.71525	3.18549	7.65574	0.00566098	0.0374496	Up		Gnai2	G protein subunit alpha i2	0.716308	9.02553	21.1987	4.14926e-06	0.00136924	Up
Rpl39	ribosomal protein L39	0.548992	12.4272	11.875	0.000569318	0.0421821	Up	Slamf1	signaling lymphocytic activation molecule family member 1	2.49716	4.81826	51.0687	9.02411e-13	3.24329e-11	Up	Srf	serum response factor	6.71397	3.31855	7.71077	0.005491	0.0365258	Up		Fxyd5	FXYD domain-containing ion transport regulator 5	0.711368	8.7595	19.4161	1.05308e-05	0.00266927	Up
Hist1h1b	H1.5 linker histone, cluster member	0.548885	8.39076	15.4744	8.39969e-05	0.00963165	Up	Ryk	receptor-like tyrosine kinase	2.47789	4.49438	42.9486	5.6668e-11	1.59133e-09	Up	Pemt	phosphatidylethanolamine N-methyltransferase	6.66691	3.32045	7.46394	0.00629662	0.0406495	Up		Rps9	ribosomal protein S9	0.695373	12.2919	22.5218	2.0827e-06	0.000742984	Up
Znrf1	zinc and ring finger 1	0.53504	6.35767	15.3529	8.92867e-05	0.0100001	Up	Jsrp1	junctional sarcoplasmic reticulum protein 1	2.43858	3.69179	23.1458	1.5055e-06	2.14194e-05	Up	Gm19426	predicted gene, 19426	6.66423	3.29306	7.43804	0.00638785	0.0411282	Up		Actb	actin, beta	0.693104	12.1272	24.1425	8.97093e-07	0.000411467	Up
2410006H16Rik	RIKEN cDNA 2410006H16 gene	0.534736	8.9624	27.4112	1.65264e-07	4.42173e-05	Up	Slc30a1	solute carrier family 30 (zinc transporter), member 1	2.42276	2.56525	7.96594	0.00476819	0.0261843	Up	Smox	spermine oxidase	6.63957	3.34441	7.33523	0.00676359	0.0432295	Up		Tubb4b	tubulin, beta 4B class IVB	0.680524	7.90979	14.8125	0.000118873	0.0163569	Up
Junb	jun B proto-oncogene	0.53022	9.29341	25.2302	5.1031e-07	0.000119885	Up	Prkca	protein kinase C, alpha	2.41129	5.35599	78.3969	8.6612e-19	5.18166e-17	Up	Bicra	BRD4 interacting chromatin remodeling complex associated protein	6.61349	3.44888	7.2597	0.00705394	0.0444564	Up		mt-Nd1	NADH dehydrogenase subunit 1	0.657615	10.6237	21.0435	4.49909e-06	0.00136924	Up
Mt1	metallothionein 1	0.526776	8.02806	28.6365	8.92267e-08	2.60434e-05	Up	Hoxb2	homeobox B2	2.38762	3.63411	21.7537	3.1068e-06	4.22069e-05	Up	Zbtb4	zinc finger and BTB domain containing 4	6.61128	3.27826	7.16398	0.00744028	0.0462056	Up		Zfp36	zinc finger protein 36	0.65675	8.83942	17.676	2.62364e-05	0.00549367	Up
Rpl37a	ribosomal protein L37a	0.526295	12.0804	11.9444	0.000548499	0.0412745	Up	Tgm2	transglutaminase 2, C polypeptide	2.3843	5.54548	84.3498	4.94435e-20	3.23972e-18	Up	Rpusd3	RNA pseudouridylate synthase domain containing 3	6.58751	3.24126	7.0302	0.00801683	0.0488413	Up		Ubb	ubiquitin B	0.654328	10.7919	21.0277	4.53646e-06	0.00136924	Up
Gm10076	ribosomal protein L41 pseudogene	0.516595	10.4486	17.2667	3.25291e-05	0.00429205	Up	Aspa	aspartoacylase	2.37876	3.71653	21.6666	3.25111e-06	4.39197e-05	Up	Nupr1	nuclear protein transcription regulator 1	5.6492	6.69402	81.3888	1.97965e-19	4.05703e-17	Up		Arpc2	actin related protein 2/3 complex, subunit 2	0.646575	8.96573	16.5976	4.62707e-05	0.00873881	Up
Id1	inhibitor of DNA binding 1, HLH protein	0.509749	5.70981	13.0923	0.000296887	0.0248662	Up	Gata1	GATA binding protein 1	2.37141	5.14769	66.1066	4.35571e-16	2.18511e-14	Up	Itgb3	integrin beta 3	4.48195	5.63978	33.5753	6.90005e-09	3.81961e-07	Up		Rps26	ribosomal protein S26	0.645838	11.7271	20.4728	6.0604e-06	0.00171687	Up
Smim27	small integral membrane protein 27	0.506444	5.78106	12.1998	0.000478314	0.0374563	Up	Epor	erythropoietin receptor	2.36841	3.82747	24.8363	6.25917e-07	9.70827e-06	Up	Cavin2	caveolae associated 2	4.09981	7.12985	110.013	1.0364e-25	3.11956e-23	Up		Gpx1	glutathione peroxidase 1	0.642416	9.82665	20.5493	5.82309e-06	0.00169964	Up
Itgb3	integrin beta 3	0.505756	5.63978	13.0664	0.000300962	0.0249902	Up	Cd55	CD55 molecule, decay accelerating factor for complement	2.36539	5.05808	62.3937	2.86148e-15	1.32509e-13	Up	Casp12	caspase 12	3.98287	5.00411	22.5212	2.08335e-06	6.47317e-05	Up		Banf1	BAF nuclear assembly factor 1	0.642214	8.00757	12.1039	0.000503526	0.0394306	Up
Hjurp	Holliday junction recognition protein	-0.51503	6.35955	13.4445	0.000245948	0.0215361	Down	Rab27b	RAB27B, member RAS oncogene family	2.35018	5.69482	86.4552	1.47744e-20	9.88246e-19	Up	Aldh1a1	aldehyde dehydrogenase family 1, subfamily A1	3.96241	6.99179	98.68	3.09794e-23	8.28872e-21	Up		Clic1	chloride intracellular channel 1	0.639416	8.97042	16.036	6.22266e-05	0.0103425	Up
Cirbp	cold inducible RNA binding protein	-0.525317	6.92783	19.5023	1.00732e-05	0.00159057	Down	Usp54	ubiquitin specific peptidase 54	2.33864	3.79898	27.0311	2.00885e-07	3.37682e-06	Up	Smim6	small integral membrane protein 6	3.81586	4.83501	19.5545	9.7947e-06	0.000236447	Up		Ranbp1	RAN binding protein 1	0.630217	9.02902	17.4658	2.92954e-05	0.00596246	Up
Fdps	farnesyl diphosphate synthetase	-0.530912	5.70479	12.6349	0.00037901	0.0307255	Down	F2rl2	coagulation factor II thrombin receptor like 2	2.33222	3.54945	23.1572	1.49662e-06	2.13563e-05	Up	Mt1	metallothionein 1	3.78561	8.02806	151.938	1.15749e-34	5.30901e-32	Up		Cfl1	cofilin 1, non-muscle	0.625989	9.63463	18.5985	1.61614e-05	0.00370635	Up
Dhfr	dihydrofolate reductase	-0.600077	5.70871	14.3995	0.000147989	0.0148483	Down	Med12l	mediator complex subunit 12-like	2.32489	5.87025	94.2354	2.91348e-22	2.20965e-20	Up	Gng11	guanine nucleotide binding protein (G protein), gamma 11	3.75279	7.48305	126.224	2.94573e-29	1.09128e-26	Up		Celf2	CUGBP, Elav-like family member 2	0.616308	8.02247	12.3439	0.000442773	0.036916	Up
Idi1	isopentenyl-diphosphate delta isomerase	-0.641377	5.06354	12.5976	0.000387039	0.0309345	Down	Kif21a	kinesin family member 21A	2.31341	3.69823	20.1267	7.26184e-06	9.0839e-05	Up	Phactr1	phosphatase and actin regulator 1	3.75138	4.63795	18.5231	1.68149e-05	0.000375779	Up		Jun	jun proto-oncogene	0.6105	11.3078	18.6348	1.58568e-05	0.00370635	Up
Cd52	CD52 antigen	-0.710186	6.10026	14.2864	0.000157155	0.0152901	Down	Exoc3l2	exocyst complex component 3-like 2	2.30845	3.75474	25.9823	3.45639e-07	5.57654e-06	Up	Slc6a13	solute carrier family 6 (neurotransmitter transporter, GABA), member 13	3.68074	4.69819	17.427	2.98989e-05	0.000605013	Up		Tagln2	transgelin 2	0.607291	9.07376	14.6738	0.000127947	0.0171164	Up
H2-Ab1	histocompatibility 2, class II antigen A, beta 1	-0.745211	6.03868	27.1169	1.92241e-07	4.8728e-05	Down	Cpne8	copine VIII	2.29949	4.04914	31.9907	1.55643e-08	3.16946e-07	Up	Gp9	glycoprotein 9 platelet	3.64211	6.03673	47.2327	6.36763e-12	5.57573e-10	Up		Prdx6	peroxiredoxin 6	0.600213	8.65366	12.953	0.000319716	0.0311061	Up
Cd74	CD74 antigen (invariant polypeptide of major histocompatibility complex, class II antigen-associated)	-0.753377	4.80091	13.4086	0.00025164	0.021641	Down	Npdc1	neural proliferation, differentiation and control 1	2.27955	4.96982	56.236	6.51906e-14	2.64943e-12	Up	Aqp1	aquaporin 1	3.59303	5.52457	30.7943	2.88132e-08	1.42322e-06	Up		Egr1	early growth response 1	0.599469	9.59894	15.4542	8.46408e-05	0.0129406	Up
Myl10	myosin, light chain 10, regulatory	-0.759732	7.08986	32.1687	1.42284e-08	5.27108e-06	Down	Bex4	brain expressed X-linked 4	2.27474	5.79071	96.0689	1.15562e-22	9.12369e-21	Up	Cdkn1c	cyclin dependent kinase inhibitor 1C	3.53285	4.24993	15.2743	9.30807e-05	0.00154696	Up		Ppia	peptidylprolyl isomerase A	0.596471	11.6376	18.2557	1.93456e-05	0.00433341	Up
Igtp	interferon gamma induced GTPase	-0.857974	4.40629	14.3099	0.000155207	0.0152547	Down	Treml1	triggering receptor expressed on myeloid cells-like 1	2.26925	5.0362	53.1668	3.103e-13	1.1767e-11	Up	Bambi	BMP and activin membrane-bound inhibitor	3.48092	4.49004	14.6039	0.000132778	0.00204954	Up		Stmn1	stathmin 1	0.588743	10.2157	19.7226	8.97023e-06	0.00233517	Up
Cdkn1c	cyclin dependent kinase inhibitor 1C	-0.858581	4.24993	14.4361	0.000145141	0.0147157	Down	Kalrn	kalirin, RhoGEF kinase	2.26528	4.09576	33.5164	7.10294e-09	1.52373e-07	Up	Mmrn1	multimerin 1	3.44944	6.26503	52.5507	4.24512e-13	4.3041e-11	Up		Prdx1	peroxiredoxin 1	0.576394	8.62549	12.3362	0.000444587	0.036916	Up
Isg15	ISG15 ubiquitin-like modifier	-1.11833	4.28651	19.0828	1.25388e-05	0.00191704	Down	Selp	selectin, platelet	2.25966	6.11329	121.329	3.45351e-28	3.69603e-26	Up	Psen2	presenilin 2	3.41105	5.4739	26.2248	3.04867e-07	1.21342e-05	Up		Rpl27	ribosomal protein L27	0.572803	10.8483	16.553	4.73708e-05	0.00877453	Up
Gm21887	erythroid differentiation regulator 1 x	-1.39526	3.28636	12.73	0.000360131	0.0296477	Down	Tnfaip2	tumor necrosis factor, alpha-induced protein 2	2.24681	6.22909	125.856	3.54337e-29	3.96858e-27	Up	Gda	guanine deaminase	3.40846	5.46751	25.8407	4.09153e-07	1.55769e-05	Up		Srgn	serglycin	0.568109	10.2759	15.096	0.000102291	0.0149283	Up
Slpi	secretory leukocyte peptidase inhibitor	-1.43278	4.46238	39.5965	3.14481e-10	1.44242e-07	Down	Selenom	selenoprotein M	2.23504	6.48661	135.448	2.85468e-31	3.57094e-29	Up	Pde10a	phosphodiesterase 10A	3.3532	4.28647	12.9905	0.000313341	0.0040338	Up		Nop10	NOP10 ribonucleoprotein	0.568014	8.94458	12.5676	0.000392797	0.0350317	Up
Gm47283	None	-1.58717	6.92617	167.503	2.93628e-38	1.41411e-34	Down	Ces2g	carboxylesterase 2G	2.23328	4.49453	35.1532	3.06479e-09	7.01188e-08	Up	Ache	acetylcholinesterase	3.349	4.31364	12.9425	0.000321481	0.00409591	Up		Nucks1	nuclear casein kinase and cyclin-dependent kinase substrate 1	0.565763	8.51801	13.4333	0.000247419	0.0273925	Up
Ly6c2	lymphocyte antigen 6 family memberC2	-2.14168	3.45488	18.9255	1.36159e-05	0.00204919	Down	Hes1	hes family bHLH transcription factor 1	2.22929	4.91725	45.3747	1.6424e-11	5.00619e-10	Up	Mt2	metallothionein 2	3.3408	6.09389	36.2692	1.73072e-09	1.07551e-07	Up		Ndufa4	Ndufa4, mitochondrial complex associated	0.551089	9.4537	15.7438	7.26144e-05	0.011657	Up
Mid1	midline 1	-2.25727	4.56238	86.9262	1.16557e-20	1.60383e-17	Down	Pbx1	pre B cell leukemia homeobox 1	2.21663	8.68053	339.598	1.35222e-75	9.30327e-73	Up	Phlda2	pleckstrin homology like domain, family A, member 2	3.33288	4.39932	12.7593	0.000354537	0.00442344	Up		Rpl12	ribosomal protein L12	0.546177	12.2168	14.283	0.000157437	0.019953	Up
Ifih1	interferon induced with helicase C domain 1	-3.36954	4.21044	122.589	2.02994e-28	4.8881e-25	Down	Pdzk1ip1	PDZK1 interacting protein 1	2.21238	6.662	147.428	6.95796e-34	1.01544e-31	Up	Selenom	selenoprotein M	3.33226	6.48661	58.2325	2.36457e-14	2.71138e-12	Up		Rps4x	ribosomal protein S4, X-linked	0.540433	12.2531	14.0126	0.000181762	0.0221611	Up
Ighg2b	immunoglobulin heavy constant gamma 2B	-4.33895	5.95919	443.14	1.92357e-51	1.85278e-47	Down	Esam	endothelial cell-specific adhesion molecule	2.21056	5.66797	89.6498	2.98619e-21	2.14649e-19	Up	Ube2e2	ubiquitin-conjugating enzyme E2E 2	3.33127	4.34109	12.7343	0.000359302	0.00447132	Up		Cmtm7	CKLF-like MARVEL transmembrane domain containing 7	0.540036	9.45876	14.4073	0.000147382	0.0189277	Up
								Aqp1	aquaporin 1	2.16438	5.52457	72.1976	1.99256e-17	1.08431e-15	Up	Sult1a1	sulfotransferase family 1A, phenol-preferring, member 1	3.31171	4.67446	12.5245	0.000401995	0.00489509	Up		Rps12	ribosomal protein S12	0.535777	12.9135	12.6924	0.000367431	0.0337056	Up
								Plcl1	phospholipase C-like 1	2.16384	3.31366	13.7445	0.00020963	0.00181579	Up	Clstn3	calsyntenin 3	3.28811	4.4635	12.2512	0.000465302	0.00548567	Up		mt-Co2	cytochrome c oxidase subunit II	0.535594	11.8957	13.9638	0.000186545	0.0224601	Up
								Nbea	neurobeachin	2.16073	4.05137	24.6709	6.81979e-07	1.05101e-05	Up	Ankrd24	ankyrin repeat domain 24	3.25543	4.32463	11.8711	0.000570514	0.00649549	Up		Ctla2a	cytotoxic T lymphocyte-associated protein 2 alpha	0.534236	10.2981	13.0907	0.000297013	0.030379	Up
								Epdr1	ependymin related 1	2.15595	3.57288	16.4326	5.04775e-05	0.000521114	Up	Rab27b	RAB27B, member RAS oncogene family	3.25504	5.69482	33.2743	8.04386e-09	4.42734e-07	Up		Rpl10	ribosomal protein L10	0.531744	11.4181	14.7033	0.000125957	0.0170875	Up
								Mmrn1	multimerin 1	2.15026	6.26503	110.717	7.20185e-26	6.60649e-24	Up	Sec24a	SEC24 homolog A, COPII coat complex component	3.24721	4.3115	11.7796	0.00059926	0.00673521	Up		Nap1l1	nucleosome assembly protein 1-like 1	0.526612	9.27887	13.1112	0.000293794	0.030379	Up
								Hoxb5	homeobox B5	2.13613	3.48678	15.9194	6.61847e-05	0.000660869	Up	Pitpnm1	phosphatidylinositol transfer protein, membrane-associated 1	3.21016	4.33532	11.3808	0.000742571	0.00806364	Up		Rack1	receptor for activated C kinase 1	0.522867	11.591	13.7331	0.000210909	0.0242245	Up
								Apoe	apolipoprotein E	2.13287	9.80281	41.2972	0.000457618	0.00354894	Up	Phlda1	pleckstrin homology like domain, family A, member 1	3.20871	4.16923	11.366	0.000748489	0.00810962	Up		Calm2	calmodulin 2	0.522672	8.84971	12.2016	0.000477847	0.0380382	Up
								Bhlhe40	basic helix-loop-helix family, member e40	2.13176	4.88258	49.268	2.25724e-12	7.73727e-11	Up	Timp3	tissue inhibitor of metalloproteinase 3	3.19086	5.52454	21.386	3.76324e-06	0.000105371	Up		Rps8	ribosomal protein S8	0.519498	13.0122	11.5461	0.000679362	0.0474175	Up
								Adcy6	adenylate cyclase 6	2.12429	4.28715	28.4461	9.67065e-08	1.72496e-06	Up	Trpc6	transient receptor potential cation channel, subfamily C, member 6	3.15989	5.06452	20.8767	4.90819e-06	0.000132797	Up		Hist1h2ap	H2A clustered histone 24	0.51845	10.2147	13.2034	0.000279679	0.0295908	Up
								Triqk	triple QxxK/R motif containing	2.11265	3.16845	12.7418	0.000357865	0.00287246	Up	C1qtnf6	C1q and tumor necrosis factor related protein 6	3.1385	4.14022	10.6385	0.00110824	0.0110047	Up		Hnrnpa1	heterogeneous nuclear ribonucleoprotein A1	0.51655	9.35545	14.1434	0.000169553	0.0209376	Up
								Gng11	guanine nucleotide binding protein (G protein), gamma 11	2.08925	7.48305	206.536	9.42873e-47	2.27044e-44	Up	Trim47	tripartite motif-containing 47	3.12406	6.05376	25.7118	9.33688e-07	3.12267e-05	Up		Ftl1	ferritin light polypeptide 1	0.515097	9.79534	12.7395	0.000358295	0.0331837	Up
								Mfsd2b	MFSD2 lysolipid transporter B, sphingolipid	2.08416	5.27358	59.7251	1.10831e-14	4.96522e-13	Up	Zfp580	zinc finger protein 580	3.12386	4.30197	10.4901	0.00120081	0.0117304	Up		Oaz1	ornithine decarboxylase antizyme 1	0.513268	10.0099	13.1837	0.000282636	0.0295908	Up
								Obscn	obscurin, cytoskeletal calmodulin and titin-interacting RhoGEF	2.08124	3.71668	17.4878	2.89586e-05	0.000317687	Up	Acp6	acid phosphatase 6, lysophosphatidic	3.0906	4.35569	10.1632	0.00143349	0.0134575	Up		Fos	FBJ osteosarcoma oncogene	0.512424	11.3261	13.8537	0.000197798	0.023234	Up
								Nckap1	NCK-associated protein 1	2.06992	3.87063	19.6913	9.11824e-06	0.000112454	Up	Vwf	Von Willebrand factor	3.06654	6.20671	45.602	1.46257e-11	1.20406e-09	Up		mt-Cytb	cytochrome b	0.511652	11.3589	12.9979	0.00031211	0.0309976	Up
								Rab40b	Rab40B, member RAS oncogene family	2.0624	3.46553	14.4715	0.000142446	0.0012883	Up	Gchfr	GTP cyclohydrolase I feedback regulator	3.06291	4.13343	9.89727	0.00165608	0.0150769	Up		Dusp1	dual specificity phosphatase 1	0.508257	8.89041	12.1478	0.000491833	0.0388306	Up
								Tgfbr3	transforming growth factor, beta receptor III	2.05932	5.24322	55.8847	7.79316e-14	3.14074e-12	Up	S100a6	S100 calcium binding protein A6 (calcyclin)	3.04905	6.80309	68.0868	2.83495e-16	3.9009e-14	Up		Rpl5	ribosomal protein L5	0.503205	11.424	12.8264	0.000342036	0.0324688	Up
								Gbx2	gastrulation brain homeobox 2	2.03975	3.08187	13.5737	0.000229589	0.00196046	Up	Gstt1	glutathione S-transferase, theta 1	3.0282	4.11019	9.57009	0.00197867	0.0171236	Up		Rps15	ribosomal protein S15	0.501093	12.0379	12.0304	0.000523793	0.0399091	Up
								Fgf3	fibroblast growth factor 3	2.03178	4.66942	39.6452	3.06733e-10	7.96347e-09	Up	Reep2	receptor accessory protein 2	3.00006	4.08518	9.31282	0.00227659	0.0190679	Up		Uba52	ubiquitin A-52 residue ribosomal protein fusion product 1	-0.529857	10.385	13.4764	0.000241806	0.0273925	Down
								Gm15915	predicted gene 15915	2.02691	3.38208	15.7055	7.40972e-05	0.000724573	Up	Nrgn	neurogranin	3.00005	8.94202	211.057	9.80832e-48	1.04971e-44	Up		Rsrp1	arginine/serine rich protein 1	-0.570157	7.66078	12.8332	0.000340794	0.0324688	Down
								Tatdn3	TatD DNase domain containing 3	2.01753	3.23846	11.352	0.000754159	0.005524	Up	Ralb	v-ral simian leukemia viral oncogene B	3.00003	4.27467	9.309	0.00228134	0.0190911	Up		Syncrip	synaptotagmin binding, cytoplasmic RNA interacting protein	-0.573292	7.80584	13.2272	0.000276151	0.0295543	Down
								Gm19426	predicted gene, 19426	2.01694	3.29306	13.3944	0.000252597	0.00212305	Up	Smim5	small integral membrane protein 5	2.93741	5.9374	32.4108	1.25392e-08	6.56402e-07	Up		Top2b	topoisomerase (DNA) II beta	-0.578872	7.46354	11.4529	0.000714296	0.0487951	Down
								Mettl18	methyltransferase like 18	2.00244	2.68812	6.84986	0.00886713	0.0432447	Up	Rhof	ras homolog family member F (in filopodia)	2.88479	4.85516	15.9752	6.42586e-05	0.00114406	Up		Macf1	microtubule-actin crosslinking factor 1	-0.636121	7.50433	16.4654	4.96121e-05	0.0090163	Down
								Gm20186	predicted gene, 20186	2.00087	4.17548	32.0931	1.47654e-08	3.01954e-07	Up	Tcf15	transcription factor 15	2.8836	4.79668	15.9651	6.45993e-05	0.00114589	Up		Prpf4b	pre-mRNA processing factor 4B	-0.661386	7.86883	17.7706	2.49579e-05	0.0053421	Down
								Fzd8	frizzled class receptor 8	1.99056	3.54326	15.2786	9.28661e-05	0.000886508	Up	Slc9a1	solute carrier family 9 (sodium/hydrogen exchanger), member 1	2.8758	4.06895	8.23623	0.00410772	0.0298151	Up		Rbis	ribosomal biogenesis factor	-0.703487	7.32088	11.4966	0.000697689	0.0483464	Down
								Ctf1	cardiotrophin 1	1.97872	3.56128	15.1075	0.000101674	0.000961803	Up	Obsl1	obscurin-like 1	2.87294	3.77848	8.14906	0.00430988	0.0308497	Up		Gm26917	predicted gene, 26917	-0.764413	7.52696	23.3999	1.31922e-06	0.000546557	Down
								Myo1e	myosin IE	1.97705	3.22748	12.6792	0.000370045	0.002953	Up	Sertad3	SERTA domain containing 3	2.84652	4.06546	7.99753	0.00468573	0.0325634	Up		Paxbp1	PAX3 and PAX7 binding protein 1	-0.867464	6.7311	15.7804	7.12217e-05	0.0116272	Down
								Mmp14	matrix metallopeptidase 14 (membrane-inserted)	1.96307	4.02335	21.1196	4.32406e-06	5.65121e-05	Up	Fam110c	family with sequence similarity 110, member C	2.84546	3.82371	7.9464	0.00481996	0.033114	Up		Hist1h3c	H3 clustered histone 3	-0.873196	6.7788	36.0448	1.97036e-09	1.98679e-06	Down
								Gm36738	predicted gene, 36738	1.94679	4.74783	44.1915	3.00412e-11	8.79504e-10	Up	Tmc6	transmembrane channel-like gene family 6	2.8444	4.07325	7.98137	0.00472774	0.0327609	Up		Vav3	vav 3 oncogene	-0.97095	5.31382	12.3441	0.000442723	0.036916	Down
								Ctnnal1	catenin alpha like 1	1.94458	4.71447	38.91	4.46862e-10	1.11797e-08	Up	Clec1a	C-type lectin domain family 1, member a	2.84145	4.81143	15.3028	9.16834e-05	0.00153315	Up		Lars2	leucyl-tRNA synthetase, mitochondrial	-1.06328	6.7797	35.925	2.06269e-09	1.98679e-06	Down
								Cdkn1c	cyclin dependent kinase inhibitor 1C	1.92955	4.24993	18.4374	1.75859e-05	0.00020286	Up	Slpi	secretory leukocyte peptidase inhibitor	2.83864	4.46238	15.2594	9.38167e-05	0.00155532	Up		Ibtk	inhibitor of Bruton agammaglobulinemia tyrosine kinase	-1.06544	5.22536	11.6089	0.000656813	0.0468105	Down
								Mycn	v-myc avian myelocytomatosis viral related oncogene, neuroblastoma derived	1.91174	5.0716	44.3148	2.82086e-11	8.2837e-10	Up	Akip1	A kinase interacting protein 1	2.83392	4.91439	15.1753	9.80856e-05	0.00161561	Up		Nup153	nucleoporin 153	-1.06818	5.53986	12.5083	0.000405468	0.0354158	Down
								Pbx3	pre B cell leukemia homeobox 3	1.90151	5.20877	50.4245	1.25263e-12	4.40339e-11	Up	Ehd3	EH-domain containing 3	2.81431	5.28645	21.9271	2.83922e-06	8.26204e-05	Up		AY036118	cDNA sequence AY036118	-1.11491	7.60857	57.0573	4.29499e-14	1.03423e-10	Down
								Gp5	glycoprotein 5 platelet	1.88419	5.26217	47.7317	4.93764e-12	1.61218e-10	Up	Bex4	brain expressed X-linked 4	2.79981	5.79071	28.1901	1.10369e-07	4.87648e-06	Up		Gm42418	18s RNA, related sequence 5	-1.17226	12.6846	68.1846	1.53777e-16	4.93728e-13	Down
								Arhgap29	Rho GTPase activating protein 29	1.88231	4.06999	22.4471	2.16579e-06	2.98867e-05	Up	Gp5	glycoprotein 5 platelet	2.79003	5.26217	21.3966	3.74235e-06	0.000105091	Up		Diaph3	diaphanous related formin 3	-1.23506	5.65174	22.7086	1.88975e-06	0.00070008	Down
								Scarf1	scavenger receptor class F, member 1	1.86131	5.24911	50.8801	9.93333e-13	3.54362e-11	Up	Rras	related RAS viral (r-ras) oncogene	2.78798	4.03867	7.53519	0.00605241	0.0392836	Up		Mdc1	mediator of DNA damage checkpoint 1	-1.29987	5.38498	16.3061	5.39585e-05	0.0096246	Down
								Gdf3	growth differentiation factor 3	1.85132	4.94786	39.0406	4.1796e-10	1.05387e-08	Up	6330562C20Rik	RIKEN cDNA 6330562C20 gene	2.76796	3.95942	7.37928	0.00659991	0.0423238	Up		Ttc9c	tetratricopeptide repeat domain 9C	-1.30103	4.73584	12.496	0.000408135	0.0354158	Down
								Erp27	endoplasmic reticulum protein 27	1.84905	3.35353	10.8033	0.00101384	0.00707632	Up	Bhlhe40	basic helix-loop-helix family, member e40	2.76321	4.88258	14.1263	0.000171105	0.00252386	Up		Tmem243	transmembrane protein 243, mitochondrial	-1.55132	4.14363	12.6708	0.000371712	0.0337767	Down
								Rhof	ras homolog family member F (in filopodia)	1.84874	4.85516	35.816	2.18128e-09	5.11194e-08	Up	Pcbd1	pterin 4 alpha carbinolamine dehydratase/dimerization cofactor of hepatocyte nuclear factor 1 alpha (TCF1) 1	2.753	4.01721	7.27007	0.00701333	0.0442515	Up		Lysmd1	LysM, putative peptidoglycan-binding, domain containing 1	-1.88055	3.62597	11.3794	0.000743134	0.0497074	Down
								Rnd2	Rho family GTPase 2	1.82445	3.55438	13.8211	0.000201251	0.00175743	Up	Id3	inhibitor of DNA binding 3	2.72882	4.88731	13.6362	0.000222075	0.00307327	Up		Mid1	midline 1	-1.99499	4.56238	14.4624	0.000143138	0.0188864	Down
								E430002N23Rik	RIKEN cDNA E430002N23 gene	1.81284	3.7374	18.5058	1.69667e-05	0.000196432	Up	D730003I15Rik	RIKEN cDNA D730003I15 gene	2.71962	3.88676	7.00582	0.0081267	0.0492885	Up		Gm47283	None	-2.70976	6.92617	155.367	1.29361e-35	1.246e-31	Down
								Il27ra	interleukin 27 receptor, alpha	1.81037	4.34425	26.473	2.6812e-07	4.46034e-06	Up	Enpp5	ectonucleotide pyrophosphatase/phosphodiesterase 5	2.7123	4.57016	13.4313	0.000247682	0.00332266	Up
								Fcor	Foxo1 corepressor	1.80345	3.66774	16.6197	4.57355e-05	0.000478831	Up	Gadd45g	growth arrest and DNA-damage-inducible 45 gamma	2.67415	5.55078	18.8483	1.42891e-05	0.000324604	Up
								Cysltr2	cysteinyl leukotriene receptor 2	1.79198	4.19953	21.3417	3.85104e-06	5.08824e-05	Up	Nfia	nuclear factor I/A	2.67194	4.92424	12.8524	0.000337327	0.00425836	Up
								Map9	microtubule-associated protein 9	1.78274	4.32759	25.4683	4.51083e-07	7.17353e-06	Up	Pbx1	pre B cell leukemia homeobox 1	2.6029	8.68053	156.83	6.27395e-36	3.35726e-33	Up
								Id1	inhibitor of DNA binding 1, HLH protein	1.78057	5.70981	70.4603	4.85296e-17	2.59687e-15	Up	Irak3	interleukin-1 receptor-associated kinase 3	2.59665	5.15241	17.5038	2.87157e-05	0.000584757	Up
								Obsl1	obscurin-like 1	1.77584	3.77848	13.1923	0.00028135	0.00233819	Up	Tuba8	tubulin, alpha 8	2.59285	5.05798	17.417	3.00592e-05	0.000606982	Up
								Klf1	Kruppel-like transcription factor 1 (erythroid)	1.76133	3.09735	10.7431	0.00104731	0.00726779	Up	Esam	endothelial cell-specific adhesion molecule	2.57518	5.66797	22.33	2.30334e-06	6.95631e-05	Up
								Pitpnm1	phosphatidylinositol transfer protein, membrane-associated 1	1.75937	4.33532	24.6381	6.93658e-07	1.0673e-05	Up	Tnip3	TNFAIP3 interacting protein 3	2.572	5.07559	17.0378	3.66948e-05	0.000714028	Up
								Adgrl1	adhesion G protein-coupled receptor L1	1.75464	5.03638	40.8616	1.64638e-10	4.45447e-09	Up	Ctnnal1	catenin alpha like 1	2.56852	4.71447	11.5357	0.000683177	0.00752041	Up
								Elovl7	ELOVL fatty acid elongase 7	1.75366	3.43481	12.3059	0.000451876	0.00350722	Up	Klf9	Kruppel-like transcription factor 9	2.56371	7.01704	61.696	4.22175e-15	5.21332e-13	Up
								Hbegf	heparin-binding EGF-like growth factor	1.75233	4.91458	31.2974	2.22372e-08	4.44375e-07	Up	Gata1	GATA binding protein 1	2.54412	5.14769	16.5439	4.76004e-05	0.000895482	Up
								Cc2d2a	coiled-coil and C2 domain containing 2A	1.74722	3.54676	13.7884	0.000204783	0.00178504	Up	Itga2b	integrin alpha 2b	2.54177	7.25953	73.6588	9.512e-18	1.52699e-15	Up
								Cplx2	complexin 2	1.73824	3.55908	14.9713	0.000109281	0.00102194	Up	Art4	ADP-ribosyltransferase 4	2.53404	5.23345	16.3662	5.22759e-05	0.00096351	Up
								Slc7a4	solute carrier family 7 (cationic amino acid transporter, y+ system), member 4	1.73209	3.47355	10.6605	0.00109512	0.00757227	Up	Ppic	peptidylprolyl isomerase C	2.53277	6.06969	31.5574	1.94516e-08	9.86094e-07	Up
								Dusp3	dual specificity phosphatase 3 (vaccinia virus phosphatase VH1-related)	1.73127	5.06245	39.5947	3.14756e-10	8.14981e-09	Up	Id1	inhibitor of DNA binding 1, HLH protein	2.49973	5.70981	20.5834	5.72606e-06	0.00015181	Up
								Ggact	gamma-glutamylamine cyclotransferase	1.71869	3.9422	15.0555	0.000104509	0.000982076	Up	Prxl2a	peroxiredoxin like 2A	2.47883	5.61179	20.1414	7.20602e-06	0.000183236	Up
								Tbkbp1	TBK1 binding protein 1	1.71659	3.80237	17.541	2.81598e-05	0.000309276	Up	Myom1	myomesin 1	2.46336	4.45464	10.2827	0.00134354	0.0127875	Up
								S100a6	S100 calcium binding protein A6 (calcyclin)	1.70775	6.80309	100.934	3.42197e-23	2.79326e-21	Up	Gfi1b	growth factor independent 1B	2.45877	6.03972	33.6385	6.67198e-09	3.73631e-07	Up
								Gm10260	ribosomal protein S18, pseudogene 6	1.70092	3.1239	9.87144	0.00167949	0.0108935	Up	Uba7	ubiquitin-like modifier activating enzyme 7	2.44616	7.14242	70.5592	4.56657e-17	6.76696e-15	Up
								Chd7	chromodomain helicase DNA binding protein 7	1.69645	3.64403	14.2322	0.000161745	0.00144253	Up	Bex1	brain expressed X-linked 1	2.4074	5.67282	23.0052	1.61965e-06	5.16573e-05	Up
								Sdc2	syndecan 2	1.69369	3.52682	11.4349	0.000721235	0.00530301	Up	Mtss2	MTSS I-BAR domain containing 2	2.40098	4.52216	9.59838	0.00194843	0.0169227	Up
								Arap3	ArfGAP with RhoGAP domain, ankyrin repeat and PH domain 3	1.69149	3.1602	10.9867	0.000918239	0.00651287	Up	Eif2b4	eukaryotic translation initiation factor 2B, subunit 4 delta	2.38209	4.57935	9.39926	0.00217174	0.0183819	Up
								Plxnc1	plexin C1	1.68667	6.8226	111.112	6.15849e-26	5.70371e-24	Up	Gdf3	growth differentiation factor 3	2.37511	4.94786	13.7006	0.00021459	0.00300864	Up
								Uba7	ubiquitin-like modifier activating enzyme 7	1.68338	7.14242	118.202	1.66547e-27	1.67102e-25	Up	Tusc1	tumor suppressor candidate 1	2.36066	4.46174	9.1658	0.00246688	0.0201364	Up
								Tent5c	terminal nucleotidyltransferase 5C	1.68001	3.21472	10.8685	0.000978945	0.00688765	Up	D130058E05Rik	gastrulation brain homeobox 2	2.35967	5.26212	17.7605	2.50911e-05	0.00052653	Up
								Myo1d	myosin ID	1.67814	3.64231	12.6057	0.000384871	0.00306117	Up	Apoe	apolipoprotein E	2.35315	9.80281	23.3993	0.00222289	0.0187486	Up
								Cdcp1	CUB domain containing protein 1	1.66664	3.82854	15.106	0.000101752	0.000961803	Up	Pmm2	phosphomannomutase 2	2.32735	4.64673	8.82996	0.00296447	0.0230831	Up
								Nr4a2	nuclear receptor subfamily 4, group A, member 2	1.65627	7.39384	144.242	3.4461e-33	4.61012e-31	Up	Tfpt	TCF3 (E2A) fusion partner	2.32571	4.39298	8.80235	0.00300965	0.0233218	Up
								Tspan33	tetraspanin 33	1.65174	3.71781	12.2136	0.000474813	0.0036558	Up	Zfhx2	zinc finger homeobox 2	2.31797	4.47993	8.72993	0.00313154	0.0241111	Up
								Zfpm1	zinc finger protein, multitype 1	1.65008	8.04653	168.092	2.18489e-38	3.62842e-36	Up	Hacd4	3-hydroxyacyl-CoA dehydratase 4	2.31779	5.81415	24.7212	6.64407e-07	2.34416e-05	Up
								Syngr1	synaptogyrin 1	1.64297	3.83774	15.7864	7.09962e-05	0.000700651	Up	Dcaf17	DDB1 and CUL4 associated factor 17	2.31147	5.08019	12.7594	0.000354515	0.00442344	Up
								Sdsl	serine dehydratase-like	1.63787	6.89925	110.484	8.09802e-26	7.3585e-24	Up	Sox6	SRY (sex determining region Y)-box 6	2.3067	4.42778	8.61353	0.00333806	0.0253766	Up
								Morc4	microrchidia 4	1.62703	3.33155	11.2506	0.000796471	0.00577681	Up	Tgm2	transglutaminase 2, C polypeptide	2.28617	5.54548	20.0515	7.61992e-06	0.000191133	Up
								Nrgn	neurogranin	1.62494	8.94202	205.215	1.82654e-46	4.29103e-44	Up	Lpcat1	lysophosphatidylcholine acyltransferase 1	2.27122	4.43219	8.26652	0.00403976	0.029478	Up
								Zfp462	zinc finger protein 462	1.6231	3.53373	10.3269	0.00131178	0.00886047	Up	Cavin3	caveolae associated 3	2.24306	5.50976	19.1161	1.23218e-05	0.000287491	Up
								Tmem158	transmembrane protein 158	1.61781	4.55671	28.9454	7.47346e-08	1.35309e-06	Up	Zfp395	zinc finger protein 395	2.24097	4.34869	7.9709	0.00475515	0.0328404	Up
								Eid2	EP300 interacting inhibitor of differentiation 2	1.61604	4.86685	31.0125	2.57507e-08	5.05155e-07	Up	Pdzk1ip1	PDZK1 interacting protein 1	2.22537	6.662	42.7489	6.27524e-11	4.79707e-09	Up
								Icam4	intercellular adhesion molecule 4, Landsteiner-Wiener blood group	1.61089	5.59163	47.7107	4.99077e-12	1.62402e-10	Up	Nav2	neuron navigator 2	2.20617	4.42441	7.6523	0.00567212	0.0374975	Up
								Slc16a2	solute carrier family 16 (monocarboxylic acid transporters), member 2	1.61074	3.35672	8.77725	0.00305135	0.0180683	Up	Avpi1	arginine vasopressin-induced 1	2.19952	4.8039	11.1818	0.000826573	0.00875858	Up
								C530008M17Rik	capping protein inhibiting regulator of actin	1.60765	4.59326	26.4091	2.77138e-07	4.59449e-06	Up	Il27ra	interleukin 27 receptor, alpha	2.19353	4.34425	7.53374	0.00605727	0.0392886	Up
								Pim2	proviral integration site 2	1.60268	4.64978	29.4106	5.9358e-08	1.09528e-06	Up	Pbx3	pre B cell leukemia homeobox 3	2.193	5.20877	14.6302	0.000130939	0.00202765	Up
								Tmem40	transmembrane protein 40	1.58102	6.64033	86.5903	1.37997e-20	9.29503e-19	Up	Rnf5	ring finger protein 5	2.15665	4.25081	7.20512	0.00727165	0.0453631	Up
								Bbs10	Bardet-Biedl syndrome 10	1.57917	3.22953	9.32815	0.00225763	0.0139842	Up	Manbal	mannosidase, beta A, lysosomal-like	2.14777	4.88154	10.4977	0.00119593	0.0116946	Up
								Pex11a	peroxisomal biogenesis factor 11 alpha	1.57719	3.95479	16.5166	4.82904e-05	0.000501762	Up	Khk	ketohexokinase	2.14681	6.88471	47.6442	5.1629e-12	4.56229e-10	Up
								Nomo1	nodal modulator 1	1.57364	6.4701	81.0203	2.31628e-19	1.4582e-17	Up	Alkbh2	alkB homolog 2, alpha-ketoglutarate-dependent dioxygenase	2.14405	4.21238	7.0955	0.00772992	0.0475444	Up
								Gata2	GATA binding protein 2	1.57166	7.83369	151.335	9.7891e-35	1.47326e-32	Up	Clstn1	calsyntenin 1	2.13496	4.32354	7.01571	0.00808211	0.0491457	Up
								Enpp5	ectonucleotide pyrophosphatase/phosphodiesterase 5	1.5614	4.57016	20.5243	5.8996e-06	7.4967e-05	Up	Mylk	myosin, light polypeptide kinase	2.13234	4.22973	6.99483	0.00817674	0.0493783	Up
								Sgk1	serum/glucocorticoid regulated kinase 1	1.56112	3.44592	11.3019	0.000774773	0.00564922	Up	Mpl	myeloproliferative leukemia virus oncogene	2.13072	6.56711	38.3171	6.05374e-10	4.04928e-08	Up
								Rap1b	RAS related protein 1b	1.56086	8.59339	174.322	1.33579e-39	2.42761e-37	Up	Ccnq	cyclin Q	2.12476	5.09255	13.464	0.000243409	0.00327688	Up
								Peg12	paternally expressed 12	1.54748	3.77587	13.5474	0.000232827	0.00198284	Up	Nr4a2	nuclear receptor subfamily 4, group A, member 2	2.10837	7.39384	61.3186	4.93689e-15	6.01926e-13	Up
								Zfp385a	zinc finger protein 385A	1.54309	5.42002	43.1676	5.06718e-11	1.43974e-09	Up	1110065P20Rik	RIKEN cDNA 1110065P20 gene	2.0986	4.81874	9.88995	0.00166268	0.0151227	Up
								Tbxas1	thromboxane A synthase 1, platelet	1.53494	5.96827	57.4654	3.49097e-14	1.44313e-12	Up	Gm13212	zinc finger protein 268	2.09057	4.82778	9.79137	0.0017542	0.015703	Up
								Rbfox2	RNA binding protein, fox-1 homolog (C. elegans) 2	1.53252	3.26432	9.64913	0.00189533	0.0120757	Up	Rgcc	regulator of cell cycle	2.079	6.71571	38.6383	5.13556e-10	3.53326e-08	Up
								Slc14a1	solute carrier family 14 (urea transporter), member 1	1.52798	6.08916	59.0798	1.54624e-14	6.67864e-13	Up	Robo3	roundabout guidance receptor 3	2.07661	4.79909	9.62734	0.00191794	0.0167155	Up
								Egr3	early growth response 3	1.52436	4.73266	26.0169	3.39502e-07	5.49594e-06	Up	Fkbp11	FK506 binding protein 11	2.05741	6.07637	23.9687	9.818e-07	3.26793e-05	Up
								Fam174b	family with sequence similarity 174, member B	1.52403	4.39846	19.2744	1.13415e-05	0.000136067	Up	Abhd16a	abhydrolase domain containing 16A	2.04962	5.44194	15.1491	9.94566e-05	0.00162919	Up
								Pwwp2b	PWWP domain containing 2B	1.52134	3.29574	8.55883	0.00343984	0.0199714	Up	F2r	coagulation factor II thrombin receptor	2.038	6.03113	23.361	1.3462e-06	4.32218e-05	Up
								Tnk2	tyrosine kinase, non-receptor, 2	1.5172	3.70483	10.8698	0.000978023	0.0068862	Up	Zfp385a	zinc finger protein 385A	2.02906	5.42002	14.7696	0.000121608	0.0019049	Up
								F2r	coagulation factor II thrombin receptor	1.50658	6.03113	59.3281	1.35571e-14	5.93553e-13	Up	Flywch2	FLYWCH family member 2	2.02096	5.00483	11.82	0.000586396	0.00662153	Up
								Cish	cytokine inducible SH2-containing protein	1.50306	4.56889	24.2449	8.50659e-07	1.27824e-05	Up	Tmem39b	transmembrane protein 39b	2.01936	4.63462	8.96672	0.00275058	0.0219318	Up
								Sbno2	strawberry notch 2	1.50263	5.99098	62.6289	2.53967e-15	1.18174e-13	Up	Prkca	protein kinase C, alpha	2.01459	5.35599	14.5195	0.000138858	0.00212974	Up
								Slc39a13	solute carrier family 39 (metal ion transporter), member 13	1.50201	3.95475	13.7039	0.000214211	0.00185048	Up	Gmpr	guanosine monophosphate reductase	2.01012	5.6811	17.0753	3.59775e-05	0.000701488	Up
								Cep170b	centrosomal protein 170B	1.49963	3.24219	9.14656	0.00249295	0.0153138	Up	Cd9	CD9 antigen	2.00371	7.09606	54.1378	1.89381e-13	1.98274e-11	Up
								Grb10	growth factor receptor bound protein 10	1.4954	5.1384	32.2451	1.36549e-08	2.80435e-07	Up	Tmem40	transmembrane protein 40	1.97536	6.64033	36.4129	1.60613e-09	1.00456e-07	Up
								Cdc42bpb	CDC42 binding protein kinase beta	1.48969	3.50781	10.1709	0.00142748	0.00950207	Up	Map1lc3a	microtubule-associated protein 1 light chain 3 alpha	1.97395	5.58865	16.3256	5.34074e-05	0.000979935	Up
								Zbtb16	zinc finger and BTB domain containing 16	1.48906	3.8643	13.3779	0.000254834	0.00213812	Up	Pradc1	protease-associated domain containing 1	1.97144	4.74585	8.42849	0.00369526	0.0275323	Up
								Ddit4	DNA-damage-inducible transcript 4	1.48375	4.64387	23.5155	1.24231e-06	1.81027e-05	Up	Tgfbr3	transforming growth factor, beta receptor III	1.96704	5.24322	13.6805	0.000216893	0.0030321	Up
								Cd9	CD9 antigen	1.48282	7.09606	92.8952	5.72791e-22	4.27684e-20	Up	Mfsd2b	MFSD2 lysolipid transporter B, sphingolipid	1.95652	5.27358	13.4939	0.00023956	0.00324991	Up
								Smim5	small integral membrane protein 5	1.47524	5.9374	54.3756	1.67812e-13	6.49142e-12	Up	Rpp30	ribonuclease P/MRP 30 subunit	1.95446	4.817	8.23928	0.00410082	0.0298151	Up
								Nap1l3	nucleosome assembly protein 1-like 3	1.47258	4.24322	17.7143	2.57074e-05	0.000286258	Up	Cmc4	C-X9-C motif containing 4	1.95252	4.66392	8.22844	0.00412538	0.0298989	Up
								Cd302	CD302 antigen	1.47234	3.21533	7.88087	0.00499773	0.027212	Up	Maff	v-maf musculoaponeurotic fibrosarcoma oncogene family, protein F (avian)	1.94427	4.63816	8.14047	0.00433035	0.0308734	Up
								Tbxa2r	thromboxane A2 receptor	1.4723	4.65752	21.3209	3.89313e-06	5.1368e-05	Up	Rnf19b	ring finger protein 19B	1.93402	4.63778	8.03213	0.00459707	0.032144	Up
								Etfbkmt	electron transfer flavoprotein beta subunit lysine methyltransferase	1.46771	3.56596	10.7896	0.00102133	0.00712342	Up	Ccdc112	coiled-coil domain containing 112	1.92528	5.31968	12.9467	0.000320748	0.00409198	Up
								Serpina3g	serine (or cysteine) peptidase inhibitor, clade A, member 3G	1.46583	7.61003	14.1872	0.00928372	0.0447776	Up	Med10	mediator complex subunit 10	1.91158	5.44019	15.0988	0.000102139	0.0016703	Up
								Slfn2	schlafen 2	1.46242	3.60879	12.2748	0.000476717	0.00366459	Up	S100a1	S100 calcium binding protein A1	1.91104	7.18023	48.1954	3.89854e-12	3.52602e-10	Up
								Nt5c3	5'-nucleotidase, cytosolic III	1.46206	6.74469	80.5068	2.98149e-19	1.84088e-17	Up	Vamp5	vesicle-associated membrane protein 5	1.9109	8.59469	104.232	1.88812e-24	5.19611e-22	Up
								Col16a1	collagen, type XVI, alpha 1	1.45557	4.56942	21.5652	3.4275e-06	4.59161e-05	Up	Lyrm9	LYR motif containing 9	1.90837	5.33023	12.6585	0.000374167	0.00461457	Up
								Dancr	differentiation antagonizing non-protein coding RNA	1.45457	4.83145	23.2392	1.43416e-06	2.06176e-05	Up	Rap1b	RAS related protein 1b	1.90459	8.59339	109.507	1.50992e-25	4.40714e-23	Up
								S100a1	S100 calcium binding protein A1	1.44792	7.18023	101.259	8.44238e-24	7.13307e-22	Up	Fads1	fatty acid desaturase 1	1.90194	4.93747	10.1203	0.00146722	0.0137077	Up
								Uba52	ubiquitin A-52 residue ribosomal protein fusion product 1	1.44726	10.385	140.202	2.62025e-32	3.45729e-30	Up	Ptrhd1	peptidyl-tRNA hydrolase domain containing 1	1.90055	5.0673	10.1185	0.00146868	0.0137077	Up
								Snap47	synaptosomal-associated protein, 47	1.44657	4.42905	17.8563	2.38589e-05	0.00026691	Up	Krt18	keratin 18	1.89772	6.70235	32.9249	9.6266e-09	5.23861e-07	Up
								St3gal1	ST3 beta-galactoside alpha-2,3-sialyltransferase 1	1.44579	5.69534	49.0772	2.48761e-12	8.40724e-11	Up	Col16a1	collagen, type XVI, alpha 1	1.89472	4.56942	7.62655	0.00575334	0.0378526	Up
								Arhgap31	Rho GTPase activating protein 31	1.44061	5.514	45.2743	1.72877e-11	5.22925e-10	Up	Slc14a1	solute carrier family 14 (urea transporter), member 1	1.8922	6.08916	23.9358	9.99654e-07	3.30882e-05	Up
								Ndn	necdin, MAGE family member	1.43866	4.31722	16.783	4.1964e-05	0.000443685	Up	Phf21a	PHD finger protein 21A	1.88614	5.42755	12.2646	0.000461978	0.00545315	Up
								Socs3	suppressor of cytokine signaling 3	1.43219	6.29343	74.5191	6.24127e-18	3.53623e-16	Up	Scarf1	scavenger receptor class F, member 1	1.88015	5.24911	12.2032	0.000477437	0.00560958	Up
								Gfod2	glucose-fructose oxidoreductase domain containing 2	1.4318	3.70224	11.1702	0.000831724	0.00598742	Up	Noc4l	NOC4 like	1.87807	4.91128	9.80104	0.001745	0.0156352	Up
								Unc119	unc-119 lipid binding chaperone	1.42291	6.9959	88.7632	4.60772e-21	3.28753e-19	Up	Micall2	MICAL-like 2	1.87678	4.5728	7.4453	0.00636217	0.0410177	Up
								D130058E05Rik	gastrulation brain homeobox 2	1.41066	5.26212	30.3973	3.5351e-08	6.82367e-07	Up	Unc119	unc-119 lipid binding chaperone	1.8697	6.9959	41.7905	1.02404e-10	7.64618e-09	Up
								Khk	ketohexokinase	1.40993	6.88471	80.8451	2.51293e-19	1.57172e-17	Up	Opa3	optic atrophy 3	1.86871	4.60279	7.36402	0.00665614	0.0425993	Up
								Hoxb3os	homeobox B3 and homeobox B2, opposite strand	1.40757	3.68411	8.24256	0.00409343	0.0231656	Up	Med12l	mediator complex subunit 12-like	1.85728	5.87025	20.5724	5.7532e-06	0.000151822	Up
								2310015A10Rik	RIKEN cDNA 2310015A10 gene	1.40195	3.32712	7.8498	0.00508433	0.02759	Up	Ubald1	UBA-like domain containing 1	1.85117	4.96116	9.45958	0.00210147	0.0179764	Up
								Micall2	MICAL-like 2	1.3969	4.5728	20.3347	6.51395e-06	8.20161e-05	Up	F11r	F11 receptor	1.837	4.4618	7.0484	0.00793576	0.0484393	Up
								Tmod1	tropomodulin 1	1.39426	3.80907	10.5686	0.0011509	0.00792388	Up	Mrpl42	mitochondrial ribosomal protein L42	1.82612	7.17286	41.3121	1.30768e-10	9.68892e-09	Up
								Casp12	caspase 12	1.3844	5.00411	25.8979	3.61078e-07	5.80619e-06	Up	Cttn	cortactin	1.82052	4.92272	9.06564	0.0026057	0.0209977	Up
								Rab13	RAB13, member RAS oncogene family	1.38404	3.78706	11.155	0.000838595	0.00601467	Up	Dpm2	dolichyl-phosphate mannosyltransferase subunit 2, regulatory	1.81913	5.9753	19.5918	9.6053e-06	0.000234648	Up
								Cttn	cortactin	1.38303	4.92272	25.6529	4.09941e-07	6.54818e-06	Up	H1f0	H1.0 linker histone	1.79411	6.58129	28.7399	8.30966e-08	3.74012e-06	Up
								Alg1	ALG1 chitobiosyldiphosphodolichol beta-mannosyltransferase	1.37428	3.71256	10.1195	0.00146786	0.00973719	Up	Cenpt	centromere protein T	1.78871	5.04123	10.7588	0.00103848	0.0104086	Up
								Sorbs3	sorbin and SH3 domain containing 3	1.36906	3.76252	10.0799	0.00149972	0.00990763	Up	Nabp2	nucleic acid binding protein 2	1.78617	6.07293	20.7409	5.26887e-06	0.000141364	Up
								Cavin1	caveolae associated 1	1.36674	5.00531	25.8073	3.78422e-07	6.06483e-06	Up	Sdsl	serine dehydratase-like	1.78571	6.89925	35.5829	2.45844e-09	1.48929e-07	Up
								Bcl3	B cell leukemia/lymphoma 3	1.36302	3.53692	9.74281	0.00180114	0.011558	Up	Mgrn1	mahogunin, ring finger 1	1.77941	4.7807	8.57281	0.00341354	0.0258484	Up
								Arhgef28	Rho guanine nucleotide exchange factor 28	1.36217	4.09491	14.6758	0.000127815	0.00117585	Up	Rnf125	ring finger protein 125	1.77758	4.89452	8.54294	0.00347	0.0262347	Up
								Marveld1	MARVEL (membrane-associating) domain containing 1	1.36058	4.85324	22.5898	2.01072e-06	2.79067e-05	Up	Dag1	dystroglycan 1	1.77065	4.95443	8.46404	0.00362375	0.0272261	Up
								Klf9	Kruppel-like transcription factor 9	1.35117	7.01704	82.8103	9.91014e-20	6.40634e-18	Up	Gm5617	predicted gene 5617	1.77	4.98835	8.45994	0.00363193	0.0272451	Up
								Upp1	uridine phosphorylase 1	1.34896	3.66728	8.91101	0.00283575	0.0170675	Up	Khdc4	KH domain containing 4, pre-mRNA splicing factor	1.76102	6.66417	27.4282	1.63602e-07	6.85137e-06	Up
								Pon3	paraoxonase 3	1.34392	4.05228	13.4547	0.00024461	0.00206856	Up	Hbegf	heparin-binding EGF-like growth factor	1.74995	4.91458	10.17	0.00142824	0.0134344	Up
								Cenpt	centromere protein T	1.34218	5.04123	24.121	9.07148e-07	1.35678e-05	Up	1110032A03Rik	cilia and flagella associated protein 68	1.70661	5.15876	9.59176	0.00195546	0.0169685	Up
								Fads1	fatty acid desaturase 1	1.34138	4.93747	23.8501	1.04412e-06	1.53776e-05	Up	Ubash3b	ubiquitin associated and SH3 domain containing, B	1.69575	5.49034	12.9743	0.000316055	0.00404885	Up
								Itga5	integrin alpha 5 (fibronectin receptor alpha)	1.3307	3.99857	12.4102	0.000427328	0.00334636	Up	Dusp3	dual specificity phosphatase 3 (vaccinia virus phosphatase VH1-related)	1.69393	5.06245	9.40849	0.00216083	0.0183214	Up
								Med22	mediator complex subunit 22	1.32538	4.67112	19.2696	1.1378e-05	0.00013631	Up	Nt5c3	5'-nucleotidase, cytosolic III	1.69032	6.74469	31.19	2.35016e-08	1.179e-06	Up
								Hacd4	3-hydroxyacyl-CoA dehydratase 4	1.32497	5.81415	39.9632	2.60669e-10	6.84131e-09	Up	Ddx56	DEAD box helicase 56	1.67309	5.16044	9.13549	0.00250809	0.0204209	Up
								Ctsw	cathepsin W	1.32478	3.88048	10.8419	0.000995699	0.00696989	Up	Pxmp4	peroxisomal membrane protein 4	1.66999	4.83732	7.32727	0.00679362	0.0433065	Up
								Slc18a2	solute carrier family 18 (vesicular monoamine), member 2	1.3225	6.281	57.8944	2.80747e-14	1.17572e-12	Up	Pofut2	protein O-fucosyltransferase 2	1.66664	5.68809	12.3948	0.000430854	0.00516811	Up
								Hivep2	human immunodeficiency virus type I enhancer binding protein 2	1.31934	5.25778	33.4314	7.42007e-09	1.58823e-07	Up	Hsd3b7	hydroxy-delta-5-steroid dehydrogenase, 3 beta- and steroid delta-isomerase 7	1.66309	5.48622	12.3717	0.000436233	0.00521962	Up
								Usp46	ubiquitin specific peptidase 46	1.31673	4.59998	19.6741	9.20055e-06	0.000113324	Up	Inka1	inka box actin regulator 1	1.66301	6.35285	23.9645	9.83907e-07	3.26793e-05	Up
								Fkbp11	FK506 binding protein 11	1.31571	6.07637	49.1387	2.41094e-12	8.20571e-11	Up	Ssbp4	single stranded DNA binding protein 4	1.66274	6.75828	28.4607	9.59769e-08	4.29976e-06	Up
								Fgd5	FYVE, RhoGEF and PH domain containing 5	1.30798	3.61481	9.56705	0.00198195	0.0125395	Up	Tmem9	transmembrane protein 9	1.66102	5.51877	12.3232	0.000447707	0.00533703	Up
								8430419K02Rik	RIKEN cDNA 8430419K02 gene	1.3076	3.80693	9.74445	0.00179954	0.0115554	Up	Inf2	inverted formin, FH2 and WH2 domain containing	1.66078	4.95261	8.94931	0.00277692	0.0220879	Up
								Tnfrsf12a	tumor necrosis factor receptor superfamily, member 12a	1.30464	3.87394	10.4309	0.00123993	0.00843435	Up	Icam4	intercellular adhesion molecule 4, Landsteiner-Wiener blood group	1.65911	5.59163	13.9394	0.000188977	0.00273307	Up
								Ptgs1	prostaglandin-endoperoxide synthase 1	1.30282	5.89384	41.6706	1.08875e-10	2.97922e-09	Up	St6galnac4	ST6 (alpha-N-acetyl-neuraminyl-2,3-beta-galactosyl-1,3)-N-acetylgalactosaminide alpha-2,6-sialyltransferase 4	1.65266	5.3232	10.5496	0.00116281	0.0114522	Up
								Gchfr	GTP cyclohydrolase I feedback regulator	1.2949	4.13343	12.3403	0.000443613	0.00345144	Up	Capg	capping actin protein, gelsolin like	1.64342	6.35689	21.7444	3.12187e-06	8.94159e-05	Up
								Flt3l	FMS-like tyrosine kinase 3 ligand	1.29269	3.69385	8.08141	0.00447374	0.024822	Up	Egr3	early growth response 3	1.64317	4.73266	7.04903	0.007933	0.0484393	Up
								Stxbp1	syntaxin binding protein 1	1.29199	3.72686	8.76935	0.00306458	0.0181204	Up	Zfpm1	zinc finger protein, multitype 1	1.64218	8.04653	68.0069	1.66312e-16	2.32162e-14	Up
								Bex1	brain expressed X-linked 1	1.29151	5.67282	35.6038	2.43216e-09	5.64496e-08	Up	Prkaca	protein kinase, cAMP dependent, catalytic, alpha	1.64185	5.00391	7.03221	0.00800781	0.0488173	Up
								Clstn1	calsyntenin 1	1.29089	4.32354	15.5094	8.21964e-05	0.000793302	Up	Eef2kmt	eukaryotic elongation factor 2 lysine methyltransferase	1.63328	5.49413	11.8357	0.000581479	0.00659694	Up
								Samd14	sterile alpha motif domain containing 14	1.28631	3.48138	7.15332	0.00748462	0.0376207	Up	Alad	aminolevulinate, delta-, dehydratase	1.62871	5.86933	14.9002	0.000113476	0.00180661	Up
								Maff	v-maf musculoaponeurotic fibrosarcoma oncogene family, protein F (avian)	1.28532	4.63816	18.5646	1.64514e-05	0.000190915	Up	Fbxo22	F-box protein 22	1.62842	5.46162	11.7593	0.000605813	0.00678698	Up
								Kcnk5	potassium channel, subfamily K, member 5	1.28498	4.11252	12.7485	0.000356584	0.00286716	Up	Cd63	CD63 antigen	1.62759	8.08632	63.3425	1.76848e-15	2.2712e-13	Up
								Nudt7	nudix hydrolase 7	1.28098	4.35309	17.1008	3.54974e-05	0.000383739	Up	Gclm	glutamate-cysteine ligase, modifier subunit	1.62407	7.50535	44.3879	2.72e-11	2.18325e-09	Up
								Rasgef1b	RasGEF domain family, member 1B	1.27424	4.08997	14.3486	0.000152517	0.00137038	Up	Git1	GIT ArfGAP 1	1.61902	4.9276	8.40708	0.00373903	0.0277674	Up
								Pi4kb	phosphatidylinositol 4-kinase beta	1.27383	3.49693	8.86493	0.00290821	0.0174203	Up	Slc50a1	solute carrier family 50 (sugar transporter), member 1	1.61698	6.59335	25.2605	5.02353e-07	1.86821e-05	Up
								Gm10076	ribosomal protein L41 pseudogene	1.27157	10.4486	109.627	1.24677e-25	1.12233e-23	Up	Pcdh7	protocadherin 7	1.61245	5.89583	16.0726	6.10352e-05	0.00109071	Up
								Blvrb	biliverdin reductase B	1.27095	6.24385	48.8092	2.8515e-12	9.5699e-11	Up	Ctdspl	CTD small phosphatase like	1.61146	5.05116	8.3267	0.0039081	0.028735	Up
								Bex2	brain expressed X-linked 2	1.2685	3.43121	6.86018	0.00881608	0.0430611	Up	Fyb	FYN binding protein 1	1.61049	7.15136	38.5717	5.31888e-10	3.60785e-08	Up
								Pcdh7	protocadherin 7	1.26084	5.89583	39.5678	3.19119e-10	8.2186e-09	Up	Hmgn3	high mobility group nucleosomal binding domain 3	1.61026	6.30338	22.1718	2.49884e-06	7.47479e-05	Up
								Krt18	keratin 18	1.26061	6.70235	64.825	8.34022e-16	4.05722e-14	Up	Cln6	ceroid-lipofuscinosis, neuronal 6	1.60789	5.51269	11.3882	0.000739593	0.00804036	Up
								Ccnd1	cyclin D1	1.25747	6.41704	42.8627	5.07244e-10	1.25922e-08	Up	AI413582	None	1.60498	4.9581	8.2349	0.00411072	0.0298151	Up
								Acss2	acyl-CoA synthetase short-chain family member 2	1.25369	4.67832	16.9277	3.88847e-05	0.00041523	Up	Ptgs1	prostaglandin-endoperoxide synthase 1	1.6024	5.89384	15.8346	6.92111e-05	0.0012165	Up
								Dyrk3	dual-specificity tyrosine phosphorylation regulated kinase 3	1.2488	6.15386	49.9517	1.59358e-12	5.58158e-11	Up	Hdhd2	haloacid dehalogenase-like hydrolase domain containing 2	1.60056	5.21418	9.76598	0.00177858	0.0158412	Up
								Tuba8	tubulin, alpha 8	1.24736	5.05798	20.8431	4.99544e-06	6.47591e-05	Up	Ski	ski sarcoma viral oncogene homolog (avian)	1.59711	5.01414	8.14383	0.00432233	0.0308734	Up
								Gm15706	predicted gene 15706	1.24258	4.69808	16.5763	4.67932e-05	0.000489373	Up	S100a13	S100 calcium binding protein A13	1.58382	7.36699	39.5234	3.26459e-10	2.27859e-08	Up
								Plcb3	phospholipase C, beta 3	1.24068	3.70046	9.12725	0.0025194	0.015437	Up	Ormdl3	ORM1-like 3 (S. cerevisiae)	1.58312	5.683	13.8996	0.000193022	0.00277906	Up
								Trpc6	transient receptor potential cation channel, subfamily C, member 6	1.23587	5.06452	20.9778	4.65602e-06	6.06857e-05	Up	Lysmd2	LysM, putative peptidoglycan-binding, domain containing 2	1.58286	4.90799	7.95694	0.00479196	0.0330152	Up
								Lat	linker for activation of T cells	1.23521	5.86893	35.415	2.67952e-09	6.18923e-08	Up	Plscr1	phospholipid scramblase 1	1.58207	5.54858	10.9415	0.000940914	0.00975553	Up
								Phlda2	pleckstrin homology like domain, family A, member 2	1.23481	4.39932	14.0033	0.000182662	0.00161561	Up	Zfp511	zinc finger protein 511	1.5677	4.89044	7.77455	0.00530047	0.0355778	Up
								Gstm5	glutathione S-transferase, mu 5	1.22986	6.22647	47.7492	4.8939e-12	1.60334e-10	Up	Coq8a	coenzyme Q8A	1.56157	5.03968	7.71413	0.00548081	0.0365084	Up
								Scamp1	secretory carrier membrane protein 1	1.22561	4.17609	11.9903	0.000535177	0.00405892	Up	Sertad1	SERTA domain containing 1	1.55878	6.11838	16.3218	5.35139e-05	0.000979935	Up
								Tmem39a	transmembrane protein 39a	1.22114	3.59633	8.68757	0.00320516	0.0187672	Up	Grb10	growth factor receptor bound protein 10	1.55591	5.1384	9.11572	0.00253533	0.0205213	Up
								Irf2bpl	interferon regulatory factor 2 binding protein-like	1.22094	4.9962	23.439	1.29532e-06	1.87617e-05	Up	Fads2	fatty acid desaturase 2	1.54857	5.78032	14.5593	0.000135958	0.00209193	Up
								Shank3	SH3 and multiple ankyrin repeat domains 3	1.2197	3.66348	8.73342	0.00312556	0.018433	Up	Fry	FRY microtubule binding protein	1.53949	5.04154	7.45348	0.00633329	0.0408589	Up
								Ndrg2	N-myc downstream regulated gene 2	1.21926	3.86171	8.88667	0.0028738	0.0172571	Up	Bscl2	BSCL2 lipid droplet biogenesis associated, seipin	1.53892	6.03343	15.7819	7.11669e-05	0.00124454	Up
								Arhgef40	Rho guanine nucleotide exchange factor 40	1.21921	4.37067	15.7668	7.17357e-05	0.000707224	Up	Ccnd1	cyclin D1	1.53567	6.41704	20.6308	9.74188e-06	0.000235763	Up
								Rgcc	regulator of cell cycle	1.21743	6.71571	59.627	1.16489e-14	5.19457e-13	Up	Treml1	triggering receptor expressed on myeloid cells-like 1	1.53328	5.0362	8.78947	0.00303098	0.0234493	Up
								Hdac11	histone deacetylase 11	1.21643	3.2069	6.63415	0.0100066	0.047433	Up	Chst12	carbohydrate sulfotransferase 12	1.5274	4.9837	7.30924	0.00686209	0.04357	Up
								Mrpl52	mitochondrial ribosomal protein L52	1.21612	8.30332	112.431	3.03906e-26	2.84197e-24	Up	Gata2	GATA binding protein 2	1.52491	7.83369	51.8106	6.18628e-13	6.2069e-11	Up
								Tfr2	transferrin receptor 2	1.21153	5.31743	25.9397	3.53358e-07	5.69154e-06	Up	Lat	linker for activation of T cells	1.52422	5.86893	15.358	8.90461e-05	0.00149946	Up
								Sept8	septin 8	1.21097	4.79913	19.3125	1.11173e-05	0.000134187	Up	Iah1	isoamyl acetate-hydrolyzing esterase 1 homolog	1.52261	5.35137	10.0213	0.00154819	0.0143111	Up
								Macrod2	mono-ADP ribosylhydrolase 2	1.20837	3.74343	8.59693	0.00336862	0.0196289	Up	Marveld1	MARVEL (membrane-associating) domain containing 1	1.5089	4.85324	7.09167	0.00774667	0.0476171	Up
								Atp6v0a1	ATPase, H+ transporting, lysosomal V0 subunit A1	1.19743	3.51529	7.15265	0.00748743	0.0376207	Up	Atp23	ATP23 metallopeptidase and ATP synthase assembly factor homolog	1.5077	5.20275	8.4544	0.00364299	0.0273068	Up
								Lrrc42	leucine rich repeat containing 42	1.19358	4.40877	13.9868	0.000184277	0.00162691	Up	Lxn	latexin	1.50702	5.30273	8.44078	0.00367038	0.0274463	Up
								Adgrl2	adhesion G protein-coupled receptor L2	1.19244	6.03696	40.0226	2.52868e-10	6.65472e-09	Up	Mycn	v-myc avian myelocytomatosis viral related oncogene, neuroblastoma derived	1.50604	5.0716	8.42406	0.00370429	0.0275323	Up
								Soga1	microtubule crosslinking factor 2	1.18883	4.28396	12.2539	0.000464638	0.00358605	Up	Fdx2	ferredoxin 2	1.50407	6.34717	18.8438	1.42116e-05	0.000324374	Up
								Pde5a	phosphodiesterase 5A, cGMP-specific	1.18513	3.88666	8.86898	0.00290178	0.0173926	Up	Tnfaip2	tumor necrosis factor, alpha-induced protein 2	1.5008	6.22909	17.479	2.90924e-05	0.000591177	Up
								Car2	carbonic anhydrase 2	1.17083	9.61554	105.382	1.05767e-24	9.26136e-23	Up	Clic4	chloride intracellular channel 4	1.49136	5.63652	10.7713	0.00103149	0.0103709	Up
								Pdcd4	programmed cell death 4	1.16361	8.84946	112.608	2.77974e-26	2.62495e-24	Up	Dnaaf2	dynein, axonemal assembly factor 2	1.48517	5.35737	8.14244	0.00432563	0.0308734	Up
								E2f5	E2F transcription factor 5	1.16316	3.53466	8.18662	0.00422155	0.0237373	Up	Vkorc1	vitamin K epoxide reductase complex, subunit 1	1.48431	6.56086	20.6203	5.61122e-06	0.000150131	Up
								Prxl2a	peroxiredoxin like 2A	1.16115	5.61179	31.3083	2.21136e-08	4.42824e-07	Up	Ctla2b	cytotoxic T lymphocyte-associated protein 2 beta	1.48287	6.53927	20.5799	5.73098e-06	0.00015181	Up
								Rap2a	RAS related protein 2a	1.15654	4.29578	12.4574	0.000416662	0.00327082	Up	Sbno2	strawberry notch 2	1.47968	5.99098	13.1178	0.000292748	0.00381201	Up
								Flywch2	FLYWCH family member 2	1.14961	5.00483	18.6012	1.61389e-05	0.000187741	Up	Tprkb	Tp53rk binding protein	1.47423	4.97777	7.993	0.00469746	0.0326214	Up
								Per1	period circadian clock 1	1.14873	5.15217	25.4672	4.51325e-07	7.17353e-06	Up	Pon2	paraoxonase 2	1.47347	5.417	9.25174	0.00235377	0.0195276	Up
								Lztr1	leucine-zipper-like transcriptional regulator, 1	1.1374	3.87314	8.53485	0.00348545	0.0201875	Up	Gadd45b	growth arrest and DNA-damage-inducible 45 beta	1.46802	6.23342	17.7766	2.48793e-05	0.000523226	Up
								Lmna	lamin A	1.13654	4.6903	14.3991	0.000148022	0.00133497	Up	Plxnc1	plexin C1	1.46433	6.8226	25.4767	4.50165e-07	1.69375e-05	Up
								Csgalnact1	chondroitin sulfate N-acetylgalactosaminyltransferase 1	1.13427	5.78574	31.4978	2.00578e-08	4.04178e-07	Up	Hes1	hes family bHLH transcription factor 1	1.46215	4.91725	7.82926	0.00514241	0.0348079	Up
								Gadd45b	growth arrest and DNA-damage-inducible 45 beta	1.1318	6.23342	40.2585	2.24122e-10	5.94694e-09	Up	Ndel1	nudE neurodevelopment protein 1 like 1	1.45837	5.84385	12.6272	0.000380487	0.00467455	Up
								Ddah2	DDAH family member 2, ADMA independent	1.13001	5.48219	29.4506	5.75893e-08	1.06673e-06	Up	Cela1	chymotrypsin-like elastase family, member 1	1.45362	5.40235	10.1831	0.0014181	0.0133787	Up
								Gtf2e1	general transcription factor II E, polypeptide 1 (alpha subunit)	1.12972	3.56957	6.76904	0.00927761	0.0447705	Up	Josd2	Josephin domain containing 2	1.44991	5.79975	12.4479	0.000418782	0.00506111	Up
								Slc37a1	solute carrier family 37 (glycerol-3-phosphate transporter), member 1	1.12954	4.09071	11.3219	0.0007665	0.00560161	Up	Arf5	ADP-ribosylation factor 5	1.44862	7.34286	34.0987	5.26646e-09	3.01944e-07	Up
								Plscr1	phospholipid scramblase 1	1.1275	5.54858	28.8715	7.76412e-08	1.40045e-06	Up	Slc48a1	solute carrier family 48 (heme transporter), member 1	1.44718	6.54555	21.6523	3.27545e-06	9.30653e-05	Up
								Six5	sine oculis-related homeobox 5	1.12686	3.49381	6.66458	0.0098372	0.0468373	Up	Rcl1	RNA terminal phosphate cyclase-like 1	1.44513	5.6371	11.1791	0.000827746	0.00876137	Up
								Bloc1s1	biogenesis of lysosomal organelles complex-1, subunit 1	1.12474	5.07312	20.7866	5.14471e-06	6.6426e-05	Up	Rangrf	RAN guanine nucleotide release factor	1.43554	6.40613	20.199	6.9924e-06	0.000180082	Up
								Dgkg	diacylglycerol kinase, gamma	1.12264	4.92417	16.6668	4.46133e-05	0.00046861	Up	Cited2	Cbp/p300-interacting transactivator, with Glu/Asp-rich carboxy-terminal domain, 2	1.43256	7.32688	30.3041	3.70907e-08	1.82274e-06	Up
								Nol4l	nucleolar protein 4-like	1.11673	4.47648	11.9965	0.000533392	0.00404857	Up	Arpc1a	actin related protein 2/3 complex, subunit 1A	1.43038	6.09312	14.4259	0.000145932	0.00220603	Up
								Arhgef12	Rho guanine nucleotide exchange factor 12	1.1164	5.51985	26.2678	2.98155e-07	4.9091e-06	Up	Cd55	CD55 molecule, decay accelerating factor for complement	1.41502	5.05808	7.25889	0.00705713	0.0444564	Up
								Acd	adrenocortical dysplasia	1.11211	4.98933	18.5037	1.69852e-05	0.000196432	Up	As3mt	arsenite methyltransferase	1.41367	5.23578	7.25003	0.00709201	0.0445598	Up
								Mpl	myeloproliferative leukemia virus oncogene	1.11008	6.56711	44.697	2.32093e-11	6.87853e-10	Up	Trip6	thyroid hormone receptor interactor 6	1.41339	5.04914	7.23871	0.00713689	0.0447543	Up
								1700096K18Rik	RIKEN cDNA 1700096K18 gene	1.10674	4.40237	12.1839	0.000482395	0.00369938	Up	Mettl26	methyltransferase like 26	1.41027	6.07208	13.9421	0.000188707	0.00273307	Up
								Sord	sorbitol dehydrogenase	1.10604	6.40982	46.5529	9.00522e-12	2.81618e-10	Up	Cltb	clathrin light chain B	1.40946	6.07237	15.0087	0.000107134	0.00172864	Up
								Rad51d	RAD51 paralog D	1.10185	4.63445	14.7028	0.000125992	0.00116129	Up	Ifitm3	interferon induced transmembrane protein 3	1.40529	9.69581	83.0322	8.32266e-20	1.74269e-17	Up
								Rnf31	ring finger protein 31	1.09694	3.73732	7.75654	0.00535359	0.0287595	Up	Tpst2	protein-tyrosine sulfotransferase 2	1.40415	6.09262	14.8873	0.00011425	0.00181594	Up
								Trip6	thyroid hormone receptor interactor 6	1.09397	5.04914	18.2718	1.91824e-05	0.000218398	Up	Asph	aspartate-beta-hydroxylase	1.3991	5.21374	7.07482	0.00781963	0.0479264	Up
								Cavin3	caveolae associated 3	1.09207	5.50976	23.8413	1.04894e-06	1.5425e-05	Up	Ntmt1	N-terminal Xaa-Pro-Lys N-methyltransferase 1	1.39835	4.98589	7.05133	0.0079228	0.0484216	Up
								F11r	F11 receptor	1.08548	4.4618	11.6555	0.000640565	0.00476074	Up	Sdhaf4	succinate dehydrogenase complex assembly factor 4	1.39786	6.00684	12.5527	0.000395946	0.00483365	Up
								Fbxo9	f-box protein 9	1.08313	6.65199	47.0167	7.10887e-12	2.26731e-10	Up	Cib1	calcium and integrin binding 1	1.39738	5.50992	9.24779	0.00235885	0.0195361	Up
								Dennd5b	DENN domain containing 5B	1.07703	4.674	14.3336	0.00015326	0.00137577	Up	Bop1	block of proliferation 1	1.39323	5.32428	8.1139	0.00439427	0.0312561	Up
								Agpat3	1-acylglycerol-3-phosphate O-acyltransferase 3	1.07644	4.80645	15.5429	8.075e-05	0.000781693	Up	Gucy1a1	guanylate cyclase 1, soluble, alpha 1	1.39303	5.03503	6.99286	0.00818578	0.0494019	Up
								Fam184a	family with sequence similarity 184, member A	1.0743	3.67471	6.52269	0.0106532	0.0497408	Up	Ube2l6	ubiquitin-conjugating enzyme E2L 6	1.39249	5.06764	6.98954	0.00820093	0.0494624	Up
								Fam220a.1	family with sequence similarity 220, member A	1.07318	3.69982	7.35147	0.00670277	0.0346544	Up	Isg20	interferon-stimulated protein	1.39004	5.08946	8.06996	0.00450209	0.0317686	Up
								Pttg1ip	pituitary tumor-transforming 1 interacting protein	1.06954	6.03804	33.1646	8.51079e-09	1.79378e-07	Up	Emc4	ER membrane protein complex subunit 4	1.38914	5.62953	10.183	0.00141815	0.0133787	Up
								Fermt3	fermitin family member 3	1.06815	8.45591	87.7231	7.78945e-21	5.3977e-19	Up	Mast4	microtubule associated serine/threonine kinase family member 4	1.38014	5.80728	11.0801	0.000873134	0.00915128	Up
								Hmgn3	high mobility group nucleosomal binding domain 3	1.06727	6.30338	36.2233	1.77013e-09	4.19949e-08	Up	Gstp1	glutathione S-transferase, pi 1	1.37957	5.46823	10.0515	0.00152306	0.0141194	Up
								Adgre5	adhesion G protein-coupled receptor E5	1.06616	5.89169	35.6465	2.37954e-09	5.56303e-08	Up	Cdkn2d	cyclin dependent kinase inhibitor 2D	1.37286	6.17258	15.1672	9.85099e-05	0.00161643	Up
								Csrnp1	cysteine-serine-rich nuclear protein 1	1.06608	6.18197	36.1306	1.85632e-09	4.38236e-08	Up	Pdlim1	PDZ and LIM domain 1 (elfin)	1.3703	6.55286	20.0236	7.66388e-06	0.000191736	Up
								Rab11a	RAB11A, member RAS oncogene family	1.06478	6.89562	51.4994	7.24774e-13	2.61462e-11	Up	Prdx5	peroxiredoxin 5	1.35841	7.41677	33.5774	6.88375e-09	3.81961e-07	Up
								Map1lc3a	microtubule-associated protein 1 light chain 3 alpha	1.06252	5.58865	24.9097	6.02526e-07	9.37566e-06	Up	Zcchc17	zinc finger, CCHC domain containing 17	1.35485	6.28877	15.7125	7.38244e-05	0.00128585	Up
								Asns	asparagine synthetase	1.05593	4.81949	13.7082	0.000213721	0.0018479	Up	Akt1s1	AKT1 substrate 1	1.34808	5.70806	9.48232	0.00207559	0.0178024	Up
								Itga6	integrin alpha 6	1.04521	6.80548	47.2474	6.32019e-12	2.03599e-10	Up	Ascc1	activating signal cointegrator 1 complex subunit 1	1.33811	5.32262	7.37793	0.00660489	0.0423275	Up
								Irak3	interleukin-1 receptor-associated kinase 3	1.04502	5.15241	17.6365	2.67804e-05	0.000296493	Up	Abt1	activator of basal transcription 1	1.33665	5.17344	7.36739	0.0066437	0.0425479	Up
								Ccdc71l	coiled-coil domain containing 71 like	1.04043	4.6635	12.5218	0.000402556	0.00317821	Up	Csrp2	cysteine and glycine-rich protein 2	1.336	5.51975	8.31865	0.00392546	0.0288405	Up
								Sertad1	SERTA domain containing 1	1.03829	6.11838	34.5846	4.10356e-09	9.17064e-08	Up	Pfn1	profilin 1	1.33143	9.57084	72.239	1.95121e-17	3.08099e-15	Up
								1300002E11Rik	RIKEN cDNA 1300002E11 gene	1.0381	4.75959	13.176	0.000283807	0.00235657	Up	Smim20	small integral membrane protein 20	1.33099	5.7298	10.1721	0.00142667	0.0134344	Up
								D030028A08Rik	RIKEN cDNA D030028A08 gene	1.03798	4.15458	9.33566	0.0022484	0.013936	Up	Tpp1	tripeptidyl peptidase I	1.32583	5.43281	8.18821	0.00421786	0.0303863	Up
								Galnt6	polypeptide N-acetylgalactosaminyltransferase 6	1.03596	6.12861	34.2003	4.99884e-09	1.10687e-07	Up	Car2	carbonic anhydrase 2	1.31773	9.61554	75.1128	4.55834e-18	7.9829e-16	Up
								Slc43a1	solute carrier family 43, member 1	1.03228	4.51176	12.2569	0.000463886	0.00358312	Up	Mafg	v-maf musculoaponeurotic fibrosarcoma oncogene family, protein G (avian)	1.31637	5.79589	10.8547	0.000986053	0.0100292	Up
								Arhgap10	Rho GTPase activating protein 10	1.03058	4.52498	11.4685	0.000708332	0.00522809	Up	Use1	unconventional SNARE in the ER 1 homolog (S. cerevisiae)	1.31245	7.40199	30.281	3.75348e-08	1.8352e-06	Up
								Wwp2	WW domain containing E3 ubiquitin protein ligase 2	1.03016	5.92066	30.507	3.34091e-08	6.47477e-07	Up	Cdc42ep3	CDC42 effector protein 3	1.30826	6.1281	12.6349	0.000378912	0.0046671	Up
								Mllt3	myeloid/lymphoid or mixed-lineage leukemia	translocated to, 3	6.02234	30.5539	3.26112e-08	6.33325e-07	Up	Ampd2	adenosine monophosphate deaminase 2	1.30673	5.51013	8.8419	0.00294514	0.0229697	Up
								P3h3	prolyl 3-hydroxylase 3	1.02569	4.45407	11.6981	0.000626077	0.00466386	Up	Trappc2l	trafficking protein particle complex 2L	1.30641	5.74395	10.6633	0.00109345	0.0108916	Up
								Tpst2	protein-tyrosine sulfotransferase 2	1.02405	6.09262	31.2395	2.29106e-08	4.56884e-07	Up	Socs3	suppressor of cytokine signaling 3	1.30332	6.29343	11.6452	0.000644378	0.00713408	Up
								Dnajb1	DnaJ heat shock protein family (Hsp40) member B1	1.024	8.00229	78.5484	8.0234e-19	4.86046e-17	Up	Trnau1ap	tRNA selenocysteine 1 associated protein 1	1.29647	6.06271	12.3432	0.000442924	0.00528655	Up
								Nav2	neuron navigator 2	1.02295	4.42441	11.2904	0.000779679	0.00567508	Up	Naa38	N(alpha)-acetyltransferase 38, NatC auxiliary subunit	1.29512	6.85673	19.1728	1.19613e-05	0.000281004	Up
								BC051226	cDNA sequence BC051226	1.02134	4.0394	8.20738	0.00417355	0.0235499	Up	Scamp3	secretory carrier membrane protein 3	1.28974	5.76395	9.45093	0.0021114	0.0180316	Up
								Clstn3	calsyntenin 3	1.02088	4.4635	11.2286	0.000805965	0.0058325	Up	Rpp25l	ribonuclease P/MRP 25 subunit-like	1.28781	5.48004	7.6407	0.00570839	0.0376597	Up
								Gucy1a1	guanylate cyclase 1, soluble, alpha 1	1.02045	5.03503	15.9276	6.58927e-05	0.000659064	Up	Cstb	cystatin B	1.28645	6.07087	12.1263	0.000497529	0.00579468	Up
								Deptor	DEP domain containing MTOR-interacting protein	1.01964	4.56277	11.9375	0.000550558	0.00415919	Up	Itga6	integrin alpha 6	1.28258	6.80548	21.1475	4.26147e-06	0.000116941	Up
								Vamp5	vesicle-associated membrane protein 5	1.01887	8.59469	82.0902	1.33955e-19	8.54473e-18	Up	Flywch1	FLYWCH-type zinc finger 1	1.27856	5.3982	8.42583	0.00370067	0.0275323	Up
								Eif4ebp3	eukaryotic translation initiation factor 4E binding protein 3	1.00709	3.98836	7.59448	0.00585655	0.0310288	Up	Atp6v0e	ATPase, H+ transporting, lysosomal V0 subunit E	1.27722	7.54339	29.8229	4.75322e-08	2.25532e-06	Up
								Slc48a1	solute carrier family 48 (heme transporter), member 1	1.00612	6.54555	38.0958	6.78006e-10	1.66596e-08	Up	Hacd1	3-hydroxyacyl-CoA dehydratase 1	1.27557	5.65404	9.21715	0.00239865	0.0197806	Up
								Rai14	retinoic acid induced 14	1.00417	4.23079	9.02688	0.00266152	0.0162047	Up	Eci1	enoyl-Coenzyme A delta isomerase 1	1.2753	6.21113	13.6381	0.000221843	0.00307327	Up
								Cd63	CD63 antigen	1.00018	8.08632	72.4652	1.74017e-17	9.63292e-16	Up	Nomo1	nodal modulator 1	1.27302	6.4701	16.9101	3.9259e-05	0.000757801	Up
								Grhpr	glyoxylate reductase/hydroxypyruvate reductase	0.999786	4.70282	12.7729	0.000351965	0.0028393	Up	Arl4a	ADP-ribosylation factor-like 4A	1.27152	6.08933	11.8121	0.00058889	0.00664191	Up
								Inafm1	InaF motif containing 1	0.995235	5.2262	17.1315	3.49285e-05	0.000378864	Up	Mtx1	metaxin 1	1.27058	5.54272	8.27678	0.004017	0.0293342	Up
								Gm26532	None	0.994737	5.62081	24.4034	7.83475e-07	1.19217e-05	Up	Rbp1	retinol binding protein 1, cellular	1.26909	6.6306	17.5549	2.79544e-05	0.000572887	Up
								Ptger3	prostaglandin E receptor 3 (subtype EP3)	0.988953	4.8405	12.4668	0.000414562	0.00325964	Up	Gse1	genetic suppressor element 1, coiled-coil protein	1.26838	7.00671	22.156	2.51955e-06	7.51341e-05	Up
								Camk1	calcium/calmodulin-dependent protein kinase I	0.988098	5.47168	21.4348	3.66858e-06	4.8739e-05	Up	Rabepk	Rab9 effector protein with kelch motifs	1.26709	5.56546	8.22013	0.00414431	0.029991	Up
								Smim6	small integral membrane protein 6	0.980596	4.83501	12.5457	0.000397422	0.00314284	Up	Nenf	neuron derived neurotrophic factor	1.26458	6.52214	16.6416	4.52098e-05	0.000857207	Up
								Prdm16	PR domain containing 16	0.979501	4.12734	8.1664	0.00426887	0.0239335	Up	5033406O09Rik	RIKEN cDNA 5033406O09 gene	1.26329	6.16513	13.3334	0.000260946	0.00348604	Up
								Nudt18	nudix hydrolase 18	0.979352	4.08925	7.1589	0.00746151	0.0375689	Up	Mrpl17	mitochondrial ribosomal protein L17	1.2483	6.91594	21.3565	3.82157e-06	0.000106694	Up
								Coq8a	coenzyme Q8A	0.975574	5.03968	15.6242	7.73527e-05	0.00075107	Up	BC004004	cDNA sequence BC004004	1.2455	5.82288	9.54959	0.00200089	0.0173004	Up
								Mdfi	MyoD family inhibitor	0.973194	4.36207	8.73257	0.00312702	0.018433	Up	Lamtor3	late endosomal/lysosomal adaptor, MAPK and MTOR activator 3	1.24408	5.64372	8.69865	0.00318574	0.0244113	Up
								Fgd3	FYVE, RhoGEF and PH domain containing 3	0.972598	4.19387	8.3888	0.00377682	0.021628	Up	Csrp1	cysteine and glycine-rich protein 1	1.24343	6.57771	15.9947	6.36e-05	0.00113444	Up
								Gpr146	G protein-coupled receptor 146	0.966154	4.66165	11.1969	0.000819871	0.00591092	Up	Csrnp1	cysteine-serine-rich nuclear protein 1	1.24232	6.18197	12.8332	0.000340802	0.0042966	Up
								Susd3	sushi domain containing 3	0.965247	4.49264	8.93442	0.00279964	0.016896	Up	Rab24	RAB24, member RAS oncogene family	1.23649	5.47193	7.78296	0.00527586	0.0355364	Up
								Ctnnd1	catenin delta 1	0.96501	4.96428	13.6723	0.000217844	0.00187514	Up	Smap1	small ArfGAP 1	1.23406	6.76112	18.6465	1.57597e-05	0.00035717	Up
								Ccdc112	coiled-coil domain containing 112	0.964114	5.31968	18.078	2.12374e-05	0.000239811	Up	Hypk	huntingtin interacting protein K	1.23068	5.92067	10.1042	0.0014801	0.0138009	Up
								Cd99l2	CD99 antigen-like 2	0.962612	3.95033	7.15321	0.00748508	0.0376207	Up	Anxa5	annexin A5	1.2289	6.64027	17.7816	2.48145e-05	0.000523004	Up
								Sec14l1	SEC14-like lipid binding 1	0.961505	4.74825	12.0158	0.0005279	0.0040132	Up	Glrx2	glutaredoxin 2	1.22544	6.54125	16.2243	5.63383e-05	0.00101811	Up
								Nsf	N-ethylmaleimide sensitive fusion protein	0.960841	5.48368	19.5944	9.59244e-06	0.00011755	Up	Cdkn2aip	CDKN2A interacting protein	1.21591	6.2429	11.4653	0.000709565	0.00779308	Up
								Tusc1	tumor suppressor candidate 1	0.959723	4.46174	9.75426	0.00178996	0.0115097	Up	Clpp	caseinolytic mitochondrial matrix peptidase proteolytic subunit	1.21414	6.46881	15.1698	9.83721e-05	0.00161643	Up
								Inf2	inverted formin, FH2 and WH2 domain containing	0.955808	4.95261	12.7484	0.000356609	0.00286716	Up	Cdkn1a	cyclin dependent kinase inhibitor 1A	1.21183	6.17411	11.3603	0.000750938	0.00811893	Up
								Mob3c	MOB kinase activator 3C	0.953964	4.50528	10.8503	0.000988405	0.00693901	Up	Selp	selectin, platelet	1.20712	6.11329	11.2426	0.00079992	0.00853248	Up
								5033406O09Rik	RIKEN cDNA 5033406O09 gene	0.953891	6.16513	28.8209	7.96939e-08	1.43479e-06	Up	Ubxn6	UBX domain protein 6	1.20578	5.8911	9.63195	0.00191314	0.0166915	Up
								Mast4	microtubule associated serine/threonine kinase family member 4	0.953002	5.80728	24.3726	7.96102e-07	1.20947e-05	Up	Tmsb4x	thymosin, beta 4, X chromosome	1.20577	11.3809	66.1851	4.18596e-16	5.67876e-14	Up
								S100a13	S100 calcium binding protein A13	0.951664	7.36699	54.0593	1.97098e-13	7.59381e-12	Up	Ccnh	cyclin H	1.20564	6.21866	11.9868	0.000536179	0.00614819	Up
								Pdlim1	PDZ and LIM domain 1 (elfin)	0.948718	6.55286	34.6886	3.89016e-09	8.75468e-08	Up	Ubl7	ubiquitin-like 7 (bone marrow stromal cell-derived)	1.20524	5.88131	9.62065	0.00192494	0.0167489	Up
								Tmem9	transmembrane protein 9	0.947519	5.51877	19.528	9.93147e-06	0.000121089	Up	Pgp	phosphoglycolate phosphatase	1.20393	6.50931	15.5896	7.87793e-05	0.001355	Up
								Ilk	integrin linked kinase	0.945832	6.02062	27.3146	1.735e-07	2.94217e-06	Up	Atp2a3	ATPase, Ca++ transporting, ubiquitous	1.2024	5.76966	8.79763	0.00301745	0.0233634	Up
								Ampd2	adenosine monophosphate deaminase 2	0.945688	5.51013	19.1407	1.21637e-05	0.000144822	Up	Polr2i	polymerase (RNA) II (DNA directed) polypeptide I	1.19691	6.47354	13.9695	0.000185975	0.00270182	Up
								Gskip	GSK3B interacting protein	0.943109	4.13957	7.50094	0.00616858	0.0324145	Up	Rnf166	ring finger protein 166	1.19362	6.02781	10.9243	0.000949672	0.0098196	Up
								Pofut2	protein O-fucosyltransferase 2	0.942592	5.68809	23.3155	1.37839e-06	1.98752e-05	Up	Lgals9	lectin, galactose binding, soluble 9	1.19152	7.50113	26.1264	3.20798e-07	1.25098e-05	Up
								Fads2	fatty acid desaturase 2	0.936829	5.78032	20.9623	4.69377e-06	6.10951e-05	Up	Wwc2	WW, C2 and coiled-coil domain containing 2	1.18932	7.12196	21.7427	3.12464e-06	8.94159e-05	Up
								Spry1	sprouty RTK signaling antagonist 1	0.935565	5.08822	15.8945	6.70548e-05	0.000666534	Up	Vamp8	vesicle-associated membrane protein 8	1.18839	8.86103	53.0542	3.28587e-13	3.36697e-11	Up
								Hemgn	hemogen	0.933481	5.53497	19.3756	1.07565e-05	0.000130323	Up	Ciao2b	cytosolic iron-sulfur assembly component 2B	1.18416	5.97622	9.98977	0.00157493	0.0144888	Up
								Agtpbp1	ATP/GTP binding protein 1	0.924231	4.73524	10.9809	0.000921121	0.00652851	Up	Ndufv3	NADH:ubiquinone oxidoreductase core subunit V3	1.18044	7.4512	25.6155	4.17962e-07	1.58496e-05	Up
								Frrs1	ferric-chelate reductase 1	0.922984	6.66354	36.9004	1.25093e-09	3.00473e-08	Up	Pfkp	phosphofructokinase, platelet	1.17983	5.33339	7.00484	0.00813117	0.0492885	Up
								Plpp5	phospholipid phosphatase 5	0.920834	4.61398	9.7542	0.00179002	0.0115097	Up	Ss18l2	SS18, nBAF chromatin remodeling complex subunit like 2	1.17937	5.84733	9.1488	0.0024899	0.0202899	Up
								Wwc2	WW, C2 and coiled-coil domain containing 2	0.917342	7.12196	45.4276	1.59872e-11	4.88853e-10	Up	Emilin1	elastin microfibril interfacer 1	1.17141	5.75424	8.28617	0.00399628	0.0292272	Up
								Abcg2	ATP binding cassette subfamily G member 2 (Junior blood group)	0.916092	5.86205	22.2837	2.3574e-06	3.24843e-05	Up	Tbxas1	thromboxane A synthase 1, platelet	1.16589	5.96827	10.3328	0.00130756	0.0125693	Up
								Oxld1	oxidoreductase like domain containing 1	0.909823	4.60514	10.0455	0.00152801	0.0100738	Up	Ndufa11	NADH:ubiquinone oxidoreductase subunit A11	1.16477	7.39875	24.8769	6.1288e-07	2.18773e-05	Up
								2510046G10Rik	None	0.908726	5.25961	14.5084	0.000139678	0.00126602	Up	Ppp1r11	protein phosphatase 1, regulatory inhibitor subunit 11	1.16406	6.33162	12.4453	0.000419373	0.0050619	Up
								Cela1	chymotrypsin-like elastase family, member 1	0.90871	5.40235	15.7971	7.05967e-05	0.00069837	Up	Capns1	calpain, small subunit 1	1.16029	7.67672	29.3208	6.15773e-08	2.82435e-06	Up
								P2rx1	purinergic receptor P2X, ligand-gated ion channel, 1	0.907029	4.57957	9.42654	0.00213966	0.0133393	Up	Arl2	ADP-ribosylation factor-like 2	1.15881	5.69992	8.08448	0.00446616	0.0316309	Up
								Usp32	ubiquitin specific peptidase 32	0.906418	4.09914	6.85645	0.0088345	0.0431073	Up	Pdcd4	programmed cell death 4	1.15733	8.84946	50.2037	1.40163e-12	1.33669e-10	Up
								Creb3l2	cAMP responsive element binding protein 3-like 2	0.906068	4.16661	7.69541	0.00553793	0.0295847	Up	Faap20	Fanconi anemia core complex associated protein 20	1.15717	5.85227	9.44623	0.00211682	0.0180596	Up
								2810402E24Rik	RIKEN cDNA 2810402E24 gene	0.905314	4.82365	11.0182	0.000902785	0.00642692	Up	Trappc6a	trafficking protein particle complex 6A	1.1569	6.80423	16.7258	4.32475e-05	0.000826273	Up
								Rnft1	ring finger protein, transmembrane 1	0.904073	4.14874	7.37516	0.00661504	0.0343668	Up	Rbm38	RNA binding motif protein 38	1.15655	6.09351	10.187	0.0014151	0.0133761	Up
								Psd3	pleckstrin and Sec7 domain containing 3	0.901863	5.0094	11.7558	0.000606964	0.00454257	Up	Edf1	endothelial differentiation-related factor 1	1.15541	7.72152	29.4741	5.68964e-08	2.64747e-06	Up
								Zc3h10	zinc finger CCCH type containing 10	0.900478	4.22959	7.32513	0.00680168	0.0350154	Up	Lsm1	LSM1 homolog, mRNA degradation associated	1.15489	5.85584	8.71954	0.00314943	0.0241716	Up
								Isca1	iron-sulfur cluster assembly 1	0.89824	6.92776	39.5219	3.2671e-10	8.36935e-09	Up	Aprt	adenine phosphoribosyl transferase	1.1548	8.01896	35.5876	2.45253e-09	1.48929e-07	Up
								Ppic	peptidylprolyl isomerase C	0.896203	6.06969	24.0814	9.25991e-07	1.38067e-05	Up	Cope	coatomer protein complex, subunit epsilon	1.14943	6.94631	17.7151	2.56969e-05	0.000536151	Up
								Eng	endoglin	0.895313	6.34003	29.9778	4.38836e-08	8.2749e-07	Up	Gde1	glycerophosphodiester phosphodiesterase 1	1.14852	5.57636	7.24493	0.00711218	0.0446283	Up
								Eya2	EYA transcriptional coactivator and phosphatase 2	0.894841	4.37523	8.05905	0.00452928	0.0250724	Up	Plekhj1	pleckstrin homology domain containing, family J member 1	1.14757	7.07345	19.466	1.02589e-05	0.000245805	Up
								Pear1	platelet endothelial aggregation receptor 1	0.894434	5.33638	15.7432	7.26356e-05	0.000714634	Up	Icam2	intercellular adhesion molecule 2	1.14022	6.12842	10.5323	0.00117371	0.0115242	Up
								Zfp672	zinc finger protein 672	0.893368	4.34358	8.27559	0.00401962	0.0228015	Up	H2-Q7	histocompatibility 2, Q region locus 7	1.13735	8.5235	46.6758	8.45833e-12	7.27416e-10	Up
								H1f0	H1.0 linker histone	0.892214	6.58129	32.1836	1.40938e-08	2.88832e-07	Up	Mettl1	methyltransferase 1, tRNA methylguanosine	1.13647	6.43346	13.6882	0.000216002	0.00302403	Up
								Tvp23b	trans-golgi network vesicle protein 23B	0.891798	4.80742	11.6499	0.000642517	0.00477157	Up	Fdps	farnesyl diphosphate synthetase	1.13629	5.70479	9.05531	0.00262086	0.0210719	Up
								Sqle	squalene epoxidase	0.890918	4.77186	9.83487	0.00171705	0.0111147	Up	Bax	BCL2-associated X protein	1.1334	6.93404	18.9187	1.36642e-05	0.000314113	Up
								Ormdl3	ORM1-like 3 (S. cerevisiae)	0.88696	5.683	18.1417	2.05386e-05	0.000232739	Up	Patz1	POZ (BTB) and AT hook containing zinc finger 1	1.13177	6.05562	9.68362	0.00186008	0.0162727	Up
								Larp1b	La ribonucleoprotein 1B	0.883208	4.90968	10.648	0.00110255	0.00761819	Up	Snx3	sorting nexin 3	1.12816	7.45542	24.7437	6.56705e-07	2.32551e-05	Up
								Pip5k1b	phosphatidylinositol-4-phosphate 5-kinase, type 1 beta	0.878259	4.08115	7.15453	0.00747997	0.0376207	Up	Camta1	calmodulin binding transcription activator 1	1.12625	5.645	7.57872	0.00590799	0.0386063	Up
								Rab37	RAB37, member RAS oncogene family	0.878168	6.16877	23.0865	1.55265e-06	2.19928e-05	Up	Rab11a	RAB11A, member RAS oncogene family	1.12604	6.89562	18.0684	2.13441e-05	0.000461993	Up
								Rpl36	ribosomal protein L36	0.877678	11.9521	40.1504	2.36874e-10	6.26804e-09	Up	P2ry14	purinergic receptor P2Y, G-protein coupled, 14	1.12509	5.64489	7.56005	0.00596949	0.038929	Up
								Dpm3	dolichyl-phosphate mannosyltransferase polypeptide 3	0.873768	7.80328	55.5834	9.08236e-14	3.62993e-12	Up	Eng	endoglin	1.12168	6.34003	11.4384	0.0007199	0.00787963	Up
								Srgap3	SLIT-ROBO Rho GTPase activating protein 3	0.870424	4.37808	8.06454	0.00451556	0.0250108	Up	Blvrb	biliverdin reductase B	1.12167	6.24385	12.0529	0.000517501	0.00599107	Up
								Ctu2	cytosolic thiouridylase subunit 2	0.869951	4.73276	11.0063	0.000908608	0.00645618	Up	Tspan32	tetraspanin 32	1.11963	7.39099	24.8757	6.13254e-07	2.18773e-05	Up
								Nudt9	nudix hydrolase 9	0.868985	5.0181	12.4743	0.000412908	0.00324929	Up	Efcab14	EF-hand calcium binding domain 14	1.11618	6.12191	10.0323	0.00153901	0.0142468	Up
								Unc13d	unc-13 homolog D	0.868388	5.69742	18.4057	1.78811e-05	0.000205281	Up	Ap4s1	adaptor-related protein complex AP-4, sigma 1	1.11508	5.62616	7.40996	0.00648832	0.0417193	Up
								Sash1	SAM and SH3 domain containing 1	0.868189	4.98971	12.8781	0.000332732	0.00270317	Up	Ppa1	pyrophosphatase (inorganic) 1	1.10906	7.21014	21.8068	3.02204e-06	8.71505e-05	Up
								Fli1	Friend leukemia integration 1	0.866685	7.36178	45.7966	1.32438e-11	4.10173e-10	Up	Pdk3	pyruvate dehydrogenase kinase, isoenzyme 3	1.10844	5.63638	7.30797	0.00686694	0.0435721	Up
								Psen2	presenilin 2	0.865381	5.4739	16.3719	5.21188e-05	0.000535223	Up	Sdf2	stromal cell derived factor 2	1.10752	6.07355	9.22371	0.00239007	0.0197268	Up
								Smim13	small integral membrane protein 13	0.861166	4.93423	10.7865	0.00102302	0.00713008	Up	2010204K13Rik	RIKEN cDNA 2010204K13 gene	1.10708	5.95703	9.1812	0.00244621	0.0200357	Up
								Zfhx2	zinc finger homeobox 2	0.859868	4.47993	8.36055	0.00383598	0.0219381	Up	Ndufa10	NADH:ubiquinone oxidoreductase subunit A10	1.10479	7.05689	18.9603	1.33693e-05	0.000308808	Up
								Paqr7	progestin and adipoQ receptor family member VII	0.859569	4.59297	9.07522	0.00259208	0.0158419	Up	C1galt1	core 1 synthase, glycoprotein-N-acetylgalactosamine 3-beta-galactosyltransferase, 1	1.1032	5.65432	7.85139	0.00507985	0.0345057	Up
								Klhdc1	kelch domain containing 1	0.856318	4.1693	6.7841	0.00919968	0.0445059	Up	Ccnd3	cyclin D3	1.1027	7.32964	20.9887	4.62956e-06	0.000125966	Up
								Sla	src-like adaptor	0.853913	5.41421	16.1235	5.94803e-05	0.000600539	Up	Mrps23	mitochondrial ribosomal protein S23	1.09687	6.24292	11.4589	0.000712012	0.00781105	Up
								Tnfsf13os	tumor necrosis factor (ligand) superfamily, member 13, opposite strand	0.852528	4.6894	9.3746	0.00220114	0.0136871	Up	Chchd7	coiled-coil-helix-coiled-coil-helix domain containing 7	1.09567	6.50003	13.74	0.000210131	0.00296771	Up
								mt-Nd3	NADH dehydrogenase subunit 3	0.850734	8.20545	56.5739	5.49063e-14	2.24092e-12	Up	Cyb5a	cytochrome b5 type A (microsomal)	1.09444	7.05203	18.0336	2.17378e-05	0.000467363	Up
								Mecr	mitochondrial trans-2-enoyl-CoA reductase	0.847453	4.59944	8.79448	0.00302267	0.0179607	Up	Jmjd6	jumonji domain containing 6	1.08553	6.09231	9.4101	0.00215893	0.0183214	Up
								Anxa5	annexin A5	0.841907	6.64027	29.1818	6.61559e-08	1.21143e-06	Up	Pin1	peptidyl-prolyl cis/trans isomerase, NIMA-interacting 1	1.0829	6.4165	12.276	0.000459175	0.00544006	Up
								2900052L18Rik	RIKEN cDNA 2900052L18 gene	0.838079	4.40738	6.96329	0.0083221	0.0410439	Up	Fermt3	fermitin family member 3	1.08206	8.45591	39.9735	2.59302e-10	1.83647e-08	Up
								Orai2	ORAI calcium release-activated calcium modulator 2	0.835857	4.44492	7.36914	0.00663724	0.0344636	Up	Dennd4a	DENN domain containing 4A	1.08032	6.82639	14.8742	0.000115047	0.0018256	Up
								Mob1b	MOB kinase activator 1B	0.832823	5.60185	16.9739	3.79491e-05	0.000407498	Up	Gpx4	glutathione peroxidase 4	1.07353	9.08511	48.9339	2.67599e-12	2.47838e-10	Up
								Isg20	interferon-stimulated protein	0.83261	5.08946	10.3381	0.00130381	0.00881287	Up	Dguok	deoxyguanosine kinase	1.073	6.55786	13.0948	0.000296364	0.00383903	Up
								Pmm1	phosphomannomutase 1	0.831941	5.42523	14.5828	0.000134273	0.00122568	Up	Aplp2	amyloid beta precursor-like protein 2	1.0723	6.33421	10.8928	0.00096597	0.00992585	Up
								Klf10	Kruppel-like transcription factor 10	0.828431	6.65168	32.7408	1.05821e-08	2.19669e-07	Up	Coa3	cytochrome C oxidase assembly factor 3	1.07217	6.72973	14.1067	0.000172897	0.00254251	Up
								Cyren	cell cycle regulator of NHEJ	0.827107	5.39213	15.8083	7.01804e-05	0.00069545	Up	Nfkbia	nuclear factor of kappa light polypeptide gene enhancer in B cells inhibitor, alpha	1.06909	7.83815	26.7666	2.3034e-07	9.36135e-06	Up
								Mvp	major vault protein	0.824335	4.52347	8.47782	0.0035964	0.0207802	Up	Tal1	T cell acute lymphocytic leukemia 1	1.06886	6.28409	11.3684	0.000747541	0.00810846	Up
								Dlg3	discs large MAGUK scaffold protein 3	0.823758	4.35725	7.13608	0.00755694	0.0378909	Up	Nab1	Ngfi-A binding protein 1	1.06391	5.81742	7.80037	0.00522528	0.0353192	Up
								Cdk7	cyclin dependent kinase 7	0.82305	4.64882	9.53693	0.00201474	0.012703	Up	Pabpn1	poly(A) binding protein, nuclear 1	1.0626	8.29936	34.3537	4.62004e-09	2.69698e-07	Up
								Casp4	caspase 4, apoptosis-related cysteine peptidase	0.822678	5.33537	13.9129	0.00019166	0.0016843	Up	Guk1	guanylate kinase 1	1.05902	6.55182	12.1883	0.000481255	0.00563238	Up
								Ptpn12	protein tyrosine phosphatase, non-receptor type 12	0.815679	5.45479	15.1599	9.88885e-05	0.000938159	Up	H2-Ke6	hydroxysteroid 17-beta dehydrogenase 8	1.05586	5.83969	7.67006	0.00561624	0.0372303	Up
								Stard4	StAR related lipid transfer domain containing 4	0.814851	5.50917	13.3534	0.000258186	0.00216248	Up	Hmgb3	high mobility group box 3	1.05516	7.79156	26.9099	2.13885e-07	8.72941e-06	Up
								Rps21	ribosomal protein S21	0.813538	12.1164	33.2902	7.97857e-09	1.70398e-07	Up	Hint2	histidine triad nucleotide binding protein 2	1.05412	6.85222	15.5842	7.90061e-05	0.00135648	Up
								Cuedc1	CUE domain containing 1	0.812992	5.13862	10.4451	0.00123043	0.00839936	Up	Pop5	processing of precursor 5, ribonuclease P/MRP family (S. cerevisiae)	1.05291	6.21173	9.90108	0.00165266	0.01506	Up
								Tmem258	transmembrane protein 258	0.811941	7.66959	46.9875	7.21557e-12	2.29374e-10	Up	Klf2	Kruppel-like transcription factor 2 (lung)	1.04979	9.13024	31.9889	1.59088e-08	8.23839e-07	Up
								Pla2g4a	phospholipase A2, group IVA (cytosolic, calcium-dependent)	0.809182	6.33689	22.9879	1.63431e-06	2.30141e-05	Up	Ppif	peptidylprolyl isomerase F (cyclophilin F)	1.04819	6.25184	10.3471	0.00129751	0.0124976	Up
								Opa3	optic atrophy 3	0.808266	4.60279	8.11975	0.0043801	0.0243868	Up	Ier5	immediate early response 5	1.04611	6.70383	11.3077	0.000772375	0.00829377	Up
								Exosc10	exosome component 10	0.805683	5.52316	15.2357	9.5e-05	0.000905084	Up	Mrps15	mitochondrial ribosomal protein S15	1.04585	6.56883	11.8456	0.000578397	0.00657747	Up
								Siah2	siah E3 ubiquitin protein ligase 2	0.804519	5.35776	13.7678	0.000207042	0.00179984	Up	D8Ertd738e	DNA segment, Chr 8, ERATO Doi 738, expressed	1.04313	7.84398	26.9272	2.11977e-07	8.68837e-06	Up
								Fgfbp3	fibroblast growth factor binding protein 3	0.804133	4.33414	6.74912	0.00938178	0.0450989	Up	Ninj1	ninjurin 1	1.04253	6.84302	15.6886	7.47639e-05	0.00129519	Up
								Scly	selenocysteine lyase	0.804126	4.64708	8.42856	0.00369512	0.0212994	Up	Bex3	brain expressed X-linked 3	1.04212	7.85182	26.0698	3.30332e-07	1.28297e-05	Up
								2010204K13Rik	RIKEN cDNA 2010204K13 gene	0.803147	5.95703	18.8737	1.39904e-05	0.000164491	Up	Csgalnact1	chondroitin sulfate N-acetylgalactosaminyltransferase 1	1.04122	5.78574	7.42685	0.0064277	0.0413571	Up
								Rpl39	ribosomal protein L39	0.802782	12.4272	30.1432	4.02981e-08	7.65584e-07	Up	Ldha	lactate dehydrogenase A	1.03989	9.05553	46.0909	1.13979e-11	9.71545e-10	Up
								Tmem248	transmembrane protein 248	0.802461	5.93277	20.4494	6.13492e-06	7.7548e-05	Up	Ap2s1	adaptor-related protein complex 2, sigma 1 subunit	1.03761	7.53037	22.6924	1.90582e-06	5.97943e-05	Up
								Bola2	bolA family member 2	0.802291	7.9606	48.9402	2.6675e-12	8.9837e-11	Up	Emc10	ER membrane protein complex subunit 10	1.03715	7.02832	16.4642	4.96433e-05	0.000930282	Up
								Pfkp	phosphofructokinase, platelet	0.80203	5.33339	12.1869	0.000481614	0.00369634	Up	Rabac1	Rab acceptor 1 (prenylated)	1.03657	7.73941	25.1873	5.21778e-07	1.91823e-05	Up
								Rpl37a	ribosomal protein L37a	0.800861	12.0804	32.5969	1.13949e-08	2.35528e-07	Up	Yif1b	Yip1 interacting factor homolog B (S. cerevisiae)	1.03606	6.85092	14.9934	0.000108007	0.00173677	Up
								Junb	jun B proto-oncogene	0.799411	9.29341	54.6789	1.43837e-13	5.60904e-12	Up	Myl6	myosin, light polypeptide 6, alkali, smooth muscle and non-muscle	1.03572	9.61754	47.8167	4.72827e-12	4.21692e-10	Up
								Txndc11	thioredoxin domain containing 11	0.798629	5.14032	11.4267	0.000724442	0.00532252	Up	Slc25a11	solute carrier family 25 (mitochondrial carrier oxoglutarate carrier), member 11	1.03305	6.40637	11.5507	0.000677683	0.00747702	Up
								Poglut2	protein O-glucosyltransferase 2	0.79852	4.50772	7.69114	0.00555103	0.0296236	Up	Chrac1	chromatin accessibility complex 1	1.03004	6.72516	12.8965	0.000329478	0.0041812	Up
								Dstn	destrin	0.79783	6.39351	24.1827	8.78537e-07	1.31603e-05	Up	Creg1	cellular repressor of E1A-stimulated genes 1	1.02905	8.21954	30.96	2.64559e-08	1.31352e-06	Up
								Snhg8	small nucleolar RNA host gene 8	0.797757	7.90816	48.6	3.17222e-12	1.05726e-10	Up	Cirbp	cold inducible RNA binding protein	1.02888	6.92783	15.7035	7.4211e-05	0.00128793	Up
								Epb41	erythrocyte membrane protein band 4.1	0.793643	6.38338	23.7317	1.11033e-06	1.62534e-05	Up	Ap2m1	adaptor-related protein complex 2, mu 1 subunit	1.02814	6.82904	13.7925	0.00020434	0.00291154	Up
								Abcf3	ATP-binding cassette, sub-family F member 3	0.79331	4.29725	6.54001	0.01055	0.0494009	Up	Myl12b	myosin, light chain 12B, regulatory	1.02467	8.02835	27.0106	2.03034e-07	8.35736e-06	Up
								Bambi	BMP and activin membrane-bound inhibitor	0.793181	4.49004	6.5831	0.0102976	0.0485021	Up	Fbxo9	f-box protein 9	1.02345	6.65199	13.2099	0.000278723	0.00366256	Up
								Rpl37	ribosomal protein L37	0.79129	12.2213	30.761	2.93112e-08	5.71509e-07	Up	Lamtor5	late endosomal/lysosomal adaptor, MAPK and MTOR activator 5	1.01999	6.75746	13.5586	0.00023144	0.00316651	Up
								Mcrip2	MAPK regulated corepressor interacting protein 2	0.786855	5.0917	10.8214	0.00100393	0.00702239	Up	Bud31	BUD31 homolog	1.01981	6.12214	8.69176	0.0031978	0.0244843	Up
								Tal1	T cell acute lymphocytic leukemia 1	0.786742	6.28409	21.3154	3.9042e-06	5.14435e-05	Up	Cuta	cutA divalent cation tolerance homolog	1.01683	7.50389	21.7156	3.16907e-06	9.03091e-05	Up
								Gse1	genetic suppressor element 1, coiled-coil protein	0.785317	7.00671	32.0094	1.54151e-08	3.14572e-07	Up	Mea1	male enhanced antigen 1	1.01356	5.84403	6.99639	0.00816964	0.049373	Up
								Cltb	clathrin light chain B	0.78455	6.07237	18.6143	1.60278e-05	0.000186675	Up	Cpne2	copine II	1.01244	6.85127	14.6968	0.000126392	0.00196419	Up
								Ankra2	ankyrin repeat family A member 2	0.783877	4.82459	10.1965	0.00140786	0.00940394	Up	Selenow	selenoprotein W	1.01146	8.40268	34.4392	4.42159e-09	2.62886e-07	Up
								Bin2	bridging integrator 2	0.781794	7.82194	42.0954	8.76286e-11	2.41845e-09	Up	Clns1a	chloride channel, nucleotide-sensitive, 1A	1.00897	6.46572	10.9501	0.000936535	0.00973107	Up
								Gm15657	None	0.781722	5.17923	12.333	0.00044537	0.00346231	Up	Anapc16	anaphase promoting complex subunit 16	1.0087	5.93459	7.43857	0.00638598	0.0411282	Up
								Fbxl5	F-box and leucine-rich repeat protein 5	0.780452	4.80636	9.02692	0.00266147	0.0162047	Up	Rnasek	ribonuclease, RNase K	1.00675	7.33663	19.2567	1.14471e-05	0.00027024	Up
								Ctsl	cathepsin L	0.779497	5.06904	10.6193	0.0011211	0.00773528	Up	Lgals3bp	lectin, galactoside-binding, soluble, 3 binding protein	1.0041	6.70095	13.1079	0.000294302	0.00382037	Up
								Sh3gl1	SH3-domain GRB2-like 1	0.778713	7.00457	32.8391	1.00607e-08	2.09751e-07	Up	Yrdc	yrdC domain containing (E.coli)	1.00254	6.06405	8.34955	0.00385926	0.0284846	Up
								Endog	endonuclease G	0.778493	4.56115	7.09144	0.00774744	0.038685	Up	Skil	SKI-like	1.00022	6.89433	12.974	0.000316106	0.00404885	Up
								Rps27	ribosomal protein S27	0.778405	11.4396	34.9813	3.34748e-09	7.58656e-08	Up	Etfb	electron transferring flavoprotein, beta polypeptide	0.999413	8.68076	37.4816	9.28706e-10	6.04412e-08	Up
								Fyb	FYN binding protein 1	0.777118	7.15136	31.392	2.11942e-08	4.25297e-07	Up	Sem1	SEM1, 26S proteasome complex subunit	0.998579	8.8194	37.462	9.38074e-10	6.06411e-08	Up
								Tacstd2	tumor-associated calcium signal transducer 2	0.775278	5.426	12.8528	0.000337259	0.00272982	Up	Aco2	aconitase 2, mitochondrial	0.998396	6.45272	9.75389	0.00179032	0.0158934	Up
								Cdc42bpa	CDC42 binding protein kinase alpha	0.774396	5.20758	10.3466	0.00129783	0.00878474	Up	Sys1	SYS1 Golgi-localized integral membrane protein homolog (S. cerevisiae)	0.998024	6.7195	12.0226	0.00052597	0.00605998	Up
								App	amyloid beta precursor protein	0.77125	5.06806	9.80385	0.00174234	0.0112557	Up	Adgrl2	adhesion G protein-coupled receptor L2	0.997728	6.03696	8.25109	0.00407423	0.0296845	Up
								Ppp1r15a	protein phosphatase 1, regulatory subunit 15A	0.768621	8.19413	46.6882	8.40512e-12	2.65437e-10	Up	Mrpl54	mitochondrial ribosomal protein L54	0.997542	7.12563	15.9662	6.45628e-05	0.00114589	Up
								Muc13	mucin 13, epithelial transmembrane	0.767816	7.4709	39.0721	4.1129e-10	1.03977e-08	Up	Slc18a2	solute carrier family 18 (vesicular monoamine), member 2	0.990914	6.281	9.12335	0.00252478	0.0204686	Up
								Rpl35	ribosomal protein L35	0.767356	11.3034	34.8066	3.66159e-09	8.27898e-08	Up	Serinc1	serine incorporator 1	0.99069	5.96386	7.62754	0.00575017	0.0378526	Up
								Prkce	protein kinase C, epsilon	0.766246	5.46363	12.863	0.000335411	0.00272172	Up	mt-Co3	cytochrome c oxidase subunit III	0.98963	12.2656	40.8481	1.65779e-10	1.20968e-08	Up
								Comtd1	catechol-O-methyltransferase domain containing 1	0.766234	5.54377	13.6616	0.000219085	0.00188245	Up	Nsfl1c	NSFL1 (p97) cofactor (p47)	0.989349	5.97217	7.12875	0.00758787	0.0469104	Up
								Atf3	activating transcription factor 3	0.765539	7.17345	37.2285	1.05734e-09	2.55888e-08	Up	Tmem238	transmembrane protein 238	0.989212	6.44837	11.3917	0.000738211	0.0080344	Up
								Nr4a1	nuclear receptor subfamily 4, group A, member 1	0.764861	7.95243	42.0089	9.15883e-11	2.52051e-09	Up	Ube2m	ubiquitin-conjugating enzyme E2M	0.988126	7.3167	18.083	2.11814e-05	0.000459592	Up
								Fyn	Fyn proto-oncogene	0.763399	5.8338	16.213	5.6675e-05	0.000576748	Up	Stxbp2	syntaxin binding protein 2	0.987986	5.96336	7.58171	0.00589821	0.0385792	Up
								Ifitm3	interferon induced transmembrane protein 3	0.762518	9.69581	45.1854	1.80895e-11	5.44494e-10	Up	Mbp	myelin basic protein	0.985342	6.08433	8.03714	0.00458437	0.0320906	Up
								Rbm38	RNA binding motif protein 38	0.762094	6.09351	19.3151	1.11024e-05	0.000134176	Up	Zbtb20	zinc finger and BTB domain containing 20	0.983945	7.30059	16.7082	4.36505e-05	0.000830912	Up
								Lysmd3	LysM, putative peptidoglycan-binding, domain containing 3	0.759474	4.77033	8.51625	0.00352125	0.0203704	Up	Fmc1	formation of mitochondrial complex V assembly factor 1	0.982799	7.16687	15.4485	8.48808e-05	0.00144703	Up
								Ubash3b	ubiquitin associated and SH3 domain containing, B	0.75931	5.49034	12.4169	0.000425799	0.0033371	Up	mt-Co2	cytochrome c oxidase subunit II	0.981589	11.8957	42.2101	8.26405e-11	6.2187e-09	Up
								Ubxn2a	UBX domain protein 2A	0.758934	5.89142	16.6738	4.44495e-05	0.0004674	Up	Cdk2ap2	cyclin dependent kinase 2 associated protein 2	0.976636	6.33237	9.74145	0.00180248	0.0159849	Up
								Atpif1	ATP synthase inhibitory factor subunit 1	0.75864	9.74595	45.0934	1.89588e-11	5.67114e-10	Up	Rgs18	regulator of G-protein signaling 18	0.975097	7.70382	23.4749	1.26881e-06	4.11487e-05	Up
								Snap23	synaptosomal-associated protein 23	0.758594	5.4686	12.4615	0.00041582	0.00326687	Up	Ost4	oligosaccharyltransferase complex subunit 4 (non-catalytic)	0.972951	7.78318	21.853	2.95025e-06	8.53358e-05	Up
								Tpm1	tropomyosin 1, alpha	0.758522	6.75753	25.5861	4.2436e-07	6.76727e-06	Up	Mllt3	myeloid/lymphoid or mixed-lineage leukemia	translocated to, 3	6.02234	7.77651	0.00529472	0.0355639	Up
								Cops9	COP9 signalosome subunit 9	0.758426	7.1918	35.1936	3.00189e-09	6.88432e-08	Up	Ctsd	cathepsin D	0.970905	7.36456	17.3869	3.05361e-05	0.000614037	Up
								Samd12	sterile alpha motif domain containing 12	0.756866	4.63567	7.21778	0.00722057	0.0365852	Up	Uqcrc2	ubiquinol cytochrome c reductase core protein 2	0.970246	7.08494	15.0148	0.000106787	0.00172864	Up
								Xbp1	X-box binding protein 1	0.755051	5.61478	13.8429	0.000198937	0.00174038	Up	Cox6b2	cytochrome c oxidase subunit 6B2	0.969723	6.47764	9.58141	0.00196652	0.0170337	Up
								Sla2	Src-like-adaptor 2	0.754079	4.44431	6.59084	0.010253	0.0483864	Up	Syngr2	synaptogyrin 2	0.968468	6.60971	11.2676	0.000789236	0.00842785	Up
								Fry	FRY microtubule binding protein	0.753469	5.04154	9.96463	0.00159658	0.0104685	Up	Dach1	dachshund family transcription factor 1	0.96698	6.38514	8.63916	0.00329167	0.0251032	Up
								Serpinb6a	serine (or cysteine) peptidase inhibitor, clade B, member 6a	0.75195	5.11773	9.64764	0.00189687	0.0120758	Up	mt-Nd1	NADH dehydrogenase subunit 1	0.965346	10.6237	43.3787	4.54933e-11	3.5338e-09	Up
								Tomm7	translocase of outer mitochondrial membrane 7	0.751908	8.60692	48.3743	3.55891e-12	1.18205e-10	Up	Map1lc3b	microtubule-associated protein 1 light chain 3 beta	0.962373	8.01312	25.1422	5.34111e-07	1.94869e-05	Up
								Stat3	signal transducer and activator of transcription 3	0.751769	6.55402	24.5948	7.0943e-07	1.08809e-05	Up	H2-T22	histocompatibility 2, T region locus 22	0.956621	6.1047	8.40566	0.00374194	0.0277676	Up
								Vcl	vinculin	0.751029	5.48986	11.3076	0.000772421	0.0056406	Up	Pold4	polymerase (DNA-directed), delta 4	0.955379	6.32405	8.84525	0.00293974	0.0229462	Up
								Ubl7	ubiquitin-like 7 (bone marrow stromal cell-derived)	0.750729	5.88131	16.2674	5.50733e-05	0.000561934	Up	Mrpl14	mitochondrial ribosomal protein L14	0.954946	7.14955	16.4083	5.11283e-05	0.000947054	Up
								Rint1	RAD50 interactor 1	0.750474	5.4142	12.1369	0.000494716	0.00378484	Up	Gtf2a2	general transcription factor II A, 2	0.950786	6.59022	11.2305	0.000805177	0.00857905	Up
								N4bp2	NEDD4 binding protein 2	0.749025	6.21056	20.3748	6.37865e-06	8.05231e-05	Up	Ccdc85b	coiled-coil domain containing 85B	0.947635	6.18595	8.67306	0.00323077	0.0246974	Up
								Kif1b	kinesin family member 1B	0.747383	4.59957	6.83113	0.00896057	0.0435753	Up	Ctla2a	cytotoxic T lymphocyte-associated protein 2 alpha	0.945628	10.2981	40.8643	1.64416e-10	1.2089e-08	Up
								Tex264	testis expressed gene 264 ER-phagy receptor	0.745966	4.77029	8.00138	0.00467578	0.0257649	Up	Ddx50	DExD box helicase 50	0.945066	7.34758	17.4739	2.91708e-05	0.000591523	Up
								Ralgps2	Ral GEF with PH domain and SH3 binding motif 2	0.743772	5.77037	15.3937	8.7379e-05	0.000838282	Up	Stard10	StAR related lipid transfer domain containing 10	0.941513	6.05594	8.09867	0.00443132	0.0314768	Up
								Btg2	BTG anti-proliferation factor 2	0.74346	8.76072	48.3291	4.07758e-12	1.34895e-10	Up	Acyp1	acylphosphatase 1	0.938774	6.33111	9.332	0.0022529	0.0189188	Up
								Zc3h8	zinc finger CCCH type containing 8	0.742413	4.74608	8.08142	0.00447371	0.024822	Up	Atxn7l3b	ataxin 7-like 3B	0.938419	8.00362	24.3949	7.86947e-07	2.6879e-05	Up
								Ndrg1	N-myc downstream regulated gene 1	0.740592	6.73673	24.344	8.08028e-07	1.22373e-05	Up	Myl12a	myosin, light chain 12A, regulatory, non-sarcomeric	0.936886	7.48565	18.8347	1.42794e-05	0.000324604	Up
								Trnau1ap	tRNA selenocysteine 1 associated protein 1	0.739868	6.06271	17.5507	2.80161e-05	0.000308049	Up	Timm10b	translocase of inner mitochondrial membrane 10B	0.936835	7.49288	18.1445	2.05085e-05	0.000446919	Up
								Ccnd3	cyclin D3	0.739175	7.32964	33.916	5.78464e-09	1.2617e-07	Up	Gstm5	glutathione S-transferase, mu 5	0.933937	6.22647	8.40293	0.00374757	0.027788	Up
								Emilin1	elastin microfibril interfacer 1	0.739103	5.75424	14.7879	0.000120435	0.00111756	Up	Isca1	iron-sulfur cluster assembly 1	0.931831	6.92776	12.986	0.000314094	0.0040338	Up
								Amz2	archaelysin family metallopeptidase 2	0.738891	4.82276	7.18857	0.00733903	0.0370685	Up	Srgn	serglycin	0.928791	10.2759	39.9016	2.69018e-10	1.89138e-08	Up
								Hmbs	hydroxymethylbilane synthase	0.73868	5.81292	14.7621	0.00012209	0.00113074	Up	Stk16	serine/threonine kinase 16	0.923239	6.48228	8.9864	0.00272112	0.021769	Up
								Alkbh1	alkB homolog 1, histone H2A dioxygenase	0.73868	6.92604	28.2715	1.05825e-07	1.87717e-06	Up	Spint2	serine protease inhibitor, Kunitz type 2	0.923206	6.89954	11.9878	0.000535895	0.00614819	Up
								Grina	glutamate receptor, ionotropic, N-methyl D-aspartate-associated protein 1 (glutamate binding)	0.73823	5.1944	10.1272	0.00146206	0.00970541	Up	Dnph1	2'-deoxynucleoside 5'-phosphate N-hydrolase 1	0.922861	6.40599	9.77067	0.00177405	0.0158219	Up
								Atp8a1	ATPase phospholipid transporting 8A1	0.737034	6.20098	19.0974	1.2443e-05	0.000147964	Up	Kif2a	kinesin family member 2A	0.922006	6.80968	12.3205	0.000448353	0.00533812	Up
								Fbrs	fibrosin	0.736992	5.16968	9.58493	0.00196275	0.012454	Up	Cript	cysteine-rich PDZ-binding protein	0.920374	6.26002	7.74	0.00540283	0.0361138	Up
								Zfp664	zinc finger protein 664	0.736636	5.67291	13.421	0.000249048	0.00209688	Up	Timm17b	translocase of inner mitochondrial membrane 17b	0.918918	6.43754	8.89901	0.00285445	0.0224624	Up
								Tmem251	lysosomal enzyme trafficking factor	0.735834	4.73642	7.59119	0.00586726	0.0310684	Up	Sh3gl1	SH3-domain GRB2-like 1	0.912038	7.00457	12.0348	0.000522557	0.00602787	Up
								Sdhaf1	succinate dehydrogenase complex assembly factor 1	0.735553	5.72666	12.759	0.000354582	0.00285802	Up	Jund	jun D proto-oncogene	0.910674	10.2213	36.2053	1.78656e-09	1.10309e-07	Up
								Ssbp4	single stranded DNA binding protein 4	0.73524	6.75828	24.7054	6.6986e-07	1.03565e-05	Up	Keap1	kelch-like ECH-associated protein 1	0.909973	6.08193	7.90358	0.00493536	0.0337623	Up
								March2	membrane associated ring-CH-type finger 2	0.734708	4.93359	8.58408	0.00339247	0.0197559	Up	Map2k2	mitogen-activated protein kinase kinase 2	0.909619	6.92523	12.3149	0.000449693	0.00534746	Up
								Inka1	inka box actin regulator 1	0.733556	6.35285	18.8022	1.45247e-05	0.000170197	Up	Cox14	cytochrome c oxidase assembly protein 14	0.908523	7.76467	19.7441	8.86982e-06	0.000219062	Up
								Ldha	lactate dehydrogenase A	0.732045	9.05553	45.623	1.44698e-11	4.43864e-10	Up	Tmem256	transmembrane protein 256	0.908321	7.77343	18.525	1.67966e-05	0.000375779	Up
								Ddx18	DEAD box helicase 18	0.73141	6.96218	28.3995	9.90603e-08	1.76042e-06	Up	Ift20	intraflagellar transport 20	0.907701	6.96215	12.9604	0.000318407	0.00407291	Up
								Polr2l	polymerase (RNA) II (DNA directed) polypeptide L	0.729281	4.83113	8.71876	0.00315079	0.0185164	Up	Polr2c	polymerase (RNA) II (DNA directed) polypeptide C	0.906288	6.47578	9.37839	0.00219659	0.0185592	Up
								Mvb12b	multivesicular body subunit 12B	0.726436	5.37614	11.1549	0.000838632	0.00601467	Up	Timm8a1	translocase of inner mitochondrial membrane 8A1	0.90384	6.64919	10.7558	0.00104016	0.0104146	Up
								Ica1	islet cell autoantigen 1	0.72593	5.70259	13.9328	0.000189643	0.00166817	Up	Prpf19	pre-mRNA processing factor 19	0.903397	6.41118	8.94733	0.00277993	0.0220927	Up
								Hoxb4	homeobox B4	0.723708	4.67221	7.17823	0.00738144	0.0372631	Up	Cox20	cytochrome c oxidase assembly protein 20	0.903371	6.30176	7.81183	0.00519224	0.0351205	Up
								Ccng1	cyclin G1	0.723556	4.53549	6.52263	0.0106536	0.0497408	Up	Pam16	presequence translocase-asssociated motor 16	0.901218	6.42267	8.5249	0.00350455	0.0264544	Up
								Nfkbia	nuclear factor of kappa light polypeptide gene enhancer in B cells inhibitor, alpha	0.723555	7.83815	38.3065	6.08669e-10	1.50326e-08	Up	Gar1	GAR1 ribonucleoprotein	0.900696	7.22058	14.4343	0.000145282	0.00220066	Up
								Sco2	SCO2 cytochrome c oxidase assembly protein	0.722931	5.61232	13.4439	0.000246026	0.00207688	Up	Igf1r	insulin-like growth factor I receptor	0.899903	7.02858	12.7215	0.000361758	0.00449607	Up
								Dusp23	dual specificity phosphatase 23	0.722285	4.93536	8.27438	0.00402231	0.0228034	Up	Lmo2	LIM domain only 2	0.899289	9.07606	35.0667	3.20396e-09	1.92878e-07	Up
								Atp5md	ATP synthase membrane subunit k	0.722112	8.09204	40.3274	2.16363e-10	5.75694e-09	Up	G6pc3	glucose 6 phosphatase, catalytic, 3	0.895769	6.0693	7.25538	0.00707092	0.0444564	Up
								Pkd1	polycystin 1, transient receptor potential channel interacting	0.72196	4.63238	7.30505	0.00687813	0.0352582	Up	Dnajc15	DnaJ heat shock protein family (Hsp40) member C15	0.895268	6.53489	10.1994	0.00140563	0.0132996	Up
								Nlgn2	neuroligin 2	0.7214	4.62787	6.63602	0.00999613	0.0474066	Up	Cxxc5	CXXC finger 5	0.892801	6.64128	10.1188	0.00146845	0.0137077	Up
								Rabepk	Rab9 effector protein with kelch motifs	0.719271	5.56546	12.5949	0.000387101	0.00307636	Up	Ndufb10	NADH:ubiquinone oxidoreductase subunit B10	0.892738	7.86623	21.34	3.85452e-06	0.000107303	Up
								Mapkapk3	mitogen-activated protein kinase-activated protein kinase 3	0.718741	5.40162	10.8828	0.000971201	0.00684817	Up	mt-Cytb	cytochrome b	0.891743	11.3589	36.4158	1.60376e-09	1.00456e-07	Up
								Rps28	ribosomal protein S28	0.716027	12.1767	25.4004	4.6722e-07	7.37748e-06	Up	Cisd1	CDGSH iron sulfur domain 1	0.890254	6.85827	11.7454	0.000610379	0.0068283	Up
								Svil	supervillin	0.715424	5.70777	13.1245	0.000291716	0.00241808	Up	Higd2a	HIG1 domain family, member 2A	0.886506	6.907	11.6389	0.000646303	0.00714717	Up
								Nae1	NEDD8 activating enzyme E1 subunit 1	0.71473	5.11837	8.31173	0.00394043	0.0224183	Up	Ap1s1	adaptor protein complex AP-1, sigma 1	0.886397	6.27734	8.21839	0.00414829	0.0299973	Up
								Fam110a	family with sequence similarity 110, member A	0.714312	5.37525	10.321	0.00131598	0.00888263	Up	Wdr83os	WD repeat domain 83 opposite strand	0.883647	7.38982	15.3858	8.77464e-05	0.00148798	Up
								Foxd2os	forkhead box D2, opposite strand	0.713378	5.00606	8.07132	0.00449872	0.0249463	Up	Rex1bd	required for excision 1-B domain containing	0.881973	7.01256	13.4626	0.000243588	0.00327688	Up
								Prkg1	protein kinase, cGMP-dependent, type I	0.713275	5.01097	8.39218	0.0037698	0.0216051	Up	Fli1	Friend leukemia integration 1	0.880814	7.36178	15.2852	9.25423e-05	0.00154483	Up
								Stard10	StAR related lipid transfer domain containing 10	0.711393	6.05594	15.0344	0.000105688	0.00099026	Up	U2af1	U2 small nuclear ribonucleoprotein auxiliary factor (U2AF) 1	0.880418	8.09031	22.5797	2.02351e-06	6.30759e-05	Up
								Rpl36a	ribosomal protein L36A	0.710805	11.2534	30.2243	3.86477e-08	7.37138e-07	Up	Chchd2	coiled-coil-helix-coiled-coil-helix domain containing 2	0.880321	9.51677	34.4273	4.44875e-09	2.62886e-07	Up
								Atp5mpl	ATP synthase membrane subunit j	0.705895	8.30714	41.1674	1.40809e-10	3.84214e-09	Up	Rab37	RAB37, member RAS oncogene family	0.879158	6.16877	8.05711	0.00453412	0.0319011	Up
								Nadk2	NAD kinase 2, mitochondrial	0.704661	6.12491	15.751	7.23355e-05	0.000712409	Up	Rps9	ribosomal protein S9	0.876892	12.2919	31.6123	1.89095e-08	9.63685e-07	Up
								Smim4	ubiquinol-cytochrome c reductase complex assembly factor 5	0.703953	6.94048	26.1983	3.09086e-07	5.05204e-06	Up	BC031181	cDNA sequence BC031181	0.874394	6.31724	7.97663	0.00474012	0.0328168	Up
								Pxmp4	peroxisomal membrane protein 4	0.7037	4.83732	7.48643	0.00621846	0.0325877	Up	Ube2v1	ubiquitin-conjugating enzyme E2 variant 1	0.871824	6.63859	8.92942	0.00280731	0.0222037	Up
								Anapc13	anaphase promoting complex subunit 13	0.701431	7.12632	27.949	1.25008e-07	2.18526e-06	Up	Tagln2	transgelin 2	0.871293	9.07376	31.8933	1.63637e-08	8.42864e-07	Up
								Rbis	ribosomal biogenesis factor	0.701268	7.32088	30.0852	4.15209e-08	7.87263e-07	Up	H3f3b	H3.3 histone B	0.871231	11.5543	33.6633	6.5866e-09	3.73189e-07	Up
								Smim24	small integral membrane protein 24	0.700191	4.76897	7.26779	0.00702225	0.0358064	Up	Myct1	myc target 1	0.869143	7.23829	13.657	0.00021962	0.00305691	Up
								Ier2	immediate early response 2	0.699188	9.46904	40.7052	1.78348e-10	4.79846e-09	Up	Idh3g	isocitrate dehydrogenase 3 (NAD+), gamma	0.8691	7.33043	13.9514	0.000187776	0.00272388	Up
								Avpi1	arginine vasopressin-induced 1	0.698306	4.8039	6.64705	0.00993448	0.0472072	Up	Alkbh1	alkB homolog 1, histone H2A dioxygenase	0.868914	6.92604	10.8177	0.00100594	0.0101671	Up
								Wbp2	WW domain binding protein 2	0.696714	5.78651	13.2491	0.000272945	0.0022703	Up	Dstn	destrin	0.867561	6.39351	8.18528	0.00422468	0.030403	Up
								Rpl38	ribosomal protein L38	0.695455	11.6783	26.7522	2.32055e-07	3.88722e-06	Up	Odc1	ornithine decarboxylase, structural 1	0.867084	7.4935	15.619	7.75628e-05	0.00133647	Up
								Bet1l	Bet1 golgi vesicular membrane trafficking protein like	0.695196	4.93539	7.87464	0.00501496	0.0272904	Up	0610010K14Rik	RIKEN cDNA 0610010K14 gene	0.867076	6.87627	11.0857	0.000870515	0.00913377	Up
								Gaa	glucosidase, alpha, acid	0.694702	5.19078	9.14754	0.00249162	0.0153138	Up	Rps2	ribosomal protein S2	0.866568	11.8979	32.7578	1.049e-08	5.61331e-07	Up
								Gripap1	GRIP1 associated protein 1	0.694008	5.73266	12.7833	0.000350021	0.00282598	Up	Tgfb1	transforming growth factor, beta 1	0.86333	8.28559	24.5453	7.27868e-07	2.51899e-05	Up
								Mafg	v-maf musculoaponeurotic fibrosarcoma oncogene family, protein G (avian)	0.693642	5.79589	12.8774	0.000332845	0.00270317	Up	C1d	C1D nuclear receptor co-repressor	0.863083	6.4846	8.75717	0.00308511	0.0238108	Up
								Papss1	3'-phosphoadenosine 5'-phosphosulfate synthase 1	0.692157	4.73894	6.94417	0.00841153	0.0414212	Up	Ssr4	signal sequence receptor, delta	0.862315	9.00742	31.9598	1.58138e-08	8.23341e-07	Up
								Sat1	spermidine/spermine N1-acetyl transferase 1	0.691773	5.99084	15.6605	7.58804e-05	0.000740507	Up	Coq10b	coenzyme Q10B	0.858293	6.29717	6.9776	0.00825587	0.0497291	Up
								Nfix	nuclear factor I/X	0.690483	7.12315	26.1964	3.09382e-07	5.05204e-06	Up	Plaat3	phospholipase A and acyltransferase 3	0.856695	6.45947	8.94561	0.00278255	0.0220942	Up
								Scaf4	SR-related CTD-associated factor 4	0.689519	5.21955	10.0814	0.00149853	0.00990656	Up	Fis1	fission, mitochondrial 1	0.856079	7.34252	14.0807	0.000175299	0.00257391	Up
								2210016F16Rik	Q-nucleotide N-glycosylase 1	0.688517	5.1243	8.92318	0.00281692	0.0169897	Up	Mrps16	mitochondrial ribosomal protein S16	0.855143	7.54656	17.338	3.13322e-05	0.000627427	Up
								Fmc1	formation of mitochondrial complex V assembly factor 1	0.6883	7.16687	27.972	1.2353e-07	2.16729e-06	Up	Clic1	chloride intracellular channel 1	0.853641	8.97042	30.1258	4.06599e-08	1.96802e-06	Up
								Ube2j1	ubiquitin-conjugating enzyme E2J 1	0.688028	4.96142	7.99177	0.00470065	0.0258724	Up	Smad7	SMAD family member 7	0.853109	7.53432	15.8974	6.69525e-05	0.00118111	Up
								Borcs8	BLOC-1 related complex subunit 8	0.6858	5.59177	10.4774	0.00120913	0.00826638	Up	Tram1	translocating chain-associating membrane protein 1	0.850628	6.8859	10.3261	0.00131235	0.0125902	Up
								Ifrd1	interferon-related developmental regulator 1	0.683192	6.39512	17.1966	3.37527e-05	0.000367351	Up	Pdhb	pyruvate dehydrogenase (lipoamide) beta	0.85058	6.40539	7.8367	0.00512129	0.0347382	Up
								Tmem65	transmembrane protein 65	0.679133	4.88134	7.32937	0.00678567	0.0350078	Up	Sin3b	transcriptional regulator, SIN3B (yeast)	0.848809	6.97374	10.8916	0.000966616	0.00992585	Up
								Epb41l4aos	erythrocyte membrane protein band 4.1 like 4a, opposite strand	0.676472	6.58169	21.4753	3.59203e-06	4.78539e-05	Up	Jtb	jumping translocation breakpoint	0.848761	6.33994	7.47324	0.00626417	0.0404943	Up
								Zfpl1	zinc finger like protein 1	0.676359	4.91176	7.14352	0.00752564	0.0377733	Up	Tspan4	tetraspanin 4	0.848176	6.96847	11.1734	0.000830301	0.00877877	Up
								Atp5e	ATP synthase F1 subunit epsilon	0.676118	9.63129	36.9622	1.21194e-09	2.91835e-08	Up	Cnpy2	canopy FGF signaling regulator 2	0.843624	7.29756	13.9259	0.000190338	0.00274855	Up
								H2-DMb1	histocompatibility 2, class II, locus Mb1	0.676038	5.31526	9.16219	0.00247175	0.0152127	Up	Gabarap	gamma-aminobutyric acid receptor associated protein	0.8433	7.65546	16.9403	3.86266e-05	0.000747091	Up
								Sik3	SIK family kinase 3	0.673361	5.18248	8.91027	0.0028369	0.0170675	Up	Slirp	SRA stem-loop interacting RNA binding protein	0.842905	6.65241	7.97306	0.00474948	0.0328404	Up
								Ier3ip1	immediate early response 3 interacting protein 1	0.671982	6.9053	23.1139	1.53062e-06	2.17448e-05	Up	Rps8	ribosomal protein S8	0.842631	13.0122	26.1999	3.08821e-07	1.21908e-05	Up
								Mink1	misshapen-like kinase 1 (zebrafish)	0.671646	5.46675	9.88625	0.00166602	0.0108207	Up	Tecr	trans-2,3-enoyl-CoA reductase	0.84098	7.55361	15.4036	8.69239e-05	0.00147663	Up
								Tnfaip3	tumor necrosis factor, alpha-induced protein 3	0.670525	5.46608	10.9933	0.000915002	0.00649469	Up	Tsc22d2	TSC22 domain family, member 2	0.840941	6.76193	9.46954	0.00209009	0.0178949	Up
								Sgms1	sphingomyelin synthase 1	0.670473	6.04713	14.7051	0.000125842	0.00116102	Up	Mrpl43	mitochondrial ribosomal protein L43	0.840347	6.55689	8.24947	0.00407786	0.0296886	Up
								Sos1	SOS Ras/Rac guanine nucleotide exchange factor 1	0.668497	5.18045	8.12393	0.00437001	0.0243588	Up	Sord	sorbitol dehydrogenase	0.839877	6.40982	7.30123	0.00689276	0.0437071	Up
								4930581F22Rik	RIKEN cDNA 4930581F22 gene	0.665539	4.91826	7.64834	0.00568426	0.030249	Up	Mrpl20	mitochondrial ribosomal protein L20	0.835734	7.29354	14.1886	0.000165535	0.00246055	Up
								Cox17	cytochrome c oxidase assembly protein 17, copper chaperone	0.664218	7.19912	26.5552	2.56951e-07	4.29679e-06	Up	Cenpx	centromere protein X	0.833404	7.48192	14.8667	0.000115509	0.00182991	Up
								Zfand2b	zinc finger, AN1 type domain 2B	0.662609	5.13863	7.83417	0.00512845	0.0277981	Up	Rp9	retinitis pigmentosa 9 (human)	0.833283	7.67762	16.4804	4.92193e-05	0.000924133	Up
								Gclm	glutamate-cysteine ligase, modifier subunit	0.660304	7.50535	28.763	8.21454e-08	1.47342e-06	Up	Eno1	enolase 1, alpha non-neuron	0.833119	6.66251	8.38599	0.00378275	0.0280057	Up
								Itih5	inter-alpha-trypsin inhibitor, heavy chain 5	0.659953	6.87954	21.4276	3.6825e-06	4.88565e-05	Up	Rpl12	ribosomal protein L12	0.829437	12.2168	29.0955	6.91652e-08	3.14245e-06	Up
								Prrc1	proline-rich coiled-coil 1	0.659457	5.39759	9.64886	0.00189561	0.0120757	Up	Saraf	store-operated calcium entry-associated regulatory factor	0.828356	7.01157	10.8996	0.000962414	0.00990381	Up
								Thap11	THAP domain containing 11	0.657808	4.86852	6.73105	0.00947729	0.0454155	Up	Tomm5	translocase of outer mitochondrial membrane 5	0.827176	7.81763	17.7136	2.57165e-05	0.000536151	Up
								Rhob	ras homolog family member B	0.655782	7.82572	34.1534	5.13399e-09	1.12901e-07	Up	Sap18	Sin3-associated polypeptide 18	0.826714	6.41	7.97568	0.00474263	0.0328168	Up
								Lgals9	lectin, galactose binding, soluble 9	0.655139	7.50113	29.2815	6.28378e-08	1.15506e-06	Up	H1fx	H1.10 linker histone	0.825788	6.96682	10.8244	0.00100229	0.0101409	Up
								Nab1	Ngfi-A binding protein 1	0.653239	5.81742	11.7309	0.000615136	0.00459302	Up	Psmd11	proteasome (prosome, macropain) 26S subunit, non-ATPase, 11	0.82539	6.88029	9.66846	0.0018755	0.0163927	Up
								Tma7	translational machinery associated 7	0.651869	8.23247	34.0305	5.45437e-09	1.19673e-07	Up	Psmb10	proteasome (prosome, macropain) subunit, beta type 10	0.822687	7.32549	13.9725	0.000185682	0.00270164	Up
								Gpatch2	G patch domain containing 2	0.649596	5.29877	8.1577	0.00428939	0.0240346	Up	Sod1	superoxide dismutase 1, soluble	0.822414	8.21623	20.5334	5.8716e-06	0.000154101	Up
								Rab43	RAB43, member RAS oncogene family	0.648317	4.99931	6.55864	0.0104401	0.0490056	Up	Rbpms	RNA binding protein gene with multiple splicing	0.821722	7.48758	13.1171	0.000292866	0.00381201	Up
								H2-T23	histocompatibility 2, T region locus 23	0.646377	7.39626	25.7098	3.9803e-07	6.36848e-06	Up	Lamtor2	late endosomal/lysosomal adaptor, MAPK and MTOR activator 2	0.819883	7.54219	15.3374	9.0024e-05	0.00151044	Up
								Dach1	dachshund family transcription factor 1	0.645994	6.38514	17.4447	2.96292e-05	0.000323937	Up	Csk	c-src tyrosine kinase	0.81824	6.75508	9.20831	0.00241026	0.0198424	Up
								Skil	SKI-like	0.645965	6.89433	22.1282	2.5562e-06	3.5073e-05	Up	Ppp1r15a	protein phosphatase 1, regulatory subunit 15A	0.817042	8.19413	19.6914	9.11764e-06	0.000224606	Up
								Txndc5	thioredoxin domain containing 5	0.645053	5.3778	8.7235	0.0031426	0.0184909	Up	Alox5ap	arachidonate 5-lipoxygenase activating protein	0.81461	7.86687	17.9628	2.25612e-05	0.000481838	Up
								Creg1	cellular repressor of E1A-stimulated genes 1	0.644766	8.21954	32.9148	9.67643e-09	2.02177e-07	Up	Arpc2	actin related protein 2/3 complex, subunit 2	0.813331	8.96573	27.5012	1.57548e-07	6.62666e-06	Up
								Gmpr	guanosine monophosphate reductase	0.642754	5.6811	10.8604	0.000982994	0.00691109	Up	Atp6v1g1	ATPase, H+ transporting, lysosomal V1 subunit G1	0.810933	7.26883	12.266	0.000461638	0.00545315	Up
								2310009A05Rik	Pigb opposite strand 1	0.642306	6.30841	16.0304	6.24104e-05	0.000628147	Up	Prmt1	protein arginine N-methyltransferase 1	0.809422	7.86029	17.5116	2.85987e-05	0.000584415	Up
								2300009A05Rik	RIKEN cDNA 2300009A05 gene	0.64168	5.46824	9.29429	0.00229973	0.0142139	Up	Emc7	ER membrane protein complex subunit 7	0.809131	6.33076	7.02489	0.00804065	0.0489554	Up
								Il11ra1	interleukin 11 receptor subunit alpha 1	0.640768	5.76025	11.7935	0.000594802	0.004455	Up	Vasp	vasodilator-stimulated phosphoprotein	0.808507	6.48379	7.87865	0.00500385	0.0340375	Up
								Acyp1	acylphosphatase 1	0.639776	6.33111	15.0725	0.000103577	0.000976179	Up	Mcrip1	MAPK regulated corepressor interacting protein 1	0.807194	6.69443	9.22538	0.00238789	0.0197257	Up
								Rps27rt	ribosomal protein S27, retrogene	0.639333	5.32013	9.15024	0.00248794	0.0153026	Up	Ubb	ubiquitin B	0.806837	10.7919	30.2212	3.87108e-08	1.88314e-06	Up
								Romo1	reactive oxygen species modulator 1	0.638207	7.81512	31.0142	2.57279e-08	5.05155e-07	Up	Ccdc59	coiled-coil domain containing 59	0.806493	6.50601	7.25698	0.00706464	0.0444564	Up
								Smyd2	SET and MYND domain containing 2	0.638047	6.23609	13.6755	0.000217468	0.00187357	Up	Mien1	migration and invasion enhancer 1	0.806491	6.45045	7.55166	0.00599734	0.0390314	Up
								Slc25a1	solute carrier family 25 (mitochondrial carrier, citrate transporter), member 1	0.637896	6.14366	14.0353	0.000179588	0.00159134	Up	Ndufv1	NADH:ubiquinone oxidoreductase core subunit V1	0.804573	6.48759	7.79479	0.00524142	0.0353787	Up
								Eif3j1	eukaryotic translation initiation factor 3, subunit J1	0.637731	7.012	22.9772	1.6434e-06	2.31084e-05	Up	Epb41	erythrocyte membrane protein band 4.1	0.8023	6.38338	7.18462	0.00735518	0.0457656	Up
								Smim27	small integral membrane protein 27	0.635479	5.78106	12.3522	0.000440813	0.0034352	Up	Rpp21	ribonuclease P 21 subunit	0.798736	6.46088	7.39337	0.00654841	0.0420215	Up
								Nmt2	N-myristoyltransferase 2	0.632597	5.23174	8.35969	0.0038378	0.0219381	Up	Vps28	vacuolar protein sorting 28	0.795763	6.929	9.98486	0.00157914	0.0144998	Up
								Cln6	ceroid-lipofuscinosis, neuronal 6	0.63218	5.51269	9.44641	0.00211661	0.0132212	Up	Gatad1	GATA zinc finger domain containing 1	0.794626	7.39359	14.3752	0.00014992	0.00225629	Up
								Cox7c	cytochrome c oxidase subunit 7C	0.630692	9.44419	33.5326	7.04416e-09	1.51449e-07	Up	Card19	caspase recruitment domain family, member 19	0.792169	6.51663	8.07932	0.00447889	0.0316811	Up
								Sipa1l1	signal-induced proliferation-associated 1 like 1	0.629689	5.95493	12.4801	0.000411622	0.00324182	Up	Chaf1b	chromatin assembly factor 1, subunit B	0.788498	6.33514	7.19335	0.00731949	0.0456024	Up
								Cenpv	centromere protein V	0.629289	5.92994	12.2734	0.000459811	0.00356021	Up	Ccnd2	cyclin D2	0.78752	8.25291	21.2552	4.02867e-06	0.000111828	Up
								H2-Q6	histocompatibility 2, Q region locus 6	0.628417	6.67246	16.5578	4.72524e-05	0.000493104	Up	Tmco1	transmembrane and coiled-coil domains 1	0.787307	7.58249	13.5594	0.000231343	0.00316651	Up
								Pafah2	platelet-activating factor acetylhydrolase 2	0.627251	5.15704	7.85925	0.00505781	0.0274771	Up	Cers2	ceramide synthase 2	0.786	6.40597	7.14385	0.00752426	0.0466069	Up
								Rae1	ribonucleic acid export 1	0.626542	6.59227	16.6779	4.43528e-05	0.000466892	Up	Tle5	TLE family member 5, transcriptional modulator	0.785546	8.31505	20.5362	5.86308e-06	0.000154101	Up
								Dst	dystonin	0.625376	6.07286	13.0637	0.000301322	0.00248488	Up	Bag1	BCL2-associated athanogene 1	0.785472	7.54446	14.2083	0.000163814	0.0024425	Up
								Acaa1a	acetyl-Coenzyme A acyltransferase 1A	0.62245	5.15123	7.72168	0.00545791	0.0292384	Up	Micos13	mitochondrial contact site and cristae organizing system subunit 13	0.784413	8.09124	19.1153	1.2327e-05	0.000287491	Up
								Ctla2b	cytotoxic T lymphocyte-associated protein 2 beta	0.620064	6.53927	16.3144	5.37232e-05	0.00054874	Up	Hsbp1	heat shock factor binding protein 1	0.784315	7.26157	11.4136	0.000729554	0.00796719	Up
								Oxr1	oxidation resistance 1	0.616534	5.75567	10.5636	0.00115403	0.00793409	Up	Dpm3	dolichyl-phosphate mannosyltransferase polypeptide 3	0.784299	7.80328	14.9804	0.000108753	0.00174585	Up
								Tiparp	TCDD-inducible poly(ADP-ribose) polymerase	0.61588	6.50153	15.6931	7.45855e-05	0.000728608	Up	Dynll1	dynein light chain LC8-type 1	0.783883	8.15244	18.9916	1.31523e-05	0.000304527	Up
								Tspan32	tetraspanin 32	0.614999	7.39099	23.263	1.41654e-06	2.03948e-05	Up	Nme1	NME/NM23 nucleoside diphosphate kinase 1	0.783382	8.69029	24.6894	6.75447e-07	2.37442e-05	Up
								Smap1	small ArfGAP 1	0.613977	6.76112	17.4619	2.9356e-05	0.000321681	Up	Rpl21	ribosomal protein L21	0.783124	12.2293	26.1348	3.194e-07	1.25059e-05	Up
								2310009B15Rik	RIKEN cDNA 2310009B15 gene	0.61389	5.51692	8.84349	0.00294259	0.0175716	Up	Ddost	dolichyl-di-phosphooligosaccharide-protein glycotransferase	0.781531	7.07167	9.85658	0.00169311	0.0153195	Up
								Flywch1	FLYWCH-type zinc finger 1	0.613829	5.3982	7.62903	0.00574543	0.0305072	Up	mt-Atp6	ATP synthase F0 subunit 6	0.779147	12.132	26.2377	3.02836e-07	1.21034e-05	Up
								Tceal8	transcription elongation factor A (SII)-like 8	0.613773	5.57196	9.14482	0.00249532	0.0153186	Up	Txn2	thioredoxin 2	0.777942	6.89547	9.25756	0.0023463	0.0194992	Up
								Cic	capicua transcriptional repressor	0.613761	5.61279	9.5245	0.00202843	0.0127698	Up	Prdx4	peroxiredoxin 4	0.777838	6.57294	8.01718	0.00463516	0.0323053	Up
								Sec62	SEC62 homolog, preprotein translocation	0.612605	7.53792	26.4776	2.6748e-07	4.45738e-06	Up	Nr4a1	nuclear receptor subfamily 4, group A, member 1	0.777727	7.95243	17.5089	2.86383e-05	0.000584415	Up
								Diaph1	diaphanous related formin 1	0.612518	7.98291	27.5564	1.53117e-07	2.61494e-06	Up	Atpif1	ATP synthase inhibitory factor subunit 1	0.777501	9.74595	28.3084	1.03828e-07	4.62997e-06	Up
								Gmds	GDP-mannose 4, 6-dehydratase	0.611924	5.49576	8.58064	0.00339888	0.0197693	Up	Dtd1	D-tyrosyl-tRNA deacylase 1	0.777254	7.06838	10.7156	0.00106299	0.0106211	Up
								Hspa4l	heat shock protein 4 like	0.61113	5.59553	9.34602	0.00223572	0.0138753	Up	mt-Co1	cytochrome c oxidase subunit I	0.775382	12.3041	25.2461	5.06104e-07	1.87492e-05	Up
								Esyt1	extended synaptotagmin-like protein 1	0.610448	5.92768	11.6135	0.000655194	0.00485822	Up	Rps15	ribosomal protein S15	0.775207	12.0379	25.6788	4.04472e-07	1.54598e-05	Up
								2410006H16Rik	RIKEN cDNA 2410006H16 gene	0.608995	8.9624	33.5867	6.86437e-09	1.48246e-07	Up	Ndufa8	NADH:ubiquinone oxidoreductase subunit A8	0.775184	7.53915	14.251	0.000160133	0.00239876	Up
								Txlng	taxilin gamma	0.606612	5.45162	8.7305	0.00313056	0.0184425	Up	Snrpb	small nuclear ribonucleoprotein B	0.77473	8.77474	24.3866	7.90354e-07	2.69e-05	Up
								Tm2d3	TM2 domain containing 3	0.603466	5.84047	10.6366	0.00110938	0.00765988	Up	Eif1b	eukaryotic translation initiation factor 1B	0.773673	7.16653	10.8497	0.000988711	0.0100356	Up
								Vamp2	vesicle-associated membrane protein 2	0.600891	5.17713	7.36497	0.00665272	0.0345253	Up	Tmem14c	transmembrane protein 14C	0.771942	7.55285	14.1183	0.00017183	0.00253069	Up
								Klf4	Kruppel-like transcription factor 4 (gut)	0.600818	7.61657	27.8163	1.33876e-07	2.31924e-06	Up	Mrpl57	mitochondrial ribosomal protein L57	0.771456	7.42444	12.5965	0.000386786	0.00473985	Up
								Def8	differentially expressed in FDCP 8	0.598159	5.9986	11.0182	0.00090276	0.00642692	Up	Siva1	SIVA1, apoptosis-inducing factor	0.770231	7.99202	17.2813	3.22808e-05	0.000638458	Up
								Cpne2	copine II	0.597907	6.85127	17.0977	3.55552e-05	0.000383933	Up	Rnf7	ring finger protein 7	0.768184	6.82666	8.51656	0.00352064	0.0265551	Up
								Arf6	ADP-ribosylation factor 6	0.59749	6.14009	12.344	0.000442748	0.00344749	Up	Tpm1	tropomyosin 1, alpha	0.766148	6.75753	8.71791	0.00315226	0.024174	Up
								Ap4s1	adaptor-related protein complex AP-4, sigma 1	0.596404	5.62616	8.77685	0.00305202	0.0180683	Up	Elob	elongin B	0.765826	8.85092	23.0558	1.57764e-06	5.04844e-05	Up
								H2-Q7	histocompatibility 2, Q region locus 7	0.596345	8.5235	28.4755	9.52476e-08	1.70209e-06	Up	Rbm3	RNA binding motif (RNP1, RRM) protein 3	0.765337	9.30916	28.0663	1.17934e-07	5.16338e-06	Up
								Cmas	cytidine monophospho-N-acetylneuraminic acid synthetase	0.595863	6.98724	18.3186	1.87173e-05	0.000213608	Up	Rps17	ribosomal protein S17	0.76305	11.6402	26.4862	2.66293e-07	1.07319e-05	Up
								Puf60	poly-U binding splicing factor 60	0.594599	7.04966	18.965	1.33371e-05	0.000157623	Up	Dnajb1	DnaJ heat shock protein family (Hsp40) member B1	0.761842	8.00229	15.4129	8.64959e-05	0.00147196	Up
								Gm47283	None	0.593388	6.92617	10.3413	0.00130157	0.00880386	Up	Selenok	selenoprotein K	0.761718	7.51379	13.5201	0.000236303	0.00321697	Up
								Atp6v1e1	ATPase, H+ transporting, lysosomal V1 subunit E1	0.591337	6.45133	15.016	0.000106722	0.000998977	Up	Ptp4a3	protein tyrosine phosphatase 4a3	0.761464	6.6586	7.64284	0.00570162	0.0376408	Up
								Rpl31	ribosomal protein L31	0.590845	10.9614	22.0969	2.59826e-06	3.55747e-05	Up	Ssna1	SS nuclear autoantigen 1	0.757889	6.67647	7.31749	0.00683066	0.0434564	Up
								Rpl41	ribosomal protein L41	0.590751	12.1164	17.5765	2.76394e-05	0.000304951	Up	Smim4	ubiquinol-cytochrome c reductase complex assembly factor 5	0.757695	6.94048	8.50904	0.00353523	0.0266429	Up
								Dctd	dCMP deaminase	0.588616	5.58051	8.10184	0.00442358	0.0245862	Up	Rpl15	ribosomal protein L15	0.756952	12.0271	25.0899	5.48782e-07	1.98717e-05	Up
								Rangrf	RAN guanine nucleotide release factor	0.587282	6.40613	12.6488	0.000376114	0.00299646	Up	Ndufb6	NADH:ubiquinone oxidoreductase subunit B6	0.756204	6.88687	8.47061	0.00361068	0.0271704	Up
								Ctla2a	cytotoxic T lymphocyte-associated protein 2 alpha	0.586499	10.2981	24.5444	7.28233e-07	1.11339e-05	Up	Meis1	Meis homeobox 1	0.756174	8.01362	16.4147	5.09564e-05	0.000945688	Up
								Sem1	SEM1, 26S proteasome complex subunit	0.586078	8.8194	30.2529	3.80827e-08	7.27803e-07	Up	Rae1	ribonucleic acid export 1	0.754844	6.59227	7.5088	0.00614171	0.0398095	Up
								Lcp2	lymphocyte cytosolic protein 2	0.585747	5.71183	9.30542	0.0022858	0.0141406	Up	Lage3	L antigen family, member 3	0.754703	6.71127	7.97048	0.00475626	0.0328404	Up
								Fam53a	family with sequence similarity 53, member A	0.58562	5.48012	7.54032	0.00603521	0.0318527	Up	Mrps24	mitochondrial ribosomal protein S24	0.752644	7.45414	12.9873	0.00031388	0.0040338	Up
								Crtc3	CREB regulated transcription coactivator 3	0.584415	5.59945	9.11758	0.00253275	0.0155089	Up	S100a11	S100 calcium binding protein A11	0.751491	7.84003	14.0181	0.000181232	0.00264089	Up
								Plek	pleckstrin	0.583373	7.12969	18.4244	1.77066e-05	0.000204007	Up	Rexo2	RNA exonuclease 2	0.749133	7.11212	10.7768	0.0010284	0.0103507	Up
								Josd2	Josephin domain containing 2	0.582566	5.79975	9.33873	0.00224463	0.0139216	Up	Lamtor1	late endosomal/lysosomal adaptor, MAPK and MTOR activator 1	0.748688	6.59291	7.61596	0.00578723	0.0380021	Up
								Rplp2	ribosomal protein lateral stalk subunit P2	0.5821	12.2584	16.4962	4.88123e-05	0.000506092	Up	Ndufb9	NADH:ubiquinone oxidoreductase subunit B9	0.748086	8.46298	20.5957	5.68383e-06	0.000151653	Up
								Tmem256	transmembrane protein 256	0.581227	7.77343	25.2569	5.033e-07	7.88258e-06	Up	Plgrkt	plasminogen receptor, C-terminal lysine transmembrane protein	0.7475	6.79179	8.03018	0.00460201	0.032144	Up
								Egr1	early growth response 1	0.578746	9.59894	27.8629	1.30766e-07	2.26944e-06	Up	Aurkaip1	aurora kinase A interacting protein 1	0.744833	7.28961	11.0674	0.000879143	0.00920425	Up
								Ccnd2	cyclin D2	0.577281	8.25291	25.8815	3.64159e-07	5.84597e-06	Up	Rpl13a	ribosomal protein L13A	0.744656	11.8664	24.5958	7.09064e-07	2.47048e-05	Up
								Chaf1b	chromatin assembly factor 1, subunit B	0.576384	6.33514	11.9588	0.000544296	0.00411835	Up	Gapdh	glyceraldehyde-3-phosphate dehydrogenase	0.744495	9.8024	25.5287	4.37184e-07	1.65135e-05	Up
								Dgkz	diacylglycerol kinase zeta	0.573416	6.41002	13.1282	0.00029113	0.0024153	Up	Osbpl1a	oxysterol binding protein-like 1A	0.742307	6.67189	6.99747	0.00816469	0.049373	Up
								Cdipt	CDP-diacylglycerol--inositol 3-phosphatidyltransferase	0.571093	5.33927	7.07886	0.00780202	0.0389172	Up	Klf13	Kruppel-like transcription factor 13	0.739792	6.88169	8.07761	0.00448311	0.0316811	Up
								Icam1	intercellular adhesion molecule 1	0.570743	5.25278	6.71653	0.00955475	0.045764	Up	Rsu1	Ras suppressor protein 1	0.735667	6.65289	7.55031	0.00600184	0.0390342	Up
								Rcn3	reticulocalbin 3, EF-hand calcium binding domain	0.569537	5.31061	6.94297	0.00841717	0.0414278	Up	AW112010	expressed sequence AW112010	0.734716	6.78218	8.18286	0.00423032	0.0304078	Up
								Lxn	latexin	0.569039	5.30273	7.11788	0.00763401	0.0382177	Up	Rack1	receptor for activated C kinase 1	0.734666	11.591	24.592	7.10467e-07	2.47048e-05	Up
								Rpl34	ribosomal protein L34	0.568559	12.1426	16.1264	5.93259e-05	0.000599608	Up	Pts	6-pyruvoyl-tetrahydropterin synthase	0.734516	6.87	7.95439	0.00479872	0.0330152	Up
								Pip5k1c	phosphatidylinositol-4-phosphate 5-kinase, type 1 gamma	0.567997	5.18508	6.80462	0.00909454	0.0440859	Up	2310039H08Rik	RIKEN cDNA 2310039H08 gene	0.734209	6.69363	7.73739	0.00541066	0.0361411	Up
								Icam2	intercellular adhesion molecule 2	0.566425	6.12842	11.0103	0.000906642	0.00644961	Up	Prdx6	peroxiredoxin 6	0.732177	8.65366	20.4593	6.10532e-06	0.000159367	Up
								Adgrg1	adhesion G protein-coupled receptor G1	0.564175	8.99885	27.5737	1.51752e-07	2.59622e-06	Up	Mrpl52	mitochondrial ribosomal protein L52	0.731862	8.30332	17.2659	3.2544e-05	0.000642344	Up
								Yrdc	yrdC domain containing (E.coli)	0.563401	6.06405	10.3138	0.00132112	0.00890308	Up	Rpl5	ribosomal protein L5	0.729362	11.424	24.5921	7.10407e-07	2.47048e-05	Up
								Uqcr11	ubiquinol-cytochrome c reductase, complex III subunit XI	0.56335	8.52355	26.9562	2.08821e-07	3.50412e-06	Up	Atp5mpl	ATP synthase membrane subunit j	0.728616	8.30714	16.3647	5.23168e-05	0.00096351	Up
								Tsnax	translin-associated factor X	0.561788	5.3308	6.75132	0.00937022	0.0450819	Up	Eif4ebp1	eukaryotic translation initiation factor 4E binding protein 1	0.728281	7.11075	9.73002	0.00181372	0.0160483	Up
								Hist1h2ap	H2A clustered histone 24	0.561134	10.2147	23.5072	1.2477e-06	1.81265e-05	Up	Nfix	nuclear factor I/X	0.728249	7.12315	9.7293	0.00181443	0.0160483	Up
								Rgs18	regulator of G-protein signaling 18	0.56055	7.70382	21.4438	3.65138e-06	4.85774e-05	Up	Ndrg1	N-myc downstream regulated gene 1	0.726272	6.73673	7.77004	0.00531372	0.0356419	Up
								Uqcr10	ubiquinol-cytochrome c reductase, complex III subunit X	0.560325	8.38976	26.269	2.97971e-07	4.9091e-06	Up	Manf	mesencephalic astrocyte-derived neurotrophic factor	0.72584	7.52904	12.5693	0.000392438	0.0047969	Up
								Ptk2b	PTK2 protein tyrosine kinase 2 beta	0.558893	5.57016	8.03979	0.00457767	0.0252967	Up	Tmed3	transmembrane p24 trafficking protein 3	0.723418	6.61959	7.06619	0.00785805	0.0480869	Up
								Cbfa2t3	CBFA2/RUNX1 translocation partner 3	0.557894	8.0574	23.8081	1.06714e-06	1.56449e-05	Up	Gnai2	G protein subunit alpha i2	0.722612	9.02553	22.0914	2.60576e-06	7.74651e-05	Up
								Dpf2	double PHD fingers 2	0.553779	6.28055	11.0552	0.000884931	0.00631382	Up	Bola2	bolA family member 2	0.719569	7.9606	13.5231	0.000235853	0.00321697	Up
								Cox20	cytochrome c oxidase assembly protein 20	0.553001	6.30176	11.9645	0.00054264	0.00410905	Up	Dad1	defender against cell death 1	0.717831	8.08042	16.1521	5.85276e-05	0.00104979	Up
								Ext2	exostosin glycosyltransferase 2	0.551918	5.28878	6.57867	0.0103233	0.0485993	Up	Atox1	antioxidant 1 copper chaperone	0.717499	7.76553	12.7681	0.00035286	0.00441395	Up
								Chchd7	coiled-coil-helix-coiled-coil-helix domain containing 7	0.550041	6.50003	12.106	0.000502972	0.00383885	Up	Bnip3l	BCL2/adenovirus E1B interacting protein 3-like	0.716191	7.22506	10.3721	0.00128007	0.0123543	Up
								Gnb4	guanine nucleotide binding protein (G protein), beta 4	0.549571	5.56764	8.2048	0.00417948	0.0235695	Up	Rpl18	ribosomal protein L18	0.715295	12.1652	21.9855	2.75345e-06	8.03672e-05	Up
								Snhg15	small nucleolar RNA host gene 15	0.549211	6.10444	11.1601	0.000836274	0.00601118	Up	Rpl8	ribosomal protein L8	0.713536	11.9839	22.467	2.14289e-06	6.59434e-05	Up
								Rab18	RAB18, member RAS oncogene family	0.548982	6.35388	11.4711	0.000707326	0.00522467	Up	Tmbim4	transmembrane BAX inhibitor motif containing 4	0.710978	6.84411	8.03124	0.00459932	0.032144	Up
								Abhd16a	abhydrolase domain containing 16A	0.548254	5.44194	6.80483	0.00909351	0.0440859	Up	Cox5b	cytochrome c oxidase subunit 5B	0.710886	9.0469	22.0621	2.64573e-06	7.79318e-05	Up
								Glrx2	glutaredoxin 2	0.546813	6.54125	12.5565	0.000395136	0.00313505	Up	Trmt112	tRNA methyltransferase 11-2	0.710637	8.1052	14.745	0.000123204	0.00192647	Up
								2510002D24Rik	RIKEN cDNA 2510002D24 gene	0.546314	6.05879	9.72674	0.00181695	0.011644	Up	Psma7	proteasome subunit alpha 7	0.709632	9.055	22.6968	1.90144e-06	5.97943e-05	Up
								Gna15	guanine nucleotide binding protein, alpha 15	0.546295	5.49377	7.28725	0.00694658	0.0355002	Up	Supt4a	SPT4A, DSIF elongation factor subunit	0.708834	7.29643	9.95086	0.00160856	0.0147138	Up
								Plekho1	pleckstrin homology domain containing, family O member 1	0.54542	5.56693	7.24577	0.00710888	0.0361525	Up	H2-T23	histocompatibility 2, T region locus 23	0.705215	7.39626	11.3103	0.000771274	0.00829119	Up
								Slirp	SRA stem-loop interacting RNA binding protein	0.544949	6.65241	14.5469	0.000136853	0.00124708	Up	Pomp	proteasome maturation protein	0.70328	8.23596	16.6313	4.54562e-05	0.000860142	Up
								Cited2	Cbp/p300-interacting transactivator, with Glu/Asp-rich carboxy-terminal domain, 2	0.544176	7.32688	19.3033	1.11711e-05	0.00013458	Up	Ssr2	signal sequence receptor, beta	0.703151	7.33883	9.96639	0.00159506	0.0146181	Up
								Gps1	G protein pathway suppressor 1	0.543902	5.96369	8.93847	0.00279344	0.0168692	Up	Cmas	cytidine monophospho-N-acetylneuraminic acid synthetase	0.701405	6.98724	8.3926	0.00376893	0.0279249	Up
								Tmsb4x	thymosin, beta 4, X chromosome	0.543202	11.3809	17.1806	3.40378e-05	0.000369619	Up	Ier2	immediate early response 2	0.700056	9.46904	21.4202	3.69671e-06	0.000104113	Up
								Gatad1	GATA zinc finger domain containing 1	0.542959	7.39359	18.0936	2.10648e-05	0.000238142	Up	Rps4x	ribosomal protein S4, X-linked	0.696181	12.2531	20.4399	6.16545e-06	0.000160502	Up
								Ascc3	activating signal cointegrator 1 complex subunit 3	0.542707	6.31282	11.453	0.000714258	0.00526779	Up	Psmb6	proteasome (prosome, macropain) subunit, beta type 6	0.695735	7.90674	13.2586	0.000271574	0.00358456	Up
								Grcc10	gene rich cluster, C10 gene	0.541818	8.44224	24.3535	8.04021e-07	1.21958e-05	Up	Cox7b	cytochrome c oxidase subunit 7B	0.694866	8.79986	19.5412	9.86299e-06	0.000237501	Up
								Grn	granulin	0.539756	5.59312	7.23637	0.00714619	0.0362656	Up	Snrpd2	small nuclear ribonucleoprotein D2	0.694605	9.04387	21.4451	3.64901e-06	0.000103071	Up
								Hspa5	heat shock protein 5	0.53909	9.30066	24.9103	6.02347e-07	9.37566e-06	Up	Polr2f	polymerase (RNA) II (DNA directed) polypeptide F	0.69377	7.86568	12.7536	0.000355605	0.00443103	Up
								Mtln	mitoregulin	0.539081	6.4681	12.3538	0.000440419	0.00343491	Up	Commd7	COMM domain containing 7	0.693189	6.81012	7.21754	0.00722151	0.0451379	Up
								Lrpap1	low density lipoprotein receptor-related protein associated protein 1	0.538485	6.0221	9.49409	0.00206231	0.0129493	Up	Psmb3	proteasome (prosome, macropain) subunit, beta type 3	0.69277	7.92348	13.576	0.000229309	0.00314631	Up
								Ndufa3	NADH:ubiquinone oxidoreductase subunit A3	0.536892	7.43909	19.7787	8.71103e-06	0.000107847	Up	Txndc17	thioredoxin domain containing 17	0.692405	6.87638	7.39418	0.00654548	0.0420215	Up
								Ncor2	nuclear receptor co-repressor 2	0.535976	5.67822	7.70766	0.00550048	0.0294118	Up	Grcc10	gene rich cluster, C10 gene	0.691444	8.44224	17.3706	3.07989e-05	0.000618031	Up
								Tcf25	transcription factor 25 (basic helix-loop-helix)	0.535662	7.83966	21.41	3.71628e-06	4.91692e-05	Up	Timm13	translocase of inner mitochondrial membrane 13	0.691074	8.00236	14.1523	0.000168759	0.00250075	Up
								Rps17	ribosomal protein S17	0.534498	11.6402	15.9185	6.62104e-05	0.000660869	Up	Tbca	tubulin cofactor A	0.689661	7.49072	10.9374	0.000942984	0.00976648	Up
								Naf1	nuclear assembly factor 1 ribonucleoprotein	0.534338	5.88452	8.5817	0.00339691	0.0197693	Up	Nop10	NOP10 ribonucleoprotein	0.689394	8.94458	19.3578	1.08571e-05	0.00025885	Up
								Klf2	Kruppel-like transcription factor 2 (lung)	0.534014	9.13024	26.5355	2.63409e-07	4.39716e-06	Up	Laptm4a	lysosomal-associated protein transmembrane 4A	0.688609	6.98471	7.69205	0.00554824	0.0368383	Up
								Ndufb1-ps	NADH:ubiquinone oxidoreductase subunit B1	0.533863	8.19407	23.1481	1.50367e-06	2.14194e-05	Up	Tmed2	transmembrane p24 trafficking protein 2	0.686892	7.68009	11.8722	0.000570186	0.00649549	Up
								Sgf29	SAGA complex associated factor 29	0.532804	5.77618	7.30553	0.00687629	0.0352582	Up	Ccdc12	coiled-coil domain containing 12	0.68576	7.46958	10.2999	0.00133107	0.0127191	Up
								Dapp1	dual adaptor for phosphotyrosine and 3-phosphoinositides 1	0.532504	8.29174	23.1108	1.53314e-06	2.17485e-05	Up	Ostc	oligosaccharyltransferase complex subunit (non-catalytic)	0.68348	7.0086	7.57003	0.00593652	0.0387402	Up
								Prkar2b	protein kinase, cAMP dependent regulatory, type II beta	0.532403	6.57134	11.5997	0.000660073	0.00489064	Up	Acbd6	acyl-Coenzyme A binding domain containing 6	0.680565	6.85344	7.49621	0.00618478	0.0400617	Up
								Spty2d1	SPT2 chromatin protein domain containing 1	0.531327	6.03815	9.67466	0.00186918	0.0119548	Up	Taf10	TATA-box binding protein associated factor 10	0.680001	7.78391	12.598	0.000386456	0.00473985	Up
								Crlf2	cytokine receptor-like factor 2	0.529109	7.06335	15.2829	9.26549e-05	0.000885369	Up	Fam162a	family with sequence similarity 162, member A	0.679976	6.9306	7.66863	0.00562071	0.0372343	Up
								Rexo2	RNA exonuclease 2	0.528835	7.11212	15.1586	9.89587e-05	0.000938159	Up	Psip1	PC4 and SFRS1 interacting protein 1	0.67887	7.69912	11.4037	0.000733474	0.00799341	Up
								Jun	jun proto-oncogene	0.524473	11.3078	16.4497	5.00236e-05	0.000517538	Up	Rps19	ribosomal protein S19	0.676144	12.5516	18.5615	1.64777e-05	0.000369961	Up
								Bnip3l	BCL2/adenovirus E1B interacting protein 3-like	0.524132	7.22506	15.999	6.34557e-05	0.000637336	Up	Sri	sorcin	0.675557	7.15974	8.8088	0.00299905	0.0232583	Up
								Synrg	synergin, gamma	0.523869	5.67015	7.76514	0.00532814	0.0286868	Up	Romo1	reactive oxygen species modulator 1	0.674848	7.81512	11.015	0.000904337	0.00942703	Up
								Micos13	mitochondrial contact site and cristae organizing system subunit 13	0.522898	8.09124	20.8336	5.01993e-06	6.49892e-05	Up	Ndufs7	NADH:ubiquinone oxidoreductase core subunit S7	0.674407	7.8209	12.0503	0.000518216	0.00599214	Up
								Cox7b	cytochrome c oxidase subunit 7B	0.522068	8.79986	23.8812	1.02741e-06	1.51675e-05	Up	Eif3e	eukaryotic translation initiation factor 3, subunit E	0.673621	8.46012	17.1807	3.40355e-05	0.000667679	Up
								Por	cytochrome p450 oxidoreductase	0.520755	6.20459	9.7574	0.00178691	0.011505	Up	Txn1	thioredoxin 1	0.670161	9.51371	21.2423	4.05594e-06	0.000112261	Up
								Cox6b2	cytochrome c oxidase subunit 6B2	0.518194	6.47764	11.6706	0.000635387	0.00472955	Up	Rps27l	ribosomal protein S27-like	0.669385	8.91534	18.9053	1.37602e-05	0.000315568	Up
								Myl6	myosin, light polypeptide 6, alkali, smooth muscle and non-muscle	0.518165	9.61754	21.5824	3.39696e-06	4.56317e-05	Up	Adgrg1	adhesion G protein-coupled receptor G1	0.6692	8.99885	20.5778	5.737e-06	0.00015181	Up
								Sh3glb1	SH3-domain GRB2-like B1 (endophilin)	0.51611	7.26793	15.8997	6.68731e-05	0.000666077	Up	Eif3f	eukaryotic translation initiation factor 3, subunit F	0.667987	9.17283	20.4251	6.21329e-06	0.000161311	Up
								Stat5a	signal transducer and activator of transcription 5A	0.51571	6.00273	8.80611	0.00300346	0.017882	Up	Ak2	adenylate kinase 2	0.664171	7.89268	12.3061	0.000451832	0.00536628	Up
								Zeb2	zinc finger E-box binding homeobox 2	0.514957	7.75349	19.8823	8.25743e-06	0.000102759	Up	Ybx3	Y box protein 3	0.662129	8.66228	17.3333	3.14094e-05	0.000627667	Up
								Lap3	leucine aminopeptidase 3	0.514338	5.96541	8.10804	0.00440849	0.0245287	Up	Prdx1	peroxiredoxin 1	0.661463	8.62549	17.0768	3.59486e-05	0.000701488	Up
								Srek1ip1	splicing regulatory glutamine/lysine-rich protein 1interacting protein 1	0.513668	5.96735	8.67039	0.0032355	0.0189219	Up	Eif3k	eukaryotic translation initiation factor 3, subunit K	0.660938	8.82319	18.5919	1.62174e-05	0.000364967	Up
								Aup1	ancient ubiquitous protein 1	0.512622	6.29852	10.2025	0.00140325	0.00937967	Up	Lsm4	LSM4 homolog, U6 small nuclear RNA and mRNA degradation associated	0.659004	7.93234	12.87	0.000334174	0.00422465	Up
								Treml2	triggering receptor expressed on myeloid cells-like 2	0.511922	7.28752	16.4081	5.11334e-05	0.000526756	Up	Rpl7	ribosomal protein L7	0.65838	11.5435	20.0795	7.4432e-06	0.00018817	Up
								Snrpg	small nuclear ribonucleoprotein polypeptide G	0.50924	9.63626	21.23	4.08205e-06	5.35672e-05	Up	Diaph1	diaphanous related formin 1	0.654548	7.98291	13.2694	0.00027001	0.00357244	Up
								Rps29	ribosomal protein S29	0.505528	12.4223	11.9647	0.000542562	0.00410905	Up	Cops9	COP9 signalosome subunit 9	0.653577	7.1918	7.21851	0.00721763	0.0451379	Up
								Arf3	ADP-ribosylation factor 3	0.505337	5.99661	8.40206	0.00374937	0.0215477	Up	Rps26	ribosomal protein S26	0.653518	11.7271	18.8519	1.41513e-05	0.000323765	Up
								Vmp1	vacuole membrane protein 1	0.502214	6.23253	9.58831	0.00195914	0.0124393	Up	Emp3	epithelial membrane protein 3	0.652666	8.62128	16.4219	5.07614e-05	0.000944653	Up
								Ate1	arginyltransferase 1	0.501521	5.53422	6.69047	0.00969539	0.0462536	Up	Gng5	G protein subunit gamma 5	0.652237	9.23358	19.1105	1.23582e-05	0.000287522	Up
								Atp5k	ATP synthase membrane subunit e	0.501508	7.8698	19.6108	9.51026e-06	0.00011684	Up	Ptprcap	protein tyrosine phosphatase receptor type C polypeptide-associated protein	0.651675	8.72422	17.6237	2.69608e-05	0.000558077	Up
								Rps8	ribosomal protein S8	0.500755	13.0122	10.1924	0.00141098	0.00941829	Up	Bsg	basigin	0.651453	7.93424	12.0403	0.000521017	0.00601731	Up
								Msn	moesin	-0.500032	7.2589	16.6861	4.41623e-05	0.000465395	Down	Eif5a	eukaryotic translation initiation factor 5A	0.651014	9.97859	20.4828	6.02908e-06	0.000157805	Up
								Napsa	napsin A aspartic peptidase	-0.500836	6.65127	12.9267	0.000324194	0.00264406	Down	Eid1	EP300 interacting inhibitor of differentiation 1	0.649789	7.29294	9.04822	0.00263064	0.0211329	Up
								Ube2a	ubiquitin-conjugating enzyme E2A	-0.501288	6.00102	8.84926	0.00293329	0.0175269	Down	Atp5j	ATP synthase peripheral stalk subunit F6	0.649656	8.74662	17.1156	3.52212e-05	0.000689534	Up
								Strbp	spermatid perinuclear RNA binding protein	-0.502445	6.22419	11.0499	0.000887553	0.00632784	Down	Eif3m	eukaryotic translation initiation factor 3, subunit M	0.646747	7.97716	12.4514	0.000418	0.00505801	Up
								Stk26	serine/threonine kinase 26	-0.50317	6.40031	11.3713	0.000746372	0.0054715	Down	Fxyd5	FXYD domain-containing ion transport regulator 5	0.64665	8.7595	16.4033	5.12637e-05	0.000947739	Up
								H2afv	H2A.Z histone variant 2	-0.503658	8.44967	22.2756	2.36744e-06	3.2576e-05	Down	Lamtor4	late endosomal/lysosomal adaptor, MAPK and MTOR activator 4	0.645542	7.65017	11.4033	0.000733615	0.00799341	Up
								Hes6	hairy and enhancer of split 6	-0.504069	5.65523	7.38944	0.00656273	0.0341503	Down	Rplp0	ribosomal protein lateral stalk subunit P0	0.645476	11.9513	18.5127	1.69052e-05	0.000376924	Up
								Lnpep	leucyl/cystinyl aminopeptidase	-0.504105	6.17365	10.2592	0.00136079	0.00913773	Down	Emg1	EMG1 N1-specific pseudouridine methyltransferase	0.644762	7.43187	9.18827	0.00243679	0.0199896	Up
								Zfp871	zinc finger protein 871	-0.505808	5.6574	8.19696	0.00419757	0.02363	Down	Atp5g1	ATP synthase membrane subunit c locus 1	0.643411	9.07831	18.4278	1.76754e-05	0.00039228	Up
								Msh6	mutS homolog 6	-0.508035	5.63113	7.92401	0.00487997	0.0266613	Down	Rps12	ribosomal protein S12	0.643121	12.9135	15.7084	7.39838e-05	0.0012863	Up
								Rnaseh2b	ribonuclease H2, subunit B	-0.510574	5.68324	7.531	0.00606648	0.0319827	Down	Rpl29	ribosomal protein L29	0.640853	11.3123	19.3055	1.11583e-05	0.000264071	Up
								Gpbp1l1	GC-rich promoter binding protein 1-like 1	-0.512128	5.45314	7.53796	0.00604312	0.031877	Down	Rab38	RAB38, member RAS oncogene family	0.637846	6.98977	7.32445	0.00680427	0.0433171	Up
								Wtap	WT1 associating protein	-0.512445	6.15397	10.7625	0.00103638	0.00720229	Down	B2m	beta-2 microglobulin	0.637478	10.4714	19.8894	8.22085e-06	0.000204608	Up
								Mlec	malectin	-0.513701	7.59598	19.9619	7.91509e-06	9.86263e-05	Down	Rps16	ribosomal protein S16	0.636377	12.5986	16.3099	5.38512e-05	0.00098424	Up
								Ezh2	enhancer of zeste 2 polycomb repressive complex 2 subunit	-0.513783	7.10584	16.8125	4.13163e-05	0.00043828	Down	Rnf187	ring finger protein 187	0.634593	7.20648	8.01241	0.0046474	0.0323671	Up
								H2-DMa	histocompatibility 2, class II, locus DMa	-0.515292	7.18422	17.5808	2.7576e-05	0.000304601	Down	Psmb4	proteasome (prosome, macropain) subunit, beta type 4	0.633857	8.03968	12.348	0.000441805	0.00527974	Up
								Swap70	SWA-70 protein	-0.515452	5.47662	7.43264	0.00640706	0.0334487	Down	Rpl23a	ribosomal protein L23A	0.630981	11.7785	17.8038	2.45264e-05	0.000518066	Up
								Hprt	hypoxanthine phosphoribosyltransferase 1	-0.516276	7.03206	16.3157	5.36857e-05	0.00054874	Down	Gnas	GNAS complex locus	0.630458	9.11421	17.8775	2.35947e-05	0.000500582	Up
								Pcnt	pericentrin (kendrin)	-0.51629	6.07546	10.382	0.0012732	0.00863018	Down	Purb	purine rich element binding protein B	0.627196	7.9673	11.3256	0.000764974	0.00824187	Up
								Rbbp7	retinoblastoma binding protein 7, chromatin remodeling factor	-0.51631	7.54568	20.1218	7.28052e-06	9.09546e-05	Down	Cuedc2	CUE domain containing 2	0.624079	7.16511	7.14387	0.00752418	0.0466069	Up
								Hnrnpa1	heterogeneous nuclear ribonucleoprotein A1	-0.517214	9.35545	23.4815	1.26448e-06	1.83426e-05	Down	Nucb1	nucleobindin 1	0.623976	7.35145	8.15525	0.00429519	0.0307822	Up
								Lpin2	lipin 2	-0.517555	5.86609	9.47699	0.00208163	0.0130535	Down	Dynlrb1	dynein light chain roadblock-type 1	0.622828	7.28276	7.98474	0.00471894	0.0327234	Up
								Sh3kbp1	SH3-domain kinase binding protein 1	-0.517915	5.30293	6.73382	0.00946258	0.0453692	Down	Rpsa	ribosomal protein SA	0.622239	12.564	15.6771	7.52199e-05	0.00130075	Up
								Wsb1	WD repeat and SOCS box-containing 1	-0.519606	6.17384	11.2584	0.000793127	0.00575689	Down	Aldh2	aldehyde dehydrogenase 2, mitochondrial	0.620088	8.3541	13.6308	0.00022271	0.00307327	Up
								Ints7	integrator complex subunit 7	-0.519894	5.35061	7.25271	0.00708145	0.036032	Down	Btg2	BTG anti-proliferation factor 2	0.615445	8.76072	14.4955	0.000142213	0.00216934	Up
								Smc1a	structural maintenance of chromosomes 1A	-0.520781	8.62659	24.0963	9.18878e-07	1.37219e-05	Down	Rps18	ribosomal protein S18	0.615399	12.5223	15.4794	8.35054e-05	0.00142864	Up
								Gsr	glutathione reductase	-0.521429	5.42009	7.31499	0.0068402	0.035143	Down	Rpl17	ribosomal protein L17	0.61335	12.3342	15.851	6.86131e-05	0.00120819	Up
								Slbp	stem-loop binding protein	-0.521499	7.0071	16.6954	4.39458e-05	0.00046413	Down	Fundc2	FUN14 domain containing 2	0.613285	7.24915	7.58975	0.00587196	0.0385015	Up
								Spns3	SPNS lysolipid transporter 3, sphingosine-1-phosphate (putative)	-0.522755	5.20598	6.80609	0.00908707	0.0440859	Down	Marc2	nestin	0.613213	7.09862	7.16705	0.00742756	0.0461563	Up
								Arid4a	AT-rich interaction domain 4A	-0.523592	6.62366	14.3435	0.000152462	0.00137038	Down	Rpl13	ribosomal protein L13	0.611632	13.069	13.8813	0.000194911	0.00280207	Up
								Nasp	nuclear autoantigenic sperm protein (histone-binding)	-0.524635	7.37475	19.5241	9.95196e-06	0.000121185	Down	Polr2j	polymerase (RNA) II (DNA directed) polypeptide J	0.609958	7.40435	8.17209	0.00425551	0.0305433	Up
								Mpc1	mitochondrial pyruvate carrier 1	-0.525019	6.40485	12.5473	0.000397082	0.00314272	Down	Ifitm2	interferon induced transmembrane protein 2	0.609459	9.51282	18.0544	2.15017e-05	0.00046436	Up
								Zmynd8	zinc finger, MYND-type containing 8	-0.526759	6.27274	12.7048	0.000365009	0.00292123	Down	Bcl11a	BCL11 transcription factor A	0.607204	7.73599	8.98065	0.00272969	0.0218194	Up
								Gnptab	N-acetylglucosamine-1-phosphate transferase, alpha and beta subunits	-0.529286	5.43881	7.71814	0.00546863	0.0292633	Down	Trir	telomerase RNA component interacting RNase	0.607074	7.52265	8.46606	0.00361973	0.0272172	Up
								Sptbn1	spectrin beta, non-erythrocytic 1	-0.529592	7.64054	21.4246	3.68809e-06	4.88634e-05	Down	Ppp1ca	protein phosphatase 1 catalytic subunit alpha	0.604116	8.41032	13.4836	0.000240875	0.00325857	Up
								Tnrc18	trinucleotide repeat containing 18	-0.529923	5.41267	8.26715	0.00403836	0.0228809	Down	Treml2	triggering receptor expressed on myeloid cells-like 2	0.603199	7.28752	7.32551	0.00680025	0.0433171	Up
								Tap2	transporter 2, ATP-binding cassette, sub-family B (MDR/TAP)	-0.531913	6.1862	12.2685	0.000461028	0.00356677	Down	Esd	esterase D/formylglutathione hydrolase	0.603123	7.48309	8.86537	0.00290751	0.0227706	Up
								Atrx	ATRX, chromatin remodeler	-0.533014	8.64061	25.0922	5.48141e-07	8.55704e-06	Down	Cox7a2l	cytochrome c oxidase subunit 7A2 like	0.601128	8.7472	15.0881	0.00010272	0.00167694	Up
								Gabpb2	GA repeat binding protein, beta 2	-0.534294	5.70427	9.46788	0.00209198	0.01311	Down	Rpl10	ribosomal protein L10	0.598198	11.4181	16.8552	4.03986e-05	0.000775137	Up
								Jpt1	Jupiter microtubule associated homolog 1	-0.537328	7.13745	19.237	1.15656e-05	0.000138213	Down	Hsd17b10	hydroxysteroid (17-beta) dehydrogenase 10	0.597901	7.37459	8.09214	0.00444732	0.0315671	Up
								Eed	embryonic ectoderm development	-0.54034	5.52894	8.88122	0.0028824	0.017298	Down	Ndufc2	NADH:ubiquinone oxidoreductase subunit C2	0.594967	7.84798	10.0094	0.00155825	0.0143871	Up
								Sephs2	selenophosphate synthetase 2	-0.540611	5.59575	8.97737	0.0027346	0.0165554	Down	Rps5	ribosomal protein S5	0.593035	12.2481	15.0086	0.000107143	0.00172864	Up
								Mbnl1	muscleblind like splicing regulator 1	-0.541151	8.51666	26.0027	3.42019e-07	5.5274e-06	Down	H2-D1	histocompatibility 2, D region locus 1	0.592679	9.68967	17.285	3.22179e-05	0.000638458	Up
								Cirbp	cold inducible RNA binding protein	-0.541549	6.92783	16.189	5.7427e-05	0.000582863	Down	Dbi	diazepam binding inhibitor	0.592174	8.01416	10.4178	0.00124873	0.0121493	Up
								Hnrnph1	heterogeneous nuclear ribonucleoprotein H1	-0.542726	8.09616	24.6718	6.81652e-07	1.05101e-05	Down	Ppig	peptidyl-prolyl isomerase G (cyclophilin G)	0.592132	7.6868	8.89942	0.00285381	0.0224624	Up
								Scd2	stearoyl-Coenzyme A desaturase 2	-0.545267	6.46929	12.9501	0.000320163	0.0026134	Down	Polr2e	polymerase (RNA) II (DNA directed) polypeptide E	0.591227	7.65062	9.12811	0.00251822	0.0204515	Up
								Nme4	NME/NM23 nucleoside diphosphate kinase 4	-0.546718	6.42321	13.8343	0.000199841	0.00174671	Down	Egr1	early growth response 1	0.589524	9.59894	14.9954	0.00010791	0.00173677	Up
								Pola1	polymerase (DNA directed), alpha 1	-0.548732	6.39637	13.6473	0.000220764	0.0018942	Down	Uqcrq	ubiquinol-cytochrome c reductase, complex III subunit VII	0.586144	8.37059	12.1092	0.000502118	0.00584106	Up
								Zfp62	zinc finger protein 62	-0.549498	5.12337	6.87435	0.00874643	0.0428513	Down	Rpl27	ribosomal protein L27	0.585988	10.8483	16.1574	5.83637e-05	0.0010488	Up
								Tes	testin LIM domain protein	-0.549964	6.25532	13.0497	0.00030359	0.0025007	Down	Ppp1r14b	protein phosphatase 1, regulatory inhibitor subunit 14B	0.585039	8.44605	12.8985	0.000329123	0.0041812	Up
								Psap	prosaposin	-0.550193	6.69989	16.4424	5.02167e-05	0.000518978	Down	Ftl1	ferritin light polypeptide 1	0.583	9.79534	16.1966	5.71706e-05	0.00103121	Up
								Atad2b	ATPase family, AAA domain containing 2B	-0.551058	5.91299	11.0822	0.000872151	0.00623187	Down	Rplp2	ribosomal protein lateral stalk subunit P2	0.582473	12.2584	14.2472	0.000160461	0.00239994	Up
								Fnbp1	formin binding protein 1	-0.552394	6.33813	13.5417	0.000233528	0.00198705	Down	Srp14	signal recognition particle 14	0.581881	7.75137	9.0866	0.00257601	0.0208155	Up
								Wee1	WEE 1 homolog 1 (S. pombe)	-0.553155	5.67672	9.5604	0.00198915	0.0125718	Down	Tpt1	tumor protein, translationally-controlled 1	0.579998	12.3636	14.1378	0.000170059	0.00251614	Up
								Nsmce1	NSE1 homolog, SMC5-SMC6 complex component	-0.553161	6.23607	12.8536	0.000337103	0.00272982	Down	Snw1	SNW domain containing 1	0.578413	7.53554	8.22319	0.00413734	0.029963	Up
								Erap1	endoplasmic reticulum aminopeptidase 1	-0.553407	5.6036	8.69418	0.00319355	0.0187136	Down	Ranbp1	RAN binding protein 1	0.57698	9.02902	14.8216	0.000118302	0.00186496	Up
								Haus1	HAUS augmin-like complex, subunit 1	-0.553902	5.3119	7.66909	0.00561926	0.0299362	Down	Atp6v0c	ATPase, H+ transporting, lysosomal V0 subunit C	0.574265	7.67952	8.67335	0.00323026	0.0246974	Up
								Zdhhc20	zinc finger, DHHC domain containing 20	-0.555493	5.31587	8.06974	0.00450263	0.0249536	Down	Rplp1	ribosomal protein lateral stalk subunit P1	0.573904	12.8224	12.6743	0.000371018	0.00459337	Up
								Adnp	activity-dependent neuroprotective protein	-0.558184	6.47224	15.4053	8.6846e-05	0.000833999	Down	Psmd8	proteasome (prosome, macropain) 26S subunit, non-ATPase, 8	0.5736	7.55895	8.18454	0.0042265	0.030403	Up
								Chd2	chromodomain helicase DNA binding protein 2	-0.559581	6.94108	18.9372	1.35325e-05	0.000159541	Down	Atp5d	ATP synthase F1 subunit delta	0.57196	8.71792	13.5183	0.000236463	0.00321697	Up
								Ucp2	uncoupling protein 2 (mitochondrial, proton carrier)	-0.561313	7.3905	23.1676	1.48855e-06	2.12726e-05	Down	Mrpl34	mitochondrial ribosomal protein L34	0.571821	7.63267	8.19331	0.00420603	0.0303237	Up
								Rnf144a	ring finger protein 144A	-0.562307	5.13367	7.12469	0.00760514	0.0380929	Down	Oaz1	ornithine decarboxylase antizyme 1	0.571096	10.0099	15.9294	6.5832e-05	0.00116347	Up
								Cenpc1	centromere protein C1	-0.564918	4.8582	6.86569	0.00878893	0.0429721	Down	Ndufs6	NADH:ubiquinone oxidoreductase core subunit S6	0.571053	7.39544	7.10877	0.00767291	0.0473146	Up
								Psph	phosphoserine phosphatase	-0.567811	5.2409	7.29414	0.00692001	0.0354352	Down	Cfl1	cofilin 1, non-muscle	0.570988	9.63463	15.2758	9.30048e-05	0.00154696	Up
								Smarcc1	SWI/SNF related, matrix associated, actin dependent regulator of chromatin, subfamily c, member 1	-0.568108	7.54051	23.8796	1.02828e-06	1.51675e-05	Down	Tmem176b	transmembrane protein 176B	0.570234	8.38452	11.6646	0.000637443	0.00707029	Up
								Erp29	endoplasmic reticulum protein 29	-0.568884	7.62316	25.1319	5.36976e-07	8.39635e-06	Down	Rps10	ribosomal protein S10	0.569901	12.3034	13.783	0.000205373	0.00291941	Up
								Rangap1	RAN GTPase activating protein 1	-0.569551	6.02923	13.0372	0.000305624	0.00251388	Down	Snrpf	small nuclear ribonucleoprotein polypeptide F	0.569824	8.99147	13.8255	0.000200786	0.00287334	Up
								Spin1	spindlin 1	-0.571121	5.18315	8.32185	0.00391854	0.0223334	Down	Cbfa2t3	CBFA2/RUNX1 translocation partner 3	0.569119	8.0574	10.3846	0.00127139	0.0122952	Up
								Cdk2ap1	cyclin dependent kinase 2 associated protein 1	-0.572015	6.03615	12.2088	0.000476008	0.00366207	Down	Bin2	bridging integrator 2	0.568937	7.82194	9.81823	0.00172877	0.0155476	Up
								Actb	actin, beta	-0.573344	12.1272	15.8633	6.81687e-05	0.000676908	Down	Psmb1	proteasome (prosome, macropain) subunit, beta type 1	0.566877	8.44786	12.0022	0.000531772	0.00611951	Up
								Ssbp1	single-stranded DNA binding protein 1	-0.576884	6.97287	20.2801	6.70238e-06	8.42785e-05	Down	Rps14	ribosomal protein S14	0.562113	12.7383	12.4811	0.000411409	0.00499079	Up
								Lars2	leucyl-tRNA synthetase, mitochondrial	-0.577805	6.7797	18.4079	1.78606e-05	0.000205281	Down	Ndufb5	NADH:ubiquinone oxidoreductase subunit B5	0.560938	7.89822	9.28992	0.00230522	0.0192242	Up
								Elf4	E74 like ETS transcription factor 4	-0.577956	4.97513	6.69858	0.00965138	0.0461025	Down	Ndufb8	NADH:ubiquinone oxidoreductase subunit B8	0.557676	8.09954	10.0063	0.00156089	0.0143871	Up
								Xrcc6	X-ray repair complementing defective repair in Chinese hamster cells 6	-0.578329	5.57645	10.1115	0.00147427	0.00977303	Down	Serf2	small EDRK-rich factor 2	0.555263	9.74379	14.4731	0.00014232	0.00216934	Up
								Apbb1ip	amyloid beta precursor protein binding family B member 1 interacting protein	-0.578394	6.40014	15.7322	7.30575e-05	0.000717319	Down	Pura	purine rich element binding protein A	0.554823	7.46324	7.1169	0.00763819	0.0471609	Up
								Alcam	activated leukocyte cell adhesion molecule	-0.580162	4.8591	6.54479	0.0105217	0.0493162	Down	Tmed9	transmembrane p24 trafficking protein 9	0.554376	8.03751	9.58992	0.00195742	0.0169702	Up
								Gm19590	predicted gene, 19590	-0.581254	5.39579	8.30312	0.00395916	0.0225116	Down	Rpl31	ribosomal protein L31	0.550979	10.9614	14.5889	0.000133839	0.00206262	Up
								Hbp1	high mobility group box transcription factor 1	-0.581714	4.97835	7.11023	0.00766667	0.0383613	Down	Ppib	peptidylprolyl isomerase B	0.550386	8.63922	12.4188	0.000425373	0.00512149	Up
								Epsti1	epithelial stromal interaction 1	-0.58196	5.8431	11.4415	0.000718708	0.0052925	Down	Rpl10a	ribosomal protein L10A	0.550232	11.7966	13.7368	0.000210491	0.00296844	Up
								Dtx3l	deltex 3-like, E3 ubiquitin ligase	-0.582426	5.40799	9.95247	0.00160716	0.0105164	Down	Cox5a	cytochrome c oxidase subunit 5A	0.54975	8.70411	12.7182	0.000362412	0.00449839	Up
								Rassf5	Ras association (RalGDS/AF-6) domain family member 5	-0.582705	5.12073	7.51395	0.00612419	0.0322164	Down	Rac1	Rac family small GTPase 1	0.548831	7.42812	7.06687	0.0078544	0.0480869	Up
								Trim8	tripartite motif-containing 8	-0.582807	5.1277	8.27857	0.00401304	0.022791	Down	Ndufb11	NADH:ubiquinone oxidoreductase subunit B11	0.547479	7.98583	9.12196	0.0025267	0.0204686	Up
								Nin	ninein	-0.583418	5.3922	9.13393	0.00251022	0.0154003	Down	Uba52	ubiquitin A-52 residue ribosomal protein fusion product 1	0.547164	10.385	14.9437	0.000110887	0.00176832	Up
								Glrx	glutaredoxin	-0.583878	5.02423	6.92386	0.00850758	0.0418514	Down	Tomm6	translocase of outer mitochondrial membrane 6	0.543121	8.0103	9.12204	0.00252658	0.0204686	Up
								Amd1	S-adenosylmethionine decarboxylase 1	-0.584605	5.4128	8.71968	0.00314921	0.0185164	Down	H2-K1	histocompatibility 2, K1, K region	0.542819	10.1512	14.7837	0.000120703	0.00189969	Up
								Tmx3	thioredoxin-related transmembrane protein 3	-0.587267	5.42511	8.77955	0.0030475	0.0180637	Down	Mdh2	malate dehydrogenase 2, NAD (mitochondrial)	0.542382	7.81003	8.17623	0.00424581	0.0304963	Up
								Cep350	centrosomal protein 350	-0.587368	6.22559	14.2979	0.000156194	0.0013969	Down	Rpl28	ribosomal protein L28	0.535441	12.4773	11.8278	0.000583935	0.00661701	Up
								Nucks1	nuclear casein kinase and cyclin-dependent kinase substrate 1	-0.587475	8.51801	30.854	2.79404e-08	5.45885e-07	Down	Swi5	SWI5 recombination repair homolog (yeast)	0.535125	8.23141	9.76503	0.0017795	0.0158412	Up
								Ankrd28	ankyrin repeat domain 28	-0.588527	5.43817	9.65981	0.00188434	0.0120278	Down	Rab5if	RAB5 interacting factor	0.534724	8.07321	9.18698	0.00243851	0.0199896	Up
								Impdh1	inosine monophosphate dehydrogenase 1	-0.589064	4.98761	7.35281	0.00669778	0.0346544	Down	Ndufa13	NADH:ubiquinone oxidoreductase subunit A13	0.533189	8.39253	10.2727	0.00135083	0.0128442	Up
								Kat6a	K(lysine) acetyltransferase 6A	-0.589648	6.28103	14.7054	0.000125816	0.00116102	Down	Rpl41	ribosomal protein L41	0.530082	12.1164	12.0601	0.0005155	0.00598228	Up
								Cenpq	centromere protein Q	-0.590945	5.26705	8.75684	0.00308567	0.0182339	Down	Abracl	ABRA C-terminal like	0.528585	7.89203	8.2067	0.00417509	0.0301684	Up
								Tnfaip8	tumor necrosis factor, alpha-induced protein 8	-0.591167	6.84424	20.6025	5.66353e-06	7.22531e-05	Down	Cox6a1	cytochrome c oxidase subunit 6A1	0.526615	8.1241	8.86015	0.00291584	0.0228151	Up
								Pik3cg	phosphatidylinositol-4,5-bisphosphate 3-kinase catalytic subunit gamma	-0.5913	5.40293	9.79661	0.00174921	0.0112849	Down	Rps11	ribosomal protein S11	0.523358	12.2265	11.7588	0.00060598	0.00678698	Up
								Pip4k2a	phosphatidylinositol-5-phosphate 4-kinase, type II, alpha	-0.597857	5.18967	8.20214	0.00418561	0.0235765	Down	Eif3i	eukaryotic translation initiation factor 3, subunit I	0.522929	8.4575	10.7041	0.0010696	0.0106761	Up
								Ppip5k2	diphosphoinositol pentakisphosphate kinase 2	-0.598437	5.30395	8.80027	0.00301309	0.0179149	Down	Brk1	BRICK1, SCAR/WAVE actin-nucleating complex subunit	0.522381	7.67053	7.29124	0.0069312	0.043893	Up
								Chd3	chromodomain helicase DNA binding protein 3	-0.59919	6.25498	16.3841	5.1784e-05	0.000532889	Down	Ier3	immediate early response 3	0.521128	8.17218	8.33835	0.00388313	0.028595	Up
								Med13l	mediator complex subunit 13-like	-0.599408	6.24941	15.7965	7.062e-05	0.00069837	Down	Gm10076	ribosomal protein L41 pseudogene	0.519971	10.4486	13.2783	0.000268732	0.00356042	Up
								Sptan1	spectrin alpha, non-erythrocytic 1	-0.600679	5.87102	13.0356	0.000305883	0.00251388	Down	Zeb2	zinc finger E-box binding homeobox 2	0.519874	7.75349	6.9968	0.00816864	0.049373	Up
								Kdm6b	KDM1 lysine (K)-specific demethylase 6B	-0.601796	6.69934	20.7883	5.14012e-06	6.6426e-05	Down	Tomm20	translocase of outer mitochondrial membrane 20	0.519394	8.31373	9.4507	0.00211167	0.0180316	Up
								Sp100	nuclear antigen Sp100	-0.602989	5.83579	12.3808	0.000434094	0.00338832	Down	Itm2b	integral membrane protein 2B	0.518427	9.37567	12.9215	0.0003251	0.00413654	Up
								Setd2	SET domain containing 2	-0.603296	6.57731	18.2538	1.93651e-05	0.000220218	Down	Gnb2	guanine nucleotide binding protein (G protein), beta 2	0.51842	8.12987	8.8652	0.00290779	0.0227706	Up
								Tnpo1	transportin 1	-0.605008	5.86387	12.8852	0.000331457	0.00269645	Down	Rfc2	replication factor C (activator 1) 2	0.517846	7.75953	7.28043	0.00697303	0.044071	Up
								1700025G04Rik	RIKEN cDNA 1700025G04 gene	-0.605255	5.17412	9.01071	0.00268516	0.0163074	Down	Calm1	calmodulin 1	0.516262	9.12401	12.7859	0.000349534	0.00437804	Up
								Pole	polymerase (DNA directed), epsilon	-0.607368	4.82262	7.35932	0.00667357	0.0345938	Down	Mrfap1	Morf4 family associated protein 1	0.514741	7.68358	6.97762	0.00825577	0.0497291	Up
								Gm26802	predicted gene, 26802	-0.608851	5.4947	13.3229	0.000262417	0.0021922	Down	Rpl19	ribosomal protein L19	0.513972	12.2089	11.3579	0.000751761	0.00811893	Up
								Xpo1	exportin 1	-0.610225	5.9145	13.6692	0.000218198	0.00187651	Down	Ppia	peptidylprolyl isomerase A	0.511966	11.6376	11.9985	0.000532815	0.0061242	Up
								Nudt4	nudix hydrolase 4	-0.610492	4.84624	7.03302	0.0080042	0.0397815	Down	Srsf7	serine and arginine-rich splicing factor 7	0.510621	8.32238	8.65809	0.00325742	0.0248617	Up
								Cux1	cut-like homeobox 1	-0.610571	7.95274	31.0626	2.50954e-08	4.95326e-07	Down	Btf3	basic transcription factor 3	0.509461	9.82557	12.6848	0.000368942	0.00457355	Up
								Lonp1	lon peptidase 1, mitochondrial	-0.610747	5.00372	7.15086	0.00749491	0.0376387	Down	Tsn	translin	0.509388	7.81177	7.32884	0.00678769	0.0432974	Up
								Brd8	bromodomain containing 8	-0.611023	6.47538	18.004	2.2078e-05	0.00024785	Down	Polr1d	polymerase (RNA) I polypeptide D	0.507993	7.97398	7.88236	0.00499359	0.0340375	Up
								Mia3	MIA SH3 domain ER export factor 3	-0.611168	5.39704	9.79401	0.00175168	0.0112933	Down	Uqcrh	ubiquinol-cytochrome c reductase hinge protein	0.505597	9.44642	12.2736	0.00045977	0.00544043	Up
								Fam49b	CYFIP related Rac1 interactor B	-0.611411	6.2382	15.637	7.68308e-05	0.00074751	Down	Sfr1	SWI5 dependent recombination repair 1	0.505442	8.09384	8.08507	0.00446471	0.0316309	Up
								Pim1	proviral integration site 1	-0.613555	8.57353	35.0656	3.21274e-09	7.29837e-08	Down	Krtcap2	keratinocyte associated protein 2	0.502624	8.52362	9.86334	0.00168689	0.0152996	Up
								Zbtb44	zinc finger and BTB domain containing 44	-0.615835	4.87898	7.54572	0.00601715	0.0318044	Down	Nhp2	NHP2 ribonucleoprotein	0.502372	8.09734	8.25545	0.00406446	0.0296358	Up
								Ncapd3	non-SMC condensin II complex, subunit D3	-0.61612	6.03819	15.0372	0.00010553	0.000989743	Down	Sumo2	small ubiquitin-like modifier 2	0.501261	9.15702	11.8428	0.000579254	0.00657946	Up
								Wasf2	WASP family, member 2	-0.616405	7.22439	25.4269	4.60854e-07	7.28891e-06	Down	Khdrbs1	KH domain containing, RNA binding, signal transduction associated 1	-0.506578	7.63382	8.82722	0.00296892	0.0230991	Down
								Gtf3c2	general transcription factor IIIC, polypeptide 2, beta	-0.617443	5.29258	9.57878	0.00196933	0.0124839	Down	Jmjd1c	jumonji domain containing 1C	-0.513364	7.95693	9.41523	0.00215304	0.0183037	Down
								Slc12a6	solute carrier family 12, member 6	-0.618298	5.40086	10.8421	0.000992755	0.00695434	Down	Pycard	PYD and CARD domain containing	-0.515851	7.28693	7.76767	0.00532069	0.0356446	Down
								Crebbp	CREB binding protein	-0.618457	6.30224	17.3905	3.0478e-05	0.000332839	Down	Tm9sf3	transmembrane 9 superfamily member 3	-0.525925	7.61852	9.69378	0.00184983	0.0162125	Down
								Cdkn1b	cyclin dependent kinase inhibitor 1B	-0.618556	6.06483	15.5388	8.09224e-05	0.000781838	Down	Gm47283	None	-0.529203	6.92617	10.2841	0.00134257	0.0127875	Down
								Pmf1	polyamine-modulated factor 1	-0.618952	5.88847	13.2994	0.000265727	0.00221409	Down	Akap9	A kinase anchor protein 9	-0.540464	7.44184	9.36928	0.00220754	0.0186354	Down
								Hist1h2ae	H2A clustered histone 8	-0.620174	9.42006	33.2761	8.03653e-09	1.70973e-07	Down	Hnrnpa2b1	heterogeneous nuclear ribonucleoprotein A2/B1	-0.551764	9.89034	17.2457	3.28917e-05	0.000647878	Down
								Nt5c2	5'-nucleotidase, cytosolic II	-0.621317	5.54824	10.7629	0.00103615	0.00720229	Down	Myb	myeloblastosis oncogene	-0.556687	8.27284	13.7722	0.000206568	0.0029293	Down
								Lsm3	LSM3 homolog, U6 small nuclear RNA and mRNA degradation associated	-0.623406	7.25752	26.399	2.78584e-07	4.61052e-06	Down	Tardbp	TAR DNA binding protein	-0.556977	7.12903	8.00242	0.00467309	0.0324991	Down
								Baz2b	bromodomain adjacent to zinc finger domain, 2B	-0.623594	6.65785	19.6142	9.49344e-06	0.000116783	Down	Cks2	CDC28 protein kinase regulatory subunit 2	-0.561438	7.40008	9.1993	0.00242215	0.0198893	Down
								Zc3hc1	zinc finger, C3HC type 1	-0.62549	4.65978	6.58315	0.0102973	0.0485021	Down	Rbbp7	retinoblastoma binding protein 7, chromatin remodeling factor	-0.566365	7.54568	10.3016	0.00132989	0.0127191	Down
								Gm42418	18s RNA, related sequence 5	-0.625959	12.6846	16.3205	5.35901e-05	0.000548544	Down	Eif4g2	eukaryotic translation initiation factor 4, gamma 2	-0.577422	8.45653	16.2391	5.59015e-05	0.00101214	Down
								Nmral1	NmrA-like family domain containing 1	-0.627081	5.22834	9.46052	0.0021004	0.0131371	Down	Wapl	WAPL cohesin release factor	-0.578766	6.96261	8.04948	0.00455325	0.0319656	Down
								Git2	GIT ArfGAP 2	-0.629025	7.20683	27.4673	1.60336e-07	2.73176e-06	Down	Ddx17	DEAD box helicase 17	-0.585159	7.31403	9.87207	0.00167891	0.0152416	Down
								Ctdspl2	CTD small phosphatase like 2	-0.630333	5.8597	13.7496	0.00020906	0.00181248	Down	Tpr	translocated promoter region, nuclear basket protein	-0.585516	8.48309	17.0056	3.73221e-05	0.000724771	Down
								Dusp6	dual specificity phosphatase 6	-0.630341	5.72053	13.6171	0.000224341	0.00192076	Down	Ccar1	cell division cycle and apoptosis regulator 1	-0.586115	6.82883	7.2756	0.00699176	0.0441604	Down
								Rbl1	RB transcriptional corepressor like 1	-0.631929	5.1305	8.94515	0.00278324	0.0168182	Down	Hnrnpul2	heterogeneous nuclear ribonucleoprotein U-like 2	-0.588203	7.07951	8.96717	0.0027499	0.0219318	Down
								Ncf2	neutrophil cytosolic factor 2	-0.632356	5.70161	13.4266	0.000248309	0.00209432	Down	Dhx9	DExH-box helicase 9	-0.59336	7.52014	12.2887	0.00045606	0.00540982	Down
								Eif4a1	eukaryotic translation initiation factor 4A1	-0.633384	9.16742	35.8813	2.10944e-09	4.95565e-08	Down	Hp1bp3	heterochromatin protein 1, binding protein 3	-0.598654	8.02667	15.4684	8.39938e-05	0.00143445	Down
								Actr2	actin related protein 2	-0.636181	6.91579	23.8854	1.02518e-06	1.51675e-05	Down	Huwe1	HECT, UBA and WWE domain containing 1	-0.602256	7.31407	10.8003	0.00101542	0.0102521	Down
								Prkaca	protein kinase, cAMP dependent, catalytic, alpha	-0.636466	5.00391	8.85663	0.00292146	0.017478	Down	Mbnl1	muscleblind like splicing regulator 1	-0.602943	8.51666	17.621	2.7e-05	0.000558077	Down
								Hist1h1e	H1.4 linker histone, cluster member	-0.640277	7.95752	34.5193	4.24341e-09	9.46122e-08	Down	Ash1l	ASH1 like histone lysine methyltransferase	-0.614589	7.27601	10.7384	0.00104997	0.0105018	Down
								Pcgf5	polycomb group ring finger 5	-0.640298	6.76951	22.4946	2.11239e-06	2.92335e-05	Down	Topbp1	topoisomerase (DNA) II binding protein 1	-0.618195	6.94664	9.73995	0.00180395	0.0159849	Down
								Stk17b	serine/threonine kinase 17b (apoptosis-inducing)	-0.640909	5.98544	16.1826	5.75923e-05	0.000583925	Down	Cux1	cut-like homeobox 1	-0.620349	7.95274	14.4348	0.000145242	0.00220066	Down
								Topbp1	topoisomerase (DNA) II binding protein 1	-0.641936	6.94664	23.2014	1.46261e-06	2.09641e-05	Down	Numa1	nuclear mitotic apparatus protein 1	-0.640873	7.06283	10.5419	0.00116767	0.0114766	Down
								Echs1	enoyl Coenzyme A hydratase, short chain, 1, mitochondrial	-0.642793	5.98733	15.2228	9.56533e-05	0.000910408	Down	Fchsd2	FCH and double SH3 domains 2	-0.645774	6.63103	7.79629	0.00523709	0.0353742	Down
								Nsd2	nuclear receptor binding SET domain protein 2	-0.6435	6.63093	21.8293	2.9868e-06	4.06339e-05	Down	Casp8ap2	caspase 8 associated protein 2	-0.648753	6.43449	7.8901	0.0049724	0.0339434	Down
								Tyms	thymidylate synthase	-0.643788	6.38054	19.1804	1.19135e-05	0.000142194	Down	Ptpre	protein tyrosine phosphatase receptor type E	-0.652213	7.66501	14.841	0.000117092	0.00184891	Down
								Lockd	lncRNA downstream of Cdkn1b	-0.64416	5.48927	13.4852	0.000240671	0.00204062	Down	Txnrd1	thioredoxin reductase 1	-0.653824	7.01845	11.7322	0.000614711	0.00685624	Down
								Pdcl	phosducin-like	-0.644224	4.57979	6.7734	0.009255	0.0446838	Down	Hnrnph1	heterogeneous nuclear ribonucleoprotein H1	-0.661661	8.09616	17.8677	2.37165e-05	0.00050206	Down
								Gng12	guanine nucleotide binding protein (G protein), gamma 12	-0.647464	5.97938	14.645	0.000129912	0.00119286	Down	Crlf3	cytokine receptor-like factor 3	-0.66563	6.65012	8.7616	0.00307764	0.0237721	Down
								Tubb4b	tubulin, beta 4B class IVB	-0.647542	7.90979	34.6477	3.97287e-09	8.91998e-08	Down	Prpf38b	PRP38 pre-mRNA processing factor 38 (yeast) domain containing B	-0.672212	7.68422	15.3775	8.81333e-05	0.00149192	Down
								Oga	O-GlcNAcase	-0.651278	6.14156	17.0055	3.73247e-05	0.000401689	Down	Ezh2	enhancer of zeste 2 polycomb repressive complex 2 subunit	-0.677548	7.10584	11.9503	0.000546781	0.0062623	Down
								Morc3	microrchidia 3	-0.652247	5.82383	14.6129	0.000132145	0.00120938	Down	Vps4b	vacuolar protein sorting 4B	-0.679908	6.53344	8.86979	0.00290049	0.0227504	Down
								Pde7a	phosphodiesterase 7A	-0.654843	4.55194	6.73706	0.00944542	0.0453531	Down	Stag1	STAG1 cohesin complex component	-0.681043	6.71515	9.13091	0.00251437	0.0204375	Down
								Xiap	X-linked inhibitor of apoptosis	-0.654858	5.54001	12.1513	0.000490909	0.00375869	Down	Baz1b	bromodomain adjacent to zinc finger domain, 1B	-0.68147	7.57607	15.9312	6.57665e-05	0.00116347	Down
								Phgdh	3-phosphoglycerate dehydrogenase	-0.656244	7.61186	33.1733	8.47247e-09	1.78962e-07	Down	Nars	asparaginyl-tRNA synthetase 1	-0.683092	6.83465	10.6083	0.00112644	0.0111624	Down
								Nit1	nitrilase 1	-0.656272	4.52645	6.7613	0.00931794	0.0448752	Down	Igfbp4	insulin-like growth factor binding protein 4	-0.704381	6.91701	11.5133	0.000691464	0.00760294	Down
								Arhgap32	Rho GTPase activating protein 32	-0.656466	5.23149	11.1635	0.000834747	0.00600469	Down	Fnbp1	formin binding protein 1	-0.712882	6.33813	8.6657	0.00324385	0.0247778	Down
								Dbf4	DBF4 zinc finger	-0.656535	5.16806	10.4437	0.00123136	0.00839974	Down	Hlf	hepatic leukemia factor	-0.714444	7.27562	13.0633	0.000301386	0.00389136	Down
								Taf15	TATA-box binding protein associated factor 15	-0.656645	6.65198	22.9277	1.68625e-06	2.36763e-05	Down	Usp9x	ubiquitin specific peptidase 9, X chromosome	-0.716471	6.34251	9.35064	0.0022301	0.0187798	Down
								Cmc2	C-X9-C motif containing 2	-0.656813	5.4003	11.8813	0.000567418	0.00426982	Down	Rrm1	ribonucleotide reductase M1	-0.716655	6.74938	10.7607	0.00103738	0.0104084	Down
								Agps	alkylglycerone phosphate synthase	-0.656854	4.61785	6.70932	0.00959343	0.0459066	Down	Api5	apoptosis inhibitor 5	-0.716677	6.75374	11.1905	0.00082271	0.00872725	Down
								Arhgef18	Rho/Rac guanine nucleotide exchange factor 18	-0.659084	5.32376	11.3035	0.000774117	0.00564871	Down	Selenoh	selenoprotein H	-0.719272	7.24663	13.77	0.000206803	0.0029293	Down
								Tuba1c	tubulin, alpha 1C	-0.6632	4.67487	7.97998	0.00473135	0.0260116	Down	Elmo1	engulfment and cell motility 1	-0.721667	6.84303	11.3272	0.000764308	0.00824187	Down
								Azin1	antizyme inhibitor 1	-0.66387	5.56214	12.9715	0.000316526	0.0025925	Down	Rad21	RAD21 cohesin complex component	-0.722692	6.24222	7.78317	0.00527524	0.0355364	Down
								Map3k7	mitogen-activated protein kinase kinase kinase 7	-0.668227	4.72843	7.16597	0.00743205	0.0374597	Down	Cnot1	CCR4-NOT transcription complex, subunit 1	-0.724614	6.58295	10.8742	0.000975723	0.0099659	Down
								Snx4	sorting nexin 4	-0.670269	5.14369	10.2584	0.00136136	0.00913773	Down	Birc6	baculoviral IAP repeat-containing 6	-0.726143	7.08513	14.6962	0.000126433	0.00196419	Down
								E2f3	E2F transcription factor 3	-0.670339	5.13704	10.7842	0.0010243	0.00713383	Down	Golga4	golgin A4	-0.72705	6.51447	10.3556	0.00129154	0.0124526	Down
								Zfp422	zinc finger protein 422	-0.6725	6.66954	23.7265	1.11339e-06	1.62734e-05	Down	Syk	spleen tyrosine kinase	-0.731033	6.37215	9.39568	0.00217597	0.0184012	Down
								Msi2	musashi RNA-binding protein 2	-0.672701	8.00216	37.1121	1.12232e-09	2.70932e-08	Down	Qk	quaking, KH domain containing RNA binding	-0.736742	6.71383	11.7882	0.000596498	0.006712	Down
								Fbxo11	F-box protein 11	-0.674189	4.67977	7.29027	0.00693494	0.0354927	Down	Pgam1	phosphoglycerate mutase 1	-0.740635	7.04126	13.0937	0.000296536	0.00383903	Down
								Atad5	ATPase family, AAA domain containing 5	-0.6764	5.59283	13.5248	0.000235642	0.00200327	Down	Irf2bp2	interferon regulatory factor 2 binding protein 2	-0.748668	6.64744	11.2249	0.00080757	0.00859504	Down
								Rhobtb3	Rho-related BTB domain containing 3	-0.676948	5.01755	9.66407	0.00187998	0.0120079	Down	Smarcc2	SWI/SNF related, matrix associated, actin dependent regulator of chromatin, subfamily c, member 2	-0.749026	6.04022	7.93338	0.00485474	0.0332581	Down
								Cd93	CD93 antigen	-0.678495	6.7393	24.8834	6.10805e-07	9.48915e-06	Down	Ppp2r5a	protein phosphatase 2, regulatory subunit B', alpha	-0.749578	6.32526	9.83921	0.00170916	0.0154408	Down
								Mfap1b	microfibrillar-associated protein 1B	-0.679104	4.348	6.54171	0.0105399	0.0493777	Down	Ptpra	protein tyrosine phosphatase receptor type A	-0.751026	6.27922	9.70611	0.00183746	0.0161759	Down
								Irf9	interferon regulatory factor 9	-0.681544	5.11963	10.0361	0.00153585	0.0101186	Down	Caprin1	cell cycle associated protein 1	-0.75218	7.79748	22.3604	2.26517e-06	6.90446e-05	Down
								Cd24a	CD24a antigen	-0.68334	7.08267	30.0524	4.22286e-08	7.99107e-07	Down	1810026B05Rik	CHD2 adjacent suppressive regulatory RNA	-0.759421	6.4148	10.4149	0.00125076	0.0121567	Down
								Tet2	tet methylcytosine dioxygenase 2	-0.683869	4.97723	9.98163	0.00158196	0.0103868	Down	Brd8	bromodomain containing 8	-0.760777	6.47538	10.6058	0.00112799	0.0111663	Down
								Washc4	WASH complex subunit 4	-0.68694	4.55901	7.4359	0.00639547	0.0334063	Down	Snrnp200	small nuclear ribonucleoprotein 200 (U5)	-0.762255	6.28347	10.3194	0.00131709	0.0126231	Down
								Mtmr2	myotubularin related protein 2	-0.687626	4.37278	6.7092	0.00959406	0.0459066	Down	Mprip	myosin phosphatase Rho interacting protein	-0.765066	6.86034	14.205	0.000164094	0.0024429	Down
								Peak1	pseudopodium-enriched atypical kinase 1	-0.687877	5.06249	10.4392	0.00123435	0.00841006	Down	Nfx1	nuclear transcription factor, X-box binding 1	-0.766404	6.06463	8.81379	0.00299085	0.0232134	Down
								Rasa3	RAS p21 protein activator 3	-0.687979	5.73787	15.6382	7.67792e-05	0.00074751	Down	Cbx3	chromobox 3	-0.766595	8.2141	25.4188	4.628e-07	1.73451e-05	Down
								Elovl6	ELOVL fatty acid elongase 6	-0.691683	5.04983	10.676	0.00108599	0.00751454	Down	Aff3	AF4/FMR2 family, member 3	-0.768634	6.33951	9.95705	0.00160325	0.0146792	Down
								Mex3a	mex3 RNA binding family member A	-0.694259	4.88085	10.0979	0.00148517	0.00983847	Down	Smarcc1	SWI/SNF related, matrix associated, actin dependent regulator of chromatin, subfamily c, member 1	-0.768857	7.54051	20.8515	4.97326e-06	0.00013418	Down
								B3gnt5	UDP-GlcNAc:betaGal beta-1,3-N-acetylglucosaminyltransferase 5	-0.698472	4.22262	6.66037	0.00986049	0.0469018	Down	Ipo7	importin 7	-0.769339	6.36895	10.5005	0.00119407	0.0116907	Down
								Usp11	ubiquitin specific peptidase 11	-0.700388	4.43967	7.87357	0.00501792	0.0272911	Down	Pola1	polymerase (DNA directed), alpha 1	-0.770757	6.39637	10.8753	0.000975127	0.0099659	Down
								Psmc3ip	proteasome (prosome, macropain) 26S subunit, ATPase 3, interacting protein	-0.703141	4.9044	8.62796	0.00331172	0.0193207	Down	Hspa4	heat shock protein 4	-0.771517	7.56418	22.0287	2.6922e-06	7.90588e-05	Down
								Ap4m1	adaptor-related protein complex AP-4, mu 1	-0.703614	4.84743	9.65138	0.00189301	0.0120751	Down	Map4k4	mitogen-activated protein kinase kinase kinase kinase 4	-0.772667	6.44858	9.69888	0.00184471	0.0161887	Down
								Panx1	pannexin 1	-0.704271	4.36045	6.60943	0.0101465	0.0480015	Down	Cyfip2	cytoplasmic FMR1 interacting protein 2	-0.776152	6.28356	9.60494	0.00194148	0.0168776	Down
								Snrnp25	small nuclear ribonucleoprotein 25 (U11/U12)	-0.707352	5.56557	14.4145	0.000146821	0.00132548	Down	mt-Atp8	ATP synthase F0 subunit 8	-0.778392	6.25513	9.47361	0.00208547	0.0178712	Down
								Dhfr	dihydrofolate reductase	-0.708805	5.70871	14.5142	0.000139252	0.00126587	Down	Tnks2	tankyrase, TRF1-interacting ankyrin-related ADP-ribose polymerase 2	-0.779303	5.66443	7.01366	0.0080912	0.04917	Down
								Atp1b3	ATPase, Na+/K+ transporting, beta 3 polypeptide	-0.709187	6.2903	21.8907	2.89286e-06	3.94116e-05	Down	Lmnb1	lamin B1	-0.780333	7.4713	18.2887	1.90135e-05	0.000420042	Down
								Parp14	poly (ADP-ribose) polymerase family, member 14	-0.709503	4.52428	7.31476	0.00684106	0.035143	Down	Cd93	CD93 antigen	-0.783752	6.7393	13.2207	0.000277113	0.00364638	Down
								Dock11	dedicator of cytokinesis 11	-0.709527	5.58306	14.4989	0.000140386	0.00127087	Down	Exosc3	exosome component 3	-0.785753	5.83035	7.68768	0.00556167	0.036894	Down
								Fes	feline sarcoma oncogene	-0.709717	4.55037	8.28243	0.00400452	0.0227561	Down	Tap2	transporter 2, ATP-binding cassette, sub-family B (MDR/TAP)	-0.786446	6.1862	8.90324	0.00284783	0.0224471	Down
								Myo1g	myosin IG	-0.710685	4.39755	7.0132	0.00809329	0.0401414	Down	Fcho2	FCH domain only 2	-0.786895	5.91777	7.71986	0.00546342	0.0364178	Down
								Atp11c	ATPase, class VI, type 11C	-0.714659	4.33603	7.26427	0.00703603	0.0358388	Down	Tet3	tet methylcytosine dioxygenase 3	-0.78784	6.07453	9.64611	0.00189845	0.0165783	Down
								Slc39a6	solute carrier family 39 (metal ion transporter), member 6	-0.714811	4.68747	7.7251	0.0054476	0.0291994	Down	Rangap1	RAN GTPase activating protein 1	-0.791739	6.02923	8.02406	0.0046176	0.0322295	Down
								Cd72	CD72 antigen	-0.715913	4.53086	8.39181	0.00377057	0.0216051	Down	Spi1	Spi-1 proto-oncogene	-0.792083	6.33843	9.41209	0.00215659	0.0183177	Down
								Pecam1	platelet/endothelial cell adhesion molecule 1	-0.715958	5.30892	13.7355	0.000210633	0.00182284	Down	Rfc4	replication factor C (activator 1) 4	-0.793821	6.08644	9.7861	0.00175923	0.0157189	Down
								Ppp1cb	protein phosphatase 1 catalytic subunit beta	-0.718019	6.8626	30.2586	3.79705e-08	7.27102e-07	Down	Dock2	dedicator of cyto-kinesis 2	-0.795683	6.74313	13.7635	0.000207525	0.00293521	Down
								Snd1	staphylococcal nuclease and tudor domain containing 1	-0.719694	6.13596	21.5146	3.5192e-06	4.70137e-05	Down	Eef2k	eukaryotic elongation factor-2 kinase	-0.799511	6.13999	10.1212	0.00146651	0.0137077	Down
								Zfp280c	zinc finger protein 280C	-0.720195	4.29086	7.55274	0.00599376	0.0317034	Down	Chd1	chromodomain helicase DNA binding protein 1	-0.802268	6.66834	13.8229	0.000201062	0.00287334	Down
								Kansl1l	KAT8 regulatory NSL complex subunit 1-like	-0.722476	5.08476	12.2744	0.00045957	0.00356021	Down	Il17ra	interleukin 17 receptor A	-0.80589	5.97442	8.07862	0.00448061	0.0316811	Down
								Rfc4	replication factor C (activator 1) 4	-0.722979	6.08644	19.8571	8.36081e-06	0.000103911	Down	Btk	Bruton agammaglobulinemia tyrosine kinase	-0.806303	6.09774	9.68668	0.00185699	0.0162604	Down
								Cep85	centrosomal protein 85	-0.723431	4.38671	7.32643	0.00679679	0.0350089	Down	Phf14	PHD finger protein 14	-0.80947	7.14547	17.3265	3.15233e-05	0.000628639	Down
								Cbx3	chromobox 3	-0.725028	8.2141	45.3589	1.65571e-11	5.03086e-10	Down	Ifnar2	interferon (alpha and beta) receptor 2	-0.81081	6.17981	10.1999	0.00140526	0.0132996	Down
								Zmiz1	zinc finger, MIZ-type containing 1	-0.726306	6.56893	27.2545	1.78976e-07	3.02437e-06	Down	Chd3	chromodomain helicase DNA binding protein 3	-0.814796	6.25498	9.9091	0.00164547	0.0150087	Down
								Tcf4	transcription factor 4	-0.726317	7.09078	35.1129	3.12895e-09	7.12483e-08	Down	Kpna3	karyopherin subunit alpha 3	-0.816025	5.53041	7.23519	0.00715089	0.0448128	Down
								Lin9	lin-9 DREAM MuvB core complex component	-0.728613	4.34306	7.00135	0.00814703	0.0403249	Down	Wsb1	WD repeat and SOCS box-containing 1	-0.816051	6.17384	10.1231	0.001465	0.0137077	Down
								Lmo4	LIM domain only 4	-0.731042	5.54654	16.5228	4.81309e-05	0.000501101	Down	Tubb5	tubulin, beta 5 class I	-0.81609	9.1075	32.683	1.09014e-08	5.80124e-07	Down
								Hist1h4h	H4 clustered histone 8	-0.73114	5.63996	18.2922	1.89787e-05	0.000216334	Down	Dido1	death inducer-obliterator 1	-0.818025	6.21916	10.7672	0.00103374	0.0103827	Down
								Vav3	vav 3 oncogene	-0.732117	5.31382	13.9428	0.000188637	0.00166083	Down	Lbr	lamin B receptor	-0.818379	6.47681	11.5568	0.000675474	0.0074612	Down
								Macf1	microtubule-actin crosslinking factor 1	-0.732875	7.50433	39.314	3.63396e-10	9.25986e-09	Down	Aqr	aquarius	-0.819887	6.0024	9.75928	0.00178508	0.0158615	Down
								Arhgap9	Rho GTPase activating protein 9	-0.735722	4.89415	10.7263	0.00105687	0.00732887	Down	Cnpy3	canopy FGF signaling regulator 3	-0.821859	5.72023	8.14221	0.0043262	0.0308734	Down
								Fignl1	fidgetin-like 1	-0.73838	4.50554	7.94552	0.00482229	0.0263911	Down	Tmsb10	thymosin beta 10	-0.824543	8.99873	37.9652	7.24902e-10	4.81535e-08	Down
								Twsg1	twisted gastrulation BMP signaling modulator 1	-0.738764	4.26133	6.98006	0.0082445	0.0407445	Down	Eml4	echinoderm microtubule associated protein like 4	-0.827214	6.81582	16.239	5.59029e-05	0.00101214	Down
								L3mbtl3	L3MBTL3 histone methyl-lysine binding protein	-0.738986	4.77866	10.0132	0.00155505	0.010231	Down	Asxl1	ASXL transcriptional regulator 1	-0.827341	5.6342	8.03842	0.00458112	0.0320906	Down
								Ccdc34	coiled-coil domain containing 34	-0.740128	6.15203	22.6157	1.98333e-06	2.75663e-05	Down	Mia2	MIA SH3 domain ER export factor 2	-0.828163	6.06871	10.164	0.00143288	0.0134575	Down
								Kif18a	kinesin family member 18A	-0.740189	4.21986	8.02202	0.00462279	0.0255021	Down	Sin3a	transcriptional regulator, SIN3A (yeast)	-0.828835	5.42419	7.24748	0.0071021	0.0445941	Down
								Ccdc88c	coiled-coil domain containing 88C	-0.740227	5.15301	12.3916	0.000431596	0.00337156	Down	Top2b	topoisomerase (DNA) II beta	-0.829666	7.46354	24.5381	7.30619e-07	2.51899e-05	Down
								Rnpep	arginyl aminopeptidase (aminopeptidase B)	-0.745667	5.05804	12.2667	0.000461454	0.0035672	Down	Serpinb1a	serine (or cysteine) peptidase inhibitor, clade B, member 1a	-0.8308	7.23242	19.581	9.6598e-06	0.000234648	Down
								Ptpre	protein tyrosine phosphatase receptor type E	-0.748396	7.66501	43.2198	4.93381e-11	1.40599e-09	Down	Cop1	COP1, E3 ubiquitin ligase	-0.831381	5.83505	8.94418	0.00278472	0.0220942	Down
								Scmh1	sex comb on midleg homolog 1	-0.752058	4.56829	8.55641	0.00344442	0.0199859	Down	Actr2	actin related protein 2	-0.832705	6.91579	16.6277	4.55432e-05	0.000860142	Down
								Epb41l2	erythrocyte membrane protein band 4.1 like 2	-0.752646	4.6267	9.44488	0.00211837	0.0132237	Down	Ncf2	neutrophil cytosolic factor 2	-0.836926	5.70161	7.34201	0.00673812	0.0430953	Down
								Wbp1	WW domain binding protein 1	-0.754959	5.23743	13.4928	0.000239691	0.0020341	Down	Usp10	ubiquitin specific peptidase 10	-0.841326	6.03949	10.87	0.000977954	0.00996789	Down
								Nrm	nurim (nuclear envelope membrane protein)	-0.757465	5.78895	20.6588	5.49964e-06	7.0536e-05	Down	Bdp1	B double prime 1, subunit of RNA polymerase III transcription initiation factor IIIB	-0.84143	6.13679	11.735	0.000613782	0.00685624	Down
								Cmtm6	CKLF-like MARVEL transmembrane domain containing 6	-0.757466	4.3181	7.726	0.00544489	0.0291994	Down	Syncrip	synaptotagmin binding, cytoplasmic RNA interacting protein	-0.842825	7.80584	29.6442	5.21187e-08	2.44695e-06	Down
								Dck	deoxycytidine kinase	-0.759449	4.20207	6.8621	0.00880661	0.0430367	Down	Zfp24	zinc finger protein 24	-0.848653	5.73856	8.62991	0.00330819	0.0251694	Down
								Wdfy4	WD repeat and FYVE domain containing 4	-0.759776	5.25804	14.1859	0.000165768	0.00147567	Down	Mga	MAX gene associated	-0.85258	6.64782	15.2728	9.31519e-05	0.00154696	Down
								Gatm	glycine amidinotransferase (L-arginine:glycine amidinotransferase)	-0.761048	4.7806	11.0987	0.000864423	0.00618123	Down	Aggf1	angiogenic factor with G patch and FHA domains 1	-0.854118	5.9407	10.5002	0.00119431	0.0116907	Down
								Zc3hav1	zinc finger CCCH type, antiviral 1	-0.761301	5.27536	15.2151	9.60437e-05	0.000913221	Down	Rilpl2	Rab interacting lysosomal protein-like 2	-0.854277	5.66622	8.29682	0.00397291	0.0291005	Down
								Dyrk1a	dual-specificity tyrosine phosphorylation regulated kinase 1a	-0.764678	5.23315	14.6119	0.000132213	0.00120938	Down	Stag2	STAG2 cohesin complex component	-0.855709	6.64092	14.973	0.00010918	0.00174978	Down
								Rilpl2	Rab interacting lysosomal protein-like 2	-0.766204	5.66622	18.4005	1.79299e-05	0.000205597	Down	Picalm	phosphatidylinositol binding clathrin assembly protein	-0.856442	5.78991	8.9967	0.00270583	0.0216646	Down
								Sephs1	selenophosphate synthetase 1	-0.766297	4.65701	8.64281	0.00328485	0.0191755	Down	Arl6ip1	ADP-ribosylation factor-like 6 interacting protein 1	-0.858212	8.04384	29.6362	5.2333e-08	2.44695e-06	Down
								Sept6	septin 6	-0.767995	6.50915	29.1741	6.64192e-08	1.21395e-06	Down	Smg7	SMG7 nonsense mediated mRNA decay factor	-0.863976	5.43423	7.11928	0.00762806	0.0471286	Down
								Gmnn	geminin	-0.768429	6.49815	28.5643	9.09783e-08	1.62882e-06	Down	Sptbn1	spectrin beta, non-erythrocytic 1	-0.86692	7.64054	27.8504	1.31541e-07	5.63112e-06	Down
								Nup37	nucleoporin 37	-0.768633	4.94801	11.3712	0.000746424	0.0054715	Down	Rbm33	RNA binding motif protein 33	-0.870305	5.67835	8.58061	0.00339894	0.0257784	Down
								Rere	arginine glutamic acid dipeptide (RE) repeats	-0.770727	5.45168	17.0338	3.67712e-05	0.000396174	Down	Sox4	SRY (sex determining region Y)-box 4	-0.870397	8.03036	30.0241	4.28481e-08	2.0533e-06	Down
								Arid5b	AT-rich interaction domain 5B	-0.77146	4.20861	8.20336	0.0041828	0.0235744	Down	Tbc1d15	TBC1 domain family, member 15	-0.871908	6.03462	11.8235	0.000585292	0.006621	Down
								Fen1	flap structure specific endonuclease 1	-0.773122	5.28698	15.1277	0.000100591	0.0009527	Down	Phip	pleckstrin homology domain interacting protein	-0.87269	7.0989	21.0633	4.4528e-06	0.0001215	Down
								Rab31	RAB31, member RAS oncogene family	-0.774567	4.68294	9.47713	0.00208146	0.0130535	Down	Sinhcaf	SIN3-HDAC complex associated factor	-0.878006	6.43792	15.3343	9.01685e-05	0.00151044	Down
								Arhgap18	Rho GTPase activating protein 18	-0.778191	5.81375	20.5415	5.84685e-06	7.43948e-05	Down	Dusp2	dual specificity phosphatase 2	-0.878105	7.49142	25.1535	5.30994e-07	1.94469e-05	Down
								Tns3	tensin 3	-0.781892	4.18696	7.45314	0.00633449	0.0331417	Down	Clip1	CAP-GLY domain containing linker protein 1	-0.878511	5.43992	7.57677	0.00591436	0.0386218	Down
								Fuca2	fucosidase, alpha-L- 2, plasma	-0.782808	4.49527	9.8168	0.00173011	0.0111917	Down	Ctr9	CTR9 homolog, Paf1/RNA polymerase II complex component	-0.88529	6.13727	12.1965	0.000479144	0.00561903	Down
								Spi1	Spi-1 proto-oncogene	-0.783478	6.33843	29.6509	5.19391e-08	9.71413e-07	Down	Mtrex	Mtr4 exosome RNA helicase	-0.886975	5.73091	10.0598	0.00151618	0.0140692	Down
								Serpinb1a	serine (or cysteine) peptidase inhibitor, clade B, member 1a	-0.785249	7.23242	41.7745	1.03243e-10	2.83316e-09	Down	Baz2b	bromodomain adjacent to zinc finger domain, 2B	-0.889586	6.65785	17.9919	2.22187e-05	0.000475579	Down
								Gabpb1	GA repeat binding protein, beta 1	-0.78588	5.11425	14.386	0.000149054	0.00134188	Down	Swap70	SWA-70 protein	-0.894352	5.47662	8.06709	0.00450923	0.0317957	Down
								Cd2ap	CD2-associated protein	-0.787662	4.85138	12.3305	0.000445955	0.00346406	Down	Parvg	parvin, gamma	-0.894503	5.59899	7.55629	0.00598194	0.0389575	Down
								Rtp4	receptor transporter protein 4	-0.788855	4.20335	7.0855	0.00777315	0.0387932	Down	Kdm3b	KDM3B lysine (K)-specific demethylase 3B	-0.897434	5.49136	7.61574	0.00578791	0.0380021	Down
								Klf3	Kruppel-like transcription factor 3 (basic)	-0.789148	4.37425	9.05823	0.00261628	0.0159696	Down	Atm	ataxia telangiectasia mutated	-0.897795	5.44501	7.87945	0.00500165	0.0340375	Down
								Atp10a	ATPase, class V, type 10A	-0.789974	3.93047	7.02821	0.00802572	0.0398678	Down	Fam76b	family with sequence similarity 76, member B	-0.898506	5.74703	9.81514	0.00173168	0.0155593	Down
								Ptprc	protein tyrosine phosphatase receptor type C	-0.790586	7.03182	40.8418	1.66321e-10	4.4874e-09	Down	Atrx	ATRX, chromatin remodeler	-0.898699	8.64061	44.6246	2.40825e-11	1.96579e-09	Down
								Iqgap1	IQ motif containing GTPase activating protein 1	-0.792604	7.229	42.8596	5.93037e-11	1.6605e-09	Down	Kdm2b	lysine (K)-specific demethylase 2B	-0.899636	5.77611	9.83608	0.00171208	0.0154408	Down
								Zfp652	zinc finger protein 652	-0.794015	5.09466	13.7826	0.000205423	0.00178738	Down	Znrf1	zinc and ring finger 1	-0.900885	6.35767	12.1494	0.000491398	0.00573036	Down
								Cstf3	cleavage stimulation factor, 3' pre-RNA, subunit 3	-0.796547	4.94478	12.6589	0.00037408	0.00298273	Down	Prtn3	proteinase 3	-0.908752	8.90021	43.6983	4.02393e-11	3.1511e-09	Down
								Hirip3	HIRA interacting protein 3	-0.8	6.37303	30.4071	3.51738e-08	6.80309e-07	Down	Gimap6	GTPase, IMAP family member 6	-0.909435	6.418	13.0794	0.000298823	0.00386344	Down
								Supt16	SPT16, facilitates chromatin remodeling subunit	-0.801399	8.02691	53.2548	2.96717e-13	1.13412e-11	Down	Setx	senataxin	-0.910221	5.88638	10.5556	0.00115903	0.0114266	Down
								Pgm2l1	phosphoglucomutase 2-like 1	-0.801481	4.95412	13.2567	0.000271848	0.00226313	Down	Crebbp	CREB binding protein	-0.910729	6.30224	13.8279	0.000200529	0.00287334	Down
								Tsix	X (inactive)-specific transcript, opposite strand	-0.801647	8.25118	55.812	8.08641e-14	3.24535e-12	Down	Limd2	LIM domain containing 2	-0.915103	6.44025	15.3684	8.85736e-05	0.00149674	Down
								Slc29a3	solute carrier family 29 (nucleoside transporters), member 3	-0.801708	4.43546	10.2726	0.0013509	0.00908019	Down	Hmgb2	high mobility group box 2	-0.91921	9.66979	45.7421	1.36175e-11	1.14055e-09	Down
								Golm1	golgi membrane protein 1	-0.801843	4.04474	7.5217	0.00609789	0.0321131	Down	Man1a	mannosidase 1, alpha	-0.919375	5.46732	7.96005	0.00478373	0.0329827	Down
								Prtn3	proteinase 3	-0.805116	8.90021	59.5739	1.28903e-14	5.69539e-13	Down	Sart1	squamous cell carcinoma antigen recognized by T cells 1	-0.920905	5.9383	11.7966	0.000593799	0.00668944	Down
								Pde4d	phosphodiesterase 4D, cAMP specific	-0.805191	4.40349	9.23938	0.00236971	0.0146127	Down	Paxbp1	PAX3 and PAX7 binding protein 1	-0.921094	6.7311	19.5869	9.63017e-06	0.000234648	Down
								Wdhd1	WD repeat and HMG-box DNA binding protein 1	-0.806078	4.805	12.9025	0.000328421	0.00267627	Down	Tbc1d9b	TBC1 domain family, member 9B	-0.921706	5.37105	7.22123	0.00720668	0.0451038	Down
								Mpp1	membrane protein, palmitoylated	-0.807685	4.53782	11.1321	0.000849	0.00607997	Down	Ino80	INO80 complex subunit	-0.922094	5.37118	9.32251	0.00226459	0.0190005	Down
								3110082I17Rik	RIKEN cDNA 3110082I17 gene	-0.808932	4.64848	10.8519	0.000987554	0.00693809	Down	Yme1l1	YME1-like 1 (S. cerevisiae)	-0.922139	5.73285	10.5431	0.00116691	0.0114766	Down
								Camk2a	calcium/calmodulin-dependent protein kinase II alpha	-0.80899	3.7385	6.83131	0.00895967	0.0435753	Down	Sp1	trans-acting transcription factor 1	-0.924561	5.78136	10.5892	0.00113814	0.0112456	Down
								Prpf18	pre-mRNA processing factor 18	-0.810766	4.32031	9.22651	0.00238642	0.0147035	Down	Rnf220	ring finger protein 220	-0.926297	6.34086	14.0221	0.000180853	0.00264035	Down
								Ppcdc	phosphopantothenoylcysteine decarboxylase	-0.811492	4.04673	7.04637	0.00794477	0.0395269	Down	R3hdm2	R3H domain containing 2	-0.932631	6.21652	13.1749	0.000283972	0.00372139	Down
								Rhog	ras homolog family member G	-0.813122	5.29073	17.8175	2.4351e-05	0.000272098	Down	Rad18	RAD18 E3 ubiquitin protein ligase	-0.934385	5.20781	7.13997	0.00754055	0.0466778	Down
								Cdk19	cyclin dependent kinase 19	-0.813648	5.54854	19.8158	8.54358e-06	0.00010591	Down	Msh6	mutS homolog 6	-0.93485	5.63113	9.77132	0.00177343	0.0158219	Down
								Gm14636	predicted gene 14636	-0.814584	4.01697	8.7089	0.00316787	0.0186054	Down	Atad2	ATPase family, AAA domain containing 2	-0.942896	7.2961	27.2944	1.75322e-07	7.24862e-06	Down
								Coro2a	coronin, actin binding protein 2A	-0.814821	6.26475	29.8668	4.64684e-08	8.72585e-07	Down	Sacs	sacsin	-0.944827	5.20229	8.11363	0.00439491	0.0312561	Down
								Bicral	BRD4 interacting chromatin remodeling complex associated protein like	-0.815085	4.29368	8.91746	0.00282576	0.0170217	Down	Ehmt2	euchromatic histone lysine N-methyltransferase 2	-0.944905	5.76945	11.2768	0.000785316	0.00840043	Down
								Mfsd13a	major facilitator superfamily domain containing 13a	-0.816751	4.44035	9.34992	0.00223097	0.0138548	Down	Smc4	structural maintenance of chromosomes 4	-0.947994	7.04102	22.4934	2.11369e-06	6.52535e-05	Down
								Ptger4	prostaglandin E receptor 4 (subtype EP4)	-0.817032	4.23311	8.82507	0.00297242	0.0177278	Down	Pcm1	pericentriolar material 1	-0.952978	7.01012	24.5254	7.35443e-07	2.52092e-05	Down
								Unc93b1	unc-93 homolog B1, TLR signaling regulator	-0.81737	4.8244	12.5123	0.000404591	0.00319167	Down	Cep295	centrosomal protein 295	-0.959343	5.30318	8.33925	0.0038812	0.028595	Down
								Zfp26	zinc finger protein 26	-0.819617	4.06167	7.69104	0.00555136	0.0296236	Down	Prpf4b	pre-mRNA processing factor 4B	-0.961636	7.86883	38.7537	4.84085e-10	3.35447e-08	Down
								Slco3a1	solute carrier organic anion transporter family, member 3a1	-0.819843	6.14017	28.893	7.67827e-08	1.38756e-06	Down	Ncapd3	non-SMC condensin II complex, subunit D3	-0.965503	6.03819	13.1511	0.000287594	0.00375862	Down
								Trip13	thyroid hormone receptor interactor 13	-0.82007	4.40266	9.89105	0.001663	0.0108083	Down	Mia3	MIA SH3 domain ER export factor 3	-0.969287	5.39704	9.62598	0.00191937	0.0167155	Down
								Atad2	ATPase family, AAA domain containing 2	-0.821724	7.2961	46.6978	8.36386e-12	2.65002e-10	Down	Smad2	SMAD family member 2	-0.970407	5.04522	7.6237	0.00576243	0.0378865	Down
								Myo5a	myosin VA	-0.822191	5.19985	16.6301	4.54851e-05	0.000476837	Down	Cd69	CD69 antigen	-0.972062	7.29155	23.5701	1.28626e-06	4.15747e-05	Down
								P4ha1	procollagen-proline, 2-oxoglutarate 4-dioxygenase (proline 4-hydroxylase), alpha 1 polypeptide	-0.824852	3.93387	7.73482	0.00541834	0.0290749	Down	Gcnt2	glucosaminyl (N-acetyl) transferase 2 (I blood group)	-0.974714	6.81272	21.2012	4.14395e-06	0.000114042	Down
								Hspa1b	heat shock protein 1B	-0.825087	4.55479	15.8978	6.69396e-05	0.000666077	Down	Suco	SUN domain containing ossification factor	-0.978585	6.34287	17.8926	2.34091e-05	0.000497741	Down
								Zscan26	zinc finger and SCAN domain containing 26	-0.82727	4.23252	9.28946	0.0023058	0.0142369	Down	Apc	APC, WNT signaling pathway regulator	-0.980166	5.65359	10.9215	0.000951131	0.0098196	Down
								Odf2l	outer dense fiber of sperm tails 2-like	-0.830728	4.06044	7.50858	0.00614245	0.0322948	Down	Ppp1r10	protein phosphatase 1, regulatory subunit 10	-0.986145	5.71966	11.0355	0.000894412	0.00933367	Down
								Blm	Bloom syndrome, RecQ like helicase	-0.833684	5.12068	14.3215	0.000154253	0.00138211	Down	Parg	poly (ADP-ribose) glycohydrolase	-0.987075	5.31199	8.77671	0.00305225	0.0235949	Down
								Tmcc1	transmembrane and coiled coil domains 1	-0.838007	4.78164	13.0941	0.000296474	0.00245119	Down	Ramp1	receptor (calcitonin) activity modifying protein 1	-0.987101	8.30778	45.6305	1.44149e-11	1.19693e-09	Down
								4930523C07Rik	RIKEN cDNA 4930523C07 gene	-0.838066	4.59285	11.4142	0.000729316	0.00535425	Down	Slco3a1	solute carrier organic anion transporter family, member 3a1	-0.992038	6.14017	14.4235	0.000146122	0.00220603	Down
								Atp13a3	ATPase type 13A3	-0.838119	5.66128	23.0754	1.56159e-06	2.2087e-05	Down	Foxo3	forkhead box O3	-0.992468	5.52861	9.41896	0.00214853	0.0182815	Down
								Arid5a	AT-rich interaction domain 5A	-0.83948	4.18176	9.67522	0.00186861	0.0119548	Down	Tbc1d5	TBC1 domain family, member 5	-0.994358	5.45724	10.0652	0.00151176	0.0140417	Down
								Mier3	MIER family member 3	-0.841113	4.3465	10.3834	0.00127223	0.00862968	Down	Nup210	nucleoporin 210	-0.994366	6.25035	17.5971	2.73417e-05	0.000562725	Down
								Bace1	beta-site APP cleaving enzyme 1	-0.842198	3.91426	6.81506	0.00904153	0.0438952	Down	Ap2a2	adaptor-related protein complex 2, alpha 2 subunit	-0.996128	5.15586	7.08181	0.00778933	0.0478487	Down
								Ppih	peptidyl prolyl isomerase H	-0.842294	5.58755	21.1217	4.31935e-06	5.65121e-05	Down	Riok2	RIO kinase 2	-0.996765	5.02306	7.69165	0.00554946	0.0368383	Down
								Uhrf1	ubiquitin-like, containing PHD and RING finger domains, 1	-0.84801	6.38212	33.0676	8.94553e-09	1.8813e-07	Down	Dyrk1a	dual-specificity tyrosine phosphorylation regulated kinase 1a	-0.996825	5.23315	8.63022	0.00330762	0.0251694	Down
								Tbc1d5	TBC1 domain family, member 5	-0.848105	5.45724	20.3542	6.44789e-06	8.12907e-05	Down	Arhgef18	Rho/Rac guanine nucleotide exchange factor 18	-1.00113	5.32376	9.30237	0.00228961	0.0191271	Down
								Srpk2	serine/arginine-rich protein specific kinase 2	-0.851111	6.08251	31.0964	2.46618e-08	4.88771e-07	Down	Cntrl	centriolin	-1.00134	6.30182	18.3792	1.81316e-05	0.00040148	Down
								Lmnb2	lamin B2	-0.852026	4.2097	8.95572	0.00276719	0.0167422	Down	Ubr5	ubiquitin protein ligase E3 component n-recognin 5	-1.00233	5.91343	14.0214	0.000180921	0.00264035	Down
								Rin3	Ras and Rab interactor 3	-0.852146	5.29044	18.9846	1.32008e-05	0.000156204	Down	Rnf144a	ring finger protein 144A	-1.00513	5.13367	8.43918	0.00367365	0.0274463	Down
								Ckap4	cytoskeleton-associated protein 4	-0.855243	4.96177	16.1076	5.99173e-05	0.000604318	Down	Strbp	spermatid perinuclear RNA binding protein	-1.00575	6.22419	16.243	5.57988e-05	0.00101214	Down
								Jdp2	Jun dimerization protein 2	-0.864233	3.68825	7.09968	0.00771191	0.0385276	Down	Ptcd3	pentatricopeptide repeat domain 3	-1.01034	5.10033	8.82494	0.00297263	0.0231093	Down
								Gfod1	glucose-fructose oxidoreductase domain containing 1	-0.864867	3.70737	6.53054	0.0106063	0.0496404	Down	Vim	vimentin	-1.0119	7.78595	32.9099	9.7013e-09	5.2496e-07	Down
								Il16	interleukin 16	-0.865382	4.73727	13.6871	0.000216127	0.00186369	Down	Fcer1g	Fc receptor, IgE, high affinity I, gamma polypeptide	-1.01206	5.27665	8.23868	0.00410218	0.0298151	Down
								E2f8	E2F transcription factor 8	-0.865534	4.39571	11.2175	0.000810814	0.00586143	Down	Hoxa9	homeobox A9	-1.01308	6.11146	13.7819	0.000205499	0.00291941	Down
								Specc1	sperm antigen with calponin homology and coiled-coil domains 1	-0.869353	4.09534	7.98044	0.00473018	0.0260116	Down	Gnptab	N-acetylglucosamine-1-phosphate transferase, alpha and beta subunits	-1.01376	5.43881	10.4232	0.00124509	0.0121384	Down
								Hist1h2be	H2B clustered histone 6	-0.869371	4.31754	11.1565	0.000837902	0.00601467	Down	Dusp5	dual specificity phosphatase 5	-1.01534	5.46414	9.20059	0.00242045	0.0198893	Down
								Rad21	RAD21 cohesin complex component	-0.870969	6.24222	33.9069	5.81191e-09	1.26366e-07	Down	Ssh2	slingshot protein phosphatase 2	-1.02148	5.44464	9.30343	0.00228829	0.0191271	Down
								Hivep3	human immunodeficiency virus type I enhancer binding protein 3	-0.874318	3.66576	6.63794	0.00998541	0.0474066	Down	Snd1	staphylococcal nuclease and tudor domain containing 1	-1.02276	6.13596	16.4243	5.06978e-05	0.000944653	Down
								Zbed3	zinc finger, BED type containing 3	-0.875058	4.33691	10.4388	0.00123462	0.00841006	Down	Chd2	chromodomain helicase DNA binding protein 2	-1.025	6.94108	26.1852	3.11176e-07	1.22337e-05	Down
								Ndc1	NDC1 transmembrane nucleoporin	-0.875885	4.03419	8.7913	0.00302794	0.0179754	Down	Setd2	SET domain containing 2	-1.02758	6.57731	22.6004	1.9992e-06	6.25204e-05	Down
								Mcmbp	minichromosome maintenance complex binding protein	-0.876919	5.92028	27.6539	1.45591e-07	2.50417e-06	Down	Casp8	caspase 8	-1.02773	5.91633	13.4468	0.000245639	0.00329986	Down
								Lin54	lin-54 DREAM MuvB core complex component	-0.877497	4.05543	8.54728	0.00346173	0.0200743	Down	Etaa1	Ewing tumor-associated antigen 1	-1.02961	5.07708	7.83368	0.00512985	0.0347718	Down
								Prkd3	protein kinase D3	-0.8781	4.83545	14.3061	0.000155514	0.00139211	Down	Ankrd28	ankyrin repeat domain 28	-1.03609	5.43817	10.8371	0.000995461	0.0100904	Down
								Tmem135	transmembrane protein 135	-0.878861	3.96155	7.62562	0.00575632	0.0305481	Down	Prkd3	protein kinase D3	-1.0498	4.83545	7.7454	0.00538671	0.0360311	Down
								Gcnt2	glucosaminyl (N-acetyl) transferase 2 (I blood group)	-0.880135	6.81272	44.7685	2.23783e-11	6.65272e-10	Down	Smc2	structural maintenance of chromosomes 2	-1.05486	6.66498	24.2307	8.56937e-07	2.87596e-05	Down
								Hist1h2bg	H2B clustered histone 8	-0.880228	3.61238	7.37583	0.00661258	0.0343668	Down	Ttf1	transcription termination factor, RNA polymerase I	-1.05852	5.13893	8.9175	0.0028257	0.0223274	Down
								Cdk5rap2	CDK5 regulatory subunit associated protein 2	-0.883227	4.84149	15.1705	9.83387e-05	0.00093412	Down	Ikzf2	IKAROS family zinc finger 2	-1.05891	5.66866	11.5484	0.000678527	0.00747777	Down
								Nup205	nucleoporin 205	-0.885155	4.64331	13.3012	0.000265462	0.0022138	Down	Ubr1	ubiquitin protein ligase E3 component n-recognin 1	-1.06123	4.85244	7.8952	0.00495829	0.0338711	Down
								Gng2	guanine nucleotide binding protein (G protein), gamma 2	-0.885936	5.41757	24.006	9.62935e-07	1.43354e-05	Down	C2cd3	C2 calcium-dependent domain containing 3	-1.06308	5.05597	10.328	0.00131097	0.0125895	Down
								Rrm1	ribonucleotide reductase M1	-0.886939	6.74938	43.1617	5.08233e-11	1.43979e-09	Down	Runx2	runt related transcription factor 2	-1.06552	5.6292	11.6813	0.000631751	0.00701848	Down
								Marf1	meiosis regulator and mRNA stability 1	-0.887798	4.80913	15.7145	7.37466e-05	0.000721877	Down	Iqgap1	IQ motif containing GTPase activating protein 1	-1.06734	7.229	33.9747	5.61302e-09	3.19909e-07	Down
								Tcf7l2	transcription factor 7 like 2, T cell specific, HMG box	-0.888728	4.51879	13.5006	0.000238716	0.00202761	Down	Rnf34	ring finger protein 34	-1.07022	4.94809	9.39921	0.00217179	0.0183819	Down
								Slc25a12	solute carrier family 25 (mitochondrial carrier, Aralar), member 12	-0.889882	4.77205	15.3434	8.97382e-05	0.000859203	Down	Prr14l	proline rich 14-like	-1.07687	5.06167	9.87642	0.00167495	0.0152199	Down
								Npc1	NPC intracellular cholesterol transporter 1	-0.891445	4.42679	12.9565	0.000319085	0.00260902	Down	Fbxw11	F-box and WD-40 domain protein 11	-1.07911	4.69372	8.13909	0.00433363	0.0308739	Down
								Plp2	proteolipid protein 2	-0.892101	5.18388	18.3902	1.80277e-05	0.000206472	Down	Dip2b	disco interacting protein 2 homolog B	-1.08625	4.96968	8.94923	0.00277703	0.0220879	Down
								Pknox1	Pbx/knotted 1 homeobox	-0.892322	4.56342	12.6158	0.000382806	0.00304726	Down	Spc24	SPC24, NDC80 kinetochore complex component, homolog (S. cerevisiae)	-1.0879	5.48915	10.3936	0.00126523	0.0122479	Down
								Rrn3	RRN3 RNA polymerase I transcription factor homolog (yeast)	-0.892649	4.73851	13.9048	0.000192494	0.00168862	Down	Frmd4a	FERM domain containing 4A	-1.10076	4.90884	7.31378	0.00684891	0.0435149	Down
								Tiam1	T cell lymphoma invasion and metastasis 1	-0.894547	4.55793	11.9188	0.00055609	0.0041977	Down	Ifi203	interferon activated gene 203	-1.10244	7.04091	32.5493	1.16774e-08	6.14628e-07	Down
								Tbc1d31	TBC1 domain family, member 31	-0.89726	4.16419	9.94513	0.00161358	0.0105512	Down	Cyld	CYLD lysine 63 deubiquitinase	-1.10285	5.61074	14.5427	0.000137163	0.0021071	Down
								Bin1	bridging integrator 1	-0.898044	5.49448	23.0476	1.58432e-06	2.23639e-05	Down	Atad5	ATPase family, AAA domain containing 5	-1.10563	5.59283	14.6138	0.000132086	0.00204214	Down
								Hsf2	heat shock factor 2	-0.900774	3.85064	8.53367	0.0034877	0.0201884	Down	Pip4k2a	phosphatidylinositol-5-phosphate 4-kinase, type II, alpha	-1.11889	5.18967	11.7055	0.000623581	0.00694217	Down
								Ctr9	CTR9 homolog, Paf1/RNA polymerase II complex component	-0.904341	6.13727	33.5332	7.04209e-09	1.51449e-07	Down	Coro7	coronin 7	-1.12189	5.23675	10.2653	0.00135626	0.0128831	Down
								Cks2	CDC28 protein kinase regulatory subunit 2	-0.90618	7.40008	59.1453	1.48753e-14	6.4832e-13	Down	Noc3l	NOC3 like DNA replication regulator	-1.12282	4.98565	11.3576	0.000751878	0.00811893	Down
								Vps18	VPS18 CORVET/HOPS core subunit	-0.90683	3.60363	6.87024	0.00876659	0.0429064	Down	Galnt11	polypeptide N-acetylgalactosaminyltransferase 11	-1.12632	4.94007	9.53335	0.00201868	0.0174206	Down
								Dnah8	dynein, axonemal, heavy chain 8	-0.907311	4.82105	15.0653	0.000103969	0.000978915	Down	Nup153	nucleoporin 153	-1.12838	5.53986	15.5265	8.14542e-05	0.00139603	Down
								Il10rb	interleukin 10 receptor, beta	-0.908414	4.42678	12.9667	0.00031735	0.00259704	Down	Malt1	MALT1 paracaspase	-1.13848	5.43867	12.8046	0.00034605	0.00434593	Down
								Tmem43	transmembrane protein 43	-0.908659	3.68503	7.27277	0.00700279	0.0357261	Down	Armcx3	armadillo repeat containing, X-linked 3	-1.13961	4.73462	9.35031	0.0022305	0.0187798	Down
								Man1a	mannosidase 1, alpha	-0.910242	5.46732	24.5285	7.34237e-07	1.11901e-05	Down	Tasor	transcription activation suppressor	-1.14368	5.54559	14.7693	0.000121627	0.0019049	Down
								Igfbp4	insulin-like growth factor binding protein 4	-0.911523	6.91701	49.1077	2.44928e-12	8.30687e-11	Down	Slc12a6	solute carrier family 12, member 6	-1.14371	5.40086	12.5329	0.000400155	0.00487885	Down
								Vps26c	VPS26 endosomal protein sorting factor C	-0.911719	3.68874	7.17214	0.00740654	0.0373702	Down	Mcph1	microcephaly, primary autosomal recessive 1	-1.14984	5.2226	11.8977	0.000562428	0.00642623	Down
								Zfp426	zinc finger protein 426	-0.913269	3.69921	7.35848	0.00667668	0.0345938	Down	Rere	arginine glutamic acid dipeptide (RE) repeats	-1.15207	5.45168	13.8445	0.000198768	0.00285325	Down
								Gm43221	predicted gene 43221	-0.922685	3.59866	6.89165	0.00866223	0.0425253	Down	Egln1	egl-9 family hypoxia-inducible factor 1	-1.15313	4.67475	7.95556	0.00479562	0.0330152	Down
								Arl6ip1	ADP-ribosylation factor-like 6 interacting protein 1	-0.925255	8.04384	72.3584	1.83681e-17	1.01098e-15	Down	Pecam1	platelet/endothelial cell adhesion molecule 1	-1.15533	5.30892	12.388	0.000432444	0.00518073	Down
								Cdc42se2	CDC42 small effector 2	-0.925946	5.15104	19.7322	8.92509e-06	0.000110355	Down	Nup155	nucleoporin 155	-1.15824	4.85704	10.7959	0.00101785	0.0102659	Down
								Dap	death-associated protein	-0.928506	5.84939	30.9171	2.70469e-08	5.29503e-07	Down	Ikzf1	IKAROS family zinc finger 1	-1.16241	6.3023	24.3635	7.99872e-07	2.71281e-05	Down
								Sept1	septin 1	-0.929189	6.36504	40.5021	1.97867e-10	5.29404e-09	Down	Hltf	helicase-like transcription factor	-1.16317	5.04718	10.5132	0.00118592	0.0116321	Down
								Ikzf1	IKAROS family zinc finger 1	-0.929559	6.3023	39.0923	4.07053e-10	1.03177e-08	Down	Cep350	centrosomal protein 350	-1.16367	6.22559	25.1106	5.4293e-07	1.9734e-05	Down
								Rbms1	RNA binding motif, single stranded interacting protein 1	-0.932137	4.45332	13.5924	0.000227305	0.00194407	Down	Zfp445	zinc finger protein 445	-1.17078	5.46944	15.8162	6.98866e-05	0.00122613	Down
								Shisa5	shisa family member 5	-0.932244	5.96615	32.9965	9.27884e-09	1.94291e-07	Down	Tubgcp3	tubulin, gamma complex component 3	-1.17604	4.67548	9.06228	0.00261049	0.0210061	Down
								B4galnt1	beta-1,4-N-acetyl-galactosaminyl transferase 1	-0.935205	4.96614	19.0329	1.28709e-05	0.000152488	Down	Mgat1	mannoside acetylglucosaminyltransferase 1	-1.182	5.22219	10.8356	0.00099626	0.0100904	Down
								Pstpip1	proline-serine-threonine phosphatase-interacting protein 1	-0.93645	5.18675	21.6086	3.35082e-06	4.50769e-05	Down	Agps	alkylglycerone phosphate synthase	-1.18386	4.61785	9.16591	0.00246673	0.0201364	Down
								Hhex	hematopoietically expressed homeobox	-0.937396	6.3375	39.7371	2.9264e-10	7.63878e-09	Down	Anxa2	annexin A2	-1.18406	4.71663	7.48704	0.00621634	0.0402121	Down
								Phf14	PHD finger protein 14	-0.943705	7.14547	58.635	1.9281e-14	8.25397e-13	Down	Rgs2	regulator of G-protein signaling 2	-1.18414	8.20923	62.1377	3.25831e-15	4.07585e-13	Down
								G2e3	G2/M-phase specific E3 ubiquitin ligase	-0.947413	4.20899	11.2829	0.000782762	0.00569024	Down	Med13l	mediator complex subunit 13-like	-1.18806	6.24941	24.9334	5.95181e-07	2.1391e-05	Down
								Cntrl	centriolin	-0.948158	6.30182	39.1977	3.85668e-10	9.80146e-09	Down	Selplg	selectin, platelet (p-selectin) ligand	-1.18987	5.74331	17.4026	3.02846e-05	0.000610253	Down
								Adgrg3	adhesion G protein-coupled receptor G3	-0.952078	5.9953	36.5596	1.48977e-09	3.55185e-08	Down	Zfp652	zinc finger protein 652	-1.19101	5.09466	12.6319	0.000379514	0.00466856	Down
								Rbm15	RNA binding motif protein 15	-0.953255	4.9747	20.8953	4.86087e-06	6.30996e-05	Down	Cd27	CD27 antigen	-1.19143	6.25534	23.5299	1.23306e-06	4.02606e-05	Down
								Lbr	lamin B receptor	-0.953754	6.47681	45.9113	1.24911e-11	3.88109e-10	Down	L3mbtl3	L3MBTL3 histone methyl-lysine binding protein	-1.19328	4.77866	9.71147	0.00183211	0.0161759	Down
								Ssh2	slingshot protein phosphatase 2	-0.955538	5.44464	27.6806	1.436e-07	2.47433e-06	Down	Csnk1g3	casein kinase 1, gamma 3	-1.2001	5.14133	12.8129	0.000344524	0.00433785	Down
								Gbp3	guanylate binding protein 3	-0.965191	3.61921	8.49776	0.0035572	0.020566	Down	Kctd10	potassium channel tetramerisation domain containing 10	-1.20192	4.2459	7.22958	0.00717325	0.0449238	Down
								Ets1	E26 avian leukemia oncogene 1, 5' domain	-0.965453	3.4198	6.76265	0.00931093	0.0448639	Down	Maml3	mastermind like transcriptional coactivator 3	-1.20435	6.0644	20.3139	6.58516e-06	0.000170506	Down
								Cd27	CD27 antigen	-0.965608	6.25534	42.6667	6.54461e-11	1.8219e-09	Down	Mad1l1	MAD1 mitotic arrest deficient 1-like 1	-1.20524	4.34503	7.26955	0.00701537	0.0442515	Down
								Ifi203	interferon activated gene 203	-0.96704	7.04091	59.1026	1.52015e-14	6.59553e-13	Down	Trappc8	trafficking protein particle complex 8	-1.20591	4.30879	7.71244	0.00548593	0.0365173	Down
								Lrrc8d	leucine rich repeat containing 8D	-0.972238	4.81385	17.5915	2.7422e-05	0.000303248	Down	Cep85	centrosomal protein 85	-1.21042	4.38671	7.76472	0.00532939	0.0356725	Down
								Retreg1	reticulophagy regulator 1	-0.974225	5.41512	27.0771	1.9617e-07	3.30333e-06	Down	Cdc7	cell division cycle 7	-1.21054	4.40496	9.07629	0.00259057	0.0209157	Down
								Pot1b	protection of telomeres 1B	-0.974854	4.05076	10.2462	0.00137041	0.00919203	Down	Phykpl	5-phosphohydroxy-L-lysine phospholyase	-1.21339	6.16738	25.0496	5.60387e-07	2.02159e-05	Down
								Tapt1	transmembrane anterior posterior transformation 1	-0.977243	4.39932	14.5424	0.000137184	0.00124892	Down	Cenpa	centromere protein A	-1.21931	5.56067	13.1112	0.00029379	0.00381887	Down
								Svip	small VCP/p97-interacting protein	-0.977868	3.91966	10.237	0.00137726	0.00922515	Down	Arid4a	AT-rich interaction domain 4A	-1.22062	6.62366	32.9706	9.40285e-09	5.14592e-07	Down
								Stmn1	stathmin 1	-0.978788	10.2157	67.8849	1.76914e-16	9.06403e-15	Down	Il16	interleukin 16	-1.22332	4.73727	9.70464	0.00183893	0.0161759	Down
								Ikzf2	IKAROS family zinc finger 2	-0.980031	5.66866	33.275	8.04098e-09	1.70973e-07	Down	Ccdc171	coiled-coil domain containing 171	-1.22732	4.34628	7.95116	0.00480729	0.0330506	Down
								Mgat4a	mannoside acetylglucosaminyltransferase 4, isoenzyme A	-0.98502	3.70502	7.68551	0.00556836	0.0296979	Down	Anxa1	annexin A1	-1.2277	4.72225	8.42609	0.00370015	0.0275323	Down
								Ern1	endoplasmic reticulum to nucleus signalling 1	-0.985882	4.16466	13.7851	0.000205147	0.00178659	Down	Cep135	centrosomal protein 135	-1.22831	4.23589	7.05763	0.007895	0.0482823	Down
								BC028528	cDNA sequence BC028528	-0.990102	4.94664	20.6909	5.40805e-06	6.94538e-05	Down	Pan3	PAN3 poly(A) specific ribonuclease subunit	-1.22857	6.86863	34.3752	4.56951e-09	2.68375e-07	Down
								Cenpu	centromere protein U	-0.991377	4.24319	11.6662	0.000636886	0.00473705	Down	Zmym2	zinc finger, MYM-type 2	-1.2297	4.76988	10.6749	0.00108665	0.010835	Down
								Slfn8	schlafen 8	-0.992435	3.96349	10.5704	0.00114976	0.00792388	Down	Hist1h1e	H1.4 linker histone, cluster member	-1.23378	7.95752	62.4707	2.75184e-15	3.4876e-13	Down
								Lyst	lysosomal trafficking regulator	-0.992449	4.78552	18.421	1.77383e-05	0.000204129	Down	Tet2	tet methylcytosine dioxygenase 2	-1.24231	4.97723	11.7719	0.000601757	0.00675539	Down
								Entpd7	ectonucleoside triphosphate diphosphohydrolase 7	-0.99441	3.52745	7.64706	0.0056883	0.0302539	Down	B930036N10Rik	RIKEN cDNA B930036N10 gene	-1.24251	4.61342	10.8737	0.000975988	0.0099659	Down
								Hist1h3f	H3 clustered histone 7	-0.99581	5.42291	31.7734	1.74052e-08	3.53686e-07	Down	Kctd12	potassium channel tetramerisation domain containing 12	-1.24264	5.39573	16.2612	5.52534e-05	0.00100796	Down
								Exo1	exonuclease 1	-0.99719	4.67275	16.8859	3.97493e-05	0.000423055	Down	Gxylt1	glucoside xylosyltransferase 1	-1.24404	4.42155	9.06454	0.00260727	0.0209977	Down
								Ubxn7	UBX domain protein 7	-0.997534	4.39464	14.8944	0.000113821	0.00106233	Down	Fuca2	fucosidase, alpha-L- 2, plasma	-1.24478	4.49527	8.16295	0.00427701	0.0306747	Down
								Gm47664	None	-0.998077	5.67636	33.9143	5.78976e-09	1.2617e-07	Down	Mdc1	mediator of DNA damage checkpoint 1	-1.24861	5.38498	17.285	3.22177e-05	0.000638458	Down
								Rassf3	Ras association (RalGDS/AF-6) domain family member 3	-0.99877	3.78626	10.4683	0.00121512	0.00830071	Down	2700049A03Rik	RIKEN cDNA 2700049A03 gene	-1.24888	4.34881	8.19823	0.00419465	0.0302643	Down
								Gpr65	G-protein coupled receptor 65	-1.00014	3.67461	10.5316	0.00117416	0.00805522	Down	Xpo1	exportin 1	-1.24989	5.9145	22.4345	2.17951e-06	6.66445e-05	Down
								E2f7	E2F transcription factor 7	-1.00568	3.26832	6.60553	0.0101687	0.0480594	Down	Kansl1l	KAT8 regulatory NSL complex subunit 1-like	-1.25117	5.08476	12.4047	0.00042858	0.00514723	Down
								Maml3	mastermind like transcriptional coactivator 3	-1.00684	6.0644	43.0198	5.46448e-11	1.54351e-09	Down	Adgrg3	adhesion G protein-coupled receptor G3	-1.26405	5.9953	22.4992	2.10727e-06	6.52535e-05	Down
								Snx29	sorting nexin 29	-1.00891	3.62453	8.46962	0.00361265	0.020849	Down	Cd44	CD44 antigen	-1.26465	5.99161	23.381	1.33226e-06	4.29175e-05	Down
								Ift88	intraflagellar transport 88	-1.00903	3.47778	7.0047	0.00813179	0.0402908	Down	Cep63	centrosomal protein 63	-1.26469	4.56057	9.81235	0.0017343	0.0155683	Down
								Cenpk	centromere protein K	-1.01441	4.79272	19.2652	1.13963e-05	0.000136359	Down	Zfp367	zinc finger protein 367	-1.26599	4.92275	12.1513	0.000490901	0.00573036	Down
								Pgam1	phosphoglycerate mutase 1	-1.01631	7.04126	65.8181	5.04149e-16	2.51604e-14	Down	Golga3	golgin A3	-1.26718	4.54589	10.312	0.00132241	0.0126615	Down
								Sh2d5	SH2 domain containing 5	-1.01633	5.08716	26.2153	3.06371e-07	5.02719e-06	Down	Ankfy1	ankyrin repeat and FYVE domain containing 1	-1.26977	4.78287	11.2885	0.000780398	0.00836128	Down
								Rnase6	ribonuclease, RNase A family, 6	-1.01688	4.47125	14.8773	0.00011486	0.00107087	Down	Ttc37	SKI3 subunit of superkiller complex	-1.27049	4.98593	13.6397	0.000221652	0.00307327	Down
								Nfkbie	nuclear factor of kappa light polypeptide gene enhancer in B cells inhibitor, epsilon	-1.02037	3.62848	8.47298	0.00360598	0.020823	Down	Fcho1	FCH domain only 1	-1.27344	4.78243	10.8723	0.000976724	0.0099659	Down
								Clspn	claspin	-1.02047	5.75969	35.9052	2.08375e-09	4.90726e-08	Down	Gm26917	predicted gene, 26917	-1.27832	7.52696	65.6811	5.4041e-16	7.22948e-14	Down
								Zfp146	zinc finger protein 146	-1.02287	4.35033	13.3144	0.000263614	0.00220028	Down	Atp13a3	ATPase type 13A3	-1.29082	5.66128	20.0725	7.4705e-06	0.000188366	Down
								Hlf	hepatic leukemia factor	-1.02461	7.27562	75.5648	3.62674e-18	2.09178e-16	Down	Lin9	lin-9 DREAM MuvB core complex component	-1.29803	4.34306	9.25533	0.00234916	0.0195061	Down
								Cyth1	cytohesin 1	-1.02642	3.68881	8.94954	0.00277657	0.0167884	Down	Opa1	OPA1, mitochondrial dynamin like GTPase	-1.29937	5.08008	14.2119	0.000163497	0.00244155	Down
								Il4ra	interleukin 4 receptor, alpha	-1.0273	3.48428	8.40071	0.00375216	0.0215509	Down	Rrm2	ribonucleotide reductase M2	-1.305	4.65444	8.3622	0.00383248	0.0283304	Down
								Sox4	SRY (sex determining region Y)-box 4	-1.02781	8.03036	88.509	5.23876e-21	3.68319e-19	Down	Tsc1	TSC complex subunit 1	-1.30522	4.45665	9.85576	0.00169386	0.0153195	Down
								Ltb	lymphotoxin B	-1.02805	5.26081	27.4098	1.65167e-07	2.80581e-06	Down	Wdfy4	WD repeat and FYVE domain containing 4	-1.30757	5.25804	17.3179	3.16643e-05	0.000630147	Down
								Smc2	structural maintenance of chromosomes 2	-1.02865	6.66498	56.6301	5.33612e-14	2.19647e-12	Down	Cdc6	cell division cycle 6	-1.30857	4.21236	8.37857	0.00379812	0.028098	Down
								Zfp367	zinc finger protein 367	-1.0287	4.92275	21.5306	3.48989e-06	4.6687e-05	Down	Cdk1	cyclin dependent kinase 1	-1.31651	5.27466	12.0578	0.000516144	0.00598255	Down
								Cenpo	centromere protein O	-1.03084	3.45324	7.46491	0.00629324	0.0329437	Down	Ythdf3	YTH N6-methyladenosine RNA binding protein 3	-1.31707	4.96861	14.508	0.000139707	0.00213936	Down
								Ubash3a	ubiquitin associated and SH3 domain containing, A	-1.03428	4.30733	14.291	0.000156771	0.00140076	Down	Sass6	SAS-6 centriolar assembly protein	-1.31926	4.43611	8.5077	0.00353782	0.0266429	Down
								Gm42047	predicted gene, 42047	-1.0353	4.37242	15.4888	8.30909e-05	0.000801133	Down	Gm42047	predicted gene, 42047	-1.32048	4.37242	9.0249	0.00266441	0.0213507	Down
								Trpv2	transient receptor potential cation channel, subfamily V, member 2	-1.036	3.54087	8.35261	0.00385277	0.0220106	Down	Cdc42se2	CDC42 small effector 2	-1.32686	5.15104	16.7506	4.26856e-05	0.000817392	Down
								Dcaf15	DDB1 and CUL4 associated factor 15	-1.03636	4.23841	11.853	0.000576087	0.00432829	Down	Cd1d1	CD1d1 antigen	-1.33115	4.11759	7.58545	0.00588595	0.0385408	Down
								Palb2	partner and localizer of BRCA2	-1.03825	3.52823	7.85606	0.00506682	0.0275105	Down	Abr	active BCR-related gene	-1.33316	3.99661	7.07615	0.00781383	0.0479264	Down
								Mcm10	minichromosome maintenance 10 replication initiation factor	-1.0394	4.35586	15.7925	7.07676e-05	0.000699111	Down	Macf1	microtubule-actin crosslinking factor 1	-1.33419	7.50433	70.2759	5.27082e-17	7.69221e-15	Down
								Ermp1	endoplasmic reticulum metallopeptidase 1	-1.04104	4.19384	13.8512	0.000198062	0.0017343	Down	Tbc1d31	TBC1 domain family, member 31	-1.33513	4.16419	8.14858	0.00431101	0.0308497	Down
								Pkmyt1	protein kinase, membrane associated tyrosine/threonine 1	-1.04166	3.86846	10.3924	0.00126604	0.00859792	Down	Tnpo1	transportin 1	-1.33841	5.86387	26.2031	3.08316e-07	1.21908e-05	Down
								Tpm4	tropomyosin 4	-1.04608	4.04441	12.1348	0.000495269	0.00378602	Down	Arhgap30	Rho GTPase activating protein 30	-1.34121	6.09695	31.2015	2.3363e-08	1.17818e-06	Down
								Prr5	proline rich 5 (renal)	-1.04787	3.58956	8.80259	0.00300926	0.0179032	Down	Glmn	glomulin, FKBP associated protein	-1.34247	4.33555	9.80545	0.00174082	0.0156123	Down
								Cd44	CD44 antigen	-1.05264	5.99161	43.9249	3.44216e-11	9.98642e-10	Down	Map7d1	MAP7 domain containing 1	-1.34424	4.3544	9.83083	0.00171697	0.0154573	Down
								Rad18	RAD18 E3 ubiquitin protein ligase	-1.05291	5.20781	27.7965	1.3525e-07	2.33884e-06	Down	Cep290	centrosomal protein 290	-1.35028	5.28021	19.3256	1.10416e-05	0.000261951	Down
								Pgr	progesterone receptor	-1.05309	3.23592	7.32651	0.00679648	0.0350089	Down	Tsix	X (inactive)-specific transcript, opposite strand	-1.35258	8.25118	86.3906	1.5264e-20	3.26718e-18	Down
								Rassf4	Ras association (RalGDS/AF-6) domain family member 4	-1.05464	3.39301	8.24049	0.0040981	0.0231784	Down	Odf2l	outer dense fiber of sperm tails 2-like	-1.35284	4.06044	8.33044	0.00390005	0.0286977	Down
								Mtfr2	mitochondrial fission regulator 2	-1.0549	4.25551	15.9396	6.54783e-05	0.0006556	Down	Dnah8	dynein, axonemal, heavy chain 8	-1.35466	4.82105	14.1785	0.000166425	0.00246996	Down
								Vim	vimentin	-1.05539	7.78595	93.9631	3.34235e-22	2.51512e-20	Down	Lyst	lysosomal trafficking regulator	-1.36461	4.78552	13.3079	0.000264516	0.00351909	Down
								4930579G24Rik	RIKEN cDNA 4930579G24 gene	-1.05626	3.34956	8.03569	0.00458805	0.0253311	Down	Cd2ap	CD2-associated protein	-1.36569	4.85138	13.3208	0.000262707	0.00349986	Down
								Pag1	phosphoprotein associated with glycosphingolipid microdomains 1	-1.05897	4.95054	23.8808	1.02764e-06	1.51675e-05	Down	Elovl5	ELOVL fatty acid elongase 5	-1.36843	4.11179	7.40339	0.00651206	0.041844	Down
								Baiap2	brain-specific angiogenesis inhibitor 1-associated protein 2	-1.06024	3.66853	8.04674	0.00456015	0.0252143	Down	Rsrp1	arginine/serine rich protein 1	-1.37469	7.66078	71.1309	3.41886e-17	5.14538e-15	Down
								Hist1h3e	H3 clustered histone 6	-1.06166	6.01686	49.6516	1.85663e-12	6.45599e-11	Down	Hist1h2be	H2B clustered histone 6	-1.3747	4.31754	8.57002	0.00341877	0.0258677	Down
								Il2rg	interleukin 2 receptor, gamma chain	-1.0621	4.94253	26.2906	2.94667e-07	4.86832e-06	Down	Dock7	dedicator of cytokinesis 7	-1.38591	4.63959	12.5806	0.000390075	0.00477409	Down
								Limd2	LIM domain containing 2	-1.06329	6.44025	54.5643	1.52762e-13	5.9331e-12	Down	Rel	reticuloendotheliosis oncogene	-1.38614	5.39843	20.1701	7.09897e-06	0.000182339	Down
								Zranb3	zinc finger, RAN-binding domain containing 3	-1.06487	3.4017	7.60915	0.0058091	0.0308113	Down	Lbh	limb-bud and heart	-1.39454	4.13553	7.64759	0.00568661	0.0375675	Down
								Plk4	polo like kinase 4	-1.06501	4.88586	22.4846	2.12334e-06	2.9343e-05	Down	Xpc	xeroderma pigmentosum, complementation group C	-1.40183	5.77123	25.2238	5.12013e-07	1.88954e-05	Down
								Tk1	thymidine kinase 1	-1.06646	5.12429	28.8022	8.0468e-08	1.44602e-06	Down	Rassf2	Ras association (RalGDS/AF-6) domain family member 2	-1.40255	4.51687	11.1507	0.000840516	0.00884792	Down
								Mettl7a1	thiol methyltransferase 1A1	-1.0667	4.97365	26.1421	3.18209e-07	5.16861e-06	Down	Lat2	linker for activation of T cells family, member 2	-1.40679	4.66029	10.6494	0.0011017	0.0109624	Down
								Paqr8	progestin and adipoQ receptor family member VIII	-1.07063	3.12514	6.69203	0.00968692	0.0462361	Down	Nin	ninein	-1.41159	5.3922	22.4426	2.17036e-06	6.65762e-05	Down
								Cd37	CD37 antigen	-1.0735	6.04557	46.5635	8.95661e-12	2.8101e-10	Down	Cdc20	cell division cycle 20	-1.41796	4.42222	8.4622	0.00362741	0.0272325	Down
								Mgat1	mannoside acetylglucosaminyltransferase 1	-1.07662	5.22219	31.6096	1.89365e-08	3.82383e-07	Down	Trf	transferrin	-1.42009	4.20752	7.29981	0.00689819	0.0437127	Down
								Fcho1	FCH domain only 1	-1.07895	4.78243	22.0955	2.60014e-06	3.55747e-05	Down	Mipol1	mirror-image polydactyly 1	-1.43278	3.9646	9.17616	0.00245296	0.0200738	Down
								Fgd2	FYVE, RhoGEF and PH domain containing 2	-1.08168	3.59458	8.86073	0.00291492	0.0174497	Down	Mthfd2	methylenetetrahydrofolate dehydrogenase (NAD+ dependent), methenyltetrahydrofolate cyclohydrolase	-1.43849	3.99131	8.05238	0.00454596	0.0319611	Down
								Rad51ap1	RAD51 associated protein 1	-1.08352	4.47209	17.7622	2.50689e-05	0.000279471	Down	Ddx11	DEAD/H box helicase 11	-1.44122	4.36454	11.6633	0.000637882	0.00707029	Down
								H2-Ob	histocompatibility 2, O region beta locus	-1.08413	4.37253	17.9401	2.28316e-05	0.000255713	Down	Ibtk	inhibitor of Bruton agammaglobulinemia tyrosine kinase	-1.44642	5.22536	22.2915	2.34795e-06	7.05227e-05	Down
								Cd69	CD69 antigen	-1.0842	7.29155	85.975	4.10023e-20	2.72368e-18	Down	Sgk3	serum/glucocorticoid regulated kinase 3	-1.45337	4.77602	13.6331	0.000222432	0.00307327	Down
								Lpin1	lipin 1	-1.08577	3.577	10.1802	0.00142032	0.00946473	Down	Trim59	tripartite motif-containing 59	-1.46269	4.25671	8.29171	0.0039841	0.0291602	Down
								Rfwd3	ring finger and WD repeat domain 3	-1.08812	4.52182	19.2903	1.12476e-05	0.000135252	Down	Gm26802	predicted gene, 26802	-1.47501	5.4947	15.1746	9.81241e-05	0.00161561	Down
								Adam17	a disintegrin and metallopeptidase domain 17	-1.0934	4.69696	21.5798	3.40153e-06	4.56317e-05	Down	Tep1	telomerase associated protein 1	-1.47845	3.73699	7.10308	0.00769729	0.0474346	Down
								Sun2	Sad1 and UNC84 domain containing 2	-1.09393	5.35772	33.0414	9.06704e-09	1.9027e-07	Down	Mical1	microtubule associated monooxygenase, calponin and LIM domain containing 1	-1.47925	3.92803	7.17512	0.00739424	0.0459789	Down
								Tex2	testis expressed gene 2	-1.09544	4.06322	13.9932	0.000183646	0.00162282	Down	Azin1	antizyme inhibitor 1	-1.47934	5.56214	28.2943	1.04587e-07	4.64233e-06	Down
								Chsy1	chondroitin sulfate synthase 1	-1.09657	4.13824	14.7096	0.000125537	0.00116043	Down	Lysmd1	LysM, putative peptidoglycan-binding, domain containing 1	-1.48122	3.62597	8.90376	0.00284703	0.0224471	Down
								Mybl2	myeloblastosis oncogene-like 2	-1.10206	3.6136	9.87922	0.0016724	0.0108548	Down	Ckap5	cytoskeleton associated protein 5	-1.48269	5.60169	26.0578	3.32392e-07	1.28578e-05	Down
								Smc4	structural maintenance of chromosomes 4	-1.10529	7.04102	78.4778	8.31403e-19	5.00505e-17	Down	Tapt1	transmembrane anterior posterior transformation 1	-1.49111	4.39932	11.7313	0.000615011	0.00685624	Down
								Xpc	xeroderma pigmentosum, complementation group C	-1.10624	5.77123	43.6421	3.97681e-11	1.15029e-09	Down	Dedd2	death effector domain-containing DNA binding protein 2	-1.49368	4.10724	9.86007	0.0016899	0.0153124	Down
								Tent5a	terminal nucleotidyltransferase 5A	-1.10674	4.49857	18.8719	1.40036e-05	0.000164491	Down	Rbm15	RNA binding motif protein 15	-1.496	4.9747	16.1865	5.74754e-05	0.00103477	Down
								Ly6a	lymphocyte antigen 6 family member A	-1.10693	5.18123	31.0783	2.4893e-08	4.9234e-07	Down	Acap2	ArfGAP with coiled-coil, ankyrin repeat and PH domains 2	-1.50329	4.99349	18.1995	1.99245e-05	0.000436166	Down
								Rad54l	RAD54 like (S. cerevisiae)	-1.10899	4.11434	14.5813	0.000134377	0.00122568	Down	Sh2d5	SH2 domain containing 5	-1.50335	5.08716	16.9802	3.78247e-05	0.000733053	Down
								Dhrs7	dehydrogenase/reductase 7	-1.1152	3.83881	12.7137	0.000363272	0.00291343	Down	Pstpip1	proline-serine-threonine phosphatase-interacting protein 1	-1.50784	5.18675	22.0701	2.63475e-06	7.79318e-05	Down
								Rad51	RAD51 recombinase	-1.11858	4.40912	18.3505	1.84068e-05	0.000210313	Down	Bace1	beta-site APP cleaving enzyme 1	-1.51223	3.91426	10.0314	0.00153976	0.0142468	Down
								Coro7	coronin 7	-1.12358	5.23675	33.6713	6.55956e-09	1.41981e-07	Down	Kcnk12	potassium channel, subfamily K, member 12	-1.51722	4.53835	11.4496	0.000715553	0.00784096	Down
								Ptgr1	prostaglandin reductase 1	-1.12473	3.1317	7.0579	0.00789383	0.0392961	Down	Cyth1	cytohesin 1	-1.52021	3.68881	8.06465	0.00451528	0.0318151	Down
								Palm	paralemmin	-1.12505	3.35025	8.6939	0.00319405	0.0187136	Down	Incenp	inner centromere protein	-1.52054	5.27112	16.6858	4.41685e-05	0.000839115	Down
								Hist1h1d	H1.3 linker histone, cluster member	-1.12723	5.82468	49.8833	1.65007e-12	5.7585e-11	Down	Diaph2	diaphanous related formin 2	-1.52701	4.05754	10.8845	0.00097032	0.00995327	Down
								Egln1	egl-9 family hypoxia-inducible factor 1	-1.13033	4.67475	22.762	1.83804e-06	2.56953e-05	Down	Appl2	adaptor protein, phosphotyrosine interaction, PH domain and leucine zipper containing 2	-1.53698	3.66599	7.54356	0.00602437	0.0391279	Down
								Arhgap15	Rho GTPase activating protein 15	-1.13356	5.96213	52.2101	5.04825e-13	1.85591e-11	Down	Cstf2t	cleavage stimulation factor, 3' pre-RNA subunit 2, tau	-1.54443	3.84335	9.69815	0.00184544	0.0161887	Down
								Il3ra	interleukin 3 receptor, alpha chain	-1.13613	4.0639	16.0951	6.03146e-05	0.000607689	Down	Tmem243	transmembrane protein 243, mitochondrial	-1.56158	4.14363	14.6661	0.000128472	0.00199266	Down
								Anxa1	annexin A1	-1.13659	4.72225	25.2923	4.94152e-07	7.7519e-06	Down	Urb2	URB2 ribosome biogenesis 2 homolog (S. cerevisiae)	-1.56371	3.37547	7.5583	0.00597529	0.0389405	Down
								Hist1h4i	H4 clustered histone 9	-1.13817	5.14878	33.7614	6.26279e-09	1.35863e-07	Down	Adgrl4	adhesion G protein-coupled receptor L4	-1.56672	7.93208	105.121	1.20651e-24	3.41797e-22	Down
								Arl4c	ADP-ribosylation factor-like 4C	-1.14074	4.93546	29.1952	6.56989e-08	1.20536e-06	Down	Tcf7l2	transcription factor 7 like 2, T cell specific, HMG box	-1.56902	4.51879	13.4734	0.000242202	0.00326952	Down
								Mns1	meiosis-specific nuclear structural protein 1	-1.14076	4.90413	27.2381	1.80498e-07	3.04476e-06	Down	Gm43221	predicted gene 43221	-1.57023	3.59866	7.77857	0.0052887	0.0355639	Down
								Tlcd1	TLC domain containing 1	-1.14216	3.05633	6.52609	0.0106329	0.0497108	Down	Notch2	notch 2	-1.5705	5.11118	17.6002	2.72962e-05	0.000562725	Down
								Slc39a1	solute carrier family 39 (zinc transporter), member 1	-1.14254	5.2884	37.2933	1.02276e-09	2.48142e-08	Down	Prr5	proline rich 5 (renal)	-1.57082	3.58956	7.77717	0.00529278	0.0355639	Down
								Mtbp	Mdm2, transformed 3T3 cell double minute p53 binding protein	-1.14395	3.27608	7.38356	0.00658423	0.0342437	Down	Ppcdc	phosphopantothenoylcysteine decarboxylase	-1.57144	4.04673	12.0997	0.000504661	0.00586356	Down
								Zfp821	zinc finger protein 821	-1.14696	3.01306	6.79004	0.00916911	0.0443803	Down	Gm5111	predicted gene 5111	-1.57427	4.26495	12.1494	0.000491411	0.00573036	Down
								Tgfbr1	transforming growth factor, beta receptor I	-1.14779	3.72757	11.8619	0.000573339	0.00431101	Down	Tmem173	stimulator of interferon response cGAMP interactor 1	-1.57567	4.58066	14.2643	0.000159008	0.00238561	Down
								Elovl5	ELOVL fatty acid elongase 5	-1.15086	4.11179	17.0537	3.63879e-05	0.000392484	Down	Mier3	MIER family member 3	-1.58208	4.3465	12.9485	0.000320449	0.00409198	Down
								Aim2	absent in melanoma 2	-1.15618	4.57903	21.4784	3.58625e-06	4.78431e-05	Down	Myo5a	myosin VA	-1.5822	5.19985	25.2677	5.00492e-07	1.86821e-05	Down
								Cenpl	centromere protein L	-1.15785	3.29187	10.433	0.00123856	0.00843096	Down	Tec	tec protein tyrosine kinase	-1.59431	4.05996	10.286	0.00134113	0.0127875	Down
								Pfas	phosphoribosylformylglycinamidine synthase (FGAR amidotransferase)	-1.16134	4.88626	27.8948	1.28557e-07	2.23917e-06	Down	Ttc9c	tetratricopeptide repeat domain 9C	-1.59834	4.73584	20.1404	7.20997e-06	0.000183236	Down
								Paox	polyamine oxidase (exo-N4-amino)	-1.16181	3.93113	14.6613	0.000128798	0.00118377	Down	Rnf141	ring finger protein 141	-1.6024	3.82562	8.88261	0.00288019	0.0226281	Down
								Selplg	selectin, platelet (p-selectin) ligand	-1.16356	5.74331	46.658	8.53559e-12	2.68676e-10	Down	Ttll4	tubulin tyrosine ligase-like family, member 4	-1.60245	3.90412	11.0491	0.000887833	0.00928513	Down
								Hjurp	Holliday junction recognition protein	-1.16536	6.35955	59.9552	9.86138e-15	4.45938e-13	Down	Chsy1	chondroitin sulfate synthase 1	-1.61416	4.13824	12.6626	0.000373344	0.00461032	Down
								Ticrr	TOPBP1-interacting checkpoint and replication regulator	-1.16553	3.37657	9.71886	0.00182476	0.0116862	Down	Lsp1	lymphocyte specific 1	-1.61939	5.83062	40.1842	2.32806e-10	1.67342e-08	Down
								Ass1	argininosuccinate synthetase 1	-1.16747	4.97159	29.6117	5.29997e-08	9.87415e-07	Down	Hist1h3f	H3 clustered histone 7	-1.62439	5.42291	24.2508	8.48036e-07	2.85604e-05	Down
								Malt1	MALT1 paracaspase	-1.16768	5.43867	39.8756	2.72627e-10	7.1357e-09	Down	Nfkbie	nuclear factor of kappa light polypeptide gene enhancer in B cells inhibitor, epsilon	-1.63152	3.62848	9.03107	0.00265543	0.0212965	Down
								Foxo3	forkhead box O3	-1.17613	5.52861	43.3496	4.61727e-11	1.32362e-09	Down	Atp10a	ATPase, class V, type 10A	-1.63724	3.93047	9.98571	0.00157841	0.0144998	Down
								Hist2h2aa1	H2A clustered histone 18	-1.18095	4.69721	27.8848	1.29223e-07	2.24672e-06	Down	Zfp608	zinc finger protein 608	-1.65127	6.24253	45.9733	1.21022e-11	1.02253e-09	Down
								Csf3r	colony stimulating factor 3 receptor	-1.18408	4.49691	24.53	7.33686e-07	1.11901e-05	Down	Zfp955a	zinc finger protein 955A	-1.65195	3.19811	7.47011	0.00627507	0.0405375	Down
								Capn2	calpain 2	-1.18687	3.47601	9.46564	0.00209455	0.0131167	Down	Slc29a3	solute carrier family 29 (nucleoside transporters), member 3	-1.65671	4.43546	14.7347	0.00012388	0.00193181	Down
								Selenoh	selenoprotein H	-1.18868	7.24663	97.3265	6.12944e-23	4.96124e-21	Down	Ttc21b	tetratricopeptide repeat domain 21B	-1.66393	3.62178	10.0688	0.0015088	0.0140278	Down
								Anxa2	annexin A2	-1.19066	4.71663	28.0053	1.21424e-07	2.13423e-06	Down	Arhgap15	Rho GTPase activating protein 15	-1.66655	5.96213	40.2145	2.29223e-10	1.66006e-08	Down
								Ak4	adenylate kinase 4	-1.19327	3.01463	6.97755	0.00825608	0.0407808	Down	Clnk	cytokine-dependent hematopoietic cell linker	-1.66766	3.76849	10.9684	0.000927376	0.00965674	Down
								Znrf3	zinc and ring finger 3	-1.19438	3.20706	7.88144	0.00499615	0.027212	Down	Abhd2	abhydrolase domain containing 2	-1.67616	4.42913	15.7783	7.12997e-05	0.00124454	Down
								Camk2d	calcium/calmodulin-dependent protein kinase II, delta	-1.19446	4.66725	26.1503	3.1685e-07	5.15523e-06	Down	Fmnl2	formin-like 2	-1.68815	3.54485	8.72461	0.0031407	0.0241623	Down
								Ercc6l	excision repair cross-complementing rodent repair deficiency complementation group 6 like	-1.19755	3.50209	11.6255	0.00065099	0.00483077	Down	Palm	paralemmin	-1.69165	3.35025	7.0983	0.00771786	0.0475253	Down
								Tuba1b	tubulin, alpha 1B	-1.2009	8.27187	126.204	2.97545e-29	3.3717e-27	Down	Gtf3c4	general transcription factor IIIC, polypeptide 4	-1.69169	4.08844	13.6776	0.000217226	0.00303234	Down
								Rassf2	Ras association (RalGDS/AF-6) domain family member 2	-1.20321	4.51687	23.6071	1.18461e-06	1.72881e-05	Down	Hist1h4d	H4 clustered histone 4	-1.69654	7.24405	75.4882	3.77056e-18	6.85246e-16	Down
								Afp	alpha fetoprotein	-1.2043	3.48186	9.74526	0.00179874	0.0115554	Down	Rad51	RAD51 recombinase	-1.71475	4.40912	17.9467	2.27527e-05	0.000484853	Down
								Map7d1	MAP7 domain containing 1	-1.20519	4.3544	20.0066	7.73212e-06	9.64712e-05	Down	Ndc80	NDC80 kinetochore complex component	-1.71477	4.09382	13.1943	0.000281039	0.00368796	Down
								Mical1	microtubule associated monooxygenase, calponin and LIM domain containing 1	-1.20589	3.92803	17.1114	3.52997e-05	0.00038203	Down	Bex6	brain expressed family member 6	-1.71595	4.1601	12.414	0.000426465	0.00512823	Down
								Miip	migration and invasion inhibitory protein	-1.20682	3.39131	10.566	0.00115253	0.00792941	Down	Hist1h2bg	H2B clustered histone 8	-1.72461	3.61238	7.49325	0.00619497	0.0401008	Down
								Lrrc49	leucine rich repeat containing 49	-1.20811	3.12136	7.21319	0.00723903	0.0366595	Down	Il15	interleukin 15	-1.72466	3.3312	7.31494	0.00684036	0.0434893	Down
								Trp53inp1	transformation related protein 53 inducible nuclear protein 1	-1.20958	3.0034	7.41913	0.00645536	0.0336547	Down	Plekhg2	pleckstrin homology domain containing, family G (with RhoGef domain) member 2	-1.72609	2.95626	7.14717	0.00751036	0.0465807	Down
								Ckap5	cytoskeleton associated protein 5	-1.2146	5.60169	47.7672	4.84923e-12	1.59412e-10	Down	Ggta1	glycoprotein galactosyltransferase alpha 1, 3	-1.72729	3.50201	8.23652	0.00410706	0.0298151	Down
								Top3a	topoisomerase (DNA) III alpha	-1.21726	3.3442	8.7024	0.00317919	0.0186524	Down	Tkfc	triokinase, FMN cyclase	-1.7328	2.95946	7.19695	0.00730482	0.0455405	Down
								Fmnl2	formin-like 2	-1.22248	3.54485	11.8075	0.000590345	0.00442851	Down	Arid5a	AT-rich interaction domain 5A	-1.73892	4.18176	13.5021	0.000238506	0.00324019	Down
								Sass6	SAS-6 centriolar assembly protein	-1.23277	4.43611	24.331	8.13467e-07	1.22811e-05	Down	H2afy	macroH2A.1 histone	-1.7402	10.4194	159.712	1.46249e-36	8.80419e-34	Down
								Egfl7	EGF-like domain 7	-1.23562	6.45125	76.2034	2.62576e-18	1.52357e-16	Down	Arap2	ArfGAP with RhoGAP domain, ankyrin repeat and PH domain 2	-1.75007	4.33717	17.7291	2.55107e-05	0.000534172	Down
								Myo1f	myosin IF	-1.23565	3.73028	14.6202	0.000131634	0.00120752	Down	Ly6c2	lymphocyte antigen 6 family memberC2	-1.75347	3.45488	10.0064	0.00156081	0.0143871	Down
								Zfp831	zinc finger protein 831	-1.23575	2.59707	6.69917	0.0096482	0.0461025	Down	Cnrip1	cannabinoid receptor interacting protein 1	-1.75957	3.45137	8.44659	0.00365867	0.0273817	Down
								Hmgb2	high mobility group box 2	-1.23765	9.66979	121.844	2.66539e-28	2.88461e-26	Down	Ippk	inositol 1,3,4,5,6-pentakisphosphate 2-kinase	-1.76055	3.28827	8.34472	0.00386954	0.0285386	Down
								Asf1b	anti-silencing function 1B histone chaperone	-1.23775	3.85801	14.8664	0.000115523	0.00107509	Down	Cdca8	cell division cycle associated 8	-1.76164	5.79458	38.5768	5.29971e-10	3.60785e-08	Down
								Tcf19	transcription factor 19	-1.23846	2.71355	6.51829	0.0106796	0.0498381	Down	Diaph3	diaphanous related formin 3	-1.76509	5.65174	47.1421	6.66875e-12	5.7868e-10	Down
								Spry2	sprouty RTK signaling antagonist 2	-1.23864	4.07426	19.5888	9.62067e-06	0.000117746	Down	Tnfaip8l2	tumor necrosis factor, alpha-induced protein 8-like 2	-1.76633	4.01899	13.0059	0.00031077	0.00400715	Down
								Ckap2	cytoskeleton associated protein 2	-1.24107	4.24441	20.4681	6.07534e-06	7.6997e-05	Down	Prss57	serine protease 57	-1.76778	3.66223	7.8313	0.00513663	0.0347932	Down
								Isg15	ISG15 ubiquitin-like modifier	-1.24162	4.28651	16.8128	4.13102e-05	0.00043828	Down	Cdk19	cyclin dependent kinase 19	-1.77328	5.54854	42.2106	8.26201e-11	6.2187e-09	Down
								Runx2	runt related transcription factor 2	-1.2443	5.6292	51.8699	6.00226e-13	2.18165e-11	Down	Map3k1	mitogen-activated protein kinase kinase kinase 1	-1.77578	4.01028	11.4267	0.000724454	0.00792047	Down
								Adgrl4	adhesion G protein-coupled receptor L4	-1.24702	7.93208	128.167	1.10897e-29	1.27161e-27	Down	Hist1h3e	H3 clustered histone 6	-1.77991	6.01686	43.3468	4.62405e-11	3.56311e-09	Down
								Adssl1	adenylosuccinate synthase 1	-1.24733	4.68213	27.465	1.60525e-07	2.73176e-06	Down	Hist1h2ae	H2A clustered histone 8	-1.78015	9.42006	183.062	1.20346e-41	8.91675e-39	Down
								Il18	interleukin 18	-1.25056	3.37997	10.7598	0.00103824	0.00721005	Down	Hist2h2aa1	H2A clustered histone 18	-1.7807	4.69721	19.121	1.22903e-05	0.000287491	Down
								Map3k1	mitogen-activated protein kinase kinase kinase 1	-1.25307	4.01028	20.132	7.24165e-06	9.07043e-05	Down	Rasa4	RAS p21 protein activator 4	-1.78719	3.79315	10.6105	0.00112512	0.0111608	Down
								Gcat	glycine C-acetyltransferase (2-amino-3-ketobutyrate-coenzyme A ligase)	-1.25455	3.51442	11.5083	0.000693697	0.00513187	Down	Snx11	sorting nexin 11	-1.7963	3.2056	8.57424	0.00341086	0.0258484	Down
								Parvg	parvin, gamma	-1.2558	5.59899	52.1167	5.2939e-13	1.93881e-11	Down	Hist1h4a	H4 clustered histone 1	-1.8067	3.31211	7.88009	0.00499986	0.0340375	Down
								Fcer1g	Fc receptor, IgE, high affinity I, gamma polypeptide	-1.25722	5.27665	43.3082	4.71599e-11	1.34791e-09	Down	Dhdh	dihydrodiol dehydrogenase	-1.81017	3.99588	14.3978	0.000148125	0.00223277	Down
								D5Ertd605e	DNA segment, Chr 5, ERATO Doi 605, expressed	-1.25985	3.42394	10.1377	0.00145344	0.00966154	Down	Tmem229b	transmembrane protein 229B	-1.81415	3.85498	10.9038	0.000960233	0.00989194	Down
								Plppr3	phospholipid phosphatase related 3	-1.26374	5.1513	38.9299	4.42345e-10	1.10955e-08	Down	Btbd3	BTB domain containing 3	-1.82488	2.96207	6.99641	0.00816955	0.049373	Down
								Dhdh	dihydrodiol dehydrogenase	-1.26654	3.99588	18.3831	1.80949e-05	0.000206995	Down	Csf3r	colony stimulating factor 3 receptor	-1.82749	4.49691	18.1851	2.00763e-05	0.000438492	Down
								Akap17b	A kinase anchor protein 17B	-1.26741	3.2171	8.14968	0.00430841	0.0241271	Down	AY036118	cDNA sequence AY036118	-1.83332	7.60857	151.687	8.2043e-35	3.95119e-32	Down
								Peli2	pellino 2	-1.27112	3.2305	9.5428	0.0020083	0.0126846	Down	Zfp758	zinc finger protein 758	-1.83525	3.32599	8.94955	0.00277655	0.0220879	Down
								Gimap6	GTPase, IMAP family member 6	-1.27274	6.418	81.93	1.45244e-19	9.20386e-18	Down	5031439G07Rik	RIKEN cDNA 5031439G07 gene	-1.84135	3.46003	11.7038	0.000624161	0.00694217	Down
								Hist1h4d	H4 clustered histone 4	-1.27275	7.24405	120.599	4.98773e-28	5.27932e-26	Down	Gm16152	predicted gene 16152	-1.84779	4.38469	22.8941	1.71601e-06	5.43705e-05	Down
								Gm4258	predicted gene 4258	-1.27374	4.42216	27.9163	1.27137e-07	2.21844e-06	Down	Slc35e3	solute carrier family 35, member E3	-1.85221	3.08812	8.08662	0.00446089	0.0316309	Down
								Sesn3	sestrin 3	-1.27659	4.30093	20.6454	5.53818e-06	7.08416e-05	Down	Tns3	tensin 3	-1.8543	4.18696	19.4568	1.03087e-05	0.000246386	Down
								Arsb	arylsulfatase B	-1.27892	3.15245	9.59148	0.00195576	0.012426	Down	Ncapd2	non-SMC condensin I complex, subunit D2	-1.85705	4.78423	25.7549	3.88904e-07	1.49837e-05	Down
								Ccdc18	coiled-coil domain containing 18	-1.2793	3.95998	17.223	3.32858e-05	0.000362679	Down	Hist1h3a	H3 clustered histone 1	-1.85852	4.13675	15.0389	0.000105434	0.00171255	Down
								Map4k4	mitogen-activated protein kinase kinase kinase kinase 4	-1.28766	6.44858	82.9886	8.5081e-20	5.53716e-18	Down	Kif18a	kinesin family member 18A	-1.86066	4.21986	15.0694	0.000103746	0.00169083	Down
								Trio	triple functional domain (PTPRF interacting)	-1.28832	3.81775	16.9564	3.83016e-05	0.000409912	Down	Snx20	sorting nexin 20	-1.86121	3.76558	10.3984	0.00126194	0.0122284	Down
								Kcnk12	potassium channel, subfamily K, member 12	-1.29727	4.53835	30.3174	3.68386e-08	7.06831e-07	Down	Rnf13	ring finger protein 13	-1.87679	4.55401	23.5203	1.23924e-06	4.03255e-05	Down
								Parp3	poly (ADP-ribose) polymerase family, member 3	-1.29807	3.34961	10.8192	0.0010051	0.00702552	Down	Calcrl	calcitonin receptor-like	-1.88646	4.7797	26.4215	2.75366e-07	1.10514e-05	Down
								Egln3	egl-9 family hypoxia-inducible factor 3	-1.29984	3.54645	11.9532	0.000545922	0.00412741	Down	Car1	carbonic anhydrase 1	-1.89479	3.66485	13.411	0.000250426	0.0033548	Down
								Hoxa9	homeobox A9	-1.30007	6.11146	73.4902	1.03591e-17	5.76755e-16	Down	Cdca5	cell division cycle associated 5	-1.89974	3.55197	8.72113	0.0031467	0.0241699	Down
								Il1r1	interleukin 1 receptor, type I	-1.30151	3.98556	20.1508	7.17556e-06	8.99935e-05	Down	Hist1h2ak	H2A clustered histone 15	-1.9016	3.69266	8.83061	0.00296341	0.0230831	Down
								Cenph	centromere protein H	-1.30206	5.59388	55.043	1.19532e-13	4.68022e-12	Down	Vav3	vav 3 oncogene	-1.91332	5.31382	44.4381	2.64874e-11	2.14392e-09	Down
								Dusp5	dual specificity phosphatase 5	-1.30522	5.46414	52.4505	4.46718e-13	1.64858e-11	Down	Bcl2l11	BCL2 like 11	-1.91705	4.07403	18.6419	1.5798e-05	0.000357198	Down
								Anxa3	annexin A3	-1.30558	2.73766	7.1065	0.00768265	0.0384212	Down	Gpr171	G protein-coupled receptor 171	-1.92236	5.05544	27.3	1.74819e-07	7.24862e-06	Down
								Rdh12	retinol dehydrogenase 12	-1.30997	2.73241	7.75925	0.00534556	0.0287484	Down	Zfp217	zinc finger protein 217	-1.92457	4.09377	16.8647	4.01964e-05	0.000772797	Down
								Ccng2	cyclin G2	-1.31002	3.44618	14.3859	0.000149067	0.00134188	Down	Bsn	bassoon	-1.93768	3.25175	10.6467	0.00110329	0.0109668	Down
								Arrdc3	arrestin domain containing 3	-1.31055	3.53112	14.0124	0.000181783	0.00160932	Down	Psrc1	proline/serine-rich coiled-coil 1	-1.94234	3.43305	8.93787	0.00279435	0.0221524	Down
								Ap1s3	adaptor-related protein complex AP-1, sigma 3	-1.31191	3.24481	11.1097	0.000859311	0.00614924	Down	Gm2a	GM2 ganglioside activator protein	-1.95941	6.10107	58.9283	1.6608e-14	1.95083e-12	Down
								Snn	stannin	-1.31266	2.82978	7.54291	0.00602653	0.0318243	Down	Fbxo5	F-box protein 5	-1.96276	4.36297	16.4204	5.08026e-05	0.000944653	Down
								Cks1b	CDC28 protein kinase 1b	-1.31578	6.93195	106.353	6.48608e-25	5.73155e-23	Down	Ccna2	cyclin A2	-1.96797	4.05685	13.4851	0.000240702	0.00325857	Down
								Brca1	breast cancer 1, early onset	-1.31601	4.34697	24.6163	7.01562e-07	1.07774e-05	Down	Atp7a	ATPase, Cu++ transporting, alpha polypeptide	-1.96803	3.19847	9.93255	0.00162465	0.0148469	Down
								Rel	reticuloendotheliosis oncogene	-1.31721	5.39843	49.1713	2.37121e-12	8.09911e-11	Down	Lcp1	lymphocyte cytosolic protein 1	-1.97112	7.17075	127.099	1.89698e-29	7.3087e-27	Down
								Pik3c2a	phosphatidylinositol-4-phosphate 3-kinase catalytic subunit type 2 alpha	-1.31828	2.88995	7.64091	0.00570771	0.0303403	Down	Cst7	cystatin F (leukocystatin)	-1.97464	3.8271	14.4729	0.000142341	0.00216934	Down
								Sgk3	serum/glucocorticoid regulated kinase 3	-1.32065	4.77602	34.6301	4.00886e-09	8.97984e-08	Down	Gm20342	predicted gene, 20342	-1.97704	5.15435	37.3137	1.01217e-09	6.49947e-08	Down
								Map4	microtubule-associated protein 4	-1.32231	3.82737	16.9044	3.93654e-05	0.000419897	Down	Ccnb1	cyclin B1	-1.97859	3.78456	8.43808	0.00367584	0.0274463	Down
								Rgs2	regulator of G-protein signaling 2	-1.32395	8.20923	149.496	2.46407e-34	3.65137e-32	Down	Nlrc3	NLR family, CARD domain containing 3	-1.97963	3.15542	8.07305	0.00449442	0.0317378	Down
								Uchl1	ubiquitin carboxy-terminal hydrolase L1	-1.32596	2.85535	7.07029	0.00783943	0.0390633	Down	Knstrn	kinetochore-localized astrin/SPAG5 binding	-2.00223	4.59072	30.0722	4.17988e-08	2.01303e-06	Down
								Lmnb1	lamin B1	-1.32609	7.4713	131.785	1.79897e-30	2.16596e-28	Down	Shcbp1	Shc SH2-domain binding protein 1	-2.00343	3.42014	10.3759	0.00127741	0.012341	Down
								AW146154	expressed sequence AW146154	-1.32649	2.91208	7.10531	0.00768774	0.0384268	Down	Cdca3	cell division cycle associated 3	-2.00386	4.56557	18.0345	2.17279e-05	0.000467363	Down
								Ncapd2	non-SMC condensin I complex, subunit D2	-1.33445	4.78423	35.3694	2.74366e-09	6.32224e-08	Down	Zfp568	zinc finger protein 568	-2.00443	3.09301	10.1523	0.00144199	0.0135241	Down
								Zwilch	zwilch kinetochore protein	-1.33575	3.59363	16.1276	5.92894e-05	0.000599608	Down	Cenpp	centromere protein P	-2.00613	3.85516	14.8613	0.000115838	0.00183211	Down
								Ctxn1	cortexin 1	-1.33668	3.78733	16.2095	5.67827e-05	0.000576931	Down	Lonrf3	LON peptidase N-terminal domain and ring finger 3	-2.02164	2.49765	7.02249	0.00805142	0.04899	Down
								Padi4	peptidyl arginine deiminase, type IV	-1.33964	3.78756	15.4336	8.55537e-05	0.00082323	Down	Arhgap11a	Rho GTPase activating protein 11A	-2.02756	4.12544	19.3512	1.08943e-05	0.000259096	Down
								Gm49797	None	-1.34113	2.77772	6.85916	0.0088211	0.0430638	Down	Crybg3	beta-gamma crystallin domain containing 3	-2.02946	2.99342	8.30732	0.00395001	0.0289768	Down
								Daglb	diacylglycerol lipase, beta	-1.34575	4.13205	22.5097	2.09585e-06	2.90464e-05	Down	Plppr3	phospholipid phosphatase related 3	-2.03448	5.1513	44.0388	3.2477e-11	2.58528e-09	Down
								Nlrc3	NLR family, CARD domain containing 3	-1.34641	3.15542	11.2798	0.000784073	0.00569547	Down	Kif22	kinesin family member 22	-2.03526	3.74008	14.0677	0.000176514	0.0025878	Down
								Hist3h2ba	H2B clustered histone 27	-1.34675	3.86294	22.0402	2.67617e-06	3.65112e-05	Down	Lars2	leucyl-tRNA synthetase, mitochondrial	-2.03797	6.7797	123.815	9.89102e-29	3.40251e-26	Down
								Spata6	spermatogenesis associated 6	-1.34835	3.37849	12.6877	0.000368362	0.00294445	Down	Cd34	CD34 antigen	-2.04064	7.31091	118.46	1.46235e-27	4.69511e-25	Down
								Lat2	linker for activation of T cells family, member 2	-1.35023	4.66029	35.2472	2.92049e-09	6.71364e-08	Down	Hist1h1d	H1.3 linker histone, cluster member	-2.0497	5.82468	57.1135	4.17412e-14	4.56876e-12	Down
								Mnd1	meiotic nuclear divisions 1	-1.36524	3.98653	18.9265	1.36084e-05	0.00016024	Down	Gm43305	predicted gene 43305	-2.05314	3.77418	11.0894	0.000869057	0.00912842	Down
								Tram2	translocating chain-associating membrane protein 2	-1.3691	3.11412	10.9548	0.000934204	0.00661636	Down	Cenpf	centromere protein F	-2.05487	5.70824	50.4524	1.23496e-12	1.18952e-10	Down
								Otulinl	OTU deubiquitinase with linear linkage specificity like	-1.36957	3.37635	12.7465	0.000356969	0.00286766	Down	Lmtk2	lemur tyrosine kinase 2	-2.06091	3.30252	12.8021	0.000346519	0.00434593	Down
								Ddx19b	DEAD box helicase 19b	-1.37379	3.05779	9.45004	0.00211242	0.0132037	Down	Arid5b	AT-rich interaction domain 5B	-2.07997	4.20861	22.2896	2.35027e-06	7.05227e-05	Down
								Lbh	limb-bud and heart	-1.38474	4.13553	25.3873	4.70407e-07	7.40353e-06	Down	Sytl1	synaptotagmin-like 1	-2.08753	2.86603	7.58121	0.00589982	0.0385792	Down
								Fgd4	FYVE, RhoGEF and PH domain containing 4	-1.38764	3.93842	21.2756	3.98609e-06	5.23792e-05	Down	Otulinl	OTU deubiquitinase with linear linkage specificity like	-2.10035	3.37635	13.2579	0.000271671	0.00358456	Down
								Emcn	endomucin	-1.39181	3.60836	17.1929	3.384e-05	0.000367886	Down	Mc5r	melanocortin 5 receptor	-2.10435	4.31336	22.7088	1.88958e-06	5.96736e-05	Down
								Hoxa3	homeobox A3	-1.39625	2.59213	6.60615	0.0101652	0.0480594	Down	Il1r1	interleukin 1 receptor, type I	-2.11166	3.98556	19.5028	1.00698e-05	0.000241877	Down
								Dpysl2	dihydropyrimidinase-like 2	-1.39689	3.89038	19.5057	1.00481e-05	0.000122047	Down	Hist1h2br	H2B clustered histone 24	-2.12965	4.39396	24.2716	8.38947e-07	2.83535e-05	Down
								Hist2h2ac	H2A clustered histone 20	-1.39718	6.18944	91.7855	1.00262e-21	7.31608e-20	Down	Racgap1	Rac GTPase-activating protein 1	-2.13243	4.23009	22.066	2.64039e-06	7.79318e-05	Down
								Arhgap30	Rho GTPase activating protein 30	-1.40231	6.09695	77.7594	1.19548e-18	7.02129e-17	Down	Ercc6l	excision repair cross-complementing rodent repair deficiency complementation group 6 like	-2.13963	3.50209	13.8121	0.000202222	0.00288563	Down
								Spg11	SPG11, spatacsin vesicle trafficking associated	-1.4033	3.15001	10.4772	0.00120923	0.00826638	Down	Plac8	placenta-specific 8	-2.14115	9.24668	264.07	3.05485e-59	4.90405e-56	Down
								Mthfd2	methylenetetrahydrofolate dehydrogenase (NAD+ dependent), methenyltetrahydrofolate cyclohydrolase	-1.40847	3.99131	22.7139	1.8846e-06	2.63079e-05	Down	Itgal	integrin alpha L	-2.14491	3.67275	16.3246	5.34364e-05	0.000979935	Down
								Ifngr2	interferon gamma receptor 2	-1.40878	3.23165	13.4765	0.000241791	0.00204698	Down	Gria3	glutamate receptor, ionotropic, AMPA3 (alpha 3)	-2.15029	3.40263	9.34324	0.00223911	0.0188359	Down
								Hspa1a	heat shock protein 1A	-1.40891	4.17749	35.6378	2.39009e-09	5.5666e-08	Down	Dock10	dedicator of cytokinesis 10	-2.15604	5.94558	74.5304	6.1203e-18	1.03422e-15	Down
								Cenpp	centromere protein P	-1.41274	3.85516	22.076	2.6267e-06	3.58871e-05	Down	Gramd4	GRAM domain containing 4	-2.15694	4.10024	23.593	1.19328e-06	3.90943e-05	Down
								Pcp4l1	Purkinje cell protein 4-like 1	-1.41955	4.3332	30.2008	3.91183e-08	7.44639e-07	Down	Cenpe	centromere protein E	-2.15761	5.22325	50.5239	1.19081e-12	1.15857e-10	Down
								Pacc1	proton activated chloride channel 1	-1.42572	3.24417	10.8913	0.00096677	0.00682693	Down	Hist1h4h	H4 clustered histone 8	-2.17499	5.63996	63.8311	1.3804e-15	1.79676e-13	Down
								Ramp1	receptor (calcitonin) activity modifying protein 1	-1.4277	8.30778	171.537	3.88372e-39	6.68e-37	Down	Hist1h2bj	H2B clustered histone 11	-2.18976	3.93211	13.5298	0.000235121	0.00321233	Down
								Zfp608	zinc finger protein 608	-1.4278	6.24253	95.8657	1.28032e-22	1.0026e-20	Down	Cep164	centrosomal protein 164	-2.19439	3.40059	11.9442	0.000548568	0.0062753	Down
								Usp28	ubiquitin specific peptidase 28	-1.43128	2.81019	7.63333	0.00573175	0.0304513	Down	Tacc3	transforming, acidic coiled-coil containing protein 3	-2.21232	4.38059	29.2676	6.32922e-08	2.88924e-06	Down
								Mir99ahg	Mir99a and Mirlet7c-1 host gene (non-protein coding)	-1.43552	4.15301	26.1729	3.13164e-07	5.10388e-06	Down	Snx32	sorting nexin 32	-2.21384	2.84151	9.42329	0.00214347	0.0182545	Down
								Adrb2	adrenergic receptor, beta 2	-1.43963	3.42747	14.9201	0.000112283	0.00104899	Down	Cd52	CD52 antigen	-2.22632	6.10026	91.6117	1.09473e-21	2.63612e-19	Down
								Vsir	V-set immunoregulatory receptor	-1.44637	3.07093	10.2847	0.00134207	0.00903344	Down	Bard1	BRCA1 associated RING domain 1	-2.22767	3.62472	19.5877	9.62589e-06	0.000234648	Down
								Rab44	RAB44, member RAS oncogene family	-1.45706	3.60709	19.5806	9.66179e-06	0.000118099	Down	Rpgrip1	retinitis pigmentosa GTPase regulator interacting protein 1	-2.23324	6.07742	81.2187	2.08059e-19	4.17505e-17	Down
								Ankrd44	ankyrin repeat domain 44	-1.4582	4.44215	31.0143	2.57267e-08	5.05155e-07	Down	Gm42418	18s RNA, related sequence 5	-2.23784	12.6846	179.955	6.18335e-41	4.25415e-38	Down
								Ap1s2	adaptor-related protein complex 1, sigma 2 subunit	-1.46423	2.87566	9.99048	0.00157432	0.0103437	Down	Tm6sf1	transmembrane 6 superfamily member 1	-2.2454	5.35055	51.3767	7.71483e-13	7.66074e-11	Down
								Il6ra	interleukin 6 receptor, alpha	-1.4657	3.62795	18.124	2.07299e-05	0.00023463	Down	Kif20b	kinesin family member 20B	-2.25817	5.04438	49.3599	2.15407e-12	2.01436e-10	Down
								Spc24	SPC24, NDC80 kinetochore complex component, homolog (S. cerevisiae)	-1.46859	5.48915	68.4906	1.30169e-16	6.74078e-15	Down	Pclaf	PCNA clamp associated factor	-2.2651	6.06532	57.9594	2.71639e-14	3.04235e-12	Down
								Notch2	notch 2	-1.47845	5.11118	58.0208	2.63288e-14	1.10742e-12	Down	Itpr3	inositol 1,4,5-triphosphate receptor 3	-2.26784	3.2258	14.7791	0.000120995	0.00190118	Down
								Spdl1	spindle apparatus coiled-coil protein 1	-1.47988	3.21159	12.8854	0.000331424	0.00269645	Down	Cd244a	CD244 molecule A	-2.27885	2.63208	9.70732	0.00183625	0.0161759	Down
								Trps1	transcriptional repressor GATA binding 1	-1.48889	3.88355	29.6185	5.28512e-08	9.86555e-07	Down	Dpp4	dipeptidylpeptidase 4	-2.28191	4.01197	29.3833	5.96238e-08	2.76104e-06	Down
								Fanca	Fanconi anemia, complementation group A	-1.48956	2.82758	10.8934	0.000965639	0.00682395	Down	Gm49980	None	-2.30067	2.97927	12.4897	0.000409514	0.00497407	Down
								Knstrn	kinetochore-localized astrin/SPAG5 binding	-1.49064	4.59072	36.5898	1.46683e-09	3.50583e-08	Down	Slc4a8	solute carrier family 4 (anion exchanger), member 8	-2.31278	3.12458	9.03633	0.0026478	0.021253	Down
								Nrxn1	neurexin I	-1.49233	4.28208	27.7225	1.40523e-07	2.42567e-06	Down	Ms4a6c	membrane-spanning 4-domains, subfamily A, member 6C	-2.31952	3.90304	18.6353	1.58528e-05	0.000357597	Down
								Tgif1	TGFB-induced factor homeobox 1	-1.49624	4.23794	31.4657	2.03924e-08	4.10062e-07	Down	Dlgap5	DLG associated protein 5	-2.33088	3.78232	21.2351	4.07122e-06	0.000112361	Down
								Sgpl1	sphingosine phosphate lyase 1	-1.49779	3.04705	11.1982	0.00081931	0.00591092	Down	Cd86	CD86 antigen	-2.33784	2.48295	7.58619	0.00588356	0.0385408	Down
								Myadm	myeloid-associated differentiation marker	-1.50051	2.91014	12.5093	0.000405253	0.00319427	Down	Jdp2	Jun dimerization protein 2	-2.34112	3.68825	19.9605	7.92068e-06	0.000197648	Down
								Tubb5	tubulin, beta 5 class I	-1.50757	9.1075	202.566	6.88054e-46	1.54124e-43	Down	Pbk	PDZ binding kinase	-2.3413	4.40021	29.3585	6.03908e-08	2.78318e-06	Down
								Pan3	PAN3 poly(A) specific ribonuclease subunit	-1.51363	6.86863	137.462	1.03777e-31	1.35078e-29	Down	Hmga2	high mobility group AT-hook 2	-2.34453	3.86983	17.6228	2.6974e-05	0.000558077	Down
								Fut7	fucosyltransferase 7	-1.51501	3.58826	17.5602	2.78772e-05	0.000306872	Down	2610307P16Rik	RIKEN cDNA 2610307P16 gene	-2.34485	3.53439	19.7529	8.82893e-06	0.000218612	Down
								Psrc1	proline/serine-rich coiled-coil 1	-1.51716	3.43305	18.5924	1.62129e-05	0.000188375	Down	Mgst2	microsomal glutathione S-transferase 2	-2.34769	3.24619	10.5782	0.00114494	0.0112992	Down
								Mn1	meningioma 1	-1.51728	2.14919	6.91248	0.00856189	0.0420756	Down	Gm26759	None	-2.34836	2.88356	10.3438	0.00129979	0.0125071	Down
								Slc29a1	solute carrier family 29 (nucleoside transporters), member 1	-1.5176	4.82695	45.7849	1.33234e-11	4.11318e-10	Down	Tpm2	tropomyosin 2, beta	-2.35066	3.2728	13.1473	0.000288188	0.00376128	Down
								Il15	interleukin 15	-1.52054	3.3312	15.606	7.80995e-05	0.000757557	Down	Sgo1	shugoshin 1	-2.35976	3.72288	18.9555	1.34034e-05	0.000308855	Down
								Tmem229b	transmembrane protein 229B	-1.52241	3.85498	26.1959	3.09458e-07	5.05204e-06	Down	Ighm	immunoglobulin heavy constant mu	-2.36768	5.67549	69.0399	9.85561e-17	1.39602e-14	Down
								Cep128	centrosomal protein 128	-1.52295	4.76326	44.3489	2.77215e-11	8.16554e-10	Down	Wdfy2	WD repeat and FYVE domain containing 2	-2.38155	3.49651	20.1462	7.18816e-06	0.000183236	Down
								Abhd2	abhydrolase domain containing 2	-1.52552	4.42913	36.3254	1.67983e-09	3.99508e-08	Down	H2-Ob	histocompatibility 2, O region beta locus	-2.38234	4.37253	36.6802	1.40044e-09	8.92256e-08	Down
								Sh3bp5	SH3-domain binding protein 5 (BTK-associated)	-1.52586	3.44427	18.0223	2.18672e-05	0.000246057	Down	Ablim1	actin-binding LIM protein 1	-2.3826	3.36182	12.2027	0.00047756	0.00560958	Down
								Bard1	BRCA1 associated RING domain 1	-1.53091	3.62472	19.3022	1.11777e-05	0.00013458	Down	Foxm1	forkhead box M1	-2.38992	2.83944	9.32031	0.0022677	0.01901	Down
								Irf5	interferon regulatory factor 5	-1.53143	2.60881	7.28524	0.00695435	0.0355166	Down	Ifngr2	interferon gamma receptor 2	-2.40937	3.23165	13.6105	0.000225129	0.00309777	Down
								Gm13625	None	-1.53161	2.40071	8.23423	0.00411225	0.0232448	Down	Cep128	centrosomal protein 128	-2.41097	4.76326	50.5297	1.18731e-12	1.15857e-10	Down
								Dpp4	dipeptidylpeptidase 4	-1.53206	4.01197	25.3196	4.87189e-07	7.65515e-06	Down	Cip2a	cell proliferation regulating inhibitor of protein phosphatase 2A	-2.4113	3.22473	13.6231	0.000223629	0.00308154	Down
								Nucb2	nucleobindin 2	-1.54027	2.52066	8.40425	0.00374487	0.0215347	Down	Melk	maternal embryonic leucine zipper kinase	-2.42278	3.03026	10.9474	0.000937924	0.00973501	Down
								Ska3	spindle and kinetochore associated complex subunit 3	-1.54029	2.73236	9.63409	0.00191091	0.0121571	Down	5430427O19Rik	TLR adaptor interacting with endolysosomal SLC15A4	-2.43811	2.42125	8.05039	0.00455098	0.0319656	Down
								Sytl1	synaptotagmin-like 1	-1.54093	2.86603	11.2489	0.000797228	0.00577795	Down	Cdkn3	cyclin dependent kinase inhibitor 3	-2.46863	2.91984	9.83611	0.00171205	0.0154408	Down
								Clec4e	C-type lectin domain family 4, member e	-1.54432	3.44461	16.9675	3.8078e-05	0.000408022	Down	Lgals1	lectin, galactose binding, soluble 1	-2.47373	5.55813	60.5515	7.28623e-15	8.77262e-13	Down
								Cntd1	cyclin N-terminal domain containing 1	-1.54655	2.66231	8.56602	0.00342629	0.0199047	Down	Hist1h2bm	H2B clustered histone 14	-2.49691	3.55179	11.8768	0.000568771	0.006491	Down
								Ly9	lymphocyte antigen 9	-1.5498	2.66991	10.7781	0.0010277	0.00715234	Down	Notch1	notch 1	-2.50096	4.09848	26.6856	2.40191e-07	9.72066e-06	Down
								Cenpm	centromere protein M	-1.55055	5.19043	63.5336	1.60517e-15	7.61624e-14	Down	Ncf4	neutrophil cytosolic factor 4	-2.51149	3.69183	23.6023	1.18754e-06	3.90388e-05	Down
								Gm43305	predicted gene 43305	-1.55382	3.77418	28.0507	1.18824e-07	2.09234e-06	Down	Itpripl1	inositol 1,4,5-triphosphate receptor interacting protein-like 1	-2.51558	2.84923	12.8044	0.00034608	0.00434593	Down
								Btnl9	butyrophilin-like 9	-1.55615	2.81051	8.31865	0.00392545	0.0223595	Down	Aspm	abnormal spindle microtubule assembly	-2.52279	3.79049	19.5787	9.67145e-06	0.000234648	Down
								Tacc3	transforming, acidic coiled-coil containing protein 3	-1.5626	4.38059	37.814	7.83306e-10	1.91008e-08	Down	Ncapg	non-SMC condensin I complex, subunit G	-2.53067	3.55173	20.7533	5.23488e-06	0.000140844	Down
								H2afx	H2A.X variant histone	-1.56578	6.76558	144.53	2.98093e-33	4.09126e-31	Down	Shld1	shieldin complex subunit 1	-2.53121	2.68652	14.1266	0.000171073	0.00252386	Down
								Haspin	histone H3 associated protein kinase	-1.57714	3.39544	19.274	1.13436e-05	0.000136067	Down	Gm12940	splicing factor proline/glutamine rich (polypyrimidine tract binding protein associated)	-2.53247	3.1761	20.1536	7.16029e-06	0.000183236	Down
								Dock10	dedicator of cytokinesis 10	-1.58057	5.94558	99.2462	2.32876e-23	1.93367e-21	Down	D830024N08Rik	RIKEN cDNA D830024N08 gene	-2.53451	2.11954	8.35444	0.0038489	0.0284299	Down
								Nnt	nicotinamide nucleotide transhydrogenase	-1.58199	2.17103	7.05779	0.00789431	0.0392961	Down	Arl11	ADP-ribosylation factor-like 11	-2.53472	3.28435	14.7337	0.000123947	0.00193181	Down
								Bcl2l11	BCL2 like 11	-1.58214	4.07403	29.1039	6.88678e-08	1.25632e-06	Down	Top2a	topoisomerase (DNA) II alpha	-2.53873	7.52432	227.996	2.11637e-51	2.54811e-48	Down
								Arhgef3	Rho guanine nucleotide exchange factor 3	-1.58282	3.54649	20.5972	5.6794e-06	7.23597e-05	Down	Pou2f2	POU domain, class 2, transcription factor 2	-2.5493	5.26728	69.3309	8.50555e-17	1.22277e-14	Down
								Rtl6	retrotransposon Gag like 6	-1.58423	2.76216	10.4288	0.00124132	0.00843779	Down	Rcsd1	RCSD domain containing 1	-2.5508	5.23641	58.0467	2.60032e-14	2.94662e-12	Down
								Lcp1	lymphocyte cytosolic protein 1	-1.58448	7.17075	166.999	3.77979e-38	6.06782e-36	Down	Camk1d	calcium/calmodulin-dependent protein kinase ID	-2.56036	3.05023	10.4712	0.00121318	0.0118393	Down
								Faah	fatty acid amide hydrolase	-1.58552	3.04362	11.1361	0.000847192	0.00607154	Down	Hist1h2bh	H2B clustered histone 9	-2.56266	2.70669	10.25	0.00136762	0.0129783	Down
								Abr	active BCR-related gene	-1.59176	3.99661	27.9538	1.24697e-07	2.18378e-06	Down	Mis18bp1	MIS18 binding protein 1	-2.57118	4.30268	36.6696	1.40805e-09	8.92256e-08	Down
								Cd82	CD82 antigen	-1.60186	3.09309	16.2349	5.60254e-05	0.000571044	Down	Cd48	CD48 antigen	-2.57666	5.44482	78.6979	7.43847e-19	1.46219e-16	Down
								Bend5	BEN domain containing 5	-1.60318	2.84712	13.0487	0.00030376	0.0025007	Down	Gm17494	predicted gene, 17494	-2.58078	2.77094	11.8223	0.000585662	0.006621	Down
								Zfp217	zinc finger protein 217	-1.6057	4.09377	32.767	1.04405e-08	2.17198e-07	Down	Milr1	mast cell immunoglobulin like receptor 1	-2.59261	3.59089	24.5337	7.32263e-07	2.51899e-05	Down
								Itgal	integrin alpha L	-1.61155	3.67275	23.8302	1.05499e-06	1.54904e-05	Down	Evi5	ecotropic viral integration site 5	-2.59341	2.93039	13.472	0.000242363	0.00326952	Down
								Ncapg2	non-SMC condensin II complex, subunit G2	-1.61175	4.791	51.0212	9.24463e-13	3.3102e-11	Down	Hist1h2bb	H2B clustered histone 3	-2.61059	4.14013	29.9364	4.48289e-08	2.13759e-06	Down
								Tmem184c	transmembrane protein 184C	-1.62519	2.57163	7.16931	0.00741822	0.0374096	Down	Zfp831	zinc finger protein 831	-2.63868	2.59707	7.70102	0.00552072	0.0366982	Down
								Kif20b	kinesin family member 20B	-1.62565	5.04438	61.9188	3.64095e-15	1.67797e-13	Down	Gm20721	None	-2.64459	2.56414	9.16793	0.00246401	0.0201364	Down
								Zfp760	zinc finger protein 760	-1.63469	2.9174	10.7238	0.00105826	0.00733319	Down	Ccl5	C-C motif chemokine ligand 5	-2.64565	2.49963	9.13128	0.00251388	0.0204375	Down
								Gm2a	GM2 ganglioside activator protein	-1.64043	6.10107	119.941	6.94209e-28	7.11343e-26	Down	Ly9	lymphocyte antigen 9	-2.64575	2.66991	9.24302	0.00236501	0.0195632	Down
								Mad2l1	MAD2 mitotic arrest deficient-like 1	-1.64642	4.51829	47.3257	6.07272e-12	1.96944e-10	Down	Bub1b	BUB1B, mitotic checkpoint serine/threonine kinase	-2.65991	4.14186	40.0603	2.48043e-10	1.76974e-08	Down
								Cenpe	centromere protein E	-1.65115	5.22325	71.2587	3.20483e-17	1.72452e-15	Down	Esr1	estrogen receptor 1 (alpha)	-2.66296	3.001	14.061	0.000177152	0.00259321	Down
								Gria3	glutamate receptor, ionotropic, AMPA3 (alpha 3)	-1.6604	3.40263	23.2141	1.45301e-06	2.08576e-05	Down	Il18rap	interleukin 18 receptor accessory protein	-2.67613	3.45887	22.3279	2.30384e-06	6.95631e-05	Down
								Mc5r	melanocortin 5 receptor	-1.66236	4.31336	42.3034	7.87918e-11	2.1871e-09	Down	Ncf1	neutrophil cytosolic factor 1	-2.68171	3.80133	27.7369	1.39483e-07	5.89254e-06	Down
								Arhgap11a	Rho GTPase activating protein 11A	-1.66542	4.12544	36.1708	1.81842e-09	4.30344e-08	Down	Hist2h2ac	H2A clustered histone 20	-2.71008	6.18944	139.481	3.7642e-32	1.5107e-29	Down
								N4bp3	NEDD4 binding protein 3	-1.66916	3.01702	14.7818	0.000120824	0.0011201	Down	9930111J21Rik2	RIKEN cDNA 9930111J21 gene 2	-2.73466	3.26428	18.0058	2.20578e-05	0.000473187	Down
								Creb5	cAMP responsive element binding protein 5	-1.6735	3.00454	14.0983	0.00017367	0.00154032	Down	Anxa3	annexin A3	-2.74481	2.73766	14.434	0.000145309	0.00220066	Down
								Slc15a2	solute carrier family 15 (H+/peptide transporter), member 2	-1.68307	3.17458	16.5072	4.85286e-05	0.000503693	Down	Birc5	baculoviral IAP repeat-containing 5	-2.75447	5.41899	77.4112	1.42565e-18	2.69252e-16	Down
								Creb3	cAMP responsive element binding protein 3	-1.68919	2.78258	12.8565	0.000336582	0.00272892	Down	Hist1h2ad	H2A clustered histone 7	-2.75877	2.53906	11.2757	0.000785796	0.00840043	Down
								Syne2	spectrin repeat containing, nuclear envelope 2	-1.69045	4.22663	43.5962	4.07742e-11	1.17586e-09	Down	Rtn2	reticulon 2 (Z-band associated protein)	-2.76561	2.63342	9.83066	0.00171712	0.0154573	Down
								Lax1	lymphocyte transmembrane adaptor 1	-1.69681	2.88777	12.5487	0.000396805	0.00314272	Down	Ipcef1	interaction protein for cytohesin exchange factors 1	-2.78027	2.14952	8.05711	0.00453411	0.0319011	Down
								Trim59	tripartite motif-containing 59	-1.70404	4.25671	43.5623	4.14206e-11	1.19093e-09	Down	Mirt1	myocardial infarction associated transcript 1	-2.78052	2.58329	8.2999	0.0039662	0.0290734	Down
								Rcsd1	RCSD domain containing 1	-1.71419	5.23641	86.8661	1.20241e-20	8.21392e-19	Down	B020010K11Rik	RIKEN cDNA B020010K11 gene	-2.78091	2.01556	7.99111	0.00470237	0.032632	Down
								Mgst2	microsomal glutathione S-transferase 2	-1.71814	3.24619	21.6549	3.27096e-06	4.41259e-05	Down	Sdc3	syndecan 3	-2.78598	1.87064	7.94136	0.00483339	0.033159	Down
								Arap2	ArfGAP with RhoGAP domain, ankyrin repeat and PH domain 2	-1.71944	4.33717	41.0024	1.53283e-10	4.15893e-09	Down	Parp8	poly (ADP-ribose) polymerase family, member 8	-2.80468	4.67652	56.6074	5.39792e-14	5.84188e-12	Down
								5430427O19Rik	TLR adaptor interacting with endolysosomal SLC15A4	-1.7222	2.42125	9.01488	0.00267905	0.0162805	Down	Cenpl	centromere protein L	-2.82086	3.29187	17.22	3.33391e-05	0.000655351	Down
								Nsl1	NSL1, MIS12 kinetochore complex component	-1.72528	3.07574	16.8901	3.9662e-05	0.000422593	Down	Esco2	establishment of sister chromatid cohesion N-acetyltransferase 2	-2.82086	3.80626	28.1382	1.13367e-07	4.98608e-06	Down
								Cdk1	cyclin dependent kinase 1	-1.72839	5.27466	88.686	4.7908e-21	3.39301e-19	Down	Rab3il1	RAB3A interacting protein (rabin3)-like 1	-2.82974	2.6136	14.9445	0.000110844	0.00176832	Down
								Evi5	ecotropic viral integration site 5	-1.73291	2.93039	15.27	9.32888e-05	0.000889661	Down	Knl1	kinetochore scaffold 1	-2.84101	4.83388	64.2803	1.09923e-15	1.45039e-13	Down
								Hist2h2bb	H2B clustered histone 18	-1.73327	3.72591	31.6132	1.89009e-08	3.82383e-07	Down	Hdac9	histone deacetylase 9	-2.84652	2.28846	13.1599	0.000286246	0.00374609	Down
								Fanci	Fanconi anemia, complementation group I	-1.73336	2.28993	9.0372	0.00264654	0.016144	Down	Prc1	protein regulator of cytokinesis 1	-2.85305	5.43479	96.0932	1.14155e-22	2.89353e-20	Down
								Hist1h2bb	H2B clustered histone 3	-1.74257	4.14013	43.9908	3.32818e-11	9.68491e-10	Down	Cdca2	cell division cycle associated 2	-2.88457	3.75895	34.1615	5.09947e-09	2.94121e-07	Down
								Paqr5	progestin and adipoQ receptor family member V	-1.74501	3.69973	28.4215	9.79385e-08	1.7437e-06	Down	Ulk4	unc-51-like kinase 4	-2.88581	3.52568	19.8525	8.39853e-06	0.000208491	Down
								Slc43a2	solute carrier family 43, member 2	-1.74539	3.52185	24.2285	8.57922e-07	1.28715e-05	Down	Fndc3b	fibronectin type III domain containing 3B	-2.89779	2.48523	10.3991	0.00126145	0.0122284	Down
								Tedc1	tubulin epsilon and delta complex 1	-1.74862	2.9322	12.7844	0.0003498	0.00282598	Down	Pdgfrb	platelet derived growth factor receptor, beta polypeptide	-2.91449	3.11929	22.925	1.6886e-06	5.36785e-05	Down
								Stil	Scl/Tal1 interrupting locus	-1.75571	3.09966	16.141	5.88727e-05	0.00059628	Down	Hist1h3i	H3 clustered histone 11	-2.92855	3.46472	21.9067	2.8688e-06	8.32297e-05	Down
								Helz2	helicase with zinc finger 2, transcriptional coactivator	-1.75774	2.7479	11.3266	0.000764542	0.00559155	Down	Tespa1	thymocyte expressed, positive selection associated 1	-2.93833	4.60011	58.7109	1.85461e-14	2.15224e-12	Down
								Tnfaip8l2	tumor necrosis factor, alpha-induced protein 8-like 2	-1.7583	4.01899	36.695	1.38981e-09	3.33e-08	Down	Dok3	docking protein 3	-2.93972	2.17389	8.73633	0.00312058	0.0240459	Down
								Cnrip1	cannabinoid receptor interacting protein 1	-1.76337	3.45137	23.0458	1.58581e-06	2.23639e-05	Down	Padi2	peptidyl arginine deiminase, type II	-2.95183	2.36002	13.9232	0.000190618	0.00274855	Down
								Marcks	myristoylated alanine rich protein kinase C substrate	-1.76611	4.52979	56.2202	6.57169e-14	2.6596e-12	Down	Anln	anillin, actin binding protein	-2.95578	3.46903	25.7458	3.9067e-07	1.49918e-05	Down
								2610307P16Rik	RIKEN cDNA 2610307P16 gene	-1.76852	3.53439	24.3373	8.10812e-07	1.22602e-05	Down	Hist2h2bb	H2B clustered histone 18	-2.95706	3.72591	31.7204	1.78868e-08	9.16415e-07	Down
								Il12rb2	interleukin 12 receptor, beta 2	-1.76971	2.37703	8.03525	0.00458916	0.0253311	Down	Mki67	antigen identified by monoclonal antibody Ki 67	-2.97866	7.40263	302.074	1.72908e-67	3.33091e-64	Down
								4930555A03Rik	RIKEN cDNA 4930555A03 gene	-1.7992	2.79525	13.6466	0.000220846	0.0018942	Down	Efcab11	EF-hand calcium binding domain 11	-3.00664	1.84298	7.15226	0.00748908	0.0464786	Down
								Ggta1	glycoprotein galactosyltransferase alpha 1, 3	-1.80215	3.50201	25.3895	4.69872e-07	7.40353e-06	Down	Slc43a2	solute carrier family 43, member 2	-3.01819	3.52185	35.6791	2.34004e-09	1.43562e-07	Down
								Ncaph	non-SMC condensin I complex, subunit H	-1.80452	3.32239	23.9597	9.86373e-07	1.46616e-05	Down	Hist1h2bn	H2B clustered histone 15	-3.03196	3.4329	21.0838	4.40559e-06	0.000120553	Down
								Bsn	bassoon	-1.80874	3.25175	18.4813	1.71864e-05	0.000198488	Down	Laptm4b	lysosomal-associated protein transmembrane 4B	-3.04073	2.5459	11.1696	0.000832016	0.00878725	Down
								Cst7	cystatin F (leukocystatin)	-1.81789	3.8271	34.4528	4.39094e-09	9.76755e-08	Down	Elane	elastase, neutrophil expressed	-3.0488	4.79071	74.5848	6.00942e-18	1.03362e-15	Down
								Themis2	thymocyte selection associated family member 2	-1.81978	1.87443	6.70203	0.00963274	0.0460688	Down	Ska1	spindle and kinetochore associated complex subunit 1	-3.06217	2.89164	15.2058	9.65171e-05	0.00159734	Down
								Gm26759	None	-1.8322	2.88356	16.0275	6.25065e-05	0.000628458	Down	Ube2c	ubiquitin-conjugating enzyme E2C	-3.08374	5.09675	53.2996	2.90034e-13	3.00388e-11	Down
								Trim16	tripartite motif-containing 16	-1.83402	2.82105	15.9792	6.41219e-05	0.000643357	Down	Tpx2	TPX2, microtubule-associated	-3.09317	5.11634	87.4744	8.8315e-21	1.97825e-18	Down
								Rpgrip1	retinitis pigmentosa GTPase regulator interacting protein 1	-1.83519	6.07742	145.486	1.84499e-33	2.5755e-31	Down	Hist1h1a	H1.1 linker histone, cluster member	-3.10863	6.11008	176.326	3.52114e-40	2.26104e-37	Down
								Fbp1	fructose bisphosphatase 1	-1.83963	2.62906	12.5473	0.000397081	0.00314272	Down	Flnb	filamin, beta	-3.11842	2.93289	24.8578	6.18985e-07	2.20002e-05	Down
								Fcgr2b	Fc receptor, IgG, low affinity IIb	-1.83964	2.09959	7.86861	0.00503171	0.0273507	Down	Ttc39c	tetratricopeptide repeat domain 39C	-3.11886	1.84172	9.2863	0.00230979	0.0192455	Down
								Rrm2	ribonucleotide reductase M2	-1.84438	4.65444	65.1445	7.09314e-16	3.48577e-14	Down	Mcpt8	mast cell protease 8	-3.11893	2.24848	9.53194	0.00202022	0.0174206	Down
								Esr1	estrogen receptor 1 (alpha)	-1.84937	3.001	19.1564	1.20645e-05	0.000143818	Down	Bpifc	BPI fold containing family C	-3.12076	2.17758	9.49683	0.00205923	0.0176936	Down
								Wdfy2	WD repeat and FYVE domain containing 2	-1.85001	3.49651	25.4403	4.5766e-07	7.25029e-06	Down	Plekhg3	pleckstrin homology domain containing, family G (with RhoGef domain) member 3	-3.12218	2.44671	13.3269	0.000261852	0.00349329	Down
								Tnf	tumor necrosis factor	-1.85122	2.63191	12.7041	0.000365154	0.00292123	Down	Ccl4	C-C motif chemokine ligand 4	-3.15384	5.99222	157.961	3.51981e-36	1.99428e-33	Down
								Lsp1	lymphocyte specific 1	-1.85549	5.83062	116.787	3.3937e-27	3.33552e-25	Down	Ifi27l2a	interferon, alpha-inducible protein 27 like 2A	-3.2196	3.42061	38.5516	5.36858e-10	3.61609e-08	Down
								Dok3	docking protein 3	-1.85834	2.17389	8.99978	0.00270127	0.0163845	Down	Spag5	sperm associated antigen 5	-3.22806	2.86042	18.2378	1.95284e-05	0.000428469	Down
								Mctp2	multiple C2 domains, transmembrane 2	-1.85961	2.35791	10.0696	0.00150816	0.00995657	Down	Cenpi	centromere protein I	-3.22849	2.42536	17.6911	2.60232e-05	0.000541372	Down
								Gpr171	G protein-coupled receptor 171	-1.86179	5.05544	87.1262	1.05288e-20	7.24382e-19	Down	St8sia4	ST8 alpha-N-acetyl-neuraminide alpha-2,8-sialyltransferase 4	-3.2305	4.96737	88.559	5.10806e-21	1.17145e-18	Down
								Ids	iduronate 2-sulfatase	-1.86322	3.11197	16.2121	5.67048e-05	0.000576748	Down	Mei4	meiotic double-stranded break formation protein 4	-3.24338	1.71639	7.87727	0.00500766	0.0340394	Down
								Calcrl	calcitonin receptor-like	-1.86923	4.7797	67.5079	2.14144e-16	1.09134e-14	Down	Phldb2	pleckstrin homology like domain, family B, member 2	-3.24559	1.87534	7.96501	0.00477065	0.0329161	Down
								Pkib	protein kinase inhibitor beta, cAMP dependent, testis specific	-1.8738	2.31544	12.049	0.000518573	0.00394541	Down	Gramd3	GRAM domain containing 2B	-3.25015	1.77895	7.93458	0.00485153	0.0332581	Down
								Arhgef39	Rho guanine nucleotide exchange factor 39	-1.87446	2.67708	11.4494	0.00071566	0.00527409	Down	Ctss	cathepsin S	-3.26127	2.58871	14.2713	0.00015842	0.00238051	Down
								Fbxw4	F-box and WD-40 domain protein 4	-1.87881	3.58738	30.3469	3.62811e-08	6.97523e-07	Down	Lpcat2	lysophosphatidylcholine acyltransferase 2	-3.26695	2.60046	20.1206	7.28495e-06	0.000184654	Down
								Tmem173	stimulator of interferon response cGAMP interactor 1	-1.8903	4.58066	61.7222	4.0227e-15	1.84508e-13	Down	Kif4	kinesin family member 4	-3.27837	4.11388	59.7013	1.12176e-14	1.33393e-12	Down
								Gpsm2	G-protein signalling modulator 2 (AGS3-like, C. elegans)	-1.89483	2.4427	13.3851	0.000253858	0.00213179	Down	Nek6	NIMA (never in mitosis gene a)-related expressed kinase 6	-3.28181	2.62202	20.3013	6.62858e-06	0.00017117	Down
								Gm5111	predicted gene 5111	-1.89733	4.26495	48.7603	2.92345e-12	9.77733e-11	Down	Kif18b	kinesin family member 18B	-3.323	2.10206	10.2868	0.00134056	0.0127875	Down
								Pou2f2	POU domain, class 2, transcription factor 2	-1.90493	5.26728	101.663	6.88724e-24	5.87061e-22	Down	Hpse	heparanase	-3.3241	1.60965	9.97666	0.00158619	0.0145506	Down
								Ino80dos	INO80 complex subunit D, opposite strand	-1.9103	2.80271	15.9448	6.52974e-05	0.000654469	Down	Depdc1a	DEP domain containing 1a	-3.32604	2.27481	10.4187	0.00124816	0.0121493	Down
								Gm20342	predicted gene, 20342	-1.91971	5.15435	91.6082	1.09641e-21	7.94029e-20	Down	Shisa8	shisa family member 8	-3.34032	3.37403	34.204	4.9893e-09	2.895e-07	Down
								Mxd3	Max dimerization protein 3	-1.92498	2.12478	9.90916	0.00164542	0.0107086	Down	Tyrobp	TYRO protein tyrosine kinase binding protein	-3.35403	4.85168	76.3807	2.40055e-18	4.44656e-16	Down
								Hist1h2bn	H2B clustered histone 15	-1.93057	3.4329	32.6496	1.10901e-08	2.29719e-07	Down	Ldlrad4	low density lipoprotein receptor class A domain containing 4	-3.35534	3.20984	27.8997	1.28233e-07	5.53872e-06	Down
								Zc3hav1l	zinc finger CCCH-type, antiviral 1-like	-1.93347	3.11388	21.6902	3.2113e-06	4.34556e-05	Down	Emb	embigin	-3.3561	6.51496	250.2	3.08348e-56	4.24287e-53	Down
								Il18rap	interleukin 18 receptor accessory protein	-1.93737	3.45887	29.511	5.58237e-08	1.03802e-06	Down	Hk3	hexokinase 3	-3.35637	3.11677	27.755	1.38185e-07	5.86341e-06	Down
								Lpcat2	lysophosphatidylcholine acyltransferase 2	-1.93906	2.60046	13.476	0.000241847	0.00204698	Down	Ctsg	cathepsin G	-3.35757	6.05876	191.623	1.65024e-43	1.44501e-40	Down
								Il18r1	interleukin 18 receptor 1	-1.94453	2.51774	11.4351	0.000721167	0.00530301	Down	Nuf2	NUF2, NDC80 kinetochore complex component	-3.3797	3.53648	31.0318	2.54959e-08	1.27242e-06	Down
								Lck	lymphocyte protein tyrosine kinase	-1.94741	2.71766	12.6848	0.000368931	0.00294656	Down	Fcgr2b	Fc receptor, IgG, low affinity IIb	-3.38119	2.09959	12.5091	0.000405296	0.00492906	Down
								Ms4a6b	membrane-spanning 4-domains, subfamily A, member 6B	-1.94782	2.9583	21.0244	4.54413e-06	5.93077e-05	Down	Sgo2a	shugoshin 2A	-3.40046	3.3401	32.854	9.98384e-09	5.37231e-07	Down
								Gm47917	None	-1.9496	1.96333	10.0482	0.0015258	0.0100661	Down	Itgam	integrin alpha M	-3.42536	2.69716	15.3489	8.94735e-05	0.00150403	Down
								5031439G07Rik	RIKEN cDNA 5031439G07 gene	-1.95404	3.46003	24.281	8.34871e-07	1.25648e-05	Down	Sell	selectin, lymphocyte	-3.44324	5.47666	153.106	4.0588e-35	2.0576e-32	Down
								Cenpn	centromere protein N	-1.95409	3.011	22.222	2.43441e-06	3.34497e-05	Down	Ccl9	C-C motif chemokine ligand 9	-3.50422	4.29676	56.1365	6.85715e-14	7.33867e-12	Down
								Rasa4	RAS p21 protein activator 4	-1.96489	3.79315	39.3265	3.61061e-10	9.22478e-09	Down	5430431A17Rik	RIKEN cDNA 5430431A17 gene	-3.53121	1.77924	8.85801	0.00291926	0.0228233	Down
								Ndc80	NDC80 kinetochore complex component	-1.97296	4.09382	47.0404	7.02336e-12	2.24747e-10	Down	Mn1	meningioma 1	-3.5318	2.14919	9.07043	0.00259889	0.0209652	Down
								Evl	Ena-vasodilator stimulated phosphoprotein	-2.0008	2.61713	15.7179	7.36134e-05	0.000721307	Down	Gm42031	predicted gene, 42031	-3.56297	2.02324	11.2158	0.000811564	0.00861851	Down
								Hist1h2bh	H2B clustered histone 9	-2.00638	2.70669	16.9829	3.77712e-05	0.00040604	Down	Mxd3	Max dimerization protein 3	-3.56379	2.12478	11.2932	0.000778435	0.00834953	Down
								Ano10	anoctamin 10	-2.01036	2.50819	15.7332	7.3022e-05	0.000717319	Down	Gm34455	predicted gene, 34455	-3.56857	1.90575	11.1604	0.000836146	0.00881156	Down
								Gm26930	None	-2.02272	2.19779	11.2901	0.00077972	0.00567508	Down	Nusap1	nucleolar and spindle associated protein 1	-3.57381	4.89786	87.394	9.19749e-21	2.01342e-18	Down
								Pirb	paired Ig-like receptor B	-2.03119	1.64617	6.64795	0.00992944	0.0472065	Down	Kif11	kinesin family member 11	-3.5803	4.89572	96.5796	8.93273e-23	2.32541e-20	Down
								Ttk	Ttk protein kinase	-2.03525	2.89932	21.3017	3.93225e-06	5.17424e-05	Down	Kif15	kinesin family member 15	-3.5869	4.68713	94.7811	2.21246e-22	5.4642e-20	Down
								Cenpa	centromere protein A	-2.0432	5.56067	137.002	1.30803e-31	1.65775e-29	Down	Ano10	anoctamin 10	-3.59928	2.50819	16.1345	5.90755e-05	0.00105765	Down
								Fam102a	estrogen-induced osteoclastogenesis regulator 1	-2.06078	2.62551	14.7319	0.000124065	0.00114793	Down	Kif14	kinesin family member 14	-3.60032	2.60449	16.2514	5.55383e-05	0.00101124	Down
								Sgo1	shugoshin 1	-2.06099	3.72288	42.2001	8.30625e-11	2.29902e-09	Down	Nek2	NIMA (never in mitosis gene a)-related expressed kinase 2	-3.61332	2.54885	18.468	1.73065e-05	0.000384979	Down
								Ifi27l2a	interferon, alpha-inducible protein 27 like 2A	-2.06417	3.42061	30.3705	3.58436e-08	6.90491e-07	Down	Neil3	nei like 3 (E. coli)	-3.6412	3.24759	28.7686	8.18772e-08	3.70254e-06	Down
								Mgst1	microsomal glutathione S-transferase 1	-2.06518	2.98418	24.5599	7.22401e-07	1.10623e-05	Down	Bub1	BUB1, mitotic checkpoint serine/threonine kinase	-3.66336	3.49039	48.1861	3.91698e-12	3.52602e-10	Down
								S100a9	S100 calcium binding protein A9 (calgranulin B)	-2.06826	2.53131	15.8592	6.8322e-05	0.000677732	Down	Kif23	kinesin family member 23	-3.67696	4.3677	71.5976	2.69958e-17	4.12736e-15	Down
								Cd86	CD86 antigen	-2.07125	2.48295	13.5708	0.000229935	0.00196168	Down	Cd53	CD53 antigen	-3.683	4.62697	74.3158	6.82193e-18	1.11371e-15	Down
								Cit	citron	-2.07471	4.59089	73.9517	8.20178e-18	4.59299e-16	Down	Nhsl1	NHS like 1	-3.8203	1.90508	16.7226	4.3321e-05	0.000826273	Down
								Padi2	peptidyl arginine deiminase, type II	-2.08978	2.36002	11.3358	0.000760753	0.00556807	Down	Mpo	myeloperoxidase	-3.85976	7.07389	425.842	3.01366e-94	9.67586e-91	Down
								Cd34	CD34 antigen	-2.09323	7.31091	313.387	6.11459e-70	3.46446e-67	Down	Hist1h1b	H1.5 linker histone, cluster member	-3.9065	8.39076	755.188	2.31093e-162	2.22588e-158	Down
								H2afy	macroH2A.1 histone	-2.10051	10.4194	273.157	3.21776e-61	1.19206e-58	Down	Clec12a	C-type lectin domain family 12, member a	-3.94555	3.82588	43.6205	4.02092e-11	3.1511e-09	Down
								Notch1	notch 1	-2.10184	4.09848	59.8193	1.05656e-14	4.75551e-13	Down	Gm43920	None	-3.95912	1.61166	7.79301	0.00524661	0.0353889	Down
								Eme1	essential meiotic structure-specific endonuclease 1	-2.10841	2.67136	18.1584	2.03591e-05	0.000230976	Down	Ect2	ect2 oncogene	-3.9617	2.95728	23.7837	1.08077e-06	3.56507e-05	Down
								Incenp	inner centromere protein	-2.11731	5.27112	129.307	6.25359e-30	7.25718e-28	Down	Hist1h2ab	H2A clustered histone 4	-3.99001	5.66895	189.51	3.58087e-42	2.87425e-39	Down
								8030456M14Rik	RIKEN cDNA 8030456M14 gene	-2.12383	2.7335	14.8757	0.000114959	0.00107087	Down	Irf8	interferon regulatory factor 8	-4.02694	4.04588	74.392	6.56393e-18	1.09007e-15	Down
								Gen1	GEN1, Holliday junction 5' flap endonuclease	-2.1266	2.64802	14.8174	0.000118568	0.00110236	Down	BC035044	cDNA sequence BC035044	-4.02972	4.85844	114.135	1.28928e-26	4.00592e-24	Down
								Hist1h2bm	H2B clustered histone 14	-2.14381	3.55179	45.6973	1.39319e-11	4.28729e-10	Down	Ddx4	DEAD box helicase 4	-4.04396	2.25151	18.2806	1.90942e-05	0.000420858	Down
								Hbb-bt	hemoglobin, beta adult t chain	-2.14437	3.97549	50.539	1.18167e-12	4.16916e-11	Down	Tspan2	tetraspanin 2	-4.04563	2.0736	18.0826	2.11855e-05	0.000459592	Down
								Cep72	centrosomal protein 72	-2.14713	2.37924	13.5583	0.000231473	0.00197305	Down	Ccl3	C-C motif chemokine ligand 3	-4.04739	4.72817	122.673	1.75682e-28	5.83506e-26	Down
								Plac8	placenta-specific 8	-2.15771	9.24668	375.924	1.82003e-83	1.59369e-80	Down	Plk1	polo like kinase 1	-4.19954	3.02669	33.645	6.64884e-09	3.73631e-07	Down
								Aunip	aurora kinase A and ninein interacting protein	-2.15846	3.49161	31.7691	1.74442e-08	3.53732e-07	Down	Ccr2	C-C motif chemokine receptor 2	-4.20819	1.81383	13.5763	0.000229268	0.00314631	Down
								Tnfrsf13c	tumor necrosis factor receptor superfamily, member 13c	-2.16135	2.48337	15.0998	0.000102087	0.000964024	Down	Cmah	cytidine monophospho-N-acetylneuraminic acid hydroxylase	-4.2145	1.93889	13.7163	0.000212795	0.0029935	Down
								Ms4a6c	membrane-spanning 4-domains, subfamily A, member 6C	-2.1617	3.90304	55.0579	1.18631e-13	4.66389e-12	Down	Hist1h2ai	H2A clustered histone 13	-4.23558	2.15064	21.7404	3.12844e-06	8.94159e-05	Down
								Rgl1	ral guanine nucleotide dissociation stimulator,-like 1	-2.16462	2.55709	16.8224	4.11031e-05	0.000436982	Down	Hist1h3b	H3 clustered histone 2	-4.26328	3.48937	57.5921	3.2734e-14	3.62406e-12	Down
								Fndc3b	fibronectin type III domain containing 3B	-2.16952	2.48523	16.8022	4.15422e-05	0.000440191	Down	Flt3	FMS-like tyrosine kinase 3	-4.28929	4.78522	141.844	1.15907e-32	4.85399e-30	Down
								Flnb	filamin, beta	-2.17753	2.93289	21.6897	3.21225e-06	4.34556e-05	Down	F13a1	coagulation factor XIII, A1 subunit	-4.3321	2.12756	19.6277	9.42671e-06	0.000231628	Down
								Ckap2l	cytoskeleton associated protein 2-like	-2.18472	4.4993	78.2698	9.23611e-19	5.4578e-17	Down	Igsf6	immunoglobulin superfamily, member 6	-4.33326	1.68091	19.087	1.25111e-05	0.000290379	Down
								Parpbp	PARP1 binding protein	-2.18789	1.60965	6.74887	0.00938311	0.0450989	Down	Hmmr	hyaluronan mediated motility receptor (RHAMM)	-4.44322	4.34623	124.109	8.53199e-29	3.04371e-26	Down
								Hist1h2an	H2A clustered histone 22	-2.19992	2.7068	23.3214	1.37419e-06	1.98443e-05	Down	Wfdc17	WAP four-disulfide core domain 17	-4.48027	5.08688	143.271	6.87843e-33	3.0115e-30	Down
								Kpna2	karyopherin subunit alpha 2	-2.2107	2.35756	14.6863	0.000127101	0.0011704	Down	Hist1h3c	H3 clustered histone 3	-4.62368	6.7788	581.151	3.88288e-126	1.86999e-122	Down
								Apobr	apolipoprotein B receptor	-2.22858	2.8021	22.8235	1.78015e-06	2.49221e-05	Down	C030013G03Rik	RIKEN cDNA C030013G03 gene	-4.68385	1.53851	9.50055	0.00205507	0.0176794	Down
								Hist1h1a	H1.1 linker histone, cluster member	-2.23663	6.11008	214.226	2.00739e-48	5.0882e-46	Down	Trbc1	T cell receptor beta, constant region 1	-4.68557	1.49942	15.0105	0.00010703	0.00172864	Down
								Brip1	BRCA1 interacting protein C-terminal helicase 1	-2.23966	3.99696	55.544	9.26612e-14	3.68807e-12	Down	Tmem150b	transmembrane protein 150B	-4.68685	1.68151	15.1894	9.73556e-05	0.00160846	Down
								Aurka	aurora kinase A	-2.2434	2.98658	29.3459	6.07864e-08	1.11949e-06	Down	Abcd2	ATP-binding cassette, sub-family D member 2	-4.69193	1.49856	15.0422	0.000105248	0.00171242	Down
								Racgap1	Rac GTPase-activating protein 1	-2.25216	4.23009	69.9924	6.08452e-17	3.22012e-15	Down	S100a9	S100 calcium binding protein A9 (calgranulin B)	-4.81909	2.53131	37.6246	8.63493e-10	5.65794e-08	Down
								Dlgap5	DLG associated protein 5	-2.25318	3.78232	49.4661	2.04067e-12	7.07042e-11	Down	Satb1	special AT-rich sequence binding protein 1	-4.99959	4.84172	210.51	1.41248e-47	1.3605e-44	Down
								Kif14	kinesin family member 14	-2.25838	2.60449	21.7439	3.12271e-06	4.23633e-05	Down	Slc16a11	solute carrier family 16 (monocarboxylic acid transporters), member 11	-5.08749	1.849	13.6623	0.000219001	0.0030527	Down
								Ccr2	C-C motif chemokine receptor 2	-2.25839	1.81383	9.03399	0.00265119	0.0161622	Down	Csf1r	colony stimulating factor 1 receptor	-5.08762	1.49942	13.3677	0.000256228	0.00342776	Down
								Tpm2	tropomyosin 2, beta	-2.26976	3.2728	34.1661	5.08731e-09	1.1213e-07	Down	Cd33	CD33 molecule	-5.08818	1.81737	13.6382	0.000221835	0.00307327	Down
								Tespa1	thymocyte expressed, positive selection associated 1	-2.28154	4.60011	95.1749	1.81393e-22	1.39774e-20	Down	Dntt	deoxynucleotidyltransferase, terminal	-5.17922	5.86099	341.077	7.24442e-73	1.74446e-69	Down
								Spc25	SPC25, NDC80 kinetochore complex component, homolog (S. cerevisiae)	-2.28208	4.05258	64.7084	8.84788e-16	4.26114e-14	Down	Il7r	interleukin 7 receptor	-5.35936	2.23079	27.7935	1.35462e-07	5.77331e-06	Down
								Hk3	hexokinase 3	-2.28568	3.11677	31.1657	2.37975e-08	4.72771e-07	Down	Cnn3	calponin 3, acidic	-5.35958	2.28054	27.8874	1.29049e-07	5.5491e-06	Down
								Gm20721	None	-2.28733	2.56414	19.4893	1.01349e-05	0.000122946	Down	Hist1h2af	H2A clustered histone 10	-5.42524	3.18904	54.2522	1.7873e-13	1.89179e-11	Down
								Snx20	sorting nexin 20	-2.29022	3.76558	53.0652	3.26754e-13	1.23423e-11	Down	Hspa1a	heat shock protein 1A	-5.4805	4.17749	72.1687	2.02185e-17	3.14105e-15	Down
								Anxa6	annexin A6	-2.30248	3.9521	63.0554	2.04565e-15	9.65869e-14	Down	Emp1	epithelial membrane protein 1	-5.52851	2.53825	32.5796	1.1497e-08	6.08458e-07	Down
								Pglyrp1	peptidoglycan recognition protein 1	-2.31162	3.65569	42.7685	6.21273e-11	1.73452e-09	Down	Hspa1b	heat shock protein 1B	-5.76847	4.55479	75.3225	4.09978e-18	7.31279e-16	Down
								Cenpi	centromere protein I	-2.31189	2.42536	15.0582	0.000104361	0.000981649	Down	Atp8b4	ATPase, class I, type 8B, member 4	-5.81353	3.29422	90.3359	2.08345e-21	4.89459e-19	Down
								Myl10	myosin, light chain 10, regulatory	-2.31406	7.08986	327.145	7.64867e-73	4.6045e-70	Down	Gm44067	None	-5.892	2.57427	27.2941	1.75346e-07	7.24862e-06	Down
								Tm6sf1	transmembrane 6 superfamily member 1	-2.32255	5.35055	153.313	3.6271e-35	5.54543e-33	Down	Kcng1	potassium voltage-gated channel, subfamily G, member 1	-6.07801	1.61522	29.6971	5.07154e-08	2.39456e-06	Down
								Prss57	serine protease 57	-2.33058	3.66223	51.7808	6.2807e-13	2.27428e-11	Down	Sorl1	sortilin-related receptor, LDLR class A repeats-containing	-6.17801	1.78404	13.2926	0.000266682	0.00353813	Down
								Ccnb2	cyclin B2	-2.33275	4.66651	98.8648	2.82248e-23	2.3236e-21	Down	Arpp21	cyclic AMP-regulated phosphoprotein, 21	-6.66151	2.35071	48.4241	3.46966e-12	3.18284e-10	Down
								Polq	polymerase (DNA directed), theta	-2.34229	2.48376	17.3812	3.06278e-05	0.000334096	Down	Cox6a2	cytochrome c oxidase subunit 6A2	-6.90576	1.96963	22.3441	2.28448e-06	6.94136e-05	Down
								Hist1h3i	H3 clustered histone 11	-2.34537	3.46472	46.2577	1.04686e-11	3.26321e-10	Down
								Pbk	PDZ binding kinase	-2.34583	4.40021	86.7817	1.2529e-20	8.49852e-19	Down
								Mirt1	myocardial infarction associated transcript 1	-2.35398	2.58329	22.8533	1.7528e-06	2.45749e-05	Down
								Hist1h2bj	H2B clustered histone 11	-2.35792	3.93211	69.9158	6.39622e-17	3.36658e-15	Down
								Haao	3-hydroxyanthranilate 3,4-dioxygenase	-2.3605	2.7056	23.1975	1.46556e-06	2.09752e-05	Down
								Kif22	kinesin family member 22	-2.36139	3.74008	52.5581	4.22913e-13	1.56673e-11	Down
								Pik3ap1	phosphoinositide-3-kinase adaptor protein 1	-2.37438	3.37827	35.5186	2.5408e-09	5.88293e-08	Down
								Melk	maternal embryonic leucine zipper kinase	-2.37524	3.03026	31.1651	2.38055e-08	4.72771e-07	Down
								Gpc2	glypican 2 cerebroglycan	-2.3765	2.07074	10.5538	0.00116015	0.00796475	Down
								Trf	transferrin	-2.38481	4.20752	78.3418	8.90568e-19	5.29503e-17	Down
								Prc1	protein regulator of cytokinesis 1	-2.38716	5.43479	170.532	6.43023e-39	1.0866e-36	Down
								Hist1h3c	H3 clustered histone 3	-2.39183	6.7788	310.94	6.19754e-69	3.31637e-66	Down
								Gpr160	G protein-coupled receptor 160	-2.39831	2.22216	18.2231	1.9679e-05	0.000223524	Down
								Ncapg	non-SMC condensin I complex, subunit G	-2.40586	3.55173	47.1101	6.77842e-12	2.17632e-10	Down
								Plekhg3	pleckstrin homology domain containing, family G (with RhoGef domain) member 3	-2.40673	2.44671	18.6704	1.55635e-05	0.000181706	Down
								Cdc20	cell division cycle 20	-2.40974	4.42222	91.8515	9.69772e-22	7.13041e-20	Down
								Top2a	topoisomerase (DNA) II alpha	-2.42086	7.52432	424.868	5.22445e-94	6.29024e-91	Down
								Hist1h2ak	H2A clustered histone 15	-2.4464	3.69266	59.4962	1.24482e-14	5.52539e-13	Down
								Fbxo5	F-box protein 5	-2.46166	4.36297	95.5336	1.51372e-22	1.17582e-20	Down
								Ighm	immunoglobulin heavy constant mu	-2.46443	5.67549	204.076	3.22945e-46	7.40621e-44	Down
								Knl1	kinetochore scaffold 1	-2.46463	4.83388	123.906	9.44814e-29	1.04603e-26	Down
								Cdca8	cell division cycle associated 8	-2.48083	5.79458	212.678	4.35779e-48	1.07626e-45	Down
								Cd244a	CD244 molecule A	-2.48205	2.63208	18.848	1.41799e-05	0.000166359	Down
								Ipcef1	interaction protein for cytohesin exchange factors 1	-2.48472	2.14952	14.1082	0.000172763	0.00153369	Down
								Ccl4	C-C motif chemokine ligand 4	-2.49563	5.99222	248.673	6.61338e-56	2.05484e-53	Down
								Ncf4	neutrophil cytosolic factor 4	-2.49638	3.69183	55.3236	1.03646e-13	4.09147e-12	Down
								Hist1h2ab	H2A clustered histone 4	-2.49858	5.66895	222.263	5.66693e-49	1.51622e-46	Down
								Akna	AT-hook transcription factor	-2.49975	3.39119	42.9747	5.59172e-11	1.57484e-09	Down
								Cip2a	cell proliferation regulating inhibitor of protein phosphatase 2A	-2.50833	3.22473	38.9353	4.41126e-10	1.10938e-08	Down
								Ldlrad4	low density lipoprotein receptor class A domain containing 4	-2.51121	3.20984	40.6431	1.84109e-10	4.93965e-09	Down
								Cd48	CD48 antigen	-2.51411	5.44482	183.361	1.03602e-41	2.16934e-39	Down
								Slc2a12	solute carrier family 2 (facilitated glucose transporter), member 12	-2.51679	2.04781	16.483	4.91521e-05	0.000509068	Down
								Bex6	brain expressed family member 6	-2.51827	4.1601	79.8707	4.11196e-19	2.5227e-17	Down
								Slc4a8	solute carrier family 4 (anion exchanger), member 8	-2.52827	3.12458	39.5771	3.17604e-10	8.20151e-09	Down
								Nek6	NIMA (never in mitosis gene a)-related expressed kinase 6	-2.56166	2.62202	22.6842	1.91394e-06	2.66789e-05	Down
								Cebpa	CCAAT/enhancer binding protein alpha	-2.56393	2.93068	34.1793	5.05304e-09	1.11631e-07	Down
								Poc1a	POC1 centriolar protein A	-2.56559	2.44072	18.03	2.17788e-05	0.000245349	Down
								Troap	trophinin associated protein	-2.56775	2.09899	15.427	8.58541e-05	0.000825296	Down
								Arl11	ADP-ribosylation factor-like 11	-2.57465	3.28435	44.5345	2.52163e-11	7.45042e-10	Down
								Itgam	integrin alpha M	-2.59086	2.69716	29.9771	4.39003e-08	8.2749e-07	Down
								Cfp	complement factor properdin	-2.60947	2.31411	21.1434	4.27065e-06	5.59658e-05	Down
								Mcpt8	mast cell protease 8	-2.61969	2.24848	18.9404	1.35096e-05	0.000159466	Down
								Lgals1	lectin, galactose binding, soluble 1	-2.62822	5.55813	225.161	8.44521e-51	2.39248e-48	Down
								Prr11	proline rich 11	-2.63132	2.19994	19.0447	1.27913e-05	0.000151731	Down
								Bub1	BUB1, mitotic checkpoint serine/threonine kinase	-2.63318	3.49039	53.2086	3.03779e-13	1.15652e-11	Down
								9930111J21Rik2	RIKEN cDNA 9930111J21 gene 2	-2.63919	3.26428	45.2708	1.73186e-11	5.22925e-10	Down
								Sorl1	sortilin-related receptor, LDLR class A repeats-containing	-2.64485	1.78404	14.1393	0.000169925	0.00150989	Down
								Jakmip1	janus kinase and microtubule interacting protein 1	-2.66189	2.44115	22.641	1.95744e-06	2.72458e-05	Down
								Clcf1	cardiotrophin-like cytokine factor 1	-2.68328	1.95929	9.80146	0.0017446	0.0112627	Down
								Mei4	meiotic double-stranded break formation protein 4	-2.70345	1.71639	9.79239	0.00175323	0.0112957	Down
								Espl1	extra spindle pole bodies 1, separase	-2.71587	2.07234	15.6323	7.70215e-05	0.000748609	Down
								Mastl	microtubule associated serine/threonine kinase-like	-2.72884	2.75923	35.1173	3.12181e-09	7.12483e-08	Down
								Ulk4	unc-51-like kinase 4	-2.73034	3.52568	64.7695	8.75936e-16	4.23971e-14	Down
								Bub1b	BUB1B, mitotic checkpoint serine/threonine kinase	-2.74261	4.14186	88.0061	6.75263e-21	4.71314e-19	Down
								Laptm4b	lysosomal-associated protein transmembrane 4B	-2.74361	2.5459	27.6087	1.49036e-07	2.5543e-06	Down
								Ccdc152	coiled-coil domain containing 152	-2.74575	3.29292	57.8697	2.84292e-14	1.18541e-12	Down
								Phldb2	pleckstrin homology like domain, family B, member 2	-2.76199	1.87534	13.3948	0.000252542	0.00212305	Down
								Sapcd2	suppressor APC domain containing 2	-2.7702	2.12425	19.348	1.09128e-05	0.00013205	Down
								Sgo2a	shugoshin 2A	-2.78416	3.3401	52.8629	3.6218e-13	1.3574e-11	Down
								Ebi3	Epstein-Barr virus induced gene 3	-2.80959	3.37906	51.9153	5.86531e-13	2.13995e-11	Down
								Plk1	polo like kinase 1	-2.81323	3.02669	44.9357	2.05472e-11	6.12726e-10	Down
								Mki67	antigen identified by monoclonal antibody Ki 67	-2.81556	7.40263	524.62	1.37192e-115	3.30359e-112	Down
								Rgs7bp	regulator of G-protein signalling 7 binding protein	-2.81692	2.12526	20.4501	6.13269e-06	7.7548e-05	Down
								Gm16731	predicted gene, 16731	-2.81871	2.3133	20.7506	5.24216e-06	6.75938e-05	Down
								Gm43920	None	-2.82093	1.61166	11.0589	0.000883167	0.0063059	Down
								Cd52	CD52 antigen	-2.82438	6.10026	293.716	1.12343e-65	4.70471e-63	Down
								Enho	energy homeostasis associated	-2.82888	1.74766	11.2168	0.00081118	0.00586143	Down
								Iqgap3	IQ motif containing GTPase activating protein 3	-2.86856	2.46473	28.194	1.10148e-07	1.94669e-06	Down
								Parp8	poly (ADP-ribose) polymerase family, member 8	-2.8824	4.67652	144.507	3.01578e-33	4.09126e-31	Down
								Cdca5	cell division cycle associated 5	-2.88318	3.55197	66.7601	3.1279e-16	1.58568e-14	Down
								Cdca2	cell division cycle associated 2	-2.89077	3.75895	75.5238	3.70272e-18	2.12281e-16	Down
								Tyrobp	TYRO protein tyrosine kinase binding protein	-2.90709	4.85168	176.14	3.86505e-40	7.44563e-38	Down
								Thbs1	thrombospondin 1	-2.92906	2.46662	29.8665	4.64738e-08	8.72585e-07	Down
								F13a1	coagulation factor XIII, A1 subunit	-2.93733	2.12756	19.8192	8.52811e-06	0.000105854	Down
								F630028O10Rik	Mir223 host gene	-2.9391	2.07166	16.3554	5.25741e-05	0.00053929	Down
								Milr1	mast cell immunoglobulin like receptor 1	-2.94426	3.59089	65.2082	6.8678e-16	3.39234e-14	Down
								Kif23	kinesin family member 23	-2.96322	4.3677	133.764	6.65489e-31	8.11391e-29	Down
								Cep55	centrosomal protein 55	-2.96775	2.91152	39.542	3.23361e-10	8.30563e-09	Down
								Cenpf	centromere protein F	-2.96962	5.70824	277.115	4.4577e-62	1.71746e-59	Down
								Sell	selectin, lymphocyte	-2.9698	5.47666	248.058	9.20297e-56	2.77009e-53	Down
								Shcbp1	Shc SH2-domain binding protein 1	-2.97706	3.42014	58.5763	1.98578e-14	8.4633e-13	Down
								Hist1h1b	H1.5 linker histone, cluster member	-3.00372	8.39076	657.043	5.94397e-142	5.72523e-138	Down
								Mis18bp1	MIS18 binding protein 1	-3.00858	4.30268	119.411	9.0621e-28	9.18801e-26	Down
								Efcab11	EF-hand calcium binding domain 11	-3.01658	1.84298	13.8609	0.000197042	0.00172694	Down
								Cep164	centrosomal protein 164	-3.02386	3.40059	61.1418	5.40028e-15	2.45356e-13	Down
								Ccnb1	cyclin B1	-3.05527	3.78456	96.9445	7.43149e-23	5.96501e-21	Down
								Anln	anillin, actin binding protein	-3.06132	3.46903	67.9212	1.73694e-16	8.94665e-15	Down
								Ankle1	ankyrin repeat and LEM domain containing 1	-3.06353	2.27146	26.4576	2.70262e-07	4.48822e-06	Down
								Emb	embigin	-3.07542	6.51496	431.488	1.72417e-95	2.37246e-92	Down
								Foxm1	forkhead box M1	-3.07819	2.83944	39.6705	3.03624e-10	7.90406e-09	Down
								Shisa8	shisa family member 8	-3.11602	3.37403	62.953	2.15467e-15	1.00747e-13	Down
								Neil3	nei like 3 (E. coli)	-3.12517	3.24759	62.9857	2.11924e-15	9.95732e-14	Down
								Epb41l3	erythrocyte membrane protein band 4.1 like 3	-3.16225	2.1495	20.6403	5.553e-06	7.0937e-05	Down
								Kifc1	kinesin family member C1	-3.16791	2.31488	29.4042	5.89849e-08	1.09049e-06	Down
								Esco2	establishment of sister chromatid cohesion N-acetyltransferase 2	-3.17454	3.80626	96.4384	9.59209e-23	7.63562e-21	Down
								Cd53	CD53 antigen	-3.17615	4.62697	180.666	3.99846e-41	8.19429e-39	Down
								Tpx2	TPX2, microtubule-associated	-3.19888	5.11634	229.732	8.58246e-52	2.50504e-49	Down
								Spag5	sperm associated antigen 5	-3.20741	2.86042	45.1626	1.83013e-11	5.49154e-10	Down
								Kif15	kinesin family member 15	-3.22764	4.68713	178.078	1.46291e-40	2.87567e-38	Down
								Camk1d	calcium/calmodulin-dependent protein kinase ID	-3.22992	3.05023	55.4701	9.62064e-14	3.81342e-12	Down
								Elane	elastase, neutrophil expressed	-3.24373	4.79071	184.618	5.83385e-42	1.2487e-39	Down
								Hist1h3b	H3 clustered histone 2	-3.28125	3.48937	79.4232	5.15554e-19	3.14292e-17	Down
								Kif11	kinesin family member 11	-3.29595	4.89572	214.464	1.78224e-48	4.6396e-46	Down
								Kif4	kinesin family member 4	-3.29853	4.11388	120.178	6.16238e-28	6.38237e-26	Down
								Mpo	myeloperoxidase	-3.30574	7.07389	596.596	4.72788e-131	2.27695e-127	Down
								Ccna2	cyclin A2	-3.31646	4.05685	122.611	1.82498e-28	1.99752e-26	Down
								Ctsg	cathepsin G	-3.32159	6.05876	395.959	8.22863e-88	7.92581e-85	Down
								Aurkb	aurora kinase B	-3.34326	3.92589	114.565	1.03842e-26	1.00021e-24	Down
								Hist1h2af	H2A clustered histone 10	-3.3692	3.18904	69.4579	7.97918e-17	4.17693e-15	Down
								St8sia4	ST8 alpha-N-acetyl-neuraminide alpha-2,8-sialyltransferase 4	-3.37845	4.96737	224.53	1.15801e-50	3.18684e-48	Down
								Birc5	baculoviral IAP repeat-containing 5	-3.41813	5.41899	303.381	9.00973e-68	4.13246e-65	Down
								Pclaf	PCNA clamp associated factor	-3.44144	6.06532	442.756	6.34957e-98	1.01932e-94	Down
								Ncf1	neutrophil cytosolic factor 1	-3.44411	3.80133	102.68	4.12594e-24	3.54831e-22	Down
								Cdc25c	cell division cycle 25C	-3.44982	2.38269	33.2473	8.15639e-09	1.73045e-07	Down
								Cmah	cytidine monophospho-N-acetylneuraminic acid hydroxylase	-3.47907	1.93889	21.6261	3.3204e-06	4.47302e-05	Down
								Atp8b4	ATPase, class I, type 8B, member 4	-3.48955	3.29422	72.2822	1.90899e-17	1.04474e-15	Down
								Cdca3	cell division cycle associated 3	-3.4914	4.56557	189.73	4.26058e-43	9.32679e-41	Down
								Hmmr	hyaluronan mediated motility receptor (RHAMM)	-3.52695	4.34623	161.035	7.52874e-37	1.1888e-34	Down
								Rtkn2	rhotekin 2	-3.53196	1.74952	16.4147	5.09566e-05	0.000525497	Down
								Ect2	ect2 oncogene	-3.53769	2.95728	61.6098	4.2589e-15	1.94416e-13	Down
								Aspm	abnormal spindle microtubule assembly	-3.57802	3.79049	114.767	9.37853e-27	9.12465e-25	Down
								Ccl9	C-C motif chemokine ligand 9	-3.60572	4.29676	171.811	3.38601e-39	6.03963e-37	Down
								Abcd2	ATP-binding cassette, sub-family D member 2	-3.65319	1.49856	11.2436	0.000799503	0.00579009	Down
								Nek2	NIMA (never in mitosis gene a)-related expressed kinase 2	-3.66677	2.54885	41.0569	1.48993e-10	4.05396e-09	Down
								Kif18b	kinesin family member 18B	-3.67475	2.10206	26.2446	3.01761e-07	4.96e-06	Down
								Cdkn3	cyclin dependent kinase inhibitor 3	-3.68194	2.91984	56.5829	5.46565e-14	2.24022e-12	Down
								Ska1	spindle and kinetochore associated complex subunit 1	-3.70632	2.89164	57.7589	3.00754e-14	1.24865e-12	Down
								Ly6c2	lymphocyte antigen 6 family memberC2	-3.72017	3.45488	68.9064	1.05452e-16	5.49033e-15	Down
								Nusap1	nucleolar and spindle associated protein 1	-3.72103	4.89786	257.354	8.63471e-58	2.77232e-55	Down
								Kif2c	kinesin family member 2C	-3.75645	2.4905	44.0986	3.14992e-11	9.19395e-10	Down
								Wfdc17	WAP four-disulfide core domain 17	-3.79768	5.08688	307.469	2.95357e-68	1.4973e-65	Down
								Pimreg	PICALM interacting mitotic regulator	-3.8552	2.86938	58.1589	2.45456e-14	1.03694e-12	Down
								BC035044	cDNA sequence BC035044	-3.86406	4.85844	262.15	7.86294e-59	2.70485e-56	Down
								Csf1r	colony stimulating factor 1 receptor	-3.95017	1.49942	14.5079	0.000139719	0.00126602	Down
								Ddx4	DEAD box helicase 4	-3.95461	2.25151	34.0064	5.52238e-09	1.2089e-07	Down
								Hmga2	high mobility group AT-hook 2	-3.97651	3.86983	137.199	1.18457e-31	1.5213e-29	Down
								Il7r	interleukin 7 receptor	-4.01365	2.23079	35.6358	2.39262e-09	5.5666e-08	Down
								Kif20a	kinesin family member 20A	-4.01728	2.89062	66.4201	3.71589e-16	1.8739e-14	Down
								Depdc1a	DEP domain containing 1a	-4.06913	2.27481	37.4113	9.62801e-10	2.34184e-08	Down
								Satb1	special AT-rich sequence binding protein 1	-4.09227	4.84172	261.469	1.27105e-58	4.22162e-56	Down
								Ctss	cathepsin S	-4.09803	2.58871	49.3775	2.13479e-12	7.37001e-11	Down
								Fancd2	Fanconi anemia, complementation group D2	-4.17479	2.29294	29.861	4.66073e-08	8.73387e-07	Down
								Emp1	epithelial membrane protein 1	-4.19377	2.53825	52.9133	3.53008e-13	1.32819e-11	Down
								Irf8	interferon regulatory factor 8	-4.20005	4.04588	167.295	3.25889e-38	5.32027e-36	Down
								Gfi1	growth factor independent 1 transcription repressor	-4.21941	2.01879	30.5676	3.26131e-08	6.33325e-07	Down
								Ube2c	ubiquitin-conjugating enzyme E2C	-4.24168	5.09675	360.62	3.62391e-80	2.90879e-77	Down
								Flt3	FMS-like tyrosine kinase 3	-4.29103	4.78522	272.706	4.16589e-61	1.48614e-58	Down
								Bpifc	BPI fold containing family C	-4.34929	2.17758	34.2875	4.77994e-09	1.06084e-07	Down
								Nuf2	NUF2, NDC80 kinetochore complex component	-4.36627	3.53648	120.189	6.12669e-28	6.38237e-26	Down
								Arhgap19	Rho GTPase activating protein 19	-4.51204	2.0767	38.8239	4.67013e-10	1.16234e-08	Down
								Clec12a	C-type lectin domain family 12, member a	-4.64827	3.82588	171.576	3.80933e-39	6.67118e-37	Down
								Dntt	deoxynucleotidyltransferase, terminal	-4.69251	5.86099	554.065	3.7648e-114	7.25251e-111	Down
								Gm44067	None	-4.72701	2.57427	65.1108	7.21537e-16	3.52784e-14	Down
								Rbm47	RNA binding motif protein 47	-4.73821	1.84753	28.1372	1.13428e-07	2.00098e-06	Down
								Ablim1	actin-binding LIM protein 1	-4.7899	3.36182	109.572	1.28189e-25	1.14325e-23	Down
								Cd33	CD33 molecule	-4.79553	1.81737	29.5005	5.61271e-08	1.04165e-06	Down
								Gm42031	predicted gene, 42031	-4.93361	2.02324	33.2414	8.18124e-09	1.73191e-07	Down
								Ccl3	C-C motif chemokine ligand 3	-5.05626	4.72817	304.314	5.65517e-68	2.72353e-65	Down
								Cox6a2	cytochrome c oxidase subunit 6A2	-5.11346	1.96963	38.0142	7.06959e-10	1.73268e-08	Down
								Cnn3	calponin 3, acidic	-5.47128	2.28054	50.5605	1.16883e-12	4.13903e-11	Down
								Trbc1	T cell receptor beta, constant region 1	-5.52237	1.49942	17.7043	2.58437e-05	0.000287444	Down
								Kcng1	potassium voltage-gated channel, subfamily G, member 1	-5.65911	1.61522	19.5998	9.56545e-06	0.000117369	Down
								C030013G03Rik	RIKEN cDNA C030013G03 gene	-6.00308	1.53851	24.7108	6.67991e-07	1.03442e-05	Down
								Sema3d	sema domain, immunoglobulin domain (Ig), short basic domain, secreted, (semaphorin) 3D	-6.20429	1.50034	28.2035	1.09612e-07	1.94078e-06	Down
								Slc16a11	solute carrier family 16 (monocarboxylic acid transporters), member 11	-6.63751	1.849	38.9019	4.48727e-10	1.11972e-08	Down
								Mpeg1	macrophage expressed gene 1	-6.69264	1.81609	40.3743	2.11238e-10	5.63613e-09	Down
								Arpp21	cyclic AMP-regulated phosphoprotein, 21	-7.22166	2.35071	59.366	1.32987e-14	5.84898e-13	Down
