# Supplementary material for: Lack of MDA5 delays hematopoietic aging by modulating inflammaging and proteostasis in mice
Source: Nat Commun. 2026 Feb 12;17:1645. doi: 10.1038/s41467-026-69424-x (PMC12905429; doi:10.1038/s41467-026-69424-x)
Supplement: Supplementary file 13 — Supplementary Data 9 [file 41467_2026_69424_MOESM13_ESM.xlsx]

## Sheet: SHEET
												Supplementary Data 9: Single-cell RNAseq in MPP2
MPP2_AGED_KOvsWT_DEGs								Mpp2_KO_AgedvsYoung DEGs							Mpp2_WT_AgedvsYoung DEGs								MPP2_YOUNG_KOvsWT DEGs
gene	Description	logFC	logCPM	F	PValue	FDR	cat	Description	logFC	logCPM	F	PValue	FDR	cat	gene	Description	logFC	logCPM	F	PValue	FDR	cat	gene	Description	logFC	logCPM	F	PValue	FDR	cat
Hspa1a	heat shock protein 1A	7.72247	5.78194	44.8026	4.33676e-07	0.000230818	Up	immunoglobulin heavy constant gamma 2C	7.5045	2.36572	48.8924	7.3481e-08	4.88865e-06	Up	Plscr2	phospholipid scramblase 2	8.21661	3.58379	109.361	4.9227e-12	1.43679e-09	Up	Ulk4	unc-51-like kinase 4	4.10504	3.5538	70.6787	6.22107e-10	1.12577e-06	Up
Hist1h4h	H4 clustered histone 8	1.69126	6.56069	46.7887	6.05932e-08	4.56873e-05	Up	recoverin	6.57466	2.17954	27.8528	8.0234e-06	0.000234938	Up	Rorb	RAR-related orphan receptor beta	7.11701	2.6863	41.5595	2.54945e-07	1.51759e-05	Up	Ccdc152	coiled-coil domain containing 152	2.62591	3.07451	28.6226	5.94959e-06	0.00269159	Up
Dnm1l	dynamin 1-like	1.00318	5.76844	20.8354	5.88177e-05	0.0171672	Up	WW domain containing transcription regulator 1	6.11583	2.05637	16.1994	0.000478081	0.0061756	Up	Sult1a1	sulfotransferase family 1A, phenol-preferring, member 1	6.88512	2.93716	33.7909	1.9979e-06	8.94901e-05	Up	Rpgrip1	retinitis pigmentosa GTPase regulator interacting protein 1	1.72647	5.7564	75.4841	1.6568e-09	2.49845e-06	Up
Klf2	Kruppel-like transcription factor 2 (lung)	0.970019	9.22972	48.0314	1.78167e-06	0.000767647	Up	matrilin 4	5.7768	1.82607	11.3958	0.00234829	0.020509	Up	Wwtr1	WW domain containing transcription regulator 1	6.22703	2.05637	15.1193	0.000676744	0.00888705	Up	Slc39a1	solute carrier family 39 (zinc transporter), member 1	1.4883	5.09428	47.7614	4.85933e-08	5.4959e-05	Up
Atf3	activating transcription factor 3	0.944626	6.8349	40.2736	2.65582e-07	0.000162839	Up	RAR-related orphan receptor beta	5.49954	2.6863	39.6515	3.95245e-07	1.91239e-05	Up	Matn4	matrilin 4	5.90764	1.82607	11.2174	0.00250966	0.0230766	Up	Wdfy1	WD repeat and FYVE domain containing 1	1.35944	4.84371	25.5229	1.94832e-05	0.0080129	Up
Klf4	Kruppel-like transcription factor 4 (gut)	0.772928	7.14695	26.5434	1.00106e-05	0.00377401	Up	phospholipid scramblase 2	4.97422	3.58379	89.9233	5.72768e-11	1.15164e-08	Up	Ighg2b	immunoglobulin heavy constant gamma 2B	5.28389	3.43343	27.0715	0.000725352	0.00929602	Up	Notch2	notch 2	1.22354	5.40753	50.2939	2.83528e-08	3.6648e-05	Up
Tomm7	translocase of outer mitochondrial membrane 7	0.664867	8.4906	30.9409	2.87353e-06	0.00118181	Up	nuclear protein transcription regulator 1	4.19317	5.15669	263.454	6.5733e-18	9.91254e-15	Up	Bmpr1a	bone morphogenetic protein receptor, type 1A	5.0263	2.36542	27.897	6.7506e-06	0.000242379	Up	Lst1	leukocyte specific transcript 1	0.878351	5.58108	22.9727	2.96468e-05	0.0116628	Up
Rps27	ribosomal protein S27	0.647568	11.2076	89.4266	3.42088e-11	7.73802e-08	Up	bone morphogenetic protein receptor, type 1A	3.8979	2.36542	16.9006	0.000224739	0.00340039	Up	Nupr1	nuclear protein transcription regulator 1	5.00291	5.15669	248.747	1.60255e-17	3.62496e-14	Up	Klf4	Kruppel-like transcription factor 4 (gut)	0.824463	7.14695	39.964	2.85968e-07	0.000287169	Up
Rps28	ribosomal protein S28	0.645972	11.9514	120.965	6.2477e-13	4.2175e-09	Up	chloride channel accessory 3A1	3.81334	4.54538	122.287	3.77798e-12	1.13944e-09	Up	Dusp4	dual specificity phosphatase 4	4.63512	2.87276	31.1357	3.19863e-06	0.000133987	Up	Kdm6b	KDM1 lysine (K)-specific demethylase 6B	0.791331	6.7863	38.3814	4.19417e-07	0.00031624	Up
Rps21	ribosomal protein S21	0.64535	11.9144	117.478	9.3225e-13	4.2175e-09	Up	C-type lectin domain family 1, member a	3.56555	3.58824	54.0614	1.31035e-08	1.1715e-06	Up	Rhoj	ras homolog family member J	4.57631	2.6393	22.7019	3.22854e-05	0.000813699	Up	Klf2	Kruppel-like transcription factor 2 (lung)	0.75624	9.22972	42.633	3.8946e-06	0.00185465	Up
Ndufa3	NADH:ubiquinone oxidoreductase subunit A3	0.644178	7.33933	20.2535	7.12329e-05	0.0195308	Up	ras homolog family member J	3.56517	2.6393	30.1644	3.55869e-06	0.000120145	Up	Clec1a	C-type lectin domain family 1, member a	3.98409	3.58824	72.1399	4.8733e-10	6.86443e-08	Up	Cd24a	CD24a antigen	0.705986	7.23478	32.0581	2.1222e-06	0.0012001	Up
Romo1	reactive oxygen species modulator 1	0.596107	7.42361	18.5748	0.000125358	0.0324067	Up	sulfotransferase family 1A, phenol-preferring, member 1	3.48331	2.93716	31.728	3.35588e-06	0.000113723	Up	Hoxb5	homeobox B5	3.96942	2.65676	28.2085	6.17338e-06	0.000232363	Up	Actb	actin, beta	0.639283	11.9814	164.207	8.25116e-15	3.73283e-11	Up
Rpl37	ribosomal protein L37	0.589982	11.9909	100.497	7.54667e-12	2.27608e-08	Up	coiled-coil domain containing 168	3.43735	3.51714	40.2768	4.05867e-07	1.95334e-05	Up	Clu	clusterin	3.95163	3.77015	72.6139	4.50543e-10	6.47066e-08	Up	Snrpd3	small nuclear ribonucleoprotein D3	0.504937	7.55491	21.8671	4.21069e-05	0.0152393	Up
Rpl38	ribosomal protein L38	0.560964	11.4364	65.1237	1.62595e-09	1.47116e-06	Up	aldehyde dehydrogenase family 1, subfamily A1	2.92743	5.46169	44.0044	6.97443e-05	0.00133696	Up	Creb5	cAMP responsive element binding protein 5	3.52928	2.77961	20.1058	7.48064e-05	0.00156678	Up	Gm10076	ribosomal protein L41 pseudogene	-0.53378	10.3739	74.0644	3.55117e-10	8.03275e-07	Down
Rpl36	ribosomal protein L36	0.557021	11.8117	75.5293	2.8015e-10	3.1685e-07	Up	H2B clustered histone 4	2.81494	8.58735	570.214	6.47095e-23	5.85492e-19	Up	Hes1	hes family bHLH transcription factor 1	3.47834	4.26677	91.4391	2.57353e-11	5.82133e-09	Up	Hist1h3c	H3 clustered histone 3	-0.610741	8.18298	32.6287	2.35581e-06	0.00125384	Down
Rpl37a	ribosomal protein L37a	0.552614	11.9749	85.3968	6.13555e-11	7.93064e-08	Up	MAF bZIP transcription factor	2.80346	3.61216	39.8762	2.92042e-07	1.4762e-05	Up	Rcvrn	recoverin	3.38096	2.17954	10.6465	0.00255859	0.023384	Up	Hist1h2bb	H2B clustered histone 3	-0.723995	5.83088	19.3017	0.000102445	0.0299009	Down
Rpl39	ribosomal protein L39	0.537708	12.2362	85.4012	6.13162e-11	7.93064e-08	Up	small cell adhesion glycoprotein	2.74648	2.57305	14.4241	0.000555019	0.00702351	Up	Clca3a1	chloride channel accessory 3A1	3.3672	4.54538	78.3115	6.78716e-10	8.64933e-08	Up	Hist1h2ae	H2A clustered histone 8	-0.75352	10.4119	67.9624	3.17384e-07	0.000287169	Down
Rps29	ribosomal protein S29	0.52261	12.2626	87.7145	4.37422e-11	7.91559e-08	Up	ADP-ribosyltransferase 4	2.65302	3.94261	47.3978	5.25749e-08	3.77277e-06	Up	Ncam1	neural cell adhesion molecule 1	3.35564	2.29161	13.3644	0.000830577	0.0103371	Up	Hist1h4h	H4 clustered histone 8	-0.772356	6.56069	33.7732	1.35472e-06	0.000817169	Down
Atp5e	ATP synthase F1 subunit epsilon	0.515141	9.36728	26.0351	1.16351e-05	0.00421097	Up	family with sequence similarity 181, member B	2.57166	2.63113	13.0389	0.00099023	0.0110749	Up	Maf	MAF bZIP transcription factor	3.34854	3.61216	49.571	3.30099e-08	2.66673e-06	Up	Hspa1a	heat shock protein 1A	-0.814304	5.78194	20.3628	0.000123066	0.0327501	Down
Hcfc1	host cell factor C1	-1.05945	6.02958	23.3819	2.60836e-05	0.00842873	Down	transmembrane protein 240	2.53457	2.51978	12.7456	0.00105617	0.0115974	Up	Igkc	immunoglobulin kappa constant	3.30746	5.57841	79.2701	1.89666e-06	8.5378e-05	Up	Hist1h3f	H3 clustered histone 7	-0.829549	6.63476	37.6715	7.39426e-07	0.00051464	Down
Ifih1	interferon induced with helicase C domain 1	-2.81365	4.01048	26.0873	3.48518e-05	0.0105113	Down	glutathione S-transferase, theta 1	2.50421	2.90445	18.6157	0.000123613	0.00211827	Up	Upp1	uridine phosphorylase 1	3.25744	2.93741	25.0492	1.56347e-05	0.000463812	Up	E2f8	E2F transcription factor 8	-0.883718	5.09905	19.7335	8.50792e-05	0.0265447	Down
Mid1	midline 1	-3.17943	5.10846	51.9415	4.31683e-08	3.55079e-05	Down	integrin beta 3	2.45131	3.53919	27.5018	7.56648e-06	0.000225202	Up	Gda	guanine deaminase	3.25255	3.46574	32.1691	2.25373e-06	9.89889e-05	Up	Uba52	ubiquitin A-52 residue ribosomal protein fusion product 1	-0.92961	10.2963	198.715	4.91244e-16	4.44477e-12	Down
Ly6c2	lymphocyte antigen 6 family memberC2	-4.2752	3.51965	18.4297	0.000155526	0.0390888	Down	endothelial cell-specific adhesion molecule	2.43805	4.72078	87.5794	4.46053e-11	1.0009e-08	Up	Nbea	neurobeachin	3.0939	2.77644	12.4662	0.0011787	0.0131991	Up	Hist1h2br	H2B clustered histone 24	-0.959401	5.68435	29.963	3.76331e-06	0.00185465	Down
								basic helix-loop-helix family, member e40	2.42772	3.83299	28.088	1.52841e-05	0.000395116	Up	Tgm2	transglutaminase 2, C polypeptide	2.9772	3.78609	41.9154	1.80373e-07	1.12553e-05	Up	Hist1h2ap	H2A clustered histone 24	-1.01955	11.733	65.6663	9.06371e-05	0.0273362	Down
								phosphatase and actin regulator 1	2.35944	2.69985	10.6034	0.00250156	0.0214541	Up	Aspa	aspartoacylase	2.94328	2.64979	17.2115	0.000201329	0.00342958	Up	Hist1h3b	H3 clustered histone 2	-1.17223	5.60935	38.1108	1.33696e-06	0.000817169	Down
								hes family bHLH transcription factor 1	2.35897	4.26677	57.6831	6.43551e-09	6.46983e-07	Up	Spa17	sperm autoantigenic protein 17	2.89346	3.21141	31.233	2.65323e-06	0.000114316	Up	Gm47283	None	-2.18258	6.95897	62.4757	5.0909e-05	0.0168476	Down
								predicted gene, 35551	2.25411	2.77293	11.2673	0.00191188	0.0177059	Up	Aldh1a1	aldehyde dehydrogenase family 1, subfamily A1	2.86478	5.46169	53.5377	3.13178e-05	0.000795966	Up	Ifih1	interferon induced with helicase C domain 1	-2.37958	4.01048	24.9907	4.56491e-05	0.0158859	Down
								Rho guanine nucleotide exchange factor 28	2.25281	3.3439	21.5657	4.63947e-05	0.000985297	Up	Tcf15	transcription factor 15	2.78029	2.95061	22.0911	3.91945e-05	0.000940667	Up	Mid1	midline 1	-2.53988	5.10846	99.8029	3.47121e-11	1.04692e-07	Down
								forkhead box D2	2.1491	2.63069	8.70755	0.00562243	0.03834	Up	Hist1h2bc	H2B clustered histone 4	2.76619	8.58735	542.615	1.44123e-22	6.52011e-19	Up
								tripartite motif-containing 47	2.13824	4.74819	66.1663	1.35218e-09	1.64971e-07	Up	Bend7	BEN domain containing 7	2.72758	2.82766	20.4407	6.69595e-05	0.00143566	Up
								clusterin	2.13578	3.77015	28.719	5.33743e-06	0.000170046	Up	Phactr1	phosphatase and actin regulator 1	2.68217	2.69985	15.9573	0.000315241	0.00494333	Up
								dual specificity phosphatase 4	2.12019	2.87276	9.86484	0.00351584	0.0274709	Up	Spp1	secreted phosphoprotein 1	2.68044	3.17157	26.8269	9.21061e-06	0.000305266	Up
								cytosolic arginine sensor for mTORC1 subunit 2	2.11256	3.81943	35.0354	9.70453e-07	4.02782e-05	Up	Arhgap29	Rho GTPase activating protein 29	2.60922	3.08487	22.1425	3.85565e-05	0.00093029	Up
								growth differentiation factor 15	2.08846	3.61638	26.8317	9.19788e-06	0.000260885	Up	Gm8251	coiled-coil domain containing 168	2.5712	3.51714	26.3432	1.36381e-05	0.000414197	Up
								neural proliferation, differentiation and control 1	2.07035	3.43966	20.6423	6.26613e-05	0.00124061	Up	Rsad2	radical S-adenosyl methionine domain containing 2	2.4658	4.1126	47.7587	4.86223e-08	3.72826e-06	Up
								RIKEN cDNA C730034F03 gene	2.06003	3.22695	17.7625	0.00016597	0.00267256	Up	Hoxb3	homeobox B3	2.43362	3.12788	15.6452	0.000398695	0.00596719	Up
								terminal nucleotidyltransferase 5C	2.01996	3.04206	9.57478	0.00397142	0.0298698	Up	Ifit1	interferon-induced protein with tetratricopeptide repeats 1	2.42344	3.06242	15.3054	0.00039998	0.00596719	Up
								parathymosin	1.99762	7.40189	168.472	2.33954e-13	1.11411e-10	Up	H2-Eb1	histocompatibility 2, class II antigen E beta	2.41103	3.86194	12.6505	0.00531669	0.0397919	Up
								multimerin 1	1.97733	4.64206	53.7778	1.38708e-08	1.21388e-06	Up	Fam110c	family with sequence similarity 110, member C	2.40687	2.80909	14.3027	0.000580948	0.00790826	Up
								RIKEN cDNA C030034I22 gene	1.94564	4.05896	32.4394	1.91601e-06	7.18656e-05	Up	Gm35551	predicted gene, 35551	2.38848	2.77293	10.8682	0.00225042	0.0211441	Up
								BEN domain containing 7	1.92336	2.82766	10.324	0.00280982	0.023023	Up	Slc35e4	solute carrier family 35, member E4	2.36137	3.04583	14.3986	0.000560357	0.00770533	Up
								selectin, platelet	1.9043	4.98104	63.206	2.29431e-09	2.50107e-07	Up	Trim47	tripartite motif-containing 47	2.35895	4.74819	66.5975	1.25358e-09	1.51508e-07	Up
								growth arrest and DNA-damage-inducible 45 gamma	1.89734	4.36576	11.6362	0.0058106	0.0391653	Up	S100a6	S100 calcium binding protein A6 (calcyclin)	2.33924	5.75021	78.8879	2.73013e-08	2.24566e-06	Up
								aspartoacylase	1.8948	2.64979	8.07624	0.00741642	0.0464065	Up	5330438D12Rik	RIKEN cDNA 5330438D12 gene	2.32288	3.29519	17.2244	0.000200415	0.0034279	Up
								tight junction protein 1	1.89072	2.99844	12.0499	0.00139006	0.0141956	Up	Mmrn1	multimerin 1	2.30007	4.64206	61.9767	2.87138e-09	3.0565e-07	Up
								family with sequence similarity 110, member C	1.86219	2.80909	10.4976	0.00261379	0.022056	Up	Hoxb2	homeobox B2	2.27575	2.72489	10.2899	0.00285005	0.0252075	Up
								sperm autoantigenic protein 17	1.85344	3.21141	13.4087	0.000816534	0.0095329	Up	Esam	endothelial cell-specific adhesion molecule	2.25394	4.72078	60.7872	3.57746e-09	3.72055e-07	Up
								GTPase, very large interferon inducible, family member 2	1.85197	3.01253	13.2642	0.000863307	0.00997599	Up	Plxna4os1	plexin A4, opposite strand 1	2.25087	3.51894	18.6919	0.000120432	0.00230861	Up
								radical S-adenosyl methionine domain containing 2	1.83639	4.1126	28.8497	5.14325e-06	0.000164439	Up	F11r	F11 receptor	2.22391	3.81931	28.2399	6.11809e-06	0.000231617	Up
								predicted gene, 29994	1.82431	3.22022	11.5084	0.00172746	0.0165398	Up	Npdc1	neural proliferation, differentiation and control 1	2.17864	3.43966	22.0315	3.99484e-05	0.000953209	Up
								caspase 12	1.78717	3.79832	23.5413	2.48216e-05	0.000588237	Up	Selp	selectin, platelet	2.16553	4.98104	59.6032	4.46506e-09	4.59089e-07	Up
								keratin 18	1.77279	6.33042	119.602	7.29803e-13	2.53971e-10	Up	Casp12	caspase 12	2.15574	3.79832	32.6195	1.82605e-06	8.38688e-05	Up
								Mir155 host gene (non-protein coding)	1.75863	3.05253	8.37182	0.00812636	0.0495133	Up	Gm17745	predicted gene, 17745	2.15224	3.39596	16.2153	0.000287166	0.00459872	Up
								RIKEN cDNA E130102H24 gene	1.74723	3.12364	11.9404	0.00145218	0.0145704	Up	Nr4a2	nuclear receptor subfamily 4, group A, member 2	2.15034	6.35745	68.6787	1.37359e-06	6.43952e-05	Up
								predicted gene 43305	1.74285	5.21822	31.866	3.99566e-05	0.000877494	Up	Cavin2	caveolae associated 2	2.14718	5.16252	16.5831	0.00441878	0.0348572	Up
								cathepsin L	1.72849	4.70791	36.9489	7.18884e-07	3.15751e-05	Up	Cysltr2	cysteinyl leukotriene receptor 2	2.13902	3.5352	23.0281	2.91353e-05	0.000755556	Up
								human immunodeficiency virus type I enhancer binding protein 2	1.72592	5.12287	56.6415	7.87241e-09	7.57761e-07	Up	Smagp	small cell adhesion glycoprotein	2.13687	2.57305	8.67358	0.00569264	0.0417922	Up
								C-X-C motif chemokine ligand 2	1.72235	5.21985	23.3116	0.000297533	0.00424618	Up	Pim2	proviral integration site 2	2.11778	4.04127	29.4382	4.48303e-06	0.00017948	Up
								PDZK1 interacting protein 1	1.70804	5.47784	36.1595	1.49515e-05	0.000388739	Up	Ptms	parathymosin	2.11504	7.40189	192.43	4.64321e-14	3.23167e-11	Up
								transmembrane protein 71	1.6948	4.74306	46.9634	5.77879e-08	4.03925e-06	Up	Selenom	selenoprotein M	2.0867	5.10609	80.6293	1.25712e-10	2.10637e-08	Up
								homeobox B3	1.69434	3.12788	8.11422	0.00762766	0.0473442	Up	Gng11	guanine nucleotide binding protein (G protein), gamma 11	2.0704	6.61603	179.477	2.23849e-15	2.02538e-12	Up
								dual specificity phosphatase 16	1.69073	3.98554	20.4796	6.61065e-05	0.00128908	Up	Etv5	ets variant 5	2.06789	2.93749	10.6606	0.00244301	0.0225324	Up
								RIKEN cDNA 5330438D12 gene	1.68432	3.29519	14.1589	0.000613344	0.00759171	Up	Cd74	CD74 antigen (invariant polypeptide of major histocompatibility complex, class II antigen-associated)	2.06263	4.90072	21.8122	0.000639166	0.00849218	Up
								solute carrier family 7 (cationic amino acid transporter, y+ system), member 8	1.65833	3.63795	12.5818	0.00112628	0.0121897	Up	Cited4	Cbp/p300-interacting transactivator, with Glu/Asp-rich carboxy-terminal domain, 4	2.04138	2.68832	10.6413	0.00246262	0.0226903	Up
								family with sequence similarity 43, member A	1.6413	3.2659	12.0874	0.00136949	0.0140489	Up	Ndrg2	N-myc downstream regulated gene 2	2.0373	2.89202	10.0111	0.00320378	0.0274012	Up
								activin A receptor, type 1B	1.63395	3.70382	20.7603	6.02808e-05	0.00120137	Up	Art4	ADP-ribosyltransferase 4	2.02554	3.94261	26.1798	1.11459e-05	0.000355924	Up
								proviral integration site 2	1.62309	4.04127	19.0717	0.000107511	0.00189933	Up	Smim6	small integral membrane protein 6	2.00677	4.23252	37.2262	5.57742e-07	2.93398e-05	Up
								phosphodiesterase 5A, cGMP-specific	1.60844	3.46779	9.71597	0.00420071	0.0312053	Up	Lmbr1l	limb region 1 like	1.99996	3.17531	11.6754	0.00170661	0.0174282	Up
								RIKEN cDNA 2900052L18 gene	1.58964	4.34314	11.1896	0.00569342	0.0387069	Up	Usp54	ubiquitin specific peptidase 54	1.99452	3.02549	10.4309	0.00268727	0.024191	Up
								S100 calcium binding protein A6 (calcyclin)	1.58544	5.75021	36.7155	7.04532e-06	0.000211401	Up	Magi2	membrane associated guanylate kinase, WW and PDZ domain containing 2	1.99089	3.46735	19.1665	0.000102487	0.00202026	Up
								vesicle-associated membrane protein 1	1.58303	3.00078	8.89219	0.00517383	0.0360099	Up	Rnf24	ring finger protein 24	1.97882	3.02661	8.79904	0.00538841	0.0401601	Up
								RIKEN cDNA 2810001G20 gene	1.57976	4.31706	23.9387	2.19478e-05	0.000533827	Up	4833403J16Rik	RIKEN cDNA 4833403J16 gene	1.97433	3.01306	10.1109	0.00307213	0.0266506	Up
								RIKEN cDNA D830025C05 gene	1.57408	3.96054	16.4066	0.000269818	0.0039061	Up	Dkkl1	dickkopf-like 1	1.96518	5.23715	46.9907	2.70277e-07	1.57772e-05	Up
								selenoprotein M	1.57193	5.10609	49.7556	3.17483e-08	2.58792e-06	Up	Gm4070	GTPase, very large interferon inducible, family member 2	1.96134	3.01253	10.5003	0.00261081	0.0237175	Up
								BMP and activin membrane-bound inhibitor	1.54029	4.40209	20.2349	7.23023e-05	0.00137435	Up	Tent5c	terminal nucleotidyltransferase 5C	1.95647	3.04206	11.2616	0.00198354	0.0194022	Up
								tumor protein p53 pathway corepressor 1	1.52976	3.36641	13.8436	0.000691299	0.00840709	Up	Stxbp4	syntaxin binding protein 4	1.91627	5.20544	62.6377	2.57662e-09	2.84308e-07	Up
								guanine deaminase	1.52406	3.46574	10.7257	0.00242379	0.0210061	Up	Id3	inhibitor of DNA binding 3	1.91346	3.82457	12.7315	0.00236026	0.0219483	Up
								high mobility group nucleosomal binding domain 3	1.52201	5.54259	56.0607	8.81776e-09	8.22506e-07	Up	Gm20467	predicted gene 20467	1.90722	3.41058	14.6907	0.000502299	0.00705715	Up
								Rho GTPase activating protein 31	1.52176	5.32731	45.6218	8.0583e-08	5.24543e-06	Up	Trp53cor1	tumor protein p53 pathway corepressor 1	1.88018	3.36641	8.99763	0.00494191	0.0378936	Up
								interferon regulatory factor 2 binding protein-like	1.51868	4.30554	24.7045	1.7358e-05	0.000439931	Up	Tnfsf13os	tumor necrosis factor (ligand) superfamily, member 13, opposite strand	1.87561	4.54918	36.9724	5.94171e-07	3.10755e-05	Up
								Rho guanine nucleotide exchange factor 12	1.51844	4.3351	24.9278	1.62201e-05	0.00041725	Up	Tle6	transducin-like enhancer of split 6	1.83442	3.46693	17.6459	0.000172857	0.00304283	Up
								C-C motif chemokine receptor-like 2	1.51495	4.02898	22.7134	3.21678e-05	0.000733961	Up	Gstt1	glutathione S-transferase, theta 1	1.82664	2.90445	8.53966	0.00603778	0.0437039	Up
								zinc finger BED-type containing 5	1.51369	3.30153	9.76681	0.00355238	0.0276847	Up	Itgb3	integrin beta 3	1.82036	3.53919	15.9152	0.000320092	0.00501071	Up
								tripartite motif-containing 14	1.50717	3.49365	13.2826	0.000857214	0.00991825	Up	Ifi27l2a	interferon, alpha-inducible protein 27 like 2A	1.81518	5.24531	16.8617	0.00259005	0.0236	Up
								adhesion G protein-coupled receptor E5	1.49683	5.77304	34.6382	1.47656e-05	0.000387244	Up	Procr	protein C receptor, endothelial	1.80695	3.98956	15.783	0.000366145	0.00558664	Up
								ral guanine nucleotide dissociation stimulator	1.47658	3.17334	8.98075	0.00497828	0.0351627	Up	Nap1l3	nucleosome assembly protein 1-like 3	1.80499	3.54698	17.2063	0.000201697	0.00342958	Up
								DnaJ heat shock protein family (Hsp40) member B2	1.47602	3.61569	11.2341	0.00193075	0.0178376	Up	Bhlhe40	basic helix-loop-helix family, member e40	1.80053	3.83299	14.6119	0.000741908	0.00948133	Up
								zinc finger, C3H1-type containing	1.45299	5.20457	38.4338	4.1408e-07	1.98233e-05	Up	Tjp1	tight junction protein 1	1.78296	2.99844	8.89001	0.00517874	0.0391456	Up
								suppressor of cytokine signaling 3	1.44606	5.73057	47.2784	7.86234e-08	5.15496e-06	Up	Nkx2-3	NK2 homeobox 3	1.78016	5.03971	30.4831	1.79613e-05	0.000523906	Up
								thymocyte selection-associated high mobility group box	1.44079	3.86251	13.4058	0.00082519	0.00959681	Up	Tek	TEK receptor tyrosine kinase	1.76341	3.29717	11.34	0.00185182	0.0185346	Up
								t-complex 11 (mouse) like 2	1.43867	4.13011	18.3942	0.000133371	0.00223977	Up	Hk1os	hexokinase 1, opposite strand	1.75977	3.07937	10.2937	0.00284557	0.0251925	Up
								mitochondrial transcription termination factor 1a	1.43664	3.42623	9.29099	0.00435332	0.0320428	Up	Gm19590	predicted gene, 19590	1.74991	5.13911	52.958	1.63691e-08	1.42008e-06	Up
								2-hydroxyacyl-CoA lyase 1	1.43509	3.47397	7.98514	0.00781886	0.0481259	Up	Gm29994	predicted gene, 29994	1.74835	3.22022	11.2393	0.00192661	0.0190722	Up
								RIKEN cDNA 2900093K20 gene	1.42942	3.74853	13.8656	0.000685532	0.00835943	Up	Fbp1	fructose bisphosphatase 1	1.73945	3.18252	8.95346	0.00547113	0.0405428	Up
								RIKEN cDNA 2810454H06 gene	1.42154	3.33206	10.5899	0.00251553	0.0215535	Up	Itsn1	intersectin 1 (SH3 domain protein 1A)	1.73382	4.55516	29.986	4.47775e-06	0.00017948	Up
								SRY (sex determining region Y)-box 6	1.42131	3.931	12.9938	0.000958702	0.0108526	Up	Pbx3	pre B cell leukemia homeobox 3	1.72309	4.0666	22.6893	3.25958e-05	0.000816973	Up
								transformation related protein 53 inducible nuclear protein 1	1.40745	3.96283	15.2252	0.000411961	0.00546543	Up	S100a4	S100 calcium binding protein A4	1.71058	4.52959	27.4448	7.72928e-06	0.000268979	Up
								RIKEN cDNA E030030I06 gene	1.40452	3.42126	8.18074	0.00772064	0.0477814	Up	Ccdc173	cilia and flagella associated protein 210	1.69484	3.57345	13.6399	0.000747185	0.00952188	Up
								protein C receptor, endothelial	1.39964	3.98956	14.443	0.000594539	0.00739943	Up	Gm29946	predicted gene, 29946	1.68499	2.94381	9.52582	0.00393628	0.0321149	Up
								heparin-binding EGF-like growth factor	1.39377	4.11224	19.0621	0.000106175	0.00188366	Up	Enpp5	ectonucleotide pyrophosphatase/phosphodiesterase 5	1.67424	3.38419	11.3969	0.00181735	0.0183283	Up
								catenin alpha like 1	1.38331	3.668	8.99262	0.00502494	0.0353596	Up	Gata3	GATA binding protein 3	1.66379	3.79435	16.2412	0.000292356	0.00466532	Up
								CD55 molecule, decay accelerating factor for complement	1.37989	4.37821	11.9885	0.00205926	0.0187415	Up	Bambi	BMP and activin membrane-bound inhibitor	1.6626	4.40209	29.6079	4.2163e-06	0.000173185	Up
								sphingosine-1-phosphate receptor 1	1.37338	4.32037	17.1662	0.000204569	0.00315859	Up	Dlgap4	DLG associated protein 4	1.66223	4.18239	20.2726	7.07834e-05	0.00149988	Up
								RAR-related orphan receptor alpha	1.37332	3.53766	9.62377	0.00377515	0.0288006	Up	Tyw5	tRNA-yW synthesizing protein 5	1.65453	3.0523	9.68114	0.00368405	0.030525	Up
								guanine nucleotide binding protein (G protein), gamma 11	1.36445	6.61603	80.286	1.32527e-10	2.1037e-08	Up	Zfp516	zinc finger protein 516	1.64966	3.66391	13.3548	0.000835097	0.0103791	Up
								small nucleolar RNA host gene 20	1.364	4.60906	25.8219	1.23974e-05	0.00033187	Up	Myof	myoferlin	1.64292	3.74222	11.6914	0.00167155	0.0172062	Up
								predicted gene, 17745	1.36313	3.39596	9.66293	0.00371272	0.0285167	Up	Abhd5	abhydrolase domain containing 5	1.62892	2.97189	8.78077	0.00543162	0.0403823	Up
								syntaxin binding protein 4	1.36184	5.20544	31.4256	2.53215e-06	8.94956e-05	Up	Hmgn3	high mobility group nucleosomal binding domain 3	1.62678	5.54259	63.5152	2.16939e-09	2.48464e-07	Up
								DENN domain containing 5B	1.35114	3.63469	10.5206	0.00258888	0.0219123	Up	Pdzk1ip1	PDZK1 interacting protein 1	1.62306	5.47784	28.8617	5.35016e-05	0.00118069	Up
								transglutaminase 2, C polypeptide	1.34677	3.78609	12.0684	0.00137985	0.0141231	Up	Kdm7a	lysine (K)-specific demethylase 7A	1.60057	4.25935	25.954	1.19188e-05	0.000374936	Up
								cyclin B2	1.34564	7.40595	86.3776	8.39472e-11	1.51911e-08	Up	Pkd2	polycystin 2, transient receptor potential cation channel	1.59946	3.2809	10.1457	0.00302751	0.0264787	Up
								long non-protein coding RNA, Trp53 induced transcript	1.34233	4.41525	17.6362	0.000183094	0.0029062	Up	Psma8	proteasome subunit alpha 8	1.59546	2.98478	8.15611	0.00715659	0.0492792	Up
								inhibitor of DNA binding 2	1.33979	3.75735	10.2536	0.00289362	0.0234811	Up	Sla2	Src-like-adaptor 2	1.5899	3.33572	10.8099	0.00229705	0.021493	Up
								poly (ADP-ribose) polymerase family, member 12	1.33711	3.56574	9.67513	0.00369348	0.0284172	Up	Tox	thymocyte selection-associated high mobility group box	1.58484	3.86251	14.04	0.00064809	0.00859585	Up
								kinetochore-localized astrin/SPAG5 binding	1.33679	6.60896	83.8592	7.7079e-11	1.42329e-08	Up	Tmem71	transmembrane protein 71	1.57614	4.74306	34.1962	1.20558e-06	5.80217e-05	Up
								protocadherin 7	1.33362	4.81423	22.7292	3.31026e-05	0.000746914	Up	Clock	clock circadian regulator	1.56437	3.32648	8.83849	0.00529638	0.0397165	Up
								ubiquitin-conjugating enzyme E2H	1.3309	4.6658	28.4239	5.80489e-06	0.00018237	Up	Atg16l2	autophagy related 16 like 2	1.55931	3.3288	9.40425	0.00414657	0.0333817	Up
								BCL2 binding component 3	1.31429	4.53696	11.8	0.00339452	0.0267774	Up	Hoxa10	homeobox A10	1.55575	4.10166	17.4967	0.00018212	0.00316889	Up
								myosin regulatory light chain interacting protein	1.31368	4.71783	27.0704	8.57773e-06	0.00024717	Up	Slc49a4	solute carrier family 49 member 4	1.55461	3.5866	11.6181	0.00165265	0.0170614	Up
								nuclear receptor subfamily 4, group A, member 2	1.31339	6.35745	28.6795	0.000124512	0.00212162	Up	Ltb	lymphotoxin B	1.54286	5.74791	56.5378	8.03301e-09	7.57111e-07	Up
								ubiquitin A-52 residue ribosomal protein fusion product 1	1.30646	10.2963	325.977	2.29913e-19	7.9841e-16	Up	Tmem273	transmembrane protein 273	1.53931	3.20435	8.83772	0.00529817	0.0397165	Up
								adaptor protein, phosphotyrosine interaction, PH domain and leucine zipper containing 2	1.29939	3.51257	10.4393	0.00267791	0.0223071	Up	4933421O10Rik	RIKEN cDNA 4933421O10 gene	1.53088	3.5546	11.7676	0.00155616	0.0163154	Up
								predicted gene 16196	1.29339	3.78142	11.6373	0.00163991	0.0159054	Up	Tfec	transcription factor EC	1.51373	3.68573	12.5952	0.00112033	0.0127183	Up
								None	1.28718	5.17294	20.9471	0.000165242	0.00267256	Up	Gm20559	predicted gene, 20559	1.51091	3.67084	10.0932	0.00372165	0.0307521	Up
								predicted gene, 17491	1.2814	3.63631	8.64543	0.00576339	0.0390908	Up	Lncpint	long non-protein coding RNA, Trp53 induced transcript	1.50415	4.41525	19.8205	8.76884e-05	0.00178695	Up
								phospholipid phosphatase 5	1.28135	3.72135	8.9949	0.00494778	0.035002	Up	Itm2a	integral membrane protein 2A	1.50308	4.08705	15.0978	0.000450862	0.0065375	Up
								AT-rich interaction domain 5B	1.27614	4.63244	24.5687	1.8091e-05	0.000454688	Up	Rtp4	receptor transporter protein 4	1.49098	4.42006	22.7631	3.16677e-05	0.000802603	Up
								CD9 antigen	1.27494	6.64478	20.5439	0.00122135	0.0129049	Up	Agpat3	1-acylglycerol-3-phosphate O-acyltransferase 3	1.47752	3.71622	10.8835	0.00223635	0.0211216	Up
								centromere protein E	1.27348	7.00209	67.1317	1.92968e-09	2.15552e-07	Up	Tie1	tyrosine kinase with immunoglobulin-like and EGF-like domains 1	1.46834	4.36344	20.1861	7.28402e-05	0.00153627	Up
								lncRNA downstream of Cdkn1b	1.27206	7.31285	94.4662	1.69163e-11	4.50174e-09	Up	Lysmd3	LysM, putative peptidoglycan-binding, domain containing 3	1.46273	4.66652	25.8318	1.26605e-05	0.000389633	Up
								growth arrest and DNA-damage-inducible 45 beta	1.27116	5.70855	41.3834	2.04271e-07	1.10015e-05	Up	Maged1	MAGE family member D1	1.45455	3.99675	14.4322	0.000553336	0.00763199	Up
								SH2 domain containing 3C	1.26859	4.02472	12.6712	0.00108744	0.0118974	Up	Tnfsf13	tumor necrosis factor (ligand) superfamily, member 13	1.45158	3.76065	11.058	0.00207459	0.0199903	Up
								myotubularin related protein 14	1.26702	4.67126	20.0766	7.55342e-05	0.00142382	Up	4732440D04Rik	RIKEN cDNA 4732440D04 gene	1.44702	3.48351	9.91498	0.00333639	0.0282391	Up
								GATA binding protein 3	1.25773	3.79435	8.59695	0.00594907	0.0397542	Up	Cdkn1c	cyclin dependent kinase inhibitor 1C	1.44538	3.50754	8.97738	0.00499625	0.0382454	Up
								predicted gene, 36738	1.25237	4.43681	21.9372	4.11719e-05	0.000893341	Up	Gpx7	glutathione peroxidase 7	1.44029	3.715	12.6193	0.00110981	0.0126325	Up
								predicted gene, 32031	1.2518	3.38062	7.84576	0.00822476	0.0498777	Up	Tslp	thymic stromal lymphopoietin	1.43482	3.3051	8.87757	0.00520688	0.0393254	Up
								F11 receptor	1.2509	3.81931	10.6312	0.00247288	0.0212889	Up	Map3k8	mitogen-activated protein kinase kinase kinase 8	1.43377	3.84124	10.8611	0.00236915	0.0219857	Up
								tumor necrosis factor (ligand) superfamily, member 13, opposite strand	1.25046	4.54918	19.065	0.000106071	0.00188366	Up	Ggt5	gamma-glutamyltransferase 5	1.42336	3.66776	10.9153	0.00219952	0.0207954	Up
								annexin A5	1.24964	6.35191	65.4149	1.54404e-09	1.81434e-07	Up	Hnmt	histamine N-methyltransferase	1.41942	3.28546	8.19297	0.00703996	0.0486984	Up
								strawberry notch 2	1.23902	5.29246	31.9085	2.20941e-06	7.96444e-05	Up	Krt18	keratin 18	1.41082	6.33042	70.9834	5.91054e-10	7.98188e-08	Up
								myc target 1	1.23898	7.09251	74.7366	3.45688e-10	4.88312e-08	Up	Gm9993	predicted gene 9993	1.40034	4.1346	14.5273	0.000533946	0.00740973	Up
								activating transcription factor 3	1.23336	6.8349	87.4644	4.53546e-11	1.0009e-08	Up	Spry1	sprouty RTK signaling antagonist 1	1.39832	4.27134	17.472	0.000183707	0.003181	Up
								predicted gene 20467	1.23269	3.41058	7.90702	0.00800106	0.0490139	Up	Myct1	myc target 1	1.36317	7.09251	84.1808	8.05676e-11	1.55379e-08	Up
								transmembrane protein 127	1.22542	4.0165	10.1904	0.00297133	0.0239826	Up	Tmem140	transmembrane protein 140	1.36284	3.46375	9.18959	0.0045478	0.0355648	Up
								base methyltransferase of 25S rRNA 2	1.21809	4.33632	17.1325	0.000207022	0.00317367	Up	Ptgr1	prostaglandin reductase 1	1.36223	4.17336	14.7862	0.000498454	0.00701402	Up
								serine (or cysteine) peptidase inhibitor, clade A, member 3G	1.21668	6.87508	39.2388	1.18346e-05	0.000319641	Up	Stat4	signal transducer and activator of transcription 4	1.35859	5.02323	22.1868	4.95472e-05	0.00110692	Up
								cAMP responsive element binding protein 3-like 2	1.21548	3.79901	8.9215	0.0051082	0.0357005	Up	Egr3	early growth response 3	1.35042	3.85315	13.3915	0.000821948	0.0102438	Up
								von Hippel-Lindau tumor suppressor	1.20757	3.67635	8.85368	0.00526141	0.0364791	Up	Cep19	centrosomal protein 19	1.35033	4.61548	26.172	1.11718e-05	0.000355924	Up
								RIKEN cDNA 5430405H02 gene	1.20038	3.95207	8.92413	0.00510237	0.0357005	Up	Paip2b	poly(A) binding protein interacting protein 2B	1.34568	4.07981	14.6821	0.000503912	0.00706883	Up
								Rho GTPase activating protein 12	1.19715	3.63577	7.88851	0.00806798	0.0492571	Up	Cdkn3	cyclin dependent kinase inhibitor 3	1.34444	5.5434	42.7289	1.49374e-07	9.86521e-06	Up
								cytokine inducible SH2-containing protein	1.1959	4.08147	9.14731	0.00464507	0.0333032	Up	Tnip3	TNFAIP3 interacting protein 3	1.33505	4.34657	17.9036	0.000158017	0.00283679	Up
								DLG associated protein 4	1.191	4.18239	12.9524	0.000974291	0.0109644	Up	Pdp2	pyruvate dehydrogenase phosphatase catalytic subunit 2	1.32329	3.97726	14.4477	0.000550122	0.00759924	Up
								lysine (K)-specific methyltransferase 2B	1.19057	5.36497	28.0727	6.41829e-06	0.0001982	Up	Sgce	sarcoglycan, epsilon	1.32248	3.77613	11.9925	0.00142225	0.0152428	Up
								antagonist of mitotic exit network 1	1.19005	4.41335	15.7397	0.000341182	0.00472743	Up	Prkx	protein kinase, X-linked	1.3204	4.06105	14.8247	0.000477839	0.00681938	Up
								None	1.18979	4.48445	15.3038	0.000401054	0.00535373	Up	Nr4a1	nuclear receptor subfamily 4, group A, member 1	1.31904	7.4218	77.3049	1.3956e-09	1.66072e-07	Up
								kelch domain containing 1	1.18792	3.63983	8.84127	0.00528997	0.036621	Up	Hbegf	heparin-binding EGF-like growth factor	1.31708	4.11224	13.922	0.000670972	0.00882406	Up
								platelet derived growth factor receptor, beta polypeptide	1.17583	4.26359	10.7868	0.00245251	0.0211857	Up	Irf2bpl	interferon regulatory factor 2 binding protein-like	1.31692	4.30554	17.1355	0.000206799	0.00350397	Up
								Kruppel-like transcription factor 10	1.17455	6.72168	25.7919	0.000250489	0.00368524	Up	Dbt	dihydrolipoamide branched chain transacylase E2	1.31438	3.87407	12.4893	0.00116801	0.0130956	Up
								pre B cell leukemia homeobox 3	1.16241	4.0666	9.07907	0.00477733	0.0341432	Up	Nfat5	nuclear factor of activated T cells 5	1.30474	6.37801	57.4044	6.79052e-09	6.46744e-07	Up
								predicted gene 9993	1.15959	4.1346	12.0993	0.00136298	0.0139995	Up	Plk2	polo like kinase 2	1.30191	4.34763	9.74871	0.00456994	0.0357071	Up
								dual specificity phosphatase 23	1.15951	4.7509	19.7378	8.45644e-05	0.00156027	Up	Tcp11l2	t-complex 11 (mouse) like 2	1.3002	4.13011	11.3807	0.00181906	0.0183283	Up
								polo like kinase 2	1.15026	4.34763	11.0511	0.00279219	0.0229587	Up	Gbp2	guanylate binding protein 2	1.29958	4.43388	14.6799	0.000724788	0.00929602	Up
								caspase 4, apoptosis-related cysteine peptidase	1.14691	5.05216	23.3521	2.63275e-05	0.000612743	Up	Ccnb2	cyclin B2	1.29589	7.40595	87.5187	7.14996e-11	1.47029e-08	Up
								RIKEN cDNA 2810402E24 gene	1.14591	4.59049	17.1287	0.000207299	0.00317367	Up	Klf7	Kruppel-like transcription factor 7 (ubiquitous)	1.29411	4.07755	13.1543	0.000900814	0.0109411	Up
								prostaglandin reductase 1	1.1453	4.17336	9.68498	0.00373262	0.0286452	Up	Ctsl	cathepsin L	1.29329	4.70791	18.2776	0.000149288	0.00271783	Up
								H2A clustered histone 6	1.14481	6.92957	64.3705	1.85992e-09	2.10356e-07	Up	1500009L16Rik	RIKEN cDNA 1500009L16 gene	1.27766	4.97746	20.8888	8.03869e-05	0.00165681	Up
								protein tyrosine phosphatase, non-receptor type 9	1.14008	4.18973	12.7027	0.0010741	0.0117657	Up	Hlf	hepatic leukemia factor	1.27753	7.52268	26.0169	0.000715002	0.00923115	Up
								WD repeat domain 45	1.13941	4.31173	13.6196	0.000753018	0.00896488	Up	Cytip	cytohesin 1 interacting protein	1.27269	5.59451	35.8952	7.79192e-07	3.90551e-05	Up
								hexamethylene bis-acetamide inducible 1	1.1392	5.02125	21.9934	4.04372e-05	0.000881629	Up	Rbp1	retinol binding protein 1, cellular	1.26712	6.19052	44.3649	1.58889e-07	1.02687e-05	Up
								yippee like 3	1.13824	6.91492	51.2622	5.08963e-08	3.68408e-06	Up	Slc22a15	solute carrier family 22 (organic anion/cation transporter), member 15	1.26549	3.81575	11.6731	0.00161642	0.0167722	Up
								CCAAT/enhancer binding protein delta	1.13432	3.83971	11.009	0.00211663	0.019056	Up	Ccdc66	coiled-coil domain containing 66	1.25884	4.23802	13.7365	0.000720112	0.00926824	Up
								baculoviral IAP repeat-containing 3	1.13429	4.00547	11.0061	0.00211914	0.0190596	Up	Tsc22d1	TSC22 domain family, member 1	1.25794	7.6865	92.4162	2.36356e-11	5.62775e-09	Up
								lysine (K)-specific demethylase 7A	1.13215	4.25935	10.4959	0.00261561	0.022056	Up	Gp9	glycoprotein 9 platelet	1.24465	4.38571	16.468	0.000262237	0.00425219	Up
								coiled-coil domain containing 112	1.1307	4.53057	18.6678	0.000121429	0.00208876	Up	D730003I15Rik	RIKEN cDNA D730003I15 gene	1.2352	3.50548	8.54979	0.00601091	0.0435442	Up
								RIKEN cDNA 2310001H17 gene	1.12773	5.03898	17.5537	0.000188387	0.00296439	Up	Sec14l1	SEC14-like lipid binding 1	1.23432	4.11917	14.2749	0.00058707	0.00793992	Up
								methyltransferase like 27	1.12699	4.18145	8.95147	0.00518579	0.0360653	Up	Trim26	tripartite motif-containing 26	1.22722	4.67969	20.4232	6.73466e-05	0.00144055	Up
								immediate early response 3	1.12285	8.65072	35.4676	0.000151202	0.00249195	Up	2310001H17Rik	RIKEN cDNA 2310001H17 gene	1.22375	5.03898	21.4025	5.25122e-05	0.001162	Up
								F-box and leucine-rich repeat protein 20	1.12243	4.46889	15.5984	0.00035923	0.00493219	Up	Neurl3	neuralized E3 ubiquitin protein ligase 3	1.21665	5.14397	23.1898	2.7696e-05	0.000732729	Up
								ribosomal protein L41 pseudogene	1.12059	10.3739	269.549	4.60199e-18	8.32776e-15	Up	Dst	dystonin	1.21392	5.16709	13.9378	0.0016483	0.0170444	Up
								predicted gene 5914	1.11394	4.538	18.4777	0.000129599	0.00218849	Up	Castor2	cytosolic arginine sensor for mTORC1 subunit 2	1.21363	3.81943	10.1163	0.00306513	0.0266155	Up
								immunoglobulin mu DNA binding protein 2	1.11199	3.7401	8.07906	0.00740709	0.0463802	Up	Kif21b	kinesin family member 21B	1.20615	3.83307	10.141	0.00303348	0.0264787	Up
								NIPA-like domain containing 3	1.10945	4.12037	10.396	0.00272664	0.022561	Up	Anxa5	annexin A5	1.20486	6.35191	61.2322	3.29391e-09	3.4655e-07	Up
								coiled-coil domain containing 71 like	1.10799	4.3245	12.2287	0.00129473	0.0134962	Up	Ccdc112	coiled-coil domain containing 112	1.20293	4.53057	18.7173	0.000119393	0.00229845	Up
								fibrosin	1.10504	4.96005	15.9811	0.0003377	0.00469356	Up	Scarf1	scavenger receptor class F, member 1	1.20012	4.12791	12.7859	0.00103969	0.0120914	Up
								histocompatibility 2, Q region locus 4	1.10022	6.3938	43.7484	1.18275e-07	6.99448e-06	Up	Mycn	v-myc avian myelocytomatosis viral related oncogene, neuroblastoma derived	1.20007	3.78914	9.55005	0.00389574	0.0318704	Up
								zinc finger protein 868	1.09795	3.82957	8.62823	0.00580708	0.0391653	Up	Prrg2	proline-rich Gla (G-carboxyglutamic acid) polypeptide 2	1.19738	3.85193	11.8516	0.00150465	0.0158487	Up
								transmembrane protein 40	1.09626	5.62714	19.4092	0.000162358	0.00263736	Up	Hexim1	hexamethylene bis-acetamide inducible 1	1.19723	5.02125	23.2078	2.75404e-05	0.000732729	Up
								DEAH-box helicase 8	1.09196	5.27968	22.8918	3.04097e-05	0.000698343	Up	Sertad2	SERTA domain containing 2	1.19551	5.36602	28.6962	5.37197e-06	0.000209507	Up
								ribosomal protein S6 kinase polypeptide 3	1.09166	5.98367	35.486	8.6469e-07	3.62816e-05	Up	Prxl2a	peroxiredoxin like 2A	1.18806	4.90171	18.5372	0.000126981	0.0024137	Up
								major vault protein	1.08577	4.27943	9.86817	0.00340306	0.026798	Up	Micall2	MICAL-like 2	1.18647	4.0988	13.0837	0.000925796	0.0111391	Up
								RIKEN cDNA 5031425E22 gene	1.07928	5.74945	32.3433	1.9659e-06	7.28994e-05	Up	Abhd4	abhydrolase domain containing 4	1.18614	4.85201	21.7176	4.41781e-05	0.00102231	Up
								TSC22 domain family, member 3	1.07584	6.33305	17.2714	0.00150666	0.0149313	Up	Slc25a27	solute carrier family 25, member 27	1.18358	4.23444	11.0647	0.00208849	0.0200389	Up
								scavenger receptor class F, member 1	1.0744	4.12791	11.953	0.00144488	0.014542	Up	Ranbp6	RAN binding protein 6	1.18339	3.69397	8.71736	0.00558442	0.0411464	Up
								RIKEN cDNA 3110056K07 gene	1.07043	4.99629	19.9503	7.87763e-05	0.00146359	Up	Gm45051	None	1.18093	4.48445	14.8134	0.000480808	0.00682354	Up
								coiled-coil domain containing 28A	1.05524	4.42811	14.678	0.000504676	0.00649546	Up	Ifih1	interferon induced with helicase C domain 1	1.17692	4.01048	10.3323	0.00381561	0.0313675	Up
								ALG10 alpha-1,2-glucosyltransferase	1.05264	4.37206	10.9533	0.00216831	0.0193085	Up	Socs3	suppressor of cytokine signaling 3	1.16678	5.73057	25.7835	1.49939e-05	0.000447739	Up
								LysM, putative peptidoglycan-binding, domain containing 3	1.04635	4.66652	12.5798	0.00113682	0.012289	Up	Samd9l	sterile alpha motif domain containing 9-like	1.16354	5.18508	27.6483	7.25251e-06	0.000257336	Up
								NOL1/NOP2/Sun domain family member 6	1.04237	4.08521	10.2649	0.00287999	0.0234125	Up	Il21r	interleukin 21 receptor	1.15555	4.47058	12.2716	0.00144381	0.0153871	Up
								annexin A7	1.04227	5.4224	22.3668	3.59e-05	0.000802034	Up	Arhgef12	Rho guanine nucleotide exchange factor 12	1.15169	4.3351	13.9452	0.000665077	0.00877204	Up
								SKI-like	1.04083	6.25494	44.1754	1.07359e-07	6.56341e-06	Up	Gimap5	GTPase, IMAP family member 5	1.15123	4.77903	14.6162	0.000519301	0.00723981	Up
								GTPase, IMAP family member 5	1.04049	4.77903	15.7954	0.00033638	0.00469356	Up	Ccdc138	coiled-coil domain containing 138	1.1489	3.85866	8.77467	0.00544825	0.0404395	Up
								CTD small phosphatase 2	1.03882	6.29604	35.4591	8.76432e-07	3.65436e-05	Up	Paqr7	progestin and adipoQ receptor family member VII	1.14869	4.15567	12.6786	0.00108427	0.0124867	Up
								tyrosine kinase with immunoglobulin-like and EGF-like domains 1	1.03349	4.36344	11.614	0.00165538	0.0160363	Up	Nceh1	neutral cholesterol ester hydrolase 1	1.141	5.8223	32.127	2.0833e-06	9.24005e-05	Up
								perilipin 3	1.03105	4.5793	15.0656	0.000436975	0.00574673	Up	9930111J21Rik2	RIKEN cDNA 9930111J21 gene 2	1.14093	3.99164	8.73135	0.00555789	0.0410318	Up
								thymosin beta 15b2	1.0305	3.99942	8.08766	0.00737868	0.0462876	Up	Cnrip1	cannabinoid receptor interacting protein 1	1.13413	4.44547	13.2451	0.000869731	0.0106486	Up
								N(alpha)-acetyltransferase 30, NatC catalytic subunit	1.0279	3.92447	8.41336	0.00638392	0.0417957	Up	Mettl27	methyltransferase like 27	1.13188	4.18145	10.1293	0.0031538	0.0271251	Up
								sprouty RTK signaling antagonist 1	1.02717	4.27134	12.9369	0.000980187	0.0110171	Up	Cd9	CD9 antigen	1.12491	6.64478	17.4668	0.00208804	0.0200389	Up
								ST3 beta-galactoside alpha-2,3-sialyltransferase 1	1.02637	5.1243	18.0378	0.000150831	0.00249036	Up	Arl5b	ADP-ribosylation factor-like 5B	1.11914	4.48742	15.0537	0.000438902	0.00640514	Up
								sterile alpha motif domain containing 9-like	1.02588	5.18508	18.7368	0.000118602	0.00205957	Up	Ccnd1	cyclin D1	1.11637	4.69348	15.7572	0.000339003	0.00525905	Up
								RIKEN cDNA 1700097N02 gene	1.00935	5.55933	23.421	2.57676e-05	0.000604004	Up	Zfp281	zinc finger protein 281	1.11131	4.63087	15.63	0.000355106	0.00544577	Up
								TCDD-inducible poly(ADP-ribose) polymerase	1.00791	5.92028	28.7022	5.36294e-06	0.000170259	Up	Sesn3	sestrin 3	1.0994	4.56661	15.3165	0.000398353	0.00596719	Up
								FAD-dependent oxidoreductase domain containing 1	1.00636	4.14672	8.92085	0.00510965	0.0357005	Up	Cacul1	CDK2 associated, cullin domain 1	1.09867	4.38583	13.2272	0.000875744	0.0106933	Up
								protein phosphatase 1, regulatory subunit 15A	1.00592	7.9595	39.6755	7.92379e-06	0.000232774	Up	Trpc6	transient receptor potential cation channel, subfamily C, member 6	1.09187	3.95763	8.91733	0.00511749	0.0388123	Up
								nuclear receptor subfamily 4, group A, member 1	1.00491	7.4218	45.1901	2.54803e-07	1.33263e-05	Up	Insig1	insulin induced gene 1	1.09142	4.28008	9.30327	0.0043369	0.0344343	Up
								sequestosome 1	1.00378	5.76128	31.2277	2.65704e-06	9.2465e-05	Up	Atp2b4	ATPase, Ca++ transporting, plasma membrane 4	1.08979	6.82221	35.6593	6.32373e-06	0.000233322	Up
								nuclear factor of kappa light polypeptide gene enhancer in B cells 2, p49/p100	1.00312	4.56925	11.1233	0.00202731	0.0185659	Up	Sidt2	SID1 transmembrane family, member 2	1.08602	4.6596	15.385	0.000388449	0.0058412	Up
								SAM and SH3 domain containing 1	1.00065	4.5511	12.789	0.00103841	0.011486	Up	Arid5b	AT-rich interaction domain 5B	1.08234	4.63244	11.5407	0.00170501	0.0174282	Up
								sushi domain containing 6	0.981029	4.74524	14.6619	0.000507733	0.00651627	Up	Amn1	antagonist of mitotic exit network 1	1.0782	4.41335	15.0922	0.000432694	0.00633498	Up
								cell growth regulator with ring finger domain 1	0.980515	4.10971	9.09857	0.00473032	0.0338875	Up	Zfc3h1	zinc finger, C3H1-type containing	1.07541	5.20457	23.088	2.85929e-05	0.000747712	Up
								transient receptor potential cation channel, subfamily C, member 6	0.97712	3.95763	8.18168	0.00707547	0.0448625	Up	2810001G20Rik	RIKEN cDNA 2810001G20 gene	1.07177	4.31706	11.7695	0.00155501	0.0163154	Up
								S100 calcium binding protein A13	0.974728	7.04104	51.6801	2.12578e-08	1.79757e-06	Up	Il15	interleukin 15	1.06955	4.40534	12.1808	0.00131956	0.014437	Up
								ligand dependent nuclear receptor interacting factor 1	0.9728	5.00489	15.7792	0.000336299	0.00469356	Up	H2-M3	histocompatibility 2, M region locus 3	1.06393	4.7236	16.1541	0.000293577	0.00466834	Up
								SERTA domain containing 1	0.972609	5.47444	24.163	2.04831e-05	0.000503617	Up	Arhgap31	Rho GTPase activating protein 31	1.05985	5.32731	18.3476	0.000137078	0.00254157	Up
								unc-51 like kinase 1	0.966733	4.57351	10.4356	0.00269531	0.0223776	Up	5033406O09Rik	RIKEN cDNA 5033406O09 gene	1.05674	5.55047	23.5159	2.50184e-05	0.000688044	Up
								bromodomain adjacent to zinc finger domain, 2A	0.965621	5.29223	20.398	6.79095e-05	0.00131573	Up	Frs2	fibroblast growth factor receptor substrate 2	1.05567	3.97751	8.12858	0.00724502	0.049699	Up
								retinol dehydrogenase 14 (all-trans and 9-cis)	0.965169	4.46657	10.537	0.00257136	0.0218252	Up	Gm5914	predicted gene 5914	1.05457	4.538	12.6419	0.0011	0.012595	Up
								GSK3B interacting protein	0.964634	4.05797	8.41656	0.00637489	0.0417777	Up	Ccdc181	coiled-coil domain containing 181	1.05425	4.18432	9.03447	0.00486814	0.0375507	Up
								free fatty acid receptor 2	0.959436	4.9088	12.7605	0.00105474	0.0115974	Up	Oasl2	2'-5' oligoadenylate synthetase-like 2	1.05292	4.63283	13.1586	0.000922892	0.0111189	Up
								RAD50 interactor 1	0.957926	4.79003	12.4176	0.00120151	0.0128048	Up	Zdhhc17	zinc finger, DHHC domain containing 17	1.05286	4.1895	10.074	0.00312013	0.0269122	Up
								WD repeat domain, phosphoinositide interacting 2	0.955295	5.49785	23.5307	2.49031e-05	0.000588312	Up	Wwc2	WW, C2 and coiled-coil domain containing 2	1.04283	6.58144	44.3036	1.04293e-07	7.14882e-06	Up
								small integral membrane protein 6	0.953571	4.23252	8.99585	0.00494575	0.035002	Up	Cenpa	centromere protein A	1.0384	7.90499	78.2594	1.81599e-10	2.88265e-08	Up
								centrosomal protein 89	0.952302	4.61436	13.0521	0.000937234	0.0106668	Up	Bmpr2	bone morphogenetic protein receptor type 2	1.03687	4.65819	13.645	0.000745751	0.009517	Up
								G protein-coupled receptor 146	0.950918	4.00693	8.02234	0.00759749	0.0472779	Up	Anxa7	annexin A7	1.03549	5.4224	22.6921	3.23849e-05	0.000813941	Up
								cyclin dependent kinase inhibitor 1A	0.950355	6.11169	21.2396	7.85061e-05	0.0014634	Up	Hacd4	3-hydroxyacyl-CoA dehydratase 4	1.02877	5.09089	14.5077	0.000707819	0.00918078	Up
								VPS39 HOPS complex subunit	0.94955	4.51902	11.4318	0.00178182	0.0168815	Up	Stat3	signal transducer and activator of transcription 3	1.02801	6.37146	42.3464	1.6318e-07	1.0447e-05	Up
								RNA-binding region (RNP1, RRM) containing 3	0.949467	4.51896	10.2354	0.00291581	0.0235766	Up	Cngb1	cyclic nucleotide gated channel beta 1	1.02764	4.57027	10.3649	0.00282935	0.025098	Up
								H1.0 linker histone	0.94888	6.78852	35.1436	1.04364e-06	4.31179e-05	Up	Vps54	VPS54 GARP complex subunit	1.0258	4.00858	9.46628	0.00403781	0.0328249	Up
								hdc homolog, cell cycle regulator	0.948206	4.75473	12.0143	0.00140993	0.0143176	Up	Sertad1	SERTA domain containing 1	1.02226	5.47444	21.419	4.86451e-05	0.00109488	Up
								phosphatidylinositol-4-phosphate 5-kinase, type 1 alpha	0.943046	5.34451	18.1887	0.000143161	0.0023811	Up	Csrnp1	cysteine-serine-rich nuclear protein 1	1.02218	5.6028	20.6476	6.3664e-05	0.0013715	Up
								SEC62 homolog, preprotein translocation	0.942939	7.68238	61.2654	3.27375e-09	3.44428e-07	Up	Fam149b	family with sequence similarity 149, member B	1.02171	3.99975	9.27136	0.00439027	0.034723	Up
								lymphocyte cytosolic protein 2	0.942286	5.12436	15.3898	0.000387755	0.00519765	Up	Cers4	ceramide synthase 4	1.02043	5.35338	23.1902	2.76928e-05	0.000732729	Up
								ubiquitin-like 7 (bone marrow stromal cell-derived)	0.941675	5.61003	23.9136	2.21184e-05	0.00053533	Up	Plekho1	pleckstrin homology domain containing, family O member 1	1.01909	5.35764	22.7224	3.20768e-05	0.0008107	Up
								autophagy related 2A	0.941287	4.82708	13.0405	0.00094148	0.0107016	Up	Clnk	cytokine-dependent hematopoietic cell linker	1.01853	4.02616	8.31656	0.00666361	0.0468837	Up
								polyhomeotic 3	0.936655	4.92779	13.6926	0.000732288	0.00876421	Up	Ctla2b	cytotoxic T lymphocyte-associated protein 2 beta	1.01812	5.86904	24.0544	2.11791e-05	0.000600717	Up
								ring finger protein 19B	0.933301	4.57443	12.4481	0.00118714	0.0126816	Up	Inpp1	inositol polyphosphate-1-phosphatase	1.01458	4.83233	14.7464	0.000491967	0.00695518	Up
								speckle-type BTB/POZ protein-like	0.932878	4.53898	11.0608	0.00207218	0.018794	Up	Rps6ka3	ribosomal protein S6 kinase polypeptide 3	1.01116	5.98367	28.4146	5.82025e-06	0.000223407	Up
								solute carrier family 18 (vesicular monoamine), member 2	0.932334	5.84442	9.60514	0.00822074	0.0498777	Up	Flywch2	FLYWCH family member 2	1.01089	4.24	10.6263	0.00247792	0.0228079	Up
								protein O-fucosyltransferase 2	0.931191	5.14157	18.4122	0.000132547	0.00223331	Up	Ggps1	geranylgeranyl diphosphate synthase 1	1.01065	4.75294	12.6822	0.00108537	0.0124867	Up
								A kinase anchor protein 8-like	0.926829	5.67029	21.4087	4.88086e-05	0.00101991	Up	Hivep2	human immunodeficiency virus type I enhancer binding protein 2	1.01045	5.12287	17.5036	0.000181682	0.00316735	Up
								RIKEN cDNA 2410006H16 gene	0.926327	9.0798	18.0066	0.00353337	0.0275841	Up	Ccl25	C-C motif chemokine ligand 25	1.00979	4.1854	9.20543	0.00451682	0.0354143	Up
								zinc finger protein 322A	0.926282	4.56508	11.0963	0.00204237	0.0186284	Up	Pglyrp2	peptidoglycan recognition protein 2	1.00854	5.14253	13.4942	0.000980178	0.0115628	Up
								cyclic nucleotide gated channel beta 1	0.924686	4.57027	9.50813	0.00405049	0.0302775	Up	Pnpo	pyridoxine 5'-phosphate oxidase	1.00207	4.40283	10.4977	0.00261367	0.0237196	Up
								period circadian clock 1	0.921321	4.84499	13.0853	0.000925242	0.0105436	Up	Mecom	MDS1 and EVI1 complex locus	0.99992	5.57961	19.4764	9.23127e-05	0.00186439	Up
								zinc finger protein 639	0.919354	4.88125	12.273	0.00127219	0.0133227	Up	Skil	SKI-like	0.996655	6.25494	37.7887	4.85188e-07	2.6137e-05	Up
								high mobility group box transcription factor 1	0.918744	5.15496	11.4935	0.00193596	0.0178376	Up	Fnbp1l	formin binding protein 1-like	0.994306	5.73263	25.814	1.24266e-05	0.000385054	Up
								acyl-Coenzyme A dehydrogenase, medium chain	0.915249	6.13792	27.0184	8.70878e-06	0.00024824	Up	Med20	mediator complex subunit 20	0.993517	4.57108	12.8729	0.00100496	0.0117711	Up
								Kruppel-like transcription factor 4 (gut)	0.914588	7.14695	47.5701	5.06468e-08	3.68408e-06	Up	Poli	polymerase (DNA directed), iota	0.990644	4.07681	8.24046	0.00689271	0.0480102	Up
								WW domain binding protein 2	0.906119	5.93375	24.6456	1.76719e-05	0.000446636	Up	Tsc22d2	TSC22 domain family, member 2	0.989053	6.47736	38.6567	3.92151e-07	2.20384e-05	Up
								H2B clustered histone 8	0.905583	4.57908	12.3087	0.00125435	0.0131511	Up	Tiparp	TCDD-inducible poly(ADP-ribose) polymerase	0.983949	5.92028	26.4106	1.04103e-05	0.000338822	Up
								pre B cell leukemia homeobox 1	0.903685	7.38884	29.4419	2.11455e-05	0.000517093	Up	Gadd45b	growth arrest and DNA-damage-inducible 45 beta	0.982688	5.70855	25.3244	1.43893e-05	0.000433983	Up
								MAM domain containing glycosylphosphatidylinositol anchor 1	0.903016	5.18502	13.5782	0.000765062	0.00907631	Up	Zxdc	ZXD family zinc finger C	0.9811	4.24682	9.81587	0.00347926	0.0292691	Up
								GRAM domain containing 1A	0.902659	5.33574	17.0977	0.000209581	0.00319495	Up	Car2	carbonic anhydrase 2	0.979133	9.23863	82.6913	6.65147e-10	8.64933e-08	Up
								SIK family kinase 3	0.900139	4.91023	10.3962	0.00280128	0.0229999	Up	2510046G10Rik	None	0.976447	4.65341	11.3479	0.00184346	0.0184919	Up
								transducer of ErbB-2.1	0.897365	4.67358	9.22515	0.00486026	0.0345992	Up	5031425E22Rik	RIKEN cDNA 5031425E22 gene	0.975463	5.74945	22.6548	3.2769e-05	0.000819043	Up
								codanin 1	0.896887	4.41736	9.0793	0.00476994	0.0341173	Up	Gimap6	GTPase, IMAP family member 6	0.969295	6.80144	25.9674	5.25265e-05	0.001162	Up
								ariadne RBR E3 ubiquitin protein ligase 2	0.895572	4.91867	14.651	0.000509802	0.0065183	Up	S1pr1	sphingosine-1-phosphate receptor 1	0.96801	4.32037	8.99868	0.00493966	0.0378936	Up
								centromere protein A	0.895242	7.90499	54.7222	1.14841e-08	1.04958e-06	Up	Sqstm1	sequestosome 1	0.96719	5.76128	25.1917	1.49765e-05	0.000447739	Up
								signal transducer and activator of transcription 3	0.894786	6.37146	33.7585	1.35151e-06	5.39887e-05	Up	Klf4	Kruppel-like transcription factor 4 (gut)	0.966124	7.14695	42.6133	1.53411e-07	9.98604e-06	Up
								None	0.894469	4.47125	9.98913	0.0032336	0.0257323	Up	Ubl7	ubiquitin-like 7 (bone marrow stromal cell-derived)	0.964935	5.61003	22.3163	3.64809e-05	0.000889702	Up
								tripartite motif-containing 26	0.89311	4.67969	9.74002	0.00359302	0.0278574	Up	Ociad2	OCIA domain containing 2	0.961538	4.522	11.3888	0.00181315	0.0183283	Up
								formin-like 1	0.892371	5.68806	21.7506	4.37129e-05	0.000937239	Up	Fiz1	Flt3 interacting zinc finger protein 1	0.958148	4.97956	15.8123	0.000332278	0.00516962	Up
								synaptosomal-associated protein 23	0.886294	5.07742	13.9948	0.000652686	0.00800203	Up	Fbxl20	F-box and leucine-rich repeat protein 20	0.957825	4.46889	9.61083	0.00379602	0.0312809	Up
								neutral sphingomyelinase (N-SMase) activation associated factor	0.886231	4.76215	11.5462	0.00170124	0.0163406	Up	Ifitm3	interferon induced transmembrane protein 3	0.957499	9.23793	97.4687	1.12662e-11	2.91246e-09	Up
								microtubule associated serine/threonine kinase family member 4	0.882704	5.47992	17.4599	0.000184488	0.00291826	Up	Fam110a	family with sequence similarity 110, member A	0.956508	4.93254	11.9436	0.00149514	0.0157854	Up
								SERTA domain containing 2	0.880412	5.36602	17.1527	0.000205546	0.00316289	Up	Map1lc3b	microtubule-associated protein 1 light chain 3 beta	0.956193	8.00611	71.7527	5.19729e-10	7.12502e-08	Up
								ski sarcoma viral oncogene homolog (avian)	0.878538	4.48028	8.61852	0.00583192	0.0392242	Up	Serpinb6a	serine (or cysteine) peptidase inhibitor, clade B, member 6a	0.953494	4.28661	9.44622	0.00407264	0.0329938	Up
								ring finger and CHY zinc finger domain containing 1	0.875944	5.48471	17.0111	0.000216102	0.00328069	Up	Khnyn	KH and NYN domain containing	0.952263	4.07492	8.52804	0.00606878	0.0438231	Up
								patatin-like phospholipase domain containing 2	0.874772	5.50288	17.7282	0.000167962	0.00269932	Up	Knstrn	kinetochore-localized astrin/SPAG5 binding	0.951635	6.60896	45.4635	8.04196e-08	5.91574e-06	Up
								N-myc downstream regulated gene 1	0.87447	6.35215	27.2149	8.22386e-06	0.000239259	Up	Sp140	Sp140 nuclear body protein	0.946115	5.2531	16.9544	0.00022049	0.00369443	Up
								acyl-Coenzyme A binding domain containing 5	0.873928	4.75297	13.5033	0.000787376	0.00930049	Up	Shkbp1	Sh3kbp1 binding protein 1	0.944699	4.28675	8.39838	0.00642636	0.0456045	Up
								G protein-coupled receptor associated sorting protein 1	0.872534	4.59989	10.1578	0.00301218	0.0242908	Up	Cebpb	CCAAT/enhancer binding protein beta	0.940618	5.59132	20.6819	6.18524e-05	0.00133885	Up
								RNA binding protein gene with multiple splicing	0.872059	7.55675	42.4215	1.70239e-07	9.44982e-06	Up	Zbed3	zinc finger, BED type containing 3	0.937421	4.95883	14.8586	0.000471851	0.00675792	Up
								Kruppel-like transcription factor 2 (lung)	0.871556	9.22972	49.1839	1.5206e-06	5.95603e-05	Up	Etv3	ets variant 3	0.935057	5.47597	18.4099	0.000132653	0.00249013	Up
								iron-sulfur cluster assembly 1	0.871334	6.09932	18.2612	0.000155485	0.00254399	Up	Bpgm	2,3-bisphosphoglycerate mutase	0.932592	4.48691	10.127	0.00305132	0.0265465	Up
								zinc finger protein 1	0.867751	4.51161	8.20332	0.0070076	0.044809	Up	Tspan31	tetraspanin 31	0.930592	4.93196	11.4949	0.00173927	0.0176819	Up
								predicted gene, 47754	0.866448	4.52928	9.24552	0.00444377	0.0324513	Up	Pcp4l1	Purkinje cell protein 4-like 1	0.930563	4.99832	12.7746	0.00104426	0.0121289	Up
								guanylate binding protein 7	0.863213	5.98277	20.5244	6.51373e-05	0.00127292	Up	A630072M18Rik	RIKEN cDNA A630072M18 gene	0.926473	5.08399	13.3395	0.000838599	0.010394	Up
								ubiquitin specific peptidase 19	0.862242	6.01671	23.6051	2.4334e-05	0.000579406	Up	Letm2	leucine zipper-EF-hand containing transmembrane protein 2	0.925319	4.57255	10.0946	0.00309315	0.0267561	Up
								H1.2 linker histone, cluster member	0.86209	8.16558	12.9417	0.00719872	0.0454847	Up	Fbrs	fibrosin	0.924338	4.96005	11.4331	0.00186669	0.0186422	Up
								nudE neurodevelopment protein 1 like 1	0.861564	5.61039	17.7651	0.000165819	0.00267256	Up	Vasp	vasodilator-stimulated phosphoprotein	0.919305	5.79663	23.3513	2.63337e-05	0.00070913	Up
								neutral cholesterol ester hydrolase 1	0.861429	5.8223	19.1958	0.000101474	0.00181809	Up	Map3k2	mitogen-activated protein kinase kinase kinase 2	0.918084	4.67823	12.3064	0.00125546	0.0138392	Up
								proline/serine-rich coiled-coil 1	0.858471	4.86317	8.94876	0.00505269	0.0354119	Up	Gm13212	zinc finger protein 268	0.917731	4.33044	8.41735	0.00637267	0.0453301	Up
								quiescin Q6 sulfhydryl oxidase 1	0.858026	5.08494	10.8594	0.00231076	0.020259	Up	Dap	death-associated protein	0.917498	6.59797	22.6102	0.000116017	0.00225262	Up
								cannabinoid receptor interacting protein 1	0.855874	4.44547	8.21775	0.00696272	0.0446483	Up	Parp14	poly (ADP-ribose) polymerase family, member 14	0.915778	4.65702	11.5427	0.00170364	0.0174282	Up
								caspase 1	0.850217	4.64827	10.7908	0.00231518	0.020259	Up	Rnf19b	ring finger protein 19B	0.906101	4.57443	10.6765	0.00242704	0.0224309	Up
								cyclin dependent kinase inhibitor 3	0.848349	5.5434	14.1041	0.000626197	0.00772965	Up	Ccnt1	cyclin T1	0.905677	6.60504	28.4529	7.5524e-06	0.000263838	Up
								pre-mRNA splicing factor 6	0.848093	5.63295	15.0482	0.000443571	0.00579976	Up	Tmem40	transmembrane protein 40	0.905035	5.62714	14.219	0.000850948	0.0104753	Up
								hexokinase 2	0.845836	4.7207	9.60867	0.00381142	0.0290154	Up	Cdkn1a	cyclin dependent kinase inhibitor 1A	0.902121	6.11169	19.7274	0.000124099	0.00236888	Up
								furin, paired basic amino acid cleaving enzyme	0.844176	4.89443	10.9493	0.00216908	0.0193085	Up	Rdm1	RAD52 motif 1	0.896028	5.35433	16.2984	0.000280638	0.00451014	Up
								solute carrier family 45, member 4	0.842704	5.08138	9.37672	0.0042324	0.0313535	Up	Ip6k1	inositol hexaphosphate kinase 1	0.893479	5.25377	14.9714	0.000452484	0.00654005	Up
								cysteine-serine-rich nuclear protein 1	0.842533	5.6028	15.3285	0.000401175	0.00535373	Up	Ube2f	ubiquitin-conjugating enzyme E2F (putative)	0.888465	5.14678	13.8407	0.000692054	0.00903564	Up
								RIKEN cDNA 3010003L21 gene	0.837729	4.8112	10.2734	0.00286983	0.0233552	Up	2810013P06Rik	RIKEN cDNA 2810013P06 gene	0.884286	5.95223	21.528	4.69615e-05	0.00106731	Up
								WW, C2 and coiled-coil domain containing 2	0.837086	6.58144	27.4883	7.59611e-06	0.000225343	Up	Isca1	iron-sulfur cluster assembly 1	0.881546	6.09932	21.3229	5.73645e-05	0.00125674	Up
								regulatory factor X-associated protein	0.835156	5.24384	12.6587	0.00109278	0.0119283	Up	Chfr	checkpoint with forkhead and ring finger domains	0.881295	4.3854	9.59151	0.00382743	0.0313967	Up
								SMAD family member 7	0.831577	7.35888	25.1812	5.53943e-05	0.00113538	Up	Mapk6	mitogen-activated protein kinase 6	0.881202	5.48535	18.7334	0.000118737	0.00229184	Up
								ring finger protein 166	0.830542	5.92356	20.2407	7.15337e-05	0.00136548	Up	Fcho2	FCH domain only 2	0.879843	5.63113	17.468	0.000183961	0.003181	Up
								RIKEN cDNA 2810013P06 gene	0.828571	5.95223	20.7335	6.08135e-05	0.00120932	Up	Sbno2	strawberry notch 2	0.878592	5.29246	14.5492	0.000529592	0.0073606	Up
								SET domain containing (lysine methyltransferase) 7	0.820849	5.62545	16.8274	0.000230661	0.00346681	Up	Tes	testin LIM domain protein	0.878416	6.39938	25.4426	1.5168e-05	0.000451447	Up
								EF-hand calcium binding domain 14	0.820821	5.82871	16.6379	0.000246767	0.00364233	Up	Akirin1	akirin 1	0.875026	5.25988	15.7323	0.0003421	0.00529115	Up
								OTU domain containing 7B	0.818444	4.6726	9.00371	0.00492889	0.0349324	Up	Cd24a	CD24a antigen	0.867387	7.23478	38.4267	4.14802e-07	2.30253e-05	Up
								sushi domain containing 1	0.818356	4.48368	7.94509	0.00786536	0.0483463	Up	Hip1r	huntingtin interacting protein 1 related	0.867294	4.74139	11.0349	0.00209429	0.0200698	Up
								phospholipid scramblase 1	0.816204	5.16529	9.57812	0.00396162	0.0298209	Up	Icam1	intercellular adhesion molecule 1	0.865326	4.79543	9.02565	0.00489503	0.0376938	Up
								lymphotoxin B	0.813732	5.74791	17.0955	0.000209748	0.00319495	Up	Mllt3	myeloid/lymphoid or mixed-lineage leukemia	translocated to, 3	5.23801	13.324	0.000843619	0.0104183	Up
								zinc finger protein 945	0.812607	5.09372	10.429	0.00268945	0.022366	Up	Ddx58	RNA sensor RIG-I	0.855585	4.69425	9.30125	0.00442509	0.0348765	Up
								centriolin	0.81232	6.69842	30.3846	3.34839e-06	0.000113723	Up	Rnf11	ring finger protein 11	0.855412	5.06984	11.8342	0.00151521	0.0159414	Up
								small nucleolar RNA host gene 8	0.810631	7.72698	39.2868	3.47955e-07	1.70178e-05	Up	Zfp652	zinc finger protein 652	0.85365	5.18001	13.0618	0.00093371	0.0112045	Up
								PCF11 cleavage and polyadenylation factor subunit	0.809062	6.52435	28.4397	5.77882e-06	0.000182184	Up	Klf3	Kruppel-like transcription factor 3 (basic)	0.85262	4.71306	9.85015	0.0034291	0.0289157	Up
								BSD domain containing 1	0.808752	4.66775	8.47681	0.00620744	0.0409067	Up	Pnpla2	patatin-like phospholipase domain containing 2	0.85163	5.50288	14.9762	0.000451687	0.00653898	Up
								Tsc22 domain family, member 4	0.808719	7.77582	45.1576	8.6094e-08	5.52467e-06	Up	Smad1	SMAD family member 1	0.851088	5.14729	12.8619	0.00100927	0.011783	Up
								FCH domain only 2	0.803077	5.63113	17.3077	0.000194617	0.00303603	Up	Ccndbp1	cyclin D-type binding-protein 1	0.841956	5.01528	12.6394	0.00110109	0.012595	Up
								bone morphogenetic protein receptor type 2	0.802636	4.65819	8.13596	0.00722119	0.0454995	Up	Ebpl	emopamil binding protein-like	0.837769	5.41529	16.6337	0.000247144	0.00407315	Up
								TSC22 domain family, member 1	0.801441	7.6865	37.6389	5.13552e-07	2.33498e-05	Up	AW112010	expressed sequence AW112010	0.837111	6.95812	31.8577	2.27624e-06	9.94949e-05	Up
								prostaglandin-endoperoxide synthase 1	0.80103	4.77855	7.94036	0.00808125	0.0493049	Up	Ccpg1	cell cycle progression 1	0.836575	5.56222	13.7507	0.00071621	0.00923115	Up
								intercellular adhesion molecule 1	0.799259	4.79543	8.39814	0.00644217	0.0419777	Up	Spty2d1	SPT2 chromatin protein domain containing 1	0.836443	5.71672	16.5794	0.000251982	0.00412521	Up
								cyclin D-type binding-protein 1	0.798991	5.01528	12.1959	0.00131169	0.0136103	Up	Ndrg3	N-myc downstream regulated gene 3	0.835654	4.44634	8.33527	0.00660854	0.0465686	Up
								zinc finger, NFX1-type containing 1, antisense RNA 1	0.798851	8.22999	44.1494	1.2509e-07	7.30204e-06	Up	Fbxo22	F-box protein 22	0.835471	5.47663	15.6984	0.000346345	0.00533856	Up
								differentiation antagonizing non-protein coding RNA	0.79804	4.62109	8.61728	0.00583507	0.0392242	Up	Ipo11	importin 11	0.835455	5.7694	15.0908	0.000445567	0.0064711	Up
								membrane-bound transcription factor peptidase, site 1	0.797903	5.1278	12.5926	0.00112151	0.0121526	Up	Hif1a	hypoxia inducible factor 1, alpha subunit	0.834578	5.06547	11.2665	0.00190546	0.0189457	Up
								histocompatibility 2, T region locus 23	0.796921	7.15149	31.6167	2.39064e-06	8.54962e-05	Up	Inka1	inka box actin regulator 1	0.833628	6.01972	12.0555	0.00255025	0.0233786	Up
								histocompatibility 2, class II antigen A, beta 1	0.796054	6.23307	18.2675	0.000140187	0.00234457	Up	Pcf11	PCF11 cleavage and polyadenylation factor subunit	0.831839	6.52435	28.8506	5.14192e-06	0.000202279	Up
								misshapen-like kinase 1 (zebrafish)	0.794707	4.71957	8.39979	0.00642237	0.0419261	Up	Pear1	platelet endothelial aggregation receptor 1	0.830334	4.73661	8.77135	0.00545403	0.0404492	Up
								SH3-domain GRB2-like 1	0.793928	6.70442	27.2573	8.12315e-06	0.000237091	Up	Isg15	ISG15 ubiquitin-like modifier	0.828529	4.75474	9.43546	0.00409146	0.0330532	Up
								dynamin 1-like	0.791882	5.76844	18.7101	0.000119688	0.00207063	Up	Tbc1d20	TBC1 domain family, member 20	0.825645	5.0806	11.0482	0.00208296	0.0200389	Up
								PR domain containing 2, with ZNF domain	0.787765	5.08519	12.0991	0.00136313	0.0139995	Up	Ly6a	lymphocyte antigen 6 family member A	0.824031	5.31772	11.1713	0.00198336	0.0194022	Up
								ATP synthase F0 subunit 8	0.787279	6.07404	21.2663	5.11128e-05	0.00106071	Up	Rbpms	RNA binding protein gene with multiple splicing	0.823827	7.55675	36.0788	7.81274e-07	3.90551e-05	Up
								B double prime 1, subunit of RNA polymerase III transcription initiation factor IIIB	0.786759	5.98781	18.9007	0.000112156	0.00197047	Up	Ramac	RNA guanine-7 methyltransferase activating subunit	0.823372	6.05268	22.4394	3.50821e-05	0.000862563	Up
								RAD52 motif 1	0.786715	5.35433	9.99776	0.00323259	0.0257323	Up	Ganc	glucosidase, alpha	neutral C	4.2793	8.21349	0.00697592	0.0483936	Up
								ankyrin repeat family A member 2	0.783316	4.69399	7.89022	0.00806178	0.0492525	Up	Phkg2	phosphorylase kinase, gamma 2 (testis)	0.817981	5.14303	11.0028	0.00212204	0.020232	Up
								GABA type A receptor associated protein like 1	0.782315	6.78167	30.4488	3.2895e-06	0.000112315	Up	Cenpe	centromere protein E	0.817183	7.00209	29.1416	5.79154e-06	0.000223407	Up
								ribosomal protein L36	0.782238	11.8117	184.114	1.5343e-15	1.32425e-12	Up	Gosr2	golgi SNAP receptor complex member 2	0.816541	4.52781	8.35863	0.00654047	0.0462691	Up
								RIKEN cDNA A630072M18 gene	0.781182	5.08399	9.92381	0.00332396	0.0262895	Up	Flywch1	FLYWCH-type zinc finger 1	0.815525	5.01963	12.1252	0.00134905	0.0146182	Up
								muscleblind like splicing factor 2	0.779955	6.47398	26.7996	9.2846e-06	0.000262522	Up	Ppp1r18	protein phosphatase 1, regulatory subunit 18	0.813823	5.63667	12.8977	0.00109041	0.0125203	Up
								centrosomal protein 19	0.778985	4.61548	8.19488	0.00703398	0.0448484	Up	Lin7c	lin-7 homolog C, crumbs cell polarity complex component	0.813244	5.21904	12.3058	0.00125575	0.0138392	Up
								protein phosphatase 1, regulatory subunit 10	0.777196	6.1733	15.4607	0.000424098	0.00559927	Up	Crebrf	CREB3 regulatory factor	0.808653	5.27499	12.7446	0.00105659	0.0122408	Up
								AT-rich interaction domain 4B	0.776368	6.74522	14.6843	0.00133014	0.0137859	Up	Akap8l	A kinase anchor protein 8-like	0.807686	5.67029	15.9932	0.000311157	0.00490479	Up
								lysine (K)-specific methyltransferase 2A	0.776181	7.73332	34.6735	1.11632e-06	4.53474e-05	Up	Comt	catechol-O-methyltransferase	0.799948	6.32944	23.4137	2.58268e-05	0.000703859	Up
								mucin 13, epithelial transmembrane	0.774128	6.99965	15.6439	0.00111087	0.0120766	Up	As3mt	arsenite methyltransferase	0.796995	4.91028	9.20262	0.00452231	0.0354267	Up
								diaphanous related formin 1	0.773357	7.61192	30.0096	4.6547e-06	0.000151495	Up	Mast4	microtubule associated serine/threonine kinase family member 4	0.796895	5.47992	13.1039	0.000918597	0.0110907	Up
								transferrin receptor 2	0.764423	4.89255	9.28578	0.00436311	0.0320433	Up	Ift74	intraflagellar transport 74	0.793432	4.66786	8.34479	0.00658071	0.0464811	Up
								protein phosphatase 1, regulatory subunit 13B	0.763622	5.51396	12.4227	0.0011991	0.0127941	Up	Cdc20	cell division cycle 20	0.793426	6.71993	32.1442	2.07367e-06	9.24005e-05	Up
								microtubule-associated protein 1 light chain 3 alpha	0.763152	4.93812	8.36868	0.00651143	0.0422694	Up	Gabarapl1	GABA type A receptor associated protein like 1	0.790422	6.78167	28.8658	5.11981e-06	0.000202279	Up
								T cell acute lymphocytic leukemia 1	0.762871	5.83164	15.7963	0.000334219	0.004688	Up	Zfp410	zinc finger protein 410	0.789711	4.75888	8.92009	0.00511134	0.0387982	Up
								nuclear factor of activated T cells 5	0.759451	6.37801	20.9521	5.66154e-05	0.00115171	Up	Cir1	corepressor interacting with RBPJ, 1	0.7884	6.66629	27.8987	6.74736e-06	0.000242379	Up
								terminal uridylyl transferase 7	0.759143	7.80084	22.1612	0.000158262	0.00258009	Up	Ctla2a	cytotoxic T lymphocyte-associated protein 2 alpha	0.788116	9.86604	87.074	4.79983e-11	1.03402e-08	Up
								MINDY lysine 48 deubiquitinase 1	0.756063	4.62669	7.91499	0.00797246	0.0488718	Up	Gimap1	GTPase, IMAP family member 1	0.787022	6.59549	29.1601	4.71148e-06	0.000187795	Up
								distal membrane arm assembly complex 2	0.756021	4.87745	9.60164	0.00381093	0.0290154	Up	Zfyve27	zinc finger, FYVE domain containing 27	0.784607	4.85176	8.3998	0.00642235	0.0456045	Up
								casein kinase 1, gamma 1	0.755722	4.82481	8.62582	0.00581322	0.0391653	Up	Rangrf	RAN guanine nucleotide release factor	0.783634	5.89647	12.1091	0.00167963	0.0172501	Up
								dynein light chain LC8-type 1	0.753815	8.54356	47.9006	4.71547e-08	3.52608e-06	Up	Prcp	prolylcarboxypeptidase (angiotensinase C)	0.778174	5.54099	12.377	0.00122277	0.0135917	Up
								COP9 signalosome subunit 9	0.752224	7.13309	31.3546	2.56681e-06	9.03677e-05	Up	Ldlrap1	low density lipoprotein receptor adaptor protein 1	0.770856	5.18482	10.5016	0.00260939	0.0237175	Up
								Ras association (RalGDS/AF-6) domain family member 3	0.751216	4.71534	8.38738	0.00645772	0.0420285	Up	Glipr1	GLI pathogenesis related 1	0.76929	6.89573	20.4492	0.000113661	0.00221161	Up
								polyglutamine binding protein 1	0.750965	5.48519	11.3839	0.00181673	0.0171406	Up	Dlgap5	DLG associated protein 5	0.769031	5.47146	12.8912	0.00099778	0.0117094	Up
								solute carrier family 39 (zinc transporter), member 7	0.7481	5.1593	9.90666	0.00334813	0.0264345	Up	Tlk2	tousled-like kinase 2 (Arabidopsis)	0.760967	5.53275	10.5851	0.0026488	0.0238946	Up
								KRIT1, ankyrin repeat containing	0.747969	6.4603	21.9405	4.11289e-05	0.000893341	Up	Trim30a	tripartite motif-containing 30A	0.758807	5.62509	11.8233	0.00152402	0.0160155	Up
								SAM domain and HD domain, 1	0.747119	5.41273	11.8334	0.00151567	0.0149714	Up	Smpdl3a	sphingomyelin phosphodiesterase, acid-like 3A	0.757883	5.53756	9.04211	0.00575334	0.0420593	Up
								ring finger protein (C3H2C3 type) 6	0.746546	5.65411	12.9565	0.000972731	0.0109644	Up	Wls	wntless WNT ligand secretion mediator	0.756634	5.788	15.4898	0.00037379	0.00569368	Up
								RB1-inducible coiled-coil 1	0.746073	6.41396	14.2549	0.000909773	0.0103935	Up	Afap1l1	actin filament associated protein 1-like 1	0.756476	5.32499	9.74841	0.00358406	0.0299013	Up
								ets variant 3	0.745252	5.47597	12.3999	0.00120991	0.0128338	Up	Samhd1	SAM domain and HD domain, 1	0.753582	5.41273	10.813	0.00229409	0.0214875	Up
								pleckstrin homology domain containing, family O member 1	0.745196	5.35764	10.9642	0.00215583	0.019293	Up	Uba7	ubiquitin-like modifier activating enzyme 7	0.753489	5.70054	14.078	0.000632418	0.00842727	Up
								SH3-binding domain glutamic acid-rich protein like	0.744774	6.92752	28.9717	4.96873e-06	0.000160561	Up	Prxl2c	peroxiredoxin like 2C	0.752677	5.23055	11.164	0.00198669	0.019412	Up
								SWI/SNF related, matrix associated, actin dependent regulator of chromatin, subfamily a, member 2	0.744499	6.50543	25.6917	1.28886e-05	0.000344001	Up	Sesn1	sestrin 1	0.749626	5.23838	9.91602	0.00333492	0.0282391	Up
								itchy, E3 ubiquitin protein ligase	0.743464	5.38946	10.4128	0.00270762	0.0224551	Up	Cyhr1	zinc finger TRAF type containing 1	0.749041	5.27833	10.1309	0.00304635	0.0265287	Up
								transmembrane protein 9	0.743088	5.22826	9.76391	0.00355675	0.0276949	Up	Bin2	bridging integrator 2	0.746876	7.21433	26.2456	1.20063e-05	0.000375892	Up
								pre B cell leukemia transcription factor interacting protein 1	0.741548	5.00128	9.8505	0.0034286	0.0269756	Up	Scd2	stearoyl-Coenzyme A desaturase 2	0.746729	6.38522	22.5034	3.43765e-05	0.00085216	Up
								phosphate cytidylyltransferase 1, choline, alpha isoform	0.740344	5.27157	11.4438	0.00177316	0.0168525	Up	H1f0	H1.0 linker histone	0.74665	6.78852	23.2804	2.85526e-05	0.000747712	Up
								heterochromatin protein 1, binding protein 3	0.739107	8.25793	43.9347	1.13375e-07	6.83876e-06	Up	1700097N02Rik	RIKEN cDNA 1700097N02 gene	0.746363	5.55933	14.276	0.000586824	0.00793992	Up
								tropomodulin 3	0.738153	6.4646	23.3292	2.65162e-05	0.000615176	Up	Khdc4	KH domain containing 4, pre-mRNA splicing factor	0.743242	6.14181	18.7575	0.000117764	0.00228165	Up
								chromodomain helicase DNA binding protein 4	0.735756	8.78809	57.2614	6.98061e-09	6.81403e-07	Up	B930036N10Rik	RIKEN cDNA B930036N10 gene	0.740342	5.05312	8.9135	0.00512604	0.0388445	Up
								integrin alpha 6	0.735331	6.07654	16.7981	0.000233077	0.0034922	Up	Mpp1	membrane protein, palmitoylated	0.736541	5.08354	9.57402	0.00385609	0.0315746	Up
								zinc finger protein 950	0.734087	4.92407	8.97137	0.00499862	0.0352746	Up	Ubl3	ubiquitin-like 3	0.73561	5.34168	11.7633	0.00155891	0.0163253	Up
								cytidine and dCMP deaminase domain containing 1	0.732224	4.99198	9.52419	0.00393903	0.029725	Up	Tmem176b	transmembrane protein 176B	0.735145	8.22828	15.8527	0.00203741	0.0197583	Up
								ribosomal protein L39	0.731916	12.2362	195.373	6.3342e-16	7.16398e-13	Up	Nub1	negative regulator of ubiquitin-like proteins 1	0.734732	5.46168	12.4894	0.00116796	0.0130956	Up
								mediator complex subunit 10	0.731849	5.37197	11.353	0.00183963	0.0173169	Up	Ppic	peptidylprolyl isomerase C	0.734072	5.03173	8.80126	0.00538319	0.0401543	Up
								ribosomal protein S21	0.728849	11.9144	185.681	1.35294e-15	1.32425e-12	Up	Map1lc3a	microtubule-associated protein 1 light chain 3 alpha	0.733776	4.93812	8.3285	0.00662841	0.0466722	Up
								apolipoprotein O-like	0.726558	4.73553	8.18396	0.00706828	0.0448484	Up	Stk19	serine/threonine kinase 19	0.733378	5.18016	9.05041	0.00483004	0.0373523	Up
								platelet-activating factor acetylhydrolase 2	0.725663	5.02398	8.47467	0.00621333	0.0409157	Up	Plekho2	pleckstrin homology domain containing, family O member 2	0.732465	5.18744	9.95767	0.00327678	0.0278646	Up
								neuralized E3 ubiquitin protein ligase 3	0.725253	5.14397	9.43714	0.00408852	0.0304971	Up	Brpf1	bromodomain and PHD finger containing, 1	0.731418	5.05192	8.93654	0.00507488	0.0386837	Up
								histocompatibility 2, K1, K region	0.725246	10.2825	77.716	3.15045e-10	4.56866e-08	Up	Mfng	MFNG O-fucosylpeptide 3-beta-N-acetylglucosaminyltransferase	0.728366	5.66463	8.66077	0.00677328	0.0474339	Up
								Ras association (RalGDS/AF-6) domain family member 1	0.722673	5.81058	10.5047	0.00283597	0.0232006	Up	S100a13	S100 calcium binding protein A13	0.727918	7.04104	28.1166	6.33799e-06	0.000233322	Up
								H1.10 linker histone	0.7225	7.40153	21.4147	7.86043e-05	0.0014634	Up	Pde4b	phosphodiesterase 4B, cAMP specific	0.727319	6.99257	21.9146	4.37753e-05	0.0010182	Up
								ring finger protein 114	0.721755	5.62625	11.7935	0.0015401	0.0151796	Up	Crot	carnitine O-octanoyltransferase	0.723992	4.95991	8.72746	0.00555979	0.0410318	Up
								TSC22 domain family, member 2	0.721443	6.47736	22.0905	3.92017e-05	0.00086723	Up	Avl9	AVL9 cell migration associated	0.722718	5.93483	15.5604	0.000364253	0.00556717	Up
								methyl-CpG binding domain protein 1	0.721244	5.22135	10.213	0.00294331	0.0237777	Up	Tpst2	protein-tyrosine sulfotransferase 2	0.720139	5.64344	12.2991	0.0012591	0.0138593	Up
								autophagy related 12	0.719883	5.47826	11.0599	0.00207299	0.018794	Up	Rraga	Ras-related GTP binding A	0.720062	5.21724	9.6967	0.00365976	0.0304327	Up
								selenoprotein P	0.718661	5.868	13.7603	0.000713606	0.00860894	Up	Oga	O-GlcNAcase	0.719896	6.17397	14.5483	0.000545925	0.00755279	Up
								interferon regulatory factor 1	0.717592	5.71002	10.8661	0.00224734	0.0198212	Up	Fkbp1a	FK506 binding protein 1a	0.719045	7.00812	15.097	0.00093714	0.0112308	Up
								SWI/SNF related, matrix associated, actin dependent regulator of chromatin, subfamily d, member 1	0.716958	6.18045	17.2874	0.000196013	0.00305254	Up	Cenpv	centromere protein V	0.718152	5.58103	11.0033	0.00212153	0.020232	Up
								GRIP and coiled-coil domain containing 2	0.716047	5.9479	15.4897	0.000373803	0.00505569	Up	Sptbn1	spectrin beta, non-erythrocytic 1	0.713914	7.50802	29.4645	4.32526e-06	0.000176254	Up
								ELK3, member of ETS oncogene family	0.7134	5.65384	10.951	0.00217028	0.0193085	Up	Ndel1	nudE neurodevelopment protein 1 like 1	0.71297	5.61039	11.5556	0.00169482	0.0173667	Up
								carbonic anhydrase 2	0.71312	9.23863	42.5865	4.22345e-07	2.01125e-05	Up	Card19	caspase recruitment domain family, member 19	0.711141	6.16242	15.4125	0.000384534	0.00580845	Up
								phosphodiesterase 4B, cAMP specific	0.712469	6.99257	23.4427	2.71588e-05	0.000628473	Up	Hsd17b11	hydroxysteroid (17-beta) dehydrogenase 11	0.710203	4.85114	8.12018	0.00727224	0.0498102	Up
								molybdenum cofactor synthesis 2	0.708891	5.49217	11.855	0.00150263	0.0149267	Up	Rgcc	regulator of cell cycle	0.710055	5.68109	12.3233	0.00124708	0.0137773	Up
								erythrocyte membrane protein band 4.1 like 4a, opposite strand	0.705238	6.31792	13.6737	0.00100407	0.011202	Up	Smim10l1	small integral membrane protein 10 like 1	0.709985	5.62529	10.0634	0.00313936	0.0270523	Up
								HscB iron-sulfur cluster co-chaperone	0.704058	6.31096	17.6893	0.000170259	0.00273139	Up	Wipf1	WAS/WASL interacting protein family, member 1	0.707913	5.26174	8.64144	0.0057735	0.0421279	Up
								ring finger protein 167	0.700449	5.32521	10.2365	0.00291441	0.0235766	Up	Aig1	androgen-induced 1	0.707221	5.55279	12.1253	0.001349	0.0146182	Up
								COP9 signalosome subunit 8	0.699955	6.03553	12.2829	0.00139742	0.0142359	Up	Pla2g4a	phospholipase A2, group IVA (cytosolic, calcium-dependent)	0.706491	5.49568	11.3893	0.00181276	0.0183283	Up
								phosphoinositide-3-kinase interacting protein 1	0.699193	6.06724	15.2598	0.000406745	0.0054121	Up	Atp6ap2	ATPase, H+ transporting, lysosomal accessory protein 2	0.70318	5.72623	13.1918	0.000887848	0.0108265	Up
								ribosomal protein L37	0.69904	11.9909	174.46	3.40023e-15	2.36656e-12	Up	Lmo2	LIM domain only 2	0.699297	8.80461	48.2056	4.41583e-08	3.41491e-06	Up
								transmembrane protein 258	0.69636	7.4514	32.617	1.82729e-06	6.94677e-05	Up	Rnf6	ring finger protein (C3H2C3 type) 6	0.698939	5.65411	11.2469	0.00192069	0.0190553	Up
								CCAAT/enhancer binding protein beta	0.694818	5.59132	11.3486	0.00184291	0.0173169	Up	Serinc1	serine incorporator 1	0.698919	6.00088	11.4828	0.00182392	0.0183365	Up
								SAM and SH3 domain containing 3	0.692995	5.70429	12.7469	0.00105567	0.0115974	Up	Stx7	syntaxin 7	0.697355	5.13142	9.19795	0.00453143	0.0354675	Up
								GTPase, IMAP family member 1	0.692831	6.59549	22.0067	4.02659e-05	0.000881629	Up	Smad7	SMAD family member 7	0.692168	7.35888	17.4797	0.000411944	0.00608038	Up
								lysine demethylase 5A	0.692694	6.545	21.7411	4.38466e-05	0.000937883	Up	Capg	capping actin protein, gelsolin like	0.691113	6.23685	15.2475	0.00040859	0.00605069	Up
								corepressor interacting with RBPJ, 1	0.690246	6.66629	21.9993	4.03616e-05	0.000881629	Up	Saraf	store-operated calcium entry-associated regulatory factor	0.684515	6.84794	23.431	2.56881e-05	0.000702194	Up
								DDAH family member 2, ADMA independent	0.689963	5.73705	10.4681	0.00264608	0.0221888	Up	Irf2	interferon regulatory factor 2	0.6833	6.96519	19.4263	0.000102328	0.00202026	Up
								elastin microfibril interfacer 1	0.686552	5.40642	9.59044	0.00382917	0.0290657	Up	Kmt2a	lysine (K)-specific methyltransferase 2A	0.679789	7.73332	27.2973	8.31033e-06	0.000285901	Up
								leucine zipper transcription factor-like 1	0.686436	5.17844	8.98295	0.00497352	0.0351566	Up	Agfg1	ArfGAP with FG repeats 1	0.676054	5.0157	8.34158	0.00659009	0.046511	Up
								MAU2 sister chromatid cohesion factor	0.686028	5.69302	10.4312	0.00269579	0.0223776	Up	Aplp2	amyloid beta precursor-like protein 2	0.675848	6.10895	12.6688	0.00112525	0.0127425	Up
								microtubule-associated protein 1 light chain 3 beta	0.685541	8.00611	35.871	7.83989e-07	3.41035e-05	Up	Tox4	TOX high mobility group box family member 4	0.674731	6.47932	17.9865	0.000153533	0.0027839	Up
								importin 11	0.685197	5.7694	10.4303	0.00273275	0.0225807	Up	Wsb1	WD repeat and SOCS box-containing 1	0.673687	6.22161	15.1639	0.000421389	0.0061895	Up
								cyclin dependent kinase 12	0.6845	6.77974	21.2469	5.14353e-05	0.00106496	Up	Gbp7	guanylate binding protein 7	0.671022	5.98277	11.7038	0.00159659	0.0165974	Up
								ribosomal protein S27	0.684403	11.2076	123.809	4.53775e-13	1.95512e-10	Up	Ap3d1	adaptor-related protein complex 3, delta 1 subunit	0.670878	5.14851	8.5517	0.00600587	0.0435425	Up
								chromodomain helicase DNA binding protein 3	0.684062	6.48876	19.081	0.000105495	0.00187898	Up	Arhgef6	Rac/Cdc42 guanine nucleotide exchange factor 6	0.670783	5.95644	13.6908	0.000732798	0.00937815	Up
								translocase of outer mitochondrial membrane 7	0.683864	8.4906	41.0377	2.2158e-07	1.17933e-05	Up	Tm2d2	TM2 domain containing 2	0.67065	5.9983	14.1022	0.000626637	0.00837491	Up
								MARCKS-like 1	0.68148	6.92472	20.8089	6.01436e-05	0.00120128	Up	Taf7	TATA-box binding protein associated factor 7	0.670627	6.09688	14.8651	0.000470699	0.00675792	Up
								family with sequence similarity 13, member B	0.68127	5.40488	9.63559	0.00375619	0.0287773	Up	Sh3gl1	SH3-domain GRB2-like 1	0.668133	6.70442	20.0265	7.6803e-05	0.00158656	Up
								interferon induced transmembrane protein 3	0.680386	9.23793	49.0219	3.70861e-08	2.96952e-06	Up	Plaat3	phospholipase A and acyltransferase 3	0.667339	6.45424	17.8355	0.000161804	0.00288758	Up
								cytotoxic T lymphocyte-associated protein 2 alpha	0.67879	9.86604	64.6124	1.78114e-09	2.06613e-07	Up	Abcg1	ATP binding cassette subfamily G member 1	0.665298	5.59814	9.74541	0.0035848	0.0299013	Up
								KH domain containing 4, pre-mRNA splicing factor	0.678406	6.14181	15.6115	0.000357514	0.0049161	Up	Commd2	COMM domain containing 2	0.663519	5.51762	9.72105	0.00362207	0.0301773	Up
								tousled-like kinase 2 (Arabidopsis)	0.677965	5.53275	8.42219	0.00658507	0.0426908	Up	Golgb1	golgin B1	0.662093	6.55396	20.3621	6.87185e-05	0.00146643	Up
								tumor necrosis factor receptor superfamily, member 1a	0.677176	5.22425	8.48942	0.006173	0.0408284	Up	Zmym5	zinc finger, MYM-type 5	0.662048	5.46861	8.46944	0.00626659	0.0447868	Up
								SAFB-like, transcription modulator	0.675616	7.50057	24.0423	2.13431e-05	0.000520518	Up	Ifi27	interferon, alpha-inducible protein 27	0.661006	7.0505	23.4438	2.55856e-05	0.000701512	Up
								karyopherin subunit alpha 4	0.674931	5.91636	10.6036	0.00256565	0.0218252	Up	Klf2	Kruppel-like transcription factor 2 (lung)	0.657777	9.22972	25.9485	7.59384e-05	0.00157229	Up
								enhancer of polycomb homolog 1	0.673365	6.12131	14.3467	0.000571401	0.00716071	Up	Erg	ETS transcription factor	0.654617	6.48435	14.3552	0.000616427	0.00827512	Up
								transformer 2 beta	0.670716	8.75162	45.2476	8.43812e-08	5.45344e-06	Up	Commd6	COMM domain containing 6	0.652079	5.81609	10.7134	0.00239029	0.0221205	Up
								TATA-box binding protein associated factor 7	0.66782	6.09688	14.7541	0.000490564	0.00632282	Up	Sptan1	spectrin alpha, non-erythrocytic 1	0.648586	5.92871	10.4826	0.00263324	0.0238719	Up
								vesicle amine transport 1	0.667734	5.02148	8.62432	0.00581707	0.0391653	Up	Stk17b	serine/threonine kinase 17b (apoptosis-inducing)	0.646429	6.14163	11.9353	0.00145509	0.0154175	Up
								inositol hexaphosphate kinase 1	0.666064	5.25377	9.44366	0.00407711	0.030437	Up	Phf21a	PHD finger protein 21A	0.646136	5.26007	8.21223	0.00697985	0.0483936	Up
								MAP-kinase activating death domain	0.665043	5.14163	8.26733	0.00681086	0.0437675	Up	Serp1	stress-associated endoplasmic reticulum protein 1	0.644924	6.46112	18.0729	0.000149008	0.00271783	Up
								ribosomal protein L37a	0.664174	11.9749	152.286	2.45516e-14	1.38839e-11	Up	Eng	endoglin	0.642803	5.91406	9.64282	0.00393328	0.0321149	Up
								bridging integrator 2	0.663114	7.21433	20.2542	7.60646e-05	0.00143084	Up	Sh3bgrl	SH3-binding domain glutamic acid-rich protein like	0.637813	6.92752	21.6278	4.54742e-05	0.00104165	Up
								triggering receptor expressed on myeloid cells-like 2	0.66246	6.83332	18.1451	0.000153762	0.00252266	Up	Pbx1	pre B cell leukemia homeobox 1	0.636961	7.38884	15.1858	0.000815125	0.010215	Up
								adaptor-related protein complex 3, delta 1 subunit	0.661854	5.14851	8.13631	0.00722008	0.0454995	Up	Cr1l	complement C3b/C4b receptor 1 like	0.636783	6.24125	15.9763	0.000313076	0.00492646	Up
								death-associated protein	0.660594	6.59797	11.4781	0.00287036	0.0233552	Up	Nmi	N-myc (and STAT) interactor	0.635954	5.486	9.30651	0.00432435	0.0344123	Up
								sphingomyelin synthase 1	0.659388	5.40528	8.88038	0.00520052	0.03614	Up	H2-Q4	histocompatibility 2, Q region locus 4	0.634306	6.3938	15.9669	0.000314147	0.00493472	Up
								formin binding protein 1-like	0.658429	5.73263	11.2298	0.00193414	0.0178376	Up	Plpbp	pyridoxal phosphate binding protein	0.63266	5.36984	8.44947	0.00628283	0.0448184	Up
								peroxiredoxin like 2C	0.65577	5.23055	8.75511	0.0054929	0.0377084	Up	Aff4	AF4/FMR2 family, member 4	0.62997	6.15414	14.3014	0.000581233	0.00790826	Up
								akirin 1	0.655212	5.25988	8.08663	0.00738207	0.0462876	Up	Tbrg1	transforming growth factor beta regulated gene 1	0.628072	7.11297	22.1757	3.81501e-05	0.00092542	Up
								ribosomal protein S28	0.655196	11.9514	154.11	2.06862e-14	1.24779e-11	Up	Fmnl1	formin-like 1	0.625402	5.68806	11.1054	0.00203481	0.0197543	Up
								polypeptide N-acetylgalactosaminyltransferase 6	0.65486	5.86671	9.29483	0.00435595	0.0320428	Up	Sltm	SAFB-like, transcription modulator	0.625049	7.50057	21.7629	4.36914e-05	0.0010182	Up
								Casitas B-lineage lymphoma-like 1	0.654753	5.45088	8.28648	0.00675317	0.0434895	Up	Ppp1r13b	protein phosphatase 1, regulatory subunit 13B	0.624627	5.51396	8.27608	0.00678444	0.0474753	Up
								Paf1, RNA polymerase II complex component	0.654573	5.77053	11.326	0.00185989	0.0173548	Up	Pgd	phosphogluconate dehydrogenase	0.622256	5.40826	8.65545	0.00573809	0.0420051	Up
								chromodomain helicase DNA binding protein 9	0.652396	6.73522	16.3377	0.000294573	0.00421059	Up	D16Ertd472e	DNA segment, Chr 16, ERATO Doi 472, expressed	0.620796	5.86325	11.2254	0.00193758	0.0190962	Up
								akirin 2	0.645861	6.337	15.8723	0.000325105	0.00458186	Up	Wbp1	WW domain binding protein 1	0.620024	5.37468	8.89384	0.00517011	0.039113	Up
								phosphoribosyl pyrophosphate synthetase-associated protein 1	0.645219	5.79497	12.0044	0.00141552	0.0143423	Up	Tmem176a	transmembrane protein 176A	0.619264	7.21215	18.4557	0.0001339	0.00249285	Up
								trinucleotide repeat containing 18	0.643731	5.48169	9.02928	0.00487449	0.0346188	Up	Jmjd6	jumonji domain containing 6	0.61821	5.63323	8.42939	0.00633883	0.0451604	Up
								eukaryotic translation initiation factor 2-alpha kinase 2	0.640116	5.50668	9.00308	0.00493023	0.0349324	Up	Arid4b	AT-rich interaction domain 4B	0.617692	6.74522	9.52969	0.00667463	0.0469246	Up
								cyclin dependent kinase 11B	0.639366	7.01543	23.9122	2.21279e-05	0.00053533	Up	Smarca2	SWI/SNF related, matrix associated, actin dependent regulator of chromatin, subfamily a, member 2	0.613358	6.50543	15.68	0.000348683	0.00536545	Up
								YTH domain containing 1	0.63864	7.89102	31.9214	2.20176e-06	7.96444e-05	Up	Pigp	phosphatidylinositol glycan anchor biosynthesis, class P	0.612889	6.08839	12.1626	0.00132915	0.0145244	Up
								retroelement silencing factor 1	0.638634	6.52071	15.1455	0.000439608	0.00576479	Up	Meis1	Meis homeobox 1	0.612562	7.34542	21.7647	4.35143e-05	0.00101736	Up
								nuclear receptor binding protein 1	0.634518	5.66336	10.6507	0.00245304	0.0211857	Up	Cdkn2aip	CDKN2A interacting protein	0.609205	6.2122	12.9867	0.000961361	0.0114152	Up
								eukaryotic translation initiation factor 2A	0.634492	6.43102	14.3854	0.000564229	0.00711023	Up	N4bp2	NEDD4 binding protein 2	0.607112	5.83484	8.53405	0.00616058	0.0442065	Up
								RNA guanine-7 methyltransferase activating subunit	0.633236	6.05268	12.4552	0.00118383	0.0126611	Up	Mrpl9	mitochondrial ribosomal protein L9	0.606849	5.79703	9.12382	0.00467892	0.0364327	Up
								Bet1 golgi vesicular membrane trafficking protein	0.632721	5.45404	8.78233	0.00542791	0.0374327	Up	Atraid	all-trans retinoic acid induced differentiation factor	0.604876	6.13919	10.0344	0.0031761	0.0272392	Up
								activating signal cointegrator 1 complex subunit 3	0.632084	5.75637	8.53572	0.00615694	0.040752	Up	Efcab14	EF-hand calcium binding domain 14	0.601727	5.82871	8.68485	0.00566455	0.0416351	Up
								transmembrane BAX inhibitor motif containing 6	0.630399	7.31099	24.4408	1.88116e-05	0.000470186	Up	Cxxc5	CXXC finger 5	0.598319	6.45835	14.1721	0.000610283	0.00821703	Up
								SPT2 chromatin protein domain containing 1	0.629291	5.71672	9.75243	0.00357413	0.0277482	Up	Ttc14	tetratricopeptide repeat domain 14	0.596509	6.71207	12.9073	0.00115327	0.0129625	Up
								oxidation resistance 1	0.624186	5.45198	8.92606	0.00509808	0.0357005	Up	Slc25a36	solute carrier family 25, member 36	0.596304	5.58968	8.29311	0.00673331	0.0472271	Up
								pellino 1	0.620623	5.42401	8.96985	0.00500191	0.0352746	Up	Supt4a	SPT4A, DSIF elongation factor subunit	0.595379	7.57684	21.3775	4.93027e-05	0.00110611	Up
								PAX3 and PAX7 binding protein 1	0.617967	6.26538	12.9981	0.0009571	0.0108519	Up	Mob2	MOB kinase activator 2	0.592436	5.91746	8.87229	0.00522096	0.0393333	Up
								store-operated calcium entry-associated regulatory factor	0.616458	6.84794	19.2514	9.95862e-05	0.00178781	Up	Tax1bp1	Tax1 (human T cell leukemia virus type I) binding protein 1	0.592088	8.5704	33.8895	1.30598e-06	6.15444e-05	Up
								UPF2 regulator of nonsense transcripts homolog (yeast)	0.611353	5.84819	10.0332	0.00317418	0.0253852	Up	Osbpl1a	oxysterol binding protein-like 1A	0.591456	6.1913	11.6136	0.00165561	0.0170614	Up
								coenzyme Q10B	0.609218	6.07844	10.9298	0.00218645	0.0194332	Up	Sirt3	sirtuin 3	0.591129	6.82956	15.2431	0.000409264	0.00605069	Up
								SEM1, 26S proteasome complex subunit	0.609115	8.75211	38.0778	4.5184e-07	2.10735e-05	Up	S100a11	S100 calcium binding protein A11	0.58838	7.96052	20.5358	7.53319e-05	0.00157213	Up
								eukaryotic translation initiation factor 1A	0.606487	6.74852	16.7296	0.000238831	0.00354253	Up	Skap2	src family associated phosphoprotein 2	0.585445	6.55514	13.4484	0.000804146	0.0100914	Up
								RAB5A, member RAS oncogene family	0.605634	6.98774	20.6275	6.29668e-05	0.00124394	Up	Ctsb	cathepsin B	0.581599	5.86451	9.35328	0.00423828	0.0339362	Up
								testin LIM domain protein	0.60274	6.39938	12.064	0.00142475	0.0144002	Up	Sppl2a	signal peptide peptidase like 2A	0.579856	5.87878	9.26151	0.00440893	0.0348402	Up
								Dmx-like 1	0.602532	5.49797	8.51461	0.00610481	0.0404662	Up	Yrdc	yrdC domain containing (E.coli)	0.578754	5.71059	8.34903	0.00656836	0.0464301	Up
								homocysteine-inducible, endoplasmic reticulum stress-inducible, ubiquitin-like domain member 1	0.601796	5.7628	8.91749	0.00511712	0.0357024	Up	Hp1bp3	heterochromatin protein 1, binding protein 3	0.577963	8.25793	28.3229	5.97467e-06	0.000228096	Up
								polymerase (RNA) II (DNA directed) polypeptide I	0.60135	6.32857	14.3553	0.000569568	0.00714764	Up	Ndrg1	N-myc downstream regulated gene 1	0.577584	6.35215	12.5293	0.00114975	0.012939	Up
								sirtuin 7	0.601334	5.57815	8.65448	0.00574055	0.0389651	Up	Nckap1l	NCK associated protein 1 like	0.576789	5.66014	8.51861	0.00609405	0.0439354	Up
								BCL2-antagonist/killer 1	0.601307	5.36762	8.00475	0.00765764	0.0474564	Up	Krit1	KRIT1, ankyrin repeat containing	0.573913	6.4603	12.9413	0.000978497	0.0115628	Up
								histocompatibility 2, D region locus 1	0.599595	9.80723	48.0104	4.6052e-08	3.5015e-06	Up	H2-Ab1	histocompatibility 2, class II antigen A, beta 1	0.568595	6.23307	10.1948	0.0029735	0.0261206	Up
								oxysterol binding protein-like 1A	0.596226	6.1913	11.898	0.001477	0.0147504	Up	Wbp2	WW domain binding protein 2	0.566451	5.93375	9.29676	0.00434253	0.0344343	Up
								MOB kinase activator 2	0.594377	5.91746	8.73227	0.00555023	0.0380069	Up	Atp11b	ATPase, class VI, type 11B	0.565657	7.50014	18.3913	0.000133506	0.00249065	Up
								spectrin alpha, non-erythrocytic 1	0.594062	5.92871	8.76262	0.00547983	0.0376679	Up	Mrpl24	mitochondrial ribosomal protein L24	0.564909	7.07231	16.6123	0.000249037	0.00409689	Up
								transmembrane 131 like	0.593922	5.85363	9.38081	0.00418848	0.0311454	Up	Gatad1	GATA zinc finger domain containing 1	0.563108	7.14441	16.0529	0.000304511	0.00481681	Up
								protein phosphatase 1, regulatory subunit 12A	0.593037	6.74408	15.5336	0.000367839	0.00499731	Up	Rab5a	RAB5A, member RAS oncogene family	0.562334	6.98774	17.4503	0.000185108	0.00318414	Up
								retinoblastoma binding protein 6, ubiquitin ligase	0.592919	7.27193	20.5612	6.43546e-05	0.00126308	Up	Lockd	lncRNA downstream of Cdkn1b	0.560182	7.31285	18.5198	0.00012774	0.00242304	Up
								Max dimerization protein 4	0.590115	6.31185	13.236	0.000872793	0.0100727	Up	Rb1cc1	RB1-inducible coiled-coil 1	0.56013	6.41396	8.76308	0.00675463	0.0473399	Up
								CGG triplet repeat binding protein 1	0.589894	7.40832	20.3813	6.82861e-05	0.0013202	Up	Prr13	proline rich 13	0.558239	6.2369	9.47919	0.00407317	0.0329938	Up
								ubiquitin-like modifier activating enzyme 7	0.589315	5.70054	8.4671	0.00623411	0.0410227	Up	Cdc40	cell division cycle 40	0.55758	6.79377	15.8102	0.000332528	0.00516962	Up
								E2F-associated phosphoprotein	0.588107	5.94124	9.86922	0.00340155	0.026798	Up	Ythdc1	YTH domain containing 1	0.557454	7.89102	24.7661	1.7036e-05	0.000498841	Up
								small integral membrane protein 15	0.58803	5.34336	7.89994	0.00802659	0.0491371	Up	Cntrl	centriolin	0.554827	6.69842	15.3836	0.000388639	0.0058412	Up
								heat shock protein 5	0.586534	8.84057	28.0975	7.04695e-06	0.000211401	Up	Dynll1	dynein light chain LC8-type 1	0.552641	8.54356	27.0986	8.5074e-06	0.00028938	Up
								polymerase (RNA) II (DNA directed) polypeptide A	0.584597	6.92124	14.304	0.000587939	0.00732737	Up	Tbca	tubulin cofactor A	0.551569	7.19241	16.5351	0.000256013	0.00417639	Up
								proline rich 13	0.583129	6.2369	9.65826	0.00377505	0.0288006	Up	Krcc1	lysine-rich coiled-coil 1	0.550842	6.23606	9.77399	0.00354537	0.0297495	Up
								enhancer of polycomb homolog 2	0.582984	5.86691	8.48395	0.00618791	0.0408972	Up	Myl12b	myosin, light chain 12B, regulatory	0.549173	8.22864	28.1135	6.34364e-06	0.000233322	Up
								helicase with zinc finger domain	0.579304	5.67092	8.63006	0.00580241	0.0391653	Up	Klhl24	kelch-like 24	0.548554	7.06902	13.9723	0.000659481	0.00871093	Up
								eukaryotic translation initiation factor 1B	0.573869	7.1213	18.3916	0.000133492	0.00223977	Up	Ezr	ezrin	0.547488	6.08675	9.49052	0.00399613	0.0325153	Up
								sperm associated antigen 9	0.572321	6.76066	12.8611	0.00102156	0.0113552	Up	Sugt1	SGT1, suppressor of G2 allele of SKP1 (S. cerevisiae)	0.545188	6.58021	14.1398	0.000617789	0.00827979	Up
								Son DNA binding protein	0.569532	8.72634	28.892	5.08206e-06	0.000163639	Up	Def6	differentially expressed in FDCP 6	0.53592	6.09759	9.76773	0.003551	0.0297495	Up
								vimentin	0.568112	8.75048	20.677	0.000122997	0.00211172	Up	Sumo1	small ubiquitin-like modifier 1	0.531804	7.39006	16.5846	0.000251512	0.00412521	Up
								spen family transcription repressor	0.567035	6.11639	10.8032	0.00230339	0.020234	Up	Itga6	integrin alpha 6	0.530285	6.07654	8.65753	0.00573287	0.0420008	Up
								protein phosphatase 2, regulatory subunit A, alpha	0.565699	6.07267	8.94989	0.00504551	0.0354119	Up	Akr1b3	aldo-keto reductase family 1 member B	0.527254	6.98739	13.1616	0.000898281	0.010939	Up
								membrane associated ring-CH-type finger 5	0.565064	6.02271	11.0369	0.0020926	0.0189188	Up	B2m	beta-2 microglobulin	0.526904	10.5585	43.9296	1.96102e-07	1.19887e-05	Up
								5'-nucleotidase, cytosolic III	0.564944	6.2036	8.23208	0.00734608	0.0461258	Up	Sfr1	SWI5 dependent recombination repair 1	0.525442	7.90797	21.8052	4.29529e-05	0.00100945	Up
								centrosomal protein 350	0.563579	6.08139	9.93377	0.00331001	0.0262021	Up	Laptm4a	lysosomal-associated protein transmembrane 4A	0.525283	6.76986	13.3228	0.000844008	0.0104183	Up
								golgin B1	0.563117	6.55396	13.7461	0.000717484	0.0086442	Up	Lgals3bp	lectin, galactoside-binding, soluble, 3 binding protein	0.522434	6.12992	9.08954	0.00474883	0.0368503	Up
								ribosomal protein L35	0.562933	11.1165	84.6509	6.85109e-11	1.29978e-08	Up	Ypel3	yippee like 3	0.521244	6.91492	10.5692	0.00279374	0.0248797	Up
								ribosomal protein L36A	0.560241	11.0758	82.068	1.00929e-10	1.66038e-08	Up	Resf1	retroelement silencing factor 1	0.520347	6.52071	9.19801	0.00460764	0.0359396	Up
								kelch-like 6	0.559053	6.19331	9.22675	0.00450744	0.0326789	Up	H13	histocompatibility 13	0.516995	6.76384	10.4828	0.00269636	0.0242271	Up
								zinc finger RNA binding protein	0.558103	6.31082	10.4895	0.00262255	0.0220939	Up	Tmod3	tropomodulin 3	0.510585	6.4646	11.9391	0.00145292	0.0154175	Up
								SPT4A, DSIF elongation factor subunit	0.557446	7.57684	18.806	0.000115836	0.00201946	Up	Ociad1	OCIA domain containing 1	0.509583	6.24886	9.25638	0.00441868	0.0348572	Up
								zinc finger protein 622	0.550424	6.31343	10.5575	0.00254962	0.0217909	Up	H1fx	H1.10 linker histone	0.506226	7.40153	11.4692	0.00213567	0.0203405	Up
								cell division cycle and apoptosis regulator 1	0.548036	6.93816	13.8168	0.00069837	0.00847031	Up	Rest	RE1-silencing transcription factor	0.505959	6.732	12.5627	0.00113476	0.0128181	Up
								guanine nucleotide binding protein, alpha 13	0.547254	6.09697	10.0318	0.00317596	0.0253852	Up	Selenok	selenoprotein K	0.502847	7.45316	16.3382	0.000274744	0.00443907	Up
								chromodomain helicase DNA binding protein 2	0.54711	7.07508	14.0897	0.000629624	0.00774027	Up	March5	membrane associated ring-CH-type finger 5	0.501605	6.02271	8.4114	0.00638947	0.0454139	Up
								ATPase, H+ transporting, lysosomal V0 subunit B	0.546734	7.28547	13.052	0.0010929	0.0119283	Up	Adgrg1	adhesion G protein-coupled receptor G1	0.501424	8.71399	22.4047	3.54702e-05	0.000867391	Up
								selenoprotein S	0.546675	6.07767	9.63184	0.00376219	0.0287989	Up	Tap1	transporter 1, ATP-binding cassette, sub-family B (MDR/TAP)	-0.501376	6.62042	11.4073	0.00179959	0.0182541	Down
								nuclear speckle regulatory protein 1	0.546215	5.90722	7.91853	0.00795976	0.0488271	Up	Tgs1	trimethylguanosine synthase 1	-0.503847	6.4354	9.45164	0.0040632	0.032972	Down
								ubiquitin-like 5	0.545204	8.39982	24.1235	2.07336e-05	0.000508394	Up	Nsd2	nuclear receptor binding SET domain protein 2	-0.504253	6.70931	9.76807	0.00355048	0.0297495	Down
								rosbin, round spermatid basic protein 1	0.544187	5.94739	9.83289	0.00345427	0.027154	Up	Polr2f	polymerase (RNA) II (DNA directed) polypeptide F	-0.504645	7.5588	15.5697	0.000363021	0.00555773	Down
								adiponectin receptor 1	0.543911	6.19761	11.4268	0.00178544	0.0168982	Up	Suz12	SUZ12 polycomb repressive complex 2 subunit	-0.507918	6.77089	10.5139	0.00259612	0.0236314	Down
								apoptotic chromatin condensation inducer 1	0.542898	8.15908	24.9252	1.62327e-05	0.00041725	Up	Hspa9	heat shock protein 9	-0.511368	7.07781	13.1032	0.000918828	0.0110907	Down
								NADH:ubiquinone oxidoreductase subunit A3	0.541015	7.33933	18.4767	0.000129645	0.00218849	Up	Atpif1	ATP synthase inhibitory factor subunit 1	-0.515427	9.52863	16.4465	0.000916855	0.0110907	Down
								biorientation of chromosomes in cell division 1-like	0.540542	6.94336	14.0956	0.000628211	0.00774027	Up	U2af1	U2 small nuclear ribonucleoprotein auxiliary factor (U2AF) 1	-0.515438	7.98885	17.5849	0.000176584	0.00310239	Down
								kelch-like 24	0.540452	7.06902	13.7273	0.000723932	0.00871029	Up	Slc25a5	solute carrier family 25 (mitochondrial carrier, adenine nucleotide translocator), member 5	-0.516315	8.996	22.0294	4.22124e-05	0.000999838	Down
								B cell leukemia/lymphoma 10	0.540371	6.2804	11.9393	0.00145278	0.0145704	Up	Cdca7l	cell division cycle associated 7 like	-0.518507	6.35118	8.92987	0.00508964	0.0387304	Down
								immediate early response 5	0.533813	6.76411	10.6151	0.00267958	0.0223071	Up	AI506816	expressed sequence AI506816	-0.519545	7.18043	12.326	0.00124575	0.0137773	Down
								family with sequence similarity 98, member B	0.530928	6.06528	8.81833	0.00534321	0.0368767	Up	Nop56	NOP56 ribonucleoprotein	-0.52052	7.65553	14.7195	0.000497911	0.00701402	Down
								CREB binding protein	0.528808	6.42391	10.4567	0.00265863	0.0222117	Up	Ppm1g	protein phosphatase 1G (formerly 2C), magnesium-dependent, gamma isoform	-0.521436	7.03561	12.1431	0.00133949	0.0146182	Down
								nuclear paraspeckle assembly transcript 1 (non-protein coding)	0.525095	8.297	17.4688	0.000227098	0.00341894	Up	Eif2s3x	eukaryotic translation initiation factor 2, subunit 3, structural gene X-linked	-0.524602	6.13046	8.21035	0.0069857	0.0483971	Down
								RAB38, member RAS oncogene family	0.523615	6.7991	13.4853	0.000792823	0.00933762	Up	Ptges3	prostaglandin E synthase 3	-0.527269	8.28296	16.2151	0.000350851	0.00538965	Down
								genetic suppressor element 1, coiled-coil protein	0.523608	6.50047	11.3356	0.00185271	0.0173501	Up	Sp110	Sp110 nuclear body protein	-0.529198	6.27759	8.12047	0.00727129	0.0498102	Down
								TM2 domain containing 2	0.521045	5.9983	8.47933	0.00620054	0.0409067	Up	Naa50	N(alpha)-acetyltransferase 50, NatE catalytic subunit	-0.533947	6.81803	10.4455	0.00276357	0.0246839	Down
								trinucleotide repeat containing 6b	0.520878	6.80218	13.4342	0.000808558	0.00946421	Up	Pet100	PET100 homolog	-0.534875	6.22194	9.76323	0.00355779	0.0297788	Down
								zinc finger CCCH type containing 13	0.517145	6.77372	10.5019	0.00267524	0.0223071	Up	Ptma	prothymosin alpha	-0.541916	12.3064	102.073	6.14864e-12	1.73853e-09	Down
								CBFA2/RUNX1 translocation partner 3	0.515611	7.71471	14.2014	0.000638735	0.00784162	Up	Imp4	IMP4, U3 small nucleolar ribonucleoprotein	-0.542208	6.00512	8.1663	0.00712414	0.0491588	Down
								NIPBL cohesin loading factor	0.515396	7.28598	15.3975	0.000386666	0.00519748	Up	Tuba4a	tubulin, alpha 4A	-0.545578	7.72271	17.9382	0.000156127	0.0028171	Down
								tetratricopeptide repeat domain 14	0.515009	6.71207	8.83245	0.00578252	0.0391243	Up	Zwint	ZW10 interactor	-0.548201	5.92932	8.25842	0.00683789	0.0477754	Down
								thioredoxin interacting protein	0.51483	7.62718	12.5315	0.00137796	0.0141198	Up	Adgrg3	adhesion G protein-coupled receptor G3	-0.554499	6.38491	9.51564	0.00395345	0.032226	Down
								ribosomal protein L34	0.511335	11.9855	85.1309	6.38112e-11	1.25514e-08	Up	Osgep	O-sialoglycoprotein endopeptidase	-0.554675	6.28578	10.7126	0.00239101	0.0221205	Down
								small integral membrane protein 11	0.510949	6.99986	12.9916	0.000959555	0.0108526	Up	Baz1b	bromodomain adjacent to zinc finger domain, 1B	-0.557094	7.24746	17.2312	0.000199932	0.0034261	Down
								F-box and WD-40 domain protein 2	0.509913	6.12538	8.84649	0.00527792	0.0365656	Up	Atp1b3	ATPase, Na+/K+ transporting, beta 3 polypeptide	-0.560728	6.36902	10.0427	0.00316147	0.0271652	Down
								MEIR1 treanscription regulator	0.508985	7.06716	13.4221	0.000812324	0.009496	Up	Supt16	SPT16, facilitates chromatin remodeling subunit	-0.562999	7.71882	17.7686	0.000165615	0.00294398	Down
								poly-U binding splicing factor 60	0.507351	6.79417	12.4053	0.00120735	0.0128217	Up	Asap1	ArfGAP with SH3 domain, ankyrin repeat and PH domain1	-0.563426	6.32424	9.31375	0.00431519	0.0343999	Down
								growth arrest specific 5	0.506782	10.4134	38.2854	6.75345e-07	2.98074e-05	Up	Taldo1	transaldolase 1	-0.569435	7.74005	17.2245	0.000209181	0.00353769	Down
								GABA type A receptor associated protein like 2	0.503065	6.73411	12.5155	0.001156	0.0124222	Up	Nasp	nuclear autoantigenic sperm protein (histone-binding)	-0.572672	7.34334	14.2536	0.000637986	0.00848897	Down
								structural maintenance of chromosomes 3	-0.501846	7.63497	16.2195	0.000286729	0.00411797	Down	Ubap2	ubiquitin-associated protein 2	-0.572692	6.05886	8.75921	0.00548306	0.040598	Down
								TATA-box binding protein associated factor 10	-0.503359	7.64976	13.2151	0.000881805	0.010138	Down	Atic	5-aminoimidazole-4-carboxamide ribonucleotide formyltransferase/IMP cyclohydrolase	-0.572709	6.62381	11.2807	0.001897	0.0189031	Down
								cutA divalent cation tolerance homolog	-0.504063	7.2669	11.7729	0.00155287	0.0152722	Down	Apex1	apurinic/apyrimidinic endonuclease 1	-0.573814	6.76944	13.1541	0.000900874	0.0109411	Down
								COP9 signalosome subunit 6	-0.505656	6.4212	9.40755	0.00414071	0.0308609	Down	1810037I17Rik	RIKEN cDNA 1810037I17 gene	-0.575008	7.33179	16.309	0.000277645	0.00446999	Down
								proteasome (prosome, macropain) 26S subunit, non-ATPase, 13	-0.506305	6.61964	9.51317	0.00395762	0.0298209	Down	Gnl3	guanine nucleotide binding protein nucleolar 3	-0.575952	7.55953	18.5559	0.000126169	0.00240332	Down
								polymerase (RNA) II (DNA directed) polypeptide F	-0.508544	7.5588	15.5638	0.000363808	0.00497573	Down	Nme1	NME/NM23 nucleoside diphosphate kinase 1	-0.576304	8.382	23.0541	2.9175e-05	0.000755556	Down
								transmembrane protein 14C	-0.509726	7.43317	12.9533	0.00097395	0.0109644	Down	Zmiz1	zinc finger, MIZ-type containing 1	-0.578146	6.64503	12.798	0.00103477	0.0120496	Down
								NME/NM23 nucleoside diphosphate kinase 2	-0.5111	9.78408	24.8663	3.63709e-05	0.000810552	Down	Rbbp4	retinoblastoma binding protein 4, chromatin remodeling factor	-0.580494	7.37836	19.2478	9.97052e-05	0.00199587	Down
								PC4 and SFRS1 interacting protein 1	-0.511759	7.66841	15.0928	0.0004326	0.00569748	Down	Eif3j1	eukaryotic translation initiation factor 3, subunit J1	-0.580618	6.64178	14.3514	0.0005704	0.00781967	Down
								translocase of inner mitochondrial membrane 23	-0.512987	6.9689	10.0675	0.00319441	0.0255101	Down	Ebna1bp2	EBNA1 binding protein 2	-0.582472	6.72827	14.3462	0.000571522	0.0078232	Down
								peptidyl-prolyl cis/trans isomerase, NIMA-interacting 1	-0.513108	6.51947	9.0704	0.00478837	0.0341951	Down	2310039H08Rik	RIKEN cDNA 2310039H08 gene	-0.584861	6.08931	10.1188	0.00306187	0.0266127	Down
								phosphoribosylaminoimidazole carboxylase, phosphoribosylaminoribosylaminoimidazole, succinocarboxamide synthetase	-0.513747	7.45798	12.9341	0.000982877	0.0110336	Down	Jpt1	Jupiter microtubule associated homolog 1	-0.585621	7.88822	11.7901	0.0033144	0.028132	Down
								chaperonin containing TCP1 subunit 8	-0.514594	7.76424	15.769	0.000337552	0.00469356	Down	Dkc1	dyskeratosis congenita 1, dyskerin	-0.585668	7.19728	16.8914	0.000225473	0.00375775	Down
								exosome component 7	-0.52205	6.054	7.8634	0.00815967	0.0496494	Down	Cfdp1	craniofacial development protein 1	-0.58637	6.22964	10.7771	0.00232823	0.0217174	Down
								D-tyrosyl-tRNA deacylase 1	-0.522891	6.45899	9.04003	0.00485181	0.0345663	Down	G3bp1	G3BP stress granule assembly factor 1	-0.588643	7.80166	23.3317	2.64956e-05	0.000709267	Down
								DAZ associated protein 1	-0.524041	6.74167	11.8537	0.00150341	0.0149267	Down	Phgdh	3-phosphoglycerate dehydrogenase	-0.589144	7.68363	19.018	0.000107774	0.00210613	Down
								transketolase	-0.524566	8.51678	18.9319	0.000115497	0.00201946	Down	Wdr18	WD repeat domain 18	-0.589757	6.10789	9.82835	0.00346091	0.0291567	Down
								eukaryotic translation initiation factor 4A1	-0.52487	9.07023	25.4047	1.40465e-05	0.000371615	Down	Stag2	STAG2 cohesin complex component	-0.592256	6.46739	14.2845	0.000584943	0.0079364	Down
								growth arrest and DNA-damage-inducible, gamma interacting protein 1	-0.525316	6.79081	9.43917	0.00423453	0.0313535	Down	Ndufv1	NADH:ubiquinone oxidoreductase core subunit V1	-0.592702	6.55239	11.9863	0.00142576	0.0152428	Down
								RuvB-like AAA ATPase 2	-0.525506	6.37708	9.21083	0.00450632	0.0326789	Down	Wdr12	WD repeat domain 12	-0.59557	6.6351	12.5671	0.00113458	0.0128181	Down
								SWI/SNF related, matrix associated, actin dependent regulator of chromatin, subfamily c, member 1	-0.525681	7.27023	14.415	0.000556918	0.0070377	Down	Atp6v0e	ATPase, H+ transporting, lysosomal V0 subunit E	-0.595773	7.4208	20.3035	7.00623e-05	0.00148808	Down
								glutathione peroxidase 4	-0.52678	8.83187	26.0372	1.16276e-05	0.000314989	Down	Ybx1	Y box protein 1	-0.59896	9.84314	49.6655	3.23581e-08	2.63762e-06	Down
								small nucleolar RNA host gene 4	-0.527263	6.61413	10.9626	0.00215731	0.019293	Down	Nhp2	NHP2 ribonucleoprotein	-0.599728	7.9047	22.6071	3.32665e-05	0.000826909	Down
								SET nuclear oncogene	-0.529013	9.62354	30.645	3.24382e-06	0.000111175	Down	Knl1	kinetochore scaffold 1	-0.601581	6.55053	11.0723	0.00231159	0.0215844	Down
								polymerase (RNA) II (DNA directed) polypeptide H	-0.53074	6.41511	10.2417	0.00290816	0.0235766	Down	Bcl2	B cell leukemia/lymphoma 2	-0.603254	6.56676	13.6317	0.000749543	0.00952509	Down
								major facilitator superfamily domain containing 10	-0.531568	6.16139	8.67827	0.00568093	0.0386765	Down	Bag1	BCL2-associated athanogene 1	-0.603273	7.41622	18.3759	0.000134216	0.0024936	Down
								L antigen family, member 3	-0.531713	6.49847	10.8627	0.00224763	0.0198212	Down	Nup50	nucleoporin 50	-0.605176	5.93592	9.38349	0.00418367	0.0335881	Down
								inner membrane protein, mitochondrial	-0.531929	6.68099	12.3741	0.00122231	0.0129049	Down	Exosc3	exosome component 3	-0.608729	5.76069	8.49384	0.00616097	0.0442065	Down
								mitochondrial ribosomal protein L54	-0.5327	7.02755	11.8292	0.00151823	0.0149803	Down	Ppp1r7	protein phosphatase 1, regulatory subunit 7	-0.61001	5.88925	8.92414	0.00510235	0.0387624	Down
								single stranded DNA binding protein 4	-0.534002	6.25942	9.23681	0.0044561	0.0325152	Down	Qdpr	quinoid dihydropteridine reductase	-0.610212	6.00547	9.28585	0.00436296	0.0345373	Down
								U2 small nuclear ribonucleoprotein auxiliary factor (U2AF) 1	-0.534138	7.98885	18.087	0.000148279	0.0024527	Down	Nme4	NME/NM23 nucleoside diphosphate kinase 4	-0.61048	6.418	12.9983	0.000957027	0.0113937	Down
								alcohol dehydrogenase 5 (class III), chi polypeptide	-0.53434	6.87094	13.3843	0.000824227	0.00959681	Down	Ipo7	importin 7	-0.61115	6.00151	8.96389	0.00501489	0.0383557	Down
								cytochrome C oxidase assembly factor 3	-0.534979	6.7561	11.5009	0.00173267	0.0165721	Down	Fabp5	fatty acid binding protein 5, epidermal	-0.611771	7.20051	14.5365	0.000605803	0.00816886	Down
								late endosomal/lysosomal adaptor, MAPK and MTOR activator 1	-0.535248	6.40639	8.76034	0.00548035	0.0376679	Down	Uchl3	ubiquitin carboxyl-terminal esterase L3 (ubiquitin thiolesterase)	-0.61376	6.101	9.10738	0.00474701	0.0368503	Down
								peptidylprolyl isomerase A	-0.537875	11.7258	63.3031	6.27463e-09	6.37897e-07	Down	Rnf168	ring finger protein 168	-0.614838	5.76759	8.92797	0.00509385	0.0387304	Down
								methionine adenosyltransferase 2A	-0.54209	7.45095	11.8546	0.00181071	0.0171159	Down	Tpi1	triosephosphate isomerase 1	-0.618618	7.95357	21.9537	4.32363e-05	0.00101348	Down
								pyruvate kinase, muscle	-0.54212	7.96556	14.6072	0.000664929	0.00814111	Down	Nudc	nudC nuclear distribution protein	-0.621026	7.95069	25.502	1.36418e-05	0.000414197	Down
								mitochondrial ribosomal protein L51	-0.542535	6.96942	14.5601	0.000527419	0.0067118	Down	Cyba	cytochrome b-245, alpha polypeptide	-0.622769	7.47388	21.2868	5.07743e-05	0.00113154	Down
								LSM8 homolog, U6 small nuclear RNA associated	-0.545144	6.3695	9.97103	0.00325837	0.0258611	Down	Ppan	peter pan homolog	-0.624324	6.02061	10.4665	0.0026478	0.0238946	Down
								actin related protein 2/3 complex, subunit 5-like	-0.545348	6.5288	12.4114	0.00120444	0.0128151	Down	Mrps28	mitochondrial ribosomal protein S28	-0.625361	6.09376	10.6705	0.00243299	0.0224629	Down
								mitochondrial pyruvate carrier 2	-0.546072	6.90943	10.5688	0.00263801	0.0221829	Down	Sumo2	small ubiquitin-like modifier 2	-0.626722	9.09013	42.6172	1.53274e-07	9.98604e-06	Down
								migration and invasion enhancer 1	-0.546081	6.31104	9.257	0.0044175	0.0323378	Down	Exosc5	exosome component 5	-0.629749	7.23896	17.1775	0.00021172	0.00357396	Down
								phenylalanyl-tRNA synthetase, alpha subunit	-0.548068	6.11479	8.01344	0.00762787	0.0473442	Down	Sdha	succinate dehydrogenase complex, subunit A, flavoprotein (Fp)	-0.630191	6.57685	14.3103	0.000579293	0.00790565	Down
								protein phosphatase 1, regulatory inhibitor subunit 14B	-0.550917	8.17043	19.7413	8.46697e-05	0.00156027	Down	Tmem238	transmembrane protein 238	-0.631751	5.73617	9.11859	0.00468951	0.0364838	Down
								baculoviral IAP repeat-containing 6	-0.553388	6.74227	13.6546	0.000743002	0.00885728	Down	Smc3	structural maintenance of chromosomes 3	-0.632645	7.63497	27.3281	7.95753e-06	0.000275861	Down
								basic leucine zipper and W2 domains 2	-0.553773	7.11184	10.2734	0.00357224	0.0277482	Down	Arl2	ADP-ribosylation factor-like 2	-0.635468	5.51331	8.13562	0.00722228	0.0496182	Down
								trimethylguanosine synthase 1	-0.554438	6.4354	10.4681	0.00264604	0.0221888	Down	Pin1	peptidyl-prolyl cis/trans isomerase, NIMA-interacting 1	-0.637158	6.51947	14.0911	0.000629271	0.0083977	Down
								pleckstrin homology domain containing, family J member 1	-0.555709	6.93187	14.2012	0.00060363	0.0074817	Down	Kdm2b	lysine (K)-specific demethylase 2B	-0.638026	5.62611	8.55507	0.00599695	0.0435128	Down
								prefoldin subunit 6	-0.55571	7.24851	14.5288	0.00053364	0.00677191	Down	Brd3	bromodomain containing 3	-0.640048	6.82009	16.7414	0.000237827	0.00394836	Down
								adenine phosphoribosyl transferase	-0.55639	7.39321	15.9215	0.000319351	0.00450778	Down	Mrpl51	mitochondrial ribosomal protein L51	-0.640561	6.96942	20.646	6.25855e-05	0.00135149	Down
								centrin 3	-0.558492	6.73597	12.0343	0.00139873	0.0142359	Down	Smap2	small ArfGAP 2	-0.650414	6.48948	16.3935	0.000269336	0.00435949	Down
								Jupiter microtubule associated homolog 1	-0.56371	7.88822	10.2419	0.00544493	0.0375215	Down	Polr3k	polymerase (RNA) III (DNA directed) polypeptide K	-0.651648	5.94629	11.0433	0.00208713	0.0200389	Down
								nuclear receptor binding SET domain protein 2	-0.563809	6.70931	11.5204	0.00171911	0.0164772	Down	C1qbp	complement component 1, q subcomponent binding protein	-0.652553	7.70263	22.6438	3.3004e-05	0.000822645	Down
								expressed sequence AI506816	-0.564924	7.18043	15.2642	0.000406085	0.00541128	Down	Kif23	kinesin family member 23	-0.65418	6.11475	9.34835	0.00465564	0.0362827	Down
								translocase of inner mitochondrial membrane 9	-0.566831	6.14895	8.39212	0.00644419	0.0419777	Down	Nap1l1	nucleosome assembly protein 1-like 1	-0.655891	9.11043	40.6314	2.43929e-07	1.46164e-05	Down
								GM2 ganglioside activator protein	-0.566987	6.67306	12.7615	0.00104965	0.0115679	Down	Hspd1	heat shock protein 1 (chaperonin)	-0.657469	8.36146	35.4618	8.70053e-07	4.30177e-05	Down
								CDGSH iron sulfur domain 1	-0.567296	6.37029	11.0741	0.00206098	0.0187415	Down	Rnaseh2a	ribonuclease H2, large subunit	-0.658466	5.89499	10.1047	0.00308006	0.0266742	Down
								proteasome (prosome, macropain) 26S subunit, non-ATPase, 11	-0.567495	6.80108	13.4848	0.000792979	0.00933762	Down	Eftud2	elongation factor Tu GTP binding domain containing 2	-0.660021	5.96747	12.108	0.00135828	0.0146755	Down
								STIP1 homology and U-Box containing protein 1	-0.568956	6.85072	13.8085	0.000700608	0.00848608	Down	Tubb4b	tubulin, beta 4B class IVB	-0.661306	8.82392	15.1101	0.00224445	0.0211441	Down
								Rho GTPase activating protein 15	-0.568958	6.27488	9.94947	0.00328814	0.0260517	Down	Actn4	actinin alpha 4	-0.662004	6.23604	14.1631	0.000612366	0.00823282	Down
								importin 7	-0.569476	6.00151	7.86054	0.00817018	0.04968	Down	Ssrp1	structure specific recognition protein 1	-0.664307	7.92873	26.1631	1.13415e-05	0.000360063	Down
								quinoid dihydropteridine reductase	-0.57147	6.00547	9.01751	0.00489946	0.0347688	Down	Mcmbp	minichromosome maintenance complex binding protein	-0.66809	5.56847	8.47991	0.00619897	0.0443385	Down
								natural killer cell group 7 sequence	-0.573246	7.67628	9.68568	0.00643151	0.0419555	Down	H2afj	H2J.A histone	-0.66947	8.39557	31.6582	2.37754e-06	0.000103423	Down
								heat shock protein 1 (chaperonin 10)	-0.574092	8.83206	32.5294	1.8705e-06	7.08129e-05	Down	Psmg2	proteasome (prosome, macropain) assembly chaperone 2	-0.671559	5.93994	10.2516	0.00289616	0.0255653	Down
								structure specific recognition protein 1	-0.574332	7.92873	18.7667	0.000118323	0.00205881	Down	Nop10	NOP10 ribonucleoprotein	-0.672421	8.7508	38.2041	4.38041e-07	2.40206e-05	Down
								histone PARylation factor 1	-0.574962	6.92261	14.6206	0.000515621	0.00657267	Down	Rad50	RAD50 double strand break repair protein	-0.673426	7.02691	19.0688	0.000107218	0.0020998	Down
								collagen beta(1-O)galactosyltransferase 1	-0.575609	5.9597	8.44603	0.00629239	0.0413761	Down	Uck2	uridine-cytidine kinase 2	-0.673919	5.72531	9.79899	0.00350424	0.0294395	Down
								ADP-ribosylation factor-like 6 interacting protein 4	-0.577502	6.57062	14.2175	0.000599921	0.00745199	Down	Lsm8	LSM8 homolog, U6 small nuclear RNA associated	-0.675989	6.3695	16.0799	0.000301549	0.00478669	Down
								solute carrier family 50 (sugar transporter), member 1	-0.57794	6.11627	9.15797	0.00461034	0.0331261	Down	Mad2l1	MAD2 mitotic arrest deficient-like 1	-0.677559	5.68238	9.90493	0.00335058	0.0283327	Down
								dpy-30, histone methyltransferase complex regulatory subunit	-0.578674	7.05707	16.7536	0.000236797	0.00352391	Down	Ctsz	cathepsin Z	-0.679927	6.20229	12.6189	0.00110995	0.0126325	Down
								splicing factor 3b, subunit 5	-0.580753	7.94889	20.1348	7.40897e-05	0.00140243	Down	Sfxn1	sideroflexin 1	-0.680066	6.89117	22.0046	4.02932e-05	0.000956885	Down
								prostaglandin E synthase 3	-0.582383	8.28296	19.8308	0.000106967	0.00189401	Down	Uba2	ubiquitin-like modifier activating enzyme 2	-0.680094	6.21385	13.469	0.00079782	0.0100399	Down
								exosome component 1	-0.582563	6.02638	8.17151	0.0071076	0.0449717	Down	Mrps17	mitochondrial ribosomal protein S17	-0.681297	6.56249	14.947	0.000469744	0.00675782	Down
								SIN3-HDAC complex associated factor	-0.582759	6.24541	10.983	0.00213932	0.0192029	Down	Cit	citron	-0.681341	5.91248	11.6413	0.00163724	0.0169493	Down
								1-acylglycerol-3-phosphate O-acyltransferase 5	-0.583383	6.04631	8.15968	0.00714518	0.0451779	Down	Nolc1	nucleolar and coiled-body phosphoprotein 1	-0.681984	7.11268	19.864	8.13238e-05	0.00167231	Down
								RAB11B, member RAS oncogene family	-0.58372	6.40948	10.2471	0.00291083	0.0235766	Down	Smchd1	SMC hinge domain containing 1	-0.684686	7.26837	24.4186	1.89395e-05	0.000547491	Down
								leucine rich repeat containing 59	-0.584479	6.31415	11.441	0.00177518	0.016854	Down	Rsrp1	arginine/serine rich protein 1	-0.685053	7.79639	27.9982	6.55709e-06	0.000239228	Down
								Y box protein 1	-0.586531	9.84314	46.9087	5.84817e-08	4.03925e-06	Down	Noc2l	NOC2 like nucleolar associated transcriptional repressor	-0.687659	6.55397	10.7143	0.00358564	0.0299013	Down
								methyltransferase like 26	-0.58934	5.85727	8.30363	0.00670195	0.0432211	Down	Eri1	exoribonuclease 1	-0.688197	5.95903	13.1018	0.000919325	0.0110907	Down
								B cell receptor associated protein 29	-0.590467	6.14383	8.53979	0.00604268	0.0401721	Down	Vrk1	vaccinia related kinase 1	-0.691529	6.13486	15.4063	0.000385417	0.00581209	Down
								DnaJ heat shock protein family (Hsp40) member C15	-0.59305	6.28316	10.6241	0.00248014	0.0213108	Down	Ppil1	peptidylprolyl isomerase (cyclophilin)-like 1	-0.693132	6.03195	10.2396	0.00297348	0.0261206	Down
								prothymosin alpha	-0.595523	12.3064	122.326	5.35756e-13	2.10762e-10	Down	Hjurp	Holliday junction recognition protein	-0.694671	7.03301	13.9178	0.001364	0.0146922	Down
								ring finger protein 220	-0.595987	6.25106	10.4605	0.00265438	0.0222117	Down	Bri3bp	Bri3 binding protein	-0.696391	6.16956	13.2718	0.000860795	0.0105822	Down
								Ly1 antibody reactive clone	-0.59699	7.14532	15.6331	0.000354702	0.00489229	Down	Smarcc1	SWI/SNF related, matrix associated, actin dependent regulator of chromatin, subfamily c, member 1	-0.696571	7.27023	26.5874	9.88178e-06	0.000325129	Down
								protein tyrosine phosphatase, non-receptor type 7	-0.597545	6.47128	9.72778	0.00367128	0.0282945	Down	Mrto4	mRNA turnover 4, ribosome maturation factor	-0.70096	6.36403	16.1558	0.000293394	0.00466834	Down
								lamin B1	-0.599092	7.78398	19.8393	8.17471e-05	0.00151257	Down	Cdca7	cell division cycle associated 7	-0.704028	7.05739	16.1159	0.000472785	0.00675792	Down
								syntaxin 4A (placental)	-0.601109	5.90684	8.94753	0.00505068	0.0354119	Down	Rbbp7	retinoblastoma binding protein 7, chromatin remodeling factor	-0.704225	7.39024	23.1879	2.80078e-05	0.00073667	Down
								dedicator of cytokinesis 10	-0.602978	6.39694	12.0999	0.00136268	0.0139995	Down	Nup153	nucleoporin 153	-0.705019	5.25785	8.24142	0.00688977	0.0480102	Down
								6-phosphogluconolactonase	-0.603378	8.32192	28.379	5.87967e-06	0.00018408	Down	Lyar	Ly1 antibody reactive clone	-0.705703	7.14532	21.3722	4.93886e-05	0.00110611	Down
								stomatin (Epb7.2)-like 2	-0.604605	6.18204	8.76067	0.00555712	0.0380069	Down	Nt5c	5',3'-nucleotidase, cytosolic	-0.708429	6.18936	14.6058	0.000518491	0.00723981	Down
								nudC nuclear distribution protein	-0.605546	7.95069	23.7615	2.31832e-05	0.000554924	Down	Cep83	centrosomal protein 83	-0.710109	5.83918	11.0825	0.00205391	0.0198545	Down
								splicing factor 3a, subunit 3	-0.606093	6.44876	12.602	0.00111736	0.0121221	Down	Bub3	BUB3 mitotic checkpoint protein	-0.710713	7.03051	15.2107	0.00076772	0.0097424	Down
								glutamatic-oxaloacetic transaminase 2, mitochondrial	-0.6063	6.52185	14.838	0.000475475	0.00616346	Down	Ankrd10	ankyrin repeat domain 10	-0.711155	6.54875	20.1432	7.38839e-05	0.00155105	Down
								pancreatic progenitor cell differentiation and proliferation factor	-0.607301	6.89239	14.3767	0.000566076	0.00712358	Down	Cycs	cytochrome c, somatic	-0.711893	7.30463	24.1632	2.04819e-05	0.000584608	Down
								RNA binding motif protein, X-linked like-1	-0.611822	6.28253	10.5409	0.00256716	0.0218252	Down	Mrpl36	mitochondrial ribosomal protein L36	-0.712152	6.82842	14.6677	0.000772393	0.00977428	Down
								leukotriene A4 hydrolase	-0.613204	5.78782	8.02975	0.00757234	0.0471539	Down	Mrpl12	mitochondrial ribosomal protein L12	-0.712927	7.45912	27.5655	7.42827e-06	0.000261521	Down
								transportin 1	-0.614934	5.73481	7.8656	0.0081516	0.0496337	Down	Cdk4	cyclin dependent kinase 4	-0.714442	7.99423	35.3125	9.03894e-07	4.4448e-05	Down
								heat shock protein 14	-0.616201	5.90202	9.31246	0.0043133	0.0317808	Down	Cd37	CD37 antigen	-0.715962	6.40669	18.6954	0.000120288	0.00230861	Down
								baculoviral IAP repeat-containing 5	-0.61632	7.65554	18.4461	0.000133673	0.00223977	Down	Ccdc25	coiled-coil domain containing 25	-0.717986	5.20591	9.389	0.00417378	0.0335385	Down
								thioredoxin 2	-0.617354	6.73381	15.3939	0.000387169	0.00519748	Down	Alyref	Aly/REF export factor	-0.718423	7.11254	27.1312	8.4269e-06	0.00028857	Down
								cms small ribosomal subunit 1	-0.618358	5.86636	9.38041	0.0041892	0.0311454	Down	Eif3b	eukaryotic translation initiation factor 3, subunit B	-0.723472	7.08353	26.7249	9.49055e-06	0.000313396	Down
								cysteine and glycine-rich protein 1	-0.618524	6.70824	16.533	0.000256197	0.003757	Down	Anapc1	anaphase promoting complex subunit 1	-0.729006	5.56123	8.95336	0.00503789	0.038499	Down
								methyl-CpG binding domain protein 3	-0.620618	7.02074	19.2822	9.85536e-05	0.00177348	Down	Nkg7	natural killer cell group 7 sequence	-0.730801	7.67628	17.087	0.000715774	0.00923115	Down
								BRISC and BRCA1 A complex member 1	-0.621899	5.74998	8.52187	0.00608531	0.0403961	Down	Eif1ad	eukaryotic translation initiation factor 1A domain containing	-0.731046	6.22035	13.4155	0.00081834	0.0102241	Down
								NOP10 ribonucleoprotein	-0.622063	8.7508	32.4765	1.89709e-06	7.15203e-05	Down	Spcs3	signal peptidase complex subunit 3 homolog (S. cerevisiae)	-0.732419	5.57586	10.4496	0.00266649	0.0240302	Down
								translocase of outer mitochondrial membrane 40	-0.62365	6.52815	14.3088	0.000579623	0.00724214	Down	Bola2	bolA family member 2	-0.738902	7.48424	33.2522	1.54393e-06	7.16382e-05	Down
								placenta-specific 8	-0.624125	10.0737	23.8154	0.000337521	0.00469356	Down	Chaf1b	chromatin assembly factor 1, subunit B	-0.741412	5.6783	10.86	0.00225008	0.0211441	Down
								NOP protein chaperone 1	-0.624846	5.54625	8.01309	0.00762907	0.0473442	Down	Stmn1	stathmin 1	-0.741939	10.6977	65.3897	8.74892e-08	6.28256e-06	Down
								transporter 1, ATP-binding cassette, sub-family B (MDR/TAP)	-0.625226	6.62042	15.2077	0.00041463	0.00549278	Down	Ciapin1	cytokine induced apoptosis inhibitor 1	-0.74367	5.35781	8.6746	0.00569515	0.0417922	Down
								mitochondrial ribosomal protein S17	-0.625463	6.56249	12.1977	0.00133847	0.0138258	Down	Stag1	STAG1 cohesin complex component	-0.746342	6.48111	16.0935	0.000330274	0.00515228	Down
								KH-type splicing regulatory protein	-0.625842	6.23935	10.4828	0.00262993	0.0221355	Down	Hpf1	histone PARylation factor 1	-0.749907	6.92261	25.8746	1.2204e-05	0.000380764	Down
								drebrin-like	-0.625973	6.18458	11.3463	0.00184465	0.0173169	Down	Xist	inactive X specific transcripts	-0.750093	10.9918	114.851	1.26812e-12	4.58957e-10	Down
								inactive X specific transcripts	-0.626288	10.9918	79.8617	1.41496e-10	2.20734e-08	Down	Kpnb1	karyopherin subunit beta 1	-0.752796	6.39325	20.0708	7.56817e-05	0.00157213	Down
								solute carrier family 25 (mitochondrial carrier, adenine nucleotide translocator), member 5	-0.626424	8.996	31.579	2.63696e-06	9.2465e-05	Down	Ybx3	Y box protein 3	-0.755909	8.20583	38.5683	4.00698e-07	2.23797e-05	Down
								general transcription factor II A, 2	-0.626755	6.43661	15.0284	0.000443034	0.00579976	Down	Dnlz	DNL-type zinc finger	-0.756256	5.64776	11.5672	0.00168688	0.0173048	Down
								exosome component 8	-0.627922	6.82493	14.676	0.000506067	0.0065041	Down	Cdc25a	cell division cycle 25A	-0.756886	5.60193	11.702	0.00159774	0.0165974	Down
								protein phosphatase 1G (formerly 2C), magnesium-dependent, gamma isoform	-0.628559	7.03561	17.432	0.000186299	0.00294177	Down	Mrpl14	mitochondrial ribosomal protein L14	-0.759238	6.92968	27.9582	6.63285e-06	0.000240828	Down
								fibrillarin	-0.629991	8.02514	26.4654	1.02433e-05	0.000285174	Down	Pa2g4	proliferation-associated 2G4	-0.760001	7.9132	31.2705	3.10909e-06	0.000130842	Down
								COP9 signalosome subunit 3	-0.630195	6.32805	11.9682	0.00143613	0.0144701	Down	Dek	DEK proto-oncogene	-0.762487	8.73725	55.7468	9.37792e-09	8.74756e-07	Down
								DEK proto-oncogene	-0.631828	8.73725	37.0689	5.80028e-07	2.59806e-05	Down	Bora	bora, aurora kinase A activator	-0.762563	5.57457	11.1848	0.00196994	0.0193109	Down
								D-dopachrome tautomerase	-0.635024	6.27536	12.5531	0.00113905	0.0122984	Down	Rrp8	ribosomal RNA processing 8	-0.763978	5.17665	9.06517	0.00479924	0.0371459	Down
								core binding factor beta	-0.635101	5.7742	8.43301	0.0063287	0.0415243	Down	Ndufaf2	NADH:ubiquinone oxidoreductase complex assembly factor 2	-0.764093	5.77345	12.0234	0.00140486	0.0150964	Down
								NADH:ubiquinone oxidoreductase subunit AB1	-0.637806	7.74876	21.4801	4.79431e-05	0.00100881	Down	Pgp	phosphoglycolate phosphatase	-0.764631	6.38659	20.501	6.56432e-05	0.00141078	Down
								BUB3 mitotic checkpoint protein	-0.638451	7.03051	11.5289	0.00259595	0.0219515	Down	Prmt3	protein arginine N-methyltransferase 3	-0.764633	5.4884	10.055	0.00314516	0.0270765	Down
								mitchondrial ribosomal protein S7	-0.638954	6.0796	9.48273	0.00401358	0.0301118	Down	Atp13a3	ATPase type 13A3	-0.765501	5.98634	13.8756	0.000682908	0.00892912	Down
								transaldolase 1	-0.639685	7.74005	20.6289	6.65208e-05	0.00129437	Down	Idh2	isocitrate dehydrogenase 2 (NADP+), mitochondrial	-0.765613	7.27957	32.4958	1.88732e-06	8.5378e-05	Down
								caspase 3	-0.639963	6.5147	9.92673	0.00382901	0.0290657	Down	Cdc34	cell division cycle 34	-0.767413	5.42382	9.41464	0.00412813	0.03329	Down
								phosphoglycolate phosphatase	-0.640114	6.38659	13.1676	0.000896205	0.0102644	Down	Diaph3	diaphanous related formin 3	-0.767611	5.8623	15.1337	0.000426111	0.0062487	Down
								phosphoglycerate kinase 1	-0.640203	7.52059	21.544	4.67192e-05	0.000987654	Down	Dock10	dedicator of cytokinesis 10	-0.768434	6.39694	21.5763	4.62358e-05	0.00105642	Down
								translocase of inner mitochondrial membrane 13	-0.641523	7.78082	27.0122	8.72461e-06	0.00024824	Down	Rab24	RAB24, member RAS oncogene family	-0.769397	5.6705	10.7443	0.00236808	0.0219857	Down
								mitochondrial ribosomal protein L14	-0.641711	6.92968	19.5213	9.09317e-05	0.00165985	Down	Tacc3	transforming, acidic coiled-coil containing protein 3	-0.770145	5.73695	12.1862	0.00131671	0.0144232	Down
								glutaredoxin 5	-0.643632	6.79827	17.2504	0.000198586	0.00307672	Down	Igfbp4	insulin-like growth factor binding protein 4	-0.770398	7.01184	30.0117	3.71268e-06	0.000154093	Down
								WD repeat domain 75	-0.645039	5.34442	7.85524	0.0081897	0.0497318	Down	Ncbp1	nuclear cap binding protein subunit 1	-0.771308	5.30028	10.7569	0.00234769	0.0218538	Down
								cytochrome b-245, alpha polypeptide	-0.646168	7.47388	21.9108	4.15212e-05	0.00089662	Down	Mrpl28	mitochondrial ribosomal protein L28	-0.773051	6.77614	20.3558	7.34871e-05	0.0015463	Down
								Aly/REF export factor	-0.650871	7.11254	19.8781	8.06959e-05	0.00149618	Down	Ascc1	activating signal cointegrator 1 complex subunit 1	-0.774476	5.08131	8.53071	0.00606163	0.0438231	Down
								proteasome (prosome, macropain) assembly chaperone 2	-0.651483	5.93994	9.70359	0.00364905	0.0281953	Down	Rif1	replication timing regulatory factor 1	-0.77771	6.82931	28.1751	6.23259e-06	0.000233027	Down
								HAUS augmin-like complex, subunit 4	-0.651808	5.95349	10.7814	0.00232411	0.0203174	Down	Atp5g1	ATP synthase membrane subunit c locus 1	-0.781744	8.93892	40.8782	6.73404e-07	3.46191e-05	Down
								methyltransferase like 23	-0.652211	6.57348	16.3711	0.000271511	0.00392433	Down	Wdfy4	WD repeat and FYVE domain containing 4	-0.789491	5.23663	9.68952	0.00367094	0.0304599	Down
								huntingtin interacting protein K	-0.652722	5.723	9.57498	0.00385452	0.0292336	Down	Ucp2	uncoupling protein 2 (mitochondrial, proton carrier)	-0.789605	7.61347	28.8566	6.65418e-06	0.000240828	Down
								inositol monophosphatase 2	-0.652891	6.44697	9.28348	0.00603527	0.0401523	Down	Ubac1	ubiquitin associated domain containing 1	-0.791312	5.2175	9.03551	0.00486135	0.0375303	Down
								nucleoporin 62	-0.654832	5.76137	8.5558	0.00599503	0.0399728	Down	Cenpp	centromere protein P	-0.792749	5.35435	10.4316	0.00268967	0.024191	Down
								nucleolar and coiled-body phosphoprotein 1	-0.655148	7.11268	18.0259	0.000151856	0.00249817	Down	Rbl1	RB transcriptional corepressor like 1	-0.793471	5.19318	9.86185	0.00341218	0.0287998	Down
								phosphatidylinositol transfer protein, cytoplasmic 1	-0.657214	6.52671	11.9569	0.00170937	0.0164013	Down	Gsr	glutathione reductase	-0.795437	5.25957	9.42998	0.00410108	0.0331013	Down
								ATPase family, AAA domain containing 3A	-0.658341	5.89595	9.66774	0.00370511	0.0284825	Down	4930523C07Rik	RIKEN cDNA 4930523C07 gene	-0.797205	5.65477	14.5833	0.000522874	0.00727841	Down
								LSM2 homolog, U6 small nuclear RNA and mRNA degradation associated	-0.658921	7.35557	20.8498	5.85412e-05	0.00118219	Down	Mrpl41	mitochondrial ribosomal protein L41	-0.798399	5.85562	14.7361	0.000493868	0.00697116	Down
								ZW10 interactor	-0.660299	5.92932	10.3986	0.00272364	0.022561	Down	Oxct1	3-oxoacid CoA transferase 1	-0.798685	6.63266	22.1161	3.90219e-05	0.000939016	Down
								BCL2-associated athanogene 1	-0.660331	7.41622	20.5856	6.38408e-05	0.00125572	Down	Timm8a1	translocase of inner mitochondrial membrane 8A1	-0.802024	6.35512	21.0959	5.40233e-05	0.0011893	Down
								HIG1 domain family, member 1A	-0.661455	7.01448	21.9194	4.14068e-05	0.000896289	Down	Cenpk	centromere protein K	-0.802375	5.2892	10.4704	0.00264354	0.0238946	Down
								mitochondrial ribosomal protein S36	-0.662188	6.15971	11.2244	0.00193839	0.0178418	Down	Prps1	phosphoribosyl pyrophosphate synthetase 1	-0.803799	5.58217	10.1431	0.00320277	0.0274012	Down
								mediator complex subunit 9	-0.662694	5.48882	8.72703	0.00556083	0.0380069	Down	Ptprs	protein tyrosine phosphatase receptor type S	-0.805814	5.85348	13.7942	0.000708243	0.00918078	Down
								glutamine amidotransferase like class 1 domain containing 1	-0.665477	5.60234	9.36867	0.00421036	0.0312358	Down	Smyd2	SET and MYND domain containing 2	-0.806554	5.42422	11.1498	0.00199824	0.019498	Down
								AF4/FMR2 family, member 3	-0.666065	6.07842	9.71222	0.00377488	0.0288006	Down	Gars	glycyl-tRNA synthetase 1	-0.806592	5.60131	12.6405	0.00110058	0.012595	Down
								nuclear autoantigenic sperm protein (histone-binding)	-0.666126	7.34334	18.2917	0.000153902	0.00252266	Down	Cntln	centlein, centrosomal protein	-0.810653	5.87121	15.4323	0.000381761	0.00578588	Down
								G3BP stress granule assembly factor 1	-0.666508	7.80166	28.6399	5.45862e-06	0.000172691	Down	Mre11a	MRE11A homolog A, double strand break repair nuclease	-0.811084	4.92768	8.48379	0.00618835	0.0443365	Down
								mitochondrial ribosomal protein L58	-0.668336	5.86419	10.6517	0.00245202	0.0211857	Down	Snhg5	small nucleolar RNA host gene 5	-0.811938	5.67642	10.8501	0.00234625	0.0218538	Down
								NSE1 homolog, SMC5-SMC6 complex component	-0.669548	6.3844	10.0198	0.00390195	0.0295191	Down	Clec2d	C-type lectin domain family 2, member d	-0.814375	5.6324	14.3874	0.000562728	0.0077262	Down
								WD repeat domain 18	-0.672628	6.10789	12.5403	0.00114477	0.0123308	Down	Itm2c	integral membrane protein 2C	-0.815779	5.14927	11.0167	0.00210997	0.0201808	Down
								mitochondrial ribosomal protein S34	-0.672784	6.0304	10.9796	0.00214232	0.0192108	Down	Ptpn7	protein tyrosine phosphatase, non-receptor type 7	-0.824943	6.47128	21.996	4.26617e-05	0.00100784	Down
								glutathione S-transferase omega 1	-0.674016	6.5114	15.5411	0.000366836	0.00499117	Down	Adprh	ADP-ribosylarginine hydrolase	-0.825923	5.30918	11.2714	0.00190162	0.0189284	Down
								Bri3 binding protein	-0.674514	6.16956	11.3312	0.00185601	0.0173501	Down	Nt5c3b	5'-nucleotidase, cytosolic IIIB	-0.827707	5.59599	14.8168	0.000479237	0.00682354	Down
								PHD finger protein 5A	-0.67587	7.0427	21.6268	4.54888e-05	0.000968431	Down	Cmc2	C-X9-C motif containing 2	-0.827925	6.08161	19.1007	0.000104796	0.00206129	Down
								peroxiredoxin 4	-0.676785	6.5271	14.6503	0.00050994	0.0065183	Down	Siva1	SIVA1, apoptosis-inducing factor	-0.832766	7.65602	42.326	1.63956e-07	1.0447e-05	Down
								tubulin, alpha 4A	-0.678577	7.72271	26.1465	1.12564e-05	0.000309569	Down	Eefsec	eukaryotic elongation factor, selenocysteine-tRNA-specific	-0.836059	4.95999	9.33923	0.00426394	0.0340397	Down
								citron	-0.67891	5.91248	10.874	0.00223718	0.0197869	Down	Ndc80	NDC80 kinetochore complex component	-0.837641	5.40489	12.3889	0.0012152	0.0135408	Down
								selenophosphate synthetase 2	-0.679393	5.67229	9.32753	0.00428544	0.0316528	Down	Cep128	centrosomal protein 128	-0.837745	5.1943	10.5581	0.0025489	0.0233786	Down
								nucleosome assembly protein 1-like 1	-0.679824	9.11043	43.1277	1.36287e-07	7.8543e-06	Down	Gng12	guanine nucleotide binding protein (G protein), gamma 12	-0.839902	6.32655	19.6948	8.98824e-05	0.00182039	Down
								RAN, member RAS oncogene family	-0.681468	9.73689	46.8565	1.31068e-07	7.60195e-06	Down	Dnph1	2'-deoxynucleoside 5'-phosphate N-hydrolase 1	-0.840063	5.99605	12.9146	0.00105437	0.0122307	Down
								small ubiquitin-like modifier 2	-0.681718	9.09013	48.2639	4.36087e-08	3.40148e-06	Down	Paics	phosphoribosylaminoimidazole carboxylase, phosphoribosylaminoribosylaminoimidazole, succinocarboxamide synthetase	-0.841183	7.45798	34.0567	1.2581e-06	5.95986e-05	Down
								ADP-ribosylation factor related protein 1	-0.682839	5.59029	9.81061	0.00348701	0.0272928	Down	Ints7	integrator complex subunit 7	-0.844717	5.4043	11.399	0.00180567	0.0182953	Down
								RNA exonuclease 2	-0.682914	6.55053	16.1673	0.00029218	0.00418298	Down	Dtymk	deoxythymidylate kinase	-0.84692	7.49812	37.7877	4.85302e-07	2.6137e-05	Down
								CXXC motif containing zinc binding protein	-0.683917	5.24595	8.17176	0.00710681	0.0449717	Down	Haus4	HAUS augmin-like complex, subunit 4	-0.847806	5.95349	18.1345	0.000145863	0.00267702	Down
								Y box protein 3	-0.685107	8.20583	30.5015	3.2421e-06	0.000111175	Down	Lap3	leucine aminopeptidase 3	-0.848599	5.35598	11.1277	0.00201634	0.0196171	Down
								mitochondrial ribosomal protein L16	-0.686053	5.84064	11.179	0.00197459	0.0181381	Down	Casp3	caspase 3	-0.848955	6.5147	20.4254	0.000101015	0.00200435	Down
								methionine sulfoxide reductase A	-0.68717	5.53523	8.56744	0.00596438	0.0397977	Down	Plac8	placenta-specific 8	-0.849013	10.0737	44.1602	1.95389e-05	0.000561231	Down
								centromere protein X	-0.690474	7.48938	25.8792	1.21872e-05	0.000327209	Down	D030056L22Rik	RIKEN cDNA D030056L22 gene	-0.849595	4.84436	8.75652	0.00548953	0.0406126	Down
								SNU13 homolog, small nuclear ribonucleoprotein (U4/U6.U5)	-0.69337	8.32004	39.2947	3.35904e-07	1.6608e-05	Down	Pknox1	Pbx/knotted 1 homeobox	-0.852669	5.01595	10.296	0.00284277	0.0251924	Down
								phosphatidylinositol glycan anchor biosynthesis, class Y-like	-0.695887	5.43696	9.15477	0.00461671	0.0331261	Down	Rabggtb	Rab geranylgeranyl transferase, b subunit	-0.855878	4.98961	9.02491	0.00488374	0.0376389	Down
								ATPase, Na+/K+ transporting, beta 3 polypeptide	-0.696592	6.36902	15.5742	0.000362417	0.0049684	Down	Nt5dc2	5'-nucleotidase domain containing 2	-0.858701	5.5648	14.3174	0.000577746	0.00789645	Down
								SPT16, facilitates chromatin remodeling subunit	-0.69738	7.71882	27.3973	7.7992e-06	0.00022986	Down	Slc43a3	solute carrier family 43, member 3	-0.861581	5.31355	13.0124	0.000951801	0.0113613	Down
								polymerase (DNA-directed), delta interacting protein 2	-0.698517	5.56364	9.19889	0.00452958	0.0327633	Down	Metrn	meteorin, glial cell differentiation regulator	-0.862573	5.22654	10.9275	0.00218856	0.0207352	Down
								eukaryotic translation initiation factor 3, subunit B	-0.699279	7.08353	23.855	2.25225e-05	0.000543424	Down	Cenpx	centromere protein X	-0.867669	7.48938	40.6876	2.40699e-07	1.4519e-05	Down
								heterogeneous nuclear ribonucleoprotein D	-0.699972	8.4866	40.9486	2.26287e-07	1.19733e-05	Down	Timm50	translocase of inner mitochondrial membrane 50	-0.869831	6.14806	17.7136	0.000169263	0.00300292	Down
								ribonuclease H2, large subunit	-0.701322	5.89499	12.2142	0.00130217	0.0135525	Down	Usp48	ubiquitin specific peptidase 48	-0.870499	5.85067	9.27249	0.00722205	0.0496182	Down
								insulin-like growth factor binding protein 4	-0.703372	7.01184	23.8444	2.25964e-05	0.000543755	Down	Mki67	antigen identified by monoclonal antibody Ki 67	-0.870751	8.80645	50.1265	1.0405e-07	7.14882e-06	Down
								FtsJ RNA 2'-O-methyltransferase 3	-0.704278	5.97194	12.1326	0.00134509	0.0138614	Down	Wee1	WEE 1 homolog 1 (S. pombe)	-0.872319	5.75338	15.3031	0.000400319	0.00596719	Down
								guanine nucleotide binding protein (G protein), gamma 12	-0.704408	6.32655	12.2694	0.00130404	0.0135525	Down	Mettl1	methyltransferase 1, tRNA methylguanosine	-0.872559	6.06186	17.2778	0.000196679	0.00337676	Down
								parvin, gamma	-0.704745	5.87626	11.2156	0.00194531	0.0178874	Down	Gmds	GDP-mannose 4, 6-dehydratase	-0.874372	4.9435	10.3537	0.00277514	0.0247384	Down
								protein kinase inhibitor, gamma	-0.705636	5.79325	9.99782	0.00322178	0.0256834	Down	Ubr7	ubiquitin protein ligase E3 component n-recognin 7 (putative)	-0.87659	5.37453	14.8703	0.000469791	0.00675782	Down
								solute carrier family 35, member B2	-0.708741	5.41277	9.8222	0.00346994	0.0272298	Down	Dusp1	dual specificity phosphatase 1	-0.879101	9.07597	24.7174	0.000480194	0.00682354	Down
								thioredoxin domain containing 9	-0.709072	5.97375	12.916	0.0009882	0.0110729	Down	Sdf2l1	stromal cell-derived factor 2-like 1	-0.879674	5.4998	12.8366	0.00101926	0.0118844	Down
								apurinic/apyrimidinic endonuclease 1	-0.711655	6.76944	19.169	0.0001024	0.00183106	Down	Sept11	septin 11	-0.881144	5.5348	16.4707	0.000261984	0.00425219	Down
								BRX1, biogenesis of ribosomes	-0.71272	5.78419	10.5446	0.0025633	0.0218252	Down	Mrpl18	mitochondrial ribosomal protein L18	-0.881548	7.48833	37.9329	4.7162e-07	2.57061e-05	Down
								isocitrate dehydrogenase 2 (NADP+), mitochondrial	-0.712838	7.27957	28.0119	6.53134e-06	0.000200324	Down	Exosc2	exosome component 2	-0.886646	5.3116	11.3765	0.0018222	0.0183365	Down
								cytochrome b5 type B	-0.715014	5.3092	8.18919	0.00705183	0.0448484	Down	Nudt5	nudix hydrolase 5	-0.887808	6.03117	21.8146	4.28229e-05	0.00100901	Down
								nucleoplasmin 3	-0.719137	7.3317	26.7229	9.49605e-06	0.000266007	Down	Rpain	RPA interacting protein	-0.891064	5.04146	11.2229	0.00193959	0.0190962	Down
								mitochondrial ribosomal protein L28	-0.719287	6.77614	17.6281	0.000183404	0.0029062	Down	Macrod1	mono-ADP ribosylhydrolase 1	-0.8955	5.18563	13.453	0.000802749	0.0100879	Down
								THO complex 3	-0.720443	5.94135	12.5093	0.00115884	0.0124379	Down	Asf1b	anti-silencing function 1B histone chaperone	-0.896199	4.93573	10.2871	0.00285342	0.0252127	Down
								cell division cycle associated 4	-0.725323	5.23883	7.9721	0.00777056	0.0479918	Down	Atl3	atlastin GTPase 3	-0.898666	5.42996	13.4001	0.000819236	0.0102241	Down
								meteorin, glial cell differentiation regulator	-0.727465	5.22654	8.03092	0.00756837	0.0471539	Down	Mthfd1	methylenetetrahydrofolate dehydrogenase (NADP+ dependent), methenyltetrahydrofolate cyclohydrolase, formyltetrahydrofolate synthase	-0.899552	5.21314	11.9369	0.00145421	0.0154175	Down
								TNF receptor-associated protein 1	-0.727872	5.93201	11.8903	0.00148155	0.0147796	Down	Znrd2	zinc ribbon domain containing 2	-0.901094	6.12194	21.6907	4.45628e-05	0.00102799	Down
								solute carrier family 25 (mitochondrial carrier, citrate transporter), member 1	-0.729767	5.617	8.41558	0.00641713	0.0419222	Down	Blvra	biliverdin reductase A	-0.905518	5.13624	12.0019	0.00141694	0.0152082	Down
								proteolipid protein 2	-0.730332	5.61361	9.82633	0.00346387	0.0272058	Down	Coq7	demethyl-Q 7	-0.907104	5.13616	10.2216	0.00293268	0.0258121	Down
								transmembrane protein 147	-0.730631	6.65027	20.9912	5.5898e-05	0.00114168	Down	Slfn9	schlafen 9	-0.907752	5.03905	11.9059	0.00147232	0.0155808	Down
								jade family PHD finger 1	-0.732897	5.47209	8.85995	0.00524704	0.0364074	Down	Ints11	integrator complex subunit 11	-0.908291	4.75448	10.325	0.00280861	0.0249876	Down
								CD37 antigen	-0.735754	6.40669	18.7314	0.000118821	0.00205957	Down	Mcm4	minichromosome maintenance complex component 4	-0.908457	6.25593	20.3223	7.57567e-05	0.00157213	Down
								nudix hydrolase 14	-0.738436	5.18506	8.06107	0.00746691	0.0466765	Down	Parn	poly(A)-specific ribonuclease (deadenylation nuclease)	-0.91174	4.8383	8.42637	0.00634731	0.0451853	Down
								poly (ADP-ribose) polymerase family, member 1	-0.741481	7.10812	24.2687	1.9829e-05	0.000491543	Down	Zeb2	zinc finger E-box binding homeobox 2	-0.917357	7.36217	23.3293	0.000155673	0.00281706	Down
								ubiquitin protein ligase E3 component n-recognin 7 (putative)	-0.743532	5.37453	9.16951	0.00458741	0.0330391	Down	Myg1	melanocyte proliferating gene 1	-0.919877	5.73581	17.6581	0.000172123	0.00303775	Down
								structural maintenance of chromosomes 4	-0.743948	7.89467	32.1561	2.06707e-06	7.54149e-05	Down	2310033P09Rik	RIKEN cDNA 2310033P09 gene	-0.923079	5.87583	20.875	5.80598e-05	0.00126584	Down
								small nuclear ribonucleoprotein D1	-0.744065	8.3881	44.7227	9.48992e-08	5.96284e-06	Down	Smc4	structural maintenance of chromosomes 4	-0.923176	7.89467	51.4479	2.23014e-08	1.86836e-06	Down
								actin, beta	-0.748644	11.9814	172.082	4.15998e-15	2.68853e-12	Down	Nxt1	NTF2-related export protein 1	-0.924191	6.24304	22.9656	2.97124e-05	0.000765921	Down
								SUZ12 polycomb repressive complex 2 subunit	-0.748769	6.77089	20.1849	7.28683e-05	0.00138221	Down	Usp37	ubiquitin specific peptidase 37	-0.924542	5.09391	12.9736	0.000966285	0.0114587	Down
								cell division cycle associated 2	-0.74888	5.21274	8.64181	0.00577256	0.0390944	Down	Xrcc6	X-ray repair complementing defective repair in Chinese hamster cells 6	-0.926033	5.49144	9.00118	0.00712824	0.0491588	Down
								mitochondrial ribosomal protein L49	-0.75057	5.09871	8.08251	0.00739567	0.0463407	Down	Rpa1	replication protein A1	-0.928335	5.33355	15.0542	0.00043882	0.00640514	Down
								meiosis-specific nuclear structural protein 1	-0.751876	6.24451	11.2108	0.00218933	0.0194397	Down	Sgo2a	shugoshin 2A	-0.929801	5.29346	14.0102	0.000648869	0.00859585	Down
								nudix hydrolase 19	-0.752236	5.51272	8.33834	0.00700186	0.044809	Down	Tsix	X (inactive)-specific transcript, opposite strand	-0.931207	7.66582	45.1075	8.70611e-08	6.28256e-06	Down
								mitochondrial ribosomal protein L12	-0.753652	7.45912	29.6814	4.07048e-06	0.000135903	Down	Me2	malic enzyme 2, NAD(+)-dependent, mitochondrial	-0.934019	5.394	12.9065	0.000991854	0.0116549	Down
								acyl-CoA thioesterase 7	-0.755561	5.86711	11.5357	0.00174413	0.0166465	Down	Gnl1	guanine nucleotide binding protein-like 1	-0.939395	4.77095	8.5154	0.00610267	0.0439625	Down
								canopy FGF signaling regulator 3	-0.760672	5.5754	10.3809	0.00274391	0.0226316	Down	2010204K13Rik	RIKEN cDNA 2010204K13 gene	-0.940109	4.77696	8.785	0.00542157	0.0403408	Down
								NFKB activating protein	-0.761522	5.52342	9.03117	0.00487049	0.0346176	Down	Acot7	acyl-CoA thioesterase 7	-0.94162	5.86711	15.293	0.000414658	0.00611047	Down
								CDC28 protein kinase 1b	-0.761923	7.91951	37.2914	5.48772e-07	2.48264e-05	Down	Mcph1	microcephaly, primary autosomal recessive 1	-0.941965	4.84631	11.0846	0.00205219	0.0198545	Down
								regulator of chromosome condensation 1	-0.762531	5.10221	7.95581	0.0078276	0.048147	Down	Mdn1	midasin AAA ATPase 1	-0.943104	5.73589	13.3614	0.00093244	0.0112041	Down
								mutS homolog 2	-0.763427	6.14123	17.2438	0.000199052	0.00307867	Down	B4galnt1	beta-1,4-N-acetyl-galactosaminyl transferase 1	-0.947863	5.20859	13.1495	0.000902476	0.0109459	Down
								O-sialoglycoprotein endopeptidase	-0.764071	6.28578	20.2203	7.20194e-05	0.00137186	Down	Usp1	ubiquitin specific peptidase 1	-0.949879	6.94382	41.8293	1.8403e-07	1.14048e-05	Down
								transforming, acidic coiled-coil containing protein 3	-0.768102	5.73695	10.5441	0.00256379	0.0218252	Down	Fars2	phenylalanine-tRNA synthetase 2, mitochondrial	-0.951966	4.56933	8.57636	0.00594101	0.0431415	Down
								coiled-coil-helix-coiled-coil-helix domain containing 3	-0.769273	6.11779	15.2329	0.000410804	0.00545808	Down	Rfc1	replication factor C (activator 1) 1	-0.953548	6.90112	37.235	5.56533e-07	2.93398e-05	Down
								polyamine-modulated factor 1	-0.770245	6.6503	20.8433	5.86652e-05	0.00118219	Down	Mogs	mannosyl-oligosaccharide glucosidase	-0.954311	5.59785	17.6563	0.000172233	0.00303775	Down
								malic enzyme 2, NAD(+)-dependent, mitochondrial	-0.771918	5.394	10.0691	0.00312651	0.0250564	Down	Pelo	pelota mRNA surveillance and ribosome rescue factor	-0.955135	4.61231	8.59894	0.00588232	0.042784	Down
								3-oxoacid CoA transferase 1	-0.772402	6.63266	18.9445	0.000110817	0.00195072	Down	Csrp1	cysteine and glycine-rich protein 1	-0.955676	6.70824	40.1002	2.76802e-07	1.60545e-05	Down
								MTSS I-BAR domain containing 1	-0.773551	4.93015	8.36837	0.00651232	0.0422694	Down	Nmral1	NmrA-like family domain containing 1	-0.958188	5.31158	11.1876	0.00207319	0.0199903	Down
								mRNA turnover 4, ribosome maturation factor	-0.773628	6.36403	19.5239	9.08521e-05	0.00165985	Down	Wdr46	WD repeat domain 46	-0.967792	5.14838	11.2425	0.00196175	0.0192516	Down
								mitochondrial ribosomal protein S18A	-0.779181	6.07068	15.4731	0.000376089	0.00507889	Down	Gins2	GINS complex subunit 2	-0.968027	5.49787	16.0461	0.000305265	0.00482031	Down
								peptidylprolyl isomerase (cyclophilin)-like 1	-0.781581	6.03195	12.9046	0.00102319	0.0113593	Down	Exoc7	exocyst complex component 7	-0.968723	4.58023	8.91034	0.00513309	0.0388654	Down
								abhydrolase domain containing 11	-0.781634	5.26998	10.2829	0.00285838	0.0233327	Down	Pcgf6	polycomb group ring finger 6	-0.97129	4.71318	9.95548	0.00327982	0.0278646	Down
								fatty acid binding protein 5, epidermal	-0.782076	7.20051	22.9029	3.87777e-05	0.000859953	Down	Mcm2	minichromosome maintenance complex component 2	-0.972627	5.96927	22.8745	3.05757e-05	0.000783708	Down
								PDZ domain containing 11	-0.783233	5.14506	10.5345	0.00257403	0.021827	Down	Ifngr1	interferon gamma receptor 1	-0.972903	6.1078	22.4805	3.66219e-05	0.000890739	Down
								Fas-associated factor 1	-0.783252	5.0304	9.16637	0.00459363	0.0330391	Down	Tsnax	translin-associated factor X	-0.973589	4.9911	11.1479	0.00199979	0.019498	Down
								BAF nuclear assembly factor 1	-0.783898	7.99612	35.7517	8.16384e-07	3.50078e-05	Down	Chek2	checkpoint kinase 2	-0.982416	4.37213	8.25512	0.00684792	0.0478086	Down
								5',3'-nucleotidase, cytosolic	-0.784155	6.18936	16.9899	0.000217729	0.00329985	Down	Hirip3	HIRA interacting protein 3	-0.98252	6.41263	31.0296	2.80463e-06	0.000119699	Down
								glutamine amidotransferase like class 1 domain containing 3A	-0.78671	5.44834	11.3159	0.00186754	0.0174022	Down	Scamp3	secretory carrier membrane protein 3	-0.985312	5.7943	15.6037	0.000481147	0.00682354	Down
								retinoblastoma binding protein 4, chromatin remodeling factor	-0.787479	7.37836	32.7109	1.78214e-06	6.83256e-05	Down	Ctps	cytidine 5'-triphosphate synthase 1	-0.991374	4.55019	9.44327	0.00407778	0.0330016	Down
								NME/NM23 nucleoside diphosphate kinase 4	-0.787687	6.418	21.0861	5.41953e-05	0.00111445	Down	Arl6ip6	ADP-ribosylation factor-like 6 interacting protein 6	-0.994262	4.79878	12.2759	0.00127072	0.0139702	Down
								methylthioribose-1-phosphate isomerase 1	-0.788962	5.97715	12.203	0.00133857	0.0138258	Down	Mars	methionine-tRNA synthetase 1	-0.999557	4.71382	10.04	0.00316507	0.0271704	Down
								RAB24, member RAS oncogene family	-0.790187	5.6705	10.5634	0.00255194	0.0217909	Down	Ube2t	ubiquitin-conjugating enzyme E2T	-1.01156	4.88913	11.6662	0.00162092	0.0167996	Down
								MYST/Esa1-associated factor 6	-0.791453	5.44588	11.637	0.00164011	0.0159054	Down	Rfc3	replication factor C (activator 1) 3	-1.01399	5.7967	23.6838	2.37472e-05	0.000659095	Down
								ligase III, DNA, ATP-dependent	-0.792536	4.85424	8.59092	0.00590309	0.0395345	Down	Paox	polyamine oxidase (exo-N4-amino)	-1.01687	4.57871	9.29483	0.00434615	0.0344343	Down
								HtrA serine peptidase 2	-0.793488	5.56332	12.0642	0.00138221	0.0141313	Down	Melk	maternal embryonic leucine zipper kinase	-1.018	4.40612	10.1316	0.00304547	0.0265287	Down
								FK506 binding protein 4	-0.795171	7.47411	32.4274	1.92213e-06	7.18656e-05	Down	Slc25a1	solute carrier family 25 (mitochondrial carrier, citrate transporter), member 1	-1.02382	5.617	17.8948	0.000161578	0.00288758	Down
								NOP56 ribonucleoprotein	-0.798588	7.65553	33.0662	1.63163e-06	6.30899e-05	Down	Ranbp1	RAN binding protein 1	-1.02556	8.83743	80.2916	1.44622e-10	2.37917e-08	Down
								HAUS augmin-like complex, subunit 1	-0.803858	5.23346	8.14979	0.00720836	0.0454949	Down	Palm	paralemmin	-1.02666	4.38847	8.61855	0.00583184	0.0425193	Down
								mitochondrial ribosomal protein L18	-0.804158	7.48833	29.4904	4.31656e-06	0.000143063	Down	Nipsnap3b	nipsnap homolog 3B	-1.02775	4.83831	12.3624	0.00122798	0.0136328	Down
								SET and MYND domain containing 2	-0.805561	5.42422	12.1382	0.00134207	0.0138461	Down	Alad	aminolevulinate, delta-, dehydratase	-1.03114	5.68569	19.2272	0.000100402	0.00200097	Down
								hypoxanthine phosphoribosyltransferase 1	-0.806102	6.94676	25.4843	1.37145e-05	0.000363898	Down	Plk4	polo like kinase 4	-1.03214	5.47558	18.9524	0.000110202	0.00214895	Down
								negative elongation factor complex member E, Rdbp	-0.806697	5.54952	10.6953	0.00240824	0.0209115	Down	Mcm6	minichromosome maintenance complex component 6	-1.03531	7.24165	54.1726	1.28148e-08	1.15948e-06	Down
								nudix hydrolase 1	-0.807753	5.39327	12.7675	0.00104718	0.0115547	Down	Dpp4	dipeptidylpeptidase 4	-1.04429	4.33561	8.77877	0.00543635	0.0403843	Down
								Ts translation elongation factor, mitochondrial	-0.808665	5.32357	10.0835	0.00310766	0.0249274	Down	Grwd1	glutamate-rich WD repeat containing 1	-1.04613	4.56154	9.75818	0.00356542	0.0298151	Down
								LSM3 homolog, U6 small nuclear RNA and mRNA degradation associated	-0.809713	7.45523	27.7681	8.53163e-06	0.000246627	Down	Dck	deoxycytidine kinase	-1.04796	4.65508	10.14	0.00303475	0.0264787	Down
								eukaryotic translation initiation factor 4E binding protein 1	-0.809884	6.67569	26.6202	9.78703e-06	0.000273312	Down	Atad3a	ATPase family, AAA domain containing 3A	-1.04886	5.89595	21.4648	4.79301e-05	0.00108418	Down
								triosephosphate isomerase 1	-0.810817	7.95357	36.1403	8.12571e-07	3.50078e-05	Down	Bub1	BUB1, mitotic checkpoint serine/threonine kinase	-1.06051	5.1105	14.1997	0.000603962	0.00815619	Down
								retinoblastoma binding protein 7, chromatin remodeling factor	-0.812048	7.39024	29.7085	4.09969e-06	0.000136375	Down	Gtf2a1	general transcription factor II A, 1	-1.06247	5.10361	15.7144	0.000344342	0.00531674	Down
								malignant T cell amplified sequence 1	-0.81241	5.94564	15.4219	0.00038321	0.00515965	Down	Zmynd19	zinc finger, MYND domain containing 19	-1.06249	4.83228	12.9095	0.000990718	0.0116549	Down
								cathepsin Z	-0.812893	6.20229	18.1808	0.000143548	0.00238316	Down	Sac3d1	SAC3 domain containing 1	-1.06471	4.72336	13.0164	0.000950332	0.0113588	Down
								beta-1,4-N-acetyl-galactosaminyl transferase 1	-0.815908	5.20859	10.5566	0.00255057	0.0217909	Down	Trim37	tripartite motif-containing 37	-1.06521	5.44123	18.399	0.000133152	0.00249047	Down
								protein tyrosine phosphatase receptor type S	-0.817926	5.85348	11.7472	0.00157571	0.0154632	Down	Ncaph	non-SMC condensin I complex, subunit H	-1.0691	4.74464	11.3142	0.00193949	0.0190962	Down
								N-acetylglucosamine-1-phosphate transferase, alpha and beta subunits	-0.818011	5.34854	11.3064	0.00187479	0.0174258	Down	Ska1	spindle and kinetochore associated complex subunit 1	-1.07029	4.65458	12.1033	0.00136082	0.0146755	Down
								SPNS lysolipid transporter 3, sphingosine-1-phosphate (putative)	-0.820491	5.53727	12.3934	0.00121301	0.0128414	Down	Brip1os	BRCA1 interacting protein C-terminal helicase 1, opposite strand	-1.07159	4.60389	12.1356	0.00134344	0.0146182	Down
								vitamin K epoxide reductase complex, subunit 1	-0.821374	5.9931	17.3842	0.000189454	0.00297085	Down	B3gnt2	UDP-GlcNAc:betaGal beta-1,3-N-acetylglucosaminyltransferase 2	-1.07322	6.58864	36.7933	6.53483e-07	3.3787e-05	Down
								heat shock protein 1 (chaperonin)	-0.831223	8.36146	54.203	1.27371e-08	1.15245e-06	Down	Dgcr8	DGCR8, microprocessor complex subunit	-1.07511	4.40263	10.3075	0.00282919	0.025098	Down
								S-adenosylmethionine decarboxylase 1	-0.832157	5.3127	12.0259	0.00140345	0.0142679	Down	Agpat5	1-acylglycerol-3-phosphate O-acyltransferase 5	-1.07872	6.04631	26.4918	1.0164e-05	0.000331999	Down
								KDEL (Lys-Asp-Glu-Leu) endoplasmic reticulum protein retention receptor 2	-0.832921	6.22198	22.0575	3.96175e-05	0.000874292	Down	Dnajc9	DnaJ heat shock protein family (Hsp40) member C9	-1.07887	7.22075	61.9944	2.86205e-09	3.0565e-07	Down
								stathmin 1	-0.833301	10.6977	80.4097	1.66052e-08	1.4309e-06	Down	Gemin6	gem nuclear organelle associated protein 6	-1.07981	4.69768	10.3824	0.00274532	0.0245694	Down
								X (inactive)-specific transcript, opposite strand	-0.833554	7.66582	40.0794	2.78184e-07	1.42204e-05	Down	Tbc1d31	TBC1 domain family, member 31	-1.08007	4.74949	13.774	0.000709883	0.00918887	Down
								non-SMC condensin II complex, subunit D3	-0.833978	6.13656	16.2861	0.000279936	0.00403322	Down	Psmc3ip	proteasome (prosome, macropain) 26S subunit, ATPase 3, interacting protein	-1.08169	5.00145	12.9322	0.00100707	0.0117725	Down
								mutS homolog 6	-0.83473	5.31768	10.3377	0.00279372	0.0229587	Down	Topbp1	topoisomerase (DNA) II binding protein 1	-1.08471	6.75424	48.8842	3.8189e-08	3.05783e-06	Down
								chromobox 3	-0.836344	8.21996	56.5539	8.00786e-09	7.62685e-07	Down	Rrp9	ribosomal RNA processing 9, U3 small nucleolar RNA binding protein	-1.08711	4.86369	13.4839	0.000793263	0.0100104	Down
								cyclin dependent kinase 4	-0.836907	7.99423	46.9127	5.84311e-08	4.03925e-06	Down	Nup62	nucleoporin 62	-1.09036	5.76137	26.0903	1.14458e-05	0.000362104	Down
								phosphoribosylglycinamide formyltransferase	-0.839253	6.07624	18.6852	0.000120711	0.00208434	Down	Cep192	centrosomal protein 192	-1.09616	5.51145	17.8787	0.00016083	0.00288156	Down
								RNA polymerase I subunit G	-0.839427	5.27209	10.4617	0.00265313	0.0222117	Down	Map11	trafficking protein particle complex 14	-1.09984	4.34474	8.62013	0.00587339	0.0427533	Down
								protein kinase, interferon inducible double stranded RNA dependent activator	-0.839445	4.70999	8.19707	0.00702712	0.0448484	Down	Nfatc2ip	nuclear factor of activated T cells, cytoplasmic, calcineurin dependent 2 interacting protein	-1.10479	4.89539	17.7891	0.000164436	0.00292878	Down
								nucleoside-triphosphatase, cancer-related	-0.840568	5.23938	11.3384	0.00185058	0.0173501	Down	Cenpl	centromere protein L	-1.10613	4.55324	11.4721	0.001753	0.0178015	Down
								GINS complex subunit 4	-0.843071	5.47099	11.9442	0.00144996	0.0145704	Down	Bckdk	branched chain ketoacid dehydrogenase kinase	-1.10811	5.62669	13.9722	0.00121354	0.013539	Down
								coiled-coil domain containing 107	-0.843831	5.92973	15.333	0.000395942	0.00529953	Down	Mms22l	MMS22-like, DNA repair protein	-1.11645	4.73278	13.9354	0.000667574	0.00879216	Down
								interferon stimulated exonuclease gene 20-like 2	-0.844372	5.10775	9.17291	0.00458067	0.0330246	Down	Rpa3	replication protein A3	-1.1262	5.42953	24.0089	2.14776e-05	0.000607279	Down
								tubulin, beta 4B class IVB	-0.844549	8.82392	23.1125	0.000454282	0.00591416	Down	Cars2	cysteinyl-tRNA synthetase 2, mitochondrial	-1.13128	4.98227	13.8332	0.000702782	0.00916249	Down
								H2A clustered histone 18	-0.844587	5.62914	11.8518	0.00150455	0.0149267	Down	Tada2a	transcriptional adaptor 2A	-1.1375	4.14116	8.86357	0.00523875	0.0394345	Down
								NOP16 nucleolar protein	-0.848232	5.79264	13.8674	0.000685051	0.00835943	Down	Pold2	polymerase (DNA directed), delta 2, regulatory subunit	-1.14002	5.59127	21.7363	4.39144e-05	0.00101881	Down
								proteaseome (prosome, macropain) activator subunit 3 (PA28 gamma, Ki)	-0.849719	5.75411	13.9109	0.000673805	0.00823863	Down	Smc6	structural maintenance of chromosomes 6	-1.14448	6.67368	48.7036	3.96892e-08	3.15007e-06	Down
								phosphatidylinositol glycan anchor biosynthesis, class K	-0.850647	5.04982	9.98195	0.0032434	0.0257649	Down	Ctdspl	CTD small phosphatase like	-1.14618	4.56187	14.284	0.000585055	0.0079364	Down
								tubulin, gamma complex component 3	-0.850842	4.71368	8.1871	0.00705841	0.0448484	Down	Dpp9	dipeptidylpeptidase 9	-1.14838	4.42249	9.59795	0.00381693	0.0313675	Down
								integrator complex subunit 11	-0.851614	4.75448	9.28236	0.00436953	0.0320645	Down	Mcm3	minichromosome maintenance complex component 3	-1.14974	7.26196	66.5871	1.25587e-09	1.51508e-07	Down
								clustered mitochondria homolog	-0.851931	5.15385	8.71816	0.00558247	0.0381209	Down	Cad	carbamoyl-phosphate synthetase 2, aspartate transcarbamylase, and dihydroorotase	-1.15352	5.2328	16.9122	0.000223811	0.00374315	Down
								SPT3, SAGA and STAGA complex component	-0.855228	4.9768	8.74412	0.00551938	0.0378328	Down	Adk	adenosine kinase	-1.15933	5.64055	22.5123	3.4968e-05	0.0008621	Down
								E2F transcription factor 3	-0.855609	4.96027	8.18727	0.00706358	0.0448484	Down	Kif22	kinesin family member 22	-1.16097	5.57365	21.6874	4.47644e-05	0.00102799	Down
								complement component 1, q subcomponent binding protein	-0.857534	7.70263	38.2267	4.38798e-07	2.07866e-05	Down	Cox18	cytochrome c oxidase assembly protein 18	-1.16116	4.39473	11.5067	0.00172862	0.0175934	Down
								3-phosphoglycerate dehydrogenase	-0.860541	7.68363	39.3278	3.33225e-07	1.6608e-05	Down	Htra2	HtrA serine peptidase 2	-1.16411	5.56332	24.1644	2.04744e-05	0.000584608	Down
								dyskeratosis congenita 1, dyskerin	-0.860718	7.19728	35.4794	8.66138e-07	3.62816e-05	Down	Bicd2	BICD cargo adaptor 2	-1.16454	4.10238	9.24904	0.00443269	0.034906	Down
								proliferation-associated 2G4	-0.863934	7.9132	38.9866	4.51674e-07	2.10735e-05	Down	Ankrd44	ankyrin repeat domain 44	-1.1685	4.85171	14.9611	0.000454221	0.00655469	Down
								structural maintenance of chromosomes 6	-0.864091	6.67368	27.9947	6.56357e-06	0.000200421	Down	Cdk1	cyclin dependent kinase 1	-1.16966	6.82531	37.0463	2.99765e-06	0.000126742	Down
								cold inducible RNA binding protein	-0.864102	6.81872	26.1372	1.14403e-05	0.000312725	Down	Zwilch	zwilch kinetochore protein	-1.17854	4.3438	10.7194	0.00238435	0.0221041	Down
								tubulin, gamma complex component 2	-0.866156	5.10741	10.4716	0.00264214	0.0221888	Down	Rfc4	replication factor C (activator 1) 4	-1.17866	6.19766	33.3216	1.52525e-06	7.11365e-05	Down
								ubiquitin-like modifier activating enzyme 2	-0.869535	6.21385	20.9453	5.67426e-05	0.00115171	Down	Ezh2	enhancer of zeste 2 polycomb repressive complex 2 subunit	-1.18072	7.43577	77.7843	1.9568e-10	3.05261e-08	Down
								HSPA (heat shock 70kDa) binding protein, cytoplasmic cochaperone 1	-0.869764	5.8861	19.5299	9.06687e-05	0.00165985	Down	Rfc2	replication factor C (activator 1) 2	-1.1816	7.54915	64.2058	2.3371e-09	2.64326e-07	Down
								polymerase (DNA directed), alpha 2	-0.869901	5.3191	10.5323	0.0025764	0.021827	Down	Fancm	Fanconi anemia, complementation group M	-1.1832	3.85443	8.31032	0.00668207	0.0469405	Down
								nucleotide binding protein 1	-0.870199	5.60109	14.09	0.000629538	0.00774027	Down	Tiam1	T cell lymphoma invasion and metastasis 1	-1.18914	4.49714	13.2585	0.000865239	0.010608	Down
								NudC domain containing 2	-0.87038	6.06634	21.4817	4.76699e-05	0.0010054	Down	Rgs12	regulator of G-protein signaling 12	-1.1923	4.75097	15.0196	0.000444475	0.00646561	Down
								NHP2 ribonucleoprotein	-0.872951	7.9047	46.853	5.91987e-08	4.0578e-06	Down	Rcc1	regulator of chromosome condensation 1	-1.19267	5.10221	19.7744	8.35374e-05	0.00171006	Down
								solute carrier family 25 (mitochondrial carrier, Aralar), member 12	-0.875088	4.87528	8.96993	0.00501478	0.0353378	Down	Haus5	HAUS augmin-like complex, subunit 5	-1.19335	4.37696	11.6148	0.00165483	0.0170614	Down
								SIVA1, apoptosis-inducing factor	-0.876336	7.65602	44.6442	9.65888e-08	6.02714e-06	Down	Lin9	lin-9 DREAM MuvB core complex component	-1.19806	4.59023	14.1363	0.000618605	0.00827979	Down
								aminoacyl tRNA synthetase complex-interacting multifunctional protein 2	-0.877332	5.27781	10.7013	0.00240224	0.0208794	Down	Hist1h2br	H2B clustered histone 24	-1.20426	5.68435	28.4105	5.82714e-06	0.000223407	Down
								translocase of inner mitochondrial membrane 50	-0.877491	6.14806	18.6837	0.000121113	0.00208729	Down	Gart	phosphoribosylglycinamide formyltransferase	-1.20472	6.07624	35.8111	7.96001e-07	3.95726e-05	Down
								mitochondrial ribosomal protein L42	-0.877896	7.06807	35.812	7.95834e-07	3.44531e-05	Down	Diaph2	diaphanous related formin 2	-1.20534	4.07269	9.00737	0.00492106	0.0378524	Down
								intraflagellar transport 27	-0.877907	5.37168	13.6952	0.000731552	0.00876421	Down	Camta1	calmodulin binding transcription activator 1	-1.20574	5.3162	24.5084	1.84272e-05	0.00053439	Down
								G protein pathway suppressor 1	-0.87794	5.73398	14.2153	0.000600409	0.00745199	Down	Rmnd1	required for meiotic nuclear division 1 homolog	-1.20663	4.72235	17.4719	0.000183711	0.003181	Down
								muscleblind like splicing factor 3	-0.878722	4.91562	8.95894	0.00502569	0.0353596	Down	Dtl	denticleless E3 ubiquitin protein ligase	-1.2073	6.8049	26.319	0.000143524	0.00264481	Down
								neuron derived neurotrophic factor	-0.878895	6.20656	21.3676	4.94611e-05	0.00102879	Down	Lzic	leucine zipper and CTNNBIP1 domain containing	-1.21993	4.28399	9.89748	0.00336115	0.0283956	Down
								mitochondrial ribosomal protein S28	-0.880853	6.09376	19.5193	9.09908e-05	0.00165985	Down	Rab44	RAB44, member RAS oncogene family	-1.2264	4.88171	12.718	0.00135759	0.0146755	Down
								topoisomerase (DNA) II binding protein 1	-0.881284	6.75424	29.866	3.86625e-06	0.000129562	Down	Ncf4	neutrophil cytosolic factor 4	-1.22813	4.48284	12.1298	0.00134658	0.0146182	Down
								THAP domain containing 12	-0.882875	5.41902	13.5806	0.00076436	0.00907631	Down	Skp2	S-phase kinase-associated protein 2	-1.23147	3.97436	9.16055	0.00460519	0.0359396	Down
								exosome component 5	-0.88382	7.23896	31.4887	2.70145e-06	9.36504e-05	Down	Smco4	single-pass membrane protein with coiled-coil domains 4	-1.23342	5.18022	23.7421	2.33228e-05	0.000653328	Down
								mitochondrial ribosomal protein L17	-0.886091	6.6453	30.0059	3.71869e-06	0.000125081	Down	Trappc1	trafficking protein particle complex 1	-1.23779	5.33647	23.6873	2.3722e-05	0.000659095	Down
								HD domain containing 2	-0.887201	5.55521	15.1438	0.000424525	0.00559927	Down	Incenp	inner centromere protein	-1.23811	6.81119	42.1074	7.64745e-07	3.88731e-05	Down
								integrator complex subunit 7	-0.890107	5.4043	13.4521	0.000803008	0.00941142	Down	Ada	adenosine deaminase	-1.24766	4.19125	9.65206	0.00372993	0.0307924	Down
								small EDRK-rich factor 1	-0.8905	5.94066	18.5843	0.000124949	0.00212507	Down	Mcm7	minichromosome maintenance complex component 7	-1.25065	7.1488	75.16	2.97316e-10	4.48648e-08	Down
								minichromosome maintenance complex binding protein	-0.891023	5.56847	15.6213	0.000356234	0.00490594	Down	Cklf	chemokine-like factor	-1.25238	4.74626	18.4352	0.000131507	0.00248356	Down
								thiosulfate sulfurtransferase, mitochondrial	-0.893122	4.60768	8.11205	0.00730453	0.0458968	Down	Pmf1	polyamine-modulated factor 1	-1.25418	6.6503	54.8472	1.12023e-08	1.02382e-06	Down
								eukaryotic elongation factor 2 lysine methyltransferase	-0.896254	5.13184	10.6336	0.0024704	0.0212878	Down	Icam4	intercellular adhesion molecule 4, Landsteiner-Wiener blood group	-1.26054	4.84553	15.6237	0.000408326	0.00605069	Down
								uncoupling protein 2 (mitochondrial, proton carrier)	-0.899942	7.61347	35.7707	1.12961e-06	4.56281e-05	Down	Gtpbp10	GTP-binding protein 10 (putative)	-1.26145	4.00007	8.73131	0.00555042	0.0410296	Down
								non-SMC condensin I complex, subunit G	-0.900261	5.08923	9.46438	0.00404735	0.0302775	Down	Mcrip2	MAPK regulated corepressor interacting protein 2	-1.27052	4.55377	10.9728	0.00214827	0.0204176	Down
								TATA-box binding protein associated factor 5	-0.900626	4.64567	8.41033	0.00639248	0.041799	Down	Cdca4	cell division cycle associated 4	-1.27052	5.23883	23.0554	2.88865e-05	0.000753212	Down
								coactosin like F-actin binding protein 1	-0.906907	6.1704	22.4899	3.45242e-05	0.000773204	Down	Gins1	GINS complex subunit 1	-1.27104	4.27982	12.1252	0.00134902	0.0146182	Down
								bolA family member 1	-0.910896	6.3871	23.0598	2.89328e-05	0.000666118	Down	Mcm5	minichromosome maintenance complex component 5	-1.27156	6.63946	55.4563	9.9301e-09	9.16812e-07	Down
								caseinolytic mitochondrial matrix peptidase proteolytic subunit	-0.911657	6.06348	18.8588	0.000113769	0.00199492	Down	Adgrl1	adhesion G protein-coupled receptor L1	-1.27349	3.85682	8.33874	0.00659839	0.0465333	Down
								exportin 1	-0.91379	6.17978	17.1935	0.000250179	0.00368524	Down	Sgo1	shugoshin 1	-1.27387	5.31048	23.0181	2.92269e-05	0.000755556	Down
								phosphoribosyl pyrophosphate amidotransferase	-0.917675	5.78784	16.5143	0.000257925	0.00377012	Down	Srm	spermidine synthase	-1.27525	6.80975	58.5021	5.50121e-09	5.41032e-07	Down
								eukaryotic translation initiation factor 1A domain containing	-0.917855	6.22035	20.8131	5.97901e-05	0.00119686	Down	3110082I17Rik	RIKEN cDNA 3110082I17 gene	-1.27715	4.69884	15.4758	0.000375716	0.00570677	Down
								tRNA methyltransferase 6	-0.918194	5.64791	16.1054	0.000298786	0.00425735	Down	Snrnp35	small nuclear ribonucleoprotein 35 (U11/U12)	-1.28217	3.78148	8.23108	0.00692153	0.0481739	Down
								host cell factor C1	-0.918578	6.02958	21.4155	4.87005e-05	0.00101991	Down	Asph	aspartate-beta-hydroxylase	-1.28771	4.95872	10.6827	0.00484067	0.0374026	Down
								trypsin domain containing 1	-0.918659	4.53492	8.55049	0.00600905	0.0400368	Down	Nelfe	negative elongation factor complex member E, Rdbp	-1.28851	5.54952	28.1995	6.18914e-06	0.000232363	Down
								anillin, actin binding protein	-0.919835	4.87764	8.58396	0.0059356	0.0396935	Down	Samd1	sterile alpha motif domain containing 1	-1.29723	5.1648	22.0249	4.00331e-05	0.000953209	Down
								H2B clustered histone 6	-0.920188	5.06973	11.0983	0.0020407	0.0186284	Down	Nup85	nucleoporin 85	-1.29733	4.76782	17.0514	0.000213038	0.00358951	Down
								clathrin light chain B	-0.920467	5.18659	12.5431	0.00114353	0.0123308	Down	Kif15	kinesin family member 15	-1.29927	6.34372	28.1101	4.86342e-05	0.00109488	Down
								egl-9 family hypoxia-inducible factor 1	-0.921521	4.70335	8.03357	0.00755939	0.0471381	Down	Tipin	timeless interacting protein	-1.30073	6.57027	49.4825	4.12485e-08	3.24536e-06	Down
								nudix hydrolase 5	-0.922328	6.03117	22.5285	3.41042e-05	0.000767598	Down	Tnfaip8l2	tumor necrosis factor, alpha-induced protein 8-like 2	-1.30082	4.84157	20.2639	7.09868e-05	0.00150067	Down
								C1q and tumor necrosis factor related 12	-0.923056	5.26683	11.37	0.001845	0.0173169	Down	Bcl7a	B cell CLL/lymphoma 7A	-1.30205	5.08708	21.5417	4.67552e-05	0.0010656	Down
								U2 small nuclear RNA auxiliary factor 1-like 4	-0.925628	5.20607	13.6841	0.00073466	0.00878098	Down	Slbp	stem-loop binding protein	-1.30682	7.03285	78.284	1.80899e-10	2.88265e-08	Down
								ubiquitin-like 4A	-0.928891	5.9094	18.2006	0.000142572	0.00238006	Down	Vti1a	vesicle transport through interaction with t-SNAREs 1A	-1.30945	4.48503	12.2564	0.00129113	0.0141774	Down
								FK506 binding protein 5	-0.929918	5.13827	11.9294	0.00145858	0.0145987	Down	Haus8	4HAUS augmin-like complex, subunit 8	-1.3122	4.64722	12.6822	0.00118355	0.013237	Down
								H2A clustered histone 8	-0.93072	10.4119	74.0217	1.78587e-07	9.79304e-06	Down	Cluh	clustered mitochondria homolog	-1.31767	5.15385	23.9882	2.16155e-05	0.000609274	Down
								pre-mRNA processing factor 19	-0.931336	6.25299	19.8119	9.30846e-05	0.00168783	Down	Dcaf1	DDB1 and CUL4 associated factor 1	-1.31873	5.2877	26.9852	8.79382e-06	0.000295786	Down
								glycyl-tRNA synthetase 1	-0.93216	5.60131	16.8791	0.000226458	0.00341498	Down	Espl1	extra spindle pole bodies 1, separase	-1.32039	4.43324	15.4744	0.00037591	0.00570677	Down
								N(alpha)-acetyltransferase 50, NatE catalytic subunit	-0.932755	6.81803	27.924	7.70054e-06	0.000227694	Down	E2f3	E2F transcription factor 3	-1.33619	4.96027	18.1654	0.000144706	0.00266118	Down
								chromatin assembly factor 1, subunit B	-0.934668	5.6783	15.8131	0.000332181	0.00466704	Down	Cbx5	chromobox 5	-1.3387	7.21142	89.3827	3.44236e-11	7.5967e-09	Down
								small ubiquitin-like modifier 3	-0.937993	7.23371	40.2523	2.66939e-07	1.37231e-05	Down	Rfc5	replication factor C (activator 1) 5	-1.34506	6.02985	41.7609	1.86991e-07	1.15095e-05	Down
								cyclin dependent kinase 2 associated protein 1	-0.942755	6.09745	25.3457	1.42974e-05	0.000377152	Down	Syce2	synaptonemal complex central element protein 2	-1.35074	6.69812	70.6227	6.28004e-10	8.35615e-08	Down
								prolactin regulatory element binding	-0.944235	4.89912	10.949	0.00216932	0.0193085	Down	Hist1h3d	H3 clustered histone 4	-1.35275	5.18067	21.5507	4.70665e-05	0.00106731	Down
								WT1 associating protein	-0.94522	6.18937	26.1647	1.11959e-05	0.000308844	Down	Atad5	ATPase family, AAA domain containing 5	-1.35783	5.4568	35.0935	9.56072e-07	4.65083e-05	Down
								adenylosuccinate lyase	-0.94561	5.77092	17.8184	0.000162767	0.00263928	Down	Orc6	origin recognition complex, subunit 6	-1.35938	6.03081	43.1019	1.37096e-07	9.18846e-06	Down
								replication factor C (activator 1) 3	-0.94664	5.7967	19.666	8.66237e-05	0.00159303	Down	Rad51b	RAD51 paralog B	-1.35944	3.7488	8.17715	0.00708976	0.0489681	Down
								ataxia telangiectasia mutated	-0.947936	4.96798	10.8652	0.00224536	0.0198212	Down	Nuf2	NUF2, NDC80 kinetochore complex component	-1.36596	4.94715	13.7008	0.00130084	0.0142666	Down
								RIKEN cDNA 2310033P09 gene	-0.948984	5.87583	21.8604	4.21977e-05	0.0009069	Down	Pole2	polymerase (DNA directed), epsilon 2 (p59 subunit)	-1.36622	4.43809	10.3378	0.00370165	0.0306148	Down
								RIKEN cDNA 2310039H08 gene	-0.949133	6.08931	23.4593	2.54628e-05	0.000599967	Down	Dut	deoxyuridine triphosphatase	-1.37752	8.32017	140.803	7.5141e-14	4.85626e-11	Down
								insulin degrading enzyme	-0.950034	5.75523	15.3392	0.000445447	0.00581588	Down	Spdl1	spindle apparatus coiled-coil protein 1	-1.37752	4.57529	17.5327	0.00017984	0.0031413	Down
								ubiquitin specific peptidase 39	-0.95178	5.38031	16.2728	0.000281284	0.00404619	Down	Spag5	sperm associated antigen 5	-1.37835	4.72467	19.5708	8.94328e-05	0.0018184	Down
								ATP synthase membrane subunit c locus 1	-0.95696	8.93892	59.8595	2.14965e-08	1.80093e-06	Down	Scarb1	scavenger receptor class B, member 1	-1.37927	4.42302	17.5372	0.00017956	0.0031413	Down
								apoptosis, caspase activation inhibitor	-0.958056	4.97995	11.278	0.00189652	0.0175817	Down	Cenph	centromere protein H	-1.3809	6.01507	39.3392	3.32308e-07	1.90299e-05	Down
								nucleoporin 205	-0.958329	4.84359	8.41597	0.00637655	0.0417777	Down	Enox2	ecto-NOX disulfide-thiol exchanger 2	-1.38904	3.99666	10.8051	0.00230153	0.0215126	Down
								pitrilysin metallepetidase 1	-0.964542	4.9979	11.1058	0.00203443	0.0186123	Down	Rrm1	ribonucleotide reductase M1	-1.39201	7.05859	73.3853	4.39727e-10	6.41718e-08	Down
								GINS complex subunit 2	-0.964952	5.49787	15.2032	0.000415328	0.00549399	Down	Dsn1	DSN1 homolog, MIS12 kinetochore complex component	-1.39494	3.75746	8.80537	0.00537352	0.0401152	Down
								activating signal cointegrator 1 complex subunit 1	-0.965824	5.08131	11.3722	0.00182535	0.017204	Down	Dctpp1	dCTP pyrophosphatase 1	-1.39574	7.84226	121.579	5.82808e-13	2.51107e-10	Down
								spermatogenesis associated 24	-0.965897	5.13429	13.1102	0.000916329	0.0104552	Down	Ttll5	tubulin tyrosine ligase-like family, member 5	-1.39666	3.78275	9.29592	0.00434411	0.0344343	Down
								coiled-coil-helix-coiled-coil-helix domain containing 6	-0.966039	5.694	14.0124	0.000726062	0.00871274	Down	E2f6	E2F transcription factor 6	-1.39702	4.79993	23.3799	2.61001e-05	0.000706975	Down
								minichromosome maintenance complex component 4	-0.96705	6.25593	21.0846	5.92562e-05	0.00119144	Down	Cenpo	centromere protein O	-1.39773	3.94176	9.67189	0.00369859	0.0306148	Down
								schlafen 9	-0.971817	5.03905	11.973	0.00143336	0.0144582	Down	Tbc1d2b	TBC1 domain family, member 2B	-1.41309	4.44437	17.2016	0.00020203	0.00342958	Down
								exoribonuclease 1	-0.971959	5.95903	20.7926	5.96467e-05	0.00119664	Down	Ass1	argininosuccinate synthetase 1	-1.41942	5.73939	35.1073	9.5268e-07	4.65083e-05	Down
								melanocyte proliferating gene 1	-0.972943	5.73581	19.4608	9.27984e-05	0.00168602	Down	Aarsd1	alanyl-tRNA synthetase domain containing 1	-1.42085	6.61249	70.2045	6.73911e-10	8.64933e-08	Down
								kinesin family member 15	-0.973039	6.34372	14.5091	0.00128641	0.0134249	Down	Gnb4	guanine nucleotide binding protein (G protein), beta 4	-1.42525	5.52692	13.7439	0.00303084	0.0264787	Down
								MIS18 binding protein 1	-0.973767	5.84634	10.0854	0.00551661	0.0378328	Down	Nudt8	nudix hydrolase 8	-1.42844	4.48484	12.9104	0.00099034	0.0116549	Down
								SKI3 subunit of superkiller complex	-0.97743	4.67735	9.03329	0.00486603	0.0346131	Down	Nsun5	NOL1/NOP2/Sun domain family, member 5	-1.42967	3.92354	8.45141	0.00646223	0.0457872	Down
								myo-inositol 1-phosphate synthase A1	-0.978506	5.41883	10.2347	0.00428968	0.0316583	Down	Atp8b4	ATPase, class I, type 8B, member 4	-1.43556	4.55841	12.2617	0.00158377	0.0165282	Down
								cell division cycle 123	-0.978884	6.18354	23.7811	2.30427e-05	0.000553026	Down	Smc2	structural maintenance of chromosomes 2	-1.43743	7.42546	91.716	2.54574e-11	5.82133e-09	Down
								isoleucyl-tRNA synthetase 1	-0.981062	5.06662	10.8982	0.00221783	0.0196349	Down	Nefh	neurofilament, heavy polypeptide	-1.44254	4.62554	19.4535	9.3028e-05	0.00187465	Down
								centromere protein N	-0.982214	4.54513	7.96318	0.00780175	0.0480532	Down	Wdhd1	WD repeat and HMG-box DNA binding protein 1	-1.44289	4.80916	24.4057	1.90143e-05	0.000547904	Down
								ribose 5-phosphate isomerase A	-0.984434	5.4164	13.0032	0.000988827	0.0110729	Down	Paxip1	PAX interacting (with transcription-activation domain) protein 1	-1.44299	4.48993	15.4468	0.000383118	0.00579675	Down
								serum amyloid A-like 1	-0.986809	4.46214	8.20408	0.00700523	0.044809	Down	Sfmbt1	Scm-like with four mbt domains 1	-1.44822	3.85383	10.1851	0.00297787	0.0261337	Down
								intraflagellar transport 22	-0.988028	4.65029	7.97698	0.00776278	0.0479765	Down	Dph6	diphthamine biosynthesis 6	-1.44899	5.07574	22.8932	3.03963e-05	0.000781324	Down
								NDC1 transmembrane nucleoporin	-0.990066	4.50024	8.20165	0.00701279	0.0448106	Down	Rpa2	replication protein A2	-1.45415	6.03125	48.4027	4.23293e-08	3.30168e-06	Down
								transmembrane protein 192	-0.990685	4.72323	11.0269	0.00210118	0.0189357	Down	Rnaseh2b	ribonuclease H2, subunit B	-1.4545	5.61585	39.6814	3.06015e-07	1.76358e-05	Down
								docking protein 2	-0.991885	5.00659	12.3554	0.00123139	0.0129554	Down	Rttn	rotatin	-1.45554	3.81991	8.87171	0.0052202	0.0393333	Down
								cytokine induced apoptosis inhibitor 1	-0.992674	5.35781	13.1379	0.000908096	0.0103874	Down	Thop1	thimet oligopeptidase 1	-1.45707	4.68753	16.7148	0.000240096	0.00397874	Down
								abhydrolase domain containing 2	-0.996917	4.49816	9.69211	0.00366691	0.0282945	Down	Sergef	secretion regulating guanine nucleotide exchange factor	-1.46636	3.78121	8.64398	0.00576705	0.0421148	Down
								MMS22-like, DNA repair protein	-0.997432	4.73278	10.5098	0.00260062	0.0219705	Down	Tubg1	tubulin, gamma 1	-1.46842	4.79509	21.693	4.4685e-05	0.00102799	Down
								HEAT repeat containing 3	-1.00321	4.69476	10.1079	0.00307595	0.0247389	Down	Slc29a1	solute carrier family 29 (nucleoside transporters), member 1	-1.46902	5.33855	29.5439	4.23009e-06	0.000173185	Down
								polymerase (DNA-directed), epsilon 4 (p12 subunit)	-1.00425	6.2253	27.8383	6.86568e-06	0.000207761	Down	Meaf6	MYST/Esa1-associated factor 6	-1.47264	5.44588	30.8218	2.96877e-06	0.00012611	Down
								glutathione reductase	-1.00769	5.25957	16.4887	0.0002603	0.00379259	Down	Prkar2a	protein kinase, cAMP dependent regulatory, type II alpha	-1.48066	4.1608	15.1736	0.000419877	0.00617732	Down
								NME/NM23 nucleoside diphosphate kinase 1	-1.0085	8.382	66.295	1.36746e-09	1.64971e-07	Down	Tubb5	tubulin, beta 5 class I	-1.48092	9.86256	65.9467	3.84711e-05	0.00093029	Down
								zinc finger, DHHC domain containing 3	-1.01313	5.59755	19.4021	9.46495e-05	0.00170936	Down	1110008P14Rik	bublin coiled coil protein	-1.48584	3.93168	9.34825	0.00424746	0.0339796	Down
								RNA binding motif protein 15	-1.01444	5.06255	15.5574	0.00036465	0.00497573	Down	Prim2	DNA primase, p58 subunit	-1.48909	4.64486	17.727	0.000170439	0.00301787	Down
								HIRA interacting protein 3	-1.03106	6.41263	32.237	2.02268e-06	7.40938e-05	Down	Steap3	STEAP family member 3	-1.49579	4.09701	13.8862	0.000680172	0.00890752	Down
								aminolevulinate, delta-, dehydratase	-1.03203	5.68569	17.9439	0.00015582	0.00254487	Down	Pcna	proliferating cell nuclear antigen	-1.49744	7.68802	125.713	3.67508e-13	1.75011e-10	Down
								structural maintenance of chromosomes 2	-1.03792	7.42546	45.6736	7.7806e-08	5.1386e-06	Down	Eme1	essential meiotic structure-specific endonuclease 1	-1.50175	4.01387	12.3333	0.0012422	0.013757	Down
								polo like kinase 4	-1.03989	5.47558	16.7726	0.000235203	0.00350703	Down	Mns1	meiosis-specific nuclear structural protein 1	-1.50297	6.24451	48.6274	9.13004e-08	6.43087e-06	Down
								anaphase promoting complex subunit 11	-1.04551	6.40833	37.227	5.57637e-07	2.5102e-05	Down	Pitpnm2	phosphatidylinositol transfer protein, membrane-associated 2	-1.50572	3.74493	9.69474	0.00366282	0.0304327	Down
								phenylalanyl-tRNA synthetase, beta subunit	-1.04648	4.99939	15.8297	0.000330188	0.00464626	Down	Ap3s1	adaptor-related protein complex 3, sigma 1 subunit	-1.50644	5.98512	32.8455	8.75321e-06	0.000295519	Down
								mono-ADP ribosylhydrolase 1	-1.04936	5.18563	16.7717	0.000235275	0.00350703	Down	Hat1	histone aminotransferase 1	-1.5093	6.21573	53.9921	1.32867e-08	1.1693e-06	Down
								annexin A6	-1.05079	4.73334	12.0108	0.00141192	0.0143218	Down	Dnmt1	DNA methyltransferase 1	-1.51041	7.19034	86.218	8.5864e-11	1.55379e-08	Down
								peptidase D	-1.05635	4.18057	7.97041	0.00777648	0.0479956	Down	Rfwd3	ring finger and WD repeat domain 3	-1.51297	5.01838	26.3156	1.07067e-05	0.000344749	Down
								nudix hydrolase 8	-1.05866	4.48484	9.76135	0.00356063	0.0277013	Down	Hist1h2be	H2B clustered histone 6	-1.51636	5.06973	27.5396	7.48415e-06	0.000262467	Down
								tubulin, alpha 1C	-1.06403	5.46511	17.2582	0.00019804	0.00307353	Down	Ncapg	non-SMC condensin I complex, subunit G	-1.51753	5.08923	24.1502	2.06902e-05	0.000588694	Down
								H1.3 linker histone, cluster member	-1.06679	6.94718	40.2823	2.65034e-07	1.3703e-05	Down	H2afx	H2A.X variant histone	-1.52189	8.24388	22.2182	0.00271534	0.0243734	Down
								zinc ribbon domain containing 2	-1.07497	6.12194	31.4291	2.51538e-06	8.94658e-05	Down	Pola2	polymerase (DNA directed), alpha 2	-1.52549	5.3191	33.1248	1.59682e-06	7.37144e-05	Down
								pyridoxal (pyridoxine, vitamin B6) phosphatase	-1.07879	4.26578	7.99978	0.00767469	0.0475295	Down	Alg6	ALG6 alpha-1,3-glucosyltransferase	-1.52664	3.56726	8.48278	0.0061911	0.0443365	Down
								nei like 3 (E. coli)	-1.08086	5.19277	12.2933	0.00133392	0.0138093	Down	Hist2h2aa1	H2A clustered histone 18	-1.53255	5.62914	37.3442	5.41619e-07	2.89975e-05	Down
								microcephaly, primary autosomal recessive 1	-1.0829	4.84631	13.7984	0.000703298	0.00850727	Down	H2-Ob	histocompatibility 2, O region beta locus	-1.53429	4.97773	26.3632	1.05572e-05	0.00034237	Down
								lin-54 DREAM MuvB core complex component	-1.08367	4.2483	8.11819	0.0072787	0.0457981	Down	Taf6l	TATA-box binding protein associated factor 6 like	-1.53535	3.87659	9.99897	0.00322021	0.0275131	Down
								centrosomal protein 192	-1.08503	5.51145	17.6505	0.000174112	0.00278826	Down	Shcbp1	Shc SH2-domain binding protein 1	-1.55386	5.05859	27.8475	6.88092e-06	0.000245113	Down
								stromal cell-derived factor 2-like 1	-1.087	5.4998	18.5948	0.0001245	0.00212162	Down	Dna2	DNA replication helicase/nuclease 2	-1.55588	4.26261	18.672	0.000121257	0.00231952	Down
								zinc finger, DHHC domain containing 6	-1.09439	4.53222	9.24523	0.00443997	0.0324513	Down	Enkd1	enkurin domain containing 1	-1.55708	3.89515	10.4775	0.00263572	0.0238719	Down
								C-X9-C motif containing 2	-1.09668	6.08161	29.3473	4.46978e-06	0.000147601	Down	Mast2	microtubule associated serine/threonine kinase 2	-1.56385	3.59994	11.2342	0.00193062	0.019091	Down
								ribonuclease H1	-1.09721	4.31735	8.00812	0.00764606	0.0474171	Down	Mis18bp1	MIS18 binding protein 1	-1.56817	5.84634	25.3632	0.000100931	0.00200435	Down
								DEAD box helicase 56	-1.09917	5.14695	17.7619	0.000166001	0.00267256	Down	Hells	helicase, lymphoid specific	-1.57159	6.15171	58.7238	5.27379e-09	5.24365e-07	Down
								deoxythymidylate kinase	-1.09929	7.49812	58.9634	5.03914e-09	5.18115e-07	Down	Cenpm	centromere protein M	-1.58542	6.23818	49.3657	9.33588e-08	6.49777e-06	Down
								deoxycytidine kinase	-1.10075	4.65508	11.2338	0.001931	0.0178376	Down	Cdkal1	CDK5 regulatory subunit associated protein 1-like 1	-1.59666	4.29884	18.0268	0.000151405	0.00275082	Down
								FK506 binding protein 11	-1.10243	4.46907	10.7938	0.00231226	0.020259	Down	Gpaa1	GPI anchor attachment protein 1	-1.59723	4.81006	23.5409	2.48248e-05	0.0006848	Down
								ubiquitin-conjugating enzyme E2T	-1.10517	4.88913	11.937	0.00145414	0.0145704	Down	Xndc1	Xrcc1 N-terminal domain containing 1	-1.59946	3.99267	13.3252	0.000843224	0.0104183	Down
								minichromosome maintenance complex component 5	-1.1052	6.63946	41.964	1.78342e-07	9.79304e-06	Down	Fen1	flap structure specific endonuclease 1	-1.60185	5.60727	16.5813	0.00147532	0.0155943	Down
								PAX interacting (with transcription-activation domain) protein 1	-1.10848	4.48993	8.3845	0.00648867	0.0421764	Down	Nsl1	NSL1, MIS12 kinetochore complex component	-1.60926	3.71764	10.8748	0.00223926	0.0211271	Down
								cytochrome c, somatic	-1.11404	7.30463	56.2342	8.5234e-09	8.0333e-07	Down	Cgas	cyclic GMP-AMP synthase	-1.61834	5.0719	32.4883	1.8911e-06	8.5378e-05	Down
								nucleoporin 155	-1.11614	4.77224	11.6954	0.001602	0.0156027	Down	Ifrd2	interferon-related developmental regulator 2	-1.6204	5.33457	40.7722	2.35924e-07	1.43265e-05	Down
								neutrophil cytosolic factor 4	-1.11961	4.48284	10.6216	0.00248278	0.0213132	Down	Rmi2	RecQ mediated genome instability 2	-1.62553	4.24812	16.2359	0.000285043	0.00457281	Down
								apolipoprotein O	-1.12212	4.3643	10.7534	0.00235111	0.0205138	Down	Ltb4r1	leukotriene B4 receptor 1	-1.62765	3.28421	9.00362	0.00492908	0.0378593	Down
								branched chain ketoacid dehydrogenase kinase	-1.12242	5.62669	13.7455	0.00130463	0.0135525	Down	Ccnf	cyclin F	-1.64025	4.25809	16.0709	0.000302532	0.00479389	Down
								4HAUS augmin-like complex, subunit 8	-1.12552	4.64722	9.59693	0.00404805	0.0302775	Down	Spc24	SPC24, NDC80 kinetochore complex component, homolog (S. cerevisiae)	-1.64866	6.95056	89.7965	5.2136e-11	1.09704e-08	Down
								argininosuccinate synthetase 1	-1.12802	5.73939	22.6553	3.27638e-05	0.000741118	Down	Fam111a	family with sequence similarity 111, member A	-1.66118	6.56851	75.2597	3.11709e-10	4.62352e-08	Down
								methyltransferase 1, tRNA methylguanosine	-1.1431	6.06186	28.8579	5.13129e-06	0.000164439	Down	Tfdp1	transcription factor Dp 1	-1.67932	6.1187	47.4365	1.19967e-07	8.16135e-06	Down
								X-ray repair complementing defective repair in Chinese hamster cells 6	-1.14312	5.49144	12.5345	0.00207901	0.0188297	Down	2700038G22Rik	RIKEN cDNA 2700038G22 gene	-1.69685	3.60629	8.97343	0.00499414	0.0382454	Down
								replication factor C (activator 1) 1	-1.14337	6.90112	46.3267	6.64394e-08	4.51988e-06	Down	Ncapd3	non-SMC condensin II complex, subunit D3	-1.71029	6.13656	62.4717	2.62241e-09	2.85875e-07	Down
								translocase of inner mitochondrial membrane 8A1	-1.14634	6.35512	42.7943	1.4714e-07	8.33835e-06	Down	Kcnab2	potassium voltage-gated channel, shaker-related subfamily, beta member 2	-1.71489	4.48333	24.9663	1.60321e-05	0.000474048	Down
								extra spindle pole bodies 1, separase	-1.1467	4.43324	8.33158	0.00661936	0.0427286	Down	Arhgap10	Rho GTPase activating protein 10	-1.71613	4.43092	19.2034	0.000106511	0.00209048	Down
								2'-deoxynucleoside 5'-phosphate N-hydrolase 1	-1.15575	5.99605	25.8999	1.43918e-05	0.000378537	Down	Trip13	thyroid hormone receptor interactor 13	-1.72332	5.01635	22.2685	6.13376e-05	0.00133089	Down
								RRN3 RNA polymerase I transcription factor homolog (yeast)	-1.15674	4.55927	11.989	0.00142422	0.0144002	Down	Anln	anillin, actin binding protein	-1.72768	4.87764	25.9912	1.19343e-05	0.000374936	Down
								NTF2-related export protein 1	-1.15818	6.24304	32.3223	1.97695e-06	7.30101e-05	Down	Ifi30	interferon gamma inducible protein 30	-1.72837	3.88317	11.1077	0.00203291	0.0197543	Down
								single-pass membrane protein with coiled-coil domains 4	-1.16253	5.18022	20.2483	7.13549e-05	0.00136495	Down	Chaf1a	chromatin assembly factor 1, subunit A	-1.72856	5.32412	42.1039	1.72628e-07	1.08468e-05	Down
								centromere protein U	-1.16458	4.26698	9.98468	0.00323967	0.0257579	Down	Pold3	polymerase (DNA-directed), delta 3, accessory subunit	-1.73068	5.75025	54.0754	1.30667e-08	1.1693e-06	Down
								ATPase, class I, type 8B, member 4	-1.16722	4.55841	8.99502	0.00566108	0.0385704	Down	Ipo5	importin 5	-1.74821	6.20857	83.3682	8.29566e-11	1.55379e-08	Down
								H4 clustered histone 1	-1.17091	4.36993	8.20998	0.00698684	0.0447712	Down	Mcm10	minichromosome maintenance 10 replication initiation factor	-1.74861	4.80822	25.2766	1.62093e-05	0.000477725	Down
								histone aminotransferase 1	-1.17105	6.21573	35.5007	8.61454e-07	3.62816e-05	Down	Hist1h1d	H1.3 linker histone, cluster member	-1.75905	6.94718	109.49	2.41744e-12	8.10111e-10	Down
								denticleless E3 ubiquitin protein ligase	-1.17536	6.8049	22.9956	0.000269633	0.0039061	Down	Aunip	aurora kinase A and ninein interacting protein	-1.76582	4.39743	22.4181	3.53198e-05	0.000866053	Down
								minichromosome maintenance complex component 7	-1.17684	7.1488	67.4172	1.08656e-09	1.38467e-07	Down	Arpp21	cyclic AMP-regulated phosphoprotein, 21	-1.76981	3.86594	12.2544	0.00143052	0.0152634	Down
								BRCA1 interacting protein C-terminal helicase 1, opposite strand	-1.17801	4.60389	13.2892	0.000855025	0.00990559	Down	Cenps	centromere protein S	-1.77339	5.18183	32.4424	2.16613e-06	9.56055e-05	Down
								transferrin	-1.17801	5.27592	16.9882	0.000226236	0.00341498	Down	Atad2	ATPase family, AAA domain containing 2	-1.78943	7.23643	105.852	2.343e-11	5.62775e-09	Down
								minichromosome maintenance complex component 2	-1.1798	5.96927	29.3343	4.48614e-06	0.000147602	Down	Foxm1	forkhead box M1	-1.79279	4.50105	27.1211	8.45171e-06	0.00028857	Down
								RAS p21 protein activator 4	-1.18272	4.28378	9.51416	0.00398558	0.0299266	Down	Gm26802	predicted gene, 26802	-1.79862	6.07137	47.7636	2.68769e-07	1.57772e-05	Down
								mannosyl-oligosaccharide glucosidase	-1.18413	5.59785	22.6912	3.23943e-05	0.00073644	Down	Ttll12	tubulin tyrosine ligase-like family, member 12	-1.79913	3.89178	13.9828	0.000655654	0.00867304	Down
								ubiquitin specific peptidase 1	-1.18521	6.94382	60.4315	3.82263e-09	3.97554e-07	Down	Rad18	RAD18 E3 ubiquitin protein ligase	-1.80968	5.26099	31.2832	5.31625e-06	0.000208231	Down
								WD repeat and HMG-box DNA binding protein 1	-1.1865	4.80916	16.0388	0.000306065	0.00433376	Down	Cdca5	cell division cycle associated 5	-1.82432	5.15021	31.2353	3.94658e-06	0.000163053	Down
								BUB1, mitotic checkpoint serine/threonine kinase	-1.19057	5.1105	17.4181	0.000187211	0.00295102	Down	Ung	uracil DNA glycosylase	-1.82507	4.3119	18.732	0.000118797	0.00229184	Down
								minichromosome maintenance complex component 3	-1.19639	7.26196	66.502	1.27474e-09	1.57998e-07	Down	Auts2	autism susceptibility candidate 2	-1.82562	4.21851	16.4709	0.000261964	0.00425219	Down
								ergosterol biosynthesis 28	-1.21412	5.78425	22.4726	4.39624e-05	0.00093814	Down	Akna	AT-hook transcription factor	-1.82848	4.32367	18.2953	0.000137989	0.00255323	Down
								septin 11	-1.22238	5.5348	24.253	1.99251e-05	0.000492575	Down	Hist1h2ap	H2A clustered histone 24	-1.84589	11.733	151.025	6.06274e-06	0.000230486	Down
								polymerase (DNA-directed), delta 3, accessory subunit	-1.22704	5.75025	29.2192	4.63371e-06	0.000151357	Down	Rgs10	regulator of G-protein signalling 10	-1.84618	5.1774	38.7827	3.80298e-07	2.15058e-05	Down
								RAD18 E3 ubiquitin protein ligase	-1.2278	5.26099	15.011	0.0005803	0.00724214	Down	Cdt1	chromatin licensing and DNA replication factor 1	-1.85566	5.32545	47.5931	5.03949e-08	3.83171e-06	Down
								RIKEN cDNA 2610035D17 gene	-1.23256	4.31935	8.52095	0.00609302	0.0404176	Down	4930579G24Rik	RIKEN cDNA 4930579G24 gene	-1.88093	3.70523	12.6963	0.00107677	0.0124586	Down
								replication factor C (activator 1) 2	-1.23385	7.54915	64.9079	2.06592e-09	2.27957e-07	Down	Hist1h1e	H1.4 linker histone, cluster member	-1.88415	8.51981	221.542	1.23408e-16	2.23319e-13	Down
								tensin 3	-1.2357	4.32775	10.5544	0.00255287	0.0217909	Down	Cenpu	centromere protein U	-1.88464	4.26698	23.3945	2.59812e-05	0.00070594	Down
								RIKEN cDNA 9130401M01 gene	-1.23751	4.93777	16.0323	0.00031186	0.00440892	Down	Hmga2	high mobility group AT-hook 2	-1.89002	4.25756	10.9535	0.00348071	0.0292691	Down
								hemoglobin, beta adult t chain	-1.23806	4.28206	8.19125	0.00754207	0.0470625	Down	Cxcr4	C-X-C motif chemokine receptor 4	-1.90065	4.10437	17.0177	0.000217967	0.00365894	Down
								zwilch kinetochore protein	-1.24353	4.3438	9.75129	0.00357587	0.0277482	Down	Wdr76	WD repeat domain 76	-1.91622	5.31606	42.1447	1.70999e-07	1.08196e-05	Down
								chromobox 5	-1.2449	7.21142	70.85	6.04446e-10	7.92612e-08	Down	Neil3	nei like 3 (E. coli)	-1.91726	5.19277	37.0785	7.44987e-07	3.80827e-05	Down
								importin 5	-1.25229	6.20857	44.1931	1.0693e-07	6.56341e-06	Down	Setd6	SET domain containing 6	-1.92332	3.78884	15.8474	0.000328061	0.00512659	Down
								replication factor C (activator 1) 4	-1.25235	6.19766	34.255	1.19484e-06	4.80484e-05	Down	Camk1d	calcium/calmodulin-dependent protein kinase ID	-1.92709	3.46939	10.0958	0.00311704	0.0269113	Down
								heat shock protein 1A	-1.25257	5.78194	19.0733	0.000180292	0.00286693	Down	Timeless	timeless circadian clock 1	-1.9384	5.18088	43.2832	1.31519e-07	8.88047e-06	Down
								catechol-O-methyltransferase domain containing 1	-1.255	4.90917	20.8556	5.84297e-05	0.00118219	Down	Aurkb	aurora kinase B	-1.95216	5.76955	58.263	5.86189e-09	5.64238e-07	Down
								thimet oligopeptidase 1	-1.25536	4.68753	15.0493	0.000439622	0.00576479	Down	Prim1	DNA primase, p49 subunit	-1.95385	5.88037	80.7262	1.23855e-10	2.10637e-08	Down
								nurim (nuclear envelope membrane protein)	-1.26182	5.97853	19.2072	0.000302333	0.00428764	Down	Top2a	topoisomerase (DNA) II alpha	-1.95599	8.78764	37.3104	0.000723415	0.00929602	Down
								neutrophil cytosolic factor 1	-1.2641	4.42642	10.3204	0.00286483	0.0233522	Down	Hist1h3a	H3 clustered histone 1	-1.98237	5.09839	43.0015	1.40293e-07	9.33361e-06	Down
								SPOUT domain containing methyltransferase 1	-1.26535	4.94406	16.7425	0.000237738	0.00353211	Down	Zfp367	zinc finger protein 367	-1.98702	4.94978	37.2383	5.56076e-07	2.93398e-05	Down
								cell division cycle 25A	-1.26632	5.60193	31.4203	2.52142e-06	8.94658e-05	Down	Lipt2	lipoyl(octanoyl) transferase 2 (putative)	-1.99014	3.70362	11.7054	0.00159559	0.0165974	Down
								hydroxymethylbilane synthase	-1.26876	5.39572	16.6723	0.000383012	0.00515965	Down	Shmt1	serine hydroxymethyltransferase 1 (soluble)	-1.99021	4.67696	26.8748	9.12477e-06	0.000304653	Down
								CTS telomere maintenance complex component 1	-1.27356	4.77361	13.2252	0.000877932	0.0101063	Down	Pold1	polymerase (DNA directed), delta 1, catalytic subunit	-1.99189	5.57787	58.2955	5.72249e-09	5.56743e-07	Down
								centromere protein K	-1.2766	5.2892	19.0204	0.000107688	0.00189933	Down	Eldr	Egfr long non-coding downstream RNA	-1.99338	3.89314	19.8025	8.27574e-05	0.00169793	Down
								ect2 oncogene	-1.2793	4.72729	14.5541	0.000528609	0.00671749	Down	Hist1h2bn	H2B clustered histone 15	-1.9983	4.85296	21.6553	0.000157699	0.0028367	Down
								RIKEN cDNA 3110082I17 gene	-1.27935	4.69884	16.7242	0.00023929	0.00354352	Down	Arhgap33	Rho GTPase activating protein 33	-1.99856	3.00326	9.70193	0.00365163	0.0303955	Down
								frataxin	-1.28387	5.69383	27.0448	8.64205e-06	0.000247447	Down	Tuba1b	tubulin, alpha 1B	-2.00206	8.87281	207.904	2.64723e-13	1.49701e-10	Down
								solute carrier family 7 (cationic amino acid transporter, y+ system), member 1	-1.2842	4.87695	17.1095	0.000208707	0.00318984	Down	Ticrr	TOPBP1-interacting checkpoint and replication regulator	-2.0087	4.14571	18.1482	0.000146815	0.0026836	Down
								RIKEN cDNA 2010204K13 gene	-1.28572	4.77696	20.343	6.91546e-05	0.0013313	Down	Lgals1	lectin, galactose binding, soluble 1	-2.02433	7.49899	19.2685	0.00426049	0.0340397	Down
								proliferating cell nuclear antigen	-1.28899	7.68802	91.9442	2.39785e-11	5.86371e-09	Down	Ubash3a	ubiquitin associated and SH3 domain containing, A	-2.03116	4.42088	21.696	5.12498e-05	0.00113933	Down
								glutathione transferase zeta 1 (maleylacetoacetate isomerase)	-1.28905	4.38105	13.7181	0.000725189	0.00871274	Down	Shisa8	shisa family member 8	-2.04391	4.21672	14.8547	0.000749053	0.00952509	Down
								trafficking protein particle complex 1	-1.29042	5.33647	24.7587	1.70742e-05	0.000433952	Down	Gatm	glycine amidinotransferase (L-arginine:glycine amidinotransferase)	-2.04815	4.89852	29.4677	4.344e-06	0.000176254	Down
								dpy-19 like C-mannosyltransferase 1	-1.29164	4.65202	17.3862	0.000189322	0.00297085	Down	Spc25	SPC25, NDC80 kinetochore complex component, homolog (S. cerevisiae)	-2.06262	5.41992	42.9105	6.22708e-07	3.23808e-05	Down
								replication protein A1	-1.29865	5.33355	24.269	1.98277e-05	0.000491543	Down	Plekhg5	pleckstrin homology domain containing, family G (with RhoGef domain) member 5	-2.07265	2.81493	8.22485	0.00694073	0.0482704	Down
								RAN binding protein 1	-1.31171	8.83743	123.834	5.14895e-13	2.10762e-10	Down	Cdca2	cell division cycle associated 2	-2.07463	5.21274	51.2563	2.32029e-08	1.92606e-06	Down
								amidohydrolase domain containing 2	-1.31515	4.55499	13.8292	0.000695102	0.00844199	Down	Tmem107	transmembrane protein 107	-2.07875	4.40393	16.8676	0.00044174	0.00643617	Down
								HAUS augmin-like complex, subunit 5	-1.3181	4.37696	12.9565	0.000972733	0.0109644	Down	Pkmyt1	protein kinase, membrane associated tyrosine/threonine 1	-2.09998	4.69134	38.9743	3.62997e-07	2.06566e-05	Down
								cyclin dependent kinase 1	-1.32462	6.82531	41.1814	1.35449e-06	5.39887e-05	Down	Pdxp	pyridoxal (pyridoxine, vitamin B6) phosphatase	-2.10287	4.26578	27.0412	8.65096e-06	0.000293161	Down
								zinc finger and BTB domain containing 8 opposite strand	-1.32465	5.39606	23.5521	2.48349e-05	0.000588237	Down	Slc25a10	solute carrier family 25 (mitochondrial carrier, dicarboxylate transporter), member 10	-2.11543	3.84622	17.2046	0.000201819	0.00342958	Down
								dCMP deaminase	-1.32654	4.68004	13.4306	0.000893737	0.0102491	Down	Bard1	BRCA1 associated RING domain 1	-2.12459	4.15335	24.858	1.65668e-05	0.000486677	Down
								hexokinase 3	-1.32857	3.92354	10.3286	0.00280437	0.0230045	Down	Dhfr	dihydrofolate reductase	-2.12773	5.57231	62.638	2.54402e-09	2.84176e-07	Down
								Jupiter microtubule associated homolog 2	-1.32876	4.68394	16.3388	0.000274679	0.00396378	Down	Ercc6l	excision repair cross-complementing rodent repair deficiency complementation group 6 like	-2.13144	3.75005	18.4297	0.000131754	0.00248356	Down
								tubulin epsilon and delta complex 1	-1.33056	4.12007	10.3645	0.00276268	0.0227657	Down	Brca2	breast cancer 2, early onset	-2.15509	5.72134	75.1559	2.97512e-10	4.48648e-08	Down
								centromere protein O	-1.33888	3.94176	8.89557	0.00516621	0.0359845	Down	Tedc1	tubulin epsilon and delta complex 1	-2.16549	4.12007	27.5849	7.38664e-06	0.000261072	Down
								transmembrane protein 209	-1.34059	3.89388	9.36792	0.00421172	0.0312358	Down	Iqgap3	IQ motif containing GTPase activating protein 3	-2.17015	4.22973	28.1453	6.286e-06	0.000233322	Down
								SANT and BTB domain regulator of CSR	-1.34669	4.03282	8.51105	0.00611438	0.0404999	Down	Fignl1	fidgetin-like 1	-2.17407	4.60479	28.0933	1.48856e-05	0.00044746	Down
								ATPase family, AAA domain containing 2	-1.34697	7.23643	59.4967	1.32066e-08	1.1715e-06	Down	Hist2h2bb	H2B clustered histone 18	-2.17923	5.14876	52.9249	1.64797e-08	1.42008e-06	Down
								replication protein A3	-1.3474	5.42953	27.5051	7.55926e-06	0.000225202	Down	Chek1	checkpoint kinase 1	-2.224	4.90648	38.256	4.35661e-07	2.40206e-05	Down
								NME/NM23 nucleoside diphosphate kinase 6	-1.35787	4.62156	13.4254	0.000818987	0.00954922	Down	Hist1h2ae	H2A clustered histone 8	-2.24275	10.4119	389.825	7.5641e-13	2.97565e-10	Down
								autism susceptibility candidate 2	-1.36332	4.21851	11.0326	0.00209628	0.0189188	Down	Cst7	cystatin F (leukocystatin)	-2.24733	5.11337	51.9601	2.00681e-08	1.71298e-06	Down
								minichromosome maintenance complex component 6	-1.36354	7.24165	83.0356	8.72064e-11	1.54714e-08	Down	Blm	Bloom syndrome, RecQ like helicase	-2.24846	5.37593	66.9787	1.17276e-09	1.45358e-07	Down
								transmembrane protein 238	-1.37641	5.73617	37.7532	4.89458e-07	2.23667e-05	Down	Mastl	microtubule associated serine/threonine kinase-like	-2.24947	3.67492	17.0135	0.000215919	0.00363129	Down
								inner centromere protein	-1.37724	6.81119	46.6853	3.25659e-07	1.63698e-05	Down	Tpm2	tropomyosin 2, beta	-2.264	3.77197	18.4193	0.000132228	0.00248731	Down
								DnaJ heat shock protein family (Hsp40) member C9	-1.39295	7.22075	88.3574	3.98691e-11	9.24963e-09	Down	Pola1	polymerase (DNA directed), alpha 1	-2.26521	6.19222	107.185	3.214e-12	1.00277e-09	Down
								neurofilament, heavy polypeptide	-1.39457	4.62554	18.5971	0.000124405	0.00212162	Down	Tyrobp	TYRO protein tyrosine kinase binding protein	-2.26956	6.37641	40.3475	9.88428e-05	0.00198299	Down
								immunoglobulin superfamily, member 8	-1.39669	4.15244	9.7342	0.00362848	0.0280843	Down	Hist1h4a	H4 clustered histone 1	-2.29104	4.36993	34.6085	1.0833e-06	5.24156e-05	Down
								ubiquitin associated and SH3 domain containing, A	-1.39699	4.42088	11.7019	0.00169286	0.0162947	Down	E2f2	E2F transcription factor 2	-2.32249	3.57825	20.8896	5.7783e-05	0.00126285	Down
								interferon-related developmental regulator 2	-1.39818	5.33457	31.2364	2.65075e-06	9.2465e-05	Down	Top1mt	DNA topoisomerase 1, mitochondrial	-2.33403	3.23237	10.1042	0.00308074	0.0266742	Down
								dystrobrevin, beta	-1.40208	4.10777	11.4698	0.00175462	0.0167114	Down	Cdc45	cell division cycle 45	-2.34391	4.41397	31.5862	2.41047e-06	0.000104354	Down
								stem-loop binding protein	-1.40343	7.03285	85.8872	5.70847e-11	1.15164e-08	Down	Lig1	ligase I, DNA, ATP-dependent	-2.35167	7.03084	201.017	4.13172e-16	4.67298e-13	Down
								spindle and kinetochore associated complex subunit 1	-1.4035	4.65458	15.5604	0.000364258	0.00497573	Down	Pole	polymerase (DNA directed), epsilon	-2.36501	4.83601	36.7065	7.80307e-07	3.90551e-05	Down
								NUF2, NDC80 kinetochore complex component	-1.40398	4.94715	12.618	0.0018562	0.0173501	Down	Mad2l2	MAD2 mitotic arrest deficient-like 2	-2.38241	4.24605	25.797	1.24897e-05	0.000385688	Down
								tubulin, beta 5 class I	-1.40821	9.86256	59.1917	5.67709e-05	0.00115171	Down	Pask	PAS domain containing serine/threonine kinase	-2.40008	2.99243	9.91596	0.003335	0.0282391	Down
								Bloom syndrome, RecQ like helicase	-1.40832	5.37593	26.3788	1.05086e-05	0.000291662	Down	Tyms	thymidylate synthase	-2.40541	6.88526	154.314	3.63595e-14	2.74151e-11	Down
								E2F transcription factor 8	-1.41066	5.09905	16.804	0.000233445	0.0034922	Down	Mthfd1l	methylenetetrahydrofolate dehydrogenase (NADP+ dependent) 1-like	-2.41928	4.43245	31.1949	2.70397e-06	0.000115951	Down
								H2A.X variant histone	-1.41681	8.24388	18.2148	0.00448644	0.0326079	Down	Ccne2	cyclin E2	-2.42449	3.57297	13.5007	0.000797733	0.0100399	Down
								enhancer of zeste 2 polycomb repressive complex 2 subunit	-1.41939	7.43577	99.3685	8.75289e-12	2.47488e-09	Down	Cchcr1	coiled-coil alpha-helical rod protein 1	-2.45433	3.56292	12.7817	0.0011479	0.0129343	Down
								galactokinase 1	-1.42337	6.39807	48.5282	5.01084e-08	3.68408e-06	Down	Rnf227	ring finger protein 227	-2.45497	4.02811	23.1546	2.80027e-05	0.00073667	Down
								thioesterase superfamily member 6	-1.42416	4.10966	9.33717	0.00426772	0.0315735	Down	Uhrf1	ubiquitin-like, containing PHD and RING finger domains, 1	-2.45812	6.1686	124.997	3.97704e-13	1.79921e-10	Down
								lipoyl(octanoyl) transferase 2 (putative)	-1.42492	3.70362	9.21922	0.00449003	0.0326079	Down	Hist1h2bh	H2B clustered histone 9	-2.50256	4.27636	32.5886	1.88737e-06	8.5378e-05	Down
								centrosomal protein 164	-1.42821	4.27026	12.3513	0.00123528	0.0129812	Down	Brca1	breast cancer 1, early onset	-2.50521	4.82866	46.0125	8.59319e-08	6.27026e-06	Down
								MAPK regulated corepressor interacting protein 2	-1.43336	4.55377	17.1476	0.000205917	0.00316322	Down	Dpy19l1	dpy-19 like C-mannosyltransferase 1	-2.543	4.65202	45.7799	7.49648e-08	5.55968e-06	Down
								flap structure specific endonuclease 1	-1.4342	5.60727	12.9594	0.00351542	0.0274709	Down	Pbk	PDZ binding kinase	-2.54514	6.07274	99.9546	1.09698e-11	2.91246e-09	Down
								DNA methyltransferase 1	-1.43677	7.19034	68.6167	1.27454e-09	1.57998e-07	Down	Gins3	GINS complex subunit 3	-2.54769	3.34187	16.8909	0.000225515	0.00375775	Down
								adenosine deaminase	-1.43778	4.19125	11.4866	0.00174274	0.0166465	Down	Hist1h4c	H4 clustered histone 3	-2.56555	4.36463	40.3125	2.63134e-07	1.5561e-05	Down
								carbamoyl-phosphate synthetase 2, aspartate transcarbamylase, and dihydroorotase	-1.43818	5.2328	25.1532	1.51512e-05	0.000392801	Down	Cdc6	cell division cycle 6	-2.56855	4.52326	44.8762	9.16868e-08	6.43087e-06	Down
								transcriptional adaptor 2A	-1.44406	4.14116	11.7129	0.00159076	0.0155267	Down	Mthfd2	methylenetetrahydrofolate dehydrogenase (NAD+ dependent), methenyltetrahydrofolate cyclohydrolase	-2.57147	4.41417	30.3578	3.39167e-06	0.000141419	Down
								methionine-tRNA synthetase 1	-1.44625	4.71382	21.3828	4.9219e-05	0.00102611	Down	Hist1h3e	H3 clustered histone 6	-2.57296	6.92725	117.424	1.4133e-09	1.66072e-07	Down
								E2F transcription factor 6	-1.45161	4.79993	23.4014	2.59256e-05	0.000606138	Down	Rnf157	ring finger protein 157	-2.57491	3.11875	13.0441	0.000940153	0.011252	Down
								2-oxoglutarate and iron-dependent oxygenase domain containing 3	-1.46253	4.29582	14.3591	0.00056876	0.00714742	Down	Rad51ap1	RAD51 associated protein 1	-2.59992	5.33312	83.8432	7.72631e-11	1.5535e-08	Down
								H2B clustered histone 18	-1.46562	5.14876	26.2864	1.07996e-05	0.000298822	Down	Brip1	BRCA1 interacting protein C-terminal helicase 1	-2.60721	4.77479	31.4314	1.80078e-05	0.000523906	Down
								helicase, lymphoid specific	-1.46654	6.15171	47.2828	5.39047e-08	3.81039e-06	Down	E2f8	E2F transcription factor 8	-2.61057	5.09905	64.2417	1.94139e-09	2.25202e-07	Down
								nucleoporin 43	-1.46786	4.59405	18.5167	0.000127878	0.00216673	Down	Hist1h2ad	H2A clustered histone 7	-2.62183	3.88136	29.1241	4.75958e-06	0.00018888	Down
								dCTP pyrophosphatase 1	-1.46809	7.84226	129.358	2.47138e-13	1.11805e-10	Down	Hist1h4h	H4 clustered histone 8	-2.62438	6.56069	161.724	1.06046e-14	8.72277e-12	Down
								NmrA-like family domain containing 1	-1.4718	5.31158	25.1315	1.80272e-05	0.000454345	Down	Fanca	Fanconi anemia, complementation group A	-2.63643	3.19701	14.855	0.000472472	0.00675792	Down
								melanocortin 5 receptor	-1.47294	4.83775	20.3635	6.86874e-05	0.00132513	Down	Cdc7	cell division cycle 7	-2.64744	4.25843	24.5292	3.9747e-05	0.000951404	Down
								ribonuclease H2, subunit B	-1.48167	5.61585	36.4827	6.71738e-07	2.97936e-05	Down	Fancd2	Fanconi anemia, complementation group D2	-2.66956	3.60441	16.1092	0.000339444	0.00525905	Down
								sterile alpha motif domain containing 1	-1.48443	5.1648	28.2608	6.08161e-06	0.000189094	Down	Gmnn	geminin	-2.68299	6.64678	139.473	9.6305e-13	3.6307e-10	Down
								peptidoglycan recognition protein 1	-1.48475	4.43731	14.6319	0.00051576	0.00657267	Down	Lag3	lymphocyte-activation gene 3	-2.73755	2.91684	10.4682	0.0026459	0.0238946	Down
								5'-nucleotidase domain containing 2	-1.49683	5.5648	34.5826	1.0906e-06	4.46505e-05	Down	Hist1h2an	H2A clustered histone 22	-2.78668	3.57814	17.573	0.000177322	0.00310932	Down
								excision repair cross-complementing rodent repair deficiency complementation group 6 like	-1.49709	3.75005	8.13931	0.00721041	0.0454949	Down	Hist1h2ai	H2A clustered histone 13	-2.84561	3.63841	23.3318	2.64944e-05	0.000709267	Down
								transmembrane protein 41a	-1.49858	4.06692	12.7693	0.00104643	0.0115547	Down	Hist1h3i	H3 clustered histone 11	-2.85241	4.98579	55.7715	1.3311e-08	1.1693e-06	Down
								Scl/Tal1 interrupting locus	-1.50277	4.15722	9.529	0.00404892	0.0302775	Down	E2f7	E2F transcription factor 7	-2.86556	3.84572	25.8476	1.23026e-05	0.000382522	Down
								thyroid hormone receptor interactor 13	-1.50346	5.01635	18.4564	0.000192888	0.00301425	Down	Hist1h4d	H4 clustered histone 4	-2.86939	8.13551	294.874	8.8749e-16	8.92223e-13	Down
								scavenger receptor class B, member 1	-1.51405	4.42302	15.4987	0.000372574	0.00505404	Down	Clspn	claspin	-2.92639	6.14061	135.331	1.34839e-13	8.13351e-11	Down
								ATPase family, AAA domain containing 5	-1.51428	5.4568	35.6797	8.23039e-07	3.51267e-05	Down	Samd14	sterile alpha motif domain containing 14	-2.94939	3.67083	15.7454	0.00110777	0.0126325	Down
								H1.4 linker histone, cluster member	-1.51648	8.51981	138.433	1.15319e-13	6.13768e-11	Down	Rad51	RAD51 recombinase	-2.95359	5.01683	68.6566	8.77211e-10	1.10236e-07	Down
								STEAP family member 3	-1.517	4.09701	11.9859	0.00142601	0.0144002	Down	Ncapg2	non-SMC condensin II complex, subunit G2	-2.96346	5.2855	83.15	8.5719e-11	1.55379e-08	Down
								ArfGAP with FG repeats 2	-1.53616	3.92716	10.9184	0.00219675	0.0194865	Down	Rad54l	RAD54 like (S. cerevisiae)	-3.00195	4.36028	45.0468	8.82515e-08	6.2874e-06	Down
								chromatin assembly factor 1, subunit A	-1.54049	5.32412	26.7758	9.34981e-06	0.000263542	Down	Hist2h3b	H3 clustered histone 13	-3.01229	3.60612	16.2257	0.000402645	0.00599199	Down
								beta-site APP cleaving enzyme 1	-1.54151	3.82974	12.2633	0.00127706	0.0133428	Down	Ccne1	cyclin E1	-3.01482	3.18472	12.6886	0.0011217	0.0127183	Down
								replication factor C (activator 1) 5	-1.5454	6.02985	48.2134	4.40839e-08	3.40915e-06	Down	E2f1	E2F transcription factor 1	-3.02528	4.45055	46.2838	6.70707e-08	5.01534e-06	Down
								dipeptidylpeptidase 4	-1.5581	4.33561	17.3792	0.000189785	0.0029709	Down	Hist2h2ac	H2A clustered histone 20	-3.06455	7.12557	200.993	3.04079e-13	1.61842e-10	Down
								H3 clustered histone 6	-1.58126	6.92725	51.0937	8.52969e-07	3.62332e-05	Down	Padi2	peptidyl arginine deiminase, type II	-3.06584	2.89963	12.3778	0.00122242	0.0135917	Down
								RAD54 like (S. cerevisiae)	-1.58346	4.36028	16.0966	0.000299742	0.00426425	Down	Mybl2	myeloblastosis oncogene-like 2	-3.13005	4.41753	59.4374	4.60692e-09	4.68353e-07	Down
								TYRO protein tyrosine kinase binding protein	-1.58978	6.37641	17.5071	0.00203972	0.0186284	Down	Fbxo5	F-box protein 5	-3.16405	6.00866	118.949	2.99598e-12	9.68131e-10	Down
								IQ motif containing GTPase activating protein 3	-1.59177	4.22973	13.5415	0.000775908	0.00918903	Down	Klf1	Kruppel-like transcription factor 1 (erythroid)	-3.17879	3.99396	16.5178	0.00145519	0.0154175	Down
								gem nuclear organelle associated protein 6	-1.5952	4.69768	20.5388	6.50381e-05	0.00127292	Down	Rrm2	ribonucleotide reductase M2	-3.19422	5.59321	105.014	4.22101e-12	1.27306e-09	Down
								methylenetetrahydrofolate dehydrogenase (NADP+ dependent) 1-like	-1.59613	4.43245	15.4986	0.000373812	0.00505569	Down	Hist1h2bb	H2B clustered histone 3	-3.2015	5.83088	122.707	7.35772e-13	2.97565e-10	Down
								WD repeat containing, antisense to Trp53	-1.5981	3.5441	9.62423	0.0037744	0.0288006	Down	Hist1h2ak	H2A clustered histone 15	-3.21431	5.29043	84.1008	8.1527e-11	1.55379e-08	Down
								ribosomal RNA processing 12 homolog	-1.59842	3.63604	8.61261	0.00584707	0.0392631	Down	Rapsn	receptor-associated protein of the synapse	-3.30309	3.32575	14.9713	0.000544831	0.0075492	Down
								inositol 1,4,5-triphosphate receptor interacting protein-like 1	-1.60458	3.4543	10.099	0.00308749	0.0248096	Down	BC030867	None	-3.3424	3.60971	27.2928	8.03969e-06	0.000277646	Down
								phosphoribosylformylglycinamidine synthase (FGAR amidotransferase)	-1.61055	5.01816	25.1579	1.82999e-05	0.000458663	Down	Rad54b	RAD54 homolog B (S. cerevisiae)	-3.41744	3.50435	20.3385	6.9477e-05	0.00147913	Down
								cytidine 5'-triphosphate synthase 1	-1.62905	4.55019	20.4261	6.72831e-05	0.00130639	Down	Dscc1	DNA replication and sister chromatid cohesion 1	-3.48411	4.27099	51.8289	2.06167e-08	1.74336e-06	Down
								polymerase (DNA directed), epsilon 2 (p59 subunit)	-1.63045	4.43809	11.6645	0.00227044	0.0199834	Down	Esco2	establishment of sister chromatid cohesion N-acetyltransferase 2	-3.49829	5.63424	54.0961	4.47579e-06	0.00017948	Down
								ALG6 alpha-1,3-glucosyltransferase	-1.63151	3.56726	8.18927	0.00705156	0.0448484	Down	Mxd3	Max dimerization protein 3	-3.53826	3.92218	28.5501	9.184e-06	0.000305266	Down
								TBC1 domain family, member 13	-1.63758	3.74135	10.1388	0.00303631	0.0244417	Down	Tk1	thymidine kinase 1	-3.62251	6.14681	128.251	2.26849e-11	5.62775e-09	Down
								deoxyuridine triphosphatase	-1.64495	8.32017	181.227	1.93922e-15	1.46217e-12	Down	Hist1h3f	H3 clustered histone 7	-3.628	6.63476	236.828	2.59117e-16	3.90749e-13	Down
								non-SMC condensin I complex, subunit H	-1.64782	4.74464	17.4772	0.000196791	0.00305939	Down	Kntc1	kinetochore associated 1	-3.69162	3.61956	27.879	6.78575e-06	0.000242678	Down
								cyclin dependent kinase 2 interacting protein	-1.64818	4.8991	24.9159	1.62787e-05	0.00041725	Down	Hist1h2bf	H2B clustered histone 7	-3.70148	2.91687	15.2437	0.00040916	0.00605069	Down
								solute carrier family 29 (nucleoside transporters), member 1	-1.65883	5.33855	37.8942	4.72721e-07	2.18223e-05	Down	P2ry1	purinergic receptor P2Y, G-protein coupled 1	-3.77395	2.93541	12.1953	0.00142691	0.0152428	Down
								annexin A3	-1.66079	3.54192	9.19686	0.00453356	0.0327633	Down	Hist1h2bj	H2B clustered histone 11	-3.83542	5.83741	107.64	1.04351e-10	1.81571e-08	Down
								centromere protein M	-1.6647	6.23818	46.9309	1.49342e-07	8.39283e-06	Down	Rtn2	reticulon 2 (Z-band associated protein)	-3.887	3.16656	19.1898	0.000101681	0.00201315	Down
								fidgetin-like 1	-1.66796	4.60479	13.2461	0.00117775	0.012611	Down	Tonsl	tonsoku-like, DNA repair protein	-3.90798	3.1465	17.4586	0.000184574	0.003181	Down
								centromere protein H	-1.67134	6.01507	50.5328	2.69708e-08	2.21847e-06	Down	Hist1h1a	H1.1 linker histone, cluster member	-3.91328	7.41088	221.448	8.87227e-11	1.57404e-08	Down
								transmembrane protein 229B	-1.67264	3.96443	12.6146	0.00111182	0.0120766	Down	Lrr1	leucine rich repeat protein 1	-4.01196	3.12315	18.1208	0.000146555	0.0026836	Down
								RIKEN cDNA 2810408I11 gene	-1.67587	3.7897	13.6743	0.000737418	0.00880232	Down	Hist1h1b	H1.5 linker histone, cluster member	-4.1508	9.60052	738.145	4.04042e-16	4.67298e-13	Down
								tropomyosin 2, beta	-1.67841	3.77197	10.294	0.00284524	0.0232554	Down	Exo1	exonuclease 1	-4.164	4.51779	51.9865	5.47845e-08	4.13075e-06	Down
								synaptonemal complex central element protein 2	-1.68487	6.69812	95.2096	1.52832e-11	4.19037e-09	Down	Pclaf	PCNA clamp associated factor	-4.20959	7.75734	406.616	4.39265e-18	1.32482e-14	Down
								spermidine synthase	-1.68784	6.80975	93.7086	1.87716e-11	4.85272e-09	Down	Hist1h2af	H2A clustered histone 10	-4.21446	4.99514	99.9169	8.14329e-12	2.23274e-09	Down
								mitochondrial trans-2-enoyl-CoA reductase	-1.68916	4.52359	22.7876	3.14246e-05	0.000719822	Down	Hist1h2bm	H2B clustered histone 14	-4.29196	5.1517	86.9174	4.93134e-10	6.86443e-08	Down
								timeless circadian clock 1	-1.69022	5.18088	33.1294	1.59488e-06	6.22001e-05	Down	Hist1h3c	H3 clustered histone 3	-4.45931	8.18298	624.305	8.06562e-23	6.52011e-19	Down
								glycine amidinotransferase (L-arginine:glycine amidinotransferase)	-1.69197	4.89852	28.033	6.52371e-06	0.000200324	Down	Rnase12	ribonuclease, RNase A family, 12 (non-active)	-4.554	3.01217	13.7147	0.00228765	0.0214493	Down
								polymerase (DNA directed), delta 2, regulatory subunit	-1.69691	5.59127	44.7941	9.3392e-08	5.90916e-06	Down	Hist1h2ab	H2A clustered histone 4	-4.82568	7.35785	117.146	5.54933e-06	0.000215495	Down
								centromere protein S	-1.70367	5.18183	27.0657	9.4716e-06	0.000266007	Down	Hist1h3b	H3 clustered histone 2	-5.00572	5.60935	144.778	2.30791e-12	8.03153e-10	Down
								bassoon	-1.70781	3.56961	11.0617	0.00207146	0.018794	Down	Hist1h2bp	H2B clustered histone 22	-6.80219	3.1183	28.3509	6.42199e-06	0.000235248	Down
								regulator of G-protein signalling 10	-1.71217	5.1774	33.1022	1.60639e-06	6.23803e-05	Down	Car1	carbonic anhydrase 1	-6.98476	7.22518	17.9629	0.00508768	0.0387304	Down
								family with sequence similarity 111, member A	-1.71782	6.56851	75.5765	2.96289e-10	4.39479e-08	Down	Slc45a3	solute carrier family 45, member 3	-7.22023	2.96584	20.4169	0.000256177	0.00417639	Down
								PMS1 homolog2, mismatch repair system component	-1.72611	4.39918	16.7655	0.000243846	0.0036051	Down	Tcf19	transcription factor 19	-7.61933	3.80449	60.3227	4.74337e-09	4.76867e-07	Down
								replication protein A2	-1.72702	6.03125	53.7486	1.39527e-08	1.21388e-06	Down	Hspa1b	heat shock protein 1B	-9.78075	5.92375	30.7807	0.00212062	0.020232	Down
								branched chain ketoacid dehydrogenase E1, beta polypeptide	-1.73169	3.27547	8.18626	0.00706104	0.0448484	Down	Hspa1a	heat shock protein 1A	-9.78934	5.78194	181.432	3.39197e-13	1.70503e-10	Down
								solute carrier family 19 (folate transporter), member 1	-1.74207	4.3407	14.9037	0.000510053	0.0065183	Down
								ribonucleotide reductase M1	-1.74364	7.05859	94.0131	2.0493e-11	5.15059e-09	Down
								methylenetetrahydrofolate dehydrogenase (NADP+ dependent), methenyltetrahydrofolate cyclohydrolase, formyltetrahydrofolate synthase	-1.75493	5.21314	44.9525	9.0133e-08	5.74312e-06	Down
								transcription factor Dp 1	-1.76285	6.1187	50.2451	6.95917e-08	4.699e-06	Down
								chromatin licensing and DNA replication factor 1	-1.76368	5.32545	45.9344	7.24441e-08	4.85536e-06	Down
								notch 2	-1.76564	5.40753	55.5491	9.75013e-09	9.00195e-07	Down
								immunoglobulin heavy constant mu	-1.7809	6.40576	22.3831	0.00110258	0.0120195	Down
								endonuclease G	-1.78301	3.84055	14.3131	0.00057868	0.0072419	Down
								cyclin F	-1.79254	4.25809	16.4455	0.000264362	0.0038394	Down
								carbonic anhydrase 9	-1.79875	3.34398	9.31839	0.00430232	0.0317256	Down
								GDP-mannose 4, 6-dehydratase	-1.79995	4.9435	32.7598	1.75911e-06	6.77295e-05	Down
								checkpoint kinase 1	-1.80241	4.90648	27.2114	8.27124e-06	0.000239866	Down
								anti-silencing function 1B histone chaperone	-1.805	4.93573	26.0448	1.16014e-05	0.000314989	Down
								BRCA1 associated RING domain 1	-1.80614	4.15335	17.041	0.000213824	0.00325156	Down
								origin recognition complex, subunit 6	-1.80751	6.03081	65.9735	1.39887e-09	1.6654e-07	Down
								breast cancer 2, early onset	-1.80831	5.72134	47.3645	5.29556e-08	3.77277e-06	Down
								interferon regulatory factor 8	-1.82202	5.07616	11.7979	0.00660184	0.0426973	Down
								topoisomerase (DNA) II alpha	-1.83608	8.78764	30.9265	0.00120531	0.0128151	Down
								tubulin, gamma complex component 6	-1.83792	3.38288	8.65828	0.00573098	0.0389294	Down
								zinc finger protein 930	-1.85612	3.57058	10.739	0.00236513	0.0205964	Down
								cyclic GMP-AMP synthase	-1.85622	5.0719	36.7014	6.35854e-07	2.83409e-05	Down
								transmembrane protein 97	-1.85774	4.96994	34.6424	1.07387e-06	4.41653e-05	Down
								maternal embryonic leucine zipper kinase	-1.87136	4.40612	22.6829	3.24792e-05	0.00073652	Down
								alanyl-tRNA synthetase domain containing 1	-1.87697	6.61249	102.769	5.62089e-12	1.64057e-09	Down
								ring finger protein 227	-1.9015	4.02811	15.7455	0.000340454	0.00472458	Down
								cell division cycle 6	-1.92042	4.52326	25.9461	1.19469e-05	0.000321714	Down
								timeless interacting protein	-1.92717	6.57027	84.5805	9.85518e-11	1.65129e-08	Down
								H2B clustered histone 3	-1.9314	5.83088	44.621	1.10981e-07	6.73928e-06	Down
								proteasome (prosome, macropain) 26S subunit, ATPase 3, interacting protein	-1.93317	5.00145	29.3707	4.81066e-06	0.00015601	Down
								dual specificity phosphatase 28	-1.93653	3.43634	10.6499	0.00245387	0.0211857	Down
								RAD54 homolog B (S. cerevisiae)	-1.95913	3.50435	9.70827	0.00364566	0.0281931	Down
								DNA replication helicase/nuclease 2	-1.96563	4.26261	20.3282	6.94927e-05	0.00133497	Down
								minichromosome maintenance 10 replication initiation factor	-1.97041	4.80822	25.5519	1.49459e-05	0.000388739	Down
								zinc finger, RAN-binding domain containing 3	-1.98486	3.93075	16.4827	0.000260858	0.0037946	Down
								H3 clustered histone 7	-1.99326	6.63476	77.1759	5.03109e-10	6.79423e-08	Down
								bublin coiled coil protein	-1.99974	3.93168	17.5465	0.000178976	0.00286066	Down
								polymerase (DNA directed), delta 1, catalytic subunit	-2.00347	5.57787	47.6545	4.97296e-08	3.68408e-06	Down
								retinitis pigmentosa GTPase regulator interacting protein 1	-2.00709	5.7564	58.7659	2.08949e-08	1.78356e-06	Down
								protein phosphatase 1M	-2.00976	3.72759	13.4708	0.000797255	0.00936826	Down
								H4 clustered histone 4	-2.02713	8.13551	165.392	7.91025e-13	2.65081e-10	Down
								WD repeat domain 76	-2.03204	5.31606	44.3494	1.03218e-07	6.39672e-06	Down
								cell division cycle 7	-2.0359	4.25843	14.3355	0.000831856	0.00966192	Down
								cell division cycle 45	-2.04033	4.41397	24.8824	1.6445e-05	0.000420323	Down
								H2B clustered histone 11	-2.05187	5.83741	46.0899	3.42142e-07	1.68245e-05	Down
								H2B clustered histone 9	-2.05315	4.27636	16.5439	0.000257718	0.00377012	Down
								polymerase (DNA directed), alpha 1	-2.06311	6.19222	81.408	1.11587e-10	1.80293e-08	Down
								protein disulfide isomerase associated 5	-2.07043	3.36309	11.9236	0.00146193	0.0146161	Down
								non-SMC condensin II complex, subunit G2	-2.07863	5.2855	42.1783	1.69671e-07	9.44982e-06	Down
								geminin	-2.08559	6.64678	91.336	1.44533e-10	2.2165e-08	Down
								transmembrane protein 107	-2.1002	4.40393	17.6832	0.000346517	0.00479402	Down
								tubulin, alpha 1B	-2.10184	8.87281	221.382	1.34167e-13	6.74412e-11	Down
								DNA replication and sister chromatid cohesion 1	-2.11093	4.27099	24.2761	1.97845e-05	0.000491543	Down
								Fanconi anemia, complementation group A	-2.13615	3.19701	8.91718	0.00511782	0.0357024	Down
								H2A clustered histone 20	-2.1364	7.12557	102.219	3.50799e-10	4.88312e-08	Down
								SPC24, NDC80 kinetochore complex component, homolog (S. cerevisiae)	-2.14933	6.95056	119.072	1.41973e-12	4.42957e-10	Down
								H2A clustered histone 15	-2.18452	5.29043	41.744	1.96155e-07	1.06916e-05	Down
								thymidylate synthase	-2.20754	6.88526	124.169	7.13525e-13	2.53971e-10	Down
								RIKEN cDNA 4930579G24 gene	-2.22531	3.70523	14.98	0.000451046	0.00588049	Down
								ankyrin repeat domain 24	-2.23326	3.07146	8.94846	0.00504864	0.0354119	Down
								DNA primase, p49 subunit	-2.259	5.88037	78.8951	1.64411e-10	2.47932e-08	Down
								H2B clustered histone 15	-2.26464	4.85296	23.7926	9.41557e-05	0.00170384	Down
								polymerase (DNA directed), epsilon	-2.29063	4.83601	34.4419	1.36845e-06	5.43058e-05	Down
								SPC25, NDC80 kinetochore complex component, homolog (S. cerevisiae)	-2.2924	5.41992	38.6015	1.46365e-06	5.75786e-05	Down
								PDZ binding kinase	-2.29866	6.07274	76.2083	3.1811e-10	4.56866e-08	Down
								aurora kinase B	-2.31612	5.76955	64.5412	1.84015e-09	2.10356e-07	Down
								uracil DNA glycosylase	-2.321	4.3119	27.0546	8.61724e-06	0.000247447	Down
								alpha fetoprotein	-2.35102	3.41543	10.9361	0.00239894	0.0208707	Down
								DNA primase, p58 subunit	-2.39824	4.64486	31.7945	2.35116e-06	8.44179e-05	Down
								claspin	-2.41608	6.14061	86.4209	5.37193e-11	1.15164e-08	Down
								cyclic AMP-regulated phosphoprotein, 21	-2.43134	3.86594	13.5109	0.000891469	0.0102361	Down
								ubiquitin-like, containing PHD and RING finger domains, 1	-2.44904	6.1686	117.94	8.83679e-13	2.85555e-10	Down
								ligase I, DNA, ATP-dependent	-2.49071	7.03084	202.866	3.60028e-16	4.65362e-13	Down
								F-box protein 5	-2.49161	6.00866	74.496	8.01697e-10	1.03625e-07	Down
								methylenetetrahydrofolate dehydrogenase (NAD+ dependent), methenyltetrahydrofolate cyclohydrolase	-2.5017	4.41417	32.3139	1.99314e-06	7.33088e-05	Down
								C-type lectin domain family 12, member a	-2.57975	5.2449	21.2142	0.00080246	0.00941142	Down
								syndecan 1	-2.62773	3.01734	9.5412	0.00391051	0.0295591	Down
								BCL2-related ovarian killer	-2.67971	2.82006	8.75931	0.00548282	0.0376679	Down
								Max dimerization protein 3	-2.73177	3.92218	17.5179	0.000233508	0.0034922	Down
								serine hydroxymethyltransferase 1 (soluble)	-2.7526	4.67696	42.8213	1.47451e-07	8.33835e-06	Down
								secretory leukocyte peptidase inhibitor	-2.7682	3.69265	23.3501	2.63436e-05	0.000612743	Down
								H3 clustered histone 2	-2.78064	5.60935	44.9698	3.35662e-07	1.6608e-05	Down
								unc-51-like kinase 4	-2.78368	3.5538	28.2294	6.13642e-06	0.000190145	Down
								E2F transcription factor 7	-2.7875	3.84572	24.1706	2.04351e-05	0.000503617	Down
								dihydrofolate reductase	-2.81222	5.57231	89.547	3.3627e-11	8.00675e-09	Down
								transcription factor 19	-2.84019	3.80449	22.0569	4.19597e-05	0.000903931	Down
								RecQ mediated genome instability 2	-2.91749	4.24812	35.9106	7.76155e-07	3.39259e-05	Down
								cell division cycle associated 5	-2.96074	5.15021	51.4249	4.57418e-08	3.5015e-06	Down
								H2A clustered histone 4	-2.99055	7.35785	60.2742	6.10512e-05	0.00121138	Down
								RAD51 recombinase	-3.03042	5.01683	62.4797	2.6186e-09	2.82061e-07	Down
								breast cancer 1, early onset	-3.0368	4.82866	41.7919	2.19641e-07	1.17592e-05	Down
								receptor-associated protein of the synapse	-3.04433	3.32575	12.0601	0.00158448	0.0154988	Down
								protein kinase, membrane associated tyrosine/threonine 1	-3.04936	4.69134	40.762	2.36494e-07	1.24407e-05	Down
								E2F transcription factor 1	-3.09876	4.45055	43.567	1.23263e-07	7.24208e-06	Down
								H3 clustered histone 11	-3.10178	4.98579	49.3856	4.68496e-08	3.52608e-06	Down
								RAD51 associated protein 1	-3.10995	5.33312	82.7017	9.17041e-11	1.57598e-08	Down
								GINS complex subunit 1	-3.21552	4.27982	41.5161	1.98011e-07	1.07281e-05	Down
								aurora kinase A and ninein interacting protein	-3.25021	4.39743	40.3334	2.61826e-07	1.3615e-05	Down
								H3 clustered histone 3	-3.32782	8.18298	367.364	2.64725e-19	7.9841e-16	Down
								kinetochore associated 1	-3.33759	3.61956	21.1649	5.28235e-05	0.00108872	Down
								BRCA1 interacting protein C-terminal helicase 1	-3.36415	4.77479	33.7929	1.13915e-05	0.000312335	Down
								coiled-coil alpha-helical rod protein 1	-3.41771	3.56292	18.5984	0.000147101	0.00243768	Down
								H2A clustered histone 22	-3.55373	3.57814	25.641	1.30855e-05	0.000348228	Down
								myosin, heavy polypeptide 10, non-muscle	-3.56058	2.99087	11.7218	0.00158851	0.0155214	Down
								H1.1 linker histone, cluster member	-3.58055	7.41088	175.719	4.93349e-10	6.76337e-08	Down
								shisa family member 8	-3.59311	4.21672	28.6235	1.65578e-05	0.000422014	Down
								leucine rich repeat protein 1	-3.62267	3.12315	13.5771	0.000765387	0.00907631	Down
								transmembrane protein 267	-3.6881	3.12951	16.5373	0.000255811	0.003757	Down
								H2A clustered histone 10	-3.7457	4.99514	84.6075	6.89537e-11	1.29978e-08	Down
								zinc finger protein 367	-3.77786	4.94978	82.6576	9.23155e-11	1.57598e-08	Down
								thymidine kinase 1	-3.80613	6.14681	117.756	5.56936e-11	1.15164e-08	Down
								exonuclease 1	-3.8416	4.51779	41.1897	4.65952e-07	2.16202e-05	Down
								E2F transcription factor 2	-3.91273	3.57825	23.1552	2.79975e-05	0.000646229	Down
								H1.5 linker histone, cluster member	-3.92141	9.60052	631.106	1.60995e-15	1.32425e-12	Down
								establishment of sister chromatid cohesion N-acetyltransferase 2	-3.93928	5.63424	53.8281	4.59924e-06	0.000150775	Down
								H2B clustered histone 14	-3.99225	5.1517	58.8362	2.53589e-08	2.10502e-06	Down
								None	-4.0534	3.60971	21.5587	4.64989e-05	0.000985297	Down
								ribonucleotide reductase M2	-4.12167	5.59321	120.429	6.6402e-13	2.50336e-10	Down
								lymphocyte antigen 6 family memberC2	-4.38827	3.51965	23.4481	3.22041e-05	0.000733961	Down
								cyclin E2	-4.39941	3.57297	26.1837	1.14836e-05	0.000312964	Down
								PCNA clamp associated factor	-4.68663	7.75734	408.152	4.18275e-18	8.32776e-15	Down
								myeloblastosis oncogene-like 2	-4.80982	4.41753	48.9618	3.75634e-08	2.98135e-06	Down
								cyclin E1	-6.687	3.18472	22.7857	3.43367e-05	0.000770914	Down
								calponin 3, acidic	-6.84223	3.55778	28.3645	6.58065e-06	0.000200421	Down
								coiled-coil domain containing 152	-7.09342	3.07451	34.8925	1.11765e-06	4.53474e-05	Down
