# Supplementary material for: Lack of MDA5 delays hematopoietic aging by modulating inflammaging and proteostasis in mice
Source: Nat Commun. 2026 Feb 12;17:1645. doi: 10.1038/s41467-026-69424-x (PMC12905429; doi:10.1038/s41467-026-69424-x)
Supplement: Supplementary file 14 — Supplementary Data 10 [file 41467_2026_69424_MOESM14_ESM.xlsx]

## Sheet: SHEEt
														Supplementary Data 10: Single-cell RNAseq in MPP3
KO AGED vs YOUNG DEGS										WT AGED vs YOUNG DEGS										MPP3_YOUNG_KO vs WT DEGs								MPP3 AGED KO vs Wt DEGS
gene	Description	logFC	logCPM	F	PValue	FDR	cat			gene	Description	logFC	logCPM	F	PValue	FDR	cat			gene	Description	logFC	logCPM	F	PValue	FDR	cat	gene	Description	logFC	logCPM	F	PValue	FDR	cat
Cma1	chymase 1, mast cell	11.4556	7.19815	37.4344	0.00295067	0.0202785	Up			Cma1	chymase 1, mast cell	15.1482	7.19815	32.483	0.00388082	0.042504	Up			Gas7	growth arrest specific 7	4.59776	0.834096	11.7449	0.00104198	0.0228502	Up	Hspa1b	heat shock protein 1B	11.2969	5.6977	40.1495	1.13723e-06	0.000997554	Up
Gzmb	granzyme B	10.0818	6.11006	40.9227	0.00247993	0.0175818	Up			Gzmb	granzyme B	14.8541	6.11006	51.9439	0.00154845	0.0217598	Up			Gm10419	predicted gene 10419	3.44003	1.02154	11.0057	0.001446	0.0289469	Up	Zwint	ZW10 interactor	2.5814	5.77163	18.2452	6.0342e-05	0.0264654	Up
Tpsg1	tryptase gamma 1	9.1337	1.07555	26.5468	0.000934545	0.00794487	Up			Mcpt4	mast cell protease 4	10.9388	1.53149	28.8944	0.00263033	0.032086	Up			Ly6d	lymphocyte antigen 6 family member D	3.33408	1.51992	20.2411	3.0634e-05	0.00125249	Up	Dusp2	dual specificity phosphatase 2	1.50164	7.86383	32.8261	5.71008e-07	0.000550965	Up
Fcer1a	Fc receptor, IgE, high affinity I, alpha polypeptide	8.82962	4.60139	48.2994	0.000367441	0.00372812	Up			Rprm	reprimo, TP53 dependent G2 arrest mediator candidate	10.0449	1.21034	46.3047	2.42843e-06	0.000105549	Up			Ccdc152	coiled-coil domain containing 152	3.32319	3.27785	115.809	2.20528e-16	6.25847e-14	Up	Irf1	interferon regulatory factor 1	1.36921	5.72451	22.5986	1.04025e-05	0.00627335	Up
Pakap.1	paralemmin A kinase anchor protein	8.43198	0.919429	39.0498	7.07136e-08	2.54595e-06	Up			Fcer1a	Fc receptor, IgE, high affinity I, alpha polypeptide	9.97282	4.60139	51.9386	0.000299363	0.00636245	Up			Hist1h2af	H2A clustered histone 10	3.28747	3.40138	116.487	1.85502e-16	5.42395e-14	Up	Rhob	ras homolog family member B	1.23836	7.47245	44.6065	4.87146e-09	1.56682e-05	Up
Il1rl1	interleukin 1 receptor-like 1	8.34721	3.5101	83.5237	7.10209e-05	0.000983187	Up			Pakap.1	paralemmin A kinase anchor protein	9.87141	0.919429	64.1645	1.02716e-10	1.83538e-08	Up			Ube2c	ubiquitin-conjugating enzyme E2C	3.27989	5.91476	175.927	7.67839e-07	4.71903e-05	Up	Klf10	Kruppel-like transcription factor 10	1.03433	6.34959	20.4269	2.46937e-05	0.0125405	Up
Cd200r3	CD200 receptor 3	8.29151	0.745277	33.2349	3.88385e-07	1.13561e-05	Up			Tpsg1	tryptase gamma 1	9.76932	1.07555	25.6643	0.00103774	0.0161764	Up			Ulk4	unc-51-like kinase 4	3.12751	3.70674	143.482	1.39436e-18	4.98302e-16	Up	Hist1h2ap	H2A clustered histone 24	0.973073	9.96729	49.4273	1.1222e-09	6.89847e-06	Up
Gm49794	None	8.26966	0.629807	37.2182	5.74868e-08	2.10909e-06	Up			Il1rl1	interleukin 1 receptor-like 1	9.72806	3.5101	74.9409	9.78593e-05	0.00251129	Up			Vwf	Von Willebrand factor	3.02337	2.4036	43.3529	7.2125e-09	5.52481e-07	Up	Dnajb1	DnaJ heat shock protein family (Hsp40) member B1	0.867402	7.56026	21.9539	1.76051e-05	0.00999247	Up
Tmem233	transmembrane protein 233	8.25462	0.589981	37.2456	6.23777e-08	2.27125e-06	Up			Il6	interleukin 6	9.30127	0.590061	46.0381	3.97839e-09	4.31321e-07	Up			Cdkn3	cyclin dependent kinase inhibitor 3	2.97759	3.36927	79.3413	1.85325e-10	1.89972e-08	Up	Kcnq1ot1	KCNQ1 overlapping transcript 1	0.842303	8.76063	20.8344	2.12351e-05	0.0113832	Up
Ccl2	C-C motif chemokine ligand 2	8.23321	4.93094	18.7938	0.00445048	0.027903	Up			Alox5	arachidonate 5-lipoxygenase	9.2332	2.9784	118.264	4.17238e-07	2.37351e-05	Up			Hist1h2ab	H2A clustered histone 4	2.94809	5.57805	477.834	1.70884e-31	4.12216e-28	Up	Gm42418	18s RNA, related sequence 5	0.78215	11.7065	35.7969	2.30918e-07	0.00024757	Up
Il6	interleukin 6	7.67183	0.590061	25.0065	4.51558e-06	9.43092e-05	Up			AI427809	None	8.96688	0.588136	32.3628	4.60172e-07	2.55184e-05	Up			Hist1h3b	H3 clustered histone 2	2.82681	3.24176	88.3501	5.88008e-14	1.18202e-11	Up	Rpl39	ribosomal protein L39	0.770214	12.2267	48.6173	1.42988e-09	6.89847e-06	Up
Scin	scinderin	7.59908	3.3453	518.251	5.47407e-34	2.64097e-30	Up			Tmem233	transmembrane protein 233	8.78817	0.589981	32.4186	3.14972e-07	1.88768e-05	Up			Hmmr	hyaluronan mediated motility receptor (RHAMM)	2.78386	4.56492	220.072	3.85248e-23	3.37932e-20	Up	Rps27	ribosomal protein S27	0.719876	11.3257	37.8353	4.29238e-08	8.28344e-05	Up
Slc45a3	solute carrier family 45, member 3	7.54819	2.51049	178.225	2.88428e-16	7.73067e-14	Up			Tubb2b	tubulin, beta 2B class IIB	8.77736	0.814665	31.3965	4.18175e-07	2.37351e-05	Up			Pimreg	PICALM interacting mitotic regulator	2.77914	3.81482	136.489	5.5856e-18	1.92484e-15	Up	Rps21	ribosomal protein S21	0.716683	11.9168	41.3369	1.36894e-08	3.30224e-05	Up
Prss34	serine protease 34	7.49422	4.21953	21.4726	0.00320243	0.0216389	Up			Scin	scinderin	8.66724	3.3453	368.782	1.53504e-29	7.40578e-26	Up			S100a8	S100 calcium binding protein A8 (calgranulin A)	2.71005	3.61112	32.4931	0.000380325	0.0100818	Up	Btg2	BTG anti-proliferation factor 2	0.679691	8.43034	18.3186	5.91594e-05	0.0264654	Up
Chst1	carbohydrate sulfotransferase 1	7.37981	0.743093	44.51	5.02009e-09	2.38615e-07	Up			Ccl2	C-C motif chemokine ligand 2	8.59033	4.93094	30.9216	0.0012473	0.0185728	Up			Cracr2b	calcium release activated channel regulator 2B	2.69152	1.42716	16.0167	0.000154594	0.00482744	Up	Rpl37	ribosomal protein L37	0.668584	12.0265	35.2852	1.01183e-07	0.000162718	Up
Cyp11a1	cytochrome P450, family 11, subfamily a, polypeptide 1	7.25507	3.52087	81.1576	5.15547e-05	0.000750304	Up			Cited4	Cbp/p300-interacting transactivator, with Glu/Asp-rich carboxy-terminal domain, 4	8.26987	2.0509	160.401	9.58177e-20	9.23124e-17	Up			Igkc	immunoglobulin kappa constant	2.68448	5.1662	152.133	1.43611e-09	1.25973e-07	Up	Rpl38	ribosomal protein L38	0.660906	11.5947	34.5682	1.29292e-07	0.000178219	Up
Cpa3	carboxypeptidase A3, mast cell	7.14717	8.77612	82.0453	8.00732e-05	0.00106569	Up			Car1	carbonic anhydrase 1	8.0355	5.76958	132.588	1.92493e-05	0.000638269	Up			Nusap1	nucleolar and spindle associated protein 1	2.6556	5.23454	363.079	2.42513e-29	3.34287e-26	Up	Rpl37a	ribosomal protein L37a	0.631159	12.045	33.7082	1.73902e-07	0.000209747	Up
St8sia6	ST8 alpha-N-acetyl-neuraminide alpha-2,8-sialyltransferase 6	7.13571	1.7318	112.905	3.01291e-14	5.4852e-12	Up			Adora3	adenosine A3 receptor	7.98375	0.547993	17.1364	9.9575e-05	0.00254854	Up			Pf4	platelet factor 4	2.62247	6.01997	530.983	4.20439e-34	1.52835e-30	Up	Gm10076	ribosomal protein L41 pseudogene	0.620249	10.2284	23.6906	6.7948e-06	0.00437087	Up
Adora3	adenosine A3 receptor	7.13215	0.547993	34.1746	1.6482e-07	5.21427e-06	Up			Cd200r3	CD200 receptor 3	7.75797	0.745277	36.8034	1.27055e-07	8.94855e-06	Up			Aspm	abnormal spindle microtubule assembly	2.60288	3.99996	121.538	1.24983e-15	3.0149e-13	Up	Rps29	ribosomal protein S29	0.583844	12.2106	27.1541	1.82513e-06	0.00146755	Up
Alox5	arachidonate 5-lipoxygenase	6.90451	2.9784	106.671	6.92242e-07	1.85026e-05	Up			Cyp11a1	cytochrome P450, family 11, subfamily a, polypeptide 1	7.75536	3.52087	98.371	2.79871e-05	0.000882509	Up			Kif2c	kinesin family member 2C	2.5638	2.89732	59.1476	7.55061e-11	8.47161e-09	Up	Rps28	ribosomal protein S28	0.573355	11.9704	25.4714	3.43348e-06	0.00254843	Up
Tubb2b	tubulin, beta 2B class IIB	6.82116	0.814665	44.5011	5.63079e-09	2.63745e-07	Up			Slc45a3	solute carrier family 45, member 3	7.57774	2.51049	162.313	1.31033e-15	7.02412e-13	Up			Hist1h1b	H1.5 linker histone, cluster member	2.54433	7.88169	952.67	3.00916e-42	2.90353e-38	Up	Rpl36	ribosomal protein L36	0.549815	11.7981	24.2731	5.42629e-06	0.00373988	Up
Csrp3	cysteine and glycine-rich protein 3	6.75066	3.6617	79.5091	8.41784e-05	0.00110985	Up			Prkcb	protein kinase C, beta	7.56049	2.24056	77.7391	2.81753e-07	1.70983e-05	Up			Hist1h3c	H3 clustered histone 3	2.52629	6.31693	317.579	1.98626e-12	2.73792e-10	Up	Uba52	ubiquitin A-52 residue ribosomal protein fusion product 1	0.517325	10.2458	17.2814	9.03111e-05	0.0378875	Up
Lilr4b	leukocyte immunoglobulin-like receptor, subfamily B, member 4B	6.6968	1.87869	76.7395	4.34031e-11	3.40485e-09	Up			Hs3st1	heparan sulfate (glucosamine) 3-O-sulfotransferase 1	7.43297	0.875417	32.7719	2.40862e-07	1.51634e-05	Up			Ly6c2	lymphocyte antigen 6 family memberC2	2.52352	5.57837	46.7124	0.000832984	0.0192745	Up	Rpl34	ribosomal protein L34	0.482044	12.0427	18.4134	5.62729e-05	0.0264654	Up
Mcpt8	mast cell protease 8	6.36793	6.16467	209.924	4.78422e-06	9.84284e-05	Up			Sytl3	synaptotagmin-like 3	7.39764	1.04077	47.107	4.5696e-09	4.89912e-07	Up			Ermap	erythroblast membrane-associated protein	2.51542	1.71593	10.0151	0.00230615	0.0417754	Up
D930028M14Rik	RIKEN cDNA D930028M14 gene	6.22616	0.775438	41.3779	1.35102e-08	5.79377e-07	Up			Csrp3	cysteine and glycine-rich protein 3	7.34532	3.6617	50.4992	0.000313532	0.0065624	Up			Hist1h3i	H3 clustered histone 11	2.39244	3.42	82.7378	1.83615e-13	3.10825e-11	Up
Gm15915	predicted gene 15915	6.21963	3.20301	367.792	2.08383e-24	1.8279e-21	Up			Gm49794	None	7.24989	0.629807	28.3334	1.25051e-06	5.94393e-05	Up			Hist1h2bm	H2B clustered histone 14	2.36763	3.49216	80.5504	4.10311e-13	6.71032e-11	Up
Car1	carbonic anhydrase 1	6.18248	5.76958	142.1	1.56294e-05	0.000273203	Up			Atp8b5	ATPase, class I, type 8B, member 5	7.24819	2.68925	84.9429	9.79558e-07	4.84705e-05	Up			Cavin2	caveolae associated 2	2.36361	2.98438	52.8806	4.07102e-10	3.74107e-08	Up
Atp1b2	ATPase, Na+/K+ transporting, beta 2 polypeptide	6.15229	1.36301	83.7529	1.45322e-13	2.00316e-11	Up			Lilr4b	leukocyte immunoglobulin-like receptor, subfamily B, member 4B	7.22717	1.87869	102.721	6.21209e-13	2.14073e-10	Up			Birc5	baculoviral IAP repeat-containing 5	2.32376	5.97924	169.373	2.35778e-08	1.75002e-06	Up
Tspo2	translocator protein 2	6.13614	1.90743	96.1701	9.37175e-12	8.77941e-10	Up			Gpr183	G protein-coupled receptor 183	7.19037	1.64889	76.8956	1.97314e-12	5.01022e-10	Up			Elane	elastase, neutrophil expressed	2.29065	7.87004	69.2771	0.000321314	0.00888356	Up
Kcnc1	potassium voltage gated channel, Shaw-related subfamily, member 1	6.11354	0.627575	26.546	2.2901e-06	5.24874e-05	Up			Ermap	erythroblast membrane-associated protein	7.14986	1.71593	62.6743	2.75165e-11	5.41851e-09	Up			Plk1	polo like kinase 1	2.28438	3.60713	90.4514	3.22656e-14	6.62405e-12	Up
Rec114	REC114 meiotic recombination protein	6.00377	0.977268	60.2094	5.20378e-11	3.98502e-09	Up			Ighg2b	immunoglobulin heavy constant gamma 2B	7.04676	1.06498	55.6053	1.86744e-10	3.05405e-08	Up			Hist2h2bb	H2B clustered histone 18	2.19006	3.74227	94.0931	1.69093e-14	3.70814e-12	Up
Papss2	3'-phosphoadenosine 5'-phosphosulfate synthase 2	5.93233	2.09959	71.0395	3.86407e-09	1.90226e-07	Up			Chst1	carbohydrate sulfotransferase 1	7.02238	0.743093	23.8199	6.46297e-06	0.000249445	Up			Hist1h2bh	H2B clustered histone 9	2.10611	3.17469	56.2359	1.56316e-10	1.67589e-08	Up
Gm20186	predicted gene, 20186	5.92245	4.60304	828.186	2.00111e-38	1.93087e-34	Up			Kcnc1	potassium voltage gated channel, Shaw-related subfamily, member 1	7.01907	0.627575	23.8585	6.3671e-06	0.000246732	Up			Cdca3	cell division cycle associated 3	2.08893	5.04088	195.232	4.98853e-20	1.92537e-17	Up
Gpr183	G protein-coupled receptor 183	5.92128	1.64889	67.976	1.57274e-11	1.41825e-09	Up			Gas7	growth arrest specific 7	6.98806	0.834096	9.40705	0.00310625	0.0364202	Up			Hist3h2ba	H2B clustered histone 27	2.08364	3.44577	67.0778	8.41588e-12	1.05461e-09	Up
Thsd4	thrombospondin, type I, domain containing 4	5.91872	0.587298	21.8134	1.41803e-05	0.000252913	Up			Mt2	metallothionein 2	6.97534	2.15134	73.6571	1.65746e-12	4.44246e-10	Up			Ccnb1	cyclin B1	2.08112	4.36234	121.64	7.3811e-17	2.37401e-14	Up
Smarca1	SWI/SNF related, matrix associated, actin dependent regulator of chromatin, subfamily a, member 1	5.91299	0.543891	22.6942	1.00193e-05	0.000188419	Up			Creb3l1	cAMP responsive element binding protein 3-like 1	6.93503	1.35774	52.6051	4.40918e-10	5.82797e-08	Up			Hist1h2bj	H2B clustered histone 11	2.06814	4.20732	114.747	2.69359e-16	7.42585e-14	Up
Clca3a1	chloride channel accessory 3A1	5.67023	2.13547	156.559	1.72907e-19	7.26149e-17	Up			Tspo2	translocator protein 2	6.88625	1.90743	51.7649	1.72342e-08	1.49813e-06	Up			Cenpf	centromere protein F	2.06466	5.60304	316.626	1.28109e-27	1.54515e-24	Up
Col5a1	collagen, type V, alpha 1	5.63626	0.543989	22.2636	1.20803e-05	0.000221182	Up			Atp1b2	ATPase, Na+/K+ transporting, beta 2 polypeptide	6.7158	1.36301	34.0516	1.5444e-07	1.03485e-05	Up			Kif20a	kinesin family member 20A	2.05341	3.21209	55.6806	2.12919e-10	2.14006e-08	Up
Ms4a2	membrane-spanning 4-domains, subfamily A, member 2	5.54454	2.62544	58.0994	1.23394e-05	0.000225072	Up			Id2	inhibitor of DNA binding 2	6.70976	4.34435	33.492	0.0010072	0.0159682	Up			Ccna2	cyclin A2	2.03971	4.56517	131.943	7.84386e-17	2.44147e-14	Up
Gm12840	None	5.51154	1.55812	86.2245	8.27656e-14	1.22862e-11	Up			Bmp7	bone morphogenetic protein 7	6.69943	0.812396	28.5379	1.11921e-06	5.42675e-05	Up			Gda	guanine deaminase	2.03077	2.52443	28.6814	1.03933e-06	6.15243e-05	Up
Olfr1033	olfactory receptor family 5 subfamily M member 3B	5.42424	0.585192	16.009	0.000155106	0.00182292	Up			Papss2	3'-phosphoadenosine 5'-phosphosulfate synthase 2	6.6878	2.09959	83.4265	7.34776e-10	9.14469e-08	Up			Ccnb2	cyclin B2	1.99676	5.08817	205.08	2.43555e-22	1.55979e-19	Up
Il4	interleukin 4	5.39624	1.33471	45.4509	3.74948e-09	1.85532e-07	Up			Cpa3	carboxypeptidase A3, mast cell	6.68104	8.77612	71.4389	0.000119936	0.00299034	Up			Ska1	spindle and kinetochore associated complex subunit 1	1.97597	3.19277	48.1972	1.69959e-09	1.47742e-07	Up
Id2	inhibitor of DNA binding 2	5.37424	4.34435	32.2936	0.00111075	0.00911678	Up			Gm15915	predicted gene 15915	6.48378	3.20301	123.036	5.86643e-15	2.69549e-12	Up			Spag5	sperm associated antigen 5	1.9552	2.82371	36.2584	7.90794e-08	5.61057e-06	Up
Mt2	metallothionein 2	5.34103	2.15134	124.416	3.97498e-17	1.23724e-14	Up			Mcpt8	mast cell protease 8	6.45087	6.16467	156.557	1.16535e-05	0.00041801	Up			Ehd3	EH-domain containing 3	1.95498	1.93318	15.5803	0.000186535	0.00564223	Up
Dpf3	double PHD fingers 3	5.23939	0.843735	31.7318	3.47193e-07	1.02763e-05	Up			Rab19	RAB19, member RAS oncogene family	6.31947	1.30755	38.2199	4.58381e-08	3.56687e-06	Up			Hist1h2bb	H2B clustered histone 3	1.95411	3.92326	86.8675	7.15967e-14	1.38167e-11	Up
Dnah12	dynein, axonemal, heavy chain 12	5.23054	1.20209	44.4337	5.19363e-09	2.45267e-07	Up			Far2	fatty acyl CoA reductase 2	6.30577	1.05626	23.4506	7.4578e-06	0.00027571	Up			Mki67	antigen identified by monoclonal antibody Ki 67	1.93402	6.87088	520.639	4.75185e-34	1.52835e-30	Up
Snca	synuclein, alpha	5.22348	0.622407	15.7512	0.000178235	0.00202805	Up			Lilrb4a	leukocyte immunoglobulin-like receptor, subfamily B, member 4A	6.12472	1.31068	48.2719	1.66193e-09	1.90904e-07	Up			Nek2	NIMA (never in mitosis gene a)-related expressed kinase 2	1.93279	2.74746	35.0343	1.19315e-07	8.16505e-06	Up
Sytl3	synaptotagmin-like 3	5.2057	1.04077	23.3446	9.99145e-06	0.000188296	Up			Col5a1	collagen, type V, alpha 1	6.04656	0.543989	9.98689	0.00234442	0.0294764	Up			Hist1h1d	H1.3 linker histone, cluster member	1.90424	5.22388	209.499	1.16412e-22	9.36046e-20	Up
Kcne3	potassium voltage-gated channel, Isk-related subfamily, gene 3	5.10925	0.665471	20.195	2.71208e-05	0.00044279	Up			Gpr141	G protein-coupled receptor 141	6.04499	0.935638	18.416	5.62137e-05	0.00160917	Up			Tpx2	TPX2, microtubule-associated	1.89947	5.20519	204.587	2.59217e-22	1.55979e-19	Up
Rprm	reprimo, TP53 dependent G2 arrest mediator candidate	5.07815	1.21034	18.1378	0.000484958	0.00470287	Up			Ccl17	C-C motif chemokine ligand 17	6.04088	0.809714	10.67	0.00169126	0.0231803	Up			Hp	haptoglobin	1.87065	3.85301	76.5792	8.80595e-13	1.2874e-10	Up
Hdc	histidine decarboxylase	5.06501	3.43573	41.9803	0.000478904	0.00466347	Up			Kcne3	potassium voltage-gated channel, Isk-related subfamily, gene 3	6.03934	0.665471	18.1423	6.29817e-05	0.0017666	Up			Hist1h2ak	H2A clustered histone 15	1.85931	3.52833	59.0091	7.22778e-11	8.22207e-09	Up
Atp8b5	ATPase, class I, type 8B, member 5	4.99638	2.68925	47.6219	1.80329e-05	0.000311826	Up			Thsd4	thrombospondin, type I, domain containing 4	6.03343	0.587298	16.8775	0.000107115	0.00271986	Up			Rpgrip1	retinitis pigmentosa GTPase regulator interacting protein 1	1.85709	6.10185	363.251	2.39164e-29	3.34287e-26	Up
AI427809	None	4.9721	0.588136	12.3081	0.000886697	0.00763224	Up			Gm10419	predicted gene 10419	6.03245	1.02154	11.0681	0.00140465	0.02032	Up			Iqgap3	IQ motif containing GTPase activating protein 3	1.84533	2.59331	28.1087	1.31873e-06	7.71175e-05	Up
Ptpn14	protein tyrosine phosphatase, non-receptor type 14	4.89194	1.61878	54.5099	2.54909e-10	1.57667e-08	Up			Lgals3	lectin, galactose binding, soluble 3	5.8112	1.56704	41.2377	1.41321e-08	1.2626e-06	Up			Hist1h3d	H3 clustered histone 4	1.83691	3.5641	57.8833	1.04707e-10	1.16128e-08	Up
Lilrb4a	leukocyte immunoglobulin-like receptor, subfamily B, member 4A	4.88888	1.31068	29.2361	8.68309e-07	2.25831e-05	Up			Gm20186	predicted gene, 20186	5.80244	4.60304	434.876	2.6437e-30	2.5509e-26	Up			Slc39a1	solute carrier family 39 (zinc transporter), member 1	1.82041	5.22202	202.599	2.63101e-22	1.55979e-19	Up
Prkcb	protein kinase C, beta	4.88818	2.24056	35.1614	2.9142e-05	0.000465549	Up			Hs6st2	heparan sulfate 6-O-sulfotransferase 2	5.73817	1.89783	64.3211	1.72837e-11	3.62544e-09	Up			Kif11	kinesin family member 11	1.81186	4.98129	177.501	7.77454e-21	3.57222e-18	Up
Zg16	zymogen granule protein 16	4.88706	0.700957	25.9672	2.8465e-06	6.29952e-05	Up			Il4	interleukin 4	5.71445	1.33471	43.7449	6.37657e-09	6.34305e-07	Up			Aurkb	aurora kinase B	1.76748	4.68017	118.621	1.28428e-16	3.8725e-14	Up
Cx3cr1	C-X3-C motif chemokine receptor 1	4.88337	2.31134	88.5273	4.93839e-14	8.35974e-12	Up			Ms4a2	membrane-spanning 4-domains, subfamily A, member 2	5.71312	2.62544	39.3021	6.97822e-05	0.00192001	Up			Aurka	aurora kinase A	1.74219	3.58152	59.6097	7.24299e-11	8.22207e-09	Up
Hs6st2	heparan sulfate 6-O-sulfotransferase 2	4.84234	1.89783	68.1326	6.41537e-12	6.25272e-10	Up			Clca3a1	chloride channel accessory 3A1	5.58172	2.13547	29.5878	7.47462e-07	3.83631e-05	Up			Esco2	establishment of sister chromatid cohesion N-acetyltransferase 2	1.69462	4.43507	90.5677	6.03382e-14	1.18817e-11	Up
Cited4	Cbp/p300-interacting transactivator, with Glu/Asp-rich carboxy-terminal domain, 4	4.84045	2.0509	69.1623	4.93225e-12	5.11734e-10	Up			Cx3cr1	C-X3-C motif chemokine receptor 1	5.4566	2.31134	94.89	1.23258e-14	5.406e-12	Up			Hist1h2bn	H2B clustered histone 15	1.69277	3.34137	39.3919	3.87846e-08	2.85674e-06	Up
Slc25a21	solute carrier family 25 (mitochondrial oxodicarboxylate carrier), member 21	4.83654	0.542522	18.7992	4.79755e-05	0.000706742	Up			Klf1	Kruppel-like transcription factor 1 (erythroid)	5.32663	2.16535	52.2966	4.82232e-10	6.20407e-08	Up			Neil3	nei like 3 (E. coli)	1.68837	3.71542	62.9942	2.68537e-11	3.2389e-09	Up
Bmp7	bone morphogenetic protein 7	4.8237	0.812396	17.4753	8.40677e-05	0.00110985	Up			Aqp1	aquaporin 1	5.3091	3.3789	82.9128	3.08645e-09	3.42313e-07	Up			Cdca8	cell division cycle associated 8	1.68333	6.17933	277.457	9.23547e-25	9.90145e-22	Up
Creb3l1	cAMP responsive element binding protein 3-like 1	4.80184	1.35774	37.8411	4.28421e-08	1.61478e-06	Up			Olfr1033	olfactory receptor family 5 subfamily M member 3B	5.20493	0.585192	15.813	0.000168734	0.00395173	Up			Notch2	notch 2	1.65097	5.52238	202.26	2.7481e-22	1.55979e-19	Up
Rab19	RAB19, member RAS oncogene family	4.72209	1.30755	31.9277	3.75695e-07	1.10185e-05	Up			Csf2rb2	colony stimulating factor 2 receptor, beta 2, low-affinity (granulocyte-macrophage)	5.14077	2.26157	74.0532	1.45311e-12	4.12384e-10	Up			Arpp21	cyclic AMP-regulated phosphoprotein, 21	1.61722	3.0932	35.6229	9.39033e-08	6.51851e-06	Up
Ccl17	C-C motif chemokine ligand 17	4.70772	0.809714	24.2924	5.38623e-06	0.000109414	Up			Poln	DNA polymerase N	5.13523	1.44097	23.5928	7.43594e-06	0.00027571	Up			Cdc20	cell division cycle 20	1.61622	4.83364	127.909	1.99669e-17	6.64346e-15	Up
1700006J14Rik	RIKEN cDNA 1700006J14 gene	4.57492	1.46282	35.7702	1.80013e-07	5.62119e-06	Up			St8sia6	ST8 alpha-N-acetyl-neuraminide alpha-2,8-sialyltransferase 6	5.13127	1.7318	24.4937	9.43045e-06	0.000343375	Up			Prc1	protein regulator of cytokinesis 1	1.61276	5.33062	168.344	3.72059e-20	1.49583e-17	Up
Csf2rb2	colony stimulating factor 2 receptor, beta 2, low-affinity (granulocyte-macrophage)	4.46372	2.26157	67.982	6.66801e-12	6.43396e-10	Up			Ces2g	carboxylesterase 2G	5.08652	2.40033	41.315	4.45021e-08	3.54877e-06	Up			Hist1h1a	H1.1 linker histone, cluster member	1.60938	6.00553	188.345	2.09327e-15	4.92632e-13	Up
Optn	optineurin	4.4516	2.8165	129.75	1.68369e-17	5.60206e-15	Up			Ptpn14	protein tyrosine phosphatase, non-receptor type 14	4.98472	1.61878	31.711	3.49757e-07	2.07043e-05	Up			Kif22	kinesin family member 22	1.6032	4.04095	69.3986	4.64474e-12	5.89698e-10	Up
Klf1	Kruppel-like transcription factor 1 (erythroid)	4.43568	2.16535	75.4788	1.02584e-12	1.15097e-10	Up			Vwf	Von Willebrand factor	4.95994	2.4036	28.2661	1.21014e-06	5.83834e-05	Up			Hist1h4d	H4 clustered histone 4	1.59875	6.865	369.035	1.50447e-29	2.90333e-26	Up
Samd14	sterile alpha motif domain containing 14	4.4306	2.592	104.041	6.57226e-14	1.02283e-11	Up			Homer2	homer scaffolding protein 2	4.90503	1.88694	46.1507	3.02282e-09	3.39154e-07	Up			Ckap2l	cytoskeleton associated protein 2-like	1.59155	4.44936	93.5379	1.90367e-14	4.0819e-12	Up
1110028F11Rik	RIKEN cDNA 1110028F11 gene	4.4116	1.11723	20.3542	2.54301e-05	0.000418015	Up			Lim2	lens intrinsic membrane protein 2	4.86828	1.24772	12.1163	0.000866954	0.0143637	Up			Nuf2	NUF2, NDC80 kinetochore complex component	1.57253	3.65532	47.2438	2.51989e-09	2.09607e-07	Up
Mylk3	myosin light chain kinase 3	4.40627	0.972308	21.4147	1.95712e-05	0.000334235	Up			Filip1l	filamin A interacting protein 1-like	4.86448	2.71989	72.106	2.66781e-10	4.02214e-08	Up			Cenpa	centromere protein A	1.55125	5.81378	202.929	3.23764e-22	1.73555e-19	Up
Sox5	SRY (sex determining region Y)-box 5	4.39602	0.841692	17.9332	6.87174e-05	0.000956788	Up			Gm11697	None	4.82522	1.74765	28.172	1.4003e-06	6.55896e-05	Up			Ect2	ect2 oncogene	1.52211	3.7211	53.672	3.24041e-10	3.06536e-08	Up
Tnfaip3	tumor necrosis factor, alpha-induced protein 3	4.3655	5.47168	143.463	8.2835e-06	0.000160175	Up			Trp53inp2	transformation related protein 53 inducible nuclear protein 2	4.73183	1.13848	18.2637	5.98806e-05	0.00169439	Up			Bub1	BUB1, mitotic checkpoint serine/threonine kinase	1.49475	3.86305	56.2032	1.70292e-10	1.78603e-08	Up
Arap3	ArfGAP with RhoGAP domain, ankyrin repeat and PH domain 3	4.33748	2.64364	103.576	2.01892e-15	4.99502e-13	Up			Socs2	suppressor of cytokine signaling 2	4.67602	2.94241	69.2555	1.75871e-10	2.92583e-08	Up			Rbm12b2	RNA binding motif protein 12 B2	1.48739	2.72584	21.1744	1.86211e-05	0.000813008	Up
Gna14	guanine nucleotide binding protein, alpha 14	4.28995	1.63575	39.6639	2.35184e-08	9.61563e-07	Up			Olfr920	olfactory receptor family 8 subfamily B member 53	4.65636	1.39132	23.6783	6.82707e-06	0.000262448	Up			Spry2	sprouty RTK signaling antagonist 2	1.47166	4.33332	72.1665	2.31642e-12	3.0618e-10	Up
Aqp1	aquaporin 1	4.19134	3.3789	119.138	9.12746e-11	6.4758e-09	Up			Hdc	histidine decarboxylase	4.62377	3.43573	22.1072	0.00274232	0.0332458	Up			Treml1	triggering receptor expressed on myeloid cells-like 1	1.47134	2.31748	14.2175	0.000337994	0.00921272	Up
Plscr2	phospholipid scramblase 2	4.07757	0.970611	15.159	0.000223867	0.00244908	Up			Sox5	SRY (sex determining region Y)-box 5	4.59458	0.841692	11.4512	0.00117632	0.0179027	Up			Sgo1	shugoshin 1	1.45226	4.14853	65.1026	1.40722e-11	1.7408e-09	Up
Gnaz	guanine nucleotide binding protein, alpha z subunit	4.05352	2.07229	48.307	1.64454e-09	8.91471e-08	Up			Mlph	melanophilin	4.59451	1.02782	11.6125	0.00109203	0.0168863	Up			Sgo2a	shugoshin 2A	1.44925	3.79877	50.3712	8.48012e-10	7.71931e-08	Up
4933431E20Rik	RIKEN cDNA 4933431E20 gene	3.98851	0.937631	12.8376	0.000630128	0.00584064	Up			Ahnak	AHNAK nucleoprotein	4.59395	4.03537	53.7125	5.96411e-05	0.00169258	Up			Kif15	kinesin family member 15	1.44095	5.02287	111.346	5.06858e-16	1.28702e-13	Up
Gm11697	None	3.97089	1.74765	33.5176	2.14729e-07	6.59848e-06	Up			Trib2	tribbles pseudokinase 2	4.56328	2.62031	54.0117	2.93945e-10	4.29739e-08	Up			Espl1	extra spindle pole bodies 1, separase	1.42733	3.05427	26.7382	2.18739e-06	0.000122001	Up
Trib2	tribbles pseudokinase 2	3.95286	2.62031	91.1302	2.78018e-14	5.26e-12	Up			Tiam2	T cell lymphoma invasion and metastasis 2	4.54591	1.84745	32.4097	2.73451e-07	1.69136e-05	Up			Kif4	kinesin family member 4	1.42302	4.02235	55.5997	1.87039e-10	1.89972e-08	Up
Ces2g	carboxylesterase 2G	3.91277	2.40033	61.494	2.65668e-10	1.63276e-08	Up			Tent5c	terminal nucleotidyltransferase 5C	4.48878	1.96042	29.2138	1.64159e-06	7.43647e-05	Up			Mis18bp1	MIS18 binding protein 1	1.4203	4.57932	76.8498	8.05609e-13	1.1959e-10	Up
Gm5547	predicted gene 5547	3.78749	1.41697	22.2684	1.18455e-05	0.000217709	Up			Inpp4b	inositol polyphosphate-4-phosphatase, type II	4.48191	2.96247	69.4179	1.11353e-11	2.4987e-09	Up			Psrc1	proline/serine-rich coiled-coil 1	1.40634	3.4949	37.4312	4.91002e-08	3.58915e-06	Up
Col1a2	collagen, type I, alpha 2	3.74163	0.838793	15.751	0.000175238	0.00200647	Up			Tnfaip3	tumor necrosis factor, alpha-induced protein 3	4.4796	5.47168	86.6531	4.1886e-05	0.0012474	Up			Mastl	microtubule associated serine/threonine kinase-like	1.40126	2.84788	21.9189	1.3861e-05	0.000616336	Up
Ermap	erythroblast membrane-associated protein	3.70731	1.71593	29.8012	6.98706e-07	1.85725e-05	Up			Tubb2a	tubulin, beta 2A class IIA	4.47704	2.98601	72.0678	2.61294e-12	6.46468e-10	Up			Ms4a3	membrane-spanning 4-domains, subfamily A, member 3	1.38946	5.54423	145.972	1.14685e-18	4.25615e-16	Up
Nmb	neuromedin B	3.67394	2.04119	33.0055	2.24257e-07	6.84766e-06	Up			Jam2	junction adhesion molecule 2	4.46979	1.14143	8.62397	0.00449301	0.0469189	Up			Hist2h2ac	H2A clustered histone 20	1.37292	5.8434	175.452	1.04057e-20	4.56382e-18	Up
Egr2	early growth response 2	3.65133	1.29791	16.905	0.000105874	0.00134951	Up			Cracr2b	calcium release activated channel regulator 2B	4.46907	1.42716	8.99446	0.00375308	0.0416246	Up			Mfsd2b	MFSD2 lysolipid transporter B, sphingolipid	1.34885	3.11923	16.7122	0.000115955	0.00377989	Up
Maf	MAF bZIP transcription factor	3.63069	2.09857	34.6893	1.53715e-07	4.96053e-06	Up			Samd14	sterile alpha motif domain containing 14	4.4157	2.592	31.0312	9.58626e-07	4.76793e-05	Up			Shcbp1	Shc SH2-domain binding protein 1	1.34413	3.91846	47.0718	2.28121e-09	1.91403e-07	Up
Ahnak	AHNAK nucleoprotein	3.60328	4.03537	45.5036	0.000109891	0.00138607	Up			Soat2	sterol O-acyltransferase 2	4.3683	1.34865	16.234	0.000140857	0.00343022	Up			Bub1b	BUB1B, mitotic checkpoint serine/threonine kinase	1.31799	4.39506	63.251	2.29477e-11	2.80282e-09	Up
Mfsd2b	MFSD2 lysolipid transporter B, sphingolipid	3.49806	3.11923	98.7667	6.09732e-15	1.36821e-12	Up			Gata1	GATA binding protein 1	4.36491	3.22254	74.6241	1.26347e-12	3.93264e-10	Up			Hist1h3f	H3 clustered histone 7	1.30307	5.17955	100.67	4.11764e-15	9.2398e-13	Up
Inpp4b	inositol polyphosphate-4-phosphatase, type II	3.49474	2.96247	67.6127	1.71675e-11	1.53077e-09	Up			Aspa	aspartoacylase	4.33852	1.11129	10.0284	0.00228783	0.0290082	Up			Cdca2	cell division cycle associated 2	1.30245	4.061	45.952	3.35576e-09	2.74405e-07	Up
Nupr1	nuclear protein transcription regulator 1	3.45704	2.40376	35.024	2.53724e-07	7.69868e-06	Up			Gm973	predicted gene 973	4.31488	2.53118	61.3133	3.85724e-11	7.44371e-09	Up			Rab27b	RAB27B, member RAS oncogene family	1.29766	3.50851	23.4125	8.22845e-06	0.000391115	Up
Homer2	homer scaffolding protein 2	3.45512	1.88694	23.1301	8.44883e-06	0.000163046	Up			Rab27b	RAB27B, member RAS oncogene family	4.23324	3.50851	75.002	1.77945e-12	4.64053e-10	Up			Knl1	kinetochore scaffold 1	1.29454	4.94419	85.8981	9.82796e-14	1.80561e-11	Up
Hs3st1	heparan sulfate (glucosamine) 3-O-sulfotransferase 1	3.44457	0.875417	8.83416	0.00405624	0.0260404	Up			Igkc	immunoglobulin kappa constant	4.21272	5.1662	75.3414	1.94347e-07	1.27568e-05	Up			Cep55	centrosomal protein 55	1.29273	3.62987	31.8142	5.31774e-07	3.42072e-05	Up
Phlda1	pleckstrin homology like domain, family A, member 1	3.39983	3.42793	91.9648	5.7975e-14	9.32334e-12	Up			Nmb	neuromedin B	4.19234	2.04119	30.7457	4.97427e-07	2.72709e-05	Up			Igf2r	insulin-like growth factor 2 receptor	1.28712	2.63731	15.5824	0.000186361	0.00564223	Up
Abcb4	ATP-binding cassette, sub-family B member 4	3.39521	3.23199	88.2722	5.78393e-14	9.32334e-12	Up			Plscr2	phospholipid scramblase 2	4.12651	0.970611	9.25123	0.00331575	0.0380425	Up			Tuba1c	tubulin, alpha 1C	1.28504	4.70991	77.1899	6.78531e-13	1.05599e-10	Up
Lim2	lens intrinsic membrane protein 2	3.31919	1.24772	15.5848	0.000186171	0.00210101	Up			Mfsd2b	MFSD2 lysolipid transporter B, sphingolipid	4.12036	3.11923	42.5745	9.59081e-09	9.07272e-07	Up			Sapcd2	suppressor APC domain containing 2	1.28376	2.90027	16.5793	0.000149171	0.00469425	Up
Gcsam	germinal center associated, signaling and motility	3.31476	1.3948	13.8021	0.000406151	0.00405827	Up			Arap3	ArfGAP with RhoGAP domain, ankyrin repeat and PH domain 3	4.10327	2.64364	44.4345	5.13955e-09	5.2757e-07	Up			Cdc25b	cell division cycle 25B	1.26732	2.89912	18.6064	5.27164e-05	0.00197922	Up
Emilin2	elastin microfibril interfacer 2	3.31155	3.74693	100.024	4.70138e-15	1.10643e-12	Up			Mitf	melanogenesis associated transcription factor	4.06646	2.70304	59.3544	6.57368e-11	1.24371e-08	Up			Igsf6	immunoglobulin superfamily, member 6	1.25866	3.10736	22.3682	1.16147e-05	0.000533669	Up
Tent5c	terminal nucleotidyltransferase 5C	3.29587	1.96042	20.4098	3.62274e-05	0.000561089	Up			Fcgr3	Fc receptor, IgG, low affinity III	4.03839	3.11642	55.0513	2.18498e-10	3.40046e-08	Up			Snx32	sorting nexin 32	1.24754	2.35473	11.82	0.000992791	0.0220724	Up
Rapgef3	Rap guanine nucleotide exchange factor (GEF) 3	3.26623	2.11346	27.1109	1.8547e-06	4.3437e-05	Up			Gm5547	predicted gene 5547	3.96694	1.41697	11.4399	0.00118248	0.0179155	Up			Fbxo5	F-box protein 5	1.24704	4.74931	70.1559	4.13901e-12	5.32497e-10	Up
Mlph	melanophilin	3.24539	1.02782	10.553	0.00178651	0.0135839	Up			Aldh1a1	aldehyde dehydrogenase family 1, subfamily A1	3.93776	3.06693	43.508	1.654e-08	1.45086e-06	Up			Cercam	cerebral endothelial cell adhesion molecule	1.2376	3.17039	23.4233	7.53736e-06	0.000369177	Up
Gp1ba	glycoprotein 1b, alpha polypeptide	3.24264	0.998175	10.1334	0.00217694	0.015838	Up			Optn	optineurin	3.92913	2.8165	38.3859	3.69935e-08	2.97459e-06	Up			Foxm1	forkhead box M1	1.23714	2.87446	18.3303	5.99564e-05	0.00219969	Up
Csf1	colony stimulating factor 1 (macrophage)	3.23993	2.12089	24.9095	4.25198e-06	8.95795e-05	Up			Sult1a1	sulfotransferase family 1A, phenol-preferring, member 1	3.91884	1.80547	16.6852	0.000116217	0.00292787	Up			Spc25	SPC25, NDC80 kinetochore complex component, homolog (S. cerevisiae)	1.22567	4.35519	54.2145	2.77357e-10	2.67622e-08	Up
Kcng2	potassium voltage-gated channel, subfamily G, member 2	3.23565	1.27558	10.2267	0.00208306	0.0152964	Up			Il1r2	interleukin 1 receptor, type II	3.91248	1.56564	14.0933	0.000425489	0.00829402	Up			Gm29946	predicted gene, 29946	1.21943	2.30321	9.69386	0.00268218	0.0467155	Up
Filip1l	filamin A interacting protein 1-like	3.22825	2.71989	32.5402	1.46054e-06	3.56779e-05	Up			P2rx7	purinergic receptor P2X, ligand-gated ion channel, 7	3.9074	2.1637	30.2166	5.9583e-07	3.12454e-05	Up			Cenpl	centromere protein L	1.21748	3.42167	28.7043	1.03065e-06	6.1387e-05	Up
Gata2	GATA binding protein 2	3.20229	6.83152	83.6395	7.50678e-05	0.00102451	Up			Lpxn	leupaxin	3.87145	1.41316	10.7598	0.00162927	0.0225055	Up			Hist1h1e	H1.4 linker histone, cluster member	1.19889	7.14639	213.326	5.67562e-22	2.88232e-19	Up
Lpxn	leupaxin	3.18648	1.41316	12.6039	0.00069893	0.00630657	Up			Bfsp2	beaded filament structural protein 2, phakinin	3.86444	2.3738	31.3418	3.98631e-07	2.3112e-05	Up			H1f0	H1.0 linker histone	1.17115	5.38886	89.9458	1.72852e-13	2.9783e-11	Up
Aldh1a1	aldehyde dehydrogenase family 1, subfamily A1	3.14714	3.06693	56.999	4.45604e-10	2.62335e-08	Up			Rapgef3	Rap guanine nucleotide exchange factor (GEF) 3	3.83261	2.11346	23.6575	6.88238e-06	0.00026321	Up			Hist1h4c	H4 clustered histone 3	1.16769	3.12992	20.3897	2.50674e-05	0.00105163	Up
Padi2	peptidyl arginine deiminase, type II	3.13401	3.6172	74.2351	1.3897e-12	1.54129e-10	Up			Gnaz	guanine nucleotide binding protein, alpha z subunit	3.80149	2.07229	20.4904	2.43789e-05	0.000782429	Up			Hist3h2a	H2A clustered histone 25	1.15847	4.29464	45.5226	3.66743e-09	2.9737e-07	Up
Blvrb	biliverdin reductase B	3.13156	5.73478	55.8143	0.000230926	0.00251207	Up			Parm1	prostate androgen-regulated mucin-like protein 1	3.78623	1.48302	13.952	0.000380055	0.00765585	Up			Crebl2	cAMP responsive element binding protein-like 2	1.14563	2.49273	9.67987	0.00270015	0.0469156	Up
Gm973	predicted gene 973	3.11768	2.53118	31.3429	3.98479e-07	1.15811e-05	Up			Gata2	GATA binding protein 2	3.73717	6.83152	77.721	9.30917e-05	0.00242114	Up			Lockd	lncRNA downstream of Cdkn1b	1.14324	5.38509	86.7025	7.63338e-13	1.15085e-10	Up
Mt1	metallothionein 1	3.11525	5.66396	258.859	1.69476e-14	3.40683e-12	Up			Carmil1	capping protein regulator and myosin 1 linker 1	3.72152	1.34277	15.2154	0.000218449	0.0048792	Up			Cenpe	centromere protein E	1.12604	4.96999	77.0072	7.0899e-13	1.08588e-10	Up
Il1r2	interleukin 1 receptor, type II	3.11051	1.56564	11.3833	0.00137357	0.0109083	Up			Mt1	metallothionein 1	3.71802	5.66396	151.988	5.63791e-12	1.32683e-09	Up			Hist1h4i	H4 clustered histone 9	1.12406	5.15389	83.3875	1.58059e-13	2.82428e-11	Up
Mpv17l	Mpv17 transgene, kidney disease mutant-like	3.09544	0.967903	7.48246	0.00789599	0.0430199	Up			Atp1b1	ATPase, Na+/K+ transporting, beta 1 polypeptide	3.69406	1.87235	19.4289	3.70411e-05	0.001129	Up			Kif23	kinesin family member 23	1.12338	5.06408	54.785	1.92626e-08	1.44081e-06	Up
Stx3	syntaxin 3	3.06601	3.82941	86.4428	8.21274e-14	1.22862e-11	Up			Chd7	chromodomain helicase DNA binding protein 7	3.68896	2.12438	18.0921	6.43121e-05	0.00179349	Up			Grb10	growth factor receptor bound protein 10	1.12252	3.30822	20.2968	2.60269e-05	0.00108247	Up
Lgals3	lectin, galactose binding, soluble 3	3.04434	1.56704	14.7845	0.000263538	0.00280704	Up			Cyyr1	cysteine and tyrosine-rich protein 1	3.68003	1.63618	8.83902	0.0040467	0.043689	Up			Fcgr3	Fc receptor, IgG, low affinity III	1.11271	3.11642	14.6664	0.000277506	0.00787547	Up
Lpcat2	lysophosphatidylcholine acyltransferase 2	3.04415	3.59735	62.8179	1.25527e-10	8.65148e-09	Up			Clec1a	C-type lectin domain family 1, member a	3.6666	1.73117	13.3777	0.00049061	0.00920992	Up			Hist1h2ae	H2A clustered histone 8	1.11148	8.79946	198.432	3.48005e-20	1.45996e-17	Up
Poln	DNA polymerase N	3.0316	1.44097	11.5877	0.00112289	0.00914535	Up			Espn	espin	3.64136	2.20575	25.7631	3.13155e-06	0.000133111	Up			Klf4	Kruppel-like transcription factor 4 (gut)	1.10947	7.09005	70.6624	2.53848e-06	0.000138383	Up
Soat2	sterol O-acyltransferase 2	3.02761	1.34865	11.1769	0.0013355	0.01066	Up			Epdr1	ependymin related 1	3.57603	1.89175	16.0173	0.000154559	0.00368233	Up			Pbk	PDZ binding kinase	1.10776	5.00879	73.7304	1.5731e-12	2.19983e-10	Up
Tubb2a	tubulin, beta 2A class IIA	3.02192	2.98601	47.7159	1.9834e-09	1.05153e-07	Up			Pcdhgc4	protocadherin gamma subfamily C, 4	3.53236	1.27217	8.52023	0.00472641	0.0487756	Up			Hist1h3e	H3 clustered histone 6	1.09351	5.71473	101.593	3.55985e-15	8.17834e-13	Up
Jam2	junction adhesion molecule 2	3.02049	1.14143	11.1243	0.00136845	0.0108766	Up			Lmna	lamin A	3.5196	3.78295	45.9911	8.7377e-07	4.39115e-05	Up			Top2a	topoisomerase (DNA) II alpha	1.07962	7.58266	227.224	1.27141e-23	1.22679e-20	Up
Gata1	GATA binding protein 1	3.00741	3.22254	64.3162	1.73059e-11	1.53077e-09	Up			Adgre5	adhesion G protein-coupled receptor E5	3.48714	5.28205	19.8208	0.00390332	0.0425573	Up			Bex4	brain expressed X-linked 4	1.079	3.71062	25.7631	3.07454e-06	0.00016123	Up
Adgre5	adhesion G protein-coupled receptor E5	2.99302	5.28205	28.5993	0.00153191	0.0119253	Up			Tmem51	transmembrane protein 51	3.44045	1.56301	11.7759	0.00101305	0.0159955	Up			Racgap1	Rac GTPase-activating protein 1	1.06693	4.45258	43.987	5.91076e-09	4.63682e-07	Up
Parm1	prostate androgen-regulated mucin-like protein 1	2.95531	1.48302	11.1503	0.00135209	0.0107643	Up			Nupr1	nuclear protein transcription regulator 1	3.43909	2.40376	20.2347	3.83682e-05	0.0011642	Up			H2afx	H2A.X variant histone	1.06045	7.09442	179.339	7.42148e-21	3.57222e-18	Up
Epor	erythropoietin receptor	2.95519	1.43873	10.7114	0.0016588	0.0127524	Up			Blvrb	biliverdin reductase B	3.42259	5.73478	35.4648	0.000827096	0.0139522	Up			Ttc39b	tetratricopeptide repeat domain 39B	1.05437	2.87392	13.316	0.000504333	0.0128738	Up
Apoe	apolipoprotein E	2.94271	9.13089	67.7155	0.000140072	0.00168734	Up			Gna14	guanine nucleotide binding protein, alpha 14	3.41707	1.63575	9.9901	0.00232973	0.0293851	Up			Ppp6r2	protein phosphatase 6, regulatory subunit 2	1.05321	3.89087	27.1334	1.83928e-06	0.000105013	Up
Mitf	melanogenesis associated transcription factor	2.91982	2.70304	31.3583	3.9631e-07	1.15529e-05	Up			Hpgds	hematopoietic prostaglandin D synthase	3.39936	3.66587	65.055	1.52737e-11	3.27501e-09	Up			Knstrn	kinetochore-localized astrin/SPAG5 binding	1.04746	4.72229	55.6907	1.82293e-10	1.89134e-08	Up
Card11	caspase recruitment domain family, member 11	2.90374	1.95372	10.6772	0.00232448	0.0166386	Up			Map3k6	mitogen-activated protein kinase kinase kinase 6	3.34701	1.49784	11.8441	0.000981887	0.0156858	Up			Art4	ADP-ribosyltransferase 4	1.04506	2.56529	9.57689	0.00283625	0.0480967	Up
Gm17590	predicted gene, 17590	2.90323	3.45392	56.2661	1.6415e-10	1.07747e-08	Up			Cd55	CD55 molecule, decay accelerating factor for complement	3.34562	3.20385	34.6181	1.30816e-07	9.0809e-06	Up			Rrm2	ribonucleotide reductase M2	1.04226	5.26531	74.33	1.50003e-12	2.1285e-10	Up
Nfkbia	nuclear factor of kappa light polypeptide gene enhancer in B cells inhibitor, alpha	2.8993	7.9556	80.0715	8.59776e-05	0.00113024	Up			Ndst2	N-deacetylase/N-sulfotransferase (heparan glucosaminyl) 2	3.32043	3.45878	53.4719	3.62133e-10	5.06408e-08	Up			Spdl1	spindle apparatus coiled-coil protein 1	1.03995	3.2947	19.3633	3.9271e-05	0.00154035	Up
P2rx7	purinergic receptor P2X, ligand-gated ion channel, 7	2.88616	2.1637	19.2256	4.02587e-05	0.000611741	Up			Snap47	synaptosomal-associated protein, 47	3.31801	3.64538	59.2963	6.71809e-11	1.24659e-08	Up			Dlgap5	DLG associated protein 5	1.03947	3.94455	30.0722	6.27586e-07	3.93219e-05	Up
Il10ra	interleukin 10 receptor, alpha	2.88591	2.32875	19.4122	3.72953e-05	0.000572119	Up			Slamf1	signaling lymphocytic activation molecule family member 1	3.30079	2.22563	15.0346	0.000236308	0.00518212	Up			AI480526	expressed sequence AI480526	1.0298	2.75974	11.2737	0.00127688	0.0264714	Up
Slc2a6	solute carrier family 2 (facilitated glucose transporter), member 6	2.88117	1.29807	7.36444	0.00837723	0.0448319	Up			Fcer1g	Fc receptor, IgE, high affinity I, gamma polypeptide	3.26624	6.96471	45.6445	0.000430501	0.00835796	Up			Gata1	GATA binding protein 1	1.02879	3.22254	12.0068	0.000911405	0.0205952	Up
Itgb7	integrin beta 7	2.87288	4.28128	57.0327	1.50294e-07	4.86639e-06	Up			Maf	MAF bZIP transcription factor	3.24793	2.09857	12.4053	0.0007928	0.0136116	Up			Gm17494	predicted gene, 17494	1.02614	2.67811	10.5018	0.00182995	0.0351738	Up
Osm	oncostatin M	2.87048	4.2588	13.3877	0.00960183	0.0498912	Up			Card11	caspase recruitment domain family, member 11	3.21964	1.95372	11.3189	0.00177982	0.0240188	Up			Hist1h2be	H2B clustered histone 6	1.0192	4.07301	32.1234	3.02394e-07	1.9849e-05	Up
Slc7a8	solute carrier family 7 (cationic amino acid transporter, y+ system), member 8	2.85272	3.27947	43.0412	2.14988e-08	8.86502e-07	Up			Ublcp1	ubiquitin-like domain containing CTD phosphatase 1	3.20101	2.17696	13.6386	0.000436756	0.0084117	Up			Dusp3	dual specificity phosphatase 3 (vaccinia virus phosphatase VH1-related)	1.00834	3.30576	18.8233	4.75005e-05	0.00180446	Up
Cxcl10	C-X-C motif chemokine ligand 10	2.84302	2.07212	18.6671	7.59301e-05	0.001029	Up			Atp8a2	ATPase, aminophospholipid transporter-like, class I, type 8A, member 2	3.18839	1.77148	10.9367	0.0014932	0.021282	Up			Gucy1a1	guanylate cyclase 1, soluble, alpha 1	1.005	3.43087	18.5111	5.40402e-05	0.00201326	Up
St3gal5	ST3 beta-galactoside alpha-2,3-sialyltransferase 5	2.8408	2.86291	34.6254	1.2678e-07	4.24757e-06	Up			Bhlhe40	basic helix-loop-helix family, member e40	3.18738	3.44832	39.1999	4.94028e-07	2.72393e-05	Up			Incenp	inner centromere protein	1.00314	5.47711	85.4258	9.91786e-14	1.80561e-11	Up
Gm28187	None	2.81693	2.14936	19.2687	3.95525e-05	0.000601959	Up			Tjp1	tight junction protein 1	3.17976	1.68464	9.78691	0.0026417	0.0321435	Up			Spc24	SPC24, NDC80 kinetochore complex component, homolog (S. cerevisiae)	0.992877	6.05963	91.9527	8.95083e-13	1.28905e-10	Up
Espn	espin	2.8156	2.20575	16.021	0.000155643	0.00182701	Up			Padi2	peptidyl arginine deiminase, type II	3.16131	3.6172	63.027	2.43579e-11	4.89644e-09	Up			Gm4673	predicted gene 4673	0.992573	2.70171	10.2277	0.00208205	0.0386365	Up
Fcer1g	Fc receptor, IgE, high affinity I, gamma polypeptide	2.79154	6.96471	42.5208	0.000524425	0.00501429	Up			Elovl7	ELOVL fatty acid elongase 7	3.12294	2.27788	17.7621	7.38089e-05	0.00201181	Up			Cdca5	cell division cycle associated 5	0.988267	4.32208	36.0956	7.68651e-08	5.49386e-06	Up
Ddx25	DEAD box helicase 25	2.78621	1.02526	7.09922	0.00957439	0.0497755	Up			Slc7a8	solute carrier family 7 (cationic amino acid transporter, y+ system), member 8	3.08429	3.27947	31.3078	7.58205e-07	3.87086e-05	Up			Melk	maternal embryonic leucine zipper kinase	0.986312	3.20241	15.5856	0.000188159	0.00567359	Up
Myo1d	myosin ID	2.77881	1.60494	11.6728	0.00106219	0.0088202	Up			Gm8251	coiled-coil domain containing 168	3.07934	1.77507	11.1363	0.00136087	0.0198055	Up			Cip2a	cell proliferation regulating inhibitor of protein phosphatase 2A	0.973708	3.56205	18.2501	6.43671e-05	0.00231663	Up
Fcgr3	Fc receptor, IgG, low affinity III	2.75237	3.11642	51.0273	6.98894e-10	3.92071e-08	Up			Slc18a2	solute carrier family 18 (vesicular monoamine), member 2	3.06199	5.32108	115.545	1.14732e-13	4.42818e-11	Up			Asf1b	anti-silencing function 1B histone chaperone	0.962877	4.26706	29.7996	7.11985e-07	4.43222e-05	Up
Siglecf	sialic acid binding Ig-like lectin F	2.75144	2.1899	15.0876	0.000236877	0.00256812	Up			Fam189b	endosomal transmembrane epsin interactor 3	3.0401	4.0816	64.9745	1.45533e-11	3.19147e-09	Up			Abhd2	abhydrolase domain containing 2	0.961907	4.949	56.6707	1.38352e-10	1.49995e-08	Up
Tiam2	T cell lymphoma invasion and metastasis 2	2.72776	1.84745	12.9524	0.00059364	0.00555581	Up			Ston2	stonin 2	3.01891	1.88778	8.96512	0.00380675	0.0420011	Up			Anln	anillin, actin binding protein	0.961159	3.7445	21.9026	1.36881e-05	0.000614311	Up
Rec8	REC8 meiotic recombination protein	2.72179	2.79663	29.1427	8.78439e-07	2.27851e-05	Up			Slc41a3	solute carrier family 41, member 3	2.99619	2.66774	19.4432	3.68254e-05	0.00112803	Up			Ncapg	non-SMC condensin I complex, subunit G	0.96032	3.99486	26.3211	2.62288e-06	0.000140601	Up
Clec4d	C-type lectin domain family 4, member d	2.72136	3.88747	54.8058	8.2191e-09	3.72329e-07	Up			Itgb7	integrin beta 7	2.98433	4.28128	47.7956	6.04507e-07	3.15291e-05	Up			Kdm6b	KDM1 lysine (K)-specific demethylase 6B	0.957458	6.91304	31.795	0.000560016	0.014182	Up
Tgtp2	T cell specific GTPase 2	2.71402	2.3228	18.4654	5.50736e-05	0.000793142	Up			Abca1	ATP-binding cassette, sub-family A member 1	2.96822	2.81356	15.5886	0.000190403	0.0043586	Up			Tuba8	tubulin, alpha 8	0.952597	3.34697	12.0892	0.00108139	0.0236072	Up
Plekhg5	pleckstrin homology domain containing, family G (with RhoGef domain) member 5	2.70901	2.27894	17.4237	8.50627e-05	0.00111974	Up			Tmem156	transmembrane protein 156	2.96707	1.87113	8.69964	0.00433037	0.0456155	Up			Lrrc8a	leucine rich repeat containing 8A VRAC subunit A	0.948979	3.64336	19.5267	3.55904e-05	0.00140168	Up
Cd55	CD55 molecule, decay accelerating factor for complement	2.70264	3.20385	43.8277	6.47097e-09	3.00184e-07	Up			Rapsn	receptor-associated protein of the synapse	2.94693	3.57572	44.7414	4.67137e-09	4.95319e-07	Up			Mt1	metallothionein 1	0.948311	5.66396	35.5847	3.46821e-06	0.000179918	Up
Aqp11	aquaporin 11	2.70059	2.39795	19.9005	3.05622e-05	0.000483434	Up			Cpeb2	cytoplasmic polyadenylation element binding protein 2	2.93634	2.5015	14.1558	0.000347321	0.0071609	Up			Nfia	nuclear factor I/A	0.922396	4.16777	24.9331	4.28809e-06	0.000218919	Up
Tmem51	transmembrane protein 51	2.69856	1.56301	8.11257	0.00577365	0.0338868	Up			Tnk2	tyrosine kinase, non-receptor, 2	2.92143	2.20346	9.65492	0.00274263	0.0332458	Up			Hist1h2br	H2B clustered histone 24	0.921843	4.10131	27.9521	1.35833e-06	7.84822e-05	Up
Gadd45g	growth arrest and DNA-damage-inducible 45 gamma	2.68699	3.20128	42.2006	1.05395e-08	4.62253e-07	Up			Chn2	chimerin 2	2.91401	3.49469	43.2155	7.53167e-09	7.34071e-07	Up			Gen1	GEN1, Holliday junction 5' flap endonuclease	0.895421	2.87929	9.53853	0.00288877	0.0488157	Up
Sult1a1	sulfotransferase family 1A, phenol-preferring, member 1	2.65572	1.80547	11.9392	0.000940015	0.0079703	Up			Ccl4	C-C motif chemokine ligand 4	2.87003	8.02211	27.1336	0.00176031	0.0238557	Up			Mad2l1	MAD2 mitotic arrest deficient-like 1	0.894477	4.82028	44.7094	4.71811e-09	3.73156e-07	Up
Fam189b	endosomal transmembrane epsin interactor 3	2.63269	4.0816	79.419	3.98935e-13	4.81165e-11	Up			Sqstm1	sequestosome 1	2.86405	5.74608	96.1668	8.3498e-10	1.01984e-07	Up			Hist1h4h	H4 clustered histone 8	0.886908	5.34217	62.2459	3.00128e-11	3.57523e-09	Up
Prnp	prion protein	2.63195	1.99743	14.9899	0.000240956	0.00260357	Up			Oaf	out at first homolog	2.85193	2.2776	10.8403	0.00157042	0.0219927	Up			Cdk1	cyclin dependent kinase 1	0.885644	5.85425	61.8699	1.26485e-09	1.13005e-07	Up
Serpina3f	serine (or cysteine) peptidase inhibitor, clade A, member 3F	2.61398	1.60076	7.93586	0.00630055	0.0362517	Up			Stx3	syntaxin 3	2.84705	3.82941	44.584	4.9924e-09	5.23605e-07	Up			Daglb	diacylglycerol lipase, beta	0.884488	3.98828	22.7723	9.71726e-06	0.000455154	Up
Ecm1	extracellular matrix protein 1	2.60843	1.5841	8.25259	0.00538899	0.0321606	Up			Ctse	cathepsin E	2.83294	2.76325	17.1089	9.71294e-05	0.00250589	Up			Hist1h1c	H1.2 linker histone, cluster member	0.884123	6.77511	111.155	4.48298e-16	1.16909e-13	Up
Gnb4	guanine nucleotide binding protein (G protein), beta 4	2.60796	4.9267	141.662	1.88357e-18	6.73132e-16	Up			Tnfaip2	tumor necrosis factor, alpha-induced protein 2	2.81161	4.35423	52.3451	4.75478e-10	6.19985e-08	Up			Miip	migration and invasion inhibitory protein	0.883892	3.73186	18.3814	5.70263e-05	0.00211633	Up
Slamf1	signaling lymphocytic activation molecule family member 1	2.60117	2.22563	18.7466	4.90278e-05	0.000717859	Up			Itm2c	integral membrane protein 2C	2.7965	5.44171	41.9788	9.43169e-05	0.00244641	Up			Pclaf	PCNA clamp associated factor	0.881306	7.14687	47.7727	2.21101e-05	0.000943984	Up
Gm8251	coiled-coil domain containing 168	2.59558	1.77507	9.81747	0.00252881	0.0178758	Up			Arvcf	armadillo repeat gene deleted in velocardiofacial syndrome	2.77933	2.15723	9.61749	0.00278176	0.0335935	Up			Poc1a	POC1 centriolar protein A	0.87614	3.40189	14.4868	0.000303175	0.00847924	Up
Tnfaip2	tumor necrosis factor, alpha-induced protein 2	2.59398	4.35423	95.407	1.10379e-14	2.31531e-12	Up			Phlda1	pleckstrin homology like domain, family A, member 1	2.76407	3.42793	23.9354	7.14024e-06	0.000270181	Up			Ccng2	cyclin G2	0.871291	3.57385	13.0791	0.000635382	0.0156798	Up
Epdr1	ependymin related 1	2.58614	1.89175	12.4513	0.000744426	0.00664474	Up			Emilin2	elastin microfibril interfacer 2	2.74967	3.74693	36.5505	6.8033e-08	5.1531e-06	Up			Decr2	2-4-dienoyl-Coenzyme A reductase 2, peroxisomal	0.862379	3.31277	14.0313	0.000366948	0.00986262	Up
Ndst2	N-deacetylase/N-sulfotransferase (heparan glucosaminyl) 2	2.57497	3.45878	38.5908	3.4585e-08	1.32953e-06	Up			Itga4	integrin alpha 4	2.7396	7.42557	311.61	2.02515e-19	1.50313e-16	Up			Eme1	essential meiotic structure-specific endonuclease 1	0.857477	3.0528	10.1194	0.00224512	0.0409902	Up
Slc18a2	solute carrier family 18 (vesicular monoamine), member 2	2.57139	5.32108	139.729	5.51327e-15	1.26661e-12	Up			I830077J02Rik	RIKEN cDNA I830077J02 gene	2.72769	2.68536	13.8354	0.000402913	0.0080109	Up			Tacc3	transforming, acidic coiled-coil containing protein 3	0.856982	4.58145	33.456	1.89786e-07	1.2717e-05	Up
Edem3	ER degradation enhancer, mannosidase alpha-like 3	2.54001	3.24055	34.1364	1.49988e-07	4.86639e-06	Up			Adgrl1	adhesion G protein-coupled receptor L1	2.72608	3.68431	18.8463	0.000384455	0.00772835	Up			Gas2l3	growth arrest-specific 2 like 3	0.855979	4.16538	23.982	6.07051e-06	0.000303494	Up
Gm10138	predicted gene 10138	2.51983	4.13753	68.3541	6.06154e-12	6.15661e-10	Up			Edem3	ER degradation enhancer, mannosidase alpha-like 3	2.69971	3.24055	25.412	3.51176e-06	0.000145798	Up			Gp9	glycoprotein 9 platelet	0.850463	3.86814	18.131	6.32771e-05	0.00229534	Up
Abcc5	ATP-binding cassette, sub-family C member 5	2.50798	3.60303	47.7699	1.84578e-09	9.89439e-08	Up			Rapgef2	Rap guanine nucleotide exchange factor (GEF) 2	2.69735	3.80722	39.5636	2.46246e-08	2.06517e-06	Up			Myef2	myelin basic protein expression factor 2, repressor	0.849719	4.23792	25.1399	3.89438e-06	0.000200156	Up
Fam129a	niban apoptosis regulator 1	2.50482	3.80846	42.5129	1.48767e-08	6.30281e-07	Up			Fer	FER tyrosine kinase	2.6963	2.76869	19.9436	3.0032e-05	0.00093477	Up			Hist2h2aa1	H2A clustered histone 18	0.849337	4.47149	26.517	2.58593e-06	0.000140178	Up
Gm36738	predicted gene, 36738	2.50482	4.09498	66.4355	1.08369e-11	1.00543e-09	Up			Tmem273	transmembrane protein 273	2.69469	3.41787	21.6761	1.63482e-05	0.000553485	Up			Hacd4	3-hydroxyacyl-CoA dehydratase 4	0.846952	4.38167	26.8999	2.00639e-06	0.000112556	Up
Slc41a3	solute carrier family 41, member 3	2.50086	2.66774	22.7418	9.83425e-06	0.000185696	Up			Tbc1d8	TBC1 domain family, member 8	2.65398	2.29801	9.132	0.0035118	0.0396784	Up			Ccdc173	cilia and flagella associated protein 210	0.844123	3.22799	11.4955	0.00115251	0.0244947	Up
Junb	jun B proto-oncogene	2.49841	9.838	99.8438	4.2333e-05	0.000635258	Up			Btg1	BTG anti-proliferation factor 1	2.64205	7.0959	187.1	3.98196e-13	1.42303e-10	Up			Dynlt1a	dynein light chain Tctex-type 1A	0.839105	3.61431	16.2947	0.000137249	0.00439973	Up
Xylt1	xylosyltransferase 1	2.47708	4.03539	54.3341	2.83118e-10	1.72899e-08	Up			Tgfbr3	transforming growth factor, beta receptor III	2.63357	2.85494	11.6643	0.00106636	0.0165689	Up			Cep83os	centrosomal protein 83, opposite strand	0.837133	3.30667	12.5933	0.000698053	0.0168828	Up
Rab4a	RAB4A, member RAS oncogene family	2.46077	3.72253	47.7342	1.86585e-09	9.94673e-08	Up			Lpcat2	lysophosphatidylcholine acyltransferase 2	2.6287	3.59735	26.6804	3.52066e-06	0.000145798	Up			Wtap	WT1 associating protein	0.834198	6.23257	86.102	8.50882e-14	1.60984e-11	Up
Gm33332	predicted gene, 33332	2.42869	2.12654	15.1399	0.00022573	0.00246667	Up			Fam174b	family with sequence similarity 174, member B	2.62126	3.04684	21.7087	1.4782e-05	0.000514915	Up			Kif18a	kinesin family member 18A	0.831122	3.85436	17.8355	7.15784e-05	0.00252066	Up
Tnik	TRAF2 and NCK interacting kinase	2.42358	4.48247	77.7477	5.93633e-13	6.73879e-11	Up			Fam129a	niban apoptosis regulator 1	2.61984	3.80846	34.0454	2.15889e-07	1.39806e-05	Up			Leng9	leukocyte receptor cluster (LRC) member 9	0.823683	3.36865	12.146	0.000855285	0.0196025	Up
Csf2rb	colony stimulating factor 2 receptor, beta, low-affinity (granulocyte-macrophage)	2.41714	4.82896	21.2269	0.00180737	0.0137317	Up			Il10ra	interleukin 10 receptor, alpha	2.61523	2.32875	11.6157	0.00109047	0.0168863	Up			Mmrn1	multimerin 1	0.818794	3.29101	11.5431	0.00112753	0.0242077	Up
Klf10	Kruppel-like transcription factor 10	2.39802	6.34959	257.511	4.25449e-25	4.56128e-22	Up			Tuba8	tubulin, alpha 8	2.56405	3.34697	12.9866	0.000739022	0.0128483	Up			Pam	peptidylglycine alpha-amidating monooxygenase	0.815738	4.49665	29.3717	8.32985e-07	5.08701e-05	Up
Rab27b	RAB27B, member RAS oncogene family	2.398	3.50851	40.9599	1.8762e-08	7.837e-07	Up			Chst15	carbohydrate sulfotransferase 15	2.55132	4.18677	48.2403	1.60148e-09	1.86177e-07	Up			Slpi	secretory leukocyte peptidase inhibitor	0.809709	4.29127	17.4518	0.000179611	0.00553696	Up
Elovl7	ELOVL fatty acid elongase 7	2.39378	2.27788	12.8804	0.000613191	0.00571108	Up			Ptms	parathymosin	2.54976	6.32772	83.2625	1.42753e-07	9.76896e-06	Up			Traip	TRAF-interacting protein	0.79737	3.31262	11.0514	0.00141558	0.028397	Up
Ccdc171	coiled-coil domain containing 171	2.38486	3.78376	46.9549	2.36384e-09	1.21972e-07	Up			Itga2	integrin alpha 2	2.54891	2.46267	10.0751	0.0022378	0.0285238	Up			Rsad2	radical S-adenosyl methionine domain containing 2	0.795292	3.11844	9.92039	0.00240809	0.0427913	Up
Irf1	interferon regulatory factor 1	2.36996	5.72451	181.798	4.25139e-21	2.15903e-18	Up			Asph	aspartate-beta-hydroxylase	2.53871	4.62257	58.1743	9.10017e-11	1.65675e-08	Up			Psd3	pleckstrin and Sec7 domain containing 3	0.792201	3.64917	11.362	0.00138663	0.0279907	Up
Lmo4	LIM domain only 4	2.36655	6.49456	267.955	1.41818e-25	1.95486e-22	Up			Flt3l	FMS-like tyrosine kinase 3 ligand	2.50467	2.65249	13.5645	0.000451386	0.00862461	Up			Trp53cor1	tumor protein p53 pathway corepressor 1	0.792169	3.10276	9.96295	0.00235994	0.042013	Up
Tmem273	transmembrane protein 273	2.35697	3.41787	32.5616	3.05596e-07	9.15743e-06	Up			Junb	jun B proto-oncogene	2.50298	9.838	85.9409	6.61623e-05	0.00183977	Up			Kmt2d	lysine (K)-specific methyltransferase 2D	0.791959	5.40076	53.4606	3.44358e-10	3.19491e-08	Up
Tgfbr3	transforming growth factor, beta receptor III	2.35357	2.85494	26.3985	2.42027e-06	5.50783e-05	Up			Sat1	spermidine/spermine N1-acetyl transferase 1	2.49292	5.36457	85.3723	1.00391e-13	4.03616e-11	Up			Pdcd4	programmed cell death 4	0.789926	7.5629	111.638	4.08245e-16	1.09421e-13	Up
Asph	aspartate-beta-hydroxylase	2.35084	4.62257	84.4693	1.23327e-13	1.74997e-11	Up			Ccng2	cyclin G2	2.49021	3.57385	15.9428	0.0001896	0.0043586	Up			Pbx1	pre B cell leukemia homeobox 1	0.789346	6.35652	77.8155	5.84083e-13	9.23905e-11	Up
Sqstm1	sequestosome 1	2.34341	5.74608	107.173	2.92668e-10	1.77607e-08	Up			Slc6a13	solute carrier family 6 (neurotransmitter transporter, GABA), member 13	2.4813	4.63229	55.8284	1.7534e-10	2.92583e-08	Up			Ndc80	NDC80 kinetochore complex component	0.788838	4.31619	23.7486	6.64377e-06	0.000330442	Up
Sipa1l1	signal-induced proliferation-associated 1 like 1	2.32703	5.64832	156.552	1.7309e-19	7.26149e-17	Up			Sh3pxd2b	SH3 and PX domains 2B	2.48095	2.16701	9.72846	0.00263831	0.0321427	Up			Tk1	thymidine kinase 1	0.783467	5.67961	51.1972	1.91172e-09	1.64698e-07	Up
Fam129b	niban apoptosis regulator 2	2.32702	3.13279	19.4156	4.46268e-05	0.000663489	Up			Gnb4	guanine nucleotide binding protein (G protein), beta 4	2.47707	4.9267	64.2059	1.7817e-11	3.6578e-09	Up			Ap1s3	adaptor-related protein complex AP-1, sigma 3	0.779003	3.32087	11.4338	0.00118582	0.0250922	Up
Gm29994	predicted gene, 29994	2.31966	2.35541	11.5769	0.00111009	0.00911678	Up			Zfp831	zinc finger protein 831	2.4294	3.0222	13.8049	0.000405651	0.00802074	Up			B4galt1	UDP-Gal:betaGlcNAc beta 1,4- galactosyltransferase, polypeptide 1	0.770598	5.09773	36.139	8.07488e-08	5.68719e-06	Up
Irf2bpl	interferon regulatory factor 2 binding protein-like	2.31225	4.02611	59.3964	6.49854e-11	4.86081e-09	Up			Csf2rb	colony stimulating factor 2 receptor, beta, low-affinity (granulocyte-macrophage)	2.41746	4.82896	15.6141	0.00435372	0.0457615	Up			Ncapd2	non-SMC condensin I complex, subunit D2	0.769465	5.17432	40.4174	1.84111e-08	1.38788e-06	Up
Atp6v0a1	ATPase, H+ transporting, lysosomal V0 subunit A1	2.30952	2.88273	21.3289	1.71941e-05	0.000298929	Up			Hist1h1c	H1.2 linker histone, cluster member	2.41445	6.77511	171.276	1.89983e-20	2.03683e-17	Up			Slc24a5	solute carrier family 24, member 5	0.766319	3.65747	13.2285	0.00052584	0.0133874	Up
Ugcg	UDP-glucose ceramide glucosyltransferase	2.30897	5.16641	107.995	9.68771e-15	2.07726e-12	Up			Lat2	linker for activation of T cells family, member 2	2.41297	6.00321	36.9446	0.000222999	0.00495789	Up			Adam10	a disintegrin and metallopeptidase domain 10	0.762595	6.19104	72.5636	2.09875e-12	2.81261e-10	Up
Adgrl1	adhesion G protein-coupled receptor L1	2.30737	3.68431	18.7814	0.00039092	0.00393325	Up			Cd63	CD63 antigen	2.40926	7.87909	60.0267	0.000176973	0.00412467	Up			Ccdc18	coiled-coil domain containing 18	0.754472	3.81763	14.8345	0.000257852	0.00744914	Up
Itga4	integrin alpha 4	2.29766	7.42557	304.563	2.94114e-19	1.18246e-16	Up			Mns1	meiosis-specific nuclear structural protein 1	2.40021	5.47192	74.3224	1.36027e-12	3.97735e-10	Up			Selenom	selenoprotein M	0.751476	4.31039	18.4885	5.84315e-05	0.00216018	Up
Abca1	ATP-binding cassette, sub-family A member 1	2.29695	2.81356	20.1099	2.9115e-05	0.000465549	Up			Clec4d	C-type lectin domain family 4, member d	2.36982	3.88747	19.3266	8.92331e-05	0.00233336	Up			Prkaca	protein kinase, cAMP dependent, catalytic, alpha	0.749906	4.77625	26.4464	2.43304e-06	0.000134151	Up
Dapk1	death associated protein kinase 1	2.29595	3.57607	33.346	1.97183e-07	6.11903e-06	Up			Psd3	pleckstrin and Sec7 domain containing 3	2.36212	3.64917	14.5413	0.00035257	0.00722971	Up			Fzr1	fizzy and cell division cycle 20 related 1	0.747705	4.64512	26.0269	2.78321e-06	0.000147556	Up
Itm2c	integral membrane protein 2C	2.26008	5.44171	34.1895	0.000207477	0.00230109	Up			Apoe	apolipoprotein E	2.35583	9.13089	27.6429	0.00167681	0.0231136	Up			Rnf26	ring finger protein 26	0.744884	3.81552	15.0812	0.000231564	0.00681207	Up
Gadd45a	growth arrest and DNA-damage-inducible 45 alpha	2.24732	4.13601	44.1227	1.8314e-08	7.68311e-07	Up			Plscr1	phospholipid scramblase 1	2.33235	4.30145	23.6264	2.29911e-05	0.000744434	Up			Rbm15	RNA binding motif protein 15	0.743908	4.90723	30.362	5.66762e-07	3.62164e-05	Up
Tent5a	terminal nucleotidyltransferase 5A	2.23868	5.24145	101.353	3.34213e-15	8.06206e-13	Up			Egr1	early growth response 1	2.31656	9.74717	388.977	9.36903e-23	1.5067e-19	Up			Gm26532	None	0.74333	5.17922	26.6083	9.15154e-06	0.000432859	Up
Als2	alsin Rho guanine nucleotide exchange factor	2.23867	2.69085	15.3983	0.000201799	0.00224845	Up			Itgb2	integrin beta 2	2.29358	2.92624	10.3483	0.00196695	0.0259277	Up			Dpysl2	dihydropyrimidinase-like 2	0.737705	4.3153	19.8802	3.08153e-05	0.00125459	Up
Arvcf	armadillo repeat gene deleted in velocardiofacial syndrome	2.23049	2.15723	9.91054	0.00241938	0.017254	Up			Metrnl	meteorin, glial cell differentiation regulator-like	2.28574	3.0884	12.2824	0.000911318	0.0150313	Up			Kif20b	kinesin family member 20B	0.736337	4.9822	29.309	1.35338e-06	7.84822e-05	Up
Chst15	carbohydrate sulfotransferase 15	2.22045	4.18677	43.8394	6.19027e-09	2.8855e-07	Up			Smim1	small integral membrane protein 1	2.26144	2.98806	10.17	0.00213955	0.027526	Up			Pfas	phosphoribosylformylglycinamidine synthase (FGAR amidotransferase)	0.732633	5.11219	36.6845	6.30344e-08	4.56158e-06	Up
Prmt2	protein arginine N-methyltransferase 2	2.20709	1.98513	7.18612	0.00916351	0.0481478	Up			Slc9a9	solute carrier family 9 (sodium/hydrogen exchanger), member 9	2.26056	2.85601	10.2761	0.00203503	0.0264807	Up			Cenpn	centromere protein N	0.725306	3.68985	12.54	0.000715088	0.0171878	Up
Socs2	suppressor of cytokine signaling 2	2.18721	2.94241	15.3233	0.000320733	0.00333128	Up			Gstm5	glutathione S-transferase, mu 5	2.25441	5.08952	52.8181	4.36965e-10	5.82797e-08	Up			H1fx	H1.10 linker histone	0.721459	6.08527	52.6433	9.72068e-10	8.76588e-08	Up
Snap47	synaptosomal-associated protein, 47	2.17274	3.64538	29.487	7.76892e-07	2.04815e-05	Up			Gm26532	None	2.24735	5.17922	36.2237	6.45542e-07	3.33093e-05	Up			Hoxa5	homeobox A5	0.717657	3.80338	13.5654	0.000451214	0.0116723	Up
H2-Q10	histocompatibility 2, Q region locus 10	2.15953	2.44147	10.9905	0.00145626	0.0114333	Up			Kif21b	kinesin family member 21B	2.24577	3.63783	19.167	4.12377e-05	0.0012319	Up			2610008E11Rik	RIKEN cDNA 2610008E11 gene	0.716878	3.7205	12.3746	0.000770802	0.0182291	Up
Daam1	dishevelled associated activator of morphogenesis 1	2.15705	2.63597	15.0752	0.000232175	0.00252281	Up			Dyrk3	dual-specificity tyrosine phosphorylation regulated kinase 3	2.23487	5.03485	42.4878	1.96022e-08	1.67382e-06	Up			Hsf2	heat shock factor 2	0.710646	3.96506	13.1802	0.000561459	0.014182	Up
Aqp9	aquaporin 9	2.13483	2.78944	15.6395	0.00018183	0.00205683	Up			Egr3	early growth response 3	2.23427	3.20436	9.9952	0.00287885	0.0343788	Up			Armcx5	armadillo repeat containing, X-linked 5	0.708232	3.8527	12.1271	0.000876552	0.0199949	Up
Gstm5	glutathione S-transferase, mu 5	2.12917	5.08952	82.4757	2.14186e-13	2.71931e-11	Up			Furin	furin, paired basic amino acid cleaving enzyme	2.22355	4.84929	41.8367	1.16654e-08	1.06188e-06	Up			8030462N17Rik	arkadia (RNF111) N-terminal like PKA signaling regulator 2N	0.708223	4.05252	16.173	0.00014458	0.00458898	Up
P2rx4	purinergic receptor P2X, ligand-gated ion channel 4	2.124	4.89851	78.0719	5.49379e-13	6.31066e-11	Up			Osbpl5	oxysterol binding protein-like 5	2.21464	2.62685	9.597	0.00280913	0.0337971	Up			F2r	coagulation factor II thrombin receptor	0.707961	4.28855	13.361	0.000588736	0.0146788	Up
Ltb4r1	leukotriene B4 receptor 1	2.11734	3.50642	27.4411	1.64067e-06	3.91853e-05	Up			F2r	coagulation factor II thrombin receptor	2.208	4.28855	19.4053	5.14301e-05	0.00149472	Up			2310001H17Rik	RIKEN cDNA 2310001H17 gene	0.701128	4.30051	16.8368	0.000108979	0.00363304	Up
Prkab1	protein kinase, AMP-activated, beta 1 non-catalytic subunit	2.112	4.71612	69.3917	4.65286e-12	4.87994e-10	Up			Ugcg	UDP-glucose ceramide glucosyltransferase	2.15608	5.16641	39.8419	4.50837e-08	3.54942e-06	Up			Dyrk1a	dual-specificity tyrosine phosphorylation regulated kinase 1a	0.692414	5.12134	30.1802	6.21102e-07	3.917e-05	Up
Egr1	early growth response 1	2.10436	9.74717	411.03	3.30029e-23	2.44958e-20	Up			Syde2	synapse defective 1, Rho GTPase, homolog 2 (C. elegans)	2.1557	2.82065	9.83268	0.00251059	0.030781	Up			Mtmr2	myotubularin related protein 2	0.691681	4.47835	19.6499	3.38455e-05	0.00134393	Up
Syde2	synapse defective 1, Rho GTPase, homolog 2 (C. elegans)	2.10364	2.82065	14.8176	0.000259755	0.00277253	Up			Kdm7a	lysine (K)-specific demethylase 7A	2.15552	4.18249	25.4914	3.40751e-06	0.000142952	Up			Rgcc	regulator of cell cycle	0.689077	5.74055	44.9148	4.42635e-09	3.52974e-07	Up
Gem	GTP binding protein overexpressed in skeletal muscle	2.10185	4.07489	39.6185	2.38693e-08	9.71794e-07	Up			Sept8	septin 8	2.14487	3.42009	12.9241	0.000601267	0.0109133	Up			G2e3	G2/M-phase specific E3 ubiquitin ligase	0.684338	3.86384	12.6505	0.000680235	0.0166167	Up
Atg9a	autophagy related 9A	2.09326	2.82694	15.9284	0.000160567	0.00187568	Up			Prkca	protein kinase C, alpha	2.144	3.79727	18.5597	5.35451e-05	0.00154688	Up			1700113A16Rik	RIKEN cDNA 1700113A16 gene	0.679448	3.64913	11.5542	0.00112178	0.0242077	Up
Hpgds	hematopoietic prostaglandin D synthase	2.09246	3.66587	26.4235	2.44401e-06	5.53574e-05	Up			Nfkbia	nuclear factor of kappa light polypeptide gene enhancer in B cells inhibitor, alpha	2.1423	7.9556	21.427	0.00321926	0.0373457	Up			Pim1	proviral integration site 1	0.675	8.90107	74.454	3.43499e-12	4.47895e-10	Up
Lat2	linker for activation of T cells family, member 2	2.08313	6.00321	33.5395	0.00031366	0.00326783	Up			Dok3	docking protein 3	2.14195	2.993	9.40458	0.00358561	0.0403234	Up			Nipsnap2	nipsnap homolog 2	0.674433	5.1162	29.5582	7.5551e-07	4.67302e-05	Up
Tnk2	tyrosine kinase, non-receptor, 2	2.08042	2.20346	8.29697	0.00528792	0.0317703	Up			Nedd9	neural precursor cell expressed, developmentally down-regulated gene 9	2.09836	3.07139	8.72814	0.00427072	0.0452117	Up			Tubb5	tubulin, beta 5 class I	0.671779	9.43619	79.1655	4.23598e-13	6.81217e-11	Up
Gm20274	predicted gene, 20274	2.07573	2.4666	9.13777	0.00350203	0.0233203	Up			Ids	iduronate 2-sulfatase	2.09563	3.17615	9.6016	0.00313238	0.0366355	Up			Tob1	transducer of ErbB-2.1	0.668366	4.39251	16.8322	0.000109191	0.00363304	Up
Map11	trafficking protein particle complex 14	2.07109	4.13882	38.2375	3.75687e-08	1.42717e-06	Up			Nfkbiz	nuclear factor of kappa light polypeptide gene enhancer in B cells inhibitor, zeta	2.09531	6.16264	33.3048	9.4826e-05	0.00245302	Up			Zc3h6	zinc finger CCCH type containing 6	0.666856	3.67027	10.3289	0.00198502	0.0372636	Up
Rab11fip1	RAB11 family interacting protein 1 (class I)	2.071	3.29214	20.1608	2.74996e-05	0.000446707	Up			Rgs10	regulator of G-protein signalling 10	2.09096	5.36694	32.608	1.51894e-05	0.000525312	Up			Ckap2	cytoskeleton associated protein 2	0.665174	4.14904	14.8458	0.000256577	0.00743456	Up
Lag3	lymphocyte-activation gene 3	2.06692	3.05148	13.0453	0.000572877	0.00539814	Up			Tmem9b	TMEM9 domain family, member B	2.08439	3.35187	11.9635	0.000931719	0.0152113	Up			Smc4	structural maintenance of chromosomes 4	0.662582	7.07428	72.6071	2.07622e-12	2.81261e-10	Up
Oaf	out at first homolog	2.06225	2.2776	8.17715	0.00561188	0.0331592	Up			Rnf19b	ring finger protein 19B	2.0773	4.15593	23.4882	7.34969e-06	0.000273811	Up			Tmcc1	transmembrane and coiled coil domains 1	0.646406	4.2035	13.9102	0.000387154	0.0102347	Up
Tmem88	transmembrane protein 88	2.05018	3.99982	30.4042	9.52205e-07	2.43064e-05	Up			Stx2	syntaxin 2	2.0696	3.75957	18.1444	6.29252e-05	0.0017666	Up			Pglyrp1	peptidoglycan recognition protein 1	0.644413	4.75099	17.5648	0.000116356	0.00378021	Up
F2r	coagulation factor II thrombin receptor	2.04795	4.28855	44.1397	1.65749e-08	6.9839e-07	Up			Cep83os	centrosomal protein 83, opposite strand	2.06844	3.30667	9.37818	0.00311949	0.036529	Up			Lyrm4	LYR motif containing 4	0.638203	4.16397	13.7549	0.000414752	0.0108748	Up
Slc26a11	solute carrier family 26, member 11	2.04142	2.5661	10.1666	0.00214296	0.01566	Up			Tuba1a	tubulin, alpha 1A	2.05071	5.5045	48.3386	1.55478e-09	1.82952e-07	Up			Ltb	lymphotoxin B	0.636383	5.59436	27.9949	5.24145e-06	0.000264789	Up
Itgb2	integrin beta 2	2.02031	2.92624	15.2196	0.000218055	0.00239637	Up			Rab4a	RAB4A, member RAS oncogene family	2.045	3.72253	14.4553	0.000304422	0.0064416	Up			Adrb2	adrenergic receptor, beta 2	0.633012	4.06149	11.1956	0.0013453	0.027492	Up
Itga2	integrin alpha 2	2.01624	2.46267	9.63002	0.00276517	0.0192366	Up			Lmo4	LIM domain only 4	2.04415	6.49456	104.385	1.71409e-15	8.70488e-13	Up			Pdzk1ip1	PDZK1 interacting protein 1	0.632768	4.6385	16.2641	0.00014055	0.00449063	Up
Bbs10	Bardet-Biedl syndrome 10	2.01327	2.43926	7.96286	0.00621689	0.0358594	Up			Gfi1b	growth factor independent 1B	2.03552	4.0076	17.5156	8.21833e-05	0.00219664	Up			Cit	citron	0.631024	4.81956	18.0962	8.42266e-05	0.00292339	Up
Smim1	small integral membrane protein 1	2.00544	2.98806	16.089	0.000149881	0.00177448	Up			Klf6	Kruppel-like transcription factor 6	2.0263	9.52809	297.724	1.07349e-23	2.58953e-20	Up			Foxo3	forkhead box O3	0.629809	5.72638	30.3725	1.98669e-06	0.000112103	Up
5033430I15Rik	RIKEN cDNA 5033430I15 gene	2.00181	2.57788	9.47387	0.00297959	0.0204481	Up			Ier3	immediate early response 3	2.02573	8.59337	31.4568	0.00119125	0.0179973	Up			Ccpg1	cell cycle progression 1	0.629356	5.22055	21.4547	3.99368e-05	0.00155383	Up
Rnf125	ring finger protein 125	2.00098	4.08311	36.4429	6.83693e-08	2.47077e-06	Up			Ier5	immediate early response 5	2.02523	6.56506	86.8264	8.99487e-13	2.99281e-10	Up			Sirt6	sirtuin 6	0.624515	3.86099	10.7473	0.00163114	0.0319247	Up
D830025C05Rik	RIKEN cDNA D830025C05 gene	1.9978	3.55667	20.1481	2.76414e-05	0.000448255	Up			Osbpl8	oxysterol binding protein-like 8	2.00311	6.54371	96.3643	4.90044e-14	2.05584e-11	Up			Ckap5	cytoskeleton associated protein 5	0.622963	5.3909	32.8546	2.34006e-07	1.54652e-05	Up
Mical3	microtubule associated monooxygenase, calponin and LIM domain containing 3	1.99192	3.46102	18.7691	4.85733e-05	0.00071337	Up			Cd82	CD82 antigen	1.99218	4.1985	20.9771	1.97918e-05	0.000651777	Up			Hmgb2	high mobility group box 2	0.619646	9.70456	41.7719	8.9821e-07	5.41677e-05	Up
Fam174b	family with sequence similarity 174, member B	1.98569	3.04684	12.7895	0.000638848	0.00589141	Up			Tns1	tensin 1	1.96978	4.94837	34.0049	1.61647e-07	1.07568e-05	Up			Actb	actin, beta	0.617797	12.039	60.733	4.51331e-11	5.24686e-09	Up
Glcci1	glucocorticoid induced transcript 1	1.98389	2.59387	9.4062	0.00307783	0.0209583	Up			Acer3	alkaline ceramidase 3	1.96779	4.00133	16.8314	0.000109227	0.00276622	Up			Cks2	CDC28 protein kinase regulatory subunit 2	0.615392	7.64158	31.4597	3.96704e-05	0.00154972	Up
4833445I07Rik	RIKEN cDNA 4833445I07 gene	1.98105	3.25955	16.9355	0.000104516	0.00133573	Up			P2rx4	purinergic receptor P2X, ligand-gated ion channel 4	1.94553	4.89851	33.0622	2.17651e-07	1.40008e-05	Up			Ptgs1	prostaglandin-endoperoxide synthase 1	0.612017	4.19055	12.6336	0.000685438	0.0166685	Up
Slc6a13	solute carrier family 6 (neurotransmitter transporter, GABA), member 13	1.9752	4.63229	46.7349	2.52792e-09	1.29058e-07	Up			Zfp36l1	zinc finger protein 36, C3H type-like 1	1.94369	6.28467	74.4876	1.30637e-12	3.93912e-10	Up			Acot2	acyl-CoA thioesterase 2	0.606502	4.74102	17.8468	7.12411e-05	0.00251797	Up
Tns1	tensin 1	1.97433	4.94837	58.9147	7.90852e-11	5.69472e-09	Up			Frmd4a	FERM domain containing 4A	1.94277	5.07715	29.2843	5.16663e-06	0.000206107	Up			Dbf4	DBF4 zinc finger	0.601914	5.02165	23.6472	6.90988e-06	0.00034017	Up
Crebl2	cAMP responsive element binding protein-like 2	1.97355	2.49273	11.7076	0.00104536	0.00872546	Up			Itpr2	inositol 1,4,5-triphosphate receptor 2	1.9424	4.48817	29.1855	8.64886e-07	4.36926e-05	Up			Klf6	Kruppel-like transcription factor 6	0.601642	9.52809	51.6804	1.97784e-09	1.68887e-07	Up
Golm1	golgi membrane protein 1	1.97262	4.18462	35.6548	8.92372e-08	3.17731e-06	Up			Smim5	small integral membrane protein 5	1.93202	4.85774	33.1751	2.09258e-07	1.36428e-05	Up			Gm43305	predicted gene 43305	0.5991	4.30505	12.8904	0.000610453	0.015142	Up
Gm26802	predicted gene, 26802	1.97017	5.92477	31.628	0.000523179	0.00500809	Up			Dnajb4	DnaJ heat shock protein family (Hsp40) member B4	1.93052	5.49127	49.8346	9.94144e-10	1.19906e-07	Up			Alas1	aminolevulinic acid synthase 1	0.596718	4.76358	18.9609	4.48827e-05	0.00171855	Up
Ext1	exostosin glycosyltransferase 1	1.96393	3.30257	14.5301	0.00046993	0.00461195	Up			Lat	linker for activation of T cells	1.92445	4.90438	27.2859	2.82974e-06	0.000121371	Up			Arrdc3	arrestin domain containing 3	0.580471	4.00895	10.1581	0.00215163	0.0396962	Up
Jun	jun proto-oncogene	1.96213	11.7972	384.218	9.67065e-26	1.5552e-22	Up			Zbtb5	zinc finger and BTB domain containing 5	1.92118	3.74796	11.8901	0.0009614	0.0155386	Up			Rnf38	ring finger protein 38	0.576013	4.73311	17.2299	9.22933e-05	0.00316917	Up
Stx2	syntaxin 2	1.95667	3.75957	23.0226	8.81104e-06	0.000169021	Up			Slc4a2	solute carrier family 4 (anion exchanger), member 2	1.91645	3.48983	10.3331	0.00199109	0.0260679	Up			Cd9	CD9 antigen	0.575656	5.39541	26.34	2.47398e-06	0.000135633	Up
Furin	furin, paired basic amino acid cleaving enzyme	1.94625	4.84929	62.8126	2.57912e-11	2.18298e-09	Up			2900052L18Rik	RIKEN cDNA 2900052L18 gene	1.91577	3.29571	8.81818	0.00408784	0.0439728	Up			Ube2s	ubiquitin-conjugating enzyme E2S	0.571133	7.92686	57.4068	1.20972e-10	1.32643e-08	Up
Dyrk3	dual-specificity tyrosine phosphorylation regulated kinase 3	1.93949	5.03485	60.5654	1.51783e-10	1.01536e-08	Up			Tent5a	terminal nucleotidyltransferase 5A	1.91145	5.24145	38.9954	2.96938e-08	2.4281e-06	Up			Dennd4a	DENN domain containing 4A	0.569419	5.98235	34.1457	1.4951e-07	1.01174e-05	Up
Ifrd1	interferon-related developmental regulator 1	1.92488	5.77269	108.919	6.94243e-16	1.76283e-13	Up			Klf7	Kruppel-like transcription factor 7 (ubiquitous)	1.90568	3.81871	12.321	0.000789809	0.0135844	Up			Rnf5	ring finger protein 5	0.567262	4.1686	11.058	0.00141129	0.0283698	Up
Lpin1	lipin 1	1.90573	3.75239	25.518	3.3734e-06	7.26562e-05	Up			Stk10	serine/threonine kinase 10	1.90233	4.22653	21.2393	1.78207e-05	0.000601232	Up			Hist1h2ap	H2A clustered histone 24	0.566138	9.96729	54.4773	2.57293e-10	2.51117e-08	Up
Btg1	BTG anti-proliferation factor 1	1.89996	7.0959	145.695	6.13809e-12	6.15726e-10	Up			Irf2bpl	interferon regulatory factor 2 binding protein-like	1.90115	4.02611	12.7603	0.000647322	0.0115028	Up			Mettl23	methyltransferase like 23	0.565476	6.67051	47.3127	2.12014e-09	1.79449e-07	Up
Lmna	lamin A	1.89525	3.78295	13.8176	0.00121927	0.00986972	Up			Ctsc	cathepsin C	1.89494	5.06855	31.5215	5.03316e-07	2.73484e-05	Up			Med31	mediator complex subunit 31	0.562477	4.47766	13.4971	0.000465164	0.012001	Up
Cyth3	cytohesin 3	1.89078	3.83514	24.6645	4.66946e-06	9.66859e-05	Up			Birc3	baculoviral IAP repeat-containing 3	1.89257	3.78959	12.4019	0.00076481	0.0132252	Up			Trim59	tripartite motif-containing 59	0.562031	4.61676	15.6067	0.000184415	0.00563109	Up
Dok3	docking protein 3	1.88782	2.993	8.98527	0.00434052	0.0273201	Up			Hacd4	3-hydroxyacyl-CoA dehydratase 4	1.85998	4.38167	15.9194	0.000161187	0.00381199	Up			B230369F24Rik	RIKEN cDNA B230369F24 gene	0.560601	4.11953	10.0662	0.00224726	0.0409902	Up
Chn2	chimerin 2	1.87815	3.49469	15.9165	0.000161394	0.00188179	Up			Mctp1	multiple C2 domains, transmembrane 1	1.82013	4.86545	19.1833	0.000130286	0.0031988	Up			Dctn5	dynactin 5	0.560196	4.60006	15.1165	0.000228042	0.00672898	Up
Sat1	spermidine/spermine N1-acetyl transferase 1	1.85687	5.36457	81.6465	2.3653e-13	2.92599e-11	Up			Adk	adenosine kinase	1.80293	5.90613	56.8711	1.30798e-10	2.29468e-08	Up			Cbx3	chromobox 3	0.553346	8.15486	60.7862	4.4487e-11	5.23482e-09	Up
Hdac7	histone deacetylase 7	1.85319	5.46991	80.577	3.03706e-13	3.70945e-11	Up			Clnk	cytokine-dependent hematopoietic cell linker	1.7982	4.14789	11.6793	0.00147233	0.0210467	Up			Pan3	PAN3 poly(A) specific ribonuclease subunit	0.553174	7.04874	53.9937	2.95463e-10	2.8227e-08	Up
Spire1	spire type actin nucleation factor 1	1.85318	2.83638	10.033	0.00228286	0.0163944	Up			Tyrobp	TYRO protein tyrosine kinase binding protein	1.79481	7.28834	18.9206	0.00430846	0.045484	Up			Ern1	endoplasmic reticulum to nucleus signalling 1	0.552448	4.46271	12.325	0.000788381	0.0185087	Up
Pdgfrb	platelet derived growth factor receptor, beta polypeptide	1.85088	4.11609	27.7614	1.45731e-06	3.56779e-05	Up			Itga2b	integrin alpha 2b	1.79475	5.00056	25.5653	3.38726e-06	0.000142723	Up			Pdcl	phosducin-like	0.551786	4.35014	11.6115	0.00109255	0.0237713	Up
Mns1	meiosis-specific nuclear structural protein 1	1.84747	5.47192	83.6388	1.49182e-13	2.0274e-11	Up			Klf9	Kruppel-like transcription factor 9	1.7861	5.72226	40.4973	1.79413e-08	1.54567e-06	Up			Nde1	nudE neurodevelopment protein 1	0.549066	4.65667	14.6057	0.000284986	0.00806401	Up
Ppp1r15a	protein phosphatase 1, regulatory subunit 15A	1.8466	7.7444	282.241	3.33059e-26	6.42738e-23	Up			Plcg1	phospholipase C, gamma 1	1.77709	4.48849	19.7905	3.23501e-05	0.00100047	Up			Tubb4b	tubulin, beta 4B class IVB	0.547278	8.02654	54.6752	2.56976e-10	2.51117e-08	Up
Dclre1c	DNA cross-link repair 1C	1.83901	2.7518	9.56036	0.00285876	0.0197358	Up			Ltb4r1	leukotriene B4 receptor 1	1.77684	3.50642	9.39348	0.00309667	0.0364202	Up			Relch	RAB11 binding and LisH domain, coiled-coil and HEAT repeat containing	0.544875	5.07413	19.0375	4.34906e-05	0.00167856	Up
Tnfrsf12a	tumor necrosis factor receptor superfamily, member 12a	1.83473	3.23956	15.8769	0.000164161	0.00190612	Up			Klf4	Kruppel-like transcription factor 4 (gut)	1.76843	7.09005	29.3024	0.000166423	0.00391343	Up			Tsc22d3	TSC22 domain family, member 3	0.541733	5.94005	28.8928	9.83478e-07	5.89415e-05	Up
Rapgef2	Rap guanine nucleotide exchange factor (GEF) 2	1.82326	3.80722	19.1403	4.18727e-05	0.000630938	Up			Mob3c	MOB kinase activator 3C	1.76495	3.89398	12.9335	0.000598729	0.0109133	Up			Fubp3	far upstream element (FUSE) binding protein 3	0.537245	4.13239	9.99629	0.00232291	0.0418411	Up
Zbtb4	zinc finger and BTB domain containing 4	1.82255	2.99079	9.55057	0.00317657	0.0214942	Up			Sik2	salt inducible kinase 2	1.76229	3.94546	12.0739	0.000945195	0.0153539	Up			Jarid2	jumonji and AT-rich interaction domain containing 2	0.53656	5.23213	20.8556	2.07797e-05	0.000895103	Up
I730030J21Rik	RIKEN cDNA I730030J21 gene	1.81622	5.26907	63.4292	2.18864e-11	1.90254e-09	Up			Ank	progressive ankylosis	1.75241	3.82214	12.24	0.000819465	0.013872	Up			Lgals8	lectin, galactose binding, soluble 8	0.533643	4.35591	11.2272	0.00130468	0.0268994	Up
Rell1	RELT-like 1	1.80264	4.06449	27.6034	1.54498e-06	3.76153e-05	Up			Ccdc171	coiled-coil domain containing 171	1.74908	3.78376	9.55341	0.00286828	0.0343016	Up			Ndc1	NDC1 transmembrane nucleoporin	0.529794	4.15577	9.90885	0.00242131	0.0429472	Up
Auts2	autism susceptibility candidate 2	1.8012	3.98541	27.5629	1.56827e-06	3.79255e-05	Up			Ppp1r15a	protein phosphatase 1, regulatory subunit 15A	1.74654	7.7444	145.322	1.03154e-18	7.10952e-16	Up			Ppp1cb	protein phosphatase 1 catalytic subunit beta	0.529062	6.619	43.352	7.21449e-09	5.52481e-07	Up
Soga1	microtubule crosslinking factor 2	1.79949	3.00635	10.4205	0.0019013	0.0142616	Up			Rab37	RAB37, member RAS oncogene family	1.74274	5.44817	30.2565	1.01482e-06	4.99591e-05	Up			Klf9	Kruppel-like transcription factor 9	0.522449	5.72226	25.7732	3.06274e-06	0.00016123	Up
Frmd4a	FERM domain containing 4A	1.79584	5.07715	36.1362	8.65168e-07	2.25622e-05	Up			Gem	GTP binding protein overexpressed in skeletal muscle	1.74225	4.07489	13.5929	0.000445724	0.00853332	Up			Skil	SKI-like	0.515537	5.66711	23.205	8.20565e-06	0.000391115	Up
Brat1	BRCA1-associated ATM activator 1	1.78348	2.85906	9.78261	0.00257112	0.0181086	Up			Trim47	tripartite motif-containing 47	1.72789	3.59601	8.80547	0.00411315	0.0440975	Up			Zbtb44	zinc finger and BTB domain containing 44	0.513784	4.76634	14.1507	0.000348097	0.00946138	Up
Iffo1	intermediate filament family orphan 1	1.7739	3.16346	12.8502	0.000621599	0.00577267	Up			Ago2	argonaute RISC catalytic subunit 2	1.72769	6.11512	41.5678	3.24672e-07	1.9338e-05	Up			Crebrf	CREB3 regulatory factor	0.502388	4.80754	13.5673	0.000450835	0.0116723	Up
Galnt6	polypeptide N-acetylgalactosaminyltransferase 6	1.77316	5.15659	52.7269	4.48598e-10	2.62335e-08	Up			Syne1	spectrin repeat containing, nuclear envelope 1	1.71461	3.93009	10.5311	0.00180497	0.0242376	Up			Chaf1a	chromatin assembly factor 1, subunit A	-0.503882	5.6779	25.1363	3.89983e-06	0.000200156	Down
Plxnc1	plexin C1	1.77108	5.09239	37.6834	1.41786e-06	3.5049e-05	Up			Irak3	interleukin-1 receptor-associated kinase 3	1.71446	3.94959	12.0399	0.000897734	0.0148326	Up			Dhcr24	24-dehydrocholesterol reductase	-0.505141	4.22926	9.62893	0.00276661	0.0477549	Down
Rab44	RAB44, member RAS oncogene family	1.76794	5.09646	46.5265	2.81597e-09	1.42258e-07	Up			Cyth3	cytohesin 3	1.71252	3.83514	10.1174	0.00219342	0.0280694	Up			Cgas	cyclic GMP-AMP synthase	-0.506853	5.49235	18.2284	0.000124769	0.00403993	Down
E530011L22Rik	RIKEN cDNA E530011L22 gene	1.7624	3.11478	11.6602	0.00106834	0.00885604	Up			Pskh1	protein serine kinase H1	1.70643	3.60713	8.61639	0.00452418	0.0471933	Up			E2f1	E2F transcription factor 1	-0.508365	5.2836	22.1038	1.26408e-05	0.000572633	Down
Cd63	CD63 antigen	1.74377	7.87909	35.3712	0.000799509	0.00701315	Up			Jun	jun proto-oncogene	1.7062	11.7972	266.514	3.64236e-22	4.39314e-19	Up			Mcm3	minichromosome maintenance complex component 3	-0.514949	7.89708	49.0796	1.30569e-09	1.15584e-07	Down
Pik3cb	phosphatidylinositol-4,5-bisphosphate 3-kinase catalytic subunit beta	1.74359	2.57315	7.32621	0.00853963	0.0455492	Up			Khnyn	KH and NYN domain containing	1.70473	3.82493	10.6702	0.00169108	0.0231803	Up			Mcm2	minichromosome maintenance complex component 2	-0.515116	6.71865	37.2408	8.3977e-08	5.87169e-06	Down
Ifngr1	interferon gamma receptor 1	1.74158	6.01145	88.9162	4.56182e-13	5.30325e-11	Up			Rfx5	regulatory factor X, 5 (influences HLA class II expression)	1.70112	3.96383	10.9791	0.00146401	0.0210042	Up			Polr1e	polymerase (RNA) I polypeptide E	-0.516798	4.51062	12.3067	0.000794971	0.0185995	Down
Ddah2	DDAH family member 2, ADMA independent	1.73931	5.26687	61.1602	4.02017e-11	3.20584e-09	Up			E2f8	E2F transcription factor 8	1.6992	4.23088	11.5652	0.00112172	0.0171827	Up			Luzp1	leucine zipper protein 1	-0.518275	4.13299	9.71336	0.00265736	0.0463669	Down
Id3	inhibitor of DNA binding 3	1.72985	3.0613	12.3177	0.000790999	0.00695114	Up			Usp32	ubiquitin specific peptidase 32	1.69683	3.4715	8.85847	0.00400867	0.0434603	Up			Atp13a2	ATPase type 13A2	-0.522565	5.93908	30.5836	5.2235e-07	3.38265e-05	Down
Dnajb4	DnaJ heat shock protein family (Hsp40) member B4	1.72601	5.49127	63.1375	2.36512e-11	2.03759e-09	Up			Csrnp1	cysteine-serine-rich nuclear protein 1	1.6929	5.39487	32.5938	2.56355e-07	1.59585e-05	Up			Zmynd19	zinc finger, MYND domain containing 19	-0.52395	5.43921	22.5677	1.14001e-05	0.000528844	Down
Dnajb1	DnaJ heat shock protein family (Hsp40) member B1	1.72557	7.56026	202.245	1.83975e-20	8.87587e-18	Up			Msn	moesin	1.68218	7.29298	31.0948	0.000335811	0.00698327	Up			Mcm6	minichromosome maintenance complex component 6	-0.524333	7.82445	56.1429	1.60463e-10	1.70144e-08	Down
Mafk	v-maf musculoaponeurotic fibrosarcoma oncogene family, protein K (avian)	1.72548	4.8324	43.1269	7.74503e-09	3.52509e-07	Up			Sh3kbp1	SH3-domain kinase binding protein 1	1.6809	5.56354	34.1396	1.49824e-07	1.01095e-05	Up			Dhx29	DExH-box helicase 29	-0.528039	4.2739	10.1348	0.0021755	0.0400599	Down
Prkca	protein kinase C, alpha	1.72466	3.79727	17.3383	8.90419e-05	0.00115992	Up			Drosha	drosha, ribonuclease type III	1.67365	4.30891	14.3267	0.000322133	0.0067133	Up			Nefh	neurofilament, heavy polypeptide	-0.529062	5.0894	18.5543	5.36643e-05	0.002007	Down
Nipal3	NIPA-like domain containing 3	1.72376	3.56545	16.7804	0.000111613	0.00140411	Up			Ier2	immediate early response 2	1.66886	9.62401	220.278	1.85523e-22	2.5573e-19	Up			Pdxp	pyridoxal (pyridoxine, vitamin B6) phosphatase	-0.543304	4.80225	17.0424	9.98942e-05	0.00337021	Down
Cd59a	CD59a antigen	1.72329	3.2831	12.0013	0.000919628	0.00786895	Up			Galnt6	polypeptide N-acetylgalactosaminyltransferase 6	1.66536	5.15659	24.522	5.01616e-06	0.000201671	Up			Pex2	peroxisomal biogenesis factor 2	-0.545883	4.46965	13.0199	0.000575909	0.0144572	Down
Ier3	immediate early response 3	1.72057	8.59337	24.7741	0.00222753	0.0161	Up			Trerf1	transcriptional regulating factor 1	1.66019	3.9181	9.64809	0.00281822	0.0338221	Up			Pcnx	pecanex 1	-0.55207	4.30349	10.9701	0.00147378	0.0293207	Down
Nedd9	neural precursor cell expressed, developmentally down-regulated gene 9	1.71954	3.07139	10.6642	0.00169582	0.0129608	Up			Tmem64	transmembrane protein 64	1.65997	4.09929	13.3606	0.000494378	0.00924468	Up			Selenoi	selenoprotein I	-0.555712	4.09981	10.8055	0.00158741	0.0311953	Down
Rapsn	receptor-associated protein of the synapse	1.71842	3.57572	13.4245	0.000480462	0.00466866	Up			Neurl3	neuralized E3 ubiquitin protein ligase 3	1.65805	5.13725	25.0263	4.06673e-06	0.000165569	Up			Fam117a	family with sequence similarity 117, member A	-0.5574	6.67623	46.183	2.99302e-09	2.46835e-07	Down
Tmem9b	TMEM9 domain family, member B	1.7123	3.35187	12.25	0.000817615	0.00714598	Up			Pf4	platelet factor 4	1.64494	6.01997	13.918	0.000388456	0.00778906	Up			Gm10076	ribosomal protein L41 pseudogene	-0.559686	10.2284	54.4725	2.5765e-10	2.51117e-08	Down
Ptms	parathymosin	1.70768	6.32772	48.2325	4.2717e-06	8.97988e-05	Up			Cst7	cystatin F (leukocystatin)	1.63912	5.28273	24.3994	5.16923e-06	0.000206107	Up			Hells	helicase, lymphoid specific	-0.562558	6.91393	53.464	3.44019e-10	3.19491e-08	Down
Prmt9	protein arginine methyltransferase 9	1.70211	3.29606	11.6009	0.00109789	0.0090543	Up			Icam4	intercellular adhesion molecule 4, Landsteiner-Wiener blood group	1.63482	4.33728	11.784	0.00101453	0.0159955	Up			Ccnd1	cyclin D1	-0.572369	5.48997	25.4001	6.72896e-06	0.000332963	Down
Rrad	Ras-related associated with diabetes	1.7006	3.00249	10.4825	0.00184666	0.0139206	Up			Unc119	unc-119 lipid binding chaperone	1.63214	5.61776	31.4168	3.88174e-07	2.26999e-05	Up			Itgal	integrin alpha L	-0.57422	4.657	15.4398	0.000198206	0.00595793	Down
Egr3	early growth response 3	1.69951	3.20436	9.3261	0.00387243	0.0252126	Up			Kit	KIT proto-oncogene receptor tyrosine kinase	1.63156	7.54838	19.243	0.00390267	0.0425573	Up			Ldlr	low density lipoprotein receptor	-0.577745	4.62092	14.9157	0.000250779	0.00728845	Down
Tmco3	transmembrane and coiled-coil domains 3	1.68564	3.19447	9.004	0.00375227	0.0246801	Up			Tpp1	tripeptidyl peptidase I	1.62979	4.92715	19.3222	3.86945e-05	0.00116676	Up			Lysmd2	LysM, putative peptidoglycan-binding, domain containing 2	-0.582705	4.12933	11.7759	0.00102008	0.0224208	Down
Isg20	interferon-stimulated protein	1.68455	4.45675	25.7574	4.75074e-06	9.79484e-05	Up			Tnik	TRAF2 and NCK interacting kinase	1.61343	4.48247	14.1986	0.000340822	0.00704195	Up			Bloc1s1	biogenesis of lysosomal organelles complex-1, subunit 1	-0.597276	4.53741	16.1911	0.000143465	0.00456861	Down
Pafah2	platelet-activating factor acetylhydrolase 2	1.68411	4.55127	34.3809	1.3788e-07	4.57185e-06	Up			Xylt1	xylosyltransferase 1	1.6072	4.03539	10.307	0.00201393	0.02626	Up			Epop	elongin BC and polycomb repressive complex 2 associated protein	-0.598372	4.05718	11.5106	0.00114452	0.0243786	Down
Dcaf6	DDB1 and CUL4 associated factor 6	1.68236	2.64799	7.7005	0.00710567	0.0396545	Up			I730030J21Rik	RIKEN cDNA I730030J21 gene	1.60099	5.26907	27.7738	1.45066e-06	6.75781e-05	Up			Gstp1	glutathione S-transferase, pi 1	-0.623623	5.41881	33.2527	2.03679e-07	1.35538e-05	Down
Phf1	PHD finger protein 1	1.68015	2.69199	8.10156	0.0058051	0.03403	Up			Lysmd3	LysM, putative peptidoglycan-binding, domain containing 3	1.58903	4.02605	9.39159	0.00309948	0.0364202	Up			Plxnb2	plexin B2	-0.631177	3.70157	9.77607	0.00262434	0.0459569	Down
Abcb10	ATP-binding cassette, sub-family B member 10	1.67863	3.95397	19.171	4.11692e-05	0.000623614	Up			Pdzk1ip1	PDZK1 interacting protein 1	1.57463	4.6385	11.7719	0.00102128	0.0160465	Up			Ubash3a	ubiquitin associated and SH3 domain containing, A	-0.642242	4.71347	20.652	2.25519e-05	0.000958603	Down
Klf6	Kruppel-like transcription factor 6	1.67853	9.52809	277.65	5.31211e-23	3.66118e-20	Up			Uvssa	UV stimulated scaffold protein A	1.5613	4.07011	9.59243	0.00281526	0.0338221	Up			D830025C05Rik	RIKEN cDNA D830025C05 gene	-0.655105	3.55667	9.61622	0.00278344	0.0479597	Down
Nfkbiz	nuclear factor of kappa light polypeptide gene enhancer in B cells inhibitor, zeta	1.67713	6.16264	34.2012	8.41962e-05	0.00110985	Up			Samd9l	sterile alpha motif domain containing 9-like	1.56061	4.34281	11.4693	0.00116656	0.0177822	Up			Tacstd2	tumor-associated calcium signal transducer 2	-0.659102	4.94815	21.1128	3.11408e-05	0.00126251	Down
Ier2	immediate early response 2	1.67656	9.62401	289.294	1.66677e-25	2.01034e-22	Up			Cerk	ceramide kinase	1.55766	4.41579	13.989	0.000373871	0.00757439	Up			Alkbh2	alkB homolog 2, alpha-ketoglutarate-dependent dioxygenase	-0.661834	3.91393	13.3529	0.000496083	0.0126968	Down
Taok3	TAO kinase 3	1.67559	6.93143	141.893	1.81275e-18	6.72741e-16	Up			Birc2	baculoviral IAP repeat-containing 2	1.55179	5.37747	25.4421	3.47182e-06	0.00014502	Up			Pus7l	pseudouridylate synthase 7-like	-0.662182	3.66978	11.4033	0.00120262	0.0253227	Down
Gm17056	None	1.67306	3.14118	9.37992	0.00311689	0.0211813	Up			Pdgfrb	platelet derived growth factor receptor, beta polypeptide	1.54947	4.11609	11.5623	0.00111757	0.0171827	Up			Gne	glucosamine (UDP-N-acetyl)-2-epimerase/N-acetylmannosamine kinase	-0.718411	3.87472	14.7464	0.000267964	0.00771817	Down
Zfand3	zinc finger, AN1-type domain 3	1.67295	4.23074	16.3395	0.000263569	0.00280704	Up			Otulinl	OTU deubiquitinase with linear linkage specificity like	1.54721	4.53	9.64173	0.00484417	0.049743	Up			Gm44067	None	-0.723847	4.05673	17.3868	8.75316e-05	0.0030164	Down
Mir142hg	Mir142 host gene (non-protein coding)	1.67198	4.51492	33.9106	1.62144e-07	5.16345e-06	Up			Arl4a	ADP-ribosylation factor-like 4A	1.54655	5.56583	26.9237	1.98866e-06	8.84268e-05	Up			Zdhhc8	zinc finger, DHHC domain containing 8	-0.738976	4.13652	18.7957	4.80447e-05	0.00181797	Down
Fam241a	family with sequence similarity 241, member A	1.66604	3.78694	15.69	0.000186874	0.00210648	Up			Fyb	FYN binding protein 1	1.54426	6.34613	43.5896	8.60758e-09	8.22322e-07	Up			Sh2b2	SH2B adaptor protein 2	-0.812508	3.16397	11.1249	0.0013681	0.0277532	Down
Creb3l2	cAMP responsive element binding protein 3-like 2	1.66145	3.37224	11.4621	0.0011704	0.00950603	Up			Fosb	FBJ osteosarcoma oncogene B	1.5436	10.7049	108.288	2.48274e-08	2.06517e-06	Up			Uba52	ubiquitin A-52 residue ribosomal protein fusion product 1	-0.815855	10.2458	107.953	8.4002e-16	2.0783e-13	Down
C530008M17Rik	capping protein inhibiting regulator of actin	1.65797	3.23015	9.12656	0.00355616	0.0236155	Up			Mir142hg	Mir142 host gene (non-protein coding)	1.5358	4.51492	11.4717	0.00116523	0.0177822	Up			Ung	uracil DNA glycosylase	-0.832361	5.93273	83.0993	1.68912e-13	2.96333e-11	Down
Ier5	immediate early response 5	1.65622	6.56506	105.512	3.10602e-14	5.55e-12	Up			Ubash3b	ubiquitin associated and SH3 domain containing, B	1.53247	4.52356	11.3398	0.00124445	0.0185728	Up			Mfsd12	major facilitator superfamily domain containing 12	-0.863926	3.97421	19.6179	4.62076e-05	0.00176228	Down
Tbc1d2b	TBC1 domain family, member 2B	1.65104	4.17699	23.4607	7.42845e-06	0.000144802	Up			Dusp6	dual specificity phosphatase 6	1.53183	5.78171	26.0034	3.99871e-06	0.000164185	Up			Sox12	SRY (sex determining region Y)-box 12	-0.91449	4.49268	35.3107	1.00311e-07	6.91354e-06	Down
Tuba1a	tubulin, alpha 1A	1.64824	5.5045	62.6775	2.67386e-11	2.24348e-09	Up			Gnai3	G protein subunit alpha i3	1.529	5.96334	34.5907	1.29862e-07	9.07997e-06	Up			H2afy2	macroH2A.2 histone	-0.915508	2.92158	11.2665	0.00129575	0.0267724	Down
Osbpl8	oxysterol binding protein-like 8	1.6461	6.54371	99.6508	2.62267e-14	5.06123e-12	Up			Trio	triple functional domain (PTPRF interacting)	1.52694	4.19832	10.564	0.00177731	0.0240186	Up			Alg1	ALG1 chitobiosyldiphosphodolichol beta-mannosyltransferase	-0.931965	3.17279	13.8128	0.000404222	0.0106567	Down
Ubash3b	ubiquitin associated and SH3 domain containing, B	1.64466	4.52356	29.3806	8.24078e-07	2.16074e-05	Up			Zfp622	zinc finger protein 622	1.52653	6.08926	42.1121	1.06843e-08	9.91278e-07	Up			Atp1a3	ATPase, Na+/K+ transporting, alpha 3 polypeptide	-1.03509	2.95887	16.1063	0.000152298	0.00477117	Down
Tyk2	tyrosine kinase 2	1.63941	3.82152	16.1778	0.000144286	0.00172311	Up			Plec	plectin	1.51685	6.14643	36.9043	6.92778e-08	5.18187e-06	Up			Tanc1	tetratricopeptide repeat, ankyrin repeat and coiled-coil containing 1	-1.10796	2.99749	18.1631	6.24391e-05	0.00227349	Down
Kdm7a	lysine (K)-specific demethylase 7A	1.63146	4.18249	24.4252	5.1183e-06	0.000104632	Up			Plxnc1	plexin C1	1.51329	5.09239	11.0416	0.00254919	0.0312146	Up			Gm21887	erythroid differentiation regulator 1 x	-1.74429	3.84147	80.8874	3.18901e-13	5.3053e-11	Down
Esyt2	extended synaptotagmin-like protein 2	1.63137	4.75928	38.7221	3.20185e-08	1.26618e-06	Up			Ifrd1	interferon-related developmental regulator 1	1.5115	5.77269	30.0063	6.42645e-07	3.33093e-05	Up			Ifih1	interferon induced with helicase C domain 1	-2.05811	2.93705	38.0485	3.69635e-07	2.40987e-05	Down
Slc8a1	solute carrier family 8 (sodium/calcium exchanger), member 1	1.63072	2.83483	7.9044	0.00639951	0.0366898	Up			Nptn	neuroplastin	1.51074	4.1997	9.18001	0.00343144	0.0389529	Up			Gm47283	None	-2.19119	6.90158	497.047	1.54407e-22	1.14605e-19	Down
Il2rg	interleukin 2 receptor, gamma chain	1.63017	5.6087	43.4692	7.29648e-08	2.61724e-06	Up			Jak2	Janus kinase 2	1.50796	4.54649	13.8073	0.00040521	0.00802074	Up			Mid1	midline 1	-2.47065	4.61008	160.923	2.17811e-14	4.56883e-12	Down
Rnf19b	ring finger protein 19B	1.627	4.15593	22.2608	1.18813e-05	0.000217952	Up			Ddit3	DNA-damage inducible transcript 3	1.50786	4.76845	13.7775	0.000410617	0.00806934	Up
Kdm4b	lysine (K)-specific demethylase 4B	1.62472	2.94872	7.44664	0.00844448	0.0451167	Up			Etfdh	electron transferring flavoprotein, dehydrogenase	1.49661	4.0405	8.74105	0.00424398	0.0450507	Up
Smim13	small integral membrane protein 13	1.62449	3.98433	15.9644	0.000166811	0.00193224	Up			Ndrg1	N-myc downstream regulated gene 1	1.49621	6.00739	32.4244	4.45227e-07	2.51228e-05	Up
Rhob	ras homolog family member B	1.6191	7.47245	205.367	1.84659e-22	1.18785e-19	Up			Tbc1d1	TBC1 domain family, member 1	1.49409	4.5952	14.4862	0.00030032	0.00636877	Up
Tiparp	TCDD-inducible poly(ADP-ribose) polymerase	1.61889	5.91819	65.7438	1.18991e-11	1.09347e-09	Up			Jund	jun D proto-oncogene	1.46859	10.4459	79.8598	1.03805e-06	5.08434e-05	Up
Fam78a	family with sequence similarity 78, member A	1.60763	3.55485	10.4327	0.00189834	0.0142546	Up			Zfpm1	zinc finger protein, multitype 1	1.46745	6.21602	34.8846	1.1601e-07	8.29171e-06	Up
Dlgap4	DLG associated protein 4	1.6048	4.33241	24.7033	4.60061e-06	9.5465e-05	Up			Dstyk	dual serine/threonine and tyrosine protein kinase	1.46494	4.46383	11.9544	0.000933515	0.0152113	Up
Dmwd	dystrophia myotonica-containing WD repeat motif	1.60402	3.84134	13.5193	0.000478315	0.00466347	Up			Psen2	presenilin 2	1.46041	4.9193	17.5267	8.14635e-05	0.00218953	Up
Aars2	alanyl-tRNA synthetase 2, mitochondrial	1.60224	2.95312	8.28054	0.00531548	0.0318764	Up			Tiparp	TCDD-inducible poly(ADP-ribose) polymerase	1.45702	5.91819	30.6807	5.0451e-07	2.73484e-05	Up
Kit	KIT proto-oncogene receptor tyrosine kinase	1.59962	7.54838	27.2639	0.00158012	0.012266	Up			Cuedc1	CUE domain containing 1	1.45396	4.39683	10.297	0.00213359	0.0274918	Up
Ctsc	cathepsin C	1.59621	5.06855	35.1896	1.48251e-07	4.83267e-06	Up			Gfpt1	glutamine fructose-6-phosphate transaminase 1	1.45187	4.6403	12.7017	0.000664657	0.0117675	Up
March8	membrane associated ring-CH-type finger 8	1.59052	3.0076	9.32139	0.00320575	0.0216461	Up			Eml2	echinoderm microtubule associated protein like 2	1.44713	4.34802	9.40776	0.00307552	0.0362341	Up
Tuba8	tubulin, alpha 8	1.56911	3.34697	10.2274	0.00244053	0.0173607	Up			Dusp1	dual specificity phosphatase 1	1.44697	9.23953	57.5275	7.49927e-06	0.000276185	Up
Gm37305	None	1.56835	2.83685	7.48021	0.00790489	0.0430199	Up			1700097N02Rik	RIKEN cDNA 1700097N02 gene	1.44101	4.7071	13.7249	0.000420318	0.00822647	Up
Mob3c	MOB kinase activator 3C	1.56719	3.89398	15.3888	0.000202635	0.00225517	Up			Tmem251	lysosomal enzyme trafficking factor	1.43506	4.48441	12.2108	0.000830409	0.0139836	Up
Atp13a3	ATPase type 13A3	1.56617	5.98983	62.355	3.15658e-11	2.58117e-09	Up			Stim1	stromal interaction molecule 1	1.42488	5.46406	21.1451	1.87549e-05	0.00062618	Up
Zfp521	zinc finger protein 521	1.56591	2.99395	7.44477	0.00804646	0.0436007	Up			Zc3h12a	zinc finger CCCH type containing 12A	1.42147	4.58842	10.8576	0.00154928	0.0217598	Up
Stom	stomatin	1.5651	3.40243	12.4445	0.000746722	0.00665786	Up			Cdkn2d	cyclin dependent kinase inhibitor 2D	1.41891	5.41149	11.544	0.00210693	0.0272517	Up
Plec	plectin	1.56123	6.14643	68.8847	7.85095e-12	7.42685e-10	Up			Gna12	guanine nucleotide binding protein, alpha 12	1.39913	4.24849	8.75259	0.00425109	0.0450756	Up
Isoc2b	isochorismatase domain containing 2b	1.5516	3.55025	12.6503	0.000680298	0.00619848	Up			Atp13a3	ATPase type 13A3	1.39721	5.98983	27.7686	1.49031e-06	6.84764e-05	Up
2410006H16Rik	RIKEN cDNA 2410006H16 gene	1.54547	8.9201	51.9077	0.000170233	0.00195779	Up			Fam117b	family with sequence similarity 117, member B	1.39598	4.54668	10.9545	0.00148088	0.0211375	Up
Plscr1	phospholipid scramblase 1	1.54238	4.30145	16.7615	0.000228949	0.00249338	Up			Rgs12	regulator of G-protein signaling 12	1.38046	4.74061	11.326	0.00124634	0.0185728	Up
Necap2	NECAP endocytosis associated 2	1.54118	5.00324	33.0469	2.18812e-07	6.70258e-06	Up			H3f3b	H3.3 histone B	1.37299	11.6499	214.781	5.68662e-23	1.0974e-19	Up
Dnajb2	DnaJ heat shock protein family (Hsp40) member B2	1.53887	3.40995	8.93948	0.00386688	0.0252126	Up			Inpp5k	inositol polyphosphate 5-phosphatase K	1.36931	4.73709	11.3026	0.0012622	0.0187369	Up
Pdlim5	PDZ and LIM domain 5	1.53371	3.19261	9.18831	0.00341774	0.0229013	Up			Fos	FBJ osteosarcoma oncogene	1.35401	11.7119	32.5904	0.000929862	0.0152113	Up
Cd84	CD84 antigen	1.5296	5.16905	41.8158	1.17434e-08	5.10413e-07	Up			Cbfa2t3	CBFA2/RUNX1 translocation partner 3	1.3522	7.58098	74.1045	1.55739e-12	4.29349e-10	Up
Gse1	genetic suppressor element 1, coiled-coil protein	1.52755	6.11646	67.4404	7.80292e-12	7.42685e-10	Up			Pafah2	platelet-activating factor acetylhydrolase 2	1.3444	4.55127	9.35455	0.00315509	0.0368119	Up
Kif1b	kinesin family member 1B	1.52713	3.52807	10.1499	0.00216871	0.0157931	Up			Hist1h1e	H1.4 linker histone, cluster member	1.33891	7.14639	35.4302	1.25122e-07	8.87722e-06	Up
5031425E22Rik	RIKEN cDNA 5031425E22 gene	1.51939	5.28038	39.3238	2.62814e-08	1.06343e-06	Up			Med10	mediator complex subunit 10	1.33272	5.08716	13.8989	0.00038909	0.00778906	Up
Vim	vimentin	1.51779	8.76292	204.638	3.1135e-21	1.66901e-18	Up			Heg1	heart development protein with EGF-like domains 1	1.32935	4.72939	11.7278	0.00103569	0.0161706	Up
Gpatch2	G patch domain containing 2	1.51646	4.47768	21.7384	1.4609e-05	0.000259121	Up			Sipa1l1	signal-induced proliferation-associated 1 like 1	1.32865	5.64832	18.8825	4.63557e-05	0.00136785	Up
Plk3	polo like kinase 3	1.51446	3.2409	7.85796	0.00654857	0.0371773	Up			Inpp5d	inositol polyphosphate-5-phosphatase D	1.32315	6.01209	23.9549	6.23593e-06	0.000243605	Up
Birc3	baculoviral IAP repeat-containing 3	1.5095	3.78959	12.6718	0.000676928	0.00617361	Up			Tet2	tet methylcytosine dioxygenase 2	1.32305	4.79019	11.8359	0.000985557	0.0157184	Up
Per1	period circadian clock 1	1.50946	4.48951	24.056	5.89961e-06	0.000117858	Up			Slc22a3	solute carrier family 22 (organic cation transporter), member 3	1.32246	5.87303	20.8423	2.11677e-05	0.000690023	Up
Scamp3	secretory carrier membrane protein 3	1.5075	5.77217	55.3258	2.0212e-10	1.27467e-08	Up			Mafk	v-maf musculoaponeurotic fibrosarcoma oncogene family, protein K (avian)	1.32042	4.8324	10.4832	0.00184606	0.0246713	Up
Galnt1	polypeptide N-acetylgalactosaminyltransferase 1	1.50692	6.70966	79.9773	2.4353e-11	2.07949e-09	Up			Mtss1	MTSS I-BAR domain containing 1	1.32026	4.76994	9.15106	0.00374607	0.0415948	Up
Nfkb2	nuclear factor of kappa light polypeptide gene enhancer in B cells 2, p49/p100	1.49807	3.92889	13.0062	0.000583754	0.0054716	Up			Ubc	ubiquitin C	1.30386	8.82169	117.03	1.45807e-16	8.7931e-14	Up
Lat	linker for activation of T cells	1.49314	4.90438	26.0568	4.33594e-06	9.07538e-05	Up			Aff4	AF4/FMR2 family, member 4	1.30082	5.93769	22.5375	1.06551e-05	0.000385059	Up
Grk3	G protein-coupled receptor kinase 3	1.49228	4.99623	33.9762	1.5851e-07	5.06446e-06	Up			Neat1	nuclear paraspeckle assembly transcript 1 (non-protein coding)	1.2987	8.07087	17.9191	0.00380534	0.0420011	Up
Phldb3	pleckstrin homology like domain, family B, member 3	1.49223	3.47388	9.78063	0.00258331	0.0181812	Up			Crebrf	CREB3 regulatory factor	1.29441	4.80754	9.43181	0.00304026	0.0359064	Up
Rgs12	regulator of G-protein signaling 12	1.49082	4.74061	27.2071	1.78953e-06	4.21151e-05	Up			Prkcd	protein kinase C, delta	1.294	4.74453	11.1748	0.00133676	0.0195726	Up
Ddit3	DNA-damage inducible transcript 3	1.49028	4.76845	28.27	1.20841e-06	3.00513e-05	Up			Casp3	caspase 3	1.28855	6.21839	26.2458	2.56308e-06	0.000110902	Up
Cd82	CD82 antigen	1.48865	4.1985	17.0776	9.84188e-05	0.00126282	Up			Klf13	Kruppel-like transcription factor 13	1.279	6.43979	31.3321	4.00011e-07	2.3112e-05	Up
Syne1	spectrin repeat containing, nuclear envelope 1	1.48771	3.93009	15.2384	0.000216281	0.00237959	Up			Spred1	sprouty protein with EVH-1 domain 1, related sequence	1.27217	5.17719	12.0325	0.000926671	0.0152066	Up
Zfp36l1	zinc finger protein 36, C3H type-like 1	1.48468	6.28467	82.5129	1.93425e-13	2.52211e-11	Up			Cd53	CD53 antigen	1.27118	6.26657	26.702	2.16023e-06	9.5615e-05	Up
Lpin2	lipin 2	1.48231	5.68339	46.1106	3.19686e-09	1.59002e-07	Up			Il2rg	interleukin 2 receptor, gamma chain	1.26658	5.6087	14.0066	0.000578361	0.0106095	Up
Carhsp1	calcium regulated heat stable protein 1	1.48066	2.93746	7.22846	0.00897006	0.0473999	Up			Ctsd	cathepsin D	1.26309	7.27272	53.256	4.36826e-10	5.82797e-08	Up
Rab37	RAB37, member RAS oncogene family	1.47777	5.44817	36.511	1.37217e-07	4.56554e-06	Up			Ly6a	lymphocyte antigen 6 family member A	1.26216	5.86746	15.4597	0.000312006	0.00655373	Up
Dusp16	dual specificity phosphatase 16	1.4765	3.2703	8.71855	0.00429069	0.0271481	Up			Fam76a	family with sequence similarity 76, member A	1.2593	4.86766	10.6311	0.00172235	0.0235063	Up
Icam4	intercellular adhesion molecule 4, Landsteiner-Wiener blood group	1.47527	4.33728	19.4647	3.69364e-05	0.00057024	Up			Cotl1	coactosin like F-actin binding protein 1	1.25595	6.43993	28.7321	1.32084e-06	6.24744e-05	Up
Malat1	metastasis associated lung adenocarcinoma transcript 1 (non-coding RNA)	1.47473	13.7603	227.344	1.25367e-23	1.00806e-20	Up			Ndst1	N-deacetylase/N-sulfotransferase (heparan glucosaminyl) 1	1.25442	4.5592	9.86253	0.0024752	0.0305412	Up
C030034I22Rik	RIKEN cDNA C030034I22 gene	1.47246	3.62377	11.0818	0.00139572	0.0110388	Up			Pdlim1	PDZ and LIM domain 1 (elfin)	1.2533	5.59667	16.6442	0.000118258	0.00296382	Up
Igf1r	insulin-like growth factor I receptor	1.47193	6.62796	85.5241	1.0692e-13	1.53981e-11	Up			Snap23	synaptosomal-associated protein 23	1.25041	4.7255	9.07209	0.00362693	0.0405989	Up
Zfp622	zinc finger protein 622	1.4718	6.08926	65.1937	1.37402e-11	1.25075e-09	Up			Zeb2	zinc finger E-box binding homeobox 2	1.24557	7.31649	43.3763	5.29372e-08	4.08633e-06	Up
Prkaa1	protein kinase, AMP-activated, alpha 1 catalytic subunit	1.47078	3.45057	10.2292	0.00208058	0.0152898	Up			Ppm1b	protein phosphatase 1B, magnesium dependent, beta isoform	1.23872	4.73283	9.34569	0.00316854	0.0369124	Up
Lgals1	lectin, galactose binding, soluble 1	1.46484	7.85122	88.966	9.34233e-09	4.17334e-07	Up			Slc45a4	solute carrier family 45, member 4	1.23324	4.75085	9.8837	0.00245042	0.0303448	Up
Mob1b	MOB kinase activator 1B	1.46477	4.59762	26.0249	2.78531e-06	6.19251e-05	Up			Tle3	transducin-like enhancer of split 3	1.23186	4.93917	10.3416	0.00197314	0.0259363	Up
Tut7	terminal uridylyl transferase 7	1.46241	7.4056	47.8986	2.37053e-05	0.000394366	Up			Rab44	RAB44, member RAS oncogene family	1.23018	5.09646	11.6981	0.00105527	0.016423	Up
Ankrd12	ankyrin repeat domain 12	1.46234	6.3883	69.6115	4.52813e-12	4.80131e-10	Up			Srgn	serglycin	1.22395	10.5519	139.978	2.67584e-18	1.72128e-15	Up
Fry	FRY microtubule binding protein	1.45379	3.83346	12.5998	0.000696011	0.00630001	Up			Grk3	G protein-coupled receptor kinase 3	1.2204	4.99623	10.7484	0.00163036	0.0225055	Up
Ddhd1	DDHD domain containing 1	1.45038	3.8105	10.0981	0.00222242	0.0160871	Up			Lyn	LYN proto-oncogene, Src family tyrosine kinase	1.20043	5.21146	9.90046	0.00250213	0.0307163	Up
Pef1	penta-EF hand domain containing 1	1.44917	4.3155	18.4847	5.46344e-05	0.000787993	Up			Stat1	signal transducer and activator of transcription 1	1.19763	5.24218	11.2653	0.00128445	0.0189796	Up
Gdf3	growth differentiation factor 3	1.44327	3.82738	14.1634	0.000346156	0.00354571	Up			Stat5b	signal transducer and activator of transcription 5B	1.18046	5.45299	12.8635	0.000622388	0.0112461	Up
Zbtb10	zinc finger and BTB domain containing 10	1.44026	3.96403	12.4181	0.000755719	0.00671962	Up			Prr13	proline rich 13	1.17638	6.09279	19.3248	3.86536e-05	0.00116676	Up
Mbd5	methyl-CpG binding domain protein 5	1.43726	3.53102	10.3643	0.00195223	0.0145348	Up			Ap3d1	adaptor-related protein complex 3, delta 1 subunit	1.17581	4.89913	9.18948	0.00341582	0.0388213	Up
Plcg1	phospholipase C, gamma 1	1.43553	4.48849	17.5953	7.99476e-05	0.00106549	Up			Ubr4	ubiquitin protein ligase E3 component n-recognin 4	1.17298	5.57071	14.7927	0.000262604	0.00564335	Up
6330562C20Rik	RIKEN cDNA 6330562C20 gene	1.43394	3.51469	10.0548	0.0022594	0.0163059	Up			Nr3c1	nuclear receptor subfamily 3, group C, member 1	1.16824	5.79641	15.675	0.000179064	0.00414501	Up
Trerf1	transcriptional regulating factor 1	1.43207	3.9181	11.1868	0.00137721	0.0109282	Up			Gatad1	GATA zinc finger domain containing 1	1.16636	6.6842	30.3541	5.67123e-07	3.0233e-05	Up
Jund	jun D proto-oncogene	1.42989	10.4459	88.4454	5.98747e-07	1.64128e-05	Up			Ctnna1	catenin alpha 1	1.16031	5.08077	10.5545	0.00178531	0.0240258	Up
Gfi1b	growth factor independent 1B	1.42729	4.0076	13.4436	0.000477679	0.00466347	Up			Klf10	Kruppel-like transcription factor 10	1.15895	6.34959	22.1274	1.25236e-05	0.000445905	Up
Wdtc1	WD and tetratricopeptide repeats 1	1.42727	3.94322	14.8952	0.000251106	0.00270415	Up			Tal1	T cell acute lymphocytic leukemia 1	1.15671	5.47349	12.7725	0.000644683	0.0115028	Up
Arrdc4	arrestin domain containing 4	1.42396	3.28157	7.74421	0.00692926	0.0388047	Up			Cks2	CDC28 protein kinase regulatory subunit 2	1.1564	7.64158	20.1606	0.000373946	0.00757439	Up
Fyb	FYN binding protein 1	1.42269	6.34613	62.7475	3.95918e-11	3.18351e-09	Up			Ramac	RNA guanine-7 methyltransferase activating subunit	1.14799	5.72158	15.0373	0.000236033	0.00518212	Up
Sept8	septin 8	1.42268	3.42009	8.68941	0.00435201	0.0273745	Up			Gpbp1l1	GC-rich promoter binding protein 1-like 1	1.14586	5.18177	10.8025	0.00158964	0.022038	Up
Ski	ski sarcoma viral oncogene homolog (avian)	1.42138	4.25007	16.7066	0.000115168	0.00144131	Up			Cited2	Cbp/p300-interacting transactivator, with Glu/Asp-rich carboxy-terminal domain, 2	1.14099	6.81086	29.0886	8.95884e-07	4.47896e-05	Up
Dhx57	DExH-box helicase 57	1.41861	3.87537	11.6349	0.00108088	0.00894261	Up			Ifngr1	interferon gamma receptor 1	1.13961	6.01145	12.7967	0.000735363	0.0128309	Up
Ndrg1	N-myc downstream regulated gene 1	1.41107	6.00739	44.6446	1.04811e-08	4.61791e-07	Up			Vim	vimentin	1.13587	8.76292	74.389	3.48623e-12	8.40967e-10	Up
Stat1	signal transducer and activator of transcription 1	1.40676	5.24218	30.825	4.84059e-07	1.38186e-05	Up			Igf1r	insulin-like growth factor I receptor	1.13246	6.62796	25.0088	4.16631e-06	0.000168911	Up
Inpp5d	inositol polyphosphate-5-phosphatase D	1.4063	6.01209	50.2399	9.26042e-10	5.07692e-08	Up			Tgif1	TGFB-induced factor homeobox 1	1.13196	5.04806	9.16469	0.00345688	0.0391496	Up
Hspa1b	heat shock protein 1B	1.4052	5.6977	29.8272	1.06469e-05	0.000198324	Up			Txnip	thioredoxin interacting protein	1.11344	7.37868	25.3926	2.59835e-05	0.000824721	Up
Susd6	sushi domain containing 6	1.40482	4.46003	17.265	9.09385e-05	0.00117623	Up			Camk1	calcium/calmodulin-dependent protein kinase I	1.11301	5.01785	8.9446	0.00399486	0.0434081	Up
Dnah8	dynein, axonemal, heavy chain 8	1.40395	4.63677	20.9152	2.02893e-05	0.000344063	Up			Gstm1	glutathione S-transferase, mu 1	1.10372	6.03074	15.4048	0.00020123	0.0045444	Up
Zc3h12a	zinc finger CCCH type containing 12A	1.4028	4.58842	21.9962	1.31903e-05	0.000238067	Up			Mdm4	transformed mouse 3T3 cell double minute 4	1.10239	5.63422	12.9073	0.000605816	0.0109672	Up
Adgrl2	adhesion G protein-coupled receptor L2	1.40115	4.5821	18.1577	7.73982e-05	0.00104013	Up			Necap2	NECAP endocytosis associated 2	1.10197	5.00324	9.21718	0.00337055	0.0385283	Up
Fosb	FBJ osteosarcoma oncogene B	1.40105	10.7049	104.064	3.24507e-08	1.27803e-06	Up			Urod	uroporphyrinogen decarboxylase	1.10044	5.382	10.472	0.00185581	0.0247672	Up
H2-Oa	histocompatibility 2, O region alpha locus	1.3936	4.31026	17.5606	8.0311e-05	0.00106738	Up			Patz1	POZ (BTB) and AT hook containing zinc finger 1	1.0963	5.61189	12.7942	0.000637494	0.0114334	Up
Nhlrc3	NHL repeat containing 3	1.39315	3.15064	7.26232	0.00881841	0.0467092	Up			Crtc3	CREB regulated transcription coactivator 3	1.09351	5.26193	10.751	0.00162839	0.0225055	Up
Tacstd2	tumor-associated calcium signal transducer 2	1.39305	4.94815	17.3397	0.000127935	0.00156855	Up			Aftph	aftiphilin	1.09197	5.45176	9.66892	0.0027143	0.0329852	Up
B930036N10Rik	RIKEN cDNA B930036N10 gene	1.39164	4.6618	20.4483	2.4482e-05	0.000404499	Up			Dennd4a	DENN domain containing 4A	1.0884	5.98235	12.7638	0.000646295	0.0115028	Up
Tmem64	transmembrane protein 64	1.39092	4.09929	12.609	0.000693097	0.00628543	Up			Thra	thyroid hormone receptor alpha	1.08687	5.46573	11.7872	0.00100784	0.0159682	Up
Zeb2	zinc finger E-box binding homeobox 2	1.38835	7.31649	88.8641	5.38129e-12	5.52384e-10	Up			Sdsl	serine dehydratase-like	1.08483	5.95055	14.4126	0.000312438	0.00655373	Up
Fbrs	fibrosin	1.38774	4.7671	22.8928	9.26943e-06	0.00017676	Up			Vps37b	vacuolar protein sorting 37B	1.08462	5.19055	8.86122	0.00400333	0.0434512	Up
Stk10	serine/threonine kinase 10	1.38719	4.22653	12.7826	0.000640839	0.00589141	Up			Blm	Bloom syndrome, RecQ like helicase	1.08254	5.05118	8.47381	0.00483493	0.0497359	Up
Narf	nuclear prelamin A recognition factor	1.38465	3.94113	13.0221	0.000575324	0.0054159	Up			Flot1	flotillin 1	1.0671	6.22843	17.1225	9.75009e-05	0.00250876	Up
Mettl8	methyltransferase 8, methylcytidine	1.38354	3.4848	8.8123	0.00409953	0.026231	Up			Gng12	guanine nucleotide binding protein (G protein), gamma 12	1.04996	6.16161	14.909	0.000261853	0.00563978	Up
Rnf31	ring finger protein 31	1.38244	3.28343	7.6047	0.00742803	0.0409794	Up			Gmfb	glia maturation factor, beta	1.04781	5.30091	9.30748	0.00322725	0.0373826	Up
Arl5b	ADP-ribosylation factor-like 5B	1.37375	4.23456	16.1547	0.000145717	0.00173369	Up			Lpin2	lipin 2	1.04709	5.68339	10.9142	0.00151584	0.0215411	Up
Casp3	caspase 3	1.36052	6.21839	55.2563	2.06143e-10	1.29161e-08	Up			Ypel3	yippee like 3	1.04695	6.62438	20.4476	2.44889e-05	0.000782429	Up
Cited2	Cbp/p300-interacting transactivator, with Glu/Asp-rich carboxy-terminal domain, 2	1.35999	6.81086	92.0277	2.28554e-14	4.50065e-12	Up			Hk1	hexokinase 1	1.04534	6.15334	13.3334	0.000554274	0.0103048	Up
Flnb	filamin, beta	1.3577	3.68658	8.25238	0.00538954	0.0321606	Up			Galnt1	polypeptide N-acetylgalactosaminyltransferase 1	1.04103	6.70966	18.094	0.000112457	0.00284057	Up
Bbc3	BCL2 binding component 3	1.35172	3.94911	12.3346	0.000784945	0.00691496	Up			Pnrc1	proline-rich nuclear receptor coactivator 1	1.0379	8.22832	51.0073	7.39233e-10	9.14469e-08	Up
Orai2	ORAI calcium release-activated calcium modulator 2	1.34643	3.92841	10.0403	0.00227499	0.0163694	Up			Plgrkt	plasminogen receptor, C-terminal lysine transmembrane protein	1.03719	6.51501	17.2332	0.000122043	0.00303503	Up
Uba52	ubiquitin A-52 residue ribosomal protein fusion product 1	1.34556	10.2458	195.762	6.40831e-22	3.86461e-19	Up			Gse1	genetic suppressor element 1, coiled-coil protein	1.01216	6.11646	13.6012	0.000444798	0.00853252	Up
Acer3	alkaline ceramidase 3	1.34403	4.00133	11.3079	0.00125683	0.010111	Up			Fbxo9	f-box protein 9	1.01143	5.53813	8.5068	0.00477489	0.0491707	Up
Prr13	proline rich 13	1.34312	6.09279	51.301	6.44931e-10	3.63915e-08	Up			Malat1	metastasis associated lung adenocarcinoma transcript 1 (non-coding RNA)	1.0081	13.7603	103.783	1.93612e-15	9.3408e-13	Up
Dusp6	dual specificity phosphatase 6	1.34115	5.78171	37.367	9.19149e-08	3.24867e-06	Up			S100a10	S100 calcium binding protein A10 (calpactin)	1.00411	8.52588	48.2652	5.07918e-09	5.26979e-07	Up
Paxbp1	PAX3 and PAX7 binding protein 1	1.33765	6.12697	46.4983	2.71747e-09	1.38004e-07	Up			Os9	amplified in osteosarcoma	1.00143	6.48806	19.6204	3.42543e-05	0.00105597	Up
Arid3a	AT-rich interaction domain 3A	1.33599	3.5923	8.75999	0.00420507	0.0267115	Up			Prrc2b	proline-rich coiled-coil 2B	1.00107	5.88347	12.6903	0.000668112	0.011797	Up
Insr	insulin receptor	1.33347	3.94195	10.3707	0.00194635	0.0145246	Up			Ikbkb	inhibitor of kappaB kinase beta	1.00106	5.71714	11.1696	0.00133999	0.0195832	Up
Psd3	pleckstrin and Sec7 domain containing 3	1.33114	3.64917	8.64323	0.00481447	0.0296079	Up			Cpne2	copine II	0.993193	6.35179	13.5882	0.000492786	0.00923281	Up
Khk	ketohexokinase	1.32882	5.80035	36.6942	6.52729e-08	2.36774e-06	Up			Mkrn1	makorin, ring finger protein, 1	0.987494	5.62725	9.85352	0.00248582	0.030594	Up
Klf9	Kruppel-like transcription factor 9	1.32656	5.72226	45.2003	4.05161e-09	1.94793e-07	Up			Scamp3	secretory carrier membrane protein 3	0.987218	5.77217	10.5143	0.00181932	0.0243476	Up
Letm2	leucine zipper-EF-hand containing transmembrane protein 2	1.32332	4.40946	15.3162	0.000209108	0.00231652	Up			Dnajb1	DnaJ heat shock protein family (Hsp40) member B1	0.982377	7.56026	27.4931	2.36477e-06	0.000103247	Up
Dleu2	deleted in lymphocytic leukemia, 2	1.32279	5.57505	32.1716	3.06786e-07	9.16464e-06	Up			Anapc16	anaphase promoting complex subunit 16	0.967209	5.76438	10.161	0.00214873	0.0276073	Up
Ctnna1	catenin alpha 1	1.30926	5.08077	23.8857	6.30059e-06	0.000124579	Up			Ankrd12	ankyrin repeat domain 12	0.964349	6.3883	15.4279	0.000199842	0.00452647	Up
Itga2b	integrin alpha 2b	1.30861	5.00056	22.1355	1.27047e-05	0.000230863	Up			Pik3ip1	phosphoinositide-3-kinase interacting protein 1	0.946178	6.04491	10.82	0.00158534	0.02201	Up
Fos	FBJ osteosarcoma oncogene	1.30666	11.7119	33.0306	0.000895746	0.00768271	Up			Khk	ketohexokinase	0.945895	5.80035	9.26779	0.00330326	0.0379443	Up
Kri1	KRI1 homolog	1.30658	4.81467	21.1052	1.88018e-05	0.000323961	Up			Vmp1	vacuole membrane protein 1	0.939393	5.9559	10.6404	0.00171485	0.0234371	Up
Usp48	ubiquitin specific peptidase 48	1.30226	5.64058	33.9799	1.58311e-07	5.06446e-06	Up			Ddx5	DEAD box helicase 5	0.93556	10.1378	80.3822	3.17917e-13	1.17984e-10	Up
Zfas1	zinc finger, NFX1-type containing 1, antisense RNA 1	1.29996	8.20018	54.8907	8.56033e-06	0.000164868	Up			Arhgap18	Rho GTPase activating protein 18	0.935548	5.59736	8.66324	0.00440783	0.0462798	Up
Nr3c1	nuclear receptor subfamily 3, group C, member 1	1.28908	5.79641	35.4005	9.72897e-08	3.41363e-06	Up			Eef2k	eukaryotic elongation factor-2 kinase	0.931889	6.31939	13.8543	0.000396853	0.00792803	Up
Sdsl	serine dehydratase-like	1.28837	5.95055	38.3893	3.69517e-08	1.40928e-06	Up			Taf7	TATA-box binding protein associated factor 7	0.919478	6.04207	11.1985	0.00132217	0.019418	Up
Crtc3	CREB regulated transcription coactivator 3	1.28582	5.26193	26.867	2.03114e-06	4.71116e-05	Up			Diaph1	diaphanous related formin 1	0.918318	7.0055	20.4541	2.44239e-05	0.000782429	Up
Arl8a	ADP-ribosylation factor-like 8A	1.28268	3.94545	10.2649	0.00204578	0.0150938	Up			Pim1	proviral integration site 1	0.912094	8.90107	41.4264	2.06961e-08	1.75173e-06	Up
Tpp1	tripeptidyl peptidase I	1.28155	4.92715	20.488	2.40923e-05	0.000399427	Up			Ube2v2	ubiquitin-conjugating enzyme E2 variant 2	0.908622	5.70726	8.79116	0.00414186	0.0443069	Up
Pbx4	pre B cell leukemia homeobox 4	1.27698	4.31347	13.4862	0.000467422	0.0045975	Up			Gclm	glutamate-cysteine ligase, modifier subunit	0.908495	7.04373	21.0508	1.94744e-05	0.000643522	Up
Capn1	calpain 1	1.272	4.59717	14.2969	0.00032871	0.00339221	Up			Itm2b	integral membrane protein 2B	0.903213	9.47845	43.6828	2.42011e-07	1.51634e-05	Up
Ero1l	endoplasmic reticulum oxidoreductase 1 alpha	1.27155	4.22453	11.1021	0.00138264	0.0109622	Up			Mbd2	methyl-CpG binding domain protein 2	0.896412	5.90443	9.21746	0.00337008	0.0385283	Up
Ralgps2	Ral GEF with PH domain and SH3 binding motif 2	1.2694	5.45271	27.4753	1.62002e-06	3.88845e-05	Up			Upf3b	UPF3 regulator of nonsense transcripts homolog B (yeast)	0.896371	6.16058	11.8978	0.000957992	0.0155095	Up
Strn	striatin, calmodulin binding protein	1.26232	3.6837	7.68929	0.00712129	0.0397187	Up			Rhoh	ras homolog family member H	0.880637	6.83268	11.5829	0.00203635	0.0264807	Up
Sirt2	sirtuin 2	1.24968	4.93917	20.807	2.11896e-05	0.0003562	Up			Ppp4r3b	protein phosphatase 4 regulatory subunit 3B	0.870612	6.0753	9.3868	0.00317135	0.0369124	Up
Ccnl1	cyclin L1	1.24835	8.35514	129.141	1.8732e-17	6.02482e-15	Up			Arhgef2	Rho/Rac guanine nucleotide exchange factor 2	0.867473	6.36494	11.5551	0.00112128	0.0171827	Up
Flot1	flotillin 1	1.24544	6.22843	42.38	1.01992e-08	4.51432e-07	Up			Taok3	TAO kinase 3	0.859859	6.93143	17.4581	8.38418e-05	0.00223478	Up
Atg2a	autophagy related 2A	1.24381	4.60981	13.1818	0.000535551	0.00509116	Up			Foxp1	forkhead box P1	0.851274	7.75036	13.3727	0.00191733	0.0254475	Up
Tmem9	transmembrane protein 9	1.24041	4.83079	16.446	0.000130078	0.00158676	Up			Iqgap1	IQ motif containing GTPase activating protein 1	0.836863	7.45467	17.6722	0.000119884	0.00299034	Up
Rab22a	RAB22A, member RAS oncogene family	1.24039	4.27227	11.2122	0.00131378	0.0105113	Up			Herc1	HECT and RLD domain containing E3 ubiquitin protein ligase family member 1	0.834565	6.17341	10.3371	0.00197736	0.0259363	Up
4931406P16Rik	granule associated Rac and RHOG effector 1	1.23816	3.92996	8.84671	0.00403163	0.0259341	Up			Ubb	ubiquitin B	0.826177	11.0826	58.8067	2.49709e-10	3.82451e-08	Up
Txnip	thioredoxin interacting protein	1.23796	7.37868	63.2776	1.29626e-08	5.58376e-07	Up			Arf4	ADP-ribosylation factor 4	0.811859	7.49938	23.0106	8.85249e-06	0.000323552	Up
Neat1	nuclear paraspeckle assembly transcript 1 (non-protein coding)	1.2352	8.07087	23.4084	0.00184075	0.0139172	Up			Il17ra	interleukin 17 receptor A	0.80947	6.18978	8.82676	0.00407085	0.0438389	Up
AI413582	None	1.23412	4.85258	16.6696	0.000116988	0.00145842	Up			Tmod3	tropomodulin 3	0.808653	6.14492	9.25959	0.00330243	0.0379443	Up
Mvp	major vault protein	1.23346	4.04395	9.20615	0.00338849	0.0227527	Up			Bnip3l	BCL2/adenovirus E1B interacting protein 3-like	0.79873	6.70352	12.5702	0.000705375	0.0123749	Up
Plin2	perilipin 2	1.233	4.58311	14.8572	0.00025531	0.0027433	Up			Sh3glb1	SH3-domain GRB2-like B1 (endophilin)	0.796273	6.75266	13.0136	0.000577534	0.0106095	Up
Cds2	CDP-diacylglycerol synthase 2	1.23214	3.69072	7.96265	0.00621752	0.0358594	Up			Gabarap	gamma-aminobutyric acid receptor associated protein	0.789523	7.56042	21.1918	1.81618e-05	0.000608485	Up
Siah2	siah E3 ubiquitin protein ligase 2	1.22994	4.86627	18.2457	6.03311e-05	0.000854823	Up			Rhob	ras homolog family member B	0.777993	7.47245	15.9806	0.000157008	0.00373145	Up
Spty2d1	SPT2 chromatin protein domain containing 1	1.22309	5.31718	27.3485	1.69799e-06	4.01567e-05	Up			Chd2	chromodomain helicase DNA binding protein 2	0.768525	6.68519	10.3935	0.00192557	0.0255072	Up
Gns	glucosamine (N-acetyl)-6-sulfatase	1.21815	3.79995	7.52834	0.00771686	0.0422828	Up			Paxbp1	PAX3 and PAX7 binding protein 1	0.767682	6.12697	8.96494	0.00380707	0.0420011	Up
Sdccag8	serologically defined colon cancer antigen 8	1.21794	3.98417	8.97735	0.00378427	0.0248567	Up			Ftl1	ferritin light polypeptide 1	0.760694	10.0495	52.6494	4.3529e-10	5.82797e-08	Up
Tmem248	transmembrane protein 248	1.21727	5.65746	25.6339	3.22848e-06	7.00036e-05	Up			Fermt3	fermitin family member 3	0.760348	7.68181	16.7882	0.000180634	0.00416971	Up
Cbfa2t3	CBFA2/RUNX1 translocation partner 3	1.21621	7.58098	86.7287	8.15645e-14	1.22862e-11	Up			Top1	topoisomerase (DNA) I	0.75618	8.19748	27.259	1.75534e-06	7.87779e-05	Up
Gbp2	guanylate binding protein 2	1.21099	4.13738	9.35915	0.00315922	0.0213918	Up			Pdcd4	programmed cell death 4	0.754175	7.5629	14.8399	0.000257246	0.00556539	Up
S100a10	S100 calcium binding protein A10 (calpactin)	1.20943	8.52588	113.619	7.02606e-15	1.54078e-12	Up			Ly6e	lymphocyte antigen 6 family member E	0.710946	9.2178	33.69	1.74998e-07	1.15655e-05	Up
Gna12	guanine nucleotide binding protein, alpha 12	1.20504	4.24849	9.1568	0.00349742	0.0233057	Up			Ccnl1	cyclin L1	0.710911	8.35514	23.5398	7.31989e-06	0.000273811	Up
Rreb1	ras responsive element binding protein 1	1.20352	5.72694	28.5483	1.09116e-06	2.74183e-05	Up			Smad7	SMAD family member 7	0.708774	7.09273	10.6021	0.00175506	0.023818	Up
Kif13b	kinesin family member 13B	1.20128	4.61125	13.5602	0.000452257	0.00447572	Up			Reep5	receptor accessory protein 5	0.700934	7.21596	13.3975	0.000486287	0.00914655	Up
Adk	adenosine kinase	1.20093	5.90613	29.8677	6.75565e-07	1.8107e-05	Up			Cirbp	cold inducible RNA binding protein	0.690848	6.95201	8.88831	0.00403216	0.0436659	Up
Aff1	AF4/FMR2 family, member 1	1.19932	4.5322	13.8905	0.000390534	0.00393325	Up			Rock1	Rho-associated coiled-coil containing protein kinase 1	0.668671	7.21169	12.2581	0.000812716	0.0138549	Up
Klhl22	kelch-like 22	1.19711	3.90832	8.08816	0.0058436	0.0342141	Up			Vamp5	vesicle-associated membrane protein 5	0.667135	7.95611	12.054	0.00157299	0.0219968	Up
Btg2	BTG anti-proliferation factor 2	1.19683	8.43034	124.144	4.54857e-17	1.37154e-14	Up			Tmsb4x	thymosin, beta 4, X chromosome	0.656282	11.231	35.5773	2.7617e-07	1.6973e-05	Up
Tal1	T cell acute lymphocytic leukemia 1	1.19659	5.47349	22.9629	9.05318e-06	0.000172978	Up			Tln1	talin 1	0.65273	8.43458	22.098	1.26696e-05	0.000449444	Up
Zfp36	zinc finger protein 36	1.19647	9.27104	16.0678	0.00646353	0.0369033	Up			Slc38a2	solute carrier family 38, member 2	0.646832	7.27419	9.13706	0.00463876	0.0481284	Up
Mctp1	multiple C2 domains, transmembrane 1	1.19362	4.86545	11.0065	0.0023634	0.0168797	Up			Rabac1	Rab acceptor 1 (prenylated)	0.646542	7.59906	14.6118	0.000284227	0.00606749	Up
Cd69	CD69 antigen	1.1902	7.73579	13.8658	0.00895282	0.0473606	Up			Btg2	BTG anti-proliferation factor 2	0.643102	8.43034	18.2685	6.04017e-05	0.00170414	Up
Borcs6	BLOC-1 related complex subunit 6	1.18698	4.05297	8.43752	0.00492156	0.0301129	Up			Rac2	Rac family small GTPase 2	0.641088	8.24399	16.8813	0.000135251	0.0033097	Up
Pde4d	phosphodiesterase 4D, cAMP specific	1.18672	4.61091	13.6713	0.000430449	0.00428627	Up			Zfp91	zinc finger protein 91	0.618817	7.52428	13.0204	0.000575781	0.0106095	Up
Stambp	STAM binding protein	1.18527	4.37413	12.1793	0.000842426	0.00729674	Up			Creg1	cellular repressor of E1A-stimulated genes 1	0.617411	7.85122	13.2227	0.000535934	0.00998307	Up
Ino80c	INO80 complex subunit C	1.1846	4.17086	10.404	0.00191609	0.0143396	Up			Ddx3x	DEAD box helicase 3, X-linked	0.59329	7.31892	9.1961	0.00340494	0.0387432	Up
Mnt	max binding protein	1.17913	4.56866	12.8344	0.000626051	0.00580843	Up			Anp32e	acidic nuclear phosphoprotein 32 family member E	0.583731	7.29013	9.05564	0.00364368	0.0406449	Up
Zup1	zinc finger containing ubiquitin peptidase 1	1.17801	5.14181	18.3663	5.81361e-05	0.00082859	Up			Zfp644	zinc finger protein 644	0.556113	7.28142	8.74101	0.00424408	0.0450507	Up
Fbxo9	f-box protein 9	1.17567	5.53813	24.6099	4.86826e-06	9.99443e-05	Up			Grb2	growth factor receptor bound protein 2	0.554619	7.34878	8.78289	0.00415854	0.0443869	Up
Sos1	SOS Ras/Rac guanine nucleotide exchange factor 1	1.17227	4.34505	11.056	0.00141261	0.011145	Up			Luc7l2	LUC7-like 2 (S. cerevisiae)	0.521221	8.36364	12.9912	0.000583369	0.0106811	Up
St3gal1	ST3 beta-galactoside alpha-2,3-sialyltransferase 1	1.17181	4.51309	13.2961	0.00050883	0.00489502	Up			Hdgf	heparin binding growth factor	0.510804	8.31897	12.7645	0.000646093	0.0115028	Up
Pbxip1	pre B cell leukemia transcription factor interacting protein 1	1.17078	4.89872	17.389	8.63127e-05	0.00113156	Up			Pebp1	phosphatidylethanolamine binding protein 1	-0.50237	9.11145	12.118	0.000866281	0.0143637	Down
Psen2	presenilin 2	1.17062	4.9193	15.2951	0.000211029	0.00233512	Up			Ybx1	Y box protein 1	-0.502423	9.884	16.5187	0.000124748	0.00309433	Down
Kbtbd2	kelch repeat and BTB (POZ) domain containing 2	1.1697	4.45058	11.8752	0.000967991	0.00816446	Up			mt-Cytb	cytochrome b	-0.504469	11.4186	23.4967	7.32544e-06	0.000273811	Down
Gfpt1	glutamine fructose-6-phosphate transaminase 1	1.16948	4.6403	12.8099	0.000632997	0.0058616	Up			Ranbp1	RAN binding protein 1	-0.507352	9.05545	12.1572	0.000850946	0.0142055	Down
Cyren	cell cycle regulator of NHEJ	1.16683	4.57798	13.4895	0.000466729	0.0045975	Up			Cox7b	cytochrome c oxidase subunit 7B	-0.507653	8.62933	10.457	0.00186892	0.0248391	Down
Tmem131	transmembrane protein 131	1.16389	4.49375	12.3117	0.000793153	0.00696372	Up			Ptpn18	protein tyrosine phosphatase, non-receptor type 18	-0.514781	9.06645	12.4717	0.000737592	0.0128466	Down
Mdm4	transformed mouse 3T3 cell double minute 4	1.16103	5.63422	23.3577	7.73205e-06	0.000150114	Up			Atp5j2	ATP synthase membrane subunit f	-0.523407	8.59233	10.1755	0.00213404	0.0274918	Down
Map3k7	mitogen-activated protein kinase kinase kinase 7	1.15992	4.432	12.2555	0.000813699	0.00712467	Up			Coro1a	coronin, actin binding protein 1A	-0.526366	8.8332	12.2426	0.000818477	0.013872	Down
Atxn1	ataxin 1	1.15861	5.04803	18.2266	6.08109e-05	0.000860358	Up			mt-Nd2	NADH dehydrogenase subunit 2	-0.537142	9.89665	18.8149	4.76653e-05	0.00139794	Down
H2-Q4	histocompatibility 2, Q region locus 4	1.15739	5.67767	20.5549	5.22462e-05	0.000758325	Up			Sem1	SEM1, 26S proteasome complex subunit	-0.539246	8.61488	10.8424	0.00156033	0.0218832	Down
Leng1	leukocyte receptor cluster (LRC) member 1	1.15692	3.84419	7.29093	0.00869243	0.0461096	Up			Snrpd1	small nuclear ribonucleoprotein D1	-0.541589	8.40688	10.0033	0.00231516	0.0292395	Down
Snx14	sorting nexin 14	1.15514	5.30742	13.1721	0.00122777	0.00991356	Up			Sf3b2	splicing factor 3b, subunit 2	-0.544316	8.38094	10.647	0.00170952	0.0233974	Down
Mrpl52	mitochondrial ribosomal protein L52	1.15453	7.83578	88.7729	5.29067e-14	8.80167e-12	Up			Rpl4	ribosomal protein L4	-0.548349	10.4539	21.4727	1.62366e-05	0.000551644	Down
H3f3b	H3.3 histone B	1.15389	11.6499	169.233	2.55997e-20	1.17624e-17	Up			Cdc37	cell division cycle 37	-0.549773	8.00307	8.56874	0.00461573	0.0479409	Down
Blm	Bloom syndrome, RecQ like helicase	1.14781	5.05118	17.1514	9.54005e-05	0.00122736	Up			Snrpd2	small nuclear ribonucleoprotein D2	-0.55176	8.93666	13.7052	0.000424004	0.0082818	Down
Uspl1	ubiquitin specific peptidase like 1	1.14651	4.62504	12.8059	0.000634126	0.00586643	Up			Ppia	peptidylprolyl isomerase A	-0.55193	11.6562	29.4973	7.72353e-07	3.92233e-05	Down
Lcp2	lymphocyte cytosolic protein 2	1.14613	4.92455	18.0371	6.58023e-05	0.000922858	Up			Hspd1	heat shock protein 1 (chaperonin)	-0.556158	8.59161	12.7727	0.000643695	0.0115028	Down
Lcor	ligand dependent nuclear receptor corepressor	1.14227	4.6729	13.6249	0.000439418	0.00436209	Up			Trmt112	tRNA methyltransferase 11-2	-0.559319	8.07708	8.96165	0.00381314	0.0420011	Down
Msn	moesin	1.13486	7.29298	19.5305	0.00164386	0.0126753	Up			Sec61b	SEC61 translocon subunit beta	-0.562152	9.25732	15.2466	0.000215513	0.004836	Down
Golga4	golgin A4	1.13477	6.02071	30.3804	5.61792e-07	1.55322e-05	Up			Cct6a	chaperonin containing TCP1 subunit 6A	-0.562395	8.22062	9.96392	0.00235885	0.0295976	Down
Unc119	unc-119 lipid binding chaperone	1.13455	5.61776	25.4531	3.45739e-06	7.41342e-05	Up			Srsf3	serine and arginine-rich splicing factor 3	-0.563434	9.27499	16.325	0.000135489	0.0033097	Down
Ilrun	inflammation and lipid regulator with UBA-like and NBR1-like domains	1.13438	5.28347	21.1591	1.84012e-05	0.000317626	Up			Rps17	ribosomal protein S17	-0.565247	11.3769	26.0321	2.83018e-06	0.000121371	Down
Aplp2	amyloid beta precursor-like protein 2	1.13326	5.64939	26.4489	2.37498e-06	5.41753e-05	Up			Mtdh	metadherin	-0.565732	8.38012	10.9241	0.001502	0.0213759	Down
Cks2	CDC28 protein kinase regulatory subunit 2	1.13257	7.64158	44.8541	5.2128e-06	0.000106339	Up			Hnrnpa1	heterogeneous nuclear ribonucleoprotein A1	-0.573939	9.2911	13.2464	0.000556678	0.0103296	Down
Arhgap10	Rho GTPase activating protein 10	1.13182	4.15091	8.93083	0.00387048	0.0252126	Up			Cst3	cystatin C	-0.576004	8.73468	13.4301	0.000479259	0.00904965	Down
Ngly1	N-glycanase 1	1.13118	4.55416	11.9172	0.000949528	0.00804389	Up			Ndufab1	NADH:ubiquinone oxidoreductase subunit AB1	-0.577297	7.89093	9.05589	0.00364325	0.0406449	Down
Spice1	spindle and centriole associated protein 1	1.12769	4.02827	7.92409	0.00633737	0.0364201	Up			Atp5j	ATP synthase peripheral stalk subunit F6	-0.579504	8.65612	13.0597	0.000565705	0.0104769	Down
Hk1	hexokinase 1	1.12726	6.15334	31.2379	6.12027e-07	1.66821e-05	Up			Rcc2	regulator of chromosome condensation 2	-0.583884	7.74323	8.51791	0.00473178	0.0487788	Down
Bnip3l	BCL2/adenovirus E1B interacting protein 3-like	1.12666	6.70352	52.084	5.13015e-10	2.98198e-08	Up			Smc1a	structural maintenance of chromosomes 1A	-0.589009	8.33141	11.3925	0.00120865	0.0181938	Down
Slc45a4	solute carrier family 45, member 4	1.12637	4.75085	12.4201	0.000755047	0.00671962	Up			Ndufb11	NADH:ubiquinone oxidoreductase subunit B11	-0.591332	7.9952	9.20768	0.003386	0.0385732	Down
March2	membrane associated ring-CH-type finger 2	1.12496	4.50178	11.278	0.00127437	0.0102385	Up			Paip2	polyadenylate-binding protein-interacting protein 2	-0.602731	8.06181	9.79451	0.00255659	0.0312656	Down
Heca	hdc homolog, cell cycle regulator	1.12184	4.33214	10.0721	0.00224093	0.0161847	Up			Anp32b	acidic nuclear phosphoprotein 32 family member B	-0.603978	9.63169	21.0935	1.88902e-05	0.000628521	Down
C2cd5	C2 calcium-dependent domain containing 5	1.12135	5.14481	17.6757	7.68532e-05	0.00103797	Up			Cct3	chaperonin containing TCP1 subunit 3	-0.607677	8.14426	11.3696	0.0012215	0.0183529	Down
Csrnp1	cysteine-serine-rich nuclear protein 1	1.11808	5.39487	22.0454	1.29358e-05	0.00023444	Up			Nhp2	NHP2 ribonucleoprotein	-0.60993	8.11013	10.0622	0.00226048	0.0287369	Down
Synj1	synaptojanin 1	1.11788	4.10933	7.87326	0.00649906	0.0370623	Up			Nop10	NOP10 ribonucleoprotein	-0.609958	8.96594	16.1487	0.000146097	0.00352423	Down
Smad7	SMAD family member 7	1.11776	7.09273	60.528	5.15187e-11	3.97683e-09	Up			Kcnq1ot1	KCNQ1 overlapping transcript 1	-0.610557	8.76063	14.0392	0.000368207	0.00751126	Down
Agap1	ArfGAP with GTPase domain, ankyrin repeat and PH domain 1	1.11663	4.24327	7.40124	0.00824354	0.0443131	Up			Zfp706	zinc finger protein 706	-0.621438	7.88998	10.3195	0.00199386	0.0260687	Down
Ube2h	ubiquitin-conjugating enzyme E2H	1.11448	4.16944	8.29556	0.00527639	0.0317208	Up			Cnbp	cellular nucleic acid binding protein	-0.622222	8.89013	17.3546	8.75722e-05	0.00231502	Down
Prkar2b	protein kinase, cAMP dependent regulatory, type II beta	1.11054	5.64102	23.6863	6.80597e-06	0.000133749	Up			Exosc5	exosome component 5	-0.622266	7.56408	8.83647	0.0040517	0.043689	Down
Ddx5	DEAD box helicase 5	1.10957	10.1378	145.858	9.45306e-19	3.6485e-16	Up			Uqcr10	ubiquinol-cytochrome c reductase, complex III subunit X	-0.624808	8.16946	11.7281	0.00103555	0.0161706	Down
Skil	SKI-like	1.10956	5.66711	26.354	2.46109e-06	5.56138e-05	Up			G3bp1	G3BP stress granule assembly factor 1	-0.626315	7.95501	11.0166	0.00143868	0.0207501	Down
Zfpm1	zinc finger protein, multitype 1	1.10883	6.21602	34.6405	1.26126e-07	4.24038e-06	Up			Cdk4	cyclin dependent kinase 4	-0.628657	8.28526	12.1705	0.000845815	0.0141935	Down
Gt(ROSA)26Sor	fatty acid binding protein 6	1.10805	4.3537	9.16245	0.00346061	0.0231563	Up			Prmt1	protein arginine N-methyltransferase 1	-0.629264	7.94842	10.8143	0.0015809	0.02201	Down
Fam193b	family with sequence similarity 193, member B	1.10706	4.35392	8.9057	0.0039306	0.0255225	Up			Ptges3	prostaglandin E synthase 3	-0.629537	8.38202	11.7464	0.00102687	0.0160849	Down
Acsl1	acyl-CoA synthetase long-chain family member 1	1.10661	5.01702	16.0109	0.000154978	0.00182292	Up			Uqcc2	ubiquinol-cytochrome c reductase complex assembly factor 2	-0.633987	7.49784	8.75339	0.0042186	0.044879	Down
Nrbf2	nuclear receptor binding factor 2	1.10246	5.06563	14.7748	0.000264664	0.0028156	Up			Gnl3	guanine nucleotide binding protein nucleolar 3	-0.634946	7.8831	11.2892	0.00126778	0.0187907	Down
Epc1	enhancer of polycomb homolog 1	1.09988	5.88423	23.3324	1.0037e-05	0.000188419	Up			Psmb4	proteasome (prosome, macropain) subunit, beta type 4	-0.635604	7.86869	10.1816	0.00212788	0.0274858	Down
Bsdc1	BSD domain containing 1	1.09833	4.08166	7.62998	0.00733493	0.0406518	Up			Fkbp4	FK506 binding protein 4	-0.64376	7.70129	9.89297	0.00243966	0.0302574	Down
Diaph1	diaphanous related formin 1	1.09811	7.0055	59.1752	6.90514e-11	5.04755e-09	Up			Tuba1b	tubulin, alpha 1B	-0.645652	8.62652	13.9856	0.000374441	0.00757439	Down
Ak3	adenylate kinase 3	1.09595	4.97951	13.8018	0.00040621	0.00405827	Up			U2af1	U2 small nuclear ribonucleoprotein auxiliary factor (U2AF) 1	-0.649242	8.11058	12.6881	0.000668768	0.011797	Down
Tcn2	transcobalamin 2	1.0953	4.01111	7.58002	0.00752012	0.0413221	Up			Park7	Parkinson disease (autosomal recessive, early onset) 7	-0.650824	9.0068	19.601	3.45274e-05	0.001061	Down
Frat2	frequently rearranged in advanced T cell lymphomas 2	1.09175	6.24107	29.8414	1.00359e-06	2.54834e-05	Up		x	Eef1g	eukaryotic translation elongation factor 1 gamma	-0.651374	9.75889	17.6419	0.000192711	0.00439591	Down
Mfge8	milk fat globule EGF and factor V/VIII domain containing	1.09081	5.47665	13.8289	0.000721876	0.0064734	Up			C1qbp	complement component 1, q subcomponent binding protein	-0.653313	7.97456	11.7552	0.00102276	0.0160465	Down
Pdxk	pyridoxal (pyridoxine, vitamin B6) kinase	1.08661	4.56552	8.53666	0.00506338	0.0308243	Up			Tkt	transketolase	-0.661578	8.76598	17.8304	7.173e-05	0.00196626	Down
Irgm1	immunity-related GTPase family M member 1	1.08561	4.02407	7.14018	0.00937837	0.0489765	Up			Impdh2	inosine monophosphate dehydrogenase 2	-0.663773	8.16879	11.8746	0.000973307	0.0156743	Down
Ago2	argonaute RISC catalytic subunit 2	1.08371	6.11512	19.6567	0.000105444	0.00134581	Up			Snrpb	small nuclear ribonucleoprotein B	-0.666321	8.63994	17.5117	8.19772e-05	0.00219664	Down
Amfr	autocrine motility factor receptor	1.08349	4.71266	12.4124	0.00075769	0.00671962	Up			Tmed2	transmembrane p24 trafficking protein 2	-0.680982	7.66369	9.5193	0.00291548	0.0347302	Down
Akap8l	A kinase anchor protein 8-like	1.08298	5.30296	17.51	8.20341e-05	0.00108729	Up			Msi2	musashi RNA-binding protein 2	-0.687493	7.82613	10.5677	0.00177426	0.024011	Down
Add1	adducin 1	1.08275	5.71451	23.6786	6.82636e-06	0.000133877	Up			Nono	non-POU-domain-containing, octamer binding protein	-0.698689	7.59096	9.97531	0.00234613	0.0294764	Down
Itpr2	inositol 1,4,5-triphosphate receptor 2	1.08138	4.48817	8.93175	0.00386875	0.0252126	Up			Ssrp1	structure specific recognition protein 1	-0.709227	7.96194	13.7919	0.000407987	0.00803402	Down
Trim56	tripartite motif-containing 56	1.08134	4.76341	11.0158	0.00144175	0.011347	Up			Dek	DEK proto-oncogene	-0.715449	8.54733	15.7664	0.000189814	0.0043586	Down
Dusp1	dual specificity phosphatase 1	1.08116	9.23953	43.1883	2.98329e-05	0.00047345	Up			Pa2g4	proliferation-associated 2G4	-0.719569	8.15324	15.1178	0.000227914	0.00504389	Down
Rnpc3	RNA-binding region (RNP1, RRM) containing 3	1.07877	4.23004	8.16111	0.00563715	0.0332882	Up			Phf14	PHD finger protein 14	-0.720862	7.43485	9.90746	0.00242292	0.0302051	Down
Uhrf1bp1l	bridge-like lipid transfer protein family member 3B	1.07737	4.60833	10.9732	0.00146802	0.0114956	Up			Cbx3	chromobox 3	-0.721871	8.15486	12.4941	0.000730124	0.0127626	Down
Lysmd3	LysM, putative peptidoglycan-binding, domain containing 3	1.07508	4.02605	7.29942	0.00865538	0.0459888	Up			Eif1ax	eukaryotic translation initiation factor 1A, X-linked	-0.72225	7.28588	8.62732	0.00448568	0.046893	Down
Gm47754	predicted gene, 47754	1.07467	4.32908	8.0027	0.00611211	0.0354421	Up			Pnn	pinin	-0.722682	7.59865	10.6062	0.00174252	0.0236812	Down
E2f8	E2F transcription factor 8	1.07413	4.23088	8.27296	0.00535061	0.0320273	Up			P4hb	prolyl 4-hydroxylase, beta polypeptide	-0.723705	7.35069	8.59553	0.00455579	0.0473694	Down
Jak2	Janus kinase 2	1.07012	4.54649	10.5807	0.00176351	0.0134302	Up			Syncrip	synaptotagmin binding, cytoplasmic RNA interacting protein	-0.723735	7.55894	10.9745	0.00146718	0.0210042	Down
Pik3ip1	phosphoinositide-3-kinase interacting protein 1	1.06145	6.04491	25.5456	3.41252e-06	7.3335e-05	Up			Ywhaq	tyrosine 3-monooxygenase/tryptophan 5-monooxygenase activation protein theta	-0.724235	7.8523	11.9269	0.000950586	0.0154155	Down
Cep70	centrosomal protein 70	1.05997	4.19396	7.38127	0.00832646	0.0446392	Up			Gm42418	18s RNA, related sequence 5	-0.725976	11.7065	37.4325	1.42262e-07	9.76896e-06	Down
4932438A13Rik	bridge-like lipid transfer protein family member 1	1.05979	5.67188	21.0814	1.89816e-05	0.000325317	Up			Mrpl12	mitochondrial ribosomal protein L12	-0.728477	7.59112	10.5298	0.00180608	0.0242376	Down
Tfr2	transferrin receptor 2	1.05605	4.56622	9.64262	0.00274858	0.0191487	Up			Cycs	cytochrome c, somatic	-0.729561	7.5461	11.1114	0.00137667	0.0199751	Down
Hist1h1c	H1.2 linker histone, cluster member	1.05578	6.77511	52.7494	4.2286e-10	2.51863e-08	Up			Bcl7c	B cell CLL/lymphoma 7C	-0.742318	7.47385	10.27	0.00204094	0.0265047	Down
Aff4	AF4/FMR2 family, member 4	1.05233	5.93769	25.8406	2.98584e-06	6.57771e-05	Up			Nasp	nuclear autoantigenic sperm protein (histone-binding)	-0.745555	7.48882	12.1574	0.000850852	0.0142055	Down
Ick	ciliogenesis associated kinase 1	1.0512	4.40384	9.12996	0.00351526	0.0233761	Up			Ndufb4	NADH:ubiquinone oxidoreductase subunit B4	-0.746043	7.23595	8.91958	0.00389164	0.0425259	Down
Bet1l	Bet1 golgi vesicular membrane trafficking protein like	1.05077	4.74044	11.2257	0.00130561	0.010472	Up			Nap1l1	nucleosome assembly protein 1-like 1	-0.763545	9.2229	27.8992	1.38506e-06	6.51926e-05	Down
Ankra2	ankyrin repeat family A member 2	1.05071	4.33416	8.48521	0.00480804	0.0295873	Up			Luc7l3	LUC7-like 3 (S. cerevisiae)	-0.76914	7.43977	10.6243	0.00173534	0.0236167	Down
Polr1e	polymerase (RNA) I polypeptide E	1.05063	4.51062	8.48742	0.00480286	0.0295742	Up			Snrpf	small nuclear ribonucleoprotein polypeptide F	-0.775499	8.8635	23.2291	8.19736e-06	0.000300747	Down
Rbbp8	retinoblastoma binding protein 8, endonuclease	1.0481	5.62963	21.9356	1.35105e-05	0.000242761	Up			Dtymk	deoxythymidylate kinase	-0.781432	7.73756	13.957	0.000379205	0.0076547	Down
Frrs1	ferric-chelate reductase 1	1.04733	5.88117	24.0011	6.02594e-06	0.000119638	Up			Banf1	BAF nuclear assembly factor 1	-0.784207	8.02052	16.0283	0.00015383	0.00367403	Down
Plgrkt	plasminogen receptor, C-terminal lysine transmembrane protein	1.04543	6.51501	30.8455	9.46738e-07	2.4231e-05	Up			Rsrp1	arginine/serine rich protein 1	-0.786938	7.78464	10.2611	0.00280782	0.0337971	Down
Mecp2	methyl CpG binding protein 2	1.04533	4.8334	12.5259	0.000719676	0.00645968	Up			Ostc	oligosaccharyltransferase complex subunit (non-catalytic)	-0.789154	7.015	8.7269	0.0042733	0.0452117	Down
Cnppd1	cyclin Pas1/PHO80 domain containing 1	1.04046	4.90289	11.809	0.000997802	0.00836472	Up			Pomp	proteasome maturation protein	-0.794184	8.15398	16.6701	0.000116965	0.00293904	Down
Chka	choline kinase alpha	1.03959	6.1199	27.2419	1.76658e-06	4.16765e-05	Up			Hnrnpr	heterogeneous nuclear ribonucleoprotein R	-0.794554	7.34761	10.8096	0.00158438	0.02201	Down
1700097N02Rik	RIKEN cDNA 1700097N02 gene	1.03956	4.7071	11.3842	0.00121328	0.00982948	Up			Gapdh	glyceraldehyde-3-phosphate dehydrogenase	-0.795079	9.98438	38.6501	3.27861e-08	2.65843e-06	Down
Snap23	synaptosomal-associated protein 23	1.03928	4.7255	9.81923	0.00253635	0.017916	Up			Taf1d	TATA-box binding protein associated factor, RNA polymerase I, D	-0.795806	8.00118	16.2209	0.00014165	0.00343412	Down
Cerk	ceramide kinase	1.03321	4.41579	8.12783	0.00573038	0.0336943	Up			Dut	deoxyuridine triphosphatase	-0.797942	8.53503	21.587	1.55147e-05	0.00053421	Down
Bloc1s1	biogenesis of lysosomal organelles complex-1, subunit 1	1.03267	4.53741	7.87504	0.00649331	0.0370514	Up			Ifitm3	interferon induced transmembrane protein 3	-0.801108	9.10559	27.6309	1.5293e-06	6.99348e-05	Down
Fam117b	family with sequence similarity 117, member B	1.03238	4.54668	9.15333	0.00347587	0.0232262	Up			Slc38a1	solute carrier family 38, member 1	-0.801326	7.39969	12.1835	0.000840826	0.0141344	Down
Ap1ar	adaptor-related protein complex 1 associated regulatory protein	1.03164	4.95245	12.0497	0.000893706	0.00767204	Up			Phip	pleckstrin homology domain interacting protein	-0.806769	6.96124	9.05977	0.00363642	0.0406449	Down
Srgn	serglycin	1.03009	10.5519	112.889	3.39188e-16	8.84547e-14	Up			Rrbp1	ribosome binding protein 1	-0.80829	7.83506	16.4348	0.000129287	0.00318238	Down
Hivep1	human immunodeficiency virus type I enhancer binding protein 1	1.02696	4.50661	8.90331	0.00392246	0.0254867	Up			Psmb5	proteasome (prosome, macropain) subunit, beta type 5	-0.809541	7.82464	15.4815	0.000194665	0.00443	Down
Ndfip1	Nedd4 family interacting protein 1	1.0241	6.13334	26.3826	2.43474e-06	5.52772e-05	Up			Rbpms	RNA binding protein gene with multiple splicing	-0.810475	7.25025	9.74719	0.00261487	0.0319378	Down
Bcor	BCL6 interacting corepressor	1.02382	5.43237	15.5648	0.000187789	0.00211432	Up			Psme1	proteasome (prosome, macropain) activator subunit 1 (PA28 alpha)	-0.813018	8.83772	24.086	5.87243e-06	0.000230338	Down
Spen	spen family transcription repressor	1.02291	6.00509	22.7572	9.77515e-06	0.000184942	Up			Ran	RAN, member RAS oncogene family	-0.81307	9.73784	36.4433	6.83591e-08	5.1531e-06	Down
Clec2d	C-type lectin domain family 2, member d	1.02223	5.4616	15.1192	0.000258247	0.00276256	Up			Cbx5	chromobox 5	-0.814909	7.27802	10.8731	0.00153816	0.0216985	Down
Ypel3	yippee like 3	1.02203	6.62438	39.1245	2.80543e-08	1.12322e-06	Up			Fbl	fibrillarin	-0.818651	8.23182	20.2542	2.64788e-05	0.000837686	Down
Pnisr	PNN interacting serine/arginine-rich	1.01455	7.18308	51.8211	5.53888e-10	3.16241e-08	Up			Dbi	diazepam binding inhibitor	-0.825692	7.986	17.7502	7.4178e-05	0.00201618	Down
Ndel1	nudE neurodevelopment protein 1 like 1	1.01393	5.20388	15.6922	0.000177746	0.00202487	Up			Trim28	tripartite motif-containing 28	-0.825758	7.11904	10.0068	0.00231137	0.0292395	Down
Sema4d	sema domain, immunoglobulin domain (Ig), transmembrane domain (TM) and short cytoplasmic domain, (semaphorin) 4D	1.01325	4.97051	12.5128	0.000723952	0.00648537	Up			Aprt	adenine phosphoribosyl transferase	-0.833775	7.80835	16.0763	0.000150696	0.00360811	Down
Por	cytochrome p450 oxidoreductase	1.00922	5.79393	22.0426	1.29502e-05	0.00023444	Up			Hprt	hypoxanthine phosphoribosyltransferase 1	-0.835374	7.17486	10.8162	0.0015795	0.02201	Down
Arf4	ADP-ribosylation factor 4	1.00602	7.49938	55.8818	1.72714e-10	1.11847e-08	Up			Hint1	histidine triad nucleotide binding protein 1	-0.837004	9.65779	39.0252	2.89833e-08	2.39026e-06	Down
Mtss1	MTSS I-BAR domain containing 1	1.00486	4.76994	9.065	0.00390048	0.025361	Up			Nme2	NME/NM23 nucleoside diphosphate kinase 2	-0.840618	9.92471	44.337	5.29826e-09	5.38136e-07	Down
Cdc42se1	CDC42 small effector 1	1.0021	5.55283	15.9428	0.000168443	0.00194415	Up			Etv6	ets variant 6	-0.842428	7.22801	11.0882	0.00139162	0.0201618	Down
Clk2	CDC-like kinase 2	1.00066	4.36638	7.13691	0.00939384	0.0490217	Up			Calr	calreticulin	-0.845061	9.51455	35.5226	9.33332e-08	6.82252e-06	Down
Lgals9	lectin, galactose binding, soluble 9	0.995712	7.0854	34.9079	9.76371e-07	2.48575e-05	Up			Atic	5-aminoimidazole-4-carboxamide ribonucleotide formyltransferase/IMP cyclohydrolase	-0.84973	6.88066	9.07223	0.00361461	0.0405551	Down
Wrn	Werner syndrome RecQ like helicase	0.993692	5.06205	11.8025	0.00100079	0.00838246	Up			Erp29	endoplasmic reticulum protein 29	-0.850092	7.95006	15.4993	0.000220794	0.00492019	Down
Eif4e3	eukaryotic translation initiation factor 4E member 3	0.992331	4.76612	9.19643	0.0034044	0.0228436	Up			Hspa4	heat shock protein 4	-0.851143	7.31626	12.7983	0.000636309	0.0114334	Down
Herc1	HECT and RLD domain containing E3 ubiquitin protein ligase family member 1	0.990309	6.17341	27.3611	1.69005e-06	4.01567e-05	Up			Txn1	thioredoxin 1	-0.854462	9.31056	35.1135	1.07282e-07	7.72513e-06	Down
Cpne2	copine II	0.988298	6.35179	26.4132	3.1964e-06	6.9464e-05	Up			Prdx1	peroxiredoxin 1	-0.855961	8.52598	24.1757	5.6336e-06	0.000221872	Down
Slc22a3	solute carrier family 22 (organic cation transporter), member 3	0.983658	5.87303	20.173	2.77074e-05	0.00044831	Up			Glipr1	GLI pathogenesis related 1	-0.857828	6.87216	9.31203	0.00322019	0.0373457	Down
Gmpr	guanosine monophosphate reductase	0.983306	5.17364	11.6622	0.0010967	0.00905224	Up			Rnf7	ring finger protein 7	-0.861355	6.78408	8.64016	0.00445769	0.0466511	Down
Bclaf3	Bclaf1 and Thrap3 family member 3	0.983223	5.66302	16.8911	0.000107502	0.00136485	Up			Parp1	poly (ADP-ribose) polymerase family, member 1	-0.863341	7.24761	11.8754	0.000967881	0.0156172	Down
Gbp7	guanylate binding protein 7	0.980971	5.70016	19.8419	3.12996e-05	0.000491873	Up			Rab5if	RAB5 interacting factor	-0.869902	7.968	18.9002	4.60196e-05	0.00136209	Down
Spag9	sperm associated antigen 9	0.980415	6.47043	30.6259	5.1449e-07	1.45958e-05	Up			Nudc	nudC nuclear distribution protein	-0.871866	8.11003	20.0095	2.92393e-05	0.000916005	Down
Epc2	enhancer of polycomb homolog 2	0.978659	5.62767	16.8399	0.000108832	0.00137601	Up			Ifi27	interferon, alpha-inducible protein 27	-0.876364	7.1859	11.8459	0.000981045	0.0156858	Down
Vamp5	vesicle-associated membrane protein 5	0.977702	7.95611	47.1347	1.19479e-07	4.0451e-06	Up			Cd34	CD34 antigen	-0.881446	8.31552	16.9618	0.000217716	0.0048741	Down
Arih2	ariadne RBR E3 ubiquitin protein ligase 2	0.977566	4.62355	8.73174	0.00426326	0.02701	Up			Stub1	STIP1 homology and U-Box containing protein 1	-0.885812	6.93158	9.52905	0.00290191	0.0346113	Down
Hectd1	HECT domain E3 ubiquitin protein ligase 1	0.977418	6.66375	28.1765	2.84095e-06	6.29952e-05	Up			Eif3l	eukaryotic translation initiation factor 3, subunit L	-0.893818	6.82744	9.01725	0.00371194	0.0413585	Down
Usp24	ubiquitin specific peptidase 24	0.976267	4.9718	9.68021	0.00270977	0.0189331	Up			Snhg4	small nucleolar RNA host gene 4	-0.907259	6.905	8.93746	0.00405241	0.043689	Down
Dnase2a	deoxyribonuclease II alpha	0.975857	5.42379	13.0526	0.000579369	0.00544336	Up			Ppa1	pyrophosphatase (inorganic) 1	-0.91493	7.02121	11.9513	0.000934846	0.0152113	Down
Pmm2	phosphomannomutase 2	0.973854	4.51084	8.1179	0.0057585	0.0338185	Up			Nop56	NOP56 ribonucleoprotein	-0.915604	7.89946	20.8187	2.10905e-05	0.000689839	Down
Ppp1r15b	protein phosphatase 1, regulatory subunit 15B	0.971259	5.16042	13.2084	0.000529201	0.0050507	Up			Hsd17b10	hydroxysteroid (17-beta) dehydrogenase 10	-0.917557	6.95609	10.0687	0.00224453	0.0285719	Down
Ccndbp1	cyclin D-type binding-protein 1	0.968747	4.58971	8.96418	0.00380847	0.0249816	Up			Tmem176b	transmembrane protein 176B	-0.923065	8.26569	25.0978	3.95742e-06	0.000163184	Down
Sh3kbp1	SH3-domain kinase binding protein 1	0.968615	5.56354	15.8806	0.0001639	0.00190539	Up			Ssr2	signal sequence receptor, beta	-0.924454	7.39083	13.6625	0.000432132	0.00836799	Down
Ap3s1	adaptor-related protein complex 3, sigma 1 subunit	0.968047	6.00279	20.2332	2.93218e-05	0.000467647	Up			Slc25a4	solute carrier family 25 (mitochondrial carrier, adenine nucleotide translocator), member 4	-0.925442	7.6929	16.9104	0.000106626	0.0027146	Down
Ndufaf3	NADH:ubiquinone oxidoreductase complex assembly factor 3	0.967623	4.77917	9.4707	0.00298412	0.0204647	Up			Psmb7	proteasome (prosome, macropain) subunit, beta type 7	-0.931174	7.01175	10.6254	0.00172689	0.0235349	Down
Gripap1	GRIP1 associated protein 1	0.965644	5.05139	10.4832	0.00184608	0.0139206	Up			Gmfg	glia maturation factor, gamma	-0.93642	8.79089	23.9701	1.5695e-05	0.000537025	Down
Taf7	TATA-box binding protein associated factor 7	0.963703	6.04207	22.7841	9.67248e-06	0.000183359	Up			Snhg12	small nucleolar RNA host gene 12	-0.937471	7.00147	10.3698	0.00195534	0.0258099	Down
Ffar2	free fatty acid receptor 2	0.962723	4.80562	7.5194	0.00781166	0.0427537	Up			Pgk1	phosphoglycerate kinase 1	-0.955068	7.69138	16.3073	0.000143657	0.00347405	Down
Gadd45b	growth arrest and DNA-damage-inducible 45 beta	0.962346	5.16424	11.4993	0.00122394	0.00989188	Up			Arpp19	cAMP-regulated phosphoprotein 19	-0.955507	7.37191	14.9045	0.000250091	0.00544725	Down
Ubb	ubiquitin B	0.961351	11.0826	92.6742	1.54125e-13	2.06549e-11	Up			Fkbp2	FK506 binding protein 2	-0.955854	6.84097	9.61485	0.00278528	0.0335939	Down
Pibf1	progesterone immunomodulatory binding factor 1	0.958014	4.67428	8.93972	0.00385385	0.0252126	Up			Gmnn	geminin	-0.96444	6.77109	9.57802	0.00286884	0.0343016	Down
Fam13b	family with sequence similarity 13, member B	0.957736	5.08951	12.2251	0.000825036	0.00718482	Up			Elmo1	engulfment and cell motility 1	-0.96782	6.78883	10.147	0.00216299	0.0277536	Down
Pon2	paraoxonase 2	0.952235	5.04503	11.5659	0.00111571	0.00912467	Up			Bmyc	brain expressed myelocytomatosis oncogene	-0.9808	6.56619	9.45068	0.00301289	0.0356267	Down
Cst7	cystatin F (leukocystatin)	0.947057	5.28273	12.9886	0.000584076	0.0054716	Up			Hlf	hepatic leukemia factor	-0.982724	7.35977	13.3446	0.000497913	0.00929276	Down
Ubr4	ubiquitin protein ligase E3 component n-recognin 4	0.946774	5.57071	15.1136	0.000228328	0.00249031	Up			Krtcap2	keratinocyte associated protein 2	-0.986507	8.48798	33.0346	2.19752e-07	1.40423e-05	Down
Ascc3	activating signal cointegrator 1 complex subunit 3	0.946401	5.48539	14.1936	0.000341579	0.00350255	Up			Psmb8	proteasome (prosome, macropain) subunit, beta type 8 (large multifunctional peptidase 7)	-0.990419	9.10037	42.2641	1.01798e-08	9.53636e-07	Down
Dapp1	dual adaptor for phosphotyrosine and 3-phosphoinositides 1	0.946043	7.93655	57.754	1.08516e-10	7.53291e-09	Up			Lage3	L antigen family, member 3	-0.99437	6.57134	9.09941	0.00356746	0.0402131	Down
Lig3	ligase III, DNA, ATP-dependent	0.945752	4.71765	8.7148	0.00429854	0.0271622	Up			Igfbp4	insulin-like growth factor binding protein 4	-0.997828	7.60145	18.9486	4.511e-05	0.00133928	Down
Rabgap1	RAB GTPase activating protein 1	0.945633	4.78004	9.06858	0.00362098	0.0239635	Up			H2-DMa	histocompatibility 2, class II, locus DMa	-0.99851	7.54157	17.4303	8.48299e-05	0.00225489	Down
Ogt	O-linked N-acetylglucosamine (GlcNAc) transferase (UDP-N-acetylglucosamine:polypeptide-N-acetylglucosaminyl transferase)	0.942981	6.58953	30.0774	6.26399e-07	1.69233e-05	Up			AI506816	expressed sequence AI506816	-1.00097	7.26135	15.8413	0.000166693	0.00391343	Down
Arhgap45	Rho GTPase activating protein 45	0.942967	6.11717	18.289	7.73816e-05	0.00104013	Up			Rbbp7	retinoblastoma binding protein 7, chromatin remodeling factor	-1.00305	7.60894	19.7912	3.19522e-05	0.000991339	Down
Clcn4	chloride channel, voltage-sensitive 4	0.942452	4.88307	9.57924	0.00283307	0.0196032	Up			Tpi1	triosephosphate isomerase 1	-1.01035	8.19326	27.7551	1.46072e-06	6.75781e-05	Down
Gnai3	G protein subunit alpha i3	0.941766	5.96334	18.5951	5.2435e-05	0.000759678	Up			Nfic	nuclear factor I/C	-1.01641	6.98999	13.036	0.000571746	0.0105685	Down
Klf13	Kruppel-like transcription factor 13	0.940711	6.43979	29.6944	7.19197e-07	1.90124e-05	Up			Dusp2	dual specificity phosphatase 2	-1.0241	7.86383	18.1681	8.9202e-05	0.00233336	Down
Btbd7	BTB domain containing 7	0.940238	5.46133	15.2909	0.000211415	0.00233671	Up			2810004N23Rik	RIKEN cDNA 2810004N23 gene	-1.02462	6.44915	9.00146	0.00374039	0.0415795	Down
Ubc	ubiquitin C	0.939723	8.82169	82.3573	2.00524e-13	2.57981e-11	Up			Dtl	denticleless E3 ubiquitin protein ligase	-1.02738	7.01571	13.5591	0.000452486	0.00862853	Down
Ccdc47	coiled-coil domain containing 47	0.939473	5.949	20.1896	2.71801e-05	0.000443008	Up			Cops3	COP9 signalosome subunit 3	-1.0299	6.38944	8.55495	0.00464693	0.0481614	Down
Cox6b2	cytochrome c oxidase subunit 6B2	0.939307	6.05467	19.561	3.50953e-05	0.000544429	Up			Fkbp3	FK506 binding protein 3	-1.03044	8.44351	34.2592	1.43778e-07	9.76982e-06	Down
Slc6a6	solute carrier family 6 (neurotransmitter transporter, taurine), member 6	0.937252	5.46973	12.3812	0.000773044	0.00683694	Up			Psap	prosaposin	-1.03191	6.88801	11.1759	0.00137003	0.0199087	Down
Gclm	glutamate-cysteine ligase, modifier subunit	0.936629	7.04373	35.9208	8.40689e-08	3.00437e-06	Up			Fabp5	fatty acid binding protein 5, epidermal	-1.03379	7.47691	18.4135	5.6271e-05	0.00160917	Down
Fxr2	FMR1 autosomal homolog 2	0.935015	4.88498	8.55245	0.00465259	0.0289444	Up			Gadd45gip1	growth arrest and DNA-damage-inducible, gamma interacting protein 1	-1.03795	6.8937	11.9513	0.000934834	0.0152113	Down
Rnf20	ring finger protein 20	0.934629	5.46592	12.6683	0.000674775	0.00616851	Up			Pcna	proliferating cell nuclear antigen	-1.0477	7.94836	24.7207	4.57016e-06	0.000184508	Down
Coq5	coenzyme Q5 methyltransferase	0.934436	5.20008	11.2159	0.00131157	0.0105083	Up			Psmd6	proteasome (prosome, macropain) 26S subunit, non-ATPase, 6	-1.05363	6.57226	9.89641	0.00243567	0.0302468	Down
Washc1	WASH complex subunit 1	0.934057	4.59564	7.99516	0.00611834	0.035457	Up			Pdia6	protein disulfide isomerase associated 6	-1.0585	7.54081	18.7262	4.94418e-05	0.00144565	Down
Adcy7	adenylate cyclase 7	0.933685	4.88695	10.1597	0.00215002	0.0156925	Up			Polr2k	polymerase (RNA) II (DNA directed) polypeptide K	-1.05959	6.77123	11.8047	0.000999773	0.0158926	Down
Nrbp1	nuclear receptor binding protein 1	0.933132	5.63432	15.6437	0.000181501	0.00205552	Up			Fam111a	family with sequence similarity 111, member A	-1.06449	6.94864	13.6455	0.00043541	0.00840255	Down
Ap1b1	adaptor protein complex AP-1, beta 1 subunit	0.932961	4.67651	7.26721	0.00912675	0.0480436	Up			Mcm6	minichromosome maintenance complex component 6	-1.06922	7.82445	28.1983	1.24063e-06	5.92618e-05	Down
Fam117a	family with sequence similarity 117, member A	0.932306	6.67623	26.2333	2.57519e-06	5.79208e-05	Up			Pola1	polymerase (DNA directed), alpha 1	-1.06975	6.34021	8.83925	0.00404623	0.043689	Down
Eefsec	eukaryotic elongation factor, selenocysteine-tRNA-specific	0.929747	4.81704	8.29757	0.0052712	0.0317141	Up			Apex1	apurinic/apyrimidinic endonuclease 1	-1.07333	7.24651	18.6321	5.14022e-05	0.00149472	Down
Riok3	RIO kinase 3	0.928935	5.94759	17.1509	0.000108933	0.00137601	Up			Mcm4	minichromosome maintenance complex component 4	-1.0771	6.81977	13.6077	0.000442794	0.00851099	Down
Nkg7	natural killer cell group 7 sequence	0.928519	7.86909	39.8198	5.55771e-07	1.54099e-05	Up			Spi1	Spi-1 proto-oncogene	-1.08513	7.06774	15.7689	0.000171966	0.00401768	Down
Zfyve27	zinc finger, FYVE domain containing 27	0.927537	4.60176	7.44086	0.00807035	0.0436007	Up			Mif	macrophage migration inhibitory factor (glycosylation-inhibiting factor)	-1.08707	9.6476	56.4101	1.48847e-10	2.56469e-08	Down
Dstn	destrin	0.927278	5.73566	19.2016	4.06566e-05	0.000616817	Up			Lsm5	LSM5 homolog, U6 small nuclear RNA and mRNA degradation associated	-1.09411	6.6963	11.4228	0.00119186	0.0179973	Down
Atp8a1	ATPase phospholipid transporting 8A1	0.927165	5.02114	11.9608	0.000930798	0.00792698	Up			Agpat5	1-acylglycerol-3-phosphate O-acyltransferase 5	-1.09585	6.30905	8.88486	0.00395769	0.0431013	Down
4921524J17Rik	RIKEN cDNA 4921524J17 gene	0.926446	5.65942	14.9713	0.000242912	0.00262176	Up			Nifk	nucleolar protein interacting with the FHA domain of MKI67	-1.09978	6.42019	9.94203	0.00238348	0.029829	Down
Ivns1abp	influenza virus NS1A binding protein	0.925305	7.15411	42.3758	9.82462e-09	4.36856e-07	Up			H13	histocompatibility 13	-1.10243	6.97775	14.6719	0.000276842	0.00592295	Down
Synrg	synergin, gamma	0.922461	5.11885	9.33208	0.00320051	0.0216389	Up			Pde4b	phosphodiesterase 4B, cAMP specific	-1.1046	7.00563	13.4873	0.00047023	0.00889658	Down
Nr4a2	nuclear receptor subfamily 4, group A, member 2	0.920807	5.8786	19.0967	4.26289e-05	0.000638705	Up			Lmo2	LIM domain only 2	-1.11486	8.77832	43.3082	7.31475e-09	7.20204e-07	Down
Rel	reticuloendotheliosis oncogene	0.919314	5.70334	14.2029	0.00036697	0.00372726	Up			Nme4	NME/NM23 nucleoside diphosphate kinase 4	-1.11497	6.74548	12.3282	0.00078722	0.0135641	Down
Tgif1	TGFB-induced factor homeobox 1	0.919003	5.04806	10.3478	0.00196745	0.014603	Up			Hmgn2	high mobility group nucleosomal binding domain 2	-1.11543	7.90465	27.5225	1.59194e-06	7.24557e-05	Down
Nxf1	nuclear RNA export factor 1	0.916044	5.01741	8.4147	0.00497687	0.0304128	Up			Hat1	histone aminotransferase 1	-1.12055	6.54111	10.8951	0.00152242	0.021571	Down
Arap1	ArfGAP with RhoGAP domain, ankyrin repeat and PH domain 1	0.911173	4.85007	8.84786	0.00402938	0.0259341	Up			Cops5	COP9 signalosome subunit 5	-1.12354	6.304	8.98109	0.00377744	0.0418468	Down
Tle3	transducin-like enhancer of split 3	0.910292	4.93917	9.03669	0.0036772	0.024269	Up			Cks1b	CDC28 protein kinase 1b	-1.12424	7.38941	15.0486	0.000274798	0.00589227	Down
Coq10b	coenzyme Q10B	0.906931	5.87637	16.2399	0.000140503	0.00168831	Up			Ramp1	receptor (calcitonin) activity modifying protein 1	-1.13099	9.04888	46.4006	2.95357e-09	3.35283e-07	Down
Trip12	thyroid hormone receptor interactor 12	0.90475	5.60194	14.5107	0.000297109	0.00312288	Up			Pfkl	phosphofructokinase, liver, B-type	-1.13145	6.11088	8.60414	0.00453668	0.0472726	Down
Rcn3	reticulocalbin 3, EF-hand calcium binding domain	0.903671	4.90533	8.12855	0.00572835	0.0336943	Up			Adh5	alcohol dehydrogenase 5 (class III), chi polypeptide	-1.14448	7.10538	17.5949	7.91629e-05	0.00213962	Down
Chd2	chromodomain helicase DNA binding protein 2	0.9014	6.68519	30.431	5.51699e-07	1.53854e-05	Up			Coro2a	coronin, actin binding protein 2A	-1.14796	6.40355	9.97736	0.00234385	0.0294764	Down
Vps37b	vacuolar protein sorting 37B	0.900844	5.19055	11.9041	0.000955248	0.00807817	Up			Ndufa4	Ndufa4, mitochondrial complex associated	-1.15007	9.68237	57.8271	2.07509e-10	3.33708e-08	Down
4930523C07Rik	RIKEN cDNA 4930523C07 gene	0.900374	5.01489	10.2927	0.00201916	0.0149408	Up			Itgb1	integrin beta 1 (fibronectin receptor beta)	-1.16731	6.75293	12.6166	0.000690742	0.0121402	Down
Baz2a	bromodomain adjacent to zinc finger domain, 2A	0.896981	5.06711	8.84066	0.00404348	0.0259757	Up			Tcf4	transcription factor 4	-1.16866	7.20724	15.047	0.000244876	0.00534572	Down
Sord	sorbitol dehydrogenase	0.894318	5.47392	13.4871	0.000467233	0.0045975	Up			Eml4	echinoderm microtubule associated protein like 4	-1.16915	6.68889	12.9264	0.000600636	0.0109133	Down
Ikzf2	IKAROS family zinc finger 2	0.890961	6.29326	21.0953	1.88763e-05	0.000324271	Up			Stmn1	stathmin 1	-1.17011	10.4058	76.7022	1.12099e-12	3.60549e-10	Down
Ripor1	RHO family interacting cell polarization regulator 1	0.890373	6.21281	19.584	3.47669e-05	0.000540202	Up			Kdelr2	KDEL (Lys-Asp-Glu-Leu) endoplasmic reticulum protein retention receptor 2	-1.17012	6.29898	8.71216	0.00430406	0.045484	Down
Arl4a	ADP-ribosylation factor-like 4A	0.888832	5.56583	12.799	0.000636116	0.00587581	Up			Nxt1	NTF2-related export protein 1	-1.17064	6.26339	9.5749	0.00283896	0.0340287	Down
Kdm5b	lysine demethylase 5B	0.883521	6.07288	18.8131	4.77008e-05	0.000703769	Up			Syce2	synaptonemal complex central element protein 2	-1.17301	7.16673	19.2649	3.9614e-05	0.00119077	Down
Setd2	SET domain containing 2	0.883416	6.19479	18.9269	4.57305e-05	0.000675733	Up			Rasgrp2	RAS, guanyl releasing protein 2	-1.17494	6.95066	15.6741	0.000179134	0.00414501	Down
Tra2b	transformer 2 beta	0.881858	8.80786	68.1427	6.39884e-12	6.25272e-10	Up			Ppdpf	pancreatic progenitor cell differentiation and proliferation factor	-1.18132	7.21677	18.5128	5.40037e-05	0.00155547	Down
Nktr	natural killer tumor recognition sequence	0.880391	7.36706	41.5953	1.26011e-08	5.45237e-07	Up			Myc	myelocytomatosis oncogene	-1.18372	6.37638	11.0348	0.00142656	0.0206061	Down
Ythdf3	YTH N6-methyladenosine RNA binding protein 3	0.879988	4.73736	7.62662	0.00734724	0.0406921	Up			Prim1	DNA primase, p49 subunit	-1.18689	6.18758	9.15754	0.00346882	0.0392387	Down
Dnajb9	DnaJ heat shock protein family (Hsp40) member B9	0.878022	5.45217	12.1021	0.000872597	0.00752429	Up			Smarcc1	SWI/SNF related, matrix associated, actin dependent regulator of chromatin, subfamily c, member 1	-1.19822	7.37614	21.5801	1.55574e-05	0.00053421	Down
Chd3	chromodomain helicase DNA binding protein 3	0.877686	6.65893	17.9774	0.00014161	0.00169528	Up			Mlec	malectin	-1.19873	7.65438	27.3523	1.69558e-06	7.64516e-05	Down
Myb	myeloblastosis oncogene	0.875432	8.32875	58.7869	7.68365e-11	5.57441e-09	Up			Ppil1	peptidylprolyl isomerase (cyclophilin)-like 1	-1.20247	6.12095	9.21365	0.00337627	0.0385283	Down
Trrap	transformation/transcription domain-associated protein	0.870847	5.05309	9.00553	0.00373304	0.0246039	Up			Mcm2	minichromosome maintenance complex component 2	-1.21796	6.71865	14.0305	0.000407129	0.00803351	Down
Urod	uroporphyrinogen decarboxylase	0.868377	5.382	10.8497	0.00155501	0.0120807	Up			Adgrg1	adhesion G protein-coupled receptor G1	-1.22239	8.47146	43.9323	6.01285e-09	6.04354e-07	Down
Ap2b1	adaptor-related protein complex 2, beta 1 subunit	0.866284	5.50838	13.1222	0.000550066	0.00520862	Up			Mrfap1	Morf4 family associated protein 1	-1.23537	7.68729	26.4651	2.36064e-06	0.000103247	Down
Vmp1	vacuole membrane protein 1	0.86621	5.9559	16.4251	0.00012982	0.00158562	Up			Rif1	replication timing regulatory factor 1	-1.23898	6.94008	17.2268	9.24132e-05	0.00240999	Down
Son	Son DNA binding protein	0.866112	8.63535	62.2649	2.98599e-11	2.48377e-09	Up			Tipin	timeless interacting protein	-1.23991	6.96446	17.7307	7.47874e-05	0.00202703	Down
Ifitm1	interferon induced transmembrane protein 1	0.86571	9.76993	30.3551	0.000119446	0.00148268	Up			Rabgap1l	RAB GTPase activating protein 1-like	-1.24568	7.13152	18.1348	6.31779e-05	0.00176697	Down
Itch	itchy, E3 ubiquitin protein ligase	0.864959	5.21838	10.2067	0.00210283	0.0154064	Up			Abhd14a	abhydrolase domain containing 14A	-1.24672	5.99271	9.09034	0.00358313	0.0403234	Down
Hnrnpll	heterogeneous nuclear ribonucleoprotein L-like	0.864735	4.98179	8.75348	0.00421841	0.0267786	Up			Zfp422	zinc finger protein 422	-1.2519	6.73614	14.806	0.000261085	0.00563581	Down
Brwd1	bromodomain and WD repeat domain containing 1	0.864585	5.14686	8.47639	0.00482884	0.0296773	Up			Ighm	immunoglobulin heavy constant mu	-1.25595	6.72252	12.4062	0.000764118	0.0132252	Down
Irf9	interferon regulatory factor 9	0.863528	4.91134	8.32854	0.00519165	0.0313285	Up			Erg28	ergosterol biosynthesis 28	-1.25907	6.05453	8.96236	0.00381183	0.0420011	Down
Ccm2	cerebral cavernous malformation 2	0.861263	4.75736	7.2186	0.00901472	0.0475577	Up			Siva1	SIVA1, apoptosis-inducing factor	-1.2686	7.84405	30.9552	4.57404e-07	2.55184e-05	Down
Prrc1	proline-rich coiled-coil 1	0.860788	5.08803	8.93034	0.0038714	0.0252126	Up			Tm6sf1	transmembrane 6 superfamily member 1	-1.2688	6.55835	9.91272	0.00325025	0.0375589	Down
Arid4a	AT-rich interaction domain 4A	0.859504	6.50294	21.9014	1.36944e-05	0.000245608	Up			Hirip3	HIRA interacting protein 3	-1.26881	6.23926	10.336	0.00197835	0.0259363	Down
Ccdc88c	coiled-coil domain containing 88C	0.856643	5.18576	8.46124	0.00486475	0.0298032	Up			Selenoh	selenoprotein H	-1.28828	7.82349	30.517	5.34945e-07	2.8676e-05	Down
H2-T23	histocompatibility 2, T region locus 23	0.856633	6.92932	27.243	2.18751e-06	5.03753e-05	Up			Mcm7	minichromosome maintenance complex component 7	-1.29324	7.61653	30.268	5.84926e-07	3.10107e-05	Down
Rhoh	ras homolog family member H	0.856487	6.83268	17.9704	0.000222943	0.00244452	Up			Lsm3	LSM3 homolog, U6 small nuclear RNA and mRNA degradation associated	-1.30358	7.51826	24.3791	5.2096e-06	0.000206862	Down
Vat1	vesicle amine transport 1	0.854072	5.33701	9.99265	0.00232692	0.0166438	Up			Tcof1	treacle ribosome biogenesis factor 1	-1.31685	7.05789	21.7116	1.47649e-05	0.000514915	Down
Midn	midnolin	0.853906	5.43952	11.5733	0.00111195	0.00911678	Up			Rfc1	replication factor C (activator 1) 1	-1.32167	7.01573	19.4256	3.70913e-05	0.001129	Down
Eapp	E2F-associated phosphoprotein	0.853812	5.65826	13.1513	0.000542912	0.00515606	Up			Pycard	PYD and CARD domain containing	-1.32192	7.50335	27.7494	1.46376e-06	6.75781e-05	Down
Hspa5	heat shock protein 5	0.853429	8.87512	59.9965	9.49606e-11	6.67779e-09	Up			Hsd17b12	hydroxysteroid (17-beta) dehydrogenase 12	-1.32439	6.29912	10.8737	0.00153773	0.0216985	Down
Kmt2c	lysine (K)-specific methyltransferase 2C	0.85319	6.03395	14.6022	0.000312162	0.00325979	Up			Orai1	ORAI calcium release-activated calcium modulator 1	-1.34409	6.18362	11.1671	0.00134154	0.0195832	Down
Mboat7	membrane bound O-acyltransferase domain containing 7	0.851966	4.8741	7.41651	0.00816123	0.0439441	Up			Rcsd1	RCSD domain containing 1	-1.35838	6.00058	9.49473	0.00294997	0.0350114	Down
Ap3d1	adaptor-related protein complex 3, delta 1 subunit	0.851015	4.89913	8.27411	0.00533229	0.0319573	Up			Ubap2	ubiquitin-associated protein 2	-1.36402	6.2678	12.4176	0.000755908	0.0131183	Down
Gm10076	ribosomal protein L41 pseudogene	0.849287	10.2284	79.3355	4.06889e-13	4.847e-11	Up			Mcm5	minichromosome maintenance complex component 5	-1.3649	7.10173	23.9016	6.26202e-06	0.000243638	Down
Cdkn1b	cyclin dependent kinase inhibitor 1B	0.847607	6.19132	19.1223	4.20006e-05	0.000631252	Up			Dhfr	dihydrofolate reductase	-1.37185	6.07953	9.9457	0.00243399	0.0302468	Down
Cdk13	cyclin dependent kinase 13	0.847547	5.62193	11.2146	0.00131231	0.0105083	Up			Nsd2	nuclear receptor binding SET domain protein 2	-1.37335	6.58679	14.9798	0.000242017	0.00529528	Down
Csnk1e	casein kinase 1, epsilon	0.847543	6.26918	18.2059	6.13363e-05	0.000865254	Up			Bcl2	B cell leukemia/lymphoma 2	-1.39345	6.6892	17.8942	6.98437e-05	0.00192001	Down
Runx1	runt related transcription factor 1	0.847416	7.30365	38.5138	3.42923e-08	1.32633e-06	Up			Plcg2	phospholipase C, gamma 2	-1.40872	5.92595	9.47716	0.00300897	0.035624	Down
Usp47	ubiquitin specific peptidase 47	0.847288	5.37577	11.6563	0.00107028	0.00886452	Up			Skap2	src family associated phosphoprotein 2	-1.40914	6.57932	13.9061	0.000432752	0.00836799	Down
Gng12	guanine nucleotide binding protein (G protein), gamma 12	0.846651	6.16161	15.8491	0.000175171	0.00200647	Up			Ftsj3	FtsJ RNA 2'-O-methyltransferase 3	-1.41316	5.95634	10.4677	0.00185956	0.024783	Down
Ctsd	cathepsin D	0.841736	7.27272	30.4877	5.85739e-07	1.6102e-05	Up			Hikeshi	heat shock protein nuclear import factor	-1.41385	5.95813	8.70486	0.00432271	0.0455845	Down
Nt5c3	5'-nucleotidase, cytosolic III	0.841273	5.45406	12.2341	0.000821645	0.00716405	Up			Fdps	farnesyl diphosphate synthetase	-1.41634	5.66679	8.93586	0.00386107	0.0423839	Down
Rnf166	ring finger protein 166	0.836466	5.59808	11.673	0.00106211	0.0088202	Up			Pkm	pyruvate kinase, muscle	-1.41866	8.28946	45.56	3.8191e-09	4.18756e-07	Down
Rnasel	ribonuclease L (2', 5'-oligoisoadenylate synthetase-dependent)	0.834399	5.36013	10.7172	0.0016543	0.0127292	Up			Ifi203	interferon activated gene 203	-1.42693	7.21537	21.9596	1.36166e-05	0.000479514	Down
Cyth2	cytohesin 2	0.831656	4.82767	7.732	0.00697147	0.0389762	Up			Dkc1	dyskeratosis congenita 1, dyskerin	-1.42899	7.43818	30.9444	4.59173e-07	2.55184e-05	Down
Fam160b1	FHF complex subunit HOOK interacting protein 2A	0.822333	5.0982	7.34167	0.00849345	0.0453281	Up			Top2a	topoisomerase (DNA) II alpha	-1.43058	7.58266	22.2152	1.20967e-05	0.000432301	Down
Ldb1	LIM domain binding 1	0.82225	5.92876	12.6521	0.000684559	0.00622555	Up			Tfdp1	transcription factor Dp 1	-1.43247	6.28459	12.1252	0.000863454	0.0143637	Down
Smim3	small integral membrane protein 3	0.818976	5.34804	8.33645	0.00518976	0.0313285	Up			Ndufaf8	NADH:ubiquinone oxidoreductase complex assembly factor 8	-1.44865	6.21822	11.1542	0.00134961	0.0196713	Down
Rnase6	ribonuclease, RNase A family, 6	0.817545	4.94877	7.78948	0.00677505	0.0381403	Up			Idh2	isocitrate dehydrogenase 2 (NADP+), mitochondrial	-1.45359	7.60435	35.5565	9.22654e-08	6.79594e-06	Down
Man2a2	mannosidase 2, alpha 2	0.817066	5.5359	9.63894	0.00275341	0.0191686	Up			Ccdc86	coiled-coil domain containing 86	-1.45607	5.81768	9.01835	0.00372674	0.0414756	Down
Mxd4	Max dimerization protein 4	0.816334	6.14398	16.1383	0.000146748	0.00174381	Up			Dctpp1	dCTP pyrophosphatase 1	-1.45684	8.18423	48.871	1.32511e-09	1.57852e-07	Down
Zfp644	zinc finger protein 644	0.814747	7.28142	34.2146	1.46002e-07	4.77984e-06	Up			Dcun1d1	defective in cullin neddylation 1 domain containing 1	-1.46292	6.43648	14.2085	0.000339338	0.00702634	Down
Nomo1	nodal modulator 1	0.814243	5.16344	7.88628	0.00645723	0.0368892	Up			Rgs19	regulator of G-protein signaling 19	-1.4657	5.91054	10.1109	0.0022002	0.0281188	Down
Dync1h1	dynein cytoplasmic 1 heavy chain 1	0.809452	6.10886	15.6763	0.000178968	0.00203161	Up			Eef1e1	eukaryotic translation elongation factor 1 epsilon 1	-1.4714	5.66954	8.65196	0.00443213	0.0464844	Down
Thra	thyroid hormone receptor alpha	0.809302	5.46573	9.60799	0.00279442	0.019412	Up			Ttc7	tetratricopeptide repeat domain 7	-1.47184	5.63832	8.6004	0.00454496	0.0473078	Down
Chmp5	charged multivesicular body protein 5	0.807531	5.29458	9.66379	0.00272095	0.0189974	Up			Ccdc34	coiled-coil domain containing 34	-1.4903	6.44657	13.7459	0.000416412	0.00816658	Down
Rps27	ribosomal protein S27	0.80593	11.3257	73.0905	1.84201e-12	2.01973e-10	Up			Slc25a39	solute carrier family 25, member 39	-1.49335	6.1169	11.5632	0.00111713	0.0171827	Down
Fam89b	family with sequence similarity 89, member B	0.805815	5.52533	10.5072	0.00182532	0.0138354	Up			Ydjc	YdjC homolog (bacterial)	-1.52138	6.00362	11.5238	0.00114449	0.017501	Down
Alkbh1	alkB homolog 1, histone H2A dioxygenase	0.805397	6.87567	23.0009	8.88605e-06	0.000170122	Up			Mef2c	myocyte enhancer factor 2C	-1.53446	8.398	53.6436	3.26699e-10	4.63576e-08	Down
Creg1	cellular repressor of E1A-stimulated genes 1	0.805082	7.85122	38.9391	3.30858e-08	1.29249e-06	Up			Retreg1	reticulophagy regulator 1	-1.54319	5.81068	9.50853	0.00293054	0.0348236	Down
Metap2	methionine aminopeptidase 2	0.802494	7.73263	39.317	2.63405e-08	1.06343e-06	Up			Phgdh	3-phosphoglycerate dehydrogenase	-1.54748	8.06336	51.8274	5.52874e-10	7.01931e-08	Down
Mysm1	myb-like, SWIRM and MPN domains 1	0.800667	5.31798	8.78157	0.00416119	0.0265025	Up			Pold2	polymerase (DNA directed), delta 2, regulatory subunit	-1.55161	5.75112	10.3059	0.00200663	0.0262003	Down
Ate1	arginyltransferase 1	0.797883	5.09569	7.1437	0.00936169	0.0489334	Up			Wdfy4	WD repeat and FYVE domain containing 4	-1.55787	5.41664	8.55134	0.00465513	0.0481946	Down
Tsc22d4	Tsc22 domain family, member 4	0.79752	7.52769	35.6379	8.97485e-08	3.18376e-06	Up			Ppie	peptidylprolyl isomerase E (cyclophilin E)	-1.55849	6.56589	17.55	8.06676e-05	0.0021742	Down
Smap2	small ArfGAP 2	0.796903	6.38268	17.8489	7.11782e-05	0.000983952	Up			Gltp	glycolipid transfer protein	-1.55897	6.37922	14.5192	0.000295996	0.00630478	Down
Rps27rt	ribosomal protein S27, retrogene	0.796271	5.00549	7.37633	0.00832736	0.0446392	Up			Pstpip1	proline-serine-threonine phosphatase-interacting protein 1	-1.56182	5.75258	10.5265	0.00180886	0.0242412	Down
Mettl7a1	thiol methyltransferase 1A1	0.793232	5.44306	8.41629	0.00500706	0.0305586	Up			Hoxa9	homeobox A9	-1.56477	6.41048	16.0825	0.000150294	0.00360744	Down
Zbtb38	zinc finger and BTB domain containing 38	0.793127	5.67768	10.5122	0.00182885	0.0138513	Up			Runx2	runt related transcription factor 2	-1.56566	6.07305	12.114	0.000867867	0.0143637	Down
Btbd9	BTB domain containing 9	0.792598	5.28872	8.13592	0.00570758	0.0336414	Up			Tmem176a	transmembrane protein 176A	-1.57931	7.33709	32.3498	2.79256e-07	1.7054e-05	Down
Iqgap1	IQ motif containing GTPase activating protein 1	0.792538	7.45467	27.9805	3.31633e-06	7.15868e-05	Up			Cd52	CD52 antigen	-1.59022	7.5889	21.5164	0.00019875	0.00451234	Down
Tgoln1	trans-golgi network protein	0.792088	5.71261	12.109	0.000869864	0.00751416	Up			Itih5	inter-alpha-trypsin inhibitor, heavy chain 5	-1.5925	5.96761	9.65135	0.00276215	0.0333985	Down
Eef2k	eukaryotic elongation factor-2 kinase	0.791549	6.31939	15.7082	0.000176524	0.00201334	Up			Atp2b4	ATPase, Ca++ transporting, plasma membrane 4	-1.59605	6.48835	15.8567	0.000165593	0.00390661	Down
Otud5	OTU domain containing 5	0.787794	5.13953	7.74019	0.0069431	0.0388596	Up			Mtap	methylthioadenosine phosphorylase	-1.60637	5.66558	11.3076	0.00125703	0.0186888	Down
Alkbh5	alkB homolog 5, RNA demethylase	0.78554	5.74821	12.7815	0.00064115	0.00589141	Up			B4galnt1	beta-1,4-N-acetyl-galactosaminyl transferase 1	-1.61626	5.78328	10.6758	0.00168665	0.0231803	Down
Add3	adducin 3	0.785298	5.41141	9.50659	0.00293326	0.0202165	Up			Stap1	signal transducing adaptor family member 1	-1.6291	6.34588	15.5301	0.000190624	0.0043586	Down
Pitpnc1	phosphatidylinositol transfer protein, cytoplasmic 1	0.783968	6.49939	9.69369	0.00670939	0.0378369	Up			Rnaseh2b	ribonuclease H2, subunit B	-1.65475	5.84148	11.3561	0.00122914	0.0184078	Down
Selenbp1	selenium binding protein 1	0.783948	5.22899	7.1751	0.00921454	0.0483475	Up			Gcnt2	glucosaminyl (N-acetyl) transferase 2 (I blood group)	-1.67601	6.93768	23.9581	6.93722e-06	0.000263532	Down
Nfe2l2	nuclear factor, erythroid derived 2, like 2	0.782833	5.98294	13.0728	0.000562386	0.00530965	Up			Noc2l	NOC2 like nucleolar associated transcriptional repressor	-1.67972	6.81216	23.6504	6.90144e-06	0.00026321	Down
Zfp24	zinc finger protein 24	0.778798	5.49246	9.45107	0.00301232	0.0205854	Up			Tbc1d10c	TBC1 domain family, member 10c	-1.68393	5.64564	10.3918	0.00192712	0.0255072	Down
Rpl37a	ribosomal protein L37a	0.776221	12.045	72.7046	2.02663e-12	2.19719e-10	Up			Sgk3	serum/glucocorticoid regulated kinase 3	-1.68772	5.53384	9.27287	0.00329522	0.0379422	Down
Atp13a2	ATPase type 13A2	0.776013	5.93908	10.635	0.0017192	0.0131135	Up			Rnpep	arginyl aminopeptidase (aminopeptidase B)	-1.69268	5.62939	10.3443	0.00197065	0.0259363	Down
Stat5b	signal transducer and activator of transcription 5B	0.775716	5.45299	7.90511	0.00641788	0.0367587	Up			Uhrf1	ubiquitin-like, containing PHD and RING finger domains, 1	-1.69282	6.64854	21.5477	1.58555e-05	0.000540599	Down
Camta1	calmodulin binding transcription activator 1	0.772568	5.39669	8.28432	0.00530562	0.031837	Up			Cdca7l	cell division cycle associated 7 like	-1.69317	6.56157	20.8875	2.05154e-05	0.000673309	Down
Birc2	baculoviral IAP repeat-containing 2	0.771961	5.37747	8.51084	0.00474815	0.0293497	Up			Ddx1	DEAD box helicase 1	-1.69792	6.08646	14.226	0.000336737	0.00698748	Down
Grb2	growth factor receptor bound protein 2	0.770982	7.34878	31.1552	4.25965e-07	1.22691e-05	Up			Ints7	integrator complex subunit 7	-1.71553	5.46293	8.95094	0.00383297	0.0421233	Down
Stat3	signal transducer and activator of transcription 3	0.768865	6.08187	12.7796	0.000641711	0.00589141	Up			Mcm3	minichromosome maintenance complex component 3	-1.72014	7.89708	54.2026	2.9392e-10	4.29739e-08	Down
Gps2	G protein pathway suppressor 2	0.768858	5.5442	8.81376	0.00410968	0.0262785	Up			Hspbp1	HSPA (heat shock 70kDa) binding protein, cytoplasmic cochaperone 1	-1.72538	6.4623	20.0191	2.91248e-05	0.000915393	Down
Usp25	ubiquitin specific peptidase 25	0.768745	5.4606	9.35396	0.00315598	0.0213917	Up			Dctd	dCMP deaminase	-1.73114	5.2511	8.95193	0.00383114	0.0421233	Down
Fbxo33	F-box protein 33	0.767811	5.12829	7.44955	0.00802719	0.0435381	Up			Pdcl3	phosducin-like 3	-1.73211	5.42623	8.5226	0.00472094	0.0487713	Down
Rgcc	regulator of cell cycle	0.766795	5.74055	12.6042	0.00069461	0.00629323	Up			Rnf168	ring finger protein 168	-1.74573	5.83891	13.6809	0.000428602	0.00833786	Down
Akap9	A kinase anchor protein 9	0.764353	6.95872	21.2485	1.77553e-05	0.000308132	Up			Cops7a	COP9 signalosome subunit 7A	-1.75941	5.50828	9.17056	0.00344711	0.0390848	Down
Tprgl	transformation related protein 63 regulated 1 like	0.762194	6.25884	14.3943	0.000312687	0.00326175	Up			Lig1	ligase I, DNA, ATP-dependent	-1.79575	7.45813	41.6443	1.24053e-08	1.11868e-06	Down
Becn1	beclin 1, autophagy related	0.760032	5.33461	7.92711	0.00632789	0.0363873	Up			Pgam1	phosphoglycerate mutase 1	-1.80723	7.7902	55.1004	2.15472e-10	3.40046e-08	Down
Cops9	COP9 signalosome subunit 9	0.758984	7.0676	25.4449	3.46816e-06	7.42001e-05	Up			Cdt1	chromatin licensing and DNA replication factor 1	-1.81231	5.86909	13.4285	0.000482699	0.00909679	Down
Zfp800	zinc finger protein 800	0.75658	6.2691	13.8013	0.00040629	0.00405827	Up			Cd48	CD48 antigen	-1.82141	6.90997	31.4872	3.78605e-07	2.22753e-05	Down
Runx3	runt related transcription factor 3	0.751838	6.78134	17.9008	7.03737e-05	0.000975627	Up			Hells	helicase, lymphoid specific	-1.83848	6.91393	32.8653	2.33127e-07	1.4799e-05	Down
Smg1	SMG1 nonsense mediated mRNA decay associated PI3K related kinase	0.751486	6.00436	11.2504	0.00129077	0.0103616	Up			Dipk1b	divergent protein kinase domain 1B	-1.83948	6.33784	20.3585	2.53853e-05	0.000808391	Down
Tcf25	transcription factor 25 (basic helix-loop-helix)	0.749034	7.37454	30.0089	6.4204e-07	1.72564e-05	Up			Slco3a1	solute carrier organic anion transporter family, member 3a1	-1.84019	6.61328	25.6959	3.15367e-06	0.000133464	Down
Ddx41	DEAD box helicase 41	0.746822	5.51538	8.70572	0.00431757	0.0272111	Up			Gimap6	GTPase, IMAP family member 6	-1.85236	6.87233	27.1166	1.8508e-06	8.26775e-05	Down
Nub1	negative regulator of ubiquitin-like proteins 1	0.74124	5.20416	7.78146	0.00680211	0.038265	Up			Thyn1	thymocyte nuclear protein 1	-1.85239	5.83918	10.2674	0.00243518	0.0302468	Down
Eif3j1	eukaryotic translation initiation factor 3, subunit J1	0.74122	6.68489	18.3015	5.89473e-05	0.000836445	Up			Mndal	myeloid nuclear differentiation antigen like	-1.86736	6.81034	25.8051	3.02609e-06	0.000129198	Down
Ddx3x	DEAD box helicase 3, X-linked	0.735331	7.31892	26.8678	2.03055e-06	4.71116e-05	Up			Mphosph8	M-phase phosphoprotein 8	-1.87582	5.83134	13.5414	0.000456071	0.00867974	Down
Tmem40	transmembrane protein 40	0.734525	5.21068	7.23709	0.00893116	0.0472719	Up			Dnmt3a	DNA methyltransferase 3A	-1.87954	5.74259	13.5254	0.000459317	0.0087243	Down
Supt20	SPT20 SAGA complex component	0.732833	5.78976	10.352	0.00196355	0.0145989	Up			Cd27	CD27 antigen	-1.89059	6.90084	30.2299	5.92981e-07	3.12454e-05	Down
Top1	topoisomerase (DNA) I	0.731455	8.19748	38.5075	3.43645e-08	1.32633e-06	Up			Map4k1	mitogen-activated protein kinase kinase kinase kinase 1	-1.90483	5.89197	13.4733	0.000470114	0.00889658	Down
Tlk1	tousled-like kinase 1	0.729234	5.60661	7.86759	0.00656804	0.0372356	Up			Gps1	G protein pathway suppressor 1	-1.92311	5.91557	14.0903	0.000357507	0.00730844	Down
Slc48a1	solute carrier family 48 (heme transporter), member 1	0.728499	5.89483	10.263	0.00204765	0.0150938	Up			Cnpy3	canopy FGF signaling regulator 3	-1.93787	5.91205	15.0568	0.000234045	0.00515593	Down
Chd4	chromodomain helicase DNA binding protein 4	0.726979	8.4923	41.8793	1.15074e-08	5.02423e-07	Up			Zwint	ZW10 interactor	-1.95809	5.77163	11.4193	0.00119375	0.0179977	Down
1110038B12Rik	RIKEN cDNA 1110038B12 gene	0.725969	7.41905	10.442	0.00691431	0.0387434	Up			Etaa1	Ewing tumor-associated antigen 1	-1.95846	5.18993	8.78864	0.00414693	0.044312	Down
Hist1h2ac	H2A clustered histone 6	0.725525	5.8184	9.85221	0.00249897	0.0176908	Up			Cenph	centromere protein H	-1.96954	5.81204	11.554	0.00112189	0.0171827	Down
Ccdc88a	coiled coil domain containing 88A	0.724779	5.8314	10.0488	0.00226583	0.0163361	Up			As3mt	arsenite methyltransferase	-1.97118	5.22438	8.64227	0.0044531	0.0466511	Down
Stk4	serine/threonine kinase 4	0.724004	6.51616	15.8281	0.00016764	0.0019374	Up			Fkbp1a	FK506 binding protein 1a	-1.97286	7.17922	36.5142	6.67476e-08	5.11149e-06	Down
Map4k4	mitogen-activated protein kinase kinase kinase kinase 4	0.721775	6.73413	17.7235	7.50109e-05	0.00102451	Up			Ctla2b	cytotoxic T lymphocyte-associated protein 2 beta	-1.97942	5.87036	12.1648	0.000848016	0.0142055	Down
Gatad1	GATA zinc finger domain containing 1	0.718087	6.6842	18.5727	5.26812e-05	0.0007621	Up			Chek1	checkpoint kinase 1	-1.99055	5.45801	12.9707	0.000588776	0.0107597	Down
Vezf1	vascular endothelial zinc finger 1	0.717702	6.41227	15.1612	0.000223659	0.00244908	Up			Man1a	mannosidase 1, alpha	-1.99159	5.60281	12.2505	0.000815526	0.013872	Down
Chd8	chromodomain helicase DNA binding protein 8	0.716956	5.99209	10.12	0.00219075	0.0159056	Up			Zmynd19	zinc finger, MYND domain containing 19	-2.00248	5.43921	11.2677	0.00131366	0.0193225	Down
Foxp1	forkhead box P1	0.715895	7.75036	15.7464	0.0009716	0.00818368	Up			Prpf4	pre-mRNA processing factor 4	-2.04076	5.31526	9.30261	0.00323977	0.0374827	Down
Bcl11a	BCL11 transcription factor A	0.714708	7.31352	24.9186	4.23714e-06	8.94621e-05	Up			Tspan3	tetraspanin 3	-2.05749	5.98567	16.4973	0.000125889	0.00311462	Down
Sh3gl1	SH3-domain GRB2-like 1	0.705645	6.32553	10.4833	0.00231811	0.0166054	Up			Adssl1	adenylosuccinate synthase 1	-2.05817	5.70819	11.2502	0.00146503	0.0210042	Down
Ppp6r1	protein phosphatase 6, regulatory subunit 1	0.703392	6.61145	16.048	0.000152535	0.00180148	Up			Egfl7	EGF-like domain 7	-2.06488	7.20693	37.1803	7.9544e-08	5.904e-06	Down
Csk	c-src tyrosine kinase	0.702919	6.54154	14.2147	0.000338407	0.00348112	Up			Dkkl1	dickkopf-like 1	-2.06939	5.40603	9.47677	0.00298669	0.0354037	Down
Utp18	UTP18 small subunit processome component	0.701751	6.00483	9.08154	0.00360345	0.0238639	Up			Smo	smoothened, frizzled class receptor	-2.08265	5.1956	10.68	0.0016833	0.0231699	Down
Rab5a	RAB5A, member RAS oncogene family	0.698639	6.80784	17.5769	7.97649e-05	0.00106529	Up			Lyz2	lysozyme 2	-2.08939	7.25301	42.8869	8.35505e-09	8.06179e-07	Down
Zcchc7	zinc finger, CCHC domain containing 7	0.698435	6.56896	13.8464	0.000398254	0.00399454	Up			Tmem97	transmembrane protein 97	-2.0958	5.23883	9.95106	0.00238255	0.029829	Down
Zbtb20	zinc finger and BTB domain containing 20	0.697512	6.76192	15.3317	0.000235696	0.00255819	Up			Psmc3ip	proteasome (prosome, macropain) 26S subunit, ATPase 3, interacting protein	-2.16961	5.27468	11.2295	0.00130328	0.019199	Down
Tmsb10	thymosin beta 10	0.696142	9.66049	50.5122	8.13399e-10	4.51062e-08	Up			Tpd52	tumor protein D52	-2.1795	5.47987	12.2696	0.000808473	0.013807	Down
Glul	glutamate-ammonia ligase	0.69392	6.47719	14.3292	0.000321771	0.00333498	Up			Sell	selectin, lymphocyte	-2.18175	6.96067	41.8923	1.14599e-08	1.05311e-06	Down
Rpl38	ribosomal protein L38	0.69261	11.5947	56.7004	1.37203e-10	9.38919e-09	Up			Sco2	SCO2 cytochrome c oxidase assembly protein	-2.18397	5.35846	11.7793	0.00101146	0.0159955	Down
Dock10	dedicator of cytokinesis 10	0.691661	6.56823	14.8908	0.00025159	0.00270634	Up			Dnmt3b	DNA methyltransferase 3B	-2.18533	5.32251	11.9959	0.000915944	0.0150818	Down
Pnrc1	proline-rich nuclear receptor coactivator 1	0.691024	8.22832	33.4242	1.97224e-07	6.11903e-06	Up			Znhit3	zinc finger, HIT type 3	-2.22733	4.87573	8.46699	0.00485109	0.049743	Down
Rin3	Ras and Rab interactor 3	0.689471	5.70768	7.91695	0.00635984	0.0365113	Up			Cdca7	cell division cycle associated 7	-2.24389	7.53326	66.0425	1.1008e-11	2.4987e-09	Down
Rpl39	ribosomal protein L39	0.685124	12.2267	55.0231	2.2025e-10	1.37109e-08	Up			Chaf1a	chromatin assembly factor 1, subunit A	-2.2454	5.6779	16.2294	0.000141134	0.00343022	Down
Zeb1	zinc finger E-box binding homeobox 1	0.684828	5.55034	7.45874	0.00799035	0.0433871	Up			Impa2	inositol monophosphatase 2	-2.26417	6.65365	28.342	1.23999e-06	5.92618e-05	Down
Macf1	microtubule-actin crosslinking factor 1	0.683842	7.28774	22.1359	1.24813e-05	0.00022723	Up			Nudt14	nudix hydrolase 14	-2.2648	5.44332	12.2972	0.000798381	0.0136831	Down
Cir1	corepressor interacting with RBPJ, 1	0.683303	6.12785	10.184	0.00226697	0.0163361	Up			Rasa4	RAS p21 protein activator 4	-2.28547	4.88531	9.06675	0.00362418	0.0405989	Down
Klhl6	kelch-like 6	0.683028	5.81017	8.86165	0.00400251	0.0258675	Up			Amd1	S-adenosylmethionine decarboxylase 1	-2.28653	5.48056	12.6265	0.000687642	0.0121078	Down
Ubr2	ubiquitin protein ligase E3 component n-recognin 2	0.680898	5.73864	7.86236	0.0065343	0.0371773	Up			Guca1a	guanylate cyclase activator 1a (retina)	-2.31225	5.08985	8.80155	0.004121	0.0441327	Down
Glyr1	glyoxylate reductase 1 homolog (Arabidopsis)	0.677582	5.82752	7.60238	0.00749319	0.0412211	Up			Atp2b1	ATPase, Ca++ transporting, plasma membrane 1	-2.3213	5.63901	13.9908	0.000373574	0.00757439	Down
Map2k3	mitogen-activated protein kinase kinase 3	0.675252	5.6532	7.20619	0.00907126	0.0477776	Up			Ung	uracil DNA glycosylase	-2.3244	5.93273	24.2327	5.51147e-06	0.000217952	Down
Tln1	talin 1	0.674409	8.43458	35.3031	1.00568e-07	3.51586e-06	Up			Qser1	glutamine and serine rich 1	-2.3273	4.97295	9.64024	0.00275171	0.033314	Down
Wdr45b	WD repeat domain 45B	0.6676	5.70787	7.77606	0.00682036	0.0383283	Up			Fkbp5	FK506 binding protein 5	-2.33271	5.44436	12.7487	0.000663788	0.0117675	Down
Hscb	HscB iron-sulfur cluster co-chaperone	0.665086	6.04578	8.85452	0.00402927	0.0259341	Up			Prtn3	proteinase 3	-2.33871	9.6662	161.165	1.52576e-19	1.22684e-16	Down
Jmjd1c	jumonji domain containing 1C	0.663899	7.73714	29.0579	9.05948e-07	2.3373e-05	Up			Psmd10	proteasome (prosome, macropain) 26S subunit, non-ATPase, 10	-2.3518	5.09007	9.92228	0.00240593	0.030032	Down
1810026B05Rik	CHD2 adjacent suppressive regulatory RNA	0.661613	6.32998	10.9985	0.00145086	0.0114094	Up			Slc29a1	solute carrier family 29 (nucleoside transporters), member 1	-2.36923	5.58738	15.1355	0.000226168	0.00501678	Down
Tob2	transducer of ERBB2, 2	0.661302	6.18915	10.0114	0.00230637	0.0165336	Up			Tst	thiosulfate sulfurtransferase, mitochondrial	-2.44462	4.98049	10.556	0.00178403	0.0240258	Down
Mga	MAX gene associated	0.658114	6.34244	11.0869	0.00139248	0.0110265	Up			Ppp1r9a	protein phosphatase 1, regulatory subunit 9A	-2.47742	5.10467	11.4421	0.00118127	0.0179155	Down
Snhg8	small nucleolar RNA host gene 8	0.656301	7.60445	23.7032	6.76159e-06	0.000133148	Up			Sdf2l1	stromal cell-derived factor 2-like 1	-2.4794	6.04827	12.9456	0.00152689	0.0216026	Down
Dock8	dedicator of cytokinesis 8	0.6558	5.98093	8.18265	0.00557767	0.0330177	Up			Rnf219	ORC ubiquitin ligase 1	-2.48514	5.0989	9.46649	0.00328879	0.0379422	Down
Phf3	PHD finger protein 3	0.653921	7.22962	18.5919	5.2263e-05	0.000758325	Up			Txndc5	thioredoxin domain containing 5	-2.49339	5.07115	11.8095	0.000997583	0.015884	Down
Eef2	eukaryotic translation elongation factor 2	0.652453	9.9702	46.1243	3.04741e-09	1.53148e-07	Up			Pou2f2	POU domain, class 2, transcription factor 2	-2.49512	6.27861	28.5529	1.08936e-06	5.30871e-05	Down
Selenop	selenoprotein P	0.652103	5.63662	7.42446	0.00812875	0.043818	Up			Zfp367	zinc finger protein 367	-2.55009	5.26175	12.2889	0.000801405	0.0137106	Down
Fermt3	fermitin family member 3	0.648961	7.68181	19.0764	7.73563e-05	0.00104013	Up			Mecom	MDS1 and EVI1 complex locus	-2.55478	5.50763	12.3759	0.000770346	0.0132971	Down
Hist1h4h	H4 clustered histone 8	0.648386	5.34217	7.22509	0.0089853	0.0474544	Up			Cenpm	centromere protein M	-2.557	5.94886	17.7887	7.29942e-05	0.00199524	Down
Kat6a	K(lysine) acetyltransferase 6A	0.644922	5.77788	7.16386	0.00926698	0.0485684	Up			Vldlr	very low density lipoprotein receptor	-2.55974	5.05182	9.43121	0.003891	0.0425259	Down
Epb41l4aos	erythrocyte membrane protein band 4.1 like 4a, opposite strand	0.641862	6.27189	9.7831	0.00257052	0.0181086	Up			Fam92a	CBY1 interacting BAR domain containing 1	-2.56701	5.78378	14.8043	0.000349048	0.00718116	Down
Fip1l1	factor interacting with PAPOLA and CPSF1	0.641403	6.50676	11.6702	0.00106345	0.00882304	Up			Xrcc6	X-ray repair complementing defective repair in Chinese hamster cells 6	-2.57869	5.74608	19.1945	4.07755e-05	0.00122187	Down
Clint1	clathrin interactor 1	0.641046	7.05193	16.8988	0.00010615	0.00135124	Up			Clspn	claspin	-2.58618	5.8518	17.3681	8.7933e-05	0.00231821	Down
Ptbp3	polypyrimidine tract binding protein 3	0.640233	7.77867	27.3546	1.69417e-06	4.01567e-05	Up			Trf	transferrin	-2.6493	5.70973	18.8583	4.682e-05	0.00137734	Down
Treml2	triggering receptor expressed on myeloid cells-like 2	0.636498	6.60456	13.4745	0.000469872	0.00461195	Up			Shmt1	serine hydroxymethyltransferase 1 (soluble)	-2.6925	5.23133	13.8169	0.000403492	0.0080109	Down
Irf2bp2	interferon regulatory factor 2 binding protein 2	0.635259	6.84956	15.4976	0.000193315	0.00217147	Up			H2afy	macroH2A.1 histone	-2.70088	10.9785	332.434	1.65277e-27	5.31585e-24	Down
Gas5	growth arrest specific 5	0.634685	10.5282	13.7288	0.00406034	0.0260494	Up			Kars	lysyl-tRNA synthetase 1	-2.72611	5.83987	21.221	1.79516e-05	0.000603536	Down
Ttc14	tetratricopeptide repeat domain 14	0.633157	6.50656	12.5942	0.000697766	0.00630657	Up			Unc93b1	unc-93 homolog B1, TLR signaling regulator	-2.77537	5.37977	13.8955	0.000398433	0.00794315	Down
Spn	sialophorin	0.631938	6.94383	15.2151	0.00021848	0.0023983	Up			Fchsd2	FCH and double SH3 domains 2	-2.80271	6.35368	32.0696	3.0818e-07	1.85852e-05	Down
Kmt2a	lysine (K)-specific methyltransferase 2A	0.630652	7.22932	20.0882	2.83198e-05	0.000455429	Up			Ada	adenosine deaminase	-2.87175	4.45805	8.68956	0.00435169	0.0457615	Down
Arhgef1	Rho guanine nucleotide exchange factor 1	0.630441	5.85881	7.41495	0.00816763	0.0439539	Up			Vav3	vav 3 oncogene	-2.87718	5.47525	16.4384	0.000129088	0.00318238	Down
Dnajc1	DnaJ heat shock protein family (Hsp40) member C1	0.62935	6.07827	8.04634	0.0059655	0.0348102	Up			Lsp1	lymphocyte specific 1	-2.8911	6.72276	38.8992	4.5246e-08	3.54942e-06	Down
Nop53	NOP53 ribosome biogenesis factor	0.629314	7.46455	21.6029	1.54164e-05	0.000269969	Up			Ube2d1	ubiquitin-conjugating enzyme E2D 1	-2.90275	4.65828	8.81242	0.0040993	0.0439979	Down
Dock2	dedicator of cyto-kinesis 2	0.625999	6.54237	10.9787	0.00146426	0.0114867	Up			Csf3r	colony stimulating factor 3 receptor	-2.92915	5.38308	18.0106	6.65321e-05	0.00184474	Down
Snhg6	small nucleolar RNA host gene 6	0.625282	6.19806	9.40767	0.00307567	0.0209583	Up			Bex1	brain expressed X-linked 1	-2.95512	4.75525	9.21255	0.00337806	0.0385283	Down
Krit1	KRIT1, ankyrin repeat containing	0.62474	6.05738	8.33376	0.00517835	0.0312874	Up			Pprc1	peroxisome proliferative activated receptor, gamma, coactivator-related 1	-2.97006	4.49391	9.41813	0.00306027	0.0360984	Down
Atpif1	ATP synthase inhibitory factor subunit 1	0.622843	9.5075	16.2999	0.00118625	0.00962666	Up			Bhlhb9	basic helix-loop-helix domain containing, class B9	-2.99837	4.64456	9.84945	0.00249064	0.0306143	Down
Ftl1	ferritin light polypeptide 1	0.621103	10.0495	42.6567	8.98663e-09	4.03312e-07	Up			Exo1	exonuclease 1	-3.08284	4.7363	9.93222	0.00240392	0.030032	Down
Nrd1	nardilysin convertase	0.620662	6.18168	8.60575	0.00453312	0.0283474	Up			Emb	embigin	-3.08934	7.81336	56.3467	1.05127e-07	7.62687e-06	Down
Stk24	serine/threonine kinase 24	0.618845	6.43034	10.9718	0.00146897	0.0114956	Up			Cryzl2	crystallin zeta like 2	-3.10209	4.7199	10.8084	0.00158524	0.02201	Down
Eif4ebp2	eukaryotic translation initiation factor 4E binding protein 2	0.614845	6.28076	9.13132	0.00351295	0.0233761	Up			Casp7	caspase 7	-3.16004	4.7602	11.3537	0.00123049	0.0184078	Down
Etnk1	ethanolamine kinase 1	0.612505	6.22453	8.39496	0.0050308	0.0306647	Up			1700025G04Rik	RIKEN cDNA 1700025G04 gene	-3.16039	5.67106	21.8618	1.39109e-05	0.000488097	Down
H2-D1	histocompatibility 2, D region locus 1	0.607605	9.54619	35.2319	1.03039e-07	3.55504e-06	Up			Adgrl4	adhesion G protein-coupled receptor L4	-3.18853	8.11706	114.748	2.5738e-16	1.46086e-13	Down
Ralbp1	ralA binding protein 1	0.605382	7.20888	16.7374	0.000113671	0.00142628	Up			Rhobtb3	Rho-related BTB domain containing 3	-3.19301	4.87108	12.153	0.000852568	0.014208	Down
Tra2a	transformer 2 alpha	0.603713	7.79953	15.5017	0.000384488	0.00388067	Up			Jpt2	Jupiter microtubule associated homolog 2	-3.32285	4.93126	12.9224	0.000601709	0.0109133	Down
Trappc6a	trafficking protein particle complex 6A	0.602173	6.8722	12.4157	0.000756546	0.00671962	Up			Lbp	lipopolysaccharide binding protein	-3.42372	5.03205	14.8657	0.000254367	0.0055279	Down
Glrx5	glutaredoxin 5	0.599557	6.88566	12.104	0.000871838	0.00752429	Up			Gm5111	predicted gene 5111	-3.44728	5.18696	13.0134	0.000633823	0.01141	Down
Dusp2	dual specificity phosphatase 2	0.597355	7.86383	18.3535	8.30705e-05	0.00109952	Up			Pcp4l1	Purkinje cell protein 4-like 1	-3.49804	5.28823	14.4561	0.000306524	0.00645775	Down
Pin4	peptidyl-prolyl cis/trans isomerase, NIMA-interacting, 4 (parvulin)	0.595987	6.25191	8.15941	0.00564189	0.0332958	Up			Prss57	serine protease 57	-3.53353	5.30807	14.8575	0.000257219	0.00556539	Down
Kmt2e	lysine (K)-specific methyltransferase 2E	0.592489	6.98687	14.0098	0.000370462	0.00375088	Up			Arhgap32	Rho GTPase activating protein 32	-3.55178	5.19287	15.0925	0.000232322	0.00512969	Down
Tgfb1	transforming growth factor, beta 1	0.586423	7.9734	17.9965	8.75919e-05	0.00114678	Up			Plppr3	phospholipid phosphatase related 3	-3.55889	6.01014	31.284	4.06912e-07	2.33708e-05	Down
Atf4	activating transcription factor 4	0.586258	7.53539	18.2125	6.11688e-05	0.000864154	Up			Pglyrp2	peptidoglycan recognition protein 2	-3.56747	5.23754	16.1186	0.000147986	0.0035609	Down
Acadl	acyl-Coenzyme A dehydrogenase, long-chain	0.58622	6.72414	11.0725	0.00140176	0.0110726	Up			Slc43a3	solute carrier family 43, member 3	-3.6429	5.32022	17.4028	8.58159e-05	0.00227483	Down
Crip1	cysteine-rich protein 1	0.579077	8.68455	25.2479	3.81925e-06	8.13509e-05	Up			Hmga2	high mobility group AT-hook 2	-3.67452	5.2254	18.4093	5.63684e-05	0.00160917	Down
Ubxn4	UBX domain protein 4	0.579025	7.02805	12.7802	0.000641537	0.00589141	Up			Mpo	myeloperoxidase	-3.75103	8.95126	175.992	1.05237e-19	9.23124e-17	Down
Mier1	MEIR1 treanscription regulator	0.577591	6.71078	10.6767	0.00168595	0.0129212	Up			Kcnk12	potassium channel, subfamily K, member 12	-3.82712	5.40628	19.9581	2.9855e-05	0.000932269	Down
Ddx17	DEAD box helicase 17	0.576519	6.92352	11.7891	0.00100694	0.00842666	Up			Pdk1	pyruvate dehydrogenase kinase, isoenzyme 1	-3.99803	5.51678	22.0856	1.29568e-05	0.000457948	Down
Kdm5a	lysine demethylase 5A	0.573685	6.3448	8.2089	0.00550606	0.0326942	Up			Ckap4	cytoskeleton-associated protein 4	-4.00831	5.63509	23.4957	7.32825e-06	0.000273811	Down
Atp6v1e1	ATPase, H+ transporting, lysosomal V1 subunit E1	0.573016	6.20968	7.80524	0.0067222	0.0378792	Up			Sh2d5	SH2 domain containing 5	-4.0818	5.59672	25.0333	4.05588e-06	0.000165569	Down
Rbm26	RNA binding motif protein 26	0.572533	6.50096	9.46778	0.0029883	0.0204788	Up			BC035044	cDNA sequence BC035044	-4.15314	6.63737	53.8935	3.04077e-10	4.37916e-08	Down
Gabarap	gamma-aminobutyric acid receptor associated protein	0.570934	7.56042	17.202	9.33853e-05	0.00120465	Up			Bex6	brain expressed family member 6	-4.37926	5.90198	30.6577	5.21049e-07	2.80872e-05	Down
Senp6	SUMO/sentrin specific peptidase 6	0.568911	7.42882	16.4326	0.000129408	0.00158258	Up			Irf8	interferon regulatory factor 8	-4.72021	6.17225	41.0005	1.58265e-08	1.40101e-06	Down
Xrn2	5'-3' exoribonuclease 2	0.565047	7.48928	16.3701	0.000132901	0.00161333	Up			Dxo	decapping exoribonuclease	-8.16604	3.92827	8.76647	0.00420952	0.0448319	Down
Il17ra	interleukin 17 receptor A	0.563676	6.18978	7.60753	0.00741753	0.0409684	Up			Tifa	TRAF-interacting protein with forkhead-associated domain	-8.24203	4.13593	8.82149	0.00409867	0.0439979	Down
Hnrnph1	heterogeneous nuclear ribonucleoprotein H1	0.562343	8.00365	21.7553	1.45112e-05	0.000257861	Up			Pam	peptidylglycine alpha-amidating monooxygenase	-8.26079	4.49665	9.86795	0.00248152	0.0305801	Down
Atp6v0b	ATPase, H+ transporting, lysosomal V0 subunit B	0.562315	7.31727	14.5879	0.000287218	0.00303213	Up			Tmem43	transmembrane protein 43	-8.26805	3.90794	9.37015	0.0031463	0.0367538	Down
Brd2	bromodomain containing 2	0.560882	7.23191	12.0619	0.000963525	0.00814103	Up			Cog4	component of oligomeric golgi complex 4	-8.27157	4.09965	9.39678	0.00310642	0.0364202	Down
B3gnt2	UDP-GlcNAc:betaGal beta-1,3-N-acetylglucosaminyltransferase 2	0.554173	6.32474	8.24293	0.00541466	0.0322706	Up			Gbe1	1,4-alpha-glucan branching enzyme 1	-8.27721	4.18912	8.88223	0.00397982	0.0432934	Down
Tmbim6	transmembrane BAX inhibitor motif containing 6	0.550479	7.04488	12.0505	0.000893403	0.00767204	Up			N4bp3	NEDD4 binding protein 3	-8.32323	3.91757	9.22875	0.00336722	0.0385283	Down
Nucb1	nucleobindin 1	0.548865	7.00539	12.2018	0.000833845	0.00724844	Up			Kat14	lysine acetyltransferase 14	-8.35857	4.1082	10.243	0.0020784	0.0269188	Down
Tspan32	tetraspanin 32	0.54884	6.9788	12.528	0.000718988	0.00645951	Up			D5Ertd605e	DNA segment, Chr 5, ERATO Doi 605, expressed	-8.44543	4.2549	8.7849	0.00467482	0.0483466	Down
Sf1	splicing factor 1	0.545834	6.69777	8.37221	0.00517591	0.0312874	Up			Ppp2r3a	protein phosphatase 2, regulatory subunit B'', alpha	-8.45206	4.14102	10.0477	0.00227899	0.0289341	Down
mt-Nd3	NADH dehydrogenase subunit 3	0.544114	8.03415	17.9018	6.9623e-05	0.000966608	Up			Tmem101	transmembrane protein 101	-8.46904	4.20785	11.0239	0.00144269	0.0207769	Down
Safb2	scaffold attachment factor B2	0.540022	6.52058	7.84767	0.00658209	0.0372934	Up			Gria3	glutamate receptor, ionotropic, AMPA3 (alpha 3)	-8.55367	4.24689	11.0186	0.00144624	0.020797	Down
Rlim	ring finger protein, LIM domain interacting	0.538414	6.92418	10.3516	0.00196387	0.0145989	Up			1500009L16Rik	RIKEN cDNA 1500009L16 gene	-8.55592	4.3248	11.4684	0.00118273	0.0179155	Down
Itm2b	integral membrane protein 2B	0.535681	9.47845	18.2629	0.000175506	0.00200647	Up			Clec4e	C-type lectin domain family 4, member e	-8.56559	4.18659	10.913	0.00151897	0.0215538	Down
Baz2b	bromodomain adjacent to zinc finger domain, 2B	0.535235	6.58017	7.52405	0.00783428	0.0428046	Up			Klhdc4	kelch domain containing 4	-8.6033	4.39439	11.666	0.00107275	0.0166414	Down
Rpl36	ribosomal protein L36	0.53232	11.7981	33.2685	2.02563e-07	6.26453e-06	Up			Egln3	egl-9 family hypoxia-inducible factor 3	-8.6346	4.26591	10.9311	0.00154639	0.0217598	Down
Ly6e	lymphocyte antigen 6 family member E	0.530375	9.2178	24.4769	5.01773e-06	0.000102794	Up			Lpcat1	lysophosphatidylcholine acyltransferase 1	-8.63781	4.36856	11.774	0.00102097	0.0160465	Down
Pkn2	protein kinase N2	0.521748	6.38698	7.3216	0.00855941	0.0455794	Up			Uba6	ubiquitin-like modifier activating enzyme 6	-8.64953	4.60107	10.2288	0.002465	0.0304542	Down
Tnrc6c	trinucleotide repeat containing 6C	0.51967	6.74618	8.89033	0.00394721	0.0255615	Up			Lysmd2	LysM, putative peptidoglycan-binding, domain containing 2	-8.66682	4.12933	12.0002	0.000920681	0.015134	Down
Rps21	ribosomal protein S21	0.513614	11.9168	31.2181	4.1654e-07	1.20335e-05	Up			Il21r	interleukin 21 receptor	-8.68809	4.41592	12.5271	0.000724807	0.0126927	Down
Zfp36l2	zinc finger protein 36, C3H type-like 2	0.511922	9.22535	23.4762	7.3841e-06	0.000144229	Up			Tmem107	transmembrane protein 107	-8.73358	4.49797	12.8358	0.000630633	0.0113738	Down
Puf60	poly-U binding splicing factor 60	0.511397	6.59459	7.2075	0.00906528	0.0477722	Up			Prpf3	pre-mRNA processing factor 3	-8.78493	4.4056	13.0369	0.000576193	0.0106095	Down
Top2b	topoisomerase (DNA) II beta	0.511248	7.21569	10.3821	0.0019359	0.014469	Up			Kif20b	kinesin family member 20B	-8.81624	4.9822	12.1263	0.00097478	0.0156743	Down
Zfp207	zinc finger protein 207	0.508842	6.67113	8.01759	0.00605086	0.0351715	Up			Hk3	hexokinase 3	-8.98128	4.60385	15.709	0.000178428	0.00414501	Down
Cox17	cytochrome c oxidase assembly protein 17, copper chaperone	0.507576	6.96788	9.57846	0.00283413	0.0196032	Up			Il6ra	interleukin 6 receptor, alpha	-9.02008	4.52841	15.9938	0.000157916	0.00374381	Down
Pim1	proviral integration site 1	0.506678	8.90107	21.2571	2.08025e-05	0.000352146	Up			Csad	cysteine sulfinic acid decarboxylase	-9.05298	4.74745	17.3621	8.8444e-05	0.00232533	Down
Clk1	CDC-like kinase 1	0.50656	7.80638	11.0081	0.00242247	0.0172633	Up			Map3k1	mitogen-activated protein kinase kinase kinase 1	-9.08822	4.8121	17.0607	0.000100393	0.00256268	Down
Mycbp2	MYC binding protein 2, E3 ubiquitin protein ligase	0.503144	7.57756	13.0819	0.00056009	0.00529316	Up			Slc25a12	solute carrier family 25 (mitochondrial carrier, Aralar), member 12	-9.20534	4.91099	18.6761	5.20025e-05	0.00150682	Down
Samsn1	SAM domain, SH3 domain and nuclear localization signals, 1	0.502851	7.23867	9.21635	0.00374093	0.0246391	Up	x		Paqr5	progestin and adipoQ receptor family member V	-9.21381	4.69524	17.9759	6.84438e-05	0.0018923	Down
Psma2	proteasome subunit alpha 2	-0.502327	7.89503	10.8016	0.00159033	0.0123353	Down			Shisa8	shisa family member 8	-9.62576	5.11066	22.0165	1.48779e-05	0.000516393	Down
Tle5	TLE family member 5, transcriptional modulator	-0.506248	8.2573	10.9415	0.00166334	0.0127681	Down			Ncf4	neutrophil cytosolic factor 4	-9.87901	5.40149	24.0635	1.0646e-05	0.000385059	Down
Wasf2	WASP family, member 2	-0.508349	7.28544	8.47015	0.0048436	0.0297113	Down			Hspa1b	heat shock protein 1B	-9.88713	5.6977	18.6905	0.000207695	0.00467145	Down
Ap2s1	adaptor-related protein complex 2, sigma 1 subunit	-0.511414	7.31123	8.66733	0.00439905	0.0276219	Down			Serpinf1	serine (or cysteine) peptidase inhibitor, clade F, member 1	-9.90126	5.35411	26.8286	2.2628e-06	9.96974e-05	Down
Slc25a4	solute carrier family 25 (mitochondrial carrier, adenine nucleotide translocator), member 4	-0.512803	7.6929	9.26025	0.00331282	0.0223066	Down
Tmed10	transmembrane p24 trafficking protein 10	-0.514791	7.77182	11.5656	0.00111588	0.00912467	Down
Nme1	NME/NM23 nucleoside diphosphate kinase 1	-0.517533	8.70919	16.9763	0.000102724	0.00131457	Down
Dkc1	dyskeratosis congenita 1, dyskerin	-0.518872	7.43818	8.93554	0.00386166	0.0252126	Down
Uqcrc1	ubiquinol-cytochrome c reductase core protein 1	-0.51906	7.07442	7.49845	0.00783307	0.0428046	Down
Atp5d	ATP synthase F1 subunit delta	-0.519097	8.69737	16.017	0.000154575	0.00182112	Down
Atp5g1	ATP synthase membrane subunit c locus 1	-0.520415	9.08264	16.9528	0.000113094	0.0014209	Down
Pdap1	PDGFA associated protein 1	-0.520741	7.68287	10.8882	0.00152735	0.0119042	Down
Atp6v0c	ATPase, H+ transporting, lysosomal V0 subunit C	-0.521383	7.5209	10.6636	0.00169627	0.0129608	Down
Smchd1	SMC hinge domain containing 1	-0.521784	7.11136	7.48926	0.00786916	0.0429223	Down
Sumo2	small ubiquitin-like modifier 2	-0.521947	9.10674	19.754	3.24397e-05	0.000508134	Down
Cnpy2	canopy FGF signaling regulator 2	-0.522727	7.19805	7.60783	0.00743493	0.0409941	Down
Srsf10	serine and arginine-rich splicing factor 10	-0.524841	7.11497	7.35309	0.00842508	0.045038	Down
Ube2l3	ubiquitin-conjugating enzyme E2L 3	-0.526325	7.51274	10.0428	0.00227231	0.0163623	Down
H13	histocompatibility 13	-0.527226	6.97775	7.1159	0.00949404	0.049411	Down
Dad1	defender against cell death 1	-0.529793	7.98535	13.6598	0.000432649	0.00430374	Down
Smdt1	single-pass membrane protein with aspartate rich tail 1	-0.532518	7.56499	8.80319	0.00455904	0.0284726	Down
Slc25a5	solute carrier family 25 (mitochondrial carrier, adenine nucleotide translocator), member 5	-0.532946	9.20537	19.4553	3.66446e-05	0.00056664	Down
Snrpb	small nuclear ribonucleoprotein B	-0.533237	8.63994	17.394	8.61319e-05	0.00113073	Down
Slc38a1	solute carrier family 38, member 1	-0.536036	7.39969	9.03303	0.00368371	0.0242954	Down
Ywhaq	tyrosine 3-monooxygenase/tryptophan 5-monooxygenase activation protein theta	-0.537947	7.8523	11.0966	0.00139303	0.0110265	Down
Capza2	capping actin protein of muscle Z-line subunit alpha 2	-0.538043	7.52537	10.4029	0.00191709	0.0143396	Down
Smc1a	structural maintenance of chromosomes 1A	-0.539371	8.33141	15.2683	0.000213496	0.00235163	Down
Hmgb1	high mobility group box 1	-0.544394	10.1978	27.8311	1.42027e-06	3.5049e-05	Down
Psma4	proteasome subunit alpha 4	-0.54495	7.97488	13.1884	0.000533959	0.00508605	Down
Uqcrfs1	ubiquinol-cytochrome c reductase, Rieske iron-sulfur polypeptide 1	-0.546929	6.96489	7.88775	0.00645253	0.0368842	Down
Ssbp1	single-stranded DNA binding protein 1	-0.548719	7.11987	8.17441	0.00560036	0.0331114	Down
Hspd1	heat shock protein 1 (chaperonin)	-0.551253	8.59161	18.1764	6.20952e-05	0.000874681	Down
Mtch1	mitochondrial carrier 1	-0.553521	7.12029	8.53629	0.00468947	0.0290988	Down
Ndufs8	NADH:ubiquinone oxidoreductase core subunit S8	-0.553671	7.01446	8.58967	0.00456881	0.0285152	Down
Sf3b6	splicing factor 3B, subunit 6	-0.55431	7.9581	13.9421	0.000381717	0.00386079	Down
Mrpl36	mitochondrial ribosomal protein L36	-0.55575	7.08904	8.60708	0.00453018	0.0283474	Down
Atp5o	ATP synthase peripheral stalk subunit OSCP	-0.556017	8.12741	14.6801	0.000275849	0.00292491	Down
Snu13	SNU13 homolog, small nuclear ribonucleoprotein (U4/U6.U5)	-0.556276	8.5079	18.393	5.67514e-05	0.000814873	Down
Mrpl51	mitochondrial ribosomal protein L51	-0.557071	6.8395	7.37647	0.00832678	0.0446392	Down
Ezh2	enhancer of zeste 2 polycomb repressive complex 2 subunit	-0.557251	7.28504	9.01158	0.00374711	0.0246629	Down
Srm	spermidine synthase	-0.557363	7.39114	9.17252	0.00344385	0.0230602	Down
Timm13	translocase of inner mitochondrial membrane 13	-0.571467	8.00086	14.4178	0.000309483	0.00323532	Down
Fkbp3	FK506 binding protein 3	-0.573877	8.44351	18.3652	5.74088e-05	0.000820649	Down
Adgrg1	adhesion G protein-coupled receptor G1	-0.573922	8.47146	17.5751	7.98225e-05	0.00106529	Down
Bex3	brain expressed X-linked 3	-0.574105	7.64301	12.555	0.000710272	0.00639311	Down
Mrps33	mitochondrial ribosomal protein S33	-0.574722	7.47617	11.3157	0.00125232	0.0100865	Down
Tmpo	thymopoietin	-0.575332	7.61305	11.9837	0.000922943	0.00788275	Down
Ybx1	Y box protein 1	-0.577888	9.884	28.7673	1.00723e-06	2.55086e-05	Down
Mrpl18	mitochondrial ribosomal protein L18	-0.579207	7.57389	12.3424	0.000782171	0.00689869	Down
Tomm40	translocase of outer mitochondrial membrane 40	-0.579675	6.71178	7.13981	0.00938009	0.0489765	Down
Ndufc2	NADH:ubiquinone oxidoreductase subunit C2	-0.580517	7.74089	12.2669	0.000882984	0.00760707	Down
Nrgn	neurogranin	-0.58305	7.57691	11.733	0.00106165	0.0088202	Down
Impdh2	inosine monophosphate dehydrogenase 2	-0.586177	8.16879	15.935	0.000161481	0.00188179	Down
Sumo1	small ubiquitin-like modifier 1	-0.587501	7.21976	10.3774	0.00194021	0.01449	Down
Krtcap2	keratinocyte associated protein 2	-0.587555	8.48798	19.6594	3.37136e-05	0.000527232	Down
Parp1	poly (ADP-ribose) polymerase family, member 1	-0.587583	7.24761	9.55988	0.00285943	0.0197358	Down
Tsn	translin	-0.587943	7.644	12.5892	0.00069935	0.00630657	Down
Mrpl12	mitochondrial ribosomal protein L12	-0.587975	7.59112	11.5854	0.00110578	0.00909604	Down
Ndufb9	NADH:ubiquinone oxidoreductase subunit B9	-0.593083	8.24588	18.9508	4.507e-05	0.000669047	Down
Emc10	ER membrane protein complex subunit 10	-0.600675	6.80528	7.64489	0.00728059	0.0404202	Down
Pcgf5	polycomb group ring finger 5	-0.601827	6.82591	8.00306	0.00609449	0.0353612	Down
Chchd1	coiled-coil-helix-coiled-coil-helix domain containing 1	-0.604425	7.22779	10.7717	0.00161268	0.0124785	Down
Psma7	proteasome subunit alpha 7	-0.605557	9.026	21.914	1.48986e-05	0.000262329	Down
Rasgrp2	RAS, guanyl releasing protein 2	-0.605609	6.95066	8.61263	0.00451794	0.0282891	Down
Pycard	PYD and CARD domain containing	-0.606758	7.50335	11.5601	0.00111873	0.00914027	Down
Got2	glutamatic-oxaloacetic transaminase 2, mitochondrial	-0.607355	6.65382	7.16176	0.00927677	0.0485684	Down
Snrpc	U1 small nuclear ribonucleoprotein C	-0.60945	7.53573	14.3291	0.000321781	0.00333498	Down
Myct1	myc target 1	-0.611378	6.6218	7.21914	0.00902002	0.0475596	Down
Tecr	trans-2,3-enoyl-CoA reductase	-0.611742	7.75513	15.1128	0.000228409	0.00249031	Down
C1qbp	complement component 1, q subcomponent binding protein	-0.61633	7.97456	15.7169	0.00017586	0.00200813	Down
Nucks1	nuclear casein kinase and cyclin-dependent kinase substrate 1	-0.61788	8.4034	21.8402	1.40306e-05	0.000250705	Down
Atp5g3	ATP synthase membrane subunit c locus 3	-0.620467	8.08766	18.6502	5.10195e-05	0.000743636	Down
Bola1	bolA family member 1	-0.622119	6.6606	7.48269	0.0078951	0.0430199	Down
G3bp1	G3BP stress granule assembly factor 1	-0.624188	7.95501	17.5297	8.13603e-05	0.00107984	Down
Glrx3	glutaredoxin 3	-0.624856	7.37093	12.2529	0.000814654	0.00712656	Down
Mrpl43	mitochondrial ribosomal protein L43	-0.625704	6.62976	7.46786	0.00795395	0.0432625	Down
Hpf1	histone PARylation factor 1	-0.625768	6.91724	8.41168	0.00506262	0.0308243	Down
Psmb3	proteasome (prosome, macropain) subunit, beta type 3	-0.627909	7.96268	16.8081	0.000110311	0.00138955	Down
Cetn3	centrin 3	-0.628441	6.86483	9.19293	0.00341014	0.0228662	Down
Strap	serine/threonine kinase receptor associated protein	-0.628958	6.69208	7.46436	0.00796788	0.0432895	Down
Atp5g2	ATP synthase membrane subunit c locus 2	-0.629736	9.67951	33.7007	1.74355e-07	5.46218e-06	Down
Arl6ip4	ADP-ribosylation factor-like 6 interacting protein 4	-0.63077	6.62013	7.44219	0.00805684	0.0436007	Down
Polr2f	polymerase (RNA) II (DNA directed) polypeptide F	-0.631335	7.73042	15.4505	0.000197293	0.00221084	Down
Eef1g	eukaryotic translation elongation factor 1 gamma	-0.631938	9.75889	22.1499	4.45843e-05	0.000663489	Down
Mcm6	minichromosome maintenance complex component 6	-0.634108	7.82445	14.5006	0.000298426	0.00313331	Down
Aprt	adenine phosphoribosyl transferase	-0.635039	7.80835	16.2282	0.000141209	0.00169257	Down
Arl6ip1	ADP-ribosylation factor-like 6 interacting protein 1	-0.63613	8.237	20.3127	2.58593e-05	0.000423627	Down
Prelid1	PRELI domain containing 1	-0.638349	6.93273	10.2903	0.00202142	0.0149461	Down
Pa2g4	proliferation-associated 2G4	-0.638762	8.15324	19.4259	3.70876e-05	0.000571659	Down
Psmb8	proteasome (prosome, macropain) subunit, beta type 8 (large multifunctional peptidase 7)	-0.640367	9.10037	27.5115	1.59842e-06	3.8558e-05	Down
Arpc5l	actin related protein 2/3 complex, subunit 5-like	-0.640858	6.59802	7.55057	0.00763158	0.0418393	Down
Hnrnpr	heterogeneous nuclear ribonucleoprotein R	-0.641711	7.34761	11.9574	0.000932243	0.00793229	Down
Actb	actin, beta	-0.641771	12.039	45.2013	4.05034e-09	1.94793e-07	Down
Edf1	endothelial differentiation-related factor 1	-0.644617	7.70307	16.593	0.000120862	0.00149513	Down
Spi1	Spi-1 proto-oncogene	-0.644831	7.06774	10.6508	0.00170647	0.0130267	Down
U2af1	U2 small nuclear ribonucleoprotein auxiliary factor (U2AF) 1	-0.645652	8.11058	19.022	4.37679e-05	0.000654755	Down
Dtd1	D-tyrosyl-tRNA deacylase 1	-0.646377	6.58654	7.78056	0.00680514	0.038265	Down
Srsf3	serine and arginine-rich splicing factor 3	-0.650419	9.27499	30.0952	6.22399e-07	1.68695e-05	Down
0610010K14Rik	RIKEN cDNA 0610010K14 gene	-0.651066	6.55917	7.59373	0.00748738	0.04122	Down
Ndufab1	NADH:ubiquinone oxidoreductase subunit AB1	-0.652678	7.89093	17.709	7.5469e-05	0.00102608	Down
Ndufv2	NADH:ubiquinone oxidoreductase core subunit V2	-0.652976	7.24643	13.1887	0.000533898	0.00508605	Down
Ndufb6	NADH:ubiquinone oxidoreductase subunit B6	-0.653547	6.84311	10.1712	0.00213837	0.015643	Down
Ndufb5	NADH:ubiquinone oxidoreductase subunit B5	-0.653602	7.84626	17.967	6.77528e-05	0.000946088	Down
Anp32b	acidic nuclear phosphoprotein 32 family member B	-0.656011	9.63169	32.4489	2.6971e-07	8.1326e-06	Down
Ndufb7	NADH:ubiquinone oxidoreductase subunit B7	-0.656381	8.06048	19.338	3.84452e-05	0.00058762	Down
Ssr1	signal sequence receptor, alpha	-0.656899	6.85368	10.3267	0.00198704	0.0147371	Down
Baz1b	bromodomain adjacent to zinc finger domain, 1B	-0.657831	7.24713	11.7459	0.0010271	0.00858051	Down
Dtl	denticleless E3 ubiquitin protein ligase	-0.660229	7.01571	9.6475	0.00274218	0.0191318	Down
Mydgf	myeloid derived growth factor	-0.661125	6.73255	8.71718	0.00429357	0.0271485	Down
Elmo1	engulfment and cell motility 1	-0.666228	6.78883	8.473	0.00483683	0.0296887	Down
Rnaseh2c	ribonuclease H2, subunit C	-0.666236	7.4366	14.5459	0.000292555	0.0030851	Down
Ifitm3	interferon induced transmembrane protein 3	-0.667251	9.10559	30.0994	6.2146e-07	1.68695e-05	Down
Vdac3	voltage-dependent anion channel 3	-0.667828	7.35037	13.5053	0.000463458	0.00457718	Down
Psap	prosaposin	-0.670481	6.88801	8.96945	0.00386532	0.0252126	Down
Paics	phosphoribosylaminoimidazole carboxylase, phosphoribosylaminoribosylaminoimidazole, succinocarboxamide synthetase	-0.671056	7.62035	15.6549	0.000180625	0.002048	Down
Smarca4	SWI/SNF related, matrix associated, actin dependent regulator of chromatin, subfamily a, member 4	-0.671855	6.91885	10.1431	0.0021669	0.0157918	Down
Nop56	NOP56 ribonucleoprotein	-0.676584	7.89946	18.0156	6.63954e-05	0.000928477	Down
Acp1	acid phosphatase 1, soluble	-0.676605	6.73906	8.7149	0.00431177	0.0271958	Down
Mdh2	malate dehydrogenase 2, NAD (mitochondrial)	-0.676769	7.77625	17.8421	7.1382e-05	0.000984854	Down
Hist1h2ae	H2A clustered histone 8	-0.677223	8.79946	28.3187	1.81477e-06	4.26051e-05	Down
Ppie	peptidylprolyl isomerase E (cyclophilin E)	-0.679826	6.56589	8.74346	0.00423901	0.0268784	Down
Psmb6	proteasome (prosome, macropain) subunit, beta type 6	-0.681542	7.86742	17.6904	7.81473e-05	0.00104874	Down
Trappc5	trafficking protein particle complex 5	-0.683249	6.54676	8.11928	0.00575459	0.0338161	Down
Snrpa	small nuclear ribonucleoprotein polypeptide A	-0.683924	6.66971	9.37934	0.00311775	0.0211813	Down
Rif1	replication timing regulatory factor 1	-0.68418	6.94008	9.79858	0.00255165	0.0179977	Down
Sf3b3	splicing factor 3b, subunit 3	-0.684896	7.19306	13.3861	0.000488766	0.00473505	Down
Smarcb1	SWI/SNF related, matrix associated, actin dependent regulator of chromatin, subfamily b, member 1	-0.688028	6.38958	7.5884	0.00748871	0.04122	Down
Dap	death-associated protein	-0.688228	6.23667	7.22977	0.00896413	0.0473945	Down
Apex1	apurinic/apyrimidinic endonuclease 1	-0.689442	7.24651	13.3097	0.000505748	0.00487508	Down
Srsf9	serine and arginine-rich splicing factor 9	-0.690955	6.68088	8.04727	0.00601469	0.0349888	Down
Eml4	echinoderm microtubule associated protein like 4	-0.69183	6.68889	9.1034	0.00356061	0.0236288	Down
Trim27	tripartite motif-containing 27	-0.691977	6.5571	8.86953	0.00398724	0.0257861	Down
Rfc1	replication factor C (activator 1) 1	-0.694585	7.01573	12.6625	0.000676539	0.00617361	Down
Mlec	malectin	-0.694753	7.65438	18.0161	6.63812e-05	0.000928477	Down
Ube2e1	ubiquitin-conjugating enzyme E2E 1	-0.696639	6.66505	8.97081	0.00379627	0.0249185	Down
Lage3	L antigen family, member 3	-0.697314	6.57134	8.93749	0.00385801	0.0252126	Down
Dpy30	dpy-30, histone methyltransferase complex regulatory subunit	-0.698922	7.13771	12.8524	0.000620977	0.00577246	Down
Ctsz	cathepsin Z	-0.699322	6.51385	7.32434	0.00914894	0.048108	Down
Psmb4	proteasome (prosome, macropain) subunit, beta type 4	-0.699775	7.86869	20.5746	2.32658e-05	0.000387722	Down
Fam49b	CYFIP related Rac1 interactor B	-0.7011	6.48668	8.20569	0.00551477	0.0326965	Down
Nap1l1	nucleosome assembly protein 1-like 1	-0.702447	9.2229	34.99	1.11906e-07	3.82901e-06	Down
Cst3	cystatin C	-0.703493	8.73468	30.87	4.7152e-07	1.35408e-05	Down
Ahsa1	AHA1, activator of heat shock protein ATPase 1	-0.704411	6.54548	7.9053	0.00644679	0.0368732	Down
Pdia6	protein disulfide isomerase associated 6	-0.7055	7.54081	15.9091	0.000161903	0.00188444	Down
Psmb5	proteasome (prosome, macropain) subunit, beta type 5	-0.706512	7.82464	21.5247	1.59039e-05	0.000277498	Down
Cdca7l	cell division cycle associated 7 like	-0.711973	6.56157	8.39938	0.00501438	0.0305839	Down
Znrf1	zinc and ring finger 1	-0.714717	6.69308	9.14745	0.00359599	0.0238308	Down
Sdhb	succinate dehydrogenase complex, subunit B, iron sulfur (Ip)	-0.717535	7.11804	14.27	0.000330273	0.00340471	Down
Kdelr2	KDEL (Lys-Asp-Glu-Leu) endoplasmic reticulum protein retention receptor 2	-0.717734	6.29898	8.31818	0.00521811	0.0314488	Down
Galk1	galactokinase 1	-0.72189	6.60357	8.78748	0.00414927	0.0264441	Down
Fam111a	family with sequence similarity 111, member A	-0.723056	6.94864	11.184	0.00133111	0.0106411	Down
Sptbn1	spectrin beta, non-erythrocytic 1	-0.723382	7.29879	16.1738	0.000144536	0.00172311	Down
Exosc8	exosome component 8	-0.72478	6.77017	10.4194	0.00190224	0.0142616	Down
Ssbp4	single stranded DNA binding protein 4	-0.725311	6.42042	8.54801	0.00466269	0.0289699	Down
Vps36	vacuolar protein sorting 36	-0.725469	6.70309	8.55877	0.00499538	0.0305066	Down
Park7	Parkinson disease (autosomal recessive, early onset) 7	-0.726159	9.0068	34.2563	1.4392e-07	4.73955e-06	Down
Bcl7c	B cell CLL/lymphoma 7C	-0.726267	7.47385	16.6397	0.000118489	0.00147522	Down
Mpc1	mitochondrial pyruvate carrier 1	-0.726881	6.54309	9.64482	0.0027457	0.0191425	Down
Coro1a	coronin, actin binding protein 1A	-0.728375	8.8332	30.2988	5.7849e-07	1.59481e-05	Down
Dtymk	deoxythymidylate kinase	-0.728839	7.73756	19.592	3.46544e-05	0.000539323	Down
AI506816	expressed sequence AI506816	-0.729658	7.26135	15.448	0.000197507	0.00221084	Down
Emg1	EMG1 N1-specific pseudouridine methyltransferase	-0.729662	7.3011	16.8454	0.000108581	0.00137601	Down
Nme4	NME/NM23 nucleoside diphosphate kinase 4	-0.730613	6.74548	10.488	0.00184187	0.0139172	Down
Pomp	proteasome maturation protein	-0.732601	8.15398	24.1308	5.73189e-06	0.000115705	Down
Dnaja2	DnaJ heat shock protein family (Hsp40) member A2	-0.734114	6.97596	13.0505	0.00056805	0.00535789	Down
Rbmxl1	RNA binding motif protein, X-linked like-1	-0.736519	6.47945	8.50439	0.00476316	0.029386	Down
H2-DMa	histocompatibility 2, class II, locus DMa	-0.737166	7.54157	17.7427	7.44119e-05	0.00101844	Down
Ndufb8	NADH:ubiquinone oxidoreductase subunit B8	-0.739168	8.10264	24.0739	5.85905e-06	0.00011729	Down
Elavl1	ELAV like RNA binding protein 1	-0.741113	6.3276	8.0446	0.00597066	0.0348102	Down
Psmb2	proteasome (prosome, macropain) subunit, beta type 2	-0.743829	7.67753	19.7659	3.22824e-05	0.000506493	Down
Rnf187	ring finger protein 187	-0.744538	6.88291	12.5682	0.000706027	0.00636084	Down
Lsm7	LSM7 homolog, U6 small nuclear RNA and mRNA degradation associated	-0.74507	7.15191	16.2311	0.000141034	0.00169257	Down
1810058I24Rik	short transmembrane mitochondrial protein 1	-0.74618	7.08687	12.4141	0.000849968	0.00735547	Down
Mrpl20	mitochondrial ribosomal protein L20	-0.746403	7.23282	15.6062	0.000184462	0.00208416	Down
1810037I17Rik	RIKEN cDNA 1810037I17 gene	-0.746839	7.25096	16.2555	0.000139568	0.00168547	Down
Supt16	SPT16, facilitates chromatin remodeling subunit	-0.747002	7.80544	20.6752	2.2697e-05	0.000380215	Down
Ythdf2	YTH N6-methyladenosine RNA binding protein 2	-0.748444	6.11865	7.22122	0.0090028	0.0475208	Down
Commd3	COMM domain containing 3	-0.74888	6.42647	8.24686	0.00540419	0.0322281	Down
Ccdc107	coiled-coil domain containing 107	-0.74992	6.29927	8.00729	0.00608176	0.0353299	Down
Comt	catechol-O-methyltransferase	-0.750983	6.28138	8.53194	0.00469945	0.0291233	Down
Orai1	ORAI calcium release-activated calcium modulator 1	-0.751958	6.18362	7.9736	0.00618393	0.0357084	Down
Rex1bd	required for excision 1-B domain containing	-0.756189	6.91624	13.4512	0.000474772	0.00465084	Down
Echs1	enoyl Coenzyme A hydratase, short chain, 1, mitochondrial	-0.756358	6.14557	7.77084	0.00683811	0.0384057	Down
Cenpx	centromere protein X	-0.758125	7.53221	19.3188	3.87488e-05	0.000590659	Down
Idh2	isocitrate dehydrogenase 2 (NADP+), mitochondrial	-0.7604	7.60435	19.8942	3.06402e-05	0.000483875	Down
Atic	5-aminoimidazole-4-carboxamide ribonucleotide formyltransferase/IMP cyclohydrolase	-0.760449	6.88066	12.7835	0.000640585	0.00589141	Down
Mrpl21	mitochondrial ribosomal protein L21	-0.761732	6.94029	13.6399	0.00043649	0.00433747	Down
Nudc	nudC nuclear distribution protein	-0.763539	8.11003	24.3499	5.26839e-06	0.000107246	Down
H2afz	H2A.Z variant histone 1	-0.763978	10.3909	51.794	5.58281e-10	3.16874e-08	Down
Bcl2	B cell leukemia/lymphoma 2	-0.765129	6.6892	11.3497	0.00123277	0.00994563	Down
Myc	myelocytomatosis oncogene	-0.770378	6.37638	7.80448	0.00672475	0.0378792	Down
Polr2m	polymerase (RNA) II (DNA directed) polypeptide M	-0.771714	6.59682	10.2986	0.00201358	0.014911	Down
Ssna1	SS nuclear autoantigen 1	-0.777342	6.7225	12.511	0.000724555	0.00648537	Down
Mrfap1	Morf4 family associated protein 1	-0.777966	7.68729	22.5869	1.04502e-05	0.000195494	Down
Fam107b	family with sequence similarity 107, member B	-0.779148	7.00998	13.4723	0.000470324	0.00461195	Down
Mrto4	mRNA turnover 4, ribosome maturation factor	-0.781015	6.55505	10.111	0.00220013	0.0159497	Down
Tspan4	tetraspanin 4	-0.781357	6.65004	11.3651	0.00122405	0.00989188	Down
Ppa1	pyrophosphatase (inorganic) 1	-0.78485	7.02121	14.6847	0.000275301	0.00292231	Down
Chrac1	chromatin accessibility complex 1	-0.787339	6.50269	9.82732	0.00251699	0.0178053	Down
Zcchc17	zinc finger, CCHC domain containing 17	-0.789107	6.19804	8.35749	0.00511841	0.0311005	Down
Exosc7	exosome component 7	-0.790309	6.13891	7.83338	0.00662893	0.0374927	Down
Sfxn1	sideroflexin 1	-0.790368	7.13092	15.0207	0.000237743	0.00257461	Down
Iscu	iron-sulfur cluster assembly enzyme	-0.791366	6.41729	9.05859	0.00363849	0.0240629	Down
Cacybp	calcyclin binding protein	-0.794675	7.52928	18.377	5.71302e-05	0.000819092	Down
Psmc5	protease (prosome, macropain) 26S subunit, ATPase 5	-0.796524	6.50878	10.9296	0.00149817	0.0117	Down
Isoc1	isochorismatase domain containing 1	-0.796897	6.39322	9.95755	0.00236598	0.0168856	Down
Mcm4	minichromosome maintenance complex component 4	-0.797119	6.81977	11.8807	0.00096556	0.00815108	Down
Notch2	notch 2	-0.797847	5.52238	7.10472	0.00954783	0.0496641	Down
Hdac1	histone deacetylase 1	-0.799865	6.66767	12.1829	0.000841032	0.00729121	Down
Snhg4	small nucleolar RNA host gene 4	-0.800688	6.905	11.9218	0.00102565	0.00857585	Down
Banf1	BAF nuclear assembly factor 1	-0.800928	8.02052	29.4451	7.87099e-07	2.06941e-05	Down
Mrpl17	mitochondrial ribosomal protein L17	-0.804346	6.72938	12.3325	0.000785679	0.00691496	Down
Cdk4	cyclin dependent kinase 4	-0.807116	8.28526	30.17	6.05895e-07	1.65617e-05	Down
Smim14	small integral membrane protein 14	-0.807644	6.7369	11.2715	0.00135405	0.010771	Down
Wtap	WT1 associating protein	-0.809113	6.23257	10.6748	0.00168744	0.0129223	Down
Psmg2	proteasome (prosome, macropain) assembly chaperone 2	-0.809455	5.9764	7.49157	0.00786009	0.0428982	Down
Cox5a	cytochrome c oxidase subunit 5A	-0.809859	8.83925	38.9317	2.98861e-08	1.19162e-06	Down
H1fx	H1.10 linker histone	-0.811319	6.08527	8.32873	0.00543471	0.0323501	Down
Klk8	kallikrein related-peptidase 8	-0.818886	6.46625	9.38289	0.00311245	0.0211791	Down
Elof1	ELF1 homolog, elongation factor 1	-0.819044	6.5469	10.9615	0.00147608	0.0115419	Down
Polr2c	polymerase (RNA) II (DNA directed) polypeptide C	-0.820726	6.39931	9.79969	0.0025503	0.0179977	Down
Bub3	BUB3 mitotic checkpoint protein	-0.821717	6.62818	13.5607	0.000452162	0.00447572	Down
Zfp706	zinc finger protein 706	-0.822014	7.88998	27.7685	1.45348e-06	3.56779e-05	Down
Hint1	histidine triad nucleotide binding protein 1	-0.82528	9.65779	50.6276	7.86172e-10	4.38484e-08	Down
Lsm6	LSM6 homolog, U6 small nuclear RNA and mRNA degradation associated	-0.826925	7.42286	20.8362	2.09427e-05	0.000353281	Down
Ramp1	receptor (calcitonin) activity modifying protein 1	-0.830318	9.04888	39.3725	2.69832e-08	1.08484e-06	Down
Lyl1	lymphoblastomic leukemia 1	-0.830353	6.49037	10.9728	0.00146832	0.0114956	Down
Manf	mesencephalic astrocyte-derived neurotrophic factor	-0.832168	7.41172	17.2025	0.000102522	0.00131372	Down
Parl	presenilin associated, rhomboid-like	-0.836419	6.06852	7.76061	0.00687296	0.0385565	Down
Cops3	COP9 signalosome subunit 3	-0.837925	6.38944	10.7365	0.00163944	0.0126552	Down
Lsm2	LSM2 homolog, U6 small nuclear RNA and mRNA degradation associated	-0.838433	7.2119	18.432	5.58419e-05	0.000803009	Down
Snrpa1	small nuclear ribonucleoprotein polypeptide A'	-0.843334	7.10707	18.118	6.36225e-05	0.000893586	Down
Ipo7	importin 7	-0.843974	6.10571	8.44772	0.00489706	0.0299821	Down
Cdk2ap1	cyclin dependent kinase 2 associated protein 1	-0.845437	6.152	9.43061	0.00304201	0.0207584	Down
Parvg	parvin, gamma	-0.846429	6.12851	8.92727	0.00387716	0.0252264	Down
Pitpna	phosphatidylinositol transfer protein, alpha	-0.847477	7.08257	16.4687	0.000127429	0.00156433	Down
Hmgb2	high mobility group box 2	-0.853613	9.70456	36.4534	2.59958e-06	5.83334e-05	Down
Gapdh	glyceraldehyde-3-phosphate dehydrogenase	-0.854352	9.98438	58.472	8.38094e-11	5.9902e-09	Down
Ctla2b	cytotoxic T lymphocyte-associated protein 2 beta	-0.854606	5.87036	8.34104	0.00515989	0.0312345	Down
Suclg1	succinate-CoA ligase, GDP-forming, alpha subunit	-0.855774	7.31695	20.9385	2.01003e-05	0.000342165	Down
Acot7	acyl-CoA thioesterase 7	-0.857912	6.07192	9.70237	0.00267133	0.0187459	Down
Shmt2	serine hydroxymethyltransferase 2 (mitochondrial)	-0.859609	5.93994	7.81634	0.00668525	0.037767	Down
Atp2b4	ATPase, Ca++ transporting, plasma membrane 4	-0.859982	6.48835	11.9497	0.000935516	0.00794612	Down
Ipo5	importin 5	-0.860983	6.41304	9.62264	0.00283301	0.0196032	Down
Usp1	ubiquitin specific peptidase 1	-0.863332	7.04175	16.2778	0.000138243	0.00167157	Down
Pigx	phosphatidylinositol glycan anchor biosynthesis, class X	-0.863427	6.23698	9.61955	0.00277903	0.0193191	Down
Tubb5	tubulin, beta 5 class I	-0.866068	9.43619	55.9781	1.68088e-10	1.09587e-08	Down
Nme2	NME/NM23 nucleoside diphosphate kinase 2	-0.866408	9.92471	62.1636	3.06823e-11	2.53037e-09	Down
Ssrp1	structure specific recognition protein 1	-0.86814	7.96194	29.7824	6.967e-07	1.85703e-05	Down
Rab5if	RAB5 interacting factor	-0.870192	7.968	31.2443	4.12685e-07	1.1958e-05	Down
Ube2n	ubiquitin-conjugating enzyme E2N	-0.870693	6.62322	13.4251	0.000480329	0.00466866	Down
Orc6	origin recognition complex, subunit 6	-0.870777	6.13083	9.68479	0.00269382	0.0188489	Down
Mrpl4	mitochondrial ribosomal protein L4	-0.875722	5.94308	8.59825	0.00454973	0.0284329	Down
Ppdpf	pancreatic progenitor cell differentiation and proliferation factor	-0.878213	7.21677	21.7328	1.46414e-05	0.00025922	Down
Mdh1	malate dehydrogenase 1, NAD (soluble)	-0.87868	7.45113	24.0899	5.82313e-06	0.000117057	Down
Adsl	adenylosuccinate lyase	-0.879409	5.9261	7.60749	0.00742546	0.0409794	Down
Mrps18a	mitochondrial ribosomal protein S18A	-0.885601	6.10125	9.35329	0.00315699	0.0213917	Down
Mrpl42	mitochondrial ribosomal protein L42	-0.887666	7.19442	20.0192	2.91246e-05	0.000465549	Down
Exosc5	exosome component 5	-0.889492	7.56408	25.381	3.5533e-06	7.58536e-05	Down
Yif1b	Yip1 interacting factor homolog B (S. cerevisiae)	-0.893558	6.61546	14.3165	0.000323571	0.00334993	Down
Psmd14	proteasome (prosome, macropain) 26S subunit, non-ATPase, 14	-0.893724	6.33835	11.3069	0.00125745	0.010111	Down
Emc8	ER membrane protein complex subunit 8	-0.898713	5.98396	8.56611	0.00462166	0.0287892	Down
Tnfrsf13b	tumor necrosis factor receptor superfamily, member 13b	-0.901497	5.79979	7.86307	0.00653198	0.0371773	Down
Txn1	thioredoxin 1	-0.906386	9.31056	56.3532	1.51244e-10	1.01536e-08	Down
Ndufs3	NADH:ubiquinone oxidoreductase core subunit S3	-0.906582	6.82808	16.3697	0.000132925	0.00161333	Down
Ndufa9	NADH:ubiquinone oxidoreductase subunit A9	-0.909447	6.27951	10.7669	0.00162348	0.012542	Down
Mrpl13	mitochondrial ribosomal protein L13	-0.90965	6.7322	15.3821	0.00020322	0.00225907	Down
Smc4	structural maintenance of chromosomes 4	-0.91085	7.07428	21.8534	1.39575e-05	0.000249863	Down
Pan3	PAN3 poly(A) specific ribonuclease subunit	-0.912407	7.04874	22.4295	1.11174e-05	0.000205502	Down
Tomm6	translocase of outer mitochondrial membrane 6	-0.912594	7.92728	31.9818	3.17865e-07	9.4663e-06	Down
Mrpl16	mitochondrial ribosomal protein L16	-0.915055	5.75899	7.30605	0.00862656	0.0458863	Down
Topbp1	topoisomerase (DNA) II binding protein 1	-0.917246	6.92035	16.6131	0.000119833	0.0014843	Down
Mrpl28	mitochondrial ribosomal protein L28	-0.920279	6.77453	16.5753	0.000121777	0.00150451	Down
Abracl	ABRA C-terminal like	-0.921393	7.81576	29.1128	8.88041e-07	2.29724e-05	Down
Hist1h4d	H4 clustered histone 4	-0.921783	6.865	23.8986	6.26935e-06	0.000124216	Down
Naxe	NAD(P)HX epimerase	-0.922145	5.97133	8.85177	0.00402174	0.0259341	Down
Gins2	GINS complex subunit 2	-0.924097	5.87421	7.87102	0.00650628	0.0370815	Down
Ndufv1	NADH:ubiquinone oxidoreductase core subunit V1	-0.924371	6.52296	14.2042	0.000339987	0.00348993	Down
Alyref	Aly/REF export factor	-0.929655	7.07907	20.0222	2.90882e-05	0.000465549	Down
Dnajc9	DnaJ heat shock protein family (Hsp40) member C9	-0.930157	7.18587	21.7772	1.43855e-05	0.000256099	Down
Ppia	peptidylprolyl isomerase A	-0.931058	11.6562	89.8948	3.64734e-14	6.39876e-12	Down
Ranbp1	RAN binding protein 1	-0.931283	9.05545	51.9241	5.37495e-10	3.08707e-08	Down
Dek	DEK proto-oncogene	-0.932568	8.54733	40.1002	3.08077e-08	1.22331e-06	Down
Mpc2	mitochondrial pyruvate carrier 2	-0.933165	6.99097	18.9175	4.56913e-05	0.000675733	Down
Rfc3	replication factor C (activator 1) 3	-0.937423	6.12029	9.15351	0.00348736	0.0232547	Down
Psmd12	proteasome (prosome, macropain) 26S subunit, non-ATPase, 12	-0.937715	6.66726	14.5399	0.000293322	0.00308981	Down
Tram1	translocating chain-associating membrane protein 1	-0.943374	6.56326	15.9892	0.000156429	0.00183268	Down
Spint2	serine protease inhibitor, Kunitz type 2	-0.948186	6.90336	18.5093	5.40818e-05	0.000781191	Down
Glod4	glyoxalase domain containing 4	-0.950548	6.32658	12.6673	0.000675091	0.00616851	Down
Scamp2	secretory carrier membrane protein 2	-0.952558	5.81615	8.71008	0.00430842	0.0271958	Down
Stk26	serine/threonine kinase 26	-0.952894	6.31426	11.6004	0.00110045	0.0090677	Down
Fkbp2	FK506 binding protein 2	-0.956237	6.84097	18.1441	6.29331e-05	0.000885192	Down
Nhp2	NHP2 ribonucleoprotein	-0.956526	8.11013	35.2431	1.05735e-07	3.63072e-06	Down
Tmed3	transmembrane p24 trafficking protein 3	-0.956598	6.71956	15.9721	0.000158938	0.00185891	Down
Cenpw	centromere protein W	-0.957255	5.73087	9.0996	0.00356714	0.0236559	Down
Cops7a	COP9 signalosome subunit 7A	-0.958502	5.50828	7.4233	0.0081335	0.0438192	Down
Ptges3	prostaglandin E synthase 3	-0.959421	8.38202	44.3903	5.21088e-09	2.45267e-07	Down
Tmem176a	transmembrane protein 176A	-0.96099	7.33709	24.9557	4.17768e-06	8.85945e-05	Down
Ppp4c	protein phosphatase 4, catalytic subunit	-0.96133	6.09324	10.3478	0.00196743	0.014603	Down
H2afv	H2A.Z histone variant 2	-0.963319	8.4674	50.2186	8.87162e-10	4.89156e-08	Down
Mtap	methylthioadenosine phosphorylase	-0.964856	5.66558	7.26197	0.00881999	0.0467092	Down
Fchsd2	FCH and double SH3 domains 2	-0.966319	6.35368	12.3614	0.000775445	0.0068519	Down
Umps	uridine monophosphate synthetase	-0.969199	6.1017	9.84788	0.0024925	0.0176579	Down
Dbi	diazepam binding inhibitor	-0.96966	7.986	38.3398	3.63199e-08	1.39068e-06	Down
Lta4h	leukotriene A4 hydrolase	-0.970255	5.9226	9.90145	0.00242984	0.017303	Down
Haus4	HAUS augmin-like complex, subunit 4	-0.976822	5.74752	8.08083	0.0058648	0.0342759	Down
Chchd6	coiled-coil-helix-coiled-coil-helix domain containing 6	-0.977362	5.71351	8.47425	0.00483389	0.0296887	Down
Nasp	nuclear autoantigenic sperm protein (histone-binding)	-0.979574	7.48882	28.3028	1.19391e-06	2.97675e-05	Down
Snrpd1	small nuclear ribonucleoprotein D1	-0.980395	8.40688	43.1835	7.6079e-09	3.47908e-07	Down
Atp2b1	ATPase, Ca++ transporting, plasma membrane 1	-0.980871	5.63901	8.2635	0.00536016	0.0320646	Down
Tmem176b	transmembrane protein 176B	-0.983388	8.26569	43.5699	6.73659e-09	3.11011e-07	Down
Metrn	meteorin, glial cell differentiation regulator	-0.984441	5.51918	7.19234	0.00913479	0.0480597	Down
Ethe1	ethylmalonic encephalopathy 1	-0.987973	5.96799	10.1657	0.00214394	0.01566	Down
Skap2	src family associated phosphoprotein 2	-0.988234	6.57932	13.1572	0.000598459	0.00559548	Down
Pcna	proliferating cell nuclear antigen	-0.988254	7.94836	35.4398	9.59966e-08	3.38055e-06	Down
Tpi1	triosephosphate isomerase 1	-0.990763	8.19326	42.6571	8.98551e-09	4.03312e-07	Down
Nudt5	nudix hydrolase 5	-0.997836	5.96282	10.1442	0.00216586	0.0157918	Down
Psmg1	proteasome (prosome, macropain) assembly chaperone 1	-0.999133	5.75274	9.04891	0.00365555	0.0241592	Down
Tdp2	tyrosyl-DNA phosphodiesterase 2	-1.00261	5.36768	7.08993	0.00961945	0.049929	Down
Timm50	translocase of inner mitochondrial membrane 50	-1.00354	6.33226	13.0991	0.000555781	0.00525758	Down
Rbbp7	retinoblastoma binding protein 7, chromatin remodeling factor	-1.00654	7.60894	30.7376	4.94351e-07	1.40708e-05	Down
Snhg12	small nucleolar RNA host gene 12	-1.00939	7.00147	20.8524	2.10824e-05	0.000355017	Down
Tpd52	tumor protein D52	-1.01364	5.47987	8.04559	0.00596773	0.0348102	Down
Fam162a	family with sequence similarity 162, member A	-1.01703	6.8233	19.9752	2.96493e-05	0.000471796	Down
Pnkd	paroxysmal nonkinesiogenic dyskinesia	-1.01926	5.82062	9.86845	0.00246824	0.0175203	Down
Cenpa	centromere protein A	-1.02037	5.81378	12.456	0.000747275	0.00665786	Down
Nsmce1	NSE1 homolog, SMC5-SMC6 complex component	-1.02294	6.47071	16.6723	0.000116858	0.00145842	Down
Abhd14a	abhydrolase domain containing 14A	-1.02443	5.99271	10.6124	0.00173749	0.0132425	Down
Cxxc5	CXXC finger 5	-1.02581	6.27654	13.71	0.000423107	0.00422188	Down
Mrps18c	mitochondrial ribosomal protein S18C	-1.02785	6.45938	16.7196	0.000114533	0.00143524	Down
Mndal	myeloid nuclear differentiation antigen like	-1.02882	6.81034	18.7854	4.8248e-05	0.000709672	Down
Slc35b2	solute carrier family 35, member B2	-1.02955	5.63642	7.99366	0.00612289	0.035462	Down
Mcm3	minichromosome maintenance complex component 3	-1.03344	7.89708	31.6781	3.629e-07	1.07083e-05	Down
Amd1	S-adenosylmethionine decarboxylase 1	-1.03647	5.48056	7.09175	0.00961063	0.0499101	Down
Rabl6	RAB, member RAS oncogene family-like 6	-1.03909	5.97634	11.4145	0.0011964	0.00970093	Down
Tsc22d1	TSC22 domain family, member 1	-1.04052	7.3527	31.8246	3.35996e-07	9.97546e-06	Down
Eif1ad	eukaryotic translation initiation factor 1A domain containing	-1.04252	6.27836	14.4852	0.000300457	0.0031512	Down
Med9	mediator complex subunit 9	-1.04469	5.43804	7.68624	0.00715018	0.0398338	Down
Cycs	cytochrome c, somatic	-1.04851	7.5461	34.446	1.3483e-07	4.50165e-06	Down
Hirip3	HIRA interacting protein 3	-1.04972	6.23926	13.5162	0.000461212	0.00455967	Down
Usp10	ubiquitin specific peptidase 10	-1.05064	5.90791	9.72947	0.00263704	0.0185188	Down
Abcf2	ATP-binding cassette, sub-family F member 2	-1.05215	5.53976	7.95548	0.00623965	0.0359656	Down
Casp8	caspase 8	-1.05226	6.04663	11.1609	0.00134544	0.0107202	Down
Ddost	dolichyl-di-phosphooligosaccharide-protein glycotransferase	-1.05286	7.14428	24.1775	5.74467e-06	0.000115721	Down
Hikeshi	heat shock protein nuclear import factor	-1.06215	5.95813	11.0742	0.00140229	0.0110726	Down
Atad5	ATPase family, AAA domain containing 5	-1.06872	5.565	7.71921	0.00701597	0.0391992	Down
Senp1	SUMO1/sentrin specific peptidase 1	-1.07282	5.41798	7.61695	0.00738277	0.0407997	Down
Selenoh	selenoprotein H	-1.07319	7.82349	43.2598	7.42716e-09	3.4126e-07	Down
Bmyc	brain expressed myelocytomatosis oncogene	-1.07689	6.56619	17.5841	7.95225e-05	0.00106423	Down
Idh3a	isocitrate dehydrogenase 3 (NAD+) alpha	-1.07878	5.94386	10.7214	0.00165105	0.0127143	Down
Rnaseh2b	ribonuclease H2, subunit B	-1.07982	5.84148	10.0229	0.00229385	0.016456	Down
Rabgap1l	RAB GTPase activating protein 1-like	-1.08073	7.13152	30.4539	5.47186e-07	1.53038e-05	Down
Ndufa4	Ndufa4, mitochondrial complex associated	-1.08128	9.68237	72.0857	6.18981e-12	6.15726e-10	Down
Pop5	processing of precursor 5, ribonuclease P/MRP family (S. cerevisiae)	-1.08538	6.28864	14.2065	0.000339633	0.00348993	Down
Idh3g	isocitrate dehydrogenase 3 (NAD+), gamma	-1.08626	7.38219	31.5612	3.68795e-07	1.08491e-05	Down
Cbx3	chromobox 3	-1.09496	8.15486	55.8186	1.75825e-10	1.13102e-08	Down
Tctex1d2	dynein light chain Tctex-type 2B	-1.09506	5.70556	8.91476	0.0039437	0.0255559	Down
Nt5dc2	5'-nucleotidase domain containing 2	-1.09514	5.37579	8.27205	0.0053377	0.0319699	Down
Erg	ETS transcription factor	-1.10002	6.28644	15.3567	0.000205467	0.00228142	Down
Wdr76	WD repeat domain 76	-1.10088	5.64368	8.85462	0.0041384	0.0264271	Down
Wdr82	WD repeat domain containing 82	-1.10174	5.24583	7.44058	0.00806337	0.0436007	Down
Aarsd1	alanyl-tRNA synthetase domain containing 1	-1.10233	6.83405	19.6908	3.45743e-05	0.000538946	Down
Fabp5	fatty acid binding protein 5, epidermal	-1.1049	7.47691	32.9327	2.27709e-07	6.93111e-06	Down
Prdx1	peroxiredoxin 1	-1.10513	8.52598	59.3539	6.57456e-11	4.87984e-09	Down
Mef2c	myocyte enhancer factor 2C	-1.10647	8.398	53.8021	3.12157e-10	1.8825e-08	Down
Dnmt1	DNA methyltransferase 1	-1.10722	7.3367	30.0708	6.27893e-07	1.69233e-05	Down
Nt5c3b	5'-nucleotidase, cytosolic IIIB	-1.11255	5.70519	9.28323	0.00326509	0.022016	Down
Phactr2	phosphatase and actin regulator 2	-1.11455	5.32629	8.23264	0.00544213	0.0323743	Down
Coro2a	coronin, actin binding protein 2A	-1.11836	6.40355	17.3104	8.92168e-05	0.00115992	Down
Malsu1	mitochondrial assembly of ribosomal large subunit 1	-1.11963	5.38651	7.85573	0.00655582	0.0371882	Down
Atad2	ATPase family, AAA domain containing 2	-1.11966	7.17445	28.6027	1.06968e-06	2.69487e-05	Down
Glipr1	GLI pathogenesis related 1	-1.12182	6.87216	24.0188	5.98501e-06	0.000119231	Down
Erp29	endoplasmic reticulum protein 29	-1.13012	7.95006	39.6258	4.19423e-08	1.58706e-06	Down
Mcm7	minichromosome maintenance complex component 7	-1.13117	7.61653	36.7167	6.23568e-08	2.27125e-06	Down
Pak1	p21 (RAC1) activated kinase 1	-1.13288	5.27836	7.82772	0.00664759	0.0375762	Down
Cbx5	chromobox 5	-1.13348	7.27802	30.4181	5.54244e-07	1.54099e-05	Down
Me2	malic enzyme 2, NAD(+)-dependent, mitochondrial	-1.13572	5.38237	8.23998	0.00542252	0.0322975	Down
Dcun1d1	defective in cullin neddylation 1 domain containing 1	-1.13598	6.43648	17.2997	8.96182e-05	0.00116227	Down
Rsl24d1	ribosomal L24 domain containing 1	-1.13863	6.43681	17.9524	6.8168e-05	0.000950511	Down
Pfas	phosphoribosylformylglycinamidine synthase (FGAR amidotransferase)	-1.14092	5.11219	8.51299	0.00474317	0.0293377	Down
Sae1	SUMO1 activating enzyme subunit 1	-1.14268	6.67376	20.4956	2.40193e-05	0.000398902	Down
Tspan3	tetraspanin 3	-1.14317	5.98567	12.1921	0.000837525	0.00726733	Down
Stmn1	stathmin 1	-1.1434	10.4058	96.9742	1.3148e-14	2.69925e-12	Down
Clip1	CAP-GLY domain containing linker protein 1	-1.14529	5.51882	9.21094	0.00338069	0.022716	Down
Msi2	musashi RNA-binding protein 2	-1.14675	7.82613	47.9655	1.73983e-09	9.37858e-08	Down
Ran	RAN, member RAS oncogene family	-1.14711	9.73784	88.7325	4.71813e-14	8.12951e-12	Down
Hist2h2ac	H2A clustered histone 20	-1.14947	5.8434	15.6769	0.000178916	0.00203161	Down
Myo5a	myosin VA	-1.15274	5.41725	8.04699	0.0059636	0.0348102	Down
Pola1	polymerase (DNA directed), alpha 1	-1.15824	6.34021	15.8279	0.000167658	0.0019374	Down
Dctpp1	dCTP pyrophosphatase 1	-1.15951	8.18423	51.9515	5.33214e-10	3.08083e-08	Down
Dut	deoxyuridine triphosphatase	-1.16013	8.53503	59.2046	6.8497e-11	5.04525e-09	Down
Sept1	septin 1	-1.16239	6.75504	22.5164	1.0744e-05	0.000199375	Down
2010204K13Rik	RIKEN cDNA 2010204K13 gene	-1.16463	5.42093	8.77927	0.00416584	0.0265146	Down
H2afx	H2A.X variant histone	-1.16464	7.09442	35.3546	1.01808e-07	3.54636e-06	Down
Parp8	poly (ADP-ribose) polymerase family, member 8	-1.18084	5.71038	11.0352	0.00142634	0.0112363	Down
Ddx56	DEAD box helicase 56	-1.18108	5.25324	7.66976	0.00719091	0.0400145	Down
Bin2	bridging integrator 2	-1.18384	7.00587	27.4257	1.65007e-06	3.93125e-05	Down
Ccdc58	mitochondrial matrix import factor 23	-1.18939	5.09947	8.1335	0.00571439	0.0336414	Down
Rbp1	retinol binding protein 1, cellular	-1.1925	6.10137	14.8457	0.000256596	0.00275405	Down
Impa2	inositol monophosphatase 2	-1.19858	6.65365	19.9477	3.08969e-05	0.000487131	Down
Egln1	egl-9 family hypoxia-inducible factor 1	-1.20091	5.35524	7.43014	0.00812506	0.043818	Down
Timm10	translocase of inner mitochondrial membrane 10	-1.20953	5.83502	11.838	0.000984611	0.00826851	Down
Mfsd10	major facilitator superfamily domain containing 10	-1.21195	6.40912	16.4777	0.000128338	0.00157149	Down
Zmynd19	zinc finger, MYND domain containing 19	-1.21302	5.43921	7.31649	0.00868907	0.0461096	Down
Cd48	CD48 antigen	-1.21329	6.90997	26.2585	2.55088e-06	5.75081e-05	Down
Tipin	timeless interacting protein	-1.21361	6.96446	26.798	2.08417e-06	4.82259e-05	Down
Nfic	nuclear factor I/C	-1.21491	6.98999	27.5987	1.54765e-06	3.76153e-05	Down
Zmat5	zinc finger, matrin type 5	-1.21528	5.4651	9.67749	0.00270321	0.0189009	Down
Mrpl50	mitochondrial ribosomal protein L50	-1.21705	5.09927	7.50036	0.00782561	0.0428046	Down
Ift27	intraflagellar transport 27	-1.22271	5.48964	9.27415	0.00329133	0.0221774	Down
Retreg1	reticulophagy regulator 1	-1.22276	5.81068	12.3712	0.000771996	0.00683394	Down
Dnph1	2'-deoxynucleoside 5'-phosphate N-hydrolase 1	-1.22417	6.08883	14.6865	0.000275076	0.00292231	Down
Nip7	NIP7, nucleolar pre-rRNA processing protein	-1.22692	6.27004	16.8374	0.000108951	0.00137601	Down
Mrpl49	mitochondrial ribosomal protein L49	-1.23002	5.14314	7.9371	0.00629667	0.0362509	Down
Pkm	pyruvate kinase, muscle	-1.23007	8.28946	56.327	1.63361e-10	1.07747e-08	Down
Ctdspl2	CTD small phosphatase like 2	-1.23041	5.74933	12.3312	0.000786165	0.00691496	Down
Cd79b	CD79B antigen	-1.23203	5.24143	8.03569	0.00599699	0.0349215	Down
Mcm2	minichromosome maintenance complex component 2	-1.23362	6.71865	18.2109	7.16953e-05	0.000986859	Down
Tmem165	transmembrane protein 165	-1.23408	5.33682	9.5653	0.00285202	0.0197129	Down
Cdc123	cell division cycle 123	-1.23863	6.10884	16.6257	0.000119192	0.00148206	Down
Runx2	runt related transcription factor 2	-1.24057	6.07305	16.3003	0.000136924	0.00165769	Down
Hprt	hypoxanthine phosphoribosyltransferase 1	-1.2443	7.17486	34.9266	1.14354e-07	3.89895e-06	Down
Snrpd3	small nuclear ribonucleoprotein D3	-1.24798	7.60703	47.2033	2.19178e-09	1.13701e-07	Down
Arhgef6	Rac/Cdc42 guanine nucleotide exchange factor 6	-1.25142	6.03673	15.8052	0.000169299	0.00195169	Down
Rrm1	ribonucleotide reductase M1	-1.25207	6.70806	27.0965	1.86471e-06	4.35655e-05	Down
Ptp4a3	protein tyrosine phosphatase 4a3	-1.25249	6.51228	13.6431	0.000979914	0.00823623	Down
Nop9	NOP9 nucleolar protein	-1.26142	4.99314	8.19976	0.00553088	0.0327609	Down
Prc1	protein regulator of cytokinesis 1	-1.2645	5.33062	12.6065	0.00069877	0.00630657	Down
Tuba4a	tubulin, alpha 4A	-1.27457	7.58021	47.3683	2.08462e-09	1.08727e-07	Down
Nsd2	nuclear receptor binding SET domain protein 2	-1.27839	6.58679	23.228	8.13262e-06	0.000157574	Down
Ppp5c	protein phosphatase 5, catalytic subunit	-1.27916	5.80271	11.9763	0.000924211	0.0078848	Down
Gusb	glucuronidase, beta	-1.29043	5.95159	14.9635	0.000243745	0.00262781	Down
Nxt1	NTF2-related export protein 1	-1.29357	6.26339	19.1482	4.15573e-05	0.000627521	Down
Dctd	dCMP deaminase	-1.29459	5.2511	8.69676	0.00433645	0.0273123	Down
Cdt1	chromatin licensing and DNA replication factor 1	-1.2952	5.86909	11.6017	0.00110302	0.00908111	Down
Cd2ap	CD2-associated protein	-1.29926	5.14246	8.89374	0.00394069	0.0255536	Down
Plp2	proteolipid protein 2	-1.3021	5.47751	10.9134	0.00151319	0.0118033	Down
Tyms	thymidylate synthase	-1.3108	6.60706	25.8272	3.00098e-06	6.59601e-05	Down
Rfc4	replication factor C (activator 1) 4	-1.31651	6.35175	20.9197	2.02527e-05	0.000344046	Down
Nmral1	NmrA-like family domain containing 1	-1.31797	5.58404	13.242	0.000521306	0.00499512	Down
Nkx2-3	NK2 homeobox 3	-1.31801	5.00474	9.28755	0.00325831	0.0219856	Down
Mphosph8	M-phase phosphoprotein 8	-1.31954	5.83134	14.4684	0.000302676	0.0031676	Down
Cpne3	copine III	-1.32612	5.75829	12.7363	0.000683775	0.00622428	Down
Siva1	SIVA1, apoptosis-inducing factor	-1.32968	7.84405	56.3219	1.52583e-10	1.01536e-08	Down
Mrpl46	mitochondrial ribosomal protein L46	-1.33522	5.35431	11.6131	0.00109177	0.00901923	Down
Ift52	intraflagellar transport 52	-1.33562	5.12977	7.98359	0.0063646	0.0365113	Down
Slc44a2	solute carrier family 44, member 2	-1.34118	5.35474	10.2635	0.00204719	0.0150938	Down
Dkkl1	dickkopf-like 1	-1.343	5.40603	10.525	0.00181831	0.013804	Down
Kctd12	potassium channel tetramerisation domain containing 12	-1.34424	5.61439	12.7304	0.0006561	0.00601206	Down
Mcm5	minichromosome maintenance complex component 5	-1.34666	7.10173	33.7932	1.68857e-07	5.30716e-06	Down
Pole	polymerase (DNA directed), epsilon	-1.3501	5.01926	7.60618	0.00744102	0.0410042	Down
Eif4e	eukaryotic translation initiation factor 4E	-1.3521	6.23437	18.3509	5.8373e-05	0.000830739	Down
Txndc5	thioredoxin domain containing 5	-1.35267	5.07115	8.51967	0.00472771	0.0292608	Down
Lmo2	LIM domain only 2	-1.35301	8.77832	90.8231	2.97366e-14	5.4852e-12	Down
Xpo4	exportin 4	-1.35313	4.87435	8.54591	0.00466749	0.0289811	Down
Mif	macrophage migration inhibitory factor (glycosylation-inhibiting factor)	-1.35351	9.6476	113.8	2.69173e-16	7.42072e-14	Down
Rad18	RAD18 E3 ubiquitin protein ligase	-1.35664	5.11487	9.88979	0.00244334	0.0173607	Down
Zfp422	zinc finger protein 422	-1.35902	6.73614	30.5547	5.27775e-07	1.48904e-05	Down
Tfdp1	transcription factor Dp 1	-1.36155	6.28459	20.7256	2.18941e-05	0.000367402	Down
Ppil1	peptidylprolyl isomerase (cyclophilin)-like 1	-1.37358	6.12095	18.368	5.7342e-05	0.000820649	Down
Cd34	CD34 antigen	-1.37563	8.31552	53.618	1.37055e-08	5.85153e-07	Down
Ctsg	cathepsin G	-1.37695	8.23075	15.2382	0.0060158	0.0349888	Down
St8sia4	ST8 alpha-N-acetyl-neuraminide alpha-2,8-sialyltransferase 4	-1.381	5.93668	16.1719	0.000144649	0.00172311	Down
Lmnb1	lamin B1	-1.3834	7.43932	46.2292	3.08312e-09	1.5414e-07	Down
Prim1	DNA primase, p49 subunit	-1.38895	6.18758	17.6151	7.84974e-05	0.00105197	Down
Itih5	inter-alpha-trypsin inhibitor, heavy chain 5	-1.38907	5.96761	16.7241	0.000116929	0.00145842	Down
Ung	uracil DNA glycosylase	-1.39433	5.93273	13.1336	0.000547249	0.00519214	Down
Mms22l	MMS22-like, DNA repair protein	-1.39809	4.84009	7.8092	0.006709	0.0378369	Down
Gimap1	GTPase, IMAP family member 1	-1.39922	6.3608	24.6391	4.71515e-06	9.74229e-05	Down
Ifi203	interferon activated gene 203	-1.39996	7.21537	40.1523	2.09556e-08	8.67814e-07	Down
Slco3a1	solute carrier organic anion transporter family, member 3a1	-1.40229	6.61328	24.2749	5.4225e-06	0.000109689	Down
As3mt	arsenite methyltransferase	-1.40282	5.22438	9.69262	0.00268377	0.0187992	Down
Tm6sf1	transmembrane 6 superfamily member 1	-1.40842	6.55835	18.8307	0.000107004	0.00136032	Down
Pgam1	phosphoglycerate mutase 1	-1.40939	7.7902	59.7888	5.83661e-11	4.3998e-09	Down
BC028528	cDNA sequence BC028528	-1.4113	5.60196	12.9242	0.000601223	0.00561588	Down
Traf3ip3	TRAF3 interacting protein 3	-1.41258	5.45078	11.5713	0.00111294	0.00911678	Down
Plcg2	phospholipase C, gamma 2	-1.41553	5.92595	14.0621	0.000370025	0.00375039	Down
Cd93	CD93 antigen	-1.41587	6.73936	29.2271	8.51886e-07	2.2276e-05	Down
Uhrf1	ubiquitin-like, containing PHD and RING finger domains, 1	-1.42237	6.64854	24.7661	4.5258e-06	9.43186e-05	Down
Hoxa9	homeobox A9	-1.42289	6.41048	25.9404	2.87542e-06	6.34895e-05	Down
Ms4a3	membrane-spanning 4-domains, subfamily A, member 3	-1.42342	5.54423	16.5448	0.000124727	0.00153507	Down
Lockd	lncRNA downstream of Cdkn1b	-1.42622	5.38509	13.2172	0.000617337	0.00574415	Down
Hist1h4i	H4 clustered histone 9	-1.43431	5.15389	13.1825	0.000535395	0.00509116	Down
Map3k1	mitogen-activated protein kinase kinase kinase 1	-1.43511	4.8121	8.18886	0.00558155	0.0330205	Down
Man1a	mannosidase 1, alpha	-1.43759	5.60281	13.3072	0.000506317	0.0048757	Down
Tst	thiosulfate sulfurtransferase, mitochondrial	-1.43877	4.98049	8.00593	0.00608583	0.0353322	Down
Dhrs3	dehydrogenase/reductase 3	-1.44039	4.75268	7.89821	0.00641915	0.0367587	Down
Tsfm	Ts translation elongation factor, mitochondrial	-1.44232	5.26285	10.261	0.00204958	0.0150965	Down
Nup37	nucleoporin 37	-1.4492	4.92782	9.46229	0.00299616	0.0205162	Down
Jpt2	Jupiter microtubule associated homolog 2	-1.45044	4.93126	8.08398	0.00585569	0.0342641	Down
Nup85	nucleoporin 85	-1.45812	4.87321	8.6512	0.00443377	0.0278163	Down
Hspbp1	HSPA (heat shock 70kDa) binding protein, cytoplasmic cochaperone 1	-1.46107	6.4623	25.7415	3.09975e-06	6.78221e-05	Down
Il16	interleukin 16	-1.47184	5.33569	13.3831	0.000489435	0.00473677	Down
Chaf1a	chromatin assembly factor 1, subunit A	-1.47388	5.6779	12.3562	0.000777271	0.00686175	Down
Ilvbl	ilvB (bacterial acetolactate synthase)-like	-1.48141	4.60319	7.29997	0.00865301	0.0459888	Down
Lig1	ligase I, DNA, ATP-dependent	-1.48189	7.45813	47.3826	2.07557e-09	1.08727e-07	Down
Ehd4	EH-domain containing 4	-1.48216	5.89865	15.5372	0.00019849	0.00221927	Down
Chchd10	coiled-coil-helix-coiled-coil-helix domain containing 10	-1.48384	6.09266	19.6776	3.44643e-05	0.000538101	Down
Hells	helicase, lymphoid specific	-1.48647	6.91393	30.4741	5.43235e-07	1.52374e-05	Down
Rfc5	replication factor C (activator 1) 5	-1.48728	5.9695	18.3031	5.89101e-05	0.000836445	Down
Incenp	inner centromere protein	-1.48786	5.47711	17.0976	9.75928e-05	0.00125389	Down
Cstf2	cleavage stimulation factor, 3' pre-RNA subunit 2	-1.48832	4.9226	8.35894	0.00511479	0.031098	Down
Cndp2	CNDP dipeptidase 2	-1.48919	4.6197	7.40836	0.00819464	0.0440747	Down
Oxct1	3-oxoacid CoA transferase 1	-1.49461	6.40582	28.6349	1.05716e-06	2.67029e-05	Down
Cd27	CD27 antigen	-1.4966	6.90084	35.2284	1.03162e-07	3.55504e-06	Down
Lsm3	LSM3 homolog, U6 small nuclear RNA and mRNA degradation associated	-1.49858	7.51826	55.443	1.95523e-10	1.24119e-08	Down
Tnfrsf18	tumor necrosis factor receptor superfamily, member 18	-1.50095	4.63364	7.31804	0.00857473	0.0456357	Down
Rcsd1	RCSD domain containing 1	-1.50393	6.00058	19.1273	4.19143e-05	0.000630938	Down
Pgk1	phosphoglycerate kinase 1	-1.51273	7.69138	57.7715	1.42925e-10	9.71187e-09	Down
Slc39a10	solute carrier family 39 (zinc transporter), member 10	-1.51501	4.80751	7.44299	0.00805363	0.0436007	Down
E2f3	E2F transcription factor 3	-1.52756	4.99276	9.48441	0.00296459	0.0203596	Down
Map4k1	mitogen-activated protein kinase kinase kinase kinase 1	-1.5351	5.89197	18.3409	5.79908e-05	0.000827742	Down
Slbp	stem-loop binding protein	-1.53956	6.96797	45.3259	3.89714e-09	1.90881e-07	Down
Trf	transferrin	-1.55027	5.70973	13.6871	0.000427424	0.00426055	Down
Trib1	tribbles pseudokinase 1	-1.55376	4.87339	7.84443	0.00659269	0.0373315	Down
Rpa2	replication protein A2	-1.55673	6.4374	27.5743	1.56171e-06	3.78617e-05	Down
1700025G04Rik	RIKEN cDNA 1700025G04 gene	-1.5648	5.67106	14.4808	0.000301031	0.00315379	Down
Pgm1	phosphoglucomutase 1	-1.56492	4.63922	8.10927	0.00578308	0.0339215	Down
Syce2	synaptonemal complex central element protein 2	-1.57039	7.16673	45.1954	4.05776e-09	1.94793e-07	Down
Slc29a1	solute carrier family 29 (nucleoside transporters), member 1	-1.59929	5.58738	16.1059	0.000148798	0.00176382	Down
Tuba1b	tubulin, alpha 1B	-1.60227	8.62652	121.183	6.73398e-17	1.96897e-14	Down
Gatm	glycine amidinotransferase (L-arginine:glycine amidinotransferase)	-1.60253	5.28954	13.3715	0.000491972	0.00475655	Down
Thyn1	thymocyte nuclear protein 1	-1.60287	5.83918	15.2995	0.00029439	0.00309767	Down
Dhfr	dihydrofolate reductase	-1.60451	6.07953	18.8935	4.92607e-05	0.000720176	Down
Mrpl10	mitochondrial ribosomal protein L10	-1.60472	4.45217	7.37159	0.00834719	0.0447207	Down
Phgdh	3-phosphoglycerate dehydrogenase	-1.61599	8.06336	83.4047	1.57433e-13	2.08091e-11	Down
Pmf1	polyamine-modulated factor 1	-1.61761	6.32155	28.9947	9.27047e-07	2.38535e-05	Down
Gmnn	geminin	-1.61871	6.77109	32.7992	2.60201e-07	7.87045e-06	Down
Gltp	glycolipid transfer protein	-1.62163	6.37922	27.4458	1.6378e-06	3.91853e-05	Down
Hmgn2	high mobility group nucleosomal binding domain 2	-1.6294	7.90465	85.4857	9.78391e-14	1.43038e-11	Down
Lin9	lin-9 DREAM MuvB core complex component	-1.63724	4.29772	7.69927	0.00708597	0.0395674	Down
Ckap4	cytoskeleton-associated protein 4	-1.63949	5.63509	16.0805	0.000150424	0.00177872	Down
Pinx1	PIN2/TERF1 interacting, telomerase inhibitor 1	-1.64186	4.89833	8.81182	0.00411355	0.0262859	Down
Hbb-bt	hemoglobin, beta adult t chain	-1.65192	4.76518	8.36953	0.00529127	0.0317707	Down
Paqr5	progestin and adipoQ receptor family member V	-1.65498	4.69524	7.52322	0.00776189	0.0425054	Down
Gas2l3	growth arrest-specific 2 like 3	-1.65622	4.16538	7.32321	0.00855251	0.0455677	Down
Gimap6	GTPase, IMAP family member 6	-1.66618	6.87233	45.2294	4.01519e-09	1.94793e-07	Down
Csgalnact1	chondroitin sulfate N-acetylgalactosaminyltransferase 1	-1.66889	4.46036	7.63366	0.00732147	0.0406005	Down
Idi1	isopentenyl-diphosphate delta isomerase	-1.66956	4.62747	7.5772	0.00753071	0.0413568	Down
Slc39a1	solute carrier family 39 (zinc transporter), member 1	-1.67367	5.22202	18.9908	4.43336e-05	0.00066219	Down
Rpgrip1	retinitis pigmentosa GTPase regulator interacting protein 1	-1.68003	6.10185	37.4604	4.86239e-08	1.80451e-06	Down
Nup43	nucleoporin 43	-1.68919	4.79866	10.4146	0.00190658	0.0142831	Down
Bex1	brain expressed X-linked 1	-1.68943	4.75525	9.8901	0.00244298	0.0173607	Down
Racgap1	Rac GTPase-activating protein 1	-1.69799	4.45258	9.72981	0.00263661	0.0185188	Down
Txndc12	thioredoxin domain containing 12 (endoplasmic reticulum)	-1.70762	4.82538	10.7297	0.00164468	0.0126753	Down
Wdhd1	WD repeat and HMG-box DNA binding protein 1	-1.71483	4.95634	10.2157	0.00209387	0.0153524	Down
Shmt1	serine hydroxymethyltransferase 1 (soluble)	-1.71504	5.23133	12.2919	0.000800311	0.0070138	Down
Smc2	structural maintenance of chromosomes 2	-1.71615	6.66417	36.3513	1.03117e-07	3.55504e-06	Down
Cenpm	centromere protein M	-1.71717	5.94886	24.0799	5.84541e-06	0.000117261	Down
Cenph	centromere protein H	-1.71722	5.81204	21.7117	1.47646e-05	0.000260445	Down
Cdca7	cell division cycle associated 7	-1.7225	7.53326	61.3692	3.79953e-11	3.08081e-09	Down
Dipk1b	divergent protein kinase domain 1B	-1.72615	6.33784	27.4777	1.61856e-06	3.88845e-05	Down
Cnih4	cornichon family AMPA receptor auxiliary protein 4	-1.72823	6.46844	33.8732	1.64253e-07	5.2134e-06	Down
Csrp2	cysteine and glycine-rich protein 2	-1.73167	5.16994	12.5305	0.000718166	0.00645814	Down
Gcnt2	glucosaminyl (N-acetyl) transferase 2 (I blood group)	-1.74047	6.93768	40.6315	2.26086e-08	9.28299e-07	Down
Tacc3	transforming, acidic coiled-coil containing protein 3	-1.74729	4.58145	11.1663	0.00134208	0.0107022	Down
Cd52	CD52 antigen	-1.75034	7.5889	32.4852	2.01065e-05	0.000342165	Down
Pdk1	pyruvate dehydrogenase kinase, isoenzyme 1	-1.7515	5.51678	14.071	0.000363612	0.00370095	Down
Arhgap32	Rho GTPase activating protein 32	-1.75685	5.19287	12.2461	0.00082191	0.00716405	Down
Hilpda	hypoxia inducible lipid droplet associated	-1.76334	4.91128	10.7099	0.00165997	0.0127524	Down
Prdx4	peroxiredoxin 4	-1.76565	6.17276	28.0478	1.31124e-06	3.25249e-05	Down
Brip1	BRCA1 interacting protein C-terminal helicase 1	-1.76765	4.47852	8.50046	0.00477232	0.0294237	Down
D030056L22Rik	RIKEN cDNA D030056L22 gene	-1.77249	4.60631	7.8547	0.00686713	0.0385462	Down
Upf3a	UPF3 regulator of nonsense transcripts homolog A (yeast)	-1.77811	5.46746	16.5558	0.000122789	0.00151314	Down
Cenpe	centromere protein E	-1.77844	4.96999	16.3297	0.000135213	0.00163903	Down
Zbtb8os	zinc finger and BTB domain containing 8 opposite strand	-1.78681	5.5719	17.7116	7.5385e-05	0.00102608	Down
Zfp608	zinc finger protein 608	-1.79287	6.35898	27.9511	2.01619e-06	4.69909e-05	Down
Abhd8	abhydrolase domain containing 8	-1.80056	4.68144	9.42285	0.00305336	0.0208211	Down
Ccdc34	coiled-coil domain containing 34	-1.80254	6.44657	37.4282	4.91496e-08	1.81571e-06	Down
Fbxw4	F-box and WD-40 domain protein 4	-1.81616	4.53234	9.97127	0.00235064	0.016801	Down
Fignl1	fidgetin-like 1	-1.82789	4.73593	9.1608	0.00347514	0.0232262	Down
Rad51ap1	RAD51 associated protein 1	-1.84297	5.12593	13.8782	0.000395339	0.00397357	Down
Aars	alanyl-tRNA synthetase 1	-1.85142	4.26846	7.44061	0.00806322	0.0436007	Down
Elovl6	ELOVL fatty acid elongase 6	-1.86315	5.06966	12.6254	0.000687981	0.00625078	Down
Ms4a6c	membrane-spanning 4-domains, subfamily A, member 6C	-1.86571	5.58329	20.2027	2.70363e-05	0.000442158	Down
Cks1b	CDC28 protein kinase 1b	-1.86776	7.38941	66.2291	4.15295e-11	3.28457e-09	Down
3110082I17Rik	RIKEN cDNA 3110082I17 gene	-1.87083	5.03098	13.4407	0.000476996	0.00466347	Down
Ppih	peptidyl prolyl isomerase H	-1.87104	5.87097	24.9222	4.23137e-06	8.94621e-05	Down
Arl11	ADP-ribosylation factor-like 11	-1.87115	4.7024	10.1322	0.00217816	0.015838	Down
Ifngr2	interferon gamma receptor 2	-1.87277	4.0943	7.3849	0.0083179	0.0446392	Down
Daglb	diacylglycerol lipase, beta	-1.87495	3.98828	7.43926	0.0080687	0.0436007	Down
Ncapd2	non-SMC condensin I complex, subunit D2	-1.87766	5.17432	17.3486	8.7793e-05	0.00114785	Down
Epsti1	epithelial stromal interaction 1	-1.88914	5.8947	22.8679	9.3601e-06	0.000178137	Down
Hist1h1b	H1.5 linker histone, cluster member	-1.8983	7.88169	134.073	7.26779e-18	2.50453e-15	Down
Hmces	5-hydroxymethylcytosine (hmC) binding, ES cell specific	-1.9022	4.44528	8.33426	0.00517708	0.0312874	Down
B3gnt5	UDP-GlcNAc:betaGal beta-1,3-N-acetylglucosaminyltransferase 5	-1.92031	4.39061	8.70822	0.00431232	0.0271958	Down
Bub1	BUB1, mitotic checkpoint serine/threonine kinase	-1.92381	3.86305	8.04847	0.00598104	0.0348496	Down
Insig1	insulin induced gene 1	-1.92674	4.34229	7.97406	0.00618253	0.0357084	Down
Cenps	centromere protein S	-1.92921	5.44666	16.4744	0.00012712	0.00156253	Down
Mthfd2	methylenetetrahydrofolate dehydrogenase (NAD+ dependent), methenyltetrahydrofolate cyclohydrolase	-1.944	4.26855	8.0891	0.0058409	0.0342141	Down
Fkbp11	FK506 binding protein 11	-1.94537	4.96917	13.8516	0.000397338	0.0039895	Down
Hat1	histone aminotransferase 1	-1.94633	6.54111	40.1052	2.03728e-08	8.47314e-07	Down
Rtp4	receptor transporter protein 4	-1.95015	4.34272	8.50818	0.00475435	0.0293692	Down
Slc43a2	solute carrier family 43, member 2	-1.96604	4.43868	8.79096	0.00414225	0.0264342	Down
Cenpk	centromere protein K	-1.96651	5.06701	15.0149	0.000238348	0.00257827	Down
Sell	selectin, lymphocyte	-1.96966	6.96067	52.551	4.47887e-10	2.62335e-08	Down
Fbxl5	F-box and leucine-rich repeat protein 5	-1.97253	4.40994	8.87469	0.00397726	0.0257388	Down
Tor1b	torsin family 1, member B	-1.98228	5.13443	15.8001	0.000169673	0.00195367	Down
Alcam	activated leukocyte cell adhesion molecule	-1.99123	4.72843	11.7007	0.00104866	0.00874549	Down
Stxbp4	syntaxin binding protein 4	-2.0189	4.77486	12.4843	0.000733371	0.00655213	Down
Csf3r	colony stimulating factor 3 receptor	-2.04205	5.38308	16.3765	0.000132541	0.00161272	Down
Plppr3	phospholipid phosphatase related 3	-2.04327	6.01014	24.8901	4.28364e-06	8.9854e-05	Down
Marcks	myristoylated alanine rich protein kinase C substrate	-2.04826	5.02961	16.3834	0.000132153	0.00161003	Down
Fen1	flap structure specific endonuclease 1	-2.04882	5.65994	23.6573	6.88288e-06	0.000134712	Down
Tmem173	stimulator of interferon response cGAMP interactor 1	-2.05212	5.45669	15.6754	0.000258573	0.00276298	Down
Msra	methionine sulfoxide reductase A	-2.05382	5.67654	20.4137	2.7286e-05	0.000443984	Down
Ydjc	YdjC homolog (bacterial)	-2.06366	6.00362	24.3338	5.41037e-06	0.000109674	Down
Fdps	farnesyl diphosphate synthetase	-2.06748	5.66679	19.4132	3.72799e-05	0.000572119	Down
Meaf6	MYST/Esa1-associated factor 6	-2.07412	5.57606	19.9526	2.99224e-05	0.00047409	Down
Cdca2	cell division cycle associated 2	-2.07875	4.061	9.15375	0.00348696	0.0232547	Down
Hlf	hepatic leukemia factor	-2.08011	7.35977	81.7514	2.30823e-13	2.89248e-11	Down
Ccnb2	cyclin B2	-2.09814	5.08817	22.5537	1.07468e-05	0.000199375	Down
Pglyrp2	peptidoglycan recognition protein 2	-2.10859	5.23754	17.1798	9.42647e-05	0.00121437	Down
Kif22	kinesin family member 22	-2.11622	4.04095	10.2502	0.00206004	0.0151504	Down
Acat2	acetyl-Coenzyme A acetyltransferase 2	-2.12464	4.15289	7.12841	0.00943425	0.0491794	Down
Mecom	MDS1 and EVI1 complex locus	-2.13083	5.50763	25.6907	3.15988e-06	6.88255e-05	Down
Chek1	checkpoint kinase 1	-2.14157	5.45801	19.37	3.7945e-05	0.000581161	Down
Gm19590	predicted gene, 19590	-2.1514	5.19881	18.9787	4.45558e-05	0.000663489	Down
Lbp	lipopolysaccharide binding protein	-2.15158	5.03205	15.2799	0.000212422	0.00234515	Down
Adgrl4	adhesion G protein-coupled receptor L4	-2.16055	8.11706	115.409	2.27151e-16	6.44641e-14	Down
Mki67	antigen identified by monoclonal antibody Ki 67	-2.17388	6.87088	87.5274	6.17376e-14	9.76567e-12	Down
Ctss	cathepsin S	-2.18496	4.00962	7.15415	0.00931246	0.0487288	Down
Alas1	aminolevulinic acid synthase 1	-2.18758	4.76358	15.7615	0.000172517	0.00198168	Down
Rpa1	replication protein A1	-2.19552	5.48593	17.8999	7.14476e-05	0.000984854	Down
Mnd1	meiotic nuclear divisions 1	-2.19562	3.95394	7.80934	0.00670852	0.0378369	Down
Ndc80	NDC80 kinetochore complex component	-2.19823	4.31619	11.9865	0.000919906	0.00786895	Down
Sgo1	shugoshin 1	-2.20283	4.14853	11.8657	0.000972179	0.00818368	Down
Gm1673	NELL2 interacting cell ontogeny regulator 1	-2.2148	4.20314	7.64212	0.00729066	0.0404529	Down
Spc24	SPC24, NDC80 kinetochore complex component, homolog (S. cerevisiae)	-2.21813	6.05963	35.2692	3.0188e-07	9.07426e-06	Down
Pign	phosphatidylinositol glycan anchor biosynthesis, class N	-2.22842	3.95169	7.48031	0.00790451	0.0430199	Down
Gmds	GDP-mannose 4, 6-dehydratase	-2.23633	4.98135	17.2698	9.07555e-05	0.00117544	Down
Lyz2	lysozyme 2	-2.25724	7.25301	78.9114	4.499e-13	5.29401e-11	Down
Egfl7	EGF-like domain 7	-2.26525	7.20693	67.7305	1.7451e-11	1.53077e-09	Down
Mtfr2	mitochondrial fission regulator 2	-2.27189	3.91578	8.14195	0.00569064	0.033563	Down
Dcakd	dephospho-CoA kinase domain containing	-2.28419	4.1033	8.08089	0.00586463	0.0342759	Down
Rrm2	ribonucleotide reductase M2	-2.29321	5.26531	24.0673	5.99304e-06	0.000119231	Down
Rab27a	RAB27A, member RAS oncogene family	-2.29992	5.03286	17.9112	6.93506e-05	0.000964214	Down
Ociad2	OCIA domain containing 2	-2.30174	4.67512	13.8278	0.000401553	0.00402346	Down
Knstrn	kinetochore-localized astrin/SPAG5 binding	-2.30461	4.72229	18.7067	4.98415e-05	0.000727566	Down
Vav3	vav 3 oncogene	-2.31737	5.47525	21.9514	1.3426e-05	0.000241694	Down
Enkd1	enkurin domain containing 1	-2.31855	4.26347	8.77573	0.00417302	0.0265428	Down
Scrn2	secernin 2	-2.3216	4.7673	13.3346	0.000500161	0.00482605	Down
Hist1h1a	H1.1 linker histone, cluster member	-2.33309	6.00553	35.0622	1.09889e-06	2.75408e-05	Down
Pou2f2	POU domain, class 2, transcription factor 2	-2.34059	6.27861	37.5218	4.76403e-08	1.77483e-06	Down
Arap2	ArfGAP with RhoGAP domain, ankyrin repeat and PH domain 2	-2.34318	4.69983	13.3636	0.000493708	0.00476855	Down
Plk1	polo like kinase 1	-2.34694	3.60713	8.8584	0.00400882	0.025891	Down
Cdc6	cell division cycle 6	-2.3559	4.86518	11.7405	0.00125097	0.0100841	Down
Mpl	myeloproliferative leukemia virus oncogene	-2.3606	5.06963	12.4072	0.00149872	0.0117	Down
Hist1h2ab	H2A clustered histone 4	-2.3819	5.57805	38.3071	4.70505e-08	1.75965e-06	Down
Gria3	glutamate receptor, ionotropic, AMPA3 (alpha 3)	-2.38951	4.24689	9.50561	0.00294882	0.0202785	Down
Cdca8	cell division cycle associated 8	-2.39385	6.17933	51.5756	9.64604e-10	5.25846e-08	Down
Ighm	immunoglobulin heavy constant mu	-2.39721	6.72252	60.0789	5.74058e-11	4.36148e-09	Down
Fgd4	FYVE, RhoGEF and PH domain containing 4	-2.40496	4.13069	9.51938	0.00291536	0.0201075	Down
Rasa4	RAS p21 protein activator 4	-2.40769	4.88531	15.4088	0.000200885	0.00224086	Down
Aurkb	aurora kinase B	-2.42654	4.68017	18.782	4.89724e-05	0.000717859	Down
Kif11	kinesin family member 11	-2.43864	4.98129	26.594	2.24929e-06	5.16748e-05	Down
Phtf2	putative homeodomain transcription factor 2	-2.44052	4.30841	9.76684	0.00260031	0.0182875	Down
Trim59	tripartite motif-containing 59	-2.4438	4.61676	16.5704	0.00012203	0.00150571	Down
Fkbp1a	FK506 binding protein 1a	-2.47197	7.17922	84.2503	1.2966e-13	1.81317e-11	Down
Ncf4	neutrophil cytosolic factor 4	-2.48082	5.40149	18.2291	8.93169e-05	0.00115992	Down
Il12a	interleukin 12a	-2.48475	4.94224	13.8863	0.000478143	0.00466347	Down
Hist2h2bb	H2B clustered histone 18	-2.49738	3.74227	10.4974	0.00184425	0.0139206	Down
Pf4	platelet factor 4	-2.50124	6.01997	55.7564	1.89377e-10	1.21013e-08	Down
Aunip	aurora kinase A and ninein interacting protein	-2.51207	4.19534	9.71486	0.00282132	0.0195849	Down
Shcbp1	Shc SH2-domain binding protein 1	-2.5183	3.91846	10.7772	0.00160856	0.0124567	Down
Mpnd	MPN domain containing	-2.523	4.92238	16.1955	0.000144456	0.00172311	Down
Calcrl	calcitonin receptor-like	-2.55345	5.27	22.4016	1.12403e-05	0.000207375	Down
Ulk4	unc-51-like kinase 4	-2.56363	3.70674	10.8809	0.00153253	0.0119253	Down
Esco2	establishment of sister chromatid cohesion N-acetyltransferase 2	-2.56383	4.43507	15.9721	0.000166362	0.00192936	Down
Adssl1	adenylosuccinate synthase 1	-2.60194	5.70819	25.9768	4.58684e-06	9.53845e-05	Down
Notch1	notch 1	-2.67938	5.14898	18.0829	7.3501e-05	0.00100884	Down
Camk2d	calcium/calmodulin-dependent protein kinase II, delta	-2.68573	4.97092	19.8444	3.1268e-05	0.000491873	Down
H2afy	macroH2A.1 histone	-2.69492	10.9785	419.314	2.37888e-30	7.65129e-27	Down
Prtn3	proteinase 3	-2.69868	9.6662	309.377	6.8236e-27	1.64602e-23	Down
Hk3	hexokinase 3	-2.70768	4.60385	14.2695	0.000333483	0.00343413	Down
Ift57	intraflagellar transport 57	-2.73388	4.66592	15.2724	0.000213119	0.00235015	Down
Serpinf1	serine (or cysteine) peptidase inhibitor, clade F, member 1	-2.75441	5.35411	20.2469	2.82032e-05	0.000455072	Down
Mad2l1	MAD2 mitotic arrest deficient-like 1	-2.77479	4.82028	23.3764	7.67606e-06	0.000149327	Down
Extl3	exostosin-like glycosyltransferase 3	-2.78976	3.81303	7.14596	0.00935105	0.0489042	Down
Retsat	retinol saturase (all trans retinol 13,14 reductase)	-2.79124	3.71569	7.2911	0.00869168	0.0461096	Down
Tspan6	tetraspanin 6	-2.79186	3.71141	7.6534	0.00727412	0.0404076	Down
Fbxo5	F-box protein 5	-2.79429	4.74931	21.4905	1.63462e-05	0.000284702	Down
Emb	embigin	-2.79494	7.81336	85.7534	2.47303e-09	1.26927e-07	Down
Khdrbs3	KH domain containing, RNA binding, signal transduction associated 3	-2.79586	4.53608	15.4899	0.000193965	0.00217625	Down
Ahcy	S-adenosylhomocysteine hydrolase	-2.82533	3.70949	7.66546	0.00720632	0.0400771	Down
Hist1h2bh	H2B clustered histone 9	-2.83686	3.17469	7.27221	0.00877463	0.04652	Down
Cdk1	cyclin dependent kinase 1	-2.84676	5.85425	36.0437	4.79571e-07	1.37311e-05	Down
Cdca5	cell division cycle associated 5	-2.85408	4.32208	16.2525	0.000139748	0.00168553	Down
Txnrd3	thioredoxin reductase 3	-2.85508	3.85605	7.62363	0.0073582	0.0407106	Down
Gm5111	predicted gene 5111	-2.85949	5.18696	21.5778	1.92137e-05	0.00032871	Down
Tedc1	tubulin epsilon and delta complex 1	-2.8673	3.72695	7.58278	0.00750976	0.0412887	Down
Cenpf	centromere protein F	-2.87404	5.60304	47.4033	2.06261e-09	1.08727e-07	Down
Wdr41	WD repeat domain 41	-2.88012	3.79431	7.75929	0.00687749	0.0385595	Down
N4bp3	NEDD4 binding protein 3	-2.9083	3.91757	8.3342	0.00519731	0.031343	Down
Zfp367	zinc finger protein 367	-2.91208	5.26175	26.4628	2.36264e-06	5.40217e-05	Down
Clec12a	C-type lectin domain family 12, member a	-2.92245	5.50118	29.3055	1.43964e-06	3.54364e-05	Down
Arsb	arylsulfatase B	-2.93102	3.75331	7.87391	0.00654132	0.0371773	Down
Kcnk12	potassium channel, subfamily K, member 12	-2.93644	5.40628	25.5904	3.28214e-06	7.10076e-05	Down
Spc25	SPC25, NDC80 kinetochore complex component, homolog (S. cerevisiae)	-2.95245	4.35519	17.6637	7.69147e-05	0.00103797	Down
Tpx2	TPX2, microtubule-associated	-3.00889	5.20519	34.9886	1.15288e-07	3.91694e-06	Down
Bub1b	BUB1B, mitotic checkpoint serine/threonine kinase	-3.01986	4.39506	18.9276	4.55031e-05	0.000674438	Down
Tmem109	transmembrane protein 109	-3.02121	4.02895	9.22211	0.00336256	0.02261	Down
Sh3bp5	SH3-domain binding protein 5 (BTK-associated)	-3.04313	3.99367	9.46101	0.00299801	0.0205162	Down
Rhobtb3	Rho-related BTB domain containing 3	-3.04356	4.87108	20.6151	2.28894e-05	0.000382773	Down
F13a1	coagulation factor XIII, A1 subunit	-3.04529	3.71824	8.5769	0.00471724	0.0292148	Down
Ldlrad4	low density lipoprotein receptor class A domain containing 4	-3.05119	3.89976	8.68239	0.0044693	0.0280028	Down
Slc24a5	solute carrier family 24, member 5	-3.05791	3.65747	8.98158	0.00378175	0.0248567	Down
Ldhb	lactate dehydrogenase B	-3.06589	5.79779	37.464	4.9302e-08	1.81571e-06	Down
Top2a	topoisomerase (DNA) II alpha	-3.06937	7.58266	186.883	2.10891e-21	1.19699e-18	Down
Lsp1	lymphocyte specific 1	-3.07146	6.72276	63.2375	5.033e-11	3.9164e-09	Down
Sh2d5	SH2 domain containing 5	-3.07871	5.59672	29.7206	7.12424e-07	1.88851e-05	Down
Clspn	claspin	-3.10845	5.8518	38.6594	3.38149e-08	1.31564e-06	Down
5031439G07Rik	RIKEN cDNA 5031439G07 gene	-3.1128	3.9768	9.70453	0.00267857	0.0187831	Down
Emcn	endomucin	-3.11435	3.90822	10.5004	0.00184163	0.0139172	Down
Shisa8	shisa family member 8	-3.11825	5.11066	19.4151	4.13817e-05	0.00062585	Down
Ccnb1	cyclin B1	-3.1229	4.36234	19.3699	3.84885e-05	0.00058762	Down
Rad51	RAD51 recombinase	-3.13773	4.8971	20.5016	2.42698e-05	0.00040168	Down
Hdgfl3	HDGF like 3	-3.13821	4.83275	20.4549	2.47301e-05	0.000407476	Down
Mgst2	microsomal glutathione S-transferase 2	-3.14523	3.83072	9.70135	0.00268477	0.0187992	Down
Pglyrp1	peptidoglycan recognition protein 1	-3.19169	4.75099	18.667	7.63475e-05	0.00103321	Down
Gcat	glycine C-acetyltransferase (2-amino-3-ketobutyrate-coenzyme A ligase)	-3.20951	4.04806	11.0349	0.00142652	0.0112363	Down
Hist1h2af	H2A clustered histone 10	-3.22119	3.40138	10.1981	0.00211993	0.0155199	Down
Hist1h3d	H3 clustered histone 4	-3.2221	3.5641	10.2623	0.00205673	0.0151376	Down
Hist1h2bm	H2B clustered histone 14	-3.23148	3.49216	10.131	0.00220823	0.0159964	Down
Mpo	myeloperoxidase	-3.23681	8.95126	282.608	1.11475e-24	1.07563e-21	Down
Mis18bp1	MIS18 binding protein 1	-3.2415	4.57932	22.0325	1.31999e-05	0.000238067	Down
Nup107	nucleoporin 107	-3.25069	4.16321	11.83	0.000988227	0.00829166	Down
Nuf2	NUF2, NDC80 kinetochore complex component	-3.2703	3.65532	10.5933	0.00177888	0.0135366	Down
Hist1h3c	H3 clustered histone 3	-3.29603	6.31693	47.2823	2.69967e-06	6.02989e-05	Down
Hmga2	high mobility group AT-hook 2	-3.29854	5.2254	25.7158	3.13e-06	6.83289e-05	Down
Birc5	baculoviral IAP repeat-containing 5	-3.30419	5.97924	26.4445	0.000257773	0.00276256	Down
Map4k2	mitogen-activated protein kinase kinase kinase kinase 2	-3.30803	4.1535	12.4135	0.000757313	0.00671962	Down
Egln3	egl-9 family hypoxia-inducible factor 3	-3.34113	4.26591	12.0241	0.000939221	0.0079703	Down
Prr5	proline rich 5 (renal)	-3.34828	4.34139	12.2314	0.000836067	0.00726121	Down
Ncapg2	non-SMC condensin II complex, subunit G2	-3.34845	4.97242	28.4627	1.12594e-06	2.81456e-05	Down
Ccna2	cyclin A2	-3.34899	4.56517	23.0896	1.06142e-05	0.000198098	Down
Cnrip1	cannabinoid receptor interacting protein 1	-3.35524	4.30506	12.7023	0.000664483	0.00608311	Down
Msantd3	Myb/SANT-like DNA-binding domain containing 3	-3.36007	4.08595	12.6372	0.000689646	0.00626002	Down
Spry1	sprouty RTK signaling antagonist 1	-3.36843	4.14701	10.7068	0.00202816	0.0149845	Down
Sgo2a	shugoshin 2A	-3.40765	3.79877	13.4174	0.000481993	0.00467883	Down
Padi4	peptidyl arginine deiminase, type IV	-3.40823	4.44898	13.6118	0.000441982	0.00438303	Down
Bex6	brain expressed family member 6	-3.40925	5.90198	38.7452	3.2877e-08	1.28956e-06	Down
BC035044	cDNA sequence BC035044	-3.44931	6.63737	70.6817	3.35846e-12	3.60064e-10	Down
Hmmr	hyaluronan mediated motility receptor (RHAMM)	-3.44973	4.56492	26.7589	2.15644e-06	4.97786e-05	Down
D5Ertd605e	DNA segment, Chr 5, ERATO Doi 605, expressed	-3.47575	4.2549	12.4368	0.000923153	0.00788275	Down
Il6ra	interleukin 6 receptor, alpha	-3.49656	4.52841	15.5509	0.000190992	0.00214788	Down
Il1r1	interleukin 1 receptor, type I	-3.52834	4.45341	15.4167	0.000200198	0.00223577	Down
Hp	haptoglobin	-3.55099	3.85301	14.646	0.000282787	0.0029919	Down
Pcp4l1	Purkinje cell protein 4-like 1	-3.58234	5.28823	30.5489	5.41665e-07	1.52374e-05	Down
Prss57	serine protease 57	-3.59237	5.30807	30.686	5.15822e-07	1.45958e-05	Down
Brca1	breast cancer 1, early onset	-3.60728	4.42284	17.7018	7.56953e-05	0.00102726	Down
Pbk	PDZ binding kinase	-3.6176	5.00879	33.1947	2.07831e-07	6.40692e-06	Down
Pclaf	PCNA clamp associated factor	-3.62023	7.14687	51.823	1.51033e-05	0.00026545	Down
Kif15	kinesin family member 15	-3.72219	5.02287	34.0763	1.58456e-07	5.06446e-06	Down
Slpi	secretory leukocyte peptidase inhibitor	-3.73156	4.29127	13.64	0.000731942	0.00654542	Down
Mcm10	minichromosome maintenance 10 replication initiation factor	-3.75051	4.64681	17.782	7.55016e-05	0.00102608	Down
Rmi2	RecQ mediated genome instability 2	-3.75383	4.80957	20.4216	2.47467e-05	0.000407476	Down
Asf1b	anti-silencing function 1B histone chaperone	-3.7725	4.26706	17.7787	7.42094e-05	0.00101711	Down
Ctdspl	CTD small phosphatase like	-3.80152	4.7035	20.8439	2.08782e-05	0.000352809	Down
Ablim1	actin-binding LIM protein 1	-3.84946	4.63069	20.5755	2.32574e-05	0.000387722	Down
Exo1	exonuclease 1	-3.85832	4.7363	20.124	2.82609e-05	0.000455241	Down
Cdca3	cell division cycle associated 3	-3.86314	5.04088	35.984	1.46135e-07	4.77984e-06	Down
Tcf7l2	transcription factor 7 like 2, T cell specific, HMG box	-3.89994	4.58604	23.0527	8.70809e-06	0.000167379	Down
Sigmar1	sigma non-opioid intracellular receptor 1	-3.90674	4.87023	21.108	1.8887e-05	0.000324271	Down
Hist1h2bj	H2B clustered histone 11	-3.95748	4.20732	21.6908	1.51687e-05	0.000266114	Down
Tk1	thymidine kinase 1	-4.21324	5.67961	47.8358	4.74515e-09	2.26663e-07	Down
Irf8	interferon regulatory factor 8	-4.2205	6.17225	53.5959	3.49492e-10	2.09456e-08	Down
Cdc20	cell division cycle 20	-4.52574	4.83364	37.5744	4.68132e-08	1.75759e-06	Down
Ube2c	ubiquitin-conjugating enzyme E2C	-4.91766	5.91476	23.862	0.00112179	0.00914535	Down
Nusap1	nucleolar and spindle associated protein 1	-5.13418	5.23454	58	9.55057e-11	6.67779e-09	Down
Elane	elastase, neutrophil expressed	-5.60935	7.87004	29.4586	0.00246943	0.0175203	Down
Phf11b	PHD finger protein 11B	-7.19692	3.06322	7.46803	0.00800536	0.0434441	Down
Zfp319	zinc finger protein 319	-7.21132	3.04185	7.12832	0.00946285	0.0492752	Down
Epb41l3	erythrocyte membrane protein band 4.1 like 3	-7.22493	3.24007	7.35826	0.00845696	0.0451584	Down
E2f2	E2F transcription factor 2	-7.27118	2.91605	7.8976	0.00644384	0.0368732	Down
Mdm1	MDM1 nuclear protein	-7.31011	2.94438	7.63239	0.00735064	0.0406921	Down
Ly86	lymphocyte antigen 86	-7.31103	3.07701	7.74579	0.00697201	0.0389762	Down
Tanc2	tetratricopeptide repeat, ankyrin repeat and coiled-coil containing 2	-7.32049	3.14082	8.43844	0.00495888	0.0303221	Down
Kbtbd11	kelch repeat and BTB (POZ) domain containing 11	-7.32907	3.07499	8.14948	0.00571255	0.0336414	Down
Irf5	interferon regulatory factor 5	-7.33246	3.15252	7.48456	0.0081035	0.0437553	Down
Ldlrad3	low density lipoprotein receptor class A domain containing 3	-7.33832	3.15018	8.37287	0.00509979	0.0310264	Down
Sdc1	syndecan 1	-7.38115	3.05626	8.36455	0.00514114	0.0311678	Down
Eldr	Egfr long non-coding downstream RNA	-7.39193	2.93472	8.54957	0.00469744	0.0291233	Down
Nsl1	NSL1, MIS12 kinetochore complex component	-7.39824	2.96718	8.35888	0.00513486	0.0311612	Down
Ddx4	DEAD box helicase 4	-7.39851	3.00186	8.27783	0.00536398	0.0320676	Down
Chdh	choline dehydrogenase	-7.41763	3.21353	8.57904	0.00463053	0.0288258	Down
Fbp1	fructose bisphosphatase 1	-7.42925	3.13651	8.48289	0.00485252	0.0297471	Down
Foxm1	forkhead box M1	-7.46412	2.87446	8.74093	0.00428043	0.027101	Down
Rdh13	retinol dehydrogenase 13 (all-trans and 9-cis)	-7.46827	3.21211	9.51286	0.00293862	0.0202389	Down
Nek2	NIMA (never in mitosis gene a)-related expressed kinase 2	-7.46914	2.74746	8.68417	0.00439993	0.0276219	Down
Ccl5	C-C motif chemokine ligand 5	-7.48718	2.97279	7.53881	0.0085443	0.0455492	Down
Gm12454	predicted gene 12454	-7.49389	3.40532	9.46099	0.0030124	0.0205854	Down
F630028O10Rik	Mir223 host gene	-7.5168	3.259	7.45527	0.00922715	0.0483874	Down
Kantr	Kdm5c adjacent non-coding transcript	-7.52254	3.27793	9.50527	0.0029493	0.0202785	Down
Spag5	sperm associated antigen 5	-7.54665	2.82371	8.78519	0.00418961	0.0266308	Down
Eme1	essential meiotic structure-specific endonuclease 1	-7.55385	3.0528	8.78252	0.0042397	0.0268784	Down
Cmtm8	CKLF-like MARVEL transmembrane domain containing 8	-7.56376	3.47588	10.0444	0.00228256	0.0163944	Down
Cd28	CD28 antigen	-7.65123	3.21999	10.3892	0.0019514	0.0145348	Down
Pkib	protein kinase inhibitor beta, cAMP dependent, testis specific	-7.66383	3.52608	10.7066	0.00168243	0.0129044	Down
Nup35	nucleoporin 35	-7.71906	3.46527	11.0064	0.00145443	0.0114282	Down
Cfp	complement factor properdin	-7.73977	3.52265	10.3869	0.00195117	0.0145348	Down
Melk	maternal embryonic leucine zipper kinase	-7.74836	3.20241	10.6759	0.00169649	0.0129608	Down
Haspin	histone H3 associated protein kinase	-7.76069	3.42814	10.8654	0.00155299	0.0120748	Down
Cnn3	calponin 3, acidic	-7.76894	3.58503	10.7977	0.00162021	0.0125268	Down
Praf2	PRA1 domain family 2	-7.80699	3.64473	12.069	0.000892255	0.00767204	Down
Dock1	dedicator of cytokinesis 1	-7.82123	3.45767	12.0144	0.000914748	0.00783873	Down
Uchl1	ubiquitin carboxy-terminal hydrolase L1	-7.87155	3.57705	11.5112	0.0011658	0.00947664	Down
Spdl1	spindle apparatus coiled-coil protein 1	-7.88511	3.2947	12.2694	0.000820725	0.00716405	Down
Tpm2	tropomyosin 2, beta	-7.89444	3.756	13.0457	0.000578766	0.005443	Down
Slc16a11	solute carrier family 16 (monocarboxylic acid transporters), member 11	-7.92042	3.7639	12.9492	0.000604294	0.00563911	Down
Gm44067	None	-7.94374	4.05673	13.2628	0.000520826	0.00499512	Down
Poc1a	POC1 centriolar protein A	-7.94418	3.40189	12.219	0.000833396	0.00724844	Down
Cd68	CD68 antigen	-7.95453	3.69414	12.8157	0.000636359	0.00587581	Down
Armcx2	armadillo repeat containing, X-linked 2	-7.98893	3.7789	13.2455	0.000524866	0.00501429	Down
Kif20a	kinesin family member 20A	-8.01113	3.21209	12.7921	0.000648398	0.00594714	Down
Fam102b	EEIG family member 2	-8.06571	3.87149	14.0892	0.000364473	0.00370579	Down
Tfec	transcription factor EC	-8.07146	3.70714	14.3742	0.000318506	0.00331171	Down
F2rl3	F2R like thrombin or trypsin receptor 3	-8.09095	3.87307	14.318	0.000326456	0.00337256	Down
Pcbd1	pterin 4 alpha carbinolamine dehydratase/dimerization cofactor of hepatocyte nuclear factor 1 alpha (TCF1) 1	-8.24008	4.02506	16.1473	0.000147888	0.00175519	Down
B4galt6	UDP-Gal:betaGlcNAc beta 1,4-galactosyltransferase, polypeptide 6	-8.29325	3.87285	17.3748	8.91613e-05	0.00115992	Down
Aurka	aurora kinase A	-8.36062	3.58152	17.393	8.84867e-05	0.00115536	Down
Neil3	nei like 3 (E. coli)	-8.48941	3.71542	19.4549	3.72301e-05	0.000572119	Down
Ncapg	non-SMC condensin I complex, subunit G	-8.61765	3.99486	20.3979	2.5857e-05	0.000423627	Down
1500009L16Rik	RIKEN cDNA 1500009L16 gene	-8.64285	4.3248	22.3807	1.17932e-05	0.000217162	Down
Pimreg	PICALM interacting mitotic regulator	-8.76818	3.81482	22.562	1.07653e-05	0.000199375	Down
Dck	deoxycytidine kinase	-8.83717	4.38086	26.1915	2.68268e-06	6.00584e-05	Down
Rab31	RAB31, member RAS oncogene family	-9.02175	4.89464	29.0595	9.32606e-07	2.39328e-05	Down
Vldlr	very low density lipoprotein receptor	-9.16011	5.05182	25.1478	1.21578e-05	0.000222178	Down
Trip13	thyroid hormone receptor interactor 13	-9.17492	4.71427	33.9152	1.68045e-07	5.2989e-06	Down
Slc25a12	solute carrier family 25 (mitochondrial carrier, Aralar), member 12	-9.22788	4.91099	34.876	1.25879e-07	4.24038e-06	Down
Ckap2l	cytoskeleton associated protein 2-like	-9.2447	4.44936	34.4505	1.39867e-07	4.62184e-06	Down
Hmgn3	high mobility group nucleosomal binding domain 3	-9.49929	5.05407	41.2291	1.48932e-08	6.30281e-07	Down
											x
