# Supplementary material for: Lack of MDA5 delays hematopoietic aging by modulating inflammaging and proteostasis in mice
Source: Nat Commun. 2026 Feb 12;17:1645. doi: 10.1038/s41467-026-69424-x (PMC12905429; doi:10.1038/s41467-026-69424-x)
Supplement: Supplementary file 15 — Supplementary Data 11 [file 41467_2026_69424_MOESM15_ESM.xlsx]

## Sheet: SHEET
											Supplementary Data 11: Single-cell RNAseq in MPP4
MPP2_YOUNG_KOvsWT DEGs									Mpp4_KO_AgedvsYoung DEGs									MPP4_WT_AgedvsYoung DEGs									Mpp4_YOUNG_KovsWt DEGs
gene	Description	logFC	logCPM	F	PValue	FDR	cat		gene	Description	logFC	logCPM	F	PValue	FDR	cat		gene	Description	logFC	logCPM	F	PValue	FDR	cat		gene	Description	logFC	logCPM	F	PValue	FDR	cat
S100a3	S100 calcium binding protein A3	9.03777	1.39984	14.0811	0.000183858	0.0489502	Up		Chil3	chitinase-like 3	11.5933	3.17667	299.587	8.35552e-60	4.05194e-57	Up		Plbd1	phospholipase B domain containing 1	13.5638	7.04901	295.268	4.85853e-06	4.90254e-05	Up		Gda	guanine deaminase	3.46233	2.05798	10.1969	0.00144507	0.0472743	Up
Chil3	chitinase-like 3	3.59348	3.17667	50.007	2.65932e-12	1.09617e-08	Up		Cxcl9	C-X-C motif chemokine ligand 9	11.5461	4.79021	71.1993	0.000472372	0.00381788	Up		Xcr1	chemokine (C motif) receptor 1	12.596	5.15929	1040.73	6.62978e-142	1.09312e-138	Up		Plk1	polo like kinase 1	3.29718	2.29417	23.2305	2.22141e-06	0.000226091	Up
Mgst1	microsomal glutathione S-transferase 1	3.44677	4.68768	22.488	2.80279e-06	0.00164281	Up		Plbd1	phospholipase B domain containing 1	11.3947	7.04901	175.709	2.00139e-05	0.000238432	Up		Cxcl9	C-X-C motif chemokine ligand 9	12.1777	4.79021	154.814	7.89184e-05	0.000608041	Up		Esco2	establishment of sister chromatid cohesion N-acetyltransferase 2	3.19304	2.93646	42.6939	9.94524e-11	3.15341e-08	Up
Hp	haptoglobin	2.52552	3.20619	25.4236	5.68357e-07	0.000468554	Up		Ifi205	interferon activated gene 205	11.2288	4.14806	304.086	2.94309e-58	1.34793e-55	Up		Clec9a	C-type lectin domain family 9, member a	11.6643	4.00172	565.207	1.47297e-97	1.34925e-94	Up		Nek2	NIMA (never in mitosis gene a)-related expressed kinase 2	3.04917	1.92981	15.1209	0.000120424	0.00651999	Up
Fn1	fibronectin 1	2.43458	3.1722	27.9242	1.62219e-07	0.000167167	Up		Slamf7	SLAM family member 7	11.0338	3.95306	259.834	4.31419e-52	1.48192e-49	Up		Ifi205	interferon activated gene 205	11.5938	4.14806	561.366	3.42609e-95	2.82447e-92	Up		Hmmr	hyaluronan mediated motility receptor (RHAMM)	2.88333	3.331	52.9109	6.44991e-13	3.12782e-10	Up
Cdkn1a	cyclin dependent kinase inhibitor 1A	2.40964	6.21929	15.1458	0.000105246	0.0321352	Up		Cd83	CD83 antigen	10.2449	3.28011	131.396	2.98415e-28	4.16972e-26	Up		Dnase1l3	deoxyribonuclease 1-like 3	11.2545	3.40172	362.495	7.2445e-68	2.84399e-65	Up		Neil3	nei like 3 (E. coli)	2.79541	2.71975	32.053	1.8945e-08	3.2538e-06	Up
S100a4	S100 calcium binding protein A4	2.26407	6.32898	110.411	2.4671e-24	2.03388e-20	Up		March1	membrane associated ring-CH-type finger 1	10.1017	3.15728	118.441	2.55997e-26	3.10359e-24	Up		Lgals3	lectin, galactose binding, soluble 3	10.8587	6.85361	1363.84	2.15941e-197	8.90109e-194	Up		Nusap1	nucleolar and spindle associated protein 1	2.78666	4.07861	92.1694	5.64804e-19	1.16406e-15	Up
Cybb	cytochrome b-245, beta polypeptide	2.19931	3.11586	22.1189	2.87402e-06	0.00164281	Up		Gpr141b	G protein-coupled receptor 141B	9.84617	2.71584	94.3302	1.75679e-21	1.54074e-19	Up		Ifi211	interferon activated gene 211	10.3374	2.67514	186.223	2.9812e-38	3.84016e-36	Up		Nupr1	nuclear protein transcription regulator 1	2.61121	2.0668	10.062	0.0015561	0.0489638	Up
Hspa1b	heat shock protein 1B	2.18448	5.36878	31.6127	2.80115e-08	3.84878e-05	Up		Cd8a	CD8 subunit alpha	9.79744	2.23407	86.1001	8.30155e-20	6.5179e-18	Up		Gpr141b	G protein-coupled receptor 141B	10.1394	2.71584	165.48	1.81538e-35	1.87075e-33	Up		Aspm	abnormal spindle microtubule assembly	2.4727	3.00002	30.4787	4.54395e-08	7.2039e-06	Up
Prtn3	proteinase 3	2.09621	8.90865	34.6262	5.78963e-09	1.19324e-05	Up		Xcr1	chemokine (C motif) receptor 1	9.70054	5.15929	350.181	5.75043e-64	3.38618e-61	Up		Gm43914	None	10.0677	2.51146	154.549	2.25999e-33	2.07015e-31	Up		Knl1	kinetochore scaffold 1	2.45336	3.67623	56.9244	9.29862e-14	6.38815e-11	Up
F13a1	coagulation factor XIII, A1 subunit	2.08127	3.10291	16.6562	5.04098e-05	0.0181579	Up		Mycl	v-myc avian myelocytomatosis viral oncogene lung carcinoma derived	9.64563	2.92522	84.8056	1.52259e-19	1.16224e-17	Up		Tlr11	toll-like receptor 11	9.83149	2.12781	126.642	6.14964e-28	4.52658e-26	Up		Pbk	PDZ binding kinase	2.44239	3.57429	55.2134	2.10642e-13	1.24038e-10	Up
Gsr	glutathione reductase	1.98605	5.22027	17.0763	3.85249e-05	0.01588	Up		Phf11a	PHD finger protein 11A	9.6178	2.83552	80.7344	1.05222e-18	7.35128e-17	Up		Gm6377	predicted gene 6377	9.76795	2.18129	121.66	5.92098e-27	4.1019e-25	Up		Pclaf	PCNA clamp associated factor	2.40638	5.73436	29.7243	0.000985192	0.0345614	Up
Tmem176b	transmembrane protein 176B	1.79849	8.30528	22.042	2.9891e-06	0.00164281	Up		Fn1	fibronectin 1	9.54888	3.1722	252.265	1.13598e-49	3.74602e-47	Up		Sept3	septin 3	9.59642	3.23178	256.498	2.95483e-52	7.61237e-50	Up		Kif4	kinesin family member 4	2.38483	3.16175	33.503	9.17344e-09	1.71877e-06	Up
Dleu2	deleted in lymphocytic leukemia, 2	1.38111	5.94246	14.005	0.000191353	0.0492974	Up		Upb1	ureidopropionase, beta	9.49575	1.80769	68.2301	3.9853e-16	2.20502e-14	Up		March1	membrane associated ring-CH-type finger 1	9.57722	3.15728	244.835	3.67278e-50	8.65098e-48	Up		Birc5	baculoviral IAP repeat-containing 5	2.35133	4.78397	108.058	6.69807e-24	1.84063e-20	Up
S100a6	S100 calcium binding protein A6 (calcyclin)	1.30861	7.25275	48.9977	2.02759e-11	5.57182e-08	Up		Dnase1l3	deoxyribonuclease 1-like 3	9.48305	3.40172	82.1375	8.18208e-19	5.81492e-17	Up		Naaa	N-acylethanolamine acid amidase	9.55852	6.90839	1756.29	1.69951e-229	1.40108e-225	Up		Hist1h2af	H2A clustered histone 10	2.30662	2.37424	16.0721	6.49127e-05	0.00402361	Up
Lamp1	lysosomal-associated membrane protein 1	1.24	6.78689	15.7662	7.7769e-05	0.0267136	Up		Acvrl1	activin A receptor, type II-like 1	9.42227	2.45604	69.8059	1.87259e-16	1.06467e-14	Up		Ighg2b	immunoglobulin heavy constant gamma 2B	9.52451	1.92556	100.944	8.06647e-23	4.46308e-21	Up		Hist1h1b	H1.5 linker histone, cluster member	2.26841	6.79737	33.105	0.0007614	0.0281479	Up
Tcf4	transcription factor 4	1.1715	8.02745	14.2148	0.000171387	0.0487211	Up		Fabp1	fatty acid binding protein 1, liver	9.34174	1.4474	59.2232	3.02897e-14	1.3796e-12	Up		Ffar4	free fatty acid receptor 4	9.36649	1.8685	92.185	4.92627e-21	2.47635e-19	Up		Ckap2l	cytoskeleton associated protein 2-like	2.26383	2.99231	27.1241	3.26755e-07	4.326e-05	Up
Prdx5	peroxiredoxin 5	1.04785	7.38489	16.5486	5.06589e-05	0.0181579	Up		Gm43914	None	9.25826	2.51146	62.8964	5.15331e-15	2.60638e-13	Up		Pianp	PILR alpha associated neural protein	9.26998	1.96048	86.9081	5.67799e-20	2.57194e-18	Up		Hist1h3c	H3 clustered histone 3	2.24234	5.20894	71.1695	1.94482e-08	3.27206e-06	Up
Ms4a6c	membrane-spanning 4-domains, subfamily A, member 6C	0.98274	5.65122	16.644	4.82085e-05	0.0181579	Up		Lgals3	lectin, galactose binding, soluble 3	9.18177	6.85361	1253.37	3.56839e-186	2.94178e-182	Up		P2ry6	pyrimidinergic receptor P2Y, G-protein coupled, 6	9.20499	1.89916	82.5246	4.46249e-19	1.85802e-17	Up		Ccna2	cyclin A2	2.21546	3.06607	25.8812	4.24335e-07	5.38188e-05	Up
Fcer1g	Fc receptor, IgE, high affinity I, gamma polypeptide	0.924546	7.06118	20.9284	5.49623e-06	0.00266535	Up		Adam19	ADAM metallopeptidase domain 19	9.1783	2.1997	57.2348	7.9146e-14	3.3633e-12	Up		Batf3	basic leucine zipper transcription factor, ATF-like 3	9.14445	3.95012	457.633	4.34328e-82	2.23788e-79	Up		Cep55	centrosomal protein 55	2.09945	2.4609	13.4632	0.000254651	0.0114718	Up
Ptms	parathymosin	-0.898514	7.47969	21.2597	4.4604e-06	0.00229822	Down		Ifi211	interferon activated gene 211	9.16806	2.67514	59.7332	3.27513e-14	1.47542e-12	Up		Zfp366	zinc finger protein 366	9.13626	1.73969	77.6739	4.4359e-18	1.68523e-16	Up		Prc1	protein regulator of cytokinesis 1	2.06109	4.37948	81.5778	7.32136e-19	1.20715e-15	Up
Fnbp1	formin binding protein 1	-0.90654	7.12995	15.5425	8.68e-05	0.0286232	Down		Cd36	CD36 molecule	8.84648	2.48179	47.6601	8.37861e-12	2.85427e-10	Up		Cd8a	CD8 subunit alpha	9.11749	2.23407	81.9947	5.74435e-19	2.35604e-17	Up		Sgo2a	shugoshin 2A	2.01216	2.89528	18.6988	1.66374e-05	0.00125283	Up
Naaa	N-acylethanolamine acid amidase	-0.993071	6.90839	33.3508	1.0026e-08	1.65309e-05	Down		Asb2	ankyrin repeat and SOCS box-containing 2	8.83583	1.86205	44.4443	4.05949e-11	1.29715e-09	Up		Arhgap22	Rho GTPase activating protein 22	9.06524	1.80587	74.7514	1.77647e-17	6.36749e-16	Up		Tpx2	TPX2, microtubule-associated	1.98167	4.10716	58.3759	4.61597e-14	3.45946e-11	Up
Unc119	unc-119 lipid binding chaperone	-1.08969	5.72774	14.0796	0.000184068	0.0489502	Down		Clec9a	C-type lectin domain family 9, member a	8.80605	4.00172	186.135	1.07445e-38	2.331e-36	Up		Cxcl16	C-X-C motif chemokine ligand 16	9.05236	2.70978	166.369	1.20684e-35	1.25939e-33	Up		Ccnb1	cyclin B1	1.95627	3.10201	22.9463	1.88891e-06	0.000202236	Up
Xcr1	chemokine (C motif) receptor 1	-1.11179	5.15929	23.9132	1.24397e-06	0.000932296	Down		Plxdc1	plexin domain containing 1	8.73709	1.63674	40.1264	3.41551e-10	9.61005e-09	Up		Snx22	sorting nexin 22	8.98979	2.69072	157.312	6.5448e-34	6.20176e-32	Up		Kif11	kinesin family member 11	1.95266	3.85617	45.3932	3.22381e-11	1.10738e-08	Up
Rab7b	RAB7B, member RAS oncogene family	-1.19794	4.35478	18.1772	2.2435e-05	0.0102752	Down		Pianp	PILR alpha associated neural protein	8.72502	1.96048	41.4112	1.81034e-10	5.23664e-09	Up		Bst1	bone marrow stromal cell antigen 1	8.96528	1.80591	70.6787	1.23645e-16	4.16053e-15	Up		Cdkn3	cyclin dependent kinase inhibitor 3	1.90195	2.79203	13.6113	0.000235365	0.0108399	Up
Plaat3	phospholipase A and acyltransferase 3	-1.68256	6.53892	22.7884	2.04183e-06	0.00140274	Down		Gm36723	predicted gene, 36723	8.72458	2.25512	42.7608	9.29751e-11	2.83884e-09	Up		Gpr35	G protein-coupled receptor 35	8.80076	1.83734	63.6653	3.55474e-15	1.06179e-13	Up		Slc18a2	solute carrier family 18 (vesicular monoamine), member 2	1.84425	4.02744	53.068	5.97508e-13	3.12782e-10	Up
Dnase1l3	deoxyribonuclease 1-like 3	-1.77148	3.40172	17.5261	3.12106e-05	0.0135421	Down		Aif1	allograft inflammatory factor 1	8.68161	5.46464	522.86	6.9965e-93	9.6132e-90	Up		Tlr3	toll-like receptor 3	8.78636	3.50334	316.699	9.38157e-63	2.97468e-60	Up		Cdca3	cell division cycle associated 3	1.76622	4.20352	51.5229	1.2681e-12	5.80788e-10	Up
Igkc	immunoglobulin kappa constant	-2.0369	4.52023	25.9253	4.14494e-07	0.000379676	Down		Il4i1	interleukin 4 induced 1	8.67832	1.52469	38.8762	7.11224e-10	1.87327e-08	Up		Slamf7	SLAM family member 7	8.75224	3.95306	437.713	8.66248e-81	3.96741e-78	Up		Cdca8	cell division cycle associated 8	1.72152	4.98887	71.3057	3.42669e-15	3.13884e-12	Up
Zdhhc21	zinc finger, DHHC domain containing 21	-3.87006	4.55962	14.3155	0.000162568	0.0478647	Down		Bst1	bone marrow stromal cell antigen 1	8.59169	1.80591	37.1218	1.51405e-09	3.75958e-08	Up		Fam149a	family with sequence similarity 149, member A	8.73423	1.56237	58.582	4.12934e-14	1.13854e-12	Up		Apoe	apolipoprotein E	1.71654	6.43491	37.9288	0.000181331	0.00869124	Up
Rgl2	ral guanine nucleotide dissociation stimulator-like 2	-3.95018	4.65389	15.1982	0.000102401	0.0321352	Down		Gm6377	predicted gene 6377	8.5805	2.18129	38.636	7.14305e-10	1.87539e-08	Up		Cadm1	cell adhesion molecule 1	8.69709	3.45945	291.473	2.07488e-58	6.33531e-56	Up		Tk1	thymidine kinase 1	1.70867	3.91725	38.1914	1.08914e-09	2.89642e-07	Up
Mid1	midline 1	-4.79546	5.2028	29.8978	6.5117e-08	7.66893e-05	Down		Adam23	a disintegrin and metallopeptidase domain 23	8.5677	1.36377	35.3341	3.68376e-09	8.65211e-08	Up		Cfh	complement component factor h	8.66449	1.59998	55.4865	1.84918e-13	4.76395e-12	Up		Ttc39b	tetratricopeptide repeat domain 39B	1.67684	2.72138	12.0251	0.000544317	0.0211552	Up
									Cd74	CD74 antigen (invariant polypeptide of major histocompatibility complex, class II antigen-associated)	8.56031	12.2084	123.328	9.52908e-06	0.000122364	Up		Slamf8	SLAM family member 8	8.63394	2.92563	195.042	4.70699e-41	6.57702e-39	Up		Pf4	platelet factor 4	1.67278	4.70557	71.3961	1.11491e-16	1.31305e-13	Up
									H2-Eb1	histocompatibility 2, class II antigen E beta	8.45098	10.5166	105.214	2.14635e-05	0.00025314	Up		Cacna1s	calcium channel, voltage-dependent, L type, alpha 1S subunit	8.6118	1.63569	55.0138	2.32591e-13	5.88185e-12	Up		Sdsl	serine dehydratase-like	1.6653	4.38147	61.4469	1.29539e-14	1.06792e-11	Up
									Klrk1	killer cell lectin-like receptor subfamily K, member 1	8.44661	3.25356	122.147	4.69499e-27	6.04773e-25	Up		Gm36723	predicted gene, 36723	8.59583	2.25512	119.419	1.63744e-26	1.09749e-24	Up		Rad51ap1	RAD51 associated protein 1	1.64459	3.75797	33.4031	9.66086e-09	1.73139e-06	Up
									Gm3336	predicted gene 3336	8.44445	1.5961	32.9478	1.21125e-08	2.69152e-07	Up		Htr7	5-hydroxytryptamine (serotonin) receptor 7	8.53352	1.44598	50.6224	1.97119e-12	4.61661e-11	Up		Mki67	antigen identified by monoclonal antibody Ki 67	1.63238	6.18183	106.914	8.95726e-19	1.23073e-15	Up
									Arhgap22	Rho GTPase activating protein 22	8.42096	1.80587	33.4357	9.4954e-09	2.13297e-07	Up		Adap2	ArfGAP with dual PH domains 2	8.50573	1.40479	50.0725	2.57804e-12	5.95332e-11	Up		Kif15	kinesin family member 15	1.60875	3.7634	27.6931	3.3059e-07	4.326e-05	Up
									Cacna1s	calcium channel, voltage-dependent, L type, alpha 1S subunit	8.4206	1.63569	32.8044	1.30184e-08	2.88247e-07	Up		Klrk1	killer cell lectin-like receptor subfamily K, member 1	8.48053	3.25356	243.353	6.66457e-50	1.48494e-47	Up		Cdc20	cell division cycle 20	1.60038	4.04756	37.2516	1.50735e-09	3.66085e-07	Up
									Sept3	septin 3	8.39762	3.23178	117.785	3.43732e-26	4.10685e-24	Up		Plxdc1	plexin domain containing 1	8.44836	1.63674	48.2205	6.37393e-12	1.39012e-10	Up		Igkc	immunoglobulin kappa constant	1.58785	4.52023	39.4513	4.76433e-10	1.30924e-07	Up
									Batf3	basic leucine zipper transcription factor, ATF-like 3	8.32465	3.95012	220.931	9.37523e-45	2.66515e-42	Up		H2-Eb1	histocompatibility 2, class II antigen E beta	8.43826	10.5166	105.581	2.12235e-05	0.000188339	Up		Aurkb	aurora kinase B	1.57825	3.02599	14.2595	0.000167411	0.00829831	Up
									Treml4	triggering receptor expressed on myeloid cells-like 4	8.27807	1.86724	30.1974	4.80646e-08	9.68812e-07	Up		Cyp8b1	cytochrome P450, family 8, subfamily b, polypeptide 1	8.42116	1.405	46.7233	1.32707e-11	2.82697e-10	Up		Cdk1	cyclin dependent kinase 1	1.56105	4.12998	40.8946	2.45816e-10	7.23753e-08	Up
									Cfh	complement component factor h	8.2669	1.59998	29.318	7.48156e-08	1.44108e-06	Up		Prr5l	proline rich 5 like	8.3682	2.12375	100.61	9.38502e-23	5.15801e-21	Up		E2f8	E2F transcription factor 8	1.55933	2.81209	12.0566	0.000535299	0.0211149	Up
									Bcl2a1a	B cell leukemia/lymphoma 2 related protein A1a	8.24435	2.01389	30.4277	4.28142e-08	8.82401e-07	Up		Aif1	allograft inflammatory factor 1	8.35045	5.46464	970.607	3.55697e-148	7.33092e-145	Up		Hist1h2ab	H2A clustered histone 4	1.5434	4.46562	50.2578	2.40328e-12	9.43459e-10	Up
									Fcrla	Fc receptor-like A	8.24298	1.63139	29.1563	8.11278e-08	1.54105e-06	Up		H2-Aa	histocompatibility 2, class II antigen A, alpha	8.34617	10.9912	101.767	2.38558e-05	0.00020922	Up		Rrm2	ribonucleotide reductase M2	1.53963	3.7358	25.3112	5.68442e-07	6.89153e-05	Up
									H2-Aa	histocompatibility 2, class II antigen A, alpha	8.16155	10.9912	101.638	2.39537e-05	0.000277351	Up		Bcl2a1a	B cell leukemia/lymphoma 2 related protein A1a	8.31513	2.01389	95.7422	9.06428e-22	4.72949e-20	Up		Id1	inhibitor of DNA binding 1, HLH protein	1.53208	3.6139	22.6296	2.2186e-06	0.000226091	Up
									Gramd2	GRAM domain containing 2A	8.07952	1.3206	25.0567	6.44156e-07	1.05157e-05	Up		Cd36	CD36 molecule	8.29337	2.48179	146.95	6.58613e-32	5.59753e-30	Up		Gng11	guanine nucleotide binding protein (G protein), gamma 11	1.48103	4.67988	55.862	1.5377e-13	9.75141e-11	Up
									Naaa	N-acylethanolamine acid amidase	8.03482	6.90839	722.589	1.52422e-122	4.18855e-119	Up		Mycl	v-myc avian myelocytomatosis viral oncogene lung carcinoma derived	8.26047	2.92522	195.965	3.20491e-41	4.55539e-39	Up		Racgap1	Rac GTPase-activating protein 1	1.47769	3.71232	18.8033	1.57644e-05	0.00121459	Up
									Pid1	phosphotyrosine interaction domain containing 1	8.01035	2.81144	85.5716	1.05894e-19	8.23574e-18	Up		Bcl2a1d	B cell leukemia/lymphoma 2 related protein A1d	8.14383	3.03675	187.705	1.11029e-39	1.45289e-37	Up		Pkmyt1	protein kinase, membrane associated tyrosine/threonine 1	1.4208	3.24049	14.212	0.000171641	0.00832359	Up
									Slamf8	SLAM family member 8	7.93306	2.92563	82.4675	4.57329e-19	3.33648e-17	Up		Cd83	CD83 antigen	8.13537	3.28011	240.291	1.57969e-47	3.17633e-45	Up		Itga2b	integrin alpha 2b	1.41201	3.39935	17.6192	2.90689e-05	0.0020659	Up
									Jaml	junction adhesion molecule like	7.89361	4.34333	304.916	9.82145e-61	5.39787e-58	Up		Phf11a	PHD finger protein 11A	8.10991	2.83552	178.064	7.7312e-38	9.23711e-36	Up		Ppic	peptidylprolyl isomerase C	1.38368	3.85171	27.48	1.88813e-07	2.77959e-05	Up
									Cadm1	cell adhesion molecule 1	7.88566	3.45945	145.79	1.09725e-31	1.80915e-29	Up		Upb1	ureidopropionase, beta	8.04255	1.80769	37.3955	1.32169e-09	2.30359e-08	Up		Fbxo5	F-box protein 5	1.36533	3.65251	21.224	4.55078e-06	0.000452007	Up
									Il1b	interleukin 1 beta	7.87763	1.95705	68.608	3.40704e-16	1.89781e-14	Up		Cd74	CD74 antigen (invariant polypeptide of major histocompatibility complex, class II antigen-associated)	8.03363	12.2084	112.244	1.30927e-05	0.000120063	Up		Spc24	SPC24, NDC80 kinetochore complex component, homolog (S. cerevisiae)	1.34819	4.58484	38.2719	2.77616e-09	6.02281e-07	Up
									Gm15987	predicted gene 15987	7.87573	1.31548	21.6062	3.73608e-06	5.15917e-05	Up		Treml4	triggering receptor expressed on myeloid cells-like 4	8.00857	1.86724	76.8344	6.59137e-18	2.44772e-16	Up		Gas2l3	growth arrest-specific 2 like 3	1.34374	3.21675	12.6676	0.000387247	0.0160293	Up
									Zfp366	zinc finger protein 366	7.861	1.73969	22.4823	2.38808e-06	3.45392e-05	Up		Il4i1	interleukin 4 induced 1	7.98876	1.52469	35.6795	3.41898e-09	5.68268e-08	Up		App	amyloid beta precursor protein	1.33248	3.86243	18.6896	1.67165e-05	0.00125283	Up
									Fam149a	family with sequence similarity 149, member A	7.84905	1.56237	22.0423	2.98987e-06	4.20622e-05	Up		Fzd1	frizzled class receptor 1	7.92963	1.66629	69.2028	2.49401e-16	8.19148e-15	Up		Top2a	topoisomerase (DNA) II alpha	1.31597	6.60499	90.1899	1.3043e-16	1.34408e-13	Up
									Tlr11	toll-like receptor 11	7.84892	2.12781	23.3262	1.55283e-06	2.35322e-05	Up		Gramd2	GRAM domain containing 2A	7.8211	1.3206	31.4167	2.60785e-08	3.90893e-07	Up		Cit	citron	1.30868	3.76088	20.4109	6.89311e-06	0.000631409	Up
									Ffar4	free fatty acid receptor 4	7.83739	1.8685	22.5975	2.25616e-06	3.3037e-05	Up		Gpr183	G protein-coupled receptor 183	7.75778	2.6301	106.065	7.50808e-24	4.32843e-22	Up		Tacc3	transforming, acidic coiled-coil containing protein 3	1.28582	3.72326	19.6841	1.0014e-05	0.000869006	Up
									Cxcl16	C-X-C motif chemokine ligand 16	7.75504	2.70978	72.6099	4.90401e-17	2.88776e-15	Up		Zbtb46	zinc finger and BTB domain containing 46	7.72377	1.86425	62.9576	4.98913e-15	1.45852e-13	Up		Elane	elastase, neutrophil expressed	1.25219	4.34794	33.9164	9.55656e-09	1.73139e-06	Up
									Htr7	5-hydroxytryptamine (serotonin) receptor 7	7.60443	1.44598	18.2883	2.05712e-05	0.000243663	Up		Mcub	mitochondrial calcium uniporter dominant negative beta subunit	7.70023	1.98353	63.4393	3.95706e-15	1.17345e-13	Up		S1pr1	sphingosine-1-phosphate receptor 1	1.17934	3.59682	15.4331	9.05775e-05	0.0051498	Up
									Gpr183	G protein-coupled receptor 183	7.58681	2.6301	101.395	6.51973e-23	6.63563e-21	Up		Gpr34	G protein-coupled receptor 34	7.68793	1.70184	61.1456	1.19436e-14	3.41886e-13	Up		Hist1h1a	H1.1 linker histone, cluster member	1.16603	5.05561	43.2628	7.25551e-11	2.39258e-08	Up
									Cyp8b1	cytochrome P450, family 8, subfamily b, polypeptide 1	7.56553	1.405	18.0321	2.34837e-05	0.00027306	Up		Shtn1	shootin 1	7.65646	3.97739	403.459	9.52112e-48	1.9623e-45	Up		Pdzk1ip1	PDZK1 interacting protein 1	1.16234	4.10112	24.4851	8.60678e-07	0.000102832	Up
									Bcl2a1d	B cell leukemia/lymphoma 2 related protein A1d	7.53322	3.03675	104.498	1.5493e-23	1.61676e-21	Up		Pid1	phosphotyrosine interaction domain containing 1	7.61914	2.81144	155.538	1.43554e-33	1.32973e-31	Up		Nfia	nuclear factor I/A	1.13779	3.77908	17.4278	3.21006e-05	0.00220531	Up
									Cybb	cytochrome b-245, beta polypeptide	7.47915	3.11586	208.35	1.59549e-43	4.11039e-41	Up		P3h2	prolyl 3-hydroxylase 2	7.61313	1.69906	57.828	5.932e-14	1.58263e-12	Up		Fkbp11	FK506 binding protein 11	1.13176	3.79478	17.5803	2.96623e-05	0.00207696	Up
									Gpr141	G protein-coupled receptor 141	7.45747	1.80441	52.8941	6.50297e-13	2.60245e-11	Up		Adam19	ADAM metallopeptidase domain 19	7.60126	2.1997	90.1481	1.23807e-20	5.86589e-19	Up		Kif20b	kinesin family member 20B	1.11245	4.0305	20.5045	6.56949e-06	0.000608527	Up
									Anpep	alanyl aminopeptidase, membrane	7.30185	2.36763	49.6615	3.14516e-12	1.14729e-10	Up		Ifi207	interferon activated gene 207	7.53624	2.22391	86.8583	5.78154e-20	2.60454e-18	Up		Gucy1a1	guanylate cyclase 1, soluble, alpha 1	1.09546	3.3965	11.0678	0.000906236	0.0326245	Up
									Ifi30	interferon gamma inducible protein 30	7.29375	6.2995	665.623	1.99044e-39	4.43491e-37	Up		Anpep	alanyl aminopeptidase, membrane	7.49438	2.36763	110.808	8.43331e-25	5.18837e-23	Up		Slc39a1	solute carrier family 39 (zinc transporter), member 1	1.06155	4.87979	33.2384	1.04703e-08	1.83653e-06	Up
									Sema4f	sema domain, immunoglobulin domain (Ig), TM domain, and short cytoplasmic domain	7.28954	1.31464	14.537	0.000144755	0.00137434	Up		Ifi30	interferon gamma inducible protein 30	7.4179	6.2995	853.377	3.60443e-43	5.71441e-41	Up		Myef2	myelin basic protein expression factor 2, repressor	1.04892	3.88853	16.0238	6.65654e-05	0.00409526	Up
									Adap2	ArfGAP with dual PH domains 2	7.27569	1.40479	14.5861	0.000141093	0.00135096	Up		Adam23	a disintegrin and metallopeptidase domain 23	7.41425	1.36377	23.9308	1.14144e-06	1.29129e-05	Up		Zfp367	zinc finger protein 367	1.03211	4.08262	17.0688	5.32838e-05	0.00335322	Up
									Siglech	sialic acid binding Ig-like lectin H	7.19518	2.29774	74.0457	2.47514e-17	1.52277e-15	Up		Olfm1	olfactomedin 1	7.37339	4.45553	562.359	5.96612e-101	6.14808e-98	Up		Ccnb2	cyclin B2	1.03031	4.56039	22.7502	2.08202e-06	0.000217268	Up
									Adam8	a disintegrin and metallopeptidase domain 8	7.17703	2.40747	45.9527	1.93344e-11	6.37571e-10	Up		Gm9530	predicted gene 9530	7.31041	1.55717	46.1546	1.75113e-11	3.66405e-10	Up		Fry	FRY microtubule binding protein	1.027	3.70964	12.6816	0.000388871	0.0160293	Up
									Snx22	sorting nexin 22	7.13314	2.69072	73.9512	2.58903e-17	1.56941e-15	Up		Itgae	integrin alpha E, epithelial-associated	7.29133	1.89324	69.6345	2.02891e-16	6.69054e-15	Up		Cenpk	centromere protein K	1.02339	3.88958	15.3751	9.35328e-05	0.00524547	Up
									Gpr35	G protein-coupled receptor 35	7.08407	1.83734	39.8258	3.96061e-10	1.09568e-08	Up		Gm3336	predicted gene 3336	7.23517	1.5961	43.2266	7.39126e-11	1.44735e-09	Up		Dach1	dachshund family transcription factor 1	1.02307	4.20299	20.9575	5.20748e-06	0.000505064	Up
									AB124611	cDNA sequence AB124611	7.05507	2.24138	41.416	1.80372e-10	5.23588e-09	Up		Ccr2	C-C motif chemokine receptor 2	7.16495	5.18072	548.897	1.05961e-31	8.82363e-30	Up		Gata2	GATA binding protein 2	1.02283	5.09397	34.3064	6.1708e-09	1.2718e-06	Up
									Pld4	phospholipase D family member 4	6.96792	4.95573	342.267	4.42169e-67	3.31386e-64	Up		Ccl2	C-C motif chemokine ligand 2	7.13887	2.41198	109.59	1.47685e-24	9.01864e-23	Up		F2r	coagulation factor II thrombin receptor	1.01212	3.84703	14.671	0.000134929	0.00697337	Up
									Olfm1	olfactomedin 1	6.93035	4.45553	277.02	1.02662e-55	4.23171e-53	Up		Jaml	junction adhesion molecule like	7.11554	4.34333	499.037	4.50595e-92	3.09559e-89	Up		Gm26532	None	1.0108	5.36481	36.0487	4.37727e-09	9.25287e-07	Up
									Zbtb46	zinc finger and BTB domain containing 46	6.92172	1.86425	36.2488	2.33423e-09	5.65983e-08	Up		Acvrl1	activin A receptor, type II-like 1	7.11269	2.45604	107.562	3.77583e-24	2.23942e-22	Up		Adgrl2	adhesion G protein-coupled receptor L2	1.00583	3.83706	14.3878	0.000156521	0.00786806	Up
									L1cam	L1 cell adhesion molecule	6.9112	1.47824	34.661	5.14689e-09	1.19524e-07	Up		Il1b	interleukin 1 beta	7.088	1.95705	40.6733	2.62965e-10	4.8474e-09	Up		Lmna	lamin A	1.00501	3.76667	11.2441	0.000824812	0.0300874	Up
									Prr5l	proline rich 5 like	6.81682	2.12375	33.9562	7.31589e-09	1.65693e-07	Up		Ttc39a	tetratricopeptide repeat domain 39A	7.07506	1.51961	38.7789	6.64731e-10	1.18616e-08	Up		Cenph	centromere protein H	1.00172	4.64948	26.3777	3.29643e-07	4.326e-05	Up
									Bcl2a1b	B cell leukemia/lymphoma 2 related protein A1b	6.7981	3.05393	130.998	1.62185e-28	2.30527e-26	Up		Cxcr3	C-X-C motif chemokine receptor 3	7.06481	2.39046	98.4382	2.57467e-22	1.36939e-20	Up		Mns1	meiosis-specific nuclear structural protein 1	1.00109	4.11469	18.0048	2.38104e-05	0.00172187	Up
									Nostrin	nitric oxide synthase trafficker	6.78726	1.54976	31.6931	2.26877e-08	4.80817e-07	Up		Asb2	ankyrin repeat and SOCS box-containing 2	6.99962	1.86205	56.016	1.42866e-13	3.71542e-12	Up		Cd9	CD9 antigen	0.995977	5.06565	23.4559	1.99164e-06	0.000210501	Up
									H2-Ab1	histocompatibility 2, class II antigen A, beta 1	6.6857	11.2351	99.2969	2.33508e-05	0.000272135	Up		Gpr141	G protein-coupled receptor 141	6.96864	1.80441	36.5906	1.96942e-09	3.36147e-08	Up		Tacstd2	tumor-associated calcium signal transducer 2	0.970728	3.96258	15.2924	9.74879e-05	0.00543034	Up
									Cxcr3	C-X-C motif chemokine receptor 3	6.6724	2.39046	52.7398	7.00985e-13	2.79175e-11	Up		Gda	guanine deaminase	6.95385	2.05798	37.3283	1.3653e-09	2.37459e-08	Up		Rbp1	retinol binding protein 1, cellular	0.937992	5.44919	36.0352	2.59595e-09	5.8931e-07	Up
									Ptpro	protein tyrosine phosphatase receptor type O	6.66345	1.57519	28.6639	1.03925e-07	1.94276e-06	Up		Ckb	creatine kinase, brain	6.93831	5.89915	243.363	9.88735e-08	1.3473e-06	Up		Knstrn	kinetochore-localized astrin/SPAG5 binding	0.917679	4.11961	13.5498	0.000243288	0.011081	Up
									Cystm1	cysteine-rich transmembrane module containing 1	6.65871	1.85638	29.426	7.08107e-08	1.38005e-06	Up		Havcr2	hepatitis A virus cellular receptor 2	6.8586	2.91337	159.845	2.23094e-34	2.13915e-32	Up		Tyms	thymidylate synthase	0.916331	5.03639	26.4042	3.26404e-07	4.326e-05	Up
									Plpp1	phospholipid phosphatase 1	6.65394	1.79178	29.1796	8.01551e-08	1.52609e-06	Up		Rab7b	RAB7B, member RAS oncogene family	6.79733	4.35478	548.886	1.33599e-93	1.00126e-90	Up		Cd63	CD63 antigen	0.912246	6.54806	53.2355	6.42934e-13	3.12782e-10	Up
									Ifi207	interferon activated gene 207	6.58315	2.22391	48.43	5.74283e-12	2.02324e-10	Up		H2-Ab1	histocompatibility 2, class II antigen A, beta 1	6.71501	11.2351	98.7065	2.38099e-05	0.00020922	Up		H1fx	H1.10 linker histone	0.89	5.41766	31.8605	2.08624e-08	3.4398e-06	Up
									Ly6c2	lymphocyte antigen 6 family memberC2	6.56959	5.42084	102.482	2.31441e-05	0.000270255	Up		Rasgrp4	RAS guanyl releasing protein 4	6.68083	2.08794	75.5337	1.21983e-17	4.43007e-16	Up		Abcg2	ATP binding cassette subfamily G member 2 (Junior blood group)	0.879129	4.5606	19.4678	1.11934e-05	0.000922782	Up
									Ckb	creatine kinase, brain	6.5656	5.89915	116.276	2.2183e-06	3.26566e-05	Up		Fcrla	Fc receptor-like A	6.66195	1.63139	43.4044	6.77178e-11	1.33556e-09	Up		Pfas	phosphoribosylformylglycinamidine synthase (FGAR amidotransferase)	0.874264	4.26375	15.9558	7.00612e-05	0.00421595	Up
									Mcub	mitochondrial calcium uniporter dominant negative beta subunit	6.50616	1.98353	44.1015	4.80153e-11	1.52833e-09	Up		Id2	inhibitor of DNA binding 2	6.63361	6.96976	1278.11	2.37835e-175	6.53571e-172	Up		Ncapd2	non-SMC condensin I complex, subunit D2	0.871407	4.38613	16.7781	4.50082e-05	0.00287634	Up
									Id2	inhibitor of DNA binding 2	6.49362	6.96976	778.339	3.71436e-124	1.53106e-120	Up		Fn1	fibronectin 1	6.62034	3.1722	65.1078	2.54424e-15	7.68305e-14	Up		Rad18	RAD18 E3 ubiquitin protein ligase	0.868166	4.08461	13.2472	0.00028514	0.0123721	Up
									S100a3	S100 calcium binding protein A3	6.48228	1.39984	41.1361	2.07175e-10	5.95104e-09	Up		Adam8	a disintegrin and metallopeptidase domain 8	6.60901	2.40747	101.52	6.15225e-23	3.47391e-21	Up		Notch2	notch 2	0.853305	5.52741	28.8263	9.57627e-08	1.48956e-05	Up
									Tlr3	toll-like receptor 3	6.47371	3.50334	112.017	4.83745e-25	5.46301e-23	Up		Bcl2a1b	B cell leukemia/lymphoma 2 related protein A1b	6.5745	3.05393	118.643	3.99779e-26	2.65789e-24	Up		Hist1h1d	H1.3 linker histone, cluster member	0.848111	4.69967	18.744	1.62537e-05	0.0012407	Up
									Gas7	growth arrest specific 7	6.46948	1.4318	24.746	7.53852e-07	1.20675e-05	Up		Cybb	cytochrome b-245, beta polypeptide	6.40796	3.11586	67.3643	6.01246e-16	1.90641e-14	Up		Diaph3	diaphanous related formin 3	0.830965	4.2868	14.4354	0.00015266	0.00772106	Up
									Ciita	class II transactivator	6.4238	4.43698	256.48	2.97624e-52	1.06679e-49	Up		Rab39	RAB39, member RAS oncogene family	6.32914	1.39614	32.4513	1.55204e-08	2.38268e-07	Up		H2afx	H2A.X variant histone	0.819209	6.35326	37.4082	1.3246e-09	3.41251e-07	Up
									Ccl2	C-C motif chemokine ligand 2	6.39333	2.41198	42.5144	1.04909e-10	3.16801e-09	Up		Scimp	SLP adaptor and CSK interacting membrane protein	6.30289	2.10993	67.0775	6.89828e-16	2.17059e-14	Up		Cenpw	centromere protein W	0.81522	4.72553	17.1042	3.79639e-05	0.0025038	Up
									Fgr	FGR proto-oncogene, Src family tyrosine kinase	6.34021	2.00408	52.3406	8.51395e-13	3.32649e-11	Up		Slfn2	schlafen 2	6.2339	4.14392	306.349	1.05564e-57	3.10812e-55	Up		Clspn	claspin	0.813059	4.59481	15.9958	6.75441e-05	0.00412469	Up
									Ccr2	C-C motif chemokine receptor 2	6.34019	5.18072	278.491	4.2527e-24	4.67456e-22	Up		Ciita	class II transactivator	6.22164	4.43698	449.826	1.70105e-84	9.34895e-82	Up		Zfpm1	zinc finger protein, multitype 1	0.810885	5.44526	26.9025	2.52788e-07	3.53218e-05	Up
									Aldh3b1	aldehyde dehydrogenase 3 family, member B1	6.29136	1.55506	35.7903	2.93232e-09	7.02734e-08	Up		Cystm1	cysteine-rich transmembrane module containing 1	6.18183	1.85638	50.5291	2.05903e-12	4.80305e-11	Up		Cenpm	centromere protein M	0.806597	4.76364	17.0129	4.01988e-05	0.00260944	Up
									Rab7b	RAB7B, member RAS oncogene family	6.28149	4.35478	170.891	1.19156e-35	2.45581e-33	Up		Sema4f	sema domain, immunoglobulin domain (Ig), TM domain, and short cytoplasmic domain	6.18069	1.31464	28.7005	1.0206e-07	1.37931e-06	Up		Hist2h2ac	H2A clustered histone 20	0.804981	5.35667	23.7181	1.61866e-06	0.000182798	Up
									Pik3r6	phosphoinositide-3-kinase regulatory subunit 5	6.26947	1.60178	21.653	3.64702e-06	5.07016e-05	Up		Chil3	chitinase-like 3	6.17084	3.17667	34.8511	4.68385e-09	7.72274e-08	Up		Mpl	myeloproliferative leukemia virus oncogene	0.799066	4.14064	11.9521	0.000565842	0.0216968	Up
									Hp	haptoglobin	6.25617	3.20619	175.875	1.8343e-36	3.87744e-34	Up		Hfe	homeostatic iron regulator	6.1489	3.70037	249.325	3.41297e-37	3.85431e-35	Up		Hist1h4d	H4 clustered histone 4	0.790099	6.45438	34.7896	2.50142e-08	4.04347e-06	Up
									Ly6d	lymphocyte antigen 6 family member D	6.24629	4.05121	150.199	8.90185e-27	1.12903e-24	Up		Plpp1	phospholipid phosphatase 1	6.00346	1.79178	43.4891	6.49049e-11	1.28624e-09	Up		Klf9	Kruppel-like transcription factor 9	0.770998	5.16993	20.3486	7.32817e-06	0.000649607	Up
									Itgax	integrin alpha X	6.22792	2.96814	69.0654	2.66338e-16	1.49367e-14	Up		Tspan33	tetraspanin 33	5.96461	3.19227	161.065	2.1964e-34	2.13915e-32	Up		Cngb1	cyclic nucleotide gated channel beta 1	0.767454	4.05378	10.46	0.00125467	0.0422185	Up
									Homer2	homer scaffolding protein 2	6.16978	1.62609	32.7991	1.30417e-08	2.88247e-07	Up		Cd300c2	CD300C molecule 2	5.93848	2.94205	124.676	1.48551e-27	1.05574e-25	Up		Hbb-bt	hemoglobin, beta adult t chain	0.755352	4.8172	14.2852	0.000245582	0.0111241	Up
									Scimp	SLP adaptor and CSK interacting membrane protein	6.14573	2.10993	34.1254	6.72335e-09	1.53965e-07	Up		Clec1a	C-type lectin domain family 1, member a	5.89926	1.78493	39.9585	3.70679e-10	6.73101e-09	Up		Sord	sorbitol dehydrogenase	0.753903	4.75067	15.9436	6.94042e-05	0.00420712	Up
									Nectin1	nectin cell adhesion molecule 1	6.14423	2.07391	34.0638	6.93301e-09	1.57958e-07	Up		Sult1a1	sulfotransferase family 1A, phenol-preferring, member 1	5.88997	2.23726	33.4992	9.19087e-09	1.44598e-07	Up		Arrdc3	arrestin domain containing 3	0.75224	4.32787	12.1217	0.000528258	0.0209373	Up
									Saa3	serum amyloid A 3	6.11791	1.97617	47.6199	2.27759e-10	6.49705e-09	Up		Gm15987	predicted gene 15987	5.88653	1.31548	22.0177	3.0271e-06	3.19123e-05	Up		S100a1	S100 calcium binding protein A1	0.749907	5.35818	20.8338	5.54853e-06	0.000531884	Up
									Ms4a4c	membrane-spanning 4-domains, subfamily A, member 4C	6.08795	2.60964	93.9401	2.09461e-21	1.79875e-19	Up		Slc46a3	solute carrier family 46, member 3	5.82969	2.5166	85.5416	1.07398e-19	4.6846e-18	Up		S100a4	S100 calcium binding protein A4	0.745607	6.32898	14.6913	0.000136185	0.00697337	Up
									Gpr68	G protein-coupled receptor 68	6.07172	1.31422	17.8585	2.56832e-05	0.000295304	Up		Qpct	glutaminyl-peptide cyclotransferase (glutaminyl cyclase)	5.78496	1.84909	55.6653	1.69165e-13	4.38552e-12	Up		Incenp	inner centromere protein	0.741967	4.78736	14.8364	0.000123869	0.00658821	Up
									Gpr34	G protein-coupled receptor 34	6.05585	1.70184	18.4959	1.8474e-05	0.000221045	Up		Ly6c2	lymphocyte antigen 6 family memberC2	5.7396	5.42084	52.3571	0.000192633	0.00135616	Up		Gm26802	predicted gene, 26802	0.734802	5.66428	23.6456	1.31912e-06	0.000151039	Up
									Hck	hemopoietic cell kinase	6.03171	3.43016	104.277	2.98938e-23	3.08056e-21	Up		Sowahc	sosondowah ankyrin repeat domain family member C	5.71024	2.02288	48.2023	6.41971e-12	1.39641e-10	Up		Def8	differentially expressed in FDCP 8	0.73413	5.13842	18.2321	2.11712e-05	0.00154456	Up
									Ifitm6	interferon induced transmembrane protein 6	6.00314	2.50172	88.883	2.23419e-20	1.80575e-18	Up		Fgr	FGR proto-oncogene, Src family tyrosine kinase	5.68047	2.00408	34.18	6.54247e-09	1.0555e-07	Up		Muc13	mucin 13, epithelial transmembrane	0.732879	5.91846	28.126	1.36287e-07	2.08064e-05	Up
									Cd7	CD7 antigen	5.98894	3.92603	28.1173	0.0012113	0.00831474	Up		Cdk14	cyclin dependent kinase 14	5.6761	3.79105	233.849	4.20085e-47	7.87087e-45	Up		Spry2	sprouty RTK signaling antagonist 2	0.73231	4.55402	13.9814	0.000193741	0.00912687	Up
									C3	complement component 3	5.98204	1.65687	39.7907	4.02754e-10	1.11047e-08	Up		Tgfbi	transforming growth factor, beta induced	5.65573	3.75043	196.75	2.36567e-41	3.42151e-39	Up		Tubb4b	tubulin, beta 4B class IVB	0.731206	7.139	37.1254	1.50981e-09	3.66085e-07	Up
									Slfn2	schlafen 2	5.92694	4.14392	252.83	3.17699e-49	9.7004e-47	Up		Lsr	lipolysis stimulated lipoprotein receptor	5.63652	2.00053	33.6841	8.38032e-09	1.32605e-07	Up		Mc5r	melanocortin 5 receptor	0.7212	4.46686	12.8333	0.000354773	0.0149987	Up
									Ppp1r14a	protein phosphatase 1, regulatory inhibitor subunit 14A	5.90584	1.46835	25.8896	4.22046e-07	7.07184e-06	Up		Pmaip1	phorbol-12-myristate-13-acetate-induced protein 1	5.63126	3.7464	205.181	6.14897e-43	9.21675e-41	Up		Vamp5	vesicle-associated membrane protein 5	0.714946	6.91683	36.8811	1.70458e-09	4.01501e-07	Up
									Shtn1	shootin 1	5.89785	3.97739	135.527	1.0982e-23	1.16071e-21	Up		Tbc1d9	TBC1 domain family, member 9	5.61435	3.59726	204.307	8.92607e-43	1.31404e-40	Up		Klf4	Kruppel-like transcription factor 4 (gut)	0.714785	7.83982	33.8306	7.78896e-09	1.56615e-06	Up
									Ly86	lymphocyte antigen 86	5.87875	4.59152	272.743	7.69332e-55	3.02018e-52	Up		Trpm2	transient receptor potential cation channel, subfamily M, member 2	5.55918	2.3121	72.1376	6.14198e-17	2.1186e-15	Up		Wdfy1	WD repeat and FYVE domain containing 1	0.710892	4.90822	14.4583	0.00015996	0.00799217	Up
									AI839979	expressed sequence AI839979	5.87318	1.58392	36.3963	2.16918e-09	5.29075e-08	Up		Pld4	phospholipase D family member 4	5.54389	4.95573	491.112	7.22002e-91	4.57861e-88	Up		Dhfr	dihydrofolate reductase	0.698727	4.96154	14.7396	0.000130169	0.00679185	Up
									F13a1	coagulation factor XIII, A1 subunit	5.78058	3.10291	139.081	3.26635e-29	4.80853e-27	Up		Rab11fip4	RAB11 family interacting protein 4 (class II)	5.49778	2.04243	46.5138	1.46822e-11	3.10359e-10	Up		Rab38	RAB38, member RAS oncogene family	0.696894	6.12879	27.2973	2.07072e-07	2.99491e-05	Up
									Ccl6	C-C motif chemokine ligand 6	5.75225	2.77825	93.6951	2.34857e-21	1.99604e-19	Up		Tlr12	toll-like receptor 12	5.39774	2.11795	48.4866	5.58611e-12	1.22153e-10	Up		Gnl3l	guanine nucleotide binding protein nucleolar 3 like	0.692855	4.83464	14.0142	0.000190425	0.00907437	Up
									Slc46a3	solute carrier family 46, member 3	5.73491	2.5166	45.4707	2.44966e-11	8.01389e-10	Up		Homer2	homer scaffolding protein 2	5.37629	1.62609	20.7059	5.92474e-06	5.90433e-05	Up		Tuba1b	tubulin, alpha 1B	0.691945	7.7946	21.8763	3.43361e-05	0.00232022	Up
									P2ry6	pyrimidinergic receptor P2Y, G-protein coupled, 6	5.70892	1.89916	23.4594	1.45064e-06	2.20741e-05	Up		Nostrin	nitric oxide synthase trafficker	5.36885	1.54976	20.4596	6.72273e-06	6.61363e-05	Up		Gnb4	guanine nucleotide binding protein (G protein), beta 4	0.691096	4.41032	10.2429	0.0014097	0.0464862	Up
									Nrp1	neuropilin 1	5.70438	2.70377	62.8727	5.19727e-15	2.61258e-13	Up		Rnd3	Rho family GTPase 3	5.363	3.16098	112.585	3.72519e-25	2.39926e-23	Up		Hist1h3f	H3 clustered histone 7	0.689973	4.68234	11.9972	0.000555287	0.0213915	Up
									Mpeg1	macrophage expressed gene 1	5.70184	7.0949	132.435	5.18076e-06	7.0247e-05	Up		L1cam	L1 cell adhesion molecule	5.3597	1.47824	15.0401	0.000111224	0.000829048	Up		Hlf	hepatic leukemia factor	0.689935	7.56066	35.9977	2.64489e-09	5.8931e-07	Up
									Hopx	HOP homeobox	5.53564	1.97905	28.4474	1.15902e-07	2.15202e-06	Up		Ifi204	interferon activated gene 204	5.35802	1.39214	20.0866	8.14204e-06	7.84147e-05	Up		Dnph1	2'-deoxynucleoside 5'-phosphate N-hydrolase 1	0.676119	5.04094	14.7676	0.000128672	0.00675652	Up
									Paqr4	progestin and adipoQ receptor family member IV	5.52767	1.47303	19.3507	1.18892e-05	0.000147613	Up		Aldh3b1	aldehyde dehydrogenase 3 family, member B1	5.34903	1.55506	15.1496	0.000105038	0.000788649	Up		Klf2	Kruppel-like transcription factor 2 (lung)	0.665172	9.58836	19.0699	1.38008e-05	0.00112647	Up
									Cd38	CD38 antigen	5.49403	1.64596	11.6908	0.000650141	0.00496734	Up		Tent5c	terminal nucleotidyltransferase 5C	5.34012	3.26794	138.706	2.62107e-30	2.05791e-28	Up		Hist1h3e	H3 clustered histone 6	0.664887	5.25555	15.7774	7.56865e-05	0.00448892	Up
									Cd300c2	CD300C molecule 2	5.4253	2.94205	59.06	3.26908e-14	1.47542e-12	Up		Gpr4	G protein-coupled receptor 4	5.33948	1.95782	49.5314	3.35169e-12	7.67537e-11	Up		Klf6	Kruppel-like transcription factor 6	0.656662	9.48279	19.2114	1.46205e-05	0.00115895	Up
									Ctsh	cathepsin H	5.3794	5.48393	459.333	5.60797e-86	5.77902e-83	Up		Ctsh	cathepsin H	5.26962	5.48393	471.853	6.46478e-88	3.80683e-85	Up		Cpne2	copine II	0.654873	5.81281	20.3467	7.12376e-06	0.000643874	Up
									Ttc39a	tetratricopeptide repeat domain 39A	5.32281	1.51961	16.2744	5.84248e-05	0.000616715	Up		Mpeg1	macrophage expressed gene 1	5.25432	7.0949	184.563	1.58168e-06	1.75732e-05	Up		Fnbp1l	formin binding protein 1-like	0.653343	4.96805	13.1583	0.000298827	0.0128981	Up
									Cx3cr1	C-X3-C motif chemokine receptor 1	5.29947	1.92058	29.634	6.37746e-08	1.26081e-06	Up		Nrp1	neuropilin 1	5.24505	2.70377	73.2652	3.58903e-17	1.26444e-15	Up		Smc4	structural maintenance of chromosomes 4	0.650871	6.64601	27.1079	2.29052e-07	3.2557e-05	Up
									Itga1	integrin alpha 1	5.28142	1.73947	16.4798	5.25039e-05	0.000563597	Up		Adgra2	adhesion G protein-coupled receptor A2	5.208	1.31008	21.723	3.51884e-06	3.68138e-05	Up		Prdx4	peroxiredoxin 4	0.650278	5.63141	17.8615	2.56426e-05	0.00183824	Up
									P3h2	prolyl 3-hydroxylase 2	5.28134	1.69906	16.4023	5.46629e-05	0.000581472	Up		Gm21188	annexin A2 receptor 1	5.16907	1.30873	16.7254	4.62132e-05	0.000379086	Up		Lig1	ligase I, DNA, ATP-dependent	0.649517	6.23519	23.3252	1.85126e-06	0.000202236	Up
									Tent5c	terminal nucleotidyltransferase 5C	5.2514	3.26794	68.0919	4.2436e-16	2.33228e-14	Up		Nectin1	nectin cell adhesion molecule 1	5.16661	2.07391	43.6246	6.07156e-11	1.20903e-09	Up		Agk	acylglycerol kinase	0.648819	4.44692	10.0718	0.00154556	0.0489638	Up
									Rnd3	Rho family GTPase 3	5.2233	3.16098	77.6711	4.42272e-18	2.94039e-16	Up		St3gal5	ST3 beta-galactoside alpha-2,3-sialyltransferase 5	5.12264	3.92126	226.389	1.06283e-44	1.7524e-42	Up		Pcp4l1	Purkinje cell protein 4-like 1	0.647465	5.46579	17.577	2.97285e-05	0.00207696	Up
									Rasgrp4	RAS guanyl releasing protein 4	5.20787	2.08794	22.0317	3.00491e-06	4.22018e-05	Up		AB124611	cDNA sequence AB124611	5.09069	2.24138	53.4624	4.93196e-13	1.21009e-11	Up		Uhrf1	ubiquitin-like, containing PHD and RING finger domains, 1	0.646737	5.40258	15.7879	8.01723e-05	0.00468752	Up
									Pde1b	phosphodiesterase 1B, Ca2+-calmodulin dependent	5.20149	1.92276	21.6649	3.62489e-06	5.0479e-05	Up		Cd38	CD38 antigen	5.08516	1.64596	31.6545	2.31308e-08	3.50533e-07	Up		Spata24	spermatogenesis associated 24	0.645986	4.4691	10.0753	0.00154697	0.0489638	Up
									Tgfbi	transforming growth factor, beta induced	5.13565	3.75043	136.453	7.38866e-30	1.10749e-27	Up		Amz1	archaelysin family metallopeptidase 1	5.05322	1.74234	34.1728	6.56596e-09	1.05722e-07	Up		Serpina3g	serine (or cysteine) peptidase inhibitor, clade A, member 3G	0.645269	5.90692	19.0578	1.42529e-05	0.00114079	Up
									Sema4a	sema domain, immunoglobulin domain (Ig), transmembrane domain (TM) and short cytoplasmic domain, (semaphorin) 4A	5.12598	3.02791	76.4433	7.91916e-18	5.02197e-16	Up		Pros1	protein S (alpha)	5.04396	1.3899	11.4102	0.000754921	0.00440766	Up		Ctla2b	cytotoxic T lymphocyte-associated protein 2 beta	0.6351	5.85015	20.5585	6.38993e-06	0.000605501	Up
									Sowahc	sosondowah ankyrin repeat domain family member C	5.12502	2.02288	26.5106	3.08206e-07	5.30448e-06	Up		Trim7	tripartite motif-containing 7	5.03783	2.06282	37.8671	1.04472e-09	1.8286e-08	Up		Myct1	myc target 1	0.633589	6.3248	24.1618	1.01713e-06	0.000119788	Up
									Fzd1	frizzled class receptor 1	5.08224	1.66629	8.34531	0.00393951	0.021666	Up		Siglech	sialic acid binding Ig-like lectin H	5.03501	2.29774	38.9391	6.14007e-10	1.10041e-08	Up		Pbx1	pre B cell leukemia homeobox 1	0.62837	6.36317	22.0548	2.96963e-06	0.000298557	Up
									Qpct	glutaminyl-peptide cyclotransferase (glutaminyl cyclase)	5.06482	1.84909	8.45331	0.00371388	0.0208184	Up		Nupr1	nuclear protein transcription regulator 1	5.03462	2.0668	20.0545	8.32373e-06	8.0071e-05	Up		Mecom	MDS1 and EVI1 complex locus	0.623417	5.50426	16.0839	6.47952e-05	0.00402361	Up
									Tifab	TRAF-interacting protein with forkhead-associated domain, family member B	5.0515	3.29602	63.7206	3.45633e-15	1.79207e-13	Up		Cst3	cystatin C	5.03285	12.3883	321.385	1.92794e-47	3.78427e-45	Up		Krt18	keratin 18	0.617571	5.28326	14.2442	0.000168762	0.00829831	Up
									Gm9530	predicted gene 9530	5.03966	1.55717	13.0496	0.000316465	0.00270856	Up		Sh3pxd2b	SH3 and PX domains 2B	5.02427	1.95489	27.4601	1.90723e-07	2.46832e-06	Up		Gmpr	guanosine monophosphate reductase	0.61743	4.77117	10.9989	0.000940217	0.0332667	Up
									Traf1	TNF receptor-associated factor 1	5.03129	3.28199	83.5986	2.871e-19	2.1585e-17	Up		Dbn1	drebrin 1	5.00953	2.67652	67.4094	5.88399e-16	1.87288e-14	Up		Wdr76	WD repeat domain 76	0.613801	4.90906	11.1833	0.000852046	0.0308082	Up
									Pmaip1	phorbol-12-myristate-13-acetate-induced protein 1	5.01872	3.7464	122.63	3.76938e-27	4.9325e-25	Up		Cysltr1	cysteinyl leukotriene receptor 1	4.98102	2.15888	47.207	1.04523e-11	2.25572e-10	Up		Rpgrip1	retinitis pigmentosa GTPase regulator interacting protein 1	0.605552	5.96875	19.6231	1.04449e-05	0.000878654	Up
									Gm26740	predicted gene, 26740	5.0091	2.90441	41.6112	1.63802e-10	4.77168e-09	Up		Itgax	integrin alpha X	4.97255	2.96814	91.9836	5.22702e-21	2.60346e-19	Up		Dnajc10	DnaJ heat shock protein family (Hsp40) member C10	0.602782	5.2492	12.4838	0.000426812	0.0173039	Up
									Gm36486	predicted gene, 36486	4.99441	1.87487	22.9289	1.92574e-06	2.8605e-05	Up		Ccr5	C-C motif chemokine receptor 5	4.95605	2.01102	43.5038	6.44357e-11	1.28002e-09	Up		Skil	SKI-like	0.593401	6.00699	16.6396	4.95486e-05	0.00314214	Up
									Havcr2	hepatitis A virus cellular receptor 2	4.96804	2.91337	40.9798	2.24484e-10	6.42584e-09	Up		Hck	hemopoietic cell kinase	4.939	3.43016	132.565	9.88378e-29	7.61513e-27	Up		Slc22a3	solute carrier family 22 (organic cation transporter), member 3	0.593322	5.26749	13.4065	0.000262175	0.0116668	Up
									Sdc3	syndecan 3	4.92781	3.46229	64.6039	2.26058e-15	1.19463e-13	Up		Gpr68	G protein-coupled receptor 68	4.88921	1.31422	13.2783	0.000280504	0.00188774	Up		Hmgb2	high mobility group box 2	0.587215	9.39553	14.1825	0.00025964	0.011633	Up
									Btla	B and T lymphocyte associated	4.86237	3.78764	82.6612	4.84981e-19	3.50718e-17	Up		Tubb2a	tubulin, beta 2A class IIA	4.85616	3.53978	143.444	3.13265e-31	2.53192e-29	Up		Neurl3	neuralized E3 ubiquitin protein ligase 3	0.586506	5.49341	14.1149	0.00018062	0.00869124	Up
									Trim7	tripartite motif-containing 7	4.84116	2.06282	25.1213	6.23088e-07	1.02325e-05	Up		Plk1	polo like kinase 1	4.83377	2.29417	19.0533	1.71669e-05	0.000154333	Up		Acot2	acyl-CoA thioesterase 2	0.583827	4.86614	10.1327	0.00149574	0.0480446	Up
									S100a4	S100 calcium binding protein A4	4.83952	6.32898	730.781	5.5457e-116	1.14297e-112	Up		Sdc3	syndecan 3	4.81068	3.46229	138.259	3.20387e-30	2.49177e-28	Up		Khk	ketohexokinase	0.581938	5.50471	13.2887	0.000278968	0.012233	Up
									Itgae	integrin alpha E, epithelial-associated	4.82191	1.89324	15.2888	9.76687e-05	0.00097244	Up		Ryr1	ryanodine receptor 1, skeletal muscle	4.79344	2.28781	43.7242	5.78112e-11	1.15398e-09	Up		Rfc5	replication factor C (activator 1) 5	0.573105	4.99241	10.1572	0.0014762	0.0477247	Up
									Gcsam	germinal center associated, signaling and motility	4.80967	3.11418	58.3329	4.67123e-14	2.04838e-12	Up		Paqr4	progestin and adipoQ receptor family member IV	4.78505	1.47303	15.4996	8.74876e-05	0.000665972	Up		Aven	apoptosis, caspase activation inhibitor	0.561087	4.99689	10.0662	0.00155021	0.0489638	Up
									S100a6	S100 calcium binding protein A6 (calcyclin)	4.80041	7.25275	807.068	4.22804e-83	3.87289e-80	Up		Xdh	xanthine dehydrogenase	4.75405	1.5024	17.784	2.66921e-05	0.000231631	Up		Rgcc	regulator of cell cycle	0.56	5.38139	12.0295	0.000544235	0.0211552	Up
									Ppfia4	protein tyrosine phosphatase, receptor type, f polypeptide (PTPRF), interacting protein (liprin), alpha 4	4.79697	3.79922	93.9503	2.08475e-21	1.79875e-19	Up		Cyp27a1	cytochrome P450, family 27, subfamily a, polypeptide 1	4.74853	2.36744	54.6638	2.75061e-13	6.87153e-12	Up		Gmnn	geminin	0.554921	5.62572	13.2511	0.000284546	0.0123721	Up
									Sult1a1	sulfotransferase family 1A, phenol-preferring, member 1	4.79094	2.23726	48.4464	5.69713e-12	2.02324e-10	Up		Igsf6	immunoglobulin superfamily, member 6	4.74537	1.81167	18.3397	2.00267e-05	0.000178487	Up		Rbpms	RNA binding protein gene with multiple splicing	0.529832	6.96666	20.5073	6.56013e-06	0.000608527	Up
									Ryr1	ryanodine receptor 1, skeletal muscle	4.73679	2.28781	27.5923	1.78411e-07	3.21843e-06	Up		Chd7	chromodomain helicase DNA binding protein 7	4.7451	2.47389	52.9521	6.32186e-13	1.54651e-11	Up		Angpt1	angiopoietin 1	0.522692	7.21171	20.341	7.1854e-06	0.000643874	Up
									Gm21188	annexin A2 receptor 1	4.68805	1.30873	9.58318	0.00201125	0.0125898	Up		Igkc	immunoglobulin kappa constant	4.72638	4.52023	247.65	1.12723e-50	2.7332e-48	Up		Chaf1b	chromatin assembly factor 1, subunit B	0.521479	5.32747	10.5015	0.00122703	0.041652	Up
									Rasgrp3	RAS, guanyl releasing protein 3	4.68249	3.18685	33.5315	4.53552e-08	9.28172e-07	Up		Esco2	establishment of sister chromatid cohesion N-acetyltransferase 2	4.6537	2.93646	35.441	3.57612e-09	5.91999e-08	Up		Foxo3	forkhead box O3	0.510702	5.80622	12.8745	0.000347129	0.0147512	Up
									Gda	guanine deaminase	4.65051	2.05798	37.395	1.32082e-09	3.32991e-08	Up		Sema4a	sema domain, immunoglobulin domain (Ig), transmembrane domain (TM) and short cytoplasmic domain, (semaphorin) 4A	4.64849	3.02791	66.8266	7.77984e-16	2.43867e-14	Up		Rgs10	regulator of G-protein signalling 10	-0.512914	6.32727	11.5533	0.000715999	0.0265887	Down
									Cst3	cystatin C	4.6386	12.3883	283.176	1.41407e-43	3.76052e-41	Up		Lrrk2	leucine-rich repeat kinase 2	4.6481	2.83631	71.878	6.95161e-17	2.38788e-15	Up		Pip4k2a	phosphatidylinositol-5-phosphate 4-kinase, type II, alpha	-0.513382	6.0564	11.8687	0.000591488	0.022368	Down
									Pqlc2	solute carrier family 66 member 1	4.62793	2.07864	24.1207	1.03584e-06	1.62656e-05	Up		Fgl2	fibrinogen-like protein 2	4.63932	4.9743	344.465	1.99331e-65	6.84702e-63	Up		Pou2f2	POU domain, class 2, transcription factor 2	-0.515489	7.00976	18.8939	1.50443e-05	0.00118119	Down
									Ccr5	C-C motif chemokine receptor 5	4.54487	2.01102	12.25	0.00048311	0.00389321	Up		Gas7	growth arrest specific 7	4.576	1.4318	12.4883	0.000425795	0.00272535	Up		Bcl2l11	BCL2 like 11	-0.524561	5.79363	12.7153	0.0003776	0.0158017	Down
									Pirb	paired Ig-like receptor B	4.47579	3.72283	82.6906	4.1593e-19	3.06154e-17	Up		C3	complement component 3	4.57536	1.65687	10.4096	0.001289	0.00688246	Up		Gadd45b	growth arrest and DNA-damage-inducible 45 beta	-0.536656	5.81406	12.4777	0.000428191	0.0173039	Down
									Irf8	interferon regulatory factor 8	4.46404	8.89991	617.721	4.91261e-104	8.09992e-101	Up		Ly86	lymphocyte antigen 86	4.57085	4.59152	260.128	1.24341e-52	3.30666e-50	Up		Ckap4	cytoskeleton-associated protein 4	-0.544025	6.05268	15.585	8.36743e-05	0.00482385	Down
									Cd300c	CD300C molecule	4.44106	2.11822	14.2867	0.000165108	0.00154151	Up		F13a1	coagulation factor XIII, A1 subunit	4.5003	3.10291	39.1884	7.01031e-10	1.24823e-08	Up		Ighm	immunoglobulin heavy constant mu	-0.555353	8.14897	20.964	5.1943e-06	0.000505064	Down
									Icosl	icos ligand	4.41836	2.85629	38.0949	9.38282e-10	2.42483e-08	Up		Ifitm6	interferon induced transmembrane protein 6	4.48597	2.50172	25.6555	4.75214e-07	5.72758e-06	Up		Gm10076	ribosomal protein L41 pseudogene	-0.555791	10.2166	10.6746	0.00111831	0.0385745	Down
									Tspan33	tetraspanin 33	4.41696	3.19227	42.1639	1.30564e-10	3.84418e-09	Up		Ms4a4c	membrane-spanning 4-domains, subfamily A, member 4C	4.45048	2.60964	30.4456	4.24161e-08	6.1455e-07	Up		Ctss	cathepsin S	-0.561752	6.64476	12.6778	0.000391629	0.0160626	Down
									Pik3cb	phosphatidylinositol-4,5-bisphosphate 3-kinase catalytic subunit beta	4.41113	3.44841	54.674	2.73704e-13	1.1226e-11	Up		Ppt1	palmitoyl-protein thioesterase 1	4.44397	7.04707	644.455	7.60688e-47	1.39358e-44	Up		Satb1	special AT-rich sequence binding protein 1	-0.562189	7.60577	24.1178	1.03739e-06	0.000120455	Down
									Gm35853	predicted gene, 35853	4.40556	1.49099	13.2213	0.000289065	0.00249796	Up		Cdc42bpb	CDC42 binding protein kinase beta	4.40068	2.1603	30.5261	4.07358e-08	5.91243e-07	Up		Dpp4	dipeptidylpeptidase 4	-0.571681	5.53011	10.0138	0.00160041	0.0499765	Down
									Proser2	proline and serine rich 2	4.40199	1.77246	13.6288	0.000233212	0.00208073	Up		Rnf144b	ring finger protein 144B	4.38305	1.83188	20.994	5.11091e-06	5.14461e-05	Up		Ddx4	DEAD box helicase 4	-0.577752	4.99637	10.0419	0.00158899	0.0498085	Down
									Filip1l	filamin A interacting protein 1-like	4.39563	3.63602	79.5167	1.84487e-18	1.27807e-16	Up		H2-DMb1	histocompatibility 2, class II, locus Mb1	4.38216	6.57962	624.835	1.97095e-102	2.32122e-99	Up		Clec12a	C-type lectin domain family 12, member a	-0.591993	6.20415	15.4227	9.32518e-05	0.00524547	Down
									Klrd1	killer cell lectin-like receptor, subfamily D, member 1	4.38498	3.37073	38.8385	6.45363e-10	1.71073e-08	Up		Pde1b	phosphodiesterase 1B, Ca2+-calmodulin dependent	4.35358	1.92276	25.1874	6.02533e-07	7.14717e-06	Up		Tpm4	tropomyosin 4	-0.603091	5.95664	14.5718	0.00014225	0.00723895	Down
									Hfe	homeostatic iron regulator	4.38309	3.70037	58.3652	8.38196e-13	3.29052e-11	Up		Proser2	proline and serine rich 2	4.34816	1.77246	20.6273	6.16846e-06	6.12685e-05	Up		2610307P16Rik	RIKEN cDNA 2610307P16 gene	-0.603323	4.92482	10.3505	0.00133062	0.0442323	Down
									Cyp27a1	cytochrome P450, family 27, subfamily a, polypeptide 1	4.35138	2.36744	16.6429	4.82371e-05	0.000521189	Up		Tnni2	troponin I, skeletal, fast 2	4.31866	4.16961	158.278	5.09506e-27	3.55964e-25	Up		Tyrobp	TYRO protein tyrosine kinase binding protein	-0.62384	8.50685	19.5413	1.07779e-05	0.000897505	Down
									Sulf2	sulfatase 2	4.34795	1.46555	15.1165	0.000106869	0.00105009	Up		Fcgrt	Fc fragment of IgG receptor and transporter	4.30963	3.80213	126.555	9.1121e-28	6.53219e-26	Up		Il12a	interleukin 12a	-0.635635	6.52421	25.765	4.49568e-07	5.58473e-05	Down
									Cysltr1	cysteinyl leukotriene receptor 1	4.34008	2.15888	16.1662	6.1808e-05	0.000648277	Up		Gm36486	predicted gene, 36486	4.30358	1.87487	20.3932	7.02928e-06	6.87418e-05	Up		Slc29a3	solute carrier family 29 (nucleoside transporters), member 3	-0.636587	5.31638	13.3622	0.000268365	0.011831	Down
									Trpm2	transient receptor potential cation channel, subfamily M, member 2	4.33538	2.3121	16.4436	5.35013e-05	0.000571327	Up		Kmo	kynurenine 3-monooxygenase	4.29724	3.15539	76.6918	7.03804e-18	2.60186e-16	Up		Emp1	epithelial membrane protein 1	-0.639284	5.61273	17.2591	3.50321e-05	0.002348	Down
									Rab39	RAB39, member RAS oncogene family	4.2901	1.39614	6.70361	0.00974352	0.0445511	Up		Ppp1r14a	protein phosphatase 1, regulatory inhibitor subunit 14A	4.26969	1.46835	9.36839	0.00225888	0.0110913	Up		Arhgef3	Rho guanine nucleotide exchange factor 3	-0.640418	4.67051	10.123	0.00150358	0.0480446	Down
									Dbn1	drebrin 1	4.27191	2.67652	32.2088	1.75232e-08	3.77184e-07	Up		Fgd6	FYVE, RhoGEF and PH domain containing 6	4.25998	1.38887	9.2709	0.00238129	0.0116369	Up		Ccl3	C-C motif chemokine ligand 3	-0.645631	8.50571	27.5452	1.82701e-07	2.73853e-05	Down
									Gm46224	predicted gene, 46224	4.26981	2.41241	20.5647	6.49711e-06	8.59747e-05	Up		Psap	prosaposin	4.25214	9.94558	440.865	1.32296e-71	5.45325e-69	Up		Tle3	transducin-like enhancer of split 3	-0.646109	5.72938	17.1902	3.65885e-05	0.00243255	Down
									Fcgrt	Fc fragment of IgG receptor and transporter	4.23767	3.80213	83.8061	2.8801e-19	2.1585e-17	Up		Palld	palladin, cytoskeletal associated protein	4.2385	2.0704	28.9042	9.20749e-08	1.26091e-06	Up		Chst15	carbohydrate sulfotransferase 15	-0.646612	4.92487	10.7491	0.00107838	0.0375114	Down
									B430306N03Rik	triggering receptor expressed on myeloid cells-like 6	4.21666	1.99821	21.4444	4.05792e-06	5.58489e-05	Up		Gcsam	germinal center associated, signaling and motility	4.22438	3.11418	66.1749	1.07066e-15	3.31824e-14	Up		Il6ra	interleukin 6 receptor, alpha	-0.664401	5.19922	13.0965	0.000308724	0.0132559	Down
									Tmem221	transmembrane protein 221	4.21319	1.38145	8.55591	0.00351176	0.0199249	Up		Pmepa1	prostate transmembrane protein, androgen induced 1	4.21079	2.83825	57.0835	1.10536e-13	2.90209e-12	Up		Irf8	interferon regulatory factor 8	-0.677318	8.89991	17.0835	3.91428e-05	0.00256106	Down
									Ifi204	interferon activated gene 204	4.18679	1.39214	8.48454	0.00365114	0.0205541	Up		Smagp	small cell adhesion glycoprotein	4.21043	2.46739	32.1947	1.76471e-08	2.70414e-07	Up		Tmem248	transmembrane protein 248	-0.687727	5.66068	19.0049	1.42075e-05	0.00114079	Down
									H2-DMb2	histocompatibility 2, class II, locus Mb2	4.18041	3.6207	60.3443	1.75802e-14	8.18819e-13	Up		Lima1	LIM domain and actin binding 1	4.20169	3.23241	71.5155	8.26345e-17	2.81504e-15	Up		Stk10	serine/threonine kinase 10	-0.716617	5.21198	15.5583	8.48472e-05	0.0048575	Down
									Tnni2	troponin I, skeletal, fast 2	4.16995	4.16961	109.476	1.18108e-20	9.83514e-19	Up		Itga1	integrin alpha 1	4.20052	1.73947	19.6922	9.97233e-06	9.39565e-05	Up		Tbxa2r	thromboxane A2 receptor	-0.720779	5.07009	15.7311	7.75363e-05	0.00456578	Down
									Gm34680	predicted gene, 34680	4.15637	3.73186	63.3476	8.76968e-15	4.27794e-13	Up		Pclaf	PCNA clamp associated factor	4.19592	5.73436	40.7847	0.000387214	0.00250958	Up		Bloc1s1	biogenesis of lysosomal organelles complex-1, subunit 1	-0.728405	4.52799	11.026	0.000926714	0.0330729	Down
									Fgd6	FYVE, RhoGEF and PH domain containing 6	4.13326	1.38887	10.263	0.00139457	0.00930141	Up		Ppfia4	protein tyrosine phosphatase, receptor type, f polypeptide (PTPRF), interacting protein (liprin), alpha 4	4.18905	3.79922	129.813	1.44525e-28	1.09309e-26	Up		Clec2i	C-type lectin domain family 2, member i	-0.728702	4.35758	10.1261	0.00150109	0.0480446	Down
									Clec1a	C-type lectin domain family 1, member a	4.1117	1.78493	12.5808	0.000405451	0.00335597	Up		Irf8	interferon regulatory factor 8	4.18034	8.89991	616.475	7.10382e-104	9.76065e-101	Up		Hmga1	high mobility group AT-hook 1	-0.735935	4.5785	12.1256	0.000516054	0.0205524	Down
									Ifi209	interferon activated gene 209	4.10121	3.63921	47.7808	7.89123e-12	2.69939e-10	Up		Ece1	endothelin converting enzyme 1	4.17883	4.90731	248.716	1.95518e-49	4.24171e-47	Up		Tmem88	transmembrane protein 88	-0.73761	4.36353	10.965	0.000957382	0.0337293	Down
									Wdr86	WD repeat domain 86	4.08439	2.49953	19.8231	9.32309e-06	0.000120093	Up		Slc8b1	solute carrier family 8 (sodium/lithium/calcium exchanger), member B1	4.17567	3.75006	120.496	9.96799e-27	6.79141e-25	Up		Cd33	CD33 molecule	-0.78318	4.65454	14.7642	0.000128499	0.00675652	Down
									Ahnak	AHNAK nucleoprotein	4.05837	6.19614	344.361	5.71881e-67	3.92882e-64	Up		Slc31a2	solute carrier family 31, member 2	4.11862	2.81889	42.6894	9.62391e-11	1.86243e-09	Up		Arpp21	cyclic AMP-regulated phosphoprotein, 21	-0.784115	5.43387	23.1872	1.66648e-06	0.000185655	Down
									Fgl2	fibrinogen-like protein 2	4.05206	4.9743	148.688	8.8687e-32	1.49211e-29	Up		Rassf4	Ras association (RalGDS/AF-6) domain family member 4	4.1072	4.56088	188.832	6.82271e-40	9.07201e-38	Up		Banp	BTG3 associated nuclear protein	-0.798407	4.65753	15.0889	0.000108443	0.00596002	Down
									Grap	GRB2-related adaptor protein	4.03199	2.43193	23.3203	1.55679e-06	2.3549e-05	Up		Plekhm3	pleckstrin homology domain containing, family M, member 3	4.08539	4.06057	143.134	3.5994e-31	2.88092e-29	Up		Mgst2	microsomal glutathione S-transferase 2	-0.799883	5.11608	19.0141	1.57347e-05	0.00121459	Down
									Psap	prosaposin	4.02501	9.94558	398.68	1.72389e-66	1.09321e-63	Up		Racgap1	Rac GTPase-activating protein 1	4.08185	3.71232	78.84	2.54159e-18	9.88344e-17	Up		Lck	lymphocyte protein tyrosine kinase	-0.802525	4.86871	17.5124	3.07262e-05	0.00212863	Down
									Tagap	T cell activation Rho GTPase activating protein	4.02181	2.78514	32.3241	1.65402e-08	3.56956e-07	Up		Hp	haptoglobin	4.08136	3.20619	31.069	3.39383e-08	4.99621e-07	Up		Ncf1	neutrophil cytosolic factor 1	-0.826496	6.63939	40.6327	2.6559e-10	7.55009e-08	Down
									Lyz2	lysozyme 2	4.00482	9.00409	84.8057	4.25031e-05	0.000465332	Up		Cdkn3	cyclin dependent kinase inhibitor 3	4.07974	2.79203	29.8296	5.78021e-08	8.11789e-07	Up		Uba52	ubiquitin A-52 residue ribosomal protein fusion product 1	-0.832573	10.2993	22.9577	1.87294e-06	0.000202236	Down
									Ms4a6c	membrane-spanning 4-domains, subfamily A, member 6C	3.96707	5.65122	300.489	5.69207e-60	2.93284e-57	Up		Nusap1	nucleolar and spindle associated protein 1	4.07176	4.07861	67.4543	8.90964e-15	2.56822e-13	Up		Sema3d	sema domain, immunoglobulin domain (Ig), short basic domain, secreted, (semaphorin) 3D	-0.852432	4.07415	11.3674	0.000772364	0.0284257	Down
									Pmepa1	prostate transmembrane protein, androgen induced 1	3.9527	2.83825	23.5504	1.45394e-06	2.20741e-05	Up		Traf1	TNF receptor-associated factor 1	4.04464	3.28199	62.7121	5.84122e-15	1.70159e-13	Up		Dntt	deoxynucleotidyltransferase, terminal	-0.878445	9.19526	42.5294	1.15268e-10	3.51952e-08	Down
									St3gal5	ST3 beta-galactoside alpha-2,3-sialyltransferase 5	3.94876	3.92126	62.5721	9.65937e-15	4.62976e-13	Up		Lpxn	leupaxin	4.04133	2.61223	42.3363	1.15122e-10	2.19358e-09	Up		Notch1	notch 1	-0.895176	6.62814	50.6993	1.91256e-12	7.88357e-10	Down
									Themis2	thymocyte selection associated family member 2	3.93529	3.44529	39.1514	5.52716e-10	1.48423e-08	Up		Ube2c	ubiquitin-conjugating enzyme E2C	4.01868	5.08943	19.9866	0.00307691	0.0144536	Up		Evl	Ena-vasodilator stimulated phosphoprotein	-0.899218	5.01015	18.4605	1.89697e-05	0.0013963	Down
									Ppt1	palmitoyl-protein thioesterase 1	3.92918	7.04707	304.439	6.26961e-33	1.14859e-30	Up		Xlr	X-linked lymphocyte-regulated	4.00566	2.08499	24.4546	9.53636e-07	1.09801e-05	Up		Cnn3	calponin 3, acidic	-0.907332	4.72606	19.6731	1.01436e-05	0.000871086	Down
									Lsr	lipolysis stimulated lipoprotein receptor	3.9221	2.00053	19.6547	1.01667e-05	0.000129743	Up		Fkbp1b	FK506 binding protein 1b	3.99655	1.83723	8.90215	0.0029086	0.0137966	Up		Irf7	interferon regulatory factor 7	-0.908894	4.55653	14.9447	0.00012114	0.00651999	Down
									Nckipsd	NCK interacting protein with SH3 domain	3.91238	2.61783	26.8013	2.66057e-07	4.68669e-06	Up		Cep55	centrosomal protein 55	3.99274	2.4609	19.99	8.56993e-06	8.19612e-05	Up		Il6st	interleukin 6 signal transducer	-0.91663	4.13544	12.179	0.000501638	0.0200752	Down
									Arhgap27os2	Rho GTPase activating protein 27, opposite strand 2	3.89631	2.35979	18.427	1.91433e-05	0.000228721	Up		Phf11b	PHD finger protein 11B	3.985	4.26456	169.146	8.34229e-36	8.81716e-34	Up		Sstr2	somatostatin receptor 2	-0.968772	4.28657	17.4028	3.31506e-05	0.00225862	Down
									Pira2	paired-Ig-like receptor A2	3.89076	2.72073	26.7753	2.69582e-07	4.73866e-06	Up		Prkcb	protein kinase C, beta	3.95834	2.22188	21.3302	4.30222e-06	4.38954e-05	Up		Hip1	huntingtin interacting protein 1	-0.98933	4.10491	14.2233	0.000170623	0.00832319	Down
									Cdc42bpb	CDC42 binding protein kinase beta	3.87682	2.1603	15.99	6.77484e-05	0.00070431	Up		Cd68	CD68 antigen	3.94348	4.29939	148.96	4.36705e-32	3.7502e-30	Up		Gfi1	growth factor independent 1 transcription repressor	-0.992389	3.91588	12.9134	0.000340091	0.014527	Down
									Tbc1d4	TBC1 domain family, member 4	3.85334	5.23506	190.713	3.38456e-40	7.97209e-38	Up		Ahr	aryl-hydrocarbon receptor	3.94128	4.81967	219.093	8.72122e-45	1.4673e-42	Up		Ifi27l2a	interferon, alpha-inducible protein 27 like 2A	-1.05167	6.33265	47.7715	1.15028e-11	4.3104e-09	Down
									Rogdi	rogdi homolog	3.84966	3.99363	77.9292	6.26679e-18	4.10027e-16	Up		Crybg1	crystallin beta-gamma domain containing 1	3.9388	2.8985	47.8623	7.58253e-12	1.64501e-10	Up		Cox6a2	cytochrome c oxidase subunit 6A2	-1.18133	4.92159	28.5449	4.53878e-07	5.58473e-05	Down
									Tulp4	TUB like protein 4	3.84882	3.04294	29.3334	7.44285e-08	1.43698e-06	Up		Bcl6	B cell leukemia/lymphoma 6	3.91271	3.03154	50.1531	2.47391e-12	5.7289e-11	Up		Gm34680	predicted gene, 34680	-1.19576	3.73186	10.5475	0.00122878	0.041652	Down
									Xdh	xanthine dehydrogenase	3.84638	1.5024	7.74131	0.00548561	0.0283	Up		Naga	N-acetyl galactosaminidase, alpha	3.90601	5.01494	222.505	3.38194e-45	5.80848e-43	Up		Cmah	cytidine monophospho-N-acetylneuraminic acid hydroxylase	-1.22236	5.39526	51.4079	1.35393e-12	5.87464e-10	Down
									Slc8b1	solute carrier family 8 (sodium/lithium/calcium exchanger), member B1	3.84191	3.75006	56.5858	1.08259e-13	4.5535e-12	Up		Pik3cb	phosphatidylinositol-4,5-bisphosphate 3-kinase catalytic subunit beta	3.87188	3.44841	77.9434	3.88708e-18	1.49047e-16	Up		Tmem108	transmembrane protein 108	-1.22378	3.96981	19.6265	1.03326e-05	0.000878168	Down
									Slc31a2	solute carrier family 31, member 2	3.84095	2.81889	32.3857	1.60384e-08	3.47037e-07	Up		Nek2	NIMA (never in mitosis gene a)-related expressed kinase 2	3.86352	1.92981	6.39926	0.01185	0.0433223	Up		Tanc1	tetratricopeptide repeat, ankyrin repeat and coiled-coil containing 1	-1.27398	3.56395	13.7787	0.00021553	0.0100956	Down
									Pik3r5	phosphoinositide-3-kinase regulatory subunit 5	3.81886	2.87594	28.5391	1.1067e-07	2.0595e-06	Up		E2f2	E2F transcription factor 2	3.85721	1.9898	16.2867	5.80527e-05	0.000460622	Up		Il7r	interleukin 7 receptor	-1.29655	4.55637	33.7789	8.39526e-09	1.64787e-06	Down
									Card11	caspase recruitment domain family, member 11	3.7996	2.95691	24.6572	7.90473e-07	1.26292e-05	Up		Icosl	icos ligand	3.85666	2.85629	42.5914	1.01704e-10	1.95442e-09	Up		Ifi209	interferon activated gene 209	-1.3854	3.63921	11.876	0.000589198	0.022368	Down
									Tlr2	toll-like receptor 2	3.79953	2.69901	25.89	4.26481e-07	7.13166e-06	Up		Rab11fip1	RAB11 family interacting protein 1 (class I)	3.85438	3.8382	94.9635	1.33926e-21	6.90054e-20	Up		Btla	B and T lymphocyte associated	-1.46702	3.78764	12.0458	0.000540506	0.0211552	Down
									Cfp	complement factor properdin	3.79103	4.29072	127.51	4.10352e-28	5.63824e-26	Up		Ptpro	protein tyrosine phosphatase receptor type O	3.84671	1.57519	10.1265	0.00150074	0.00782551	Up		Gm21887	erythroid differentiation regulator 1 x	-1.56838	3.85887	26.2904	3.44536e-07	4.43805e-05	Down
									H2-DMb1	histocompatibility 2, class II, locus Mb1	3.78835	6.57962	282.552	1.50529e-54	5.64075e-52	Up		Cd7	CD7 antigen	3.84389	3.92603	12.6003	0.0097318	0.0370915	Up		Blnk	B cell linker	-1.64698	3.5318	20.1792	7.76402e-06	0.000680921	Down
									Prr7	proline rich 7 (synaptic)	3.78394	2.39352	21.4944	3.95548e-06	5.453e-05	Up		Ero1lb	endoplasmic reticulum oxidoreductase 1 beta	3.83925	3.36303	69.659	2.00527e-16	6.63912e-15	Up		Pld4	phospholipase D family member 4	-1.7539	4.95573	15.2107	0.000101737	0.00562899	Down
									Lrrk2	leucine-rich repeat kinase 2	3.78335	2.83631	22.477	2.39351e-06	3.45571e-05	Up		P2ry10	purinergic receptor P2Y, G-protein coupled 10	3.83873	3.15568	53.6322	4.54111e-13	1.12087e-11	Up		Klrd1	killer cell lectin-like receptor, subfamily D, member 1	-2.00317	3.37073	18.5466	1.79966e-05	0.00133661	Down
									Fkbp1b	FK506 binding protein 1b	3.76656	1.83723	18.2709	2.07506e-05	0.000245083	Up		Lrrc25	leucine rich repeat containing 25	3.83116	2.79986	43.9445	5.18706e-11	1.04553e-09	Up		Gm47283	None	-2.53709	6.90837	329.985	6.87873e-65	5.67083e-61	Down
									Rassf4	Ras association (RalGDS/AF-6) domain family member 4	3.76333	4.56088	116.346	6.63979e-26	7.81977e-24	Up		S100a6	S100 calcium binding protein A6 (calcyclin)	3.817	7.25275	351.338	8.74895e-51	2.18565e-48	Up		Ifih1	interferon induced with helicase C domain 1	-2.79792	3.3032	33.5129	9.13032e-09	1.71877e-06	Down
									Chd7	chromodomain helicase DNA binding protein 7	3.75849	2.47389	17.8023	2.64408e-05	0.00030359	Up		Tbc1d8	TBC1 domain family, member 8	3.79882	3.4288	71.6278	7.83264e-17	2.67935e-15	Up		Ly6d	lymphocyte antigen 6 family member D	-3.04475	4.05121	50.5372	1.54134e-11	5.5247e-09	Down
									Igsf6	immunoglobulin superfamily, member 6	3.74878	1.81167	14.8218	0.000124686	0.00121074	Up		Tmem221	transmembrane protein 221	3.79416	1.38145	7.96745	0.00484485	0.0208787	Up		Mid1	midline 1	-3.42083	5.2028	189.747	4.85559e-38	2.00147e-34	Down
									Crybg3	beta-gamma crystallin domain containing 3	3.73974	3.08811	36.2144	2.37452e-09	5.74062e-08	Up		Arhgap27os2	Rho GTPase activating protein 27, opposite strand 2	3.79139	2.35979	25.8373	4.33394e-07	5.26976e-06	Up
									Pkib	protein kinase inhibitor beta, cAMP dependent, testis specific	3.73268	4.7427	107.052	4.75865e-24	5.16188e-22	Up		Pfkp	phosphofructokinase, platelet	3.78994	4.89048	209.588	4.30757e-43	6.70031e-41	Up
									Cdk14	cyclin dependent kinase 14	3.72541	3.79105	56.5559	1.32071e-13	5.49896e-12	Up		Itgb2	integrin beta 2	3.76698	4.03089	127.659	3.83491e-28	2.87409e-26	Up
									Pea15a	proliferation and apoptosis adaptor protein 15A	3.71904	3.19127	28.6928	1.02423e-07	1.91904e-06	Up		Irf5	interferon regulatory factor 5	3.76617	4.62513	178.262	6.65874e-38	8.19323e-36	Up
									Sh3tc1	SH3 domain and tetratricopeptide repeats 1	3.70296	2.43158	11.8333	0.000606728	0.00468339	Up		Ccl6	C-C motif chemokine ligand 6	3.76447	2.77825	24.9734	6.71655e-07	7.89889e-06	Up
									Raph1	Ras association (RalGDS/AF-6) and pleckstrin homology domains 1	3.7026	3.09078	40.4863	3.09362e-10	8.73419e-09	Up		H2-DMb2	histocompatibility 2, class II, locus Mb2	3.76241	3.6207	81.9721	5.77838e-19	2.35827e-17	Up
									Bcl6	B cell leukemia/lymphoma 6	3.66581	3.03154	29.3569	7.33132e-08	1.41876e-06	Up		Pqlc2	solute carrier family 66 member 1	3.74391	2.07864	17.5918	2.94845e-05	0.00025241	Up
									Kmo	kynurenine 3-monooxygenase	3.66384	3.15539	28.1607	1.33928e-07	2.44813e-06	Up		Ppm1m	protein phosphatase 1M	3.7295	4.68574	173.953	4.35797e-37	4.85502e-35	Up
									Ctss	cathepsin S	3.63981	6.64476	294.983	1.32879e-56	5.76554e-54	Up		Pirb	paired Ig-like receptor B	3.72308	3.72283	85.4838	1.1159e-19	4.84184e-18	Up
									Lifr	LIF receptor alpha	3.63663	2.10981	16.4042	5.46098e-05	0.000581472	Up		Birc5	baculoviral IAP repeat-containing 5	3.71509	4.78397	92.9689	6.06605e-21	2.9767e-19	Up
									Rubcnl	RUN and cysteine rich domain containing beclin 1 interacting protein like	3.62833	2.63567	9.89134	0.00170733	0.0109963	Up		Btla	B and T lymphocyte associated	3.70805	3.78764	99.8768	1.63418e-22	8.80536e-21	Up
									Gpr137b	G protein-coupled receptor 137B	3.62157	2.40268	16.8878	4.24745e-05	0.000465332	Up		Tifab	TRAF-interacting protein with forkhead-associated domain, family member B	3.70481	3.29602	59.9519	2.12472e-14	5.99869e-13	Up
									Pros1	protein S (alpha)	3.60715	1.3899	8.66182	0.00331483	0.0190435	Up		Ahnak	AHNAK nucleoprotein	3.65863	6.19614	323.584	1.64655e-63	5.42966e-61	Up
									Nupr1	nuclear protein transcription regulator 1	3.603	2.0668	20.9242	5.32908e-06	7.21395e-05	Up		Pkib	protein kinase inhibitor beta, cAMP dependent, testis specific	3.65106	4.7427	175.493	2.22504e-37	2.54767e-35	Up
									Tbc1d9	TBC1 domain family, member 9	3.59314	3.59726	38.0839	9.38161e-10	2.42483e-08	Up		Tmem50b	transmembrane protein 50B	3.63581	3.17642	51.8434	1.08474e-12	2.60717e-11	Up
									Tyrobp	TYRO protein tyrosine kinase binding protein	3.56742	8.50685	466.57	4.23303e-87	4.9853e-84	Up		App	amyloid beta precursor protein	3.6222	3.86243	66.1048	1.0997e-15	3.39548e-14	Up
									Arl5c	ADP-ribosylation factor-like 5C	3.55963	2.81103	18.9339	1.47375e-05	0.000180798	Up		Notch4	notch 4	3.62018	2.04131	15.069	0.000109557	0.00081885	Up
									Pif1	PIF1 5'-to-3' DNA helicase	3.52529	1.56105	6.92691	0.00860474	0.0403283	Up		Rasgrp3	RAS, guanyl releasing protein 3	3.61588	3.18685	50.5553	5.71861e-11	1.14428e-09	Up
									Ms4a4b	membrane-spanning 4-domains, subfamily A, member 4B	3.5186	2.2872	16.0847	6.44879e-05	0.00067296	Up		Rab43	RAB43, member RAS oncogene family	3.58948	5.25368	222.268	2.01351e-43	3.25479e-41	Up
									Prkcb	protein kinase C, beta	3.51381	2.22188	15.9308	6.98692e-05	0.00072362	Up		Ralb	v-ral simian leukemia viral oncogene B	3.55607	3.45701	52.1119	9.5172e-13	2.29415e-11	Up
									Smagp	small cell adhesion glycoprotein	3.48286	2.46739	19.5338	1.08194e-05	0.00013634	Up		Mt1	metallothionein 1	3.55125	4.00769	81.4942	7.2415e-19	2.91214e-17	Up
									Ppm1m	protein phosphatase 1M	3.46127	4.68574	89.5621	1.62475e-20	1.32618e-18	Up		Cxcl10	C-X-C motif chemokine ligand 10	3.54766	2.39386	23.4514	1.50512e-06	1.67906e-05	Up
									Tmsb4x	thymosin, beta 4, X chromosome	3.45724	13.3372	150.199	3.37072e-31	5.34388e-29	Up		Pde8a	phosphodiesterase 8A	3.5121	2.01584	12.7246	0.000375763	0.00244112	Up
									Fam71a	golgi associated RAB2 interactor family member 4	3.42306	3.15679	22.1716	2.79762e-06	3.96963e-05	Up		Hmmr	hyaluronan mediated motility receptor (RHAMM)	3.50012	3.331	20.5959	6.26873e-06	6.20401e-05	Up
									Itgb2	integrin beta 2	3.41235	4.03089	47.7877	7.86429e-12	2.69939e-10	Up		Cd180	CD180 antigen	3.49065	4.67436	160.1	1.90879e-34	1.89591e-32	Up
									Lgmn	legumain	3.40958	2.43085	15.6754	7.98214e-05	0.000816436	Up		Tmsb4x	thymosin, beta 4, X chromosome	3.4842	13.3372	151.831	1.73153e-31	1.42747e-29	Up
									Edem1	ER degradation enhancer, mannosidase alpha-like 1	3.40462	3.68502	43.7628	5.67222e-11	1.77801e-09	Up		Wdfy4	WD repeat and FYVE domain containing 4	3.45358	6.70111	394.939	4.3047e-66	1.54296e-63	Up
									Rnf144b	ring finger protein 144B	3.38728	1.83188	8.32347	0.0039868	0.0218677	Up		Tbc1d4	TBC1 domain family, member 4	3.45166	5.23506	176.069	1.90325e-37	2.24148e-35	Up
									Naga	N-acetyl galactosaminidase, alpha	3.38521	5.01494	110.721	1.60783e-24	1.79121e-22	Up		Cd9	CD9 antigen	3.44925	5.06565	144.951	8.44221e-28	6.10505e-26	Up
									Fcer1g	Fc receptor, IgE, high affinity I, gamma polypeptide	3.35373	7.06118	362.88	2.2194e-67	1.82967e-64	Up		Itgb7	integrin beta 7	3.42651	5.43031	189.667	4.75916e-40	6.43189e-38	Up
									Tcf19	transcription factor 19	3.33344	2.74177	22.0752	2.93887e-06	4.14864e-05	Up		Rab32	RAB32, member RAS oncogene family	3.42093	4.79505	147.232	1.13486e-30	8.99593e-29	Up
									Itgb7	integrin beta 7	3.29463	5.43031	149.028	2.58849e-32	4.63903e-30	Up		Tmem106a	transmembrane protein 106A	3.40133	2.26587	15.7313	7.7529e-05	0.000597894	Up
									Gramd3	GRAM domain containing 2B	3.28336	3.05533	20.7426	5.81428e-06	7.84499e-05	Up		Itpripl2	inositol 1,4,5-triphosphate receptor interacting protein-like 2	3.38584	3.69575	57.5176	6.89367e-14	1.8157e-12	Up
									Gsn	gelsolin	3.2668	4.84022	83.4928	3.06657e-19	2.27755e-17	Up		Kif14	kinesin family member 14	3.38528	2.04976	8.92771	0.00286848	0.0136455	Up
									Slpi	secretory leukocyte peptidase inhibitor	3.26108	4.01342	23.2506	0.000330898	0.00280362	Up		Fcgr2b	Fc receptor, IgG, low affinity IIb	3.38396	3.04315	36.6701	1.89306e-09	3.23784e-08	Up
									Phf11b	PHD finger protein 11B	3.25781	4.26456	55.9851	1.61436e-13	6.68783e-12	Up		Rnase6	ribonuclease, RNase A family, 6	3.38108	6.45421	341.583	5.75906e-67	2.15808e-64	Up
									Nptn	neuroplastin	3.25435	4.65701	76.6987	7.0151e-18	4.51816e-16	Up		Gm2a	GM2 ganglioside activator protein	3.3707	8.28331	451.354	8.68321e-80	3.7676e-77	Up
									Tubb2a	tubulin, beta 2A class IIA	3.24298	3.53978	29.4447	7.01456e-08	1.37033e-06	Up		Ccna2	cyclin A2	3.3587	3.06607	18.5461	1.80121e-05	0.000161229	Up
									Il10ra	interleukin 10 receptor, alpha	3.22505	3.51033	26.8357	2.9567e-07	5.12081e-06	Up		Marcks	myristoylated alanine rich protein kinase C substrate	3.35654	6.28176	131.101	1.81909e-09	3.11778e-08	Up
									Lrrc25	leucine rich repeat containing 25	3.21211	2.79986	13.3869	0.000264886	0.00232806	Up		Sgo2a	shugoshin 2A	3.32553	2.89528	16.3807	5.52821e-05	0.000445078	Up
									Cd52	CD52 antigen	3.20717	10.0075	199.48	2.85193e-20	2.28265e-18	Up		Crybg3	beta-gamma crystallin domain containing 3	3.32495	3.08811	31.4869	2.51571e-08	3.78458e-07	Up
									C1galt1c1	C1GALT1-specific chaperone 1	3.19447	3.32837	25.7228	4.59285e-07	7.64918e-06	Up		S100a4	S100 calcium binding protein A4	3.32105	6.32898	147.945	1.91844e-31	1.5659e-29	Up
									Rab11fip1	RAB11 family interacting protein 1 (class I)	3.19266	3.8382	46.848	1.25629e-11	4.26209e-10	Up		Mthfd2	methylenetetrahydrofolate dehydrogenase (NAD+ dependent), methenyltetrahydrofolate cyclohydrolase	3.29423	3.8563	57.7055	6.29406e-14	1.66843e-12	Up
									Itgb3	integrin beta 3	3.18112	2.05229	9.33779	0.0022966	0.0140558	Up		Filip1l	filamin A interacting protein 1-like	3.29192	3.63602	54.2685	3.33303e-13	8.30137e-12	Up
									Tmem50b	transmembrane protein 50B	3.16481	3.17642	18.5254	1.81948e-05	0.000218021	Up		Ptms	parathymosin	3.28786	7.47969	426.798	7.20305e-81	3.49306e-78	Up
									Slc35e4	solute carrier family 35, member E4	3.1563	2.37131	12.5351	0.000415371	0.0034209	Up		Tcf19	transcription factor 19	3.27792	2.74177	20.5711	6.34881e-06	6.26821e-05	Up
									Irf5	interferon regulatory factor 5	3.14054	4.62513	63.9469	3.09987e-15	1.62773e-13	Up		Tulp4	TUB like protein 4	3.27322	3.04294	33.4204	9.60002e-09	1.50461e-07	Up
									Sgk1	serum/glucocorticoid regulated kinase 1	3.11743	3.18665	24.1698	1.01133e-06	1.59721e-05	Up		Sdf2l1	stromal cell-derived factor 2-like 1	3.25217	5.37199	159.373	5.97689e-24	3.46996e-22	Up
									Crip1	cysteine-rich protein 1	3.09555	10.2333	240.871	1.86489e-49	5.91312e-47	Up		Wdr86	WD repeat domain 86	3.24622	2.49953	21.1041	4.83061e-06	4.88633e-05	Up
									Emilin2	elastin microfibril interfacer 2	3.08087	2.75255	23.973	1.11668e-06	1.74024e-05	Up		Nckipsd	NCK interacting protein with SH3 domain	3.24408	2.61783	19.9217	8.86238e-06	8.43666e-05	Up
									Ahr	aryl-hydrocarbon receptor	3.07978	4.81967	70.0531	2.03425e-16	1.14866e-14	Up		Cip2a	cell proliferation regulating inhibitor of protein phosphatase 2A	3.24214	2.77027	17.1451	3.71655e-05	0.000312286	Up
									Bhlhe40	basic helix-loop-helix family, member e40	3.0724	3.91209	43.5845	6.21164e-11	1.93973e-09	Up		Ms4a6c	membrane-spanning 4-domains, subfamily A, member 6C	3.24135	5.65122	159.746	2.23153e-34	2.13915e-32	Up
									Cd68	CD68 antigen	3.0687	4.29939	60.6592	1.65569e-14	7.75541e-13	Up		Knl1	kinetochore scaffold 1	3.23968	3.67623	27.3549	2.01725e-07	2.60254e-06	Up
									Tmem156	transmembrane protein 156	3.05352	2.73882	7.95389	0.00488101	0.0258513	Up		Card11	caspase recruitment domain family, member 11	3.23169	2.95691	30.7626	3.63041e-08	5.30658e-07	Up
									Tmem106a	transmembrane protein 106A	3.04986	2.26587	10.3983	0.00129689	0.00878516	Up		Unc119	unc-119 lipid binding chaperone	3.22181	5.72774	205.47	5.74747e-43	8.77447e-41	Up
									Lgals1	lectin, galactose binding, soluble 1	3.04841	8.0357	19.9994	0.00307915	0.0179396	Up		Rrm2	ribonucleotide reductase M2	3.21996	3.7358	40.1986	3.32812e-10	6.07013e-09	Up
									Cd302	CD302 antigen	3.04775	2.34226	11.8728	0.000590187	0.00457284	Up		Gbp9	guanylate-binding protein 9	3.20937	2.21125	12.7839	0.000370358	0.00241362	Up
									Grap2	GRB2-related adaptor protein 2	3.0406	2.74548	10.8961	0.000993298	0.00709597	Up		Grap2	GRB2-related adaptor protein 2	3.20831	2.74548	25.7889	4.44147e-07	5.37673e-06	Up
									Pde8a	phosphodiesterase 8A	3.03682	2.01584	8.67529	0.0032906	0.0189572	Up		H2-Oa	histocompatibility 2, O region alpha locus	3.18653	5.54078	173.034	7.36258e-25	4.59826e-23	Up
									Arsb	arylsulfatase B	3.03536	4.51306	52.494	7.90099e-13	3.11654e-11	Up		Errfi1	ERBB receptor feedback inhibitor 1	3.18311	2.05487	12.586	0.000404347	0.00261446	Up
									Marcks	myristoylated alanine rich protein kinase C substrate	3.02639	6.28176	64.3889	3.24825e-07	5.56728e-06	Up		Gm34455	predicted gene, 34455	3.16766	2.78487	22.6022	2.24535e-06	2.44204e-05	Up
									Ece1	endothelin converting enzyme 1	3.02398	4.90731	74.7549	2.5618e-17	1.56441e-15	Up		Slfn5	schlafen 5	3.16325	4.64875	108.441	1.02615e-20	4.88995e-19	Up
									I830077J02Rik	RIKEN cDNA I830077J02 gene	3.01399	2.96202	19.5997	1.04586e-05	0.000132648	Up		Gpr137b	G protein-coupled receptor 137B	3.15398	2.40268	15.8592	7.25257e-05	0.000564059	Up
									Vsir	V-set immunoregulatory receptor	3.00487	4.4336	54.0359	3.73195e-13	1.50815e-11	Up		Gsn	gelsolin	3.15308	4.84022	123.947	2.46759e-27	1.7387e-25	Up
									Mt1	metallothionein 1	3.00204	4.00769	51.7937	1.11132e-12	4.24153e-11	Up		Bcl2l14	BCL2 like 14	3.13433	2.60997	20.0186	8.97037e-06	8.52961e-05	Up
									Anxa2	annexin A2	2.99762	6.42687	199.406	7.24493e-42	1.80991e-39	Up		Rtl8b	retrotransposon Gag like 8B	3.12911	3.86919	63.7405	3.42333e-15	1.02625e-13	Up
									Snx11	sorting nexin 11	2.9907	2.94351	16.5459	5.07318e-05	0.000545284	Up		Cd300c	CD300C molecule	3.12552	2.11822	13.6326	0.000232818	0.00159415	Up
									P2ry10	purinergic receptor P2Y, G-protein coupled 10	2.98517	3.15568	18.328	2.01476e-05	0.000239678	Up		Trerf1	transcriptional regulating factor 1	3.12422	4.45929	96.6523	2.39355e-20	1.10856e-18	Up
									Rnase6	ribonuclease, RNase A family, 6	2.98478	6.45421	165.462	1.79838e-35	3.61606e-33	Up		2310040G24Rik	RIKEN cDNA 2310040G24 gene	3.1217	3.67242	50.5257	2.06244e-12	4.80305e-11	Up
									Cd86	CD86 antigen	2.96341	4.63668	58.3377	5.75988e-14	2.4861e-12	Up		Tspan17	tetraspanin 17	3.09119	2.44402	13.9978	0.000192145	0.00135504	Up
									Grn	granulin	2.96268	5.79242	138.412	2.99185e-30	4.56755e-28	Up		Dusp3	dual specificity phosphatase 3 (vaccinia virus phosphatase VH1-related)	3.08848	2.96763	20.7708	5.73068e-06	5.73346e-05	Up
									Pfkp	phosphofructokinase, platelet	2.95267	4.89048	62.7186	6.59797e-15	3.27673e-13	Up		Kif11	kinesin family member 11	3.07583	3.85617	33.4674	1.06637e-08	1.65871e-07	Up
									2310040G24Rik	RIKEN cDNA 2310040G24 gene	2.9477	3.67242	28.096	1.38368e-07	2.51812e-06	Up		Fgfr1	fibroblast growth factor receptor 1	3.07111	3.13957	24.0094	1.09618e-06	1.24819e-05	Up
									Pdia5	protein disulfide isomerase associated 5	2.94027	3.81268	35.1956	3.96458e-09	9.25891e-08	Up		Ctss	cathepsin S	3.06863	6.64476	290.39	7.21534e-56	2.05115e-53	Up
									Kif5a	kinesin family member 5A	2.92239	2.22755	7.11239	0.00776298	0.0371434	Up		Gm46224	predicted gene, 46224	3.06369	2.41241	16.348	5.69564e-05	0.000455753	Up
									Cpeb4	cytoplasmic polyadenylation element binding protein 4	2.91201	3.44615	26.1664	3.66849e-07	6.22284e-06	Up		Pak1	p21 (RAC1) activated kinase 1	3.06101	5.74689	175.926	1.96676e-37	2.28366e-35	Up
									Tlr12	toll-like receptor 12	2.90732	2.11795	6.95858	0.00845463	0.0398285	Up		Mki67	antigen identified by monoclonal antibody Ki 67	3.05536	6.18183	142.642	7.97563e-23	4.44264e-21	Up
									Myadm	myeloid-associated differentiation marker	2.90481	3.9401	42.3301	1.14891e-10	3.44423e-09	Up		Pea15a	proliferation and apoptosis adaptor protein 15A	3.0375	3.19127	32.1482	1.80626e-08	2.76267e-07	Up
									Pdlim5	PDZ and LIM domain 5	2.89957	3.36816	21.2766	4.4221e-06	6.07596e-05	Up		Rtl8a	retrotransposon Gag like 8A	3.03748	4.31384	85.4423	1.17853e-19	5.06031e-18	Up
									Scpep1	serine carboxypeptidase 1	2.89259	4.17198	45.523	2.38757e-11	7.84187e-10	Up		Anxa2	annexin A2	3.03199	6.42687	228.006	3.98187e-47	7.63408e-45	Up
									Stard5	StAR related lipid transfer domain containing 5	2.8741	2.99188	13.0311	0.000319571	0.00272164	Up		Arsb	arylsulfatase B	3.02649	4.51306	98.4664	2.54112e-22	1.36032e-20	Up
									Rab32	RAB32, member RAS oncogene family	2.85801	4.79505	57.7297	1.05888e-13	4.4766e-12	Up		Ttc39b	tetratricopeptide repeat domain 39B	3.02186	2.72138	12.5896	0.000403569	0.00261148	Up
									Tmem268	transmembrane protein 268	2.8547	3.35967	19.3826	1.1695e-05	0.00014564	Up		Cdca3	cell division cycle associated 3	3.01819	4.20352	46.3241	1.61138e-11	3.38883e-10	Up
									Foxm1	forkhead box M1	2.82944	2.4374	13.2383	0.000287457	0.00248928	Up		Gpr157	G protein-coupled receptor 157	3.01695	2.4119	14.8848	0.000120641	0.000894392	Up
									Lpxn	leupaxin	2.81826	2.61223	8.30054	0.00403803	0.0220899	Up		Prkar2a	protein kinase, cAMP dependent regulatory, type II alpha	3.0119	4.04914	65.0507	1.82396e-15	5.54861e-14	Up
									Kynu	kynureninase	2.80797	2.45781	8.15574	0.00436986	0.0235458	Up		Cdc20	cell division cycle 20	3.01068	4.04756	42.8522	9.61973e-11	1.86243e-09	Up
									Notch4	notch 4	2.80221	2.04131	6.55318	0.0105969	0.0474552	Up		Fam129a	niban apoptosis regulator 1	2.99866	4.4409	75.9567	9.97775e-18	3.65585e-16	Up
									Zbp1	Z-DNA binding protein 1	2.78677	3.57928	22.5583	2.29618e-06	3.34447e-05	Up		Ly75	lymphocyte antigen 75	2.98735	3.60022	40.6897	2.58205e-10	4.77274e-09	Up
									Cyb561a3	cytochrome b561 family, member A3	2.77935	4.4879	48.2538	6.26007e-12	2.18678e-10	Up		Naip2	NLR family, apoptosis inhibitory protein 2	2.96458	2.3346	11.743	0.000632353	0.00380242	Up
									Spaca9	sperm acrosome associated 9	2.77882	2.13413	6.50993	0.0108562	0.0482471	Up		Pik3r5	phosphoinositide-3-kinase regulatory subunit 5	2.96446	2.87594	20.5899	6.28798e-06	6.2156e-05	Up
									Fcgr2b	Fc receptor, IgG, low affinity IIb	2.77427	3.04315	12.4185	0.000441841	0.00360648	Up		Gns	glucosamine (N-acetyl)-6-sulfatase	2.96296	4.44212	86.1962	7.89323e-20	3.47977e-18	Up
									Cd180	CD180 antigen	2.77299	4.67436	42.5192	1.04662e-10	3.16801e-09	Up		Hist1h2af	H2A clustered histone 10	2.93684	2.37424	6.12243	0.0134915	0.0480864	Up
									Fgfr1	fibroblast growth factor receptor 1	2.76001	3.13957	18.8994	1.50016e-05	0.000183764	Up		Slc35e4	solute carrier family 35, member E4	2.93531	2.37131	11.5498	0.000700823	0.00414461	Up
									Ero1lb	endoplasmic reticulum oxidoreductase 1 beta	2.75842	3.36303	15.7338	7.74257e-05	0.000792916	Up		Cd52	CD52 antigen	2.92164	10.0075	168.48	1.14395e-18	4.49084e-17	Up
									Arid3b	AT-rich interaction domain 3B	2.75511	3.22074	16.451	5.34677e-05	0.000571327	Up		Dpy19l1	dpy-19 like C-mannosyltransferase 1	2.91481	4.697	89.1832	1.94066e-20	9.09021e-19	Up
									Hps3	HPS3, biogenesis of lysosomal organelles complex 2 subunit 1	2.75321	4.63761	50.0512	2.60014e-12	9.56945e-11	Up		Dusp10	dual specificity phosphatase 10	2.91053	3.18047	26.1439	3.7105e-07	4.58611e-06	Up
									Evi2a	ecotropic viral integration site 2a	2.75063	4.6641	46.5608	1.44815e-11	4.87286e-10	Up		Cd86	CD86 antigen	2.90896	4.63668	89.7886	2.38244e-20	1.10856e-18	Up
									Znfx1	zinc finger, NFX1-type containing 1	2.74844	3.59529	22.1123	2.88361e-06	4.0837e-05	Up		Raph1	Ras association (RalGDS/AF-6) and pleckstrin homology domains 1	2.89961	3.09078	19.0283	1.43085e-05	0.000130486	Up
									Hspa1a	heat shock protein 1A	2.7422	5.51642	17.8944	0.0039657	0.021781	Up		Ifi209	interferon activated gene 209	2.88668	3.63921	44.6065	3.74561e-11	7.64327e-10	Up
									Atox1	antioxidant 1 copper chaperone	2.73677	8.55611	118.361	2.18228e-09	5.30699e-08	Up		Dock5	dedicator of cytokinesis 5	2.86346	3.45103	30.0148	5.26648e-08	7.4986e-07	Up
									Efhd2	EF hand domain containing 2	2.7283	6.54204	143.116	3.62711e-31	5.64187e-29	Up		Aspm	abnormal spindle microtubule assembly	2.85835	3.00002	8.99859	0.00278444	0.0133061	Up
									Dna2	DNA replication helicase/nuclease 2	2.70519	3.75464	26.7282	2.76079e-07	4.84255e-06	Up		Efhd2	EF hand domain containing 2	2.84505	6.54204	234.739	2.38908e-48	5.05014e-46	Up
									Spp1	secreted phosphoprotein 1	2.70317	2.89789	10.446	0.00127605	0.00867254	Up		Asf1b	anti-silencing function 1B histone chaperone	2.84449	2.68536	11.4766	0.000728685	0.00427869	Up
									4833445I07Rik	RIKEN cDNA 4833445I07 gene	2.70158	3.10475	10.8001	0.00104566	0.00739318	Up		Lpcat1	lysophosphatidylcholine acyltransferase 1	2.84168	4.70499	81.4424	7.42108e-19	2.96987e-17	Up
									H2-Oa	histocompatibility 2, O region alpha locus	2.70016	5.54078	67.309	3.31681e-13	1.34698e-11	Up		Cdca8	cell division cycle associated 8	2.83882	4.98887	57.2406	9.12324e-13	2.20563e-11	Up
									Sorl1	sortilin-related receptor, LDLR class A repeats-containing	2.6874	3.36271	13.8054	0.000212512	0.00192521	Up		Spdl1	spindle apparatus coiled-coil protein 1	2.83621	2.56405	12.5012	0.000422894	0.00271099	Up
									Plekhg3	pleckstrin homology domain containing, family G (with RhoGef domain) member 3	2.68376	3.00813	14.2303	0.00017	0.00158002	Up		Egr3	early growth response 3	2.83403	3.9036	52.3092	8.83184e-13	2.14146e-11	Up
									Ifi27l2a	interferon, alpha-inducible protein 27 like 2A	2.68296	6.33265	104.031	9.42329e-23	9.13948e-21	Up		Ccnb2	cyclin B2	2.83399	4.56039	62.9802	4.93525e-15	1.44791e-13	Up
									Crybg1	crystallin beta-gamma domain containing 1	2.67389	2.8985	10.3724	0.00131499	0.00890049	Up		Gramd3	GRAM domain containing 2B	2.83174	3.05533	22.2169	2.73358e-06	2.93433e-05	Up
									Rab43	RAB43, member RAS oncogene family	2.67383	5.25368	62.8833	9.65572e-15	4.62976e-13	Up		Myadm	myeloid-associated differentiation marker	2.81856	3.9401	42.7756	9.22371e-11	1.7934e-09	Up
									Anxa6	annexin A6	2.66771	5.75839	98.7203	2.25816e-22	2.09171e-20	Up		Gm26740	predicted gene, 26740	2.81308	2.90441	20.2873	7.34465e-06	7.1656e-05	Up
									Tspan17	tetraspanin 17	2.65195	2.44402	8.62595	0.00338073	0.0193011	Up		Kif4	kinesin family member 4	2.81262	3.16175	10.4649	0.00125137	0.00672073	Up
									Dhx40	DEAH-box helicase 40	2.65116	3.52734	20.583	6.31022e-06	8.40411e-05	Up		Pdia5	protein disulfide isomerase associated 5	2.8125	3.81268	40.8454	2.40817e-10	4.47139e-09	Up
									Nlrp3	NLR family, pyrin domain containing 3	2.64444	2.80114	10.0318	0.0015948	0.0104097	Up		Dlgap5	DLG associated protein 5	2.80567	3.14292	18.4597	1.88227e-05	0.000167938	Up
									Map3k8	mitogen-activated protein kinase kinase kinase 8	2.63982	4.52502	40.0191	3.59716e-10	1.00867e-08	Up		Anxa5	annexin A5	2.79171	6.17476	170.965	4.02342e-36	4.30767e-34	Up
									Tbc1d8	TBC1 domain family, member 8	2.63886	3.4288	14.9527	0.000116431	0.00113458	Up		Prkab2	protein kinase, AMP-activated, beta 2 non-catalytic subunit	2.77323	2.71103	14.7701	0.000128107	0.00094634	Up
									Unc93b1	unc-93 homolog B1, TLR signaling regulator	2.63583	6.80051	156.116	1.11145e-33	2.13087e-31	Up		Tpx2	TPX2, microtubule-associated	2.77167	4.10716	28.9931	8.83795e-08	1.21636e-06	Up
									Kctd14	potassium channel tetramerisation domain containing 14	2.63138	4.53095	48.5421	5.43639e-12	1.94016e-10	Up		Lyz2	lysozyme 2	2.77058	9.00409	33.2681	0.000746761	0.00437548	Up
									Syngr2	synaptogyrin 2	2.62628	6.78744	147.885	4.30921e-32	7.40107e-30	Up		Rogdi	rogdi homolog	2.75365	3.99363	46.9363	1.42999e-11	3.03836e-10	Up
									Gm2a	GM2 ganglioside activator protein	2.62066	8.28331	221.511	2.06053e-44	5.66233e-42	Up		Plin2	perilipin 2	2.74216	4.91909	77.7068	4.34841e-18	1.65964e-16	Up
									Gm34455	predicted gene, 34455	2.61912	2.78487	10.001	0.00160558	0.0104719	Up		Hist1h1b	H1.5 linker histone, cluster member	2.74201	6.79737	14.6262	0.00682133	0.0278667	Up
									Wdfy4	WD repeat and FYVE domain containing 4	2.61314	6.70111	133.735	9.73443e-28	1.31558e-25	Up		Atox1	antioxidant 1 copper chaperone	2.74013	8.55611	122.819	1.62641e-09	2.81092e-08	Up
									Lsp1	lymphocyte specific 1	2.599	8.67333	231.267	1.01762e-47	2.99617e-45	Up		Dna2	DNA replication helicase/nuclease 2	2.73842	3.75464	35.9443	2.716e-09	4.53253e-08	Up
									Sla	src-like adaptor	2.58116	5.28953	61.9607	8.06316e-15	3.95671e-13	Up		Aurkb	aurora kinase B	2.73756	3.02599	12.4453	0.000435596	0.00277302	Up
									Mtmr4	myotubularin related protein 4	2.58068	3.79235	23.8487	1.18959e-06	1.83997e-05	Up		Cfp	complement factor properdin	2.73359	4.29072	46.5537	1.43973e-11	3.0512e-10	Up
									Tnfaip1	tumor necrosis factor, alpha-induced protein 1 (endothelial)	2.57719	3.62402	16.4443	5.34812e-05	0.000571327	Up		Tubb6	tubulin, beta 6 class V	2.73334	3.84336	44.7786	3.44168e-11	7.05802e-10	Up
									Gsap	gamma-secretase activating protein	2.57581	2.87544	10.9271	0.000976999	0.00701601	Up		Gm20559	predicted gene, 20559	2.73135	3.45205	22.8686	1.95992e-06	2.14008e-05	Up
									Lima1	LIM domain and actin binding 1	2.5691	3.23241	13.7425	0.000219661	0.0019748	Up		Zbp1	Z-DNA binding protein 1	2.71534	3.57928	31.2957	2.76876e-08	4.1276e-07	Up
									Sdf2l1	stromal cell-derived factor 2-like 1	2.55741	5.37199	58.7846	4.5651e-12	1.65064e-10	Up		Grap	GRB2-related adaptor protein	2.69461	2.43193	10.2648	0.00139325	0.00732991	Up
									Dusp10	dual specificity phosphatase 10	2.55724	3.18047	12.3717	0.000452933	0.00367517	Up		Arid3b	AT-rich interaction domain 3B	2.6946	3.22074	21.1234	4.80786e-06	4.86929e-05	Up
									Plekha1	pleckstrin homology domain containing, family A (phosphoinositide binding specific) member 1	2.54945	3.99407	22.7854	2.23626e-06	3.28038e-05	Up		Gm9844	thymosin beta 10b	2.68583	2.4859	10.2843	0.0013787	0.00726265	Up
									Srgap3	SLIT-ROBO Rho GTPase activating protein 3	2.54207	3.83866	19.4749	1.12603e-05	0.000140865	Up		Fuca1	fucosidase, alpha-L- 1, tissue	2.68096	6.32862	164.107	1.53463e-24	9.30257e-23	Up
									Inpp4a	inositol polyphosphate-4-phosphatase, type I	2.52631	3.41657	11.5778	0.000690436	0.00526059	Up		Tyrobp	TYRO protein tyrosine kinase binding protein	2.67374	8.50685	262.328	2.71648e-53	7.46488e-51	Up
									Plin2	perilipin 2	2.51765	4.91909	56.3648	1.205e-13	5.04265e-12	Up		Crip1	cysteine-rich protein 1	2.67043	10.2333	171.443	1.30525e-36	1.41586e-34	Up
									Dusp3	dual specificity phosphatase 3 (vaccinia virus phosphatase VH1-related)	2.51447	2.96763	12.8751	0.000347027	0.00293124	Up		Plekho1	pleckstrin homology domain containing, family O member 1	2.66651	6.32845	179.965	6.34396e-38	7.92419e-36	Up
									Mthfd2	methylenetetrahydrofolate dehydrogenase (NAD+ dependent), methenyltetrahydrofolate cyclohydrolase	2.5049	3.8563	28.1964	1.31535e-07	2.41509e-06	Up		Syngr2	synaptogyrin 2	2.66064	6.78744	220.136	1.08696e-45	1.94802e-43	Up
									Cdkn3	cyclin dependent kinase inhibitor 3	2.49815	2.79203	13.5711	0.000240404	0.00213797	Up		Fam71a	golgi associated RAB2 interactor family member 4	2.64907	3.15679	21.4562	4.03352e-06	4.14101e-05	Up
									1110008P14Rik	bublin coiled coil protein	2.49582	3.85745	22.3947	2.98066e-06	4.20043e-05	Up		Mtmr4	myotubularin related protein 4	2.64163	3.79235	34.4944	5.5927e-09	9.16625e-08	Up
									Coro1b	coronin, actin binding protein 1B	2.4904	3.22273	9.73676	0.00185126	0.0117359	Up		Ccdc102a	coiled-coil domain containing 102A	2.63924	2.70133	13.6855	0.000226348	0.00155501	Up
									Slc12a9	solute carrier family 12 (potassium/chloride transporters), member 9	2.48909	4.10854	25.5993	4.88938e-07	8.12663e-06	Up		Spp1	secreted phosphoprotein 1	2.6385	2.89789	15.9762	6.96627e-05	0.000542303	Up
									Csf1r	colony stimulating factor 1 receptor	2.48356	3.46673	12.5662	0.000408606	0.0033753	Up		Hist1h3c	H3 clustered histone 3	2.63325	5.20894	22.8541	8.38097e-05	0.00064034	Up
									Hspa1b	heat shock protein 1B	2.47602	5.36878	79.8652	4.15108e-18	2.80504e-16	Up		Sgk1	serum/glucocorticoid regulated kinase 1	2.62809	3.18665	17.9103	2.50178e-05	0.00021825	Up
									Dpy19l1	dpy-19 like C-mannosyltransferase 1	2.46912	4.697	39.8809	3.85177e-10	1.07277e-08	Up		Rala	v-ral simian leukemia viral oncogene A (ras related)	2.62561	5.96605	149.678	1.93842e-32	1.71832e-30	Up
									Ptms	parathymosin	2.46093	7.47969	152.683	5.09415e-33	9.54459e-31	Up		Gatm	glycine amidinotransferase (L-arginine:glycine amidinotransferase)	2.62538	4.49559	52.9802	7.95972e-13	1.94142e-11	Up
									Fam129a	niban apoptosis regulator 1	2.46048	4.4409	38.8921	6.28456e-10	1.67129e-08	Up		Txndc15	thioredoxin domain containing 15	2.61415	5.11674	88.1614	3.13474e-20	1.44373e-18	Up
									Ctsz	cathepsin Z	2.45695	6.83878	144.815	1.69675e-31	2.74275e-29	Up		Pbk	PDZ binding kinase	2.59313	3.57429	12.8104	0.000359094	0.00234392	Up
									Tpm4	tropomyosin 4	2.43709	5.95664	76.7244	7.07268e-18	4.51994e-16	Up		Stx7	syntaxin 7	2.59052	5.30969	91.6098	6.22624e-21	3.03723e-19	Up
									Slc35f6	solute carrier family 35, member F6	2.43385	2.78372	7.8637	0.00512875	0.0268966	Up		Rbpj	recombination signal binding protein for immunoglobulin kappa J region	2.56751	6.15365	144.2	1.01213e-28	7.72595e-27	Up
									Ralb	v-ral simian leukemia viral oncogene B	2.43128	3.45701	16.6962	4.69182e-05	0.000508939	Up		Mospd2	motile sperm domain containing 2	2.5621	3.51045	24.5884	8.1667e-07	9.48258e-06	Up
									Ap1s2	adaptor-related protein complex 1, sigma 2 subunit	2.4277	4.22891	23.7214	1.26918e-06	1.95572e-05	Up		Chuk	conserved helix-loop-helix ubiquitous kinase	2.56037	4.22468	49.9454	2.73794e-12	6.30491e-11	Up
									Ly9	lymphocyte antigen 9	2.40963	4.6196	38.6541	1.17194e-09	2.99117e-08	Up		Kif15	kinesin family member 15	2.55794	3.7634	18.6241	2.3837e-05	0.00020922	Up
									Tmsb10	thymosin beta 10	2.4073	10.9255	123.17	2.94669e-27	3.91815e-25	Up		Cpeb2	cytoplasmic polyadenylation element binding protein 2	2.55387	2.89109	13.2456	0.000285371	0.00191736	Up
									Sh3bp1	SH3-domain binding protein 1	2.39981	5.63361	63.396	4.10023e-15	2.10362e-13	Up		Ctnna1	catenin alpha 1	2.55305	5.47997	94.2891	1.77969e-21	9.05664e-20	Up
									Dpp4	dipeptidylpeptidase 4	2.39898	5.53011	53.5287	5.20907e-13	2.09481e-11	Up		Kynu	kynureninase	2.54788	2.45781	9.45823	0.00215174	0.0106668	Up
									Gns	glucosamine (N-acetyl)-6-sulfatase	2.39853	4.44212	29.6939	6.18832e-08	1.22636e-06	Up		Rubcnl	RUN and cysteine rich domain containing beclin 1 interacting protein like	2.54762	2.63567	13.8234	0.000211451	0.00145997	Up
									Evl	Ena-vasodilator stimulated phosphoprotein	2.39031	5.01015	33.7289	8.40772e-09	1.89899e-07	Up		Unc93b1	unc-93 homolog B1, TLR signaling regulator	2.53185	6.80051	194.861	5.0875e-41	6.99022e-39	Up
									Plekhm3	pleckstrin homology domain containing, family M, member 3	2.38899	4.06057	23.8047	1.21647e-06	1.87802e-05	Up		Edem1	ER degradation enhancer, mannosidase alpha-like 1	2.51977	3.68502	27.5017	1.8676e-07	2.42083e-06	Up
									Racgap1	Rac GTPase-activating protein 1	2.38579	3.71232	24.1564	1.01722e-06	1.60038e-05	Up		Pld2	phospholipase D2	2.51619	2.12463	6.85303	0.00896556	0.0347331	Up
									Tep1	telomerase associated protein 1	2.38343	4.47168	35.8915	2.78834e-09	6.70178e-08	Up		Stat1	signal transducer and activator of transcription 1	2.51319	5.83211	106.868	2.98446e-18	1.15511e-16	Up
									Kif1b	kinesin family member 1B	2.37552	3.55376	18.7197	1.64593e-05	0.000200133	Up		Lmna	lamin A	2.50893	3.76667	23.0319	1.80336e-06	1.97698e-05	Up
									Pkp3	plakophilin 3	2.3707	3.97097	20.5755	6.34499e-06	8.43678e-05	Up		Aph1c	aph1 homolog C, gamma secretase subunit	2.50559	3.4163	21.9741	3.0948e-06	3.25843e-05	Up
									Pi4k2a	phosphatidylinositol 4-kinase type 2 alpha	2.37062	5.56487	54.0529	3.8844e-12	1.4107e-10	Up		Fcer1g	Fc receptor, IgE, high affinity I, gamma polypeptide	2.49958	7.06118	160.261	1.04888e-33	9.82607e-32	Up
									Siglecg	sialic acid binding Ig-like lectin G	2.37032	4.21983	29.2712	7.65435e-08	1.46459e-06	Up		Apobr	apolipoprotein B receptor	2.49844	4.52291	54.7953	2.58051e-13	6.4859e-12	Up
									Pde4dip	phosphodiesterase 4D interacting protein (myomegalin)	2.35473	3.12398	8.78598	0.00309822	0.0180241	Up		Ccnb1	cyclin B1	2.4935	3.10201	8.60307	0.00342413	0.0157286	Up
									Cyba	cytochrome b-245, alpha polypeptide	2.34883	8.62336	197.891	3.14549e-41	7.6269e-39	Up		Ptk2	PTK2 protein tyrosine kinase 2	2.48277	2.42017	9.0421	0.00269575	0.0129509	Up
									Lpcat1	lysophosphatidylcholine acyltransferase 1	2.3395	4.70499	36.6976	1.8674e-09	4.56821e-08	Up		Tlr2	toll-like receptor 2	2.48162	2.69901	10.2918	0.00137582	0.00725206	Up
									Myo9a	myosin IXa	2.33564	4.24301	22.3483	2.55618e-06	3.66489e-05	Up		Eps8	epidermal growth factor receptor pathway substrate 8	2.47999	4.13295	39.3294	5.06062e-10	9.14907e-09	Up
									Asf1b	anti-silencing function 1B histone chaperone	2.32508	2.68536	9.23692	0.00242552	0.0147354	Up		B230217C12Rik	RIKEN cDNA B230217C12 gene	2.4771	2.54732	8.07152	0.00457614	0.0199924	Up
									Pak1	p21 (RAC1) activated kinase 1	2.32193	5.74689	71.504	8.41206e-17	4.84958e-15	Up		Evi2a	ecotropic viral integration site 2a	2.47561	4.6641	60.6298	1.55545e-14	4.42176e-13	Up
									Sec14l1	SEC14-like lipid binding 1	2.31939	3.87386	19.5021	1.09977e-05	0.000137788	Up		Slc35f6	solute carrier family 35, member F6	2.45634	2.78372	11.274	0.000811767	0.00467333	Up
									Adgre5	adhesion G protein-coupled receptor E5	2.3069	5.8938	44.6188	2.39427e-07	4.26314e-06	Up		Calm1	calmodulin 1	2.44126	9.55368	183.383	3.66719e-38	4.65113e-36	Up
									Agpat3	1-acylglycerol-3-phosphate O-acyltransferase 3	2.29218	4.17807	22.6312	2.23058e-06	3.27788e-05	Up		Rgs10	regulator of G-protein signalling 10	2.43084	6.32727	155.431	2.93838e-32	2.5499e-30	Up
									Clec12a	C-type lectin domain family 12, member a	2.29174	6.20415	74.1348	3.75772e-17	2.24483e-15	Up		Csf2ra	colony stimulating factor 2 receptor, alpha, low-affinity (granulocyte-macrophage)	2.4251	5.48102	91.8671	5.51983e-21	2.72488e-19	Up
									Cd2ap	CD2-associated protein	2.29007	6.46928	99.0591	2.43227e-22	2.22796e-20	Up		Nek6	NIMA (never in mitosis gene a)-related expressed kinase 6	2.42484	4.31588	48.7115	5.00419e-12	1.10602e-10	Up
									Ap1s3	adaptor-related protein complex AP-1, sigma 3	2.28761	3.80123	18.7755	1.59914e-05	0.000195019	Up		Nptn	neuroplastin	2.41706	4.65701	55.1626	2.15895e-13	5.49332e-12	Up
									Msrb1	methionine sulfoxide reductase B1	2.26561	5.40541	57.7293	6.22205e-14	2.65775e-12	Up		Lsp1	lymphocyte specific 1	2.40839	8.67333	219.665	1.32558e-45	2.32513e-43	Up
									Arhgap5	Rho GTPase activating protein 5	2.25689	5.07141	36.8069	1.76861e-09	4.33941e-08	Up		Otulinl	OTU deubiquitinase with linear linkage specificity like	2.40674	5.16695	77.329	5.20181e-18	1.94926e-16	Up
									Atp1b1	ATPase, Na+/K+ transporting, beta 1 polypeptide	2.25471	3.48547	11.8899	0.000584851	0.00454003	Up		Anxa6	annexin A6	2.40471	5.75839	101.158	7.27954e-23	4.08249e-21	Up
									App	amyloid beta precursor protein	2.25303	3.86243	24.0284	1.0856e-06	1.69502e-05	Up		Tmem156	transmembrane protein 156	2.40431	2.73882	12.8233	0.00035665	0.00232981	Up
									Sat1	spermidine/spermine N1-acetyl transferase 1	2.25229	5.67862	66.431	9.40431e-16	5.06726e-14	Up		Grn	granulin	2.39666	5.79242	95.9143	8.33845e-22	4.37848e-20	Up
									Otulinl	OTU deubiquitinase with linear linkage specificity like	2.25093	5.16695	36.8319	1.74679e-09	4.29868e-08	Up		Tiam1	T cell lymphoma invasion and metastasis 1	2.39312	4.2316	38.9832	6.00717e-10	1.07894e-08	Up
									Egr3	early growth response 3	2.24949	3.9036	14.1848	0.000174423	0.00161204	Up		Hint3	histidine triad nucleotide binding protein 3	2.38885	4.69619	54.8151	2.65888e-13	6.66256e-12	Up
									Hlx	H2.0-like homeobox	2.24783	3.56711	9.97594	0.00162739	0.0105417	Up		Grk3	G protein-coupled receptor kinase 3	2.38575	5.37309	72.8479	4.37825e-17	1.52942e-15	Up
									Lyst	lysosomal trafficking regulator	2.24641	5.85733	72.4439	7.78728e-17	4.52101e-15	Up		Vrk2	vaccinia related kinase 2	2.38561	4.68746	51.3208	1.39943e-12	3.31521e-11	Up
									Ctsb	cathepsin B	2.23906	6.44058	96.0355	7.88064e-22	7.13934e-20	Up		Prc1	protein regulator of cytokinesis 1	2.37943	4.37948	22.143	2.85075e-06	3.04425e-05	Up
									Fgd2	FYVE, RhoGEF and PH domain containing 2	2.23556	5.81558	58.9647	3.42307e-14	1.53368e-12	Up		Tagap	T cell activation Rho GTPase activating protein	2.37527	2.78514	9.77457	0.00181389	0.00924024	Up
									Ccdc88a	coiled coil domain containing 88A	2.22329	6.00747	80.581	2.70437e-18	1.84255e-16	Up		Itpripl1	inositol 1,4,5-triphosphate receptor interacting protein-like 1	2.37388	3.65588	21.6104	3.72746e-06	3.86158e-05	Up
									Atp1a3	ATPase, Na+/K+ transporting, alpha 3 polypeptide	2.21671	3.54826	9.75335	0.00183476	0.0116711	Up		Fnip2	folliculin interacting protein 2	2.36069	3.30385	15.5219	8.64746e-05	0.000658869	Up
									Capn2	calpain 2	2.19452	4.11923	22.1777	2.78893e-06	3.96413e-05	Up		Dpysl2	dihydropyrimidinase-like 2	2.35858	4.25569	34.5603	5.41209e-09	8.8879e-08	Up
									Tiam1	T cell lymphoma invasion and metastasis 1	2.19401	4.2316	22.5667	2.28644e-06	3.33618e-05	Up		Pkmyt1	protein kinase, membrane associated tyrosine/threonine 1	2.35227	3.24049	10.2418	0.0014106	0.00741645	Up
									Mvp	major vault protein	2.1937	4.71144	29.8347	5.76537e-08	1.14529e-06	Up		Commd8	COMM domain containing 8	2.34833	5.55569	88.2708	5.91724e-20	2.65118e-18	Up
									Sh3pxd2a	SH3 and PX domains 2A	2.19178	3.12141	7.8698	0.00511159	0.0268407	Up		Sla	src-like adaptor	2.34733	5.28953	75.8158	1.06685e-17	3.89163e-16	Up
									Ccnd1	cyclin D1	2.18697	6.26356	73.3713	3.41205e-17	2.05321e-15	Up		E2f8	E2F transcription factor 8	2.34147	2.81209	6.56869	0.0105054	0.0393847	Up
									Cytip	cytohesin 1 interacting protein	2.18412	6.47152	87.0389	5.31102e-20	4.21e-18	Up		Spc25	SPC25, NDC80 kinetochore complex component, homolog (S. cerevisiae)	2.3407	3.03629	8.81584	0.0030483	0.0143765	Up
									Ahcyl2	S-adenosylhomocysteine hydrolase-like 2	2.18407	4.20384	24.4481	8.79061e-07	1.39634e-05	Up		Pi4k2a	phosphatidylinositol 4-kinase type 2 alpha	2.34	5.56487	86.1348	1.72697e-17	6.2171e-16	Up
									Il6st	interleukin 6 signal transducer	2.16248	4.13544	15.1629	0.000104311	0.0010274	Up		Osbpl3	oxysterol binding protein-like 3	2.3372	3.97477	28.8497	9.46408e-08	1.29175e-06	Up
									Asah1	N-acylsphingosine amidohydrolase 1	2.13988	5.23811	42.3574	1.13357e-10	3.41064e-09	Up		Id1	inhibitor of DNA binding 1, HLH protein	2.33387	3.6139	13.1685	0.000297433	0.00198867	Up
									Metrnl	meteorin, glial cell differentiation regulator-like	2.13704	3.78467	15.7653	7.61665e-05	0.000781964	Up		Ctsz	cathepsin Z	2.33377	6.83878	153.842	3.04583e-33	2.75932e-31	Up
									Fuca1	fucosidase, alpha-L- 1, tissue	2.13233	6.32862	62.7558	1.08083e-12	4.14437e-11	Up		Serpinb6b	serine (or cysteine) peptidase inhibitor, clade B, member 6b	2.32836	4.24927	35.8012	6.11769e-09	9.93731e-08	Up
									Ifngr2	interferon gamma receptor 2	2.1291	4.71329	29.4929	6.84646e-08	1.34386e-06	Up		Fnbp1	formin binding protein 1	2.32811	7.12995	181.499	6.97717e-38	8.45879e-36	Up
									Slc8a1	solute carrier family 8 (sodium/calcium exchanger), member 1	2.12869	2.70999	7.20579	0.00737151	0.0357475	Up		Hps3	HPS3, biogenesis of lysosomal organelles complex 2 subunit 1	2.32615	4.63761	48.6714	5.10318e-12	1.12488e-10	Up
									Myo1f	myosin IF	2.12466	4.90573	28.2334	1.29108e-07	2.37581e-06	Up		Frmd4b	FERM domain containing 4B	2.32546	3.44264	17.7788	2.67642e-05	0.000231769	Up
									Prkar2a	protein kinase, cAMP dependent regulatory, type II alpha	2.11831	4.04914	16.5678	5.01557e-05	0.000539795	Up		Pde4dip	phosphodiesterase 4D interacting protein (myomegalin)	2.31822	3.12398	13.6544	0.000230086	0.00157806	Up
									Degs1	delta 4-desaturase, sphingolipid 1	2.11682	4.46703	28.7754	9.82482e-08	1.84501e-06	Up		Themis2	thymocyte selection associated family member 2	2.3152	3.44529	19.6583	1.01479e-05	9.53927e-05	Up
									Rgs10	regulator of G-protein signalling 10	2.11085	6.32727	58.9612	5.65039e-14	2.45168e-12	Up		Scpep1	serine carboxypeptidase 1	2.31339	4.17198	33.003	1.17778e-08	1.82856e-07	Up
									Rnf19b	ring finger protein 19B	2.10986	4.83609	30.7949	3.70353e-08	7.76893e-07	Up		Arhgap5	Rho GTPase activating protein 5	2.30466	5.07141	63.7535	3.40198e-15	1.02357e-13	Up
									Rala	v-ral simian leukemia viral oncogene A (ras related)	2.10774	5.96605	54.4716	3.01987e-13	1.23247e-11	Up		Znfx1	zinc finger, NFX1-type containing 1	2.30023	3.59529	20.2248	7.584e-06	7.38164e-05	Up
									Nucb2	nucleobindin 2	2.10227	4.30587	19.0496	1.38839e-05	0.00017116	Up		Hexb	hexosaminidase B	2.29902	4.77234	49.1106	4.81017e-12	1.06887e-10	Up
									Cox6a2	cytochrome c oxidase subunit 6A2	2.09711	4.92159	18.7649	3.12886e-05	0.000351421	Up		Slc12a9	solute carrier family 12 (potassium/chloride transporters), member 9	2.2942	4.10854	33.4894	9.23636e-09	1.45037e-07	Up
									Fdps	farnesyl diphosphate synthetase	2.09131	5.38317	37.3352	1.36037e-09	3.40879e-08	Up		Cit	citron	2.29313	3.76088	16.6755	4.74268e-05	0.000388269	Up
									Atf3	activating transcription factor 3	2.08864	8.21808	127.987	4.81445e-21	4.05004e-19	Up		Il10ra	interleukin 10 receptor, alpha	2.28407	3.51033	19.1737	1.39016e-05	0.000126916	Up
									Txndc15	thioredoxin domain containing 15	2.08516	5.11674	32.6297	1.41948e-08	3.09582e-07	Up		Dpp4	dipeptidylpeptidase 4	2.28349	5.53011	86.7779	7.45643e-20	3.30488e-18	Up
									Ier5l	immediate early response 5-like	2.08322	3.0211	7.15994	0.00756108	0.036431	Up		Gadd45g	growth arrest and DNA-damage-inducible 45 gamma	2.28104	3.39515	15.9961	6.75327e-05	0.000527715	Up
									Eps15	epidermal growth factor receptor pathway substrate 15	2.08009	4.84573	29.2706	7.65695e-08	1.46459e-06	Up		Myo9a	myosin IXa	2.2794	4.24301	38.4593	7.7882e-10	1.37781e-08	Up
									Unc119b	unc-119 lipid binding chaperone B	2.06564	3.99188	14.7416	0.000130027	0.00125815	Up		Vim	vimentin	2.27667	9.02769	172.061	9.96127e-37	1.09494e-34	Up
									Ddhd1	DDHD domain containing 1	2.06436	4.31712	20.464	6.70775e-06	8.84779e-05	Up		Gm34680	predicted gene, 34680	2.26228	3.73186	22.1269	3.17428e-06	3.33785e-05	Up
									Itm2c	integral membrane protein 2C	2.05962	5.66924	46.2849	1.64265e-11	5.48261e-10	Up		Ehbp1l1	EH domain binding protein 1-like 1	2.25703	4.81322	44.9396	3.1799e-11	6.55378e-10	Up
									Samhd1	SAM domain and HD domain, 1	2.05923	6.48178	74.7669	1.7563e-17	1.08864e-15	Up		Srgap3	SLIT-ROBO Rho GTPase activating protein 3	2.25635	3.83866	26.056	3.94498e-07	4.85409e-06	Up
									Nfkb2	nuclear factor of kappa light polypeptide gene enhancer in B cells 2, p49/p100	2.05476	4.52755	19.0769	1.37338e-05	0.000169748	Up		Anxa1	annexin A1	2.25533	5.81342	83.9413	2.28207e-19	9.64789e-18	Up
									Dok3	docking protein 3	2.05452	3.12425	8.75212	0.00315581	0.0183086	Up		Slc33a1	solute carrier family 33 (acetyl-CoA transporter), member 1	2.25367	3.12006	11.1758	0.000855442	0.00488583	Up
									Kctd12	potassium channel tetramerisation domain containing 12	2.05204	6.67881	84.8081	1.51698e-19	1.16224e-17	Up		Man2b1	mannosidase 2, alpha B1	2.25105	6.94059	157.172	3.86492e-33	3.46331e-31	Up
									Slfn5	schlafen 5	2.04878	4.64875	20.4518	1.02548e-05	0.000130665	Up		Erlin1	ER lipid raft associated 1	2.23774	4.0539	29.4503	6.99494e-08	9.7574e-07	Up
									Cers6	ceramide synthase 6	2.04687	3.47632	10.2314	0.00141846	0.00943047	Up		Slc25a24	solute carrier family 25 (mitochondrial carrier, phosphate carrier), member 24	2.23294	3.97933	25.6742	4.72141e-07	5.70723e-06	Up
									Scarb2	scavenger receptor class B, member 2	2.04475	4.83148	23.6974	1.28477e-06	1.97606e-05	Up		Arl5c	ADP-ribosylation factor-like 5C	2.23189	2.81103	9.69837	0.00189	0.00955312	Up
									Zfp516	zinc finger protein 516	2.04179	4.30308	21.1881	4.62714e-06	6.33318e-05	Up		Nabp1	nucleic acid binding protein 1	2.23048	4.11452	34.0515	6.97596e-09	1.1167e-07	Up
									Csf2ra	colony stimulating factor 2 receptor, alpha, low-affinity (granulocyte-macrophage)	2.04102	5.48102	39.7368	4.13644e-10	1.13669e-08	Up		Ly6d	lymphocyte antigen 6 family member D	2.22932	4.05121	30.5621	8.94304e-08	1.22673e-06	Up
									5031439G07Rik	RIKEN cDNA 5031439G07 gene	2.04059	5.24491	30.4856	4.35606e-08	8.95544e-07	Up		Atf3	activating transcription factor 3	2.22486	8.21808	165.429	7.00312e-25	4.40716e-23	Up
									Lyn	LYN proto-oncogene, Src family tyrosine kinase	2.03876	5.95735	58.2738	4.78105e-14	2.08545e-12	Up		Nlrp3	NLR family, pyrin domain containing 3	2.22321	2.80114	8.65796	0.00334689	0.0154836	Up
									Vim	vimentin	2.03441	9.02769	148.655	3.05763e-32	5.36321e-30	Up		Siglecg	sialic acid binding Ig-like lectin G	2.22087	4.21983	30.2681	4.63704e-08	6.68318e-07	Up
									Mtm1	X-linked myotubular myopathy gene 1	2.03279	3.84763	12.9907	0.000326469	0.00277465	Up		Tk1	thymidine kinase 1	2.2068	3.91725	13.9695	0.000200979	0.00140294	Up
									Plekho1	pleckstrin homology domain containing, family O member 1	2.03028	6.32845	63.5698	4.10823e-15	2.10362e-13	Up		Ppfibp2	PTPRF interacting protein, binding protein 2 (liprin beta 2)	2.20455	3.80576	21.0942	4.85508e-06	4.90254e-05	Up
									Selplg	selectin, platelet (p-selectin) ligand	2.02848	7.20089	100.491	9.92119e-23	9.51049e-21	Up		Rgs14	regulator of G-protein signaling 14	2.20136	3.08209	12.4259	0.000440114	0.00279822	Up
									Tmem109	transmembrane protein 109	2.02708	4.08763	14.5776	0.000141695	0.00135357	Up		Acer3	alkaline ceramidase 3	2.19989	4.07729	26.7663	2.70805e-07	3.42936e-06	Up
									Trib1	tribbles pseudokinase 1	2.00903	5.72923	45.3034	2.65947e-11	8.63253e-10	Up		LTO1	ABCE maturation factor	2.19511	3.57267	15.7385	7.73359e-05	0.00059728	Up
									Dclre1c	DNA cross-link repair 1C	2.00868	3.77095	10.6493	0.00113358	0.00789293	Up		Creb3	cAMP responsive element binding protein 3	2.19505	3.58314	19.4864	1.12469e-05	0.000104414	Up
									Vhl	von Hippel-Lindau tumor suppressor	2.00781	3.80825	12.6082	0.000399625	0.00331106	Up		Pdlim5	PDZ and LIM domain 5	2.18992	3.36816	14.023	0.000189548	0.00133902	Up
									Itpripl2	inositol 1,4,5-triphosphate receptor interacting protein-like 2	2.00604	3.69575	12.236	0.000486712	0.00391841	Up		Unc119b	unc-119 lipid binding chaperone B	2.18232	3.99188	25.9372	4.12008e-07	5.02454e-06	Up
									Ctsc	cathepsin C	2.00465	5.17097	32.3382	9.31434e-08	1.75715e-06	Up		Ap1s3	adaptor-related protein complex AP-1, sigma 3	2.18149	3.80123	19.6773	1.00494e-05	9.45744e-05	Up
									Mospd2	motile sperm domain containing 2	2.00438	3.51045	9.11816	0.00258678	0.015532	Up		Cdk1	cyclin dependent kinase 1	2.1784	4.12998	17.8048	2.66911e-05	0.000231631	Up
									Itpripl1	inositol 1,4,5-triphosphate receptor interacting protein-like 1	2.00413	3.65588	11.2164	0.000837128	0.00618395	Up		Itm2c	integral membrane protein 2C	2.16788	5.66924	75.9988	9.78045e-18	3.59956e-16	Up
									Calm1	calmodulin 1	2.00302	9.55368	121.074	1.64862e-26	2.05928e-24	Up		Usp12	ubiquitin specific peptidase 12	2.16752	4.56691	39.2758	5.2277e-10	9.43044e-09	Up
									Arhgap26	Rho GTPase activating protein 26	2.00133	3.91449	13.7284	0.0002213	0.0019852	Up		1700056E22Rik	RIKEN cDNA 1700056E22 gene	2.16451	2.6524	6.56505	0.0105268	0.039429	Up
									Sirpa	signal-regulatory protein alpha	1.99714	3.98472	13.917	0.000200406	0.00182557	Up		Stom	stomatin	2.15844	3.51711	14.2183	0.000171071	0.00122636	Up
									Erlin1	ER lipid raft associated 1	1.99231	4.0539	14.041	0.000187768	0.00172571	Up		Asah1	N-acylsphingosine amidohydrolase 1	2.15665	5.23811	53.8771	4.03137e-13	9.98038e-12	Up
									Necap2	NECAP endocytosis associated 2	1.9747	5.14913	28.0831	1.39274e-07	2.52902e-06	Up		Bub1b	BUB1B, mitotic checkpoint serine/threonine kinase	2.15421	3.52032	12.2753	0.000476966	0.00299247	Up
									Casp6	caspase 6	1.97423	4.63313	20.7017	5.93737e-06	7.98494e-05	Up		Cdc45	cell division cycle 45	2.1511	3.38389	10.9473	0.000966496	0.00541658	Up
									Gadd45g	growth arrest and DNA-damage-inducible 45 gamma	1.96751	3.39515	7.77904	0.00537298	0.0278059	Up		Clic4	chloride intracellular channel 4	2.15064	5.57568	69.098	2.76021e-16	8.99413e-15	Up
									Diaph2	diaphanous related formin 2	1.96666	3.9821	14.5066	0.000147069	0.00139201	Up		Fgd2	FYVE, RhoGEF and PH domain containing 2	2.14194	5.81558	82.137	5.34543e-19	2.20338e-17	Up
									Ehbp1l1	EH domain binding protein 1-like 1	1.96606	4.81322	26.8327	2.61873e-07	4.64275e-06	Up		Ahcyl2	S-adenosylhomocysteine hydrolase-like 2	2.14115	4.20384	26.1786	3.65552e-07	4.53175e-06	Up
									Bmp2k	BMP2 inducible kinase	1.96573	4.65866	22.4591	2.41552e-06	3.48139e-05	Up		Cyba	cytochrome b-245, alpha polypeptide	2.13714	8.62336	165.339	3.43534e-35	3.49641e-33	Up
									Nfil3	nuclear factor, interleukin 3, regulated	1.96306	3.34846	8.48505	0.00365013	0.0205541	Up		Gas2l3	growth arrest-specific 2 like 3	2.13686	3.21675	7.78779	0.0053472	0.0226528	Up
									Tnfaip2	tumor necrosis factor, alpha-induced protein 2	1.96032	3.62875	13.0716	0.00031786	0.00271266	Up		Samd9l	sterile alpha motif domain containing 9-like	2.13149	5.17156	52.3838	8.62839e-13	2.0983e-11	Up
									Npc2	NPC intracellular cholesterol transporter 2	1.95882	8.50999	130.221	1.20174e-28	1.7381e-26	Up		Abca3	ATP-binding cassette, sub-family A member 3	2.12941	4.09956	28.6478	1.0477e-07	1.40671e-06	Up
									Rcbtb1	regulator of chromosome condensation (RCC1) and BTB (POZ) domain containing protein 1	1.93992	3.49392	8.62038	0.00339049	0.0193434	Up		Tmem8	post-glycosylphosphatidylinositol attachment to proteins 6	2.12609	3.31946	13.2313	0.000287539	0.00192878	Up
									Anxa1	annexin A1	1.93525	5.81342	48.4329	5.7349e-12	2.02324e-10	Up		Alcam	activated leukocyte cell adhesion molecule	2.11013	5.4809	58.0102	5.70593e-14	1.52726e-12	Up
									Irf7	interferon regulatory factor 7	1.9315	4.55653	13.4099	0.000269403	0.00236524	Up		Spc24	SPC24, NDC80 kinetochore complex component, homolog (S. cerevisiae)	2.10772	4.58484	22.0396	4.58223e-06	4.65794e-05	Up
									B4galt4	UDP-Gal:betaGlcNAc beta 1,4-galactosyltransferase, polypeptide 4	1.92829	3.71245	10.6544	0.00113051	0.00788015	Up		Tpst1	protein-tyrosine sulfotransferase 1	2.10685	2.84817	8.07471	0.00456816	0.0199681	Up
									Dnajb14	DnaJ heat shock protein family (Hsp40) member B14	1.9277	4.80474	24.1597	1.01551e-06	1.60038e-05	Up		Stard3nl	STARD3 N-terminal like	2.10627	4.31073	29.8777	5.64221e-08	7.96479e-07	Up
									Hint3	histidine triad nucleotide binding protein 3	1.92694	4.69619	19.7264	9.85435e-06	0.000125952	Up		Sumf1	sulfatase modifying factor 1	2.10379	2.87313	8.06983	0.00458038	0.0200003	Up
									Atp6v0a2	ATPase, H+ transporting, lysosomal V0 subunit A2	1.92681	4.85697	20.6113	6.21928e-06	8.30985e-05	Up		Mospd1	motile sperm domain containing 1	2.10301	3.50177	16.2305	5.97749e-05	0.000472469	Up
									Zfp385a	zinc finger protein 385A	1.91375	3.74884	11.4013	0.000759823	0.00568936	Up		Camk1d	calcium/calmodulin-dependent protein kinase ID	2.10159	5.82838	84.9305	2.21827e-19	9.42649e-18	Up
									Stat1	signal transducer and activator of transcription 1	1.90827	5.83211	36.3016	1.9515e-08	4.16791e-07	Up		Actr3	ARP3 actin-related protein 3	2.09691	8.18254	161.929	8.51873e-35	8.56444e-33	Up
									Herpud1	homocysteine-inducible, endoplasmic reticulum stress-inducible, ubiquitin-like domain member 1	1.90478	6.00793	46.2191	1.69658e-11	5.63975e-10	Up		Sorl1	sortilin-related receptor, LDLR class A repeats-containing	2.09667	3.36271	13.8305	0.000209725	0.00145048	Up
									Nfam1	Nfat activating molecule with ITAM motif 1	1.90096	5.0526	27.1392	2.24285e-07	4.01085e-06	Up		Ccnd1	cyclin D1	2.09497	6.26356	96.5924	6.07923e-22	3.21264e-20	Up
									Aph1c	aph1 homolog C, gamma secretase subunit	1.88856	3.4163	6.54954	0.0106185	0.0475238	Up		Cyp4v3	cytochrome P450, family 4, subfamily v, polypeptide 3	2.09336	3.30218	11.1751	0.000855791	0.00488583	Up
									Cd82	CD82 antigen	1.88718	5.27496	20.6511	2.54474e-05	0.000293411	Up		Agpat3	1-acylglycerol-3-phosphate O-acyltransferase 3	2.08705	4.17807	26.9586	2.48556e-07	3.15731e-06	Up
									Flna	filamin, alpha	1.8865	6.45691	59.6819	2.42058e-14	1.11482e-12	Up		Knstrn	kinetochore-localized astrin/SPAG5 binding	2.0804	4.11961	18.5994	1.7537e-05	0.000157489	Up
									Itprid2	ITPR interacting domain containing 2	1.88636	3.74403	11.1858	0.000850898	0.00627442	Up		Glcci1	glucocorticoid induced transcript 1	2.07873	2.73519	6.19678	0.0129391	0.0465995	Up
									Napsa	napsin A aspartic peptidase	1.886	7.93432	112.999	4.62334e-25	5.29372e-23	Up		Gsap	gamma-secretase activating protein	2.07814	2.87544	7.12298	0.00771753	0.0308223	Up
									Bach2	BTB and CNC homology, basic leucine zipper transcription factor 2	1.88523	3.9106	9.0729	0.00265107	0.0158372	Up		Plekho2	pleckstrin homology domain containing, family O member 2	2.07638	5.87485	75.854	1.56789e-17	5.66917e-16	Up
									Tnfaip3	tumor necrosis factor, alpha-induced protein 3	1.88137	5.51316	35.9298	3.44993e-09	8.14934e-08	Up		Tnfsf13	tumor necrosis factor (ligand) superfamily, member 13	2.07504	3.03734	6.40387	0.01152	0.0424167	Up
									Stx7	syntaxin 7	1.87966	5.30969	31.2307	2.86043e-08	6.03105e-07	Up		Kctd12	potassium channel tetramerisation domain containing 12	2.06114	6.67881	107.877	3.25219e-24	1.94283e-22	Up
									Actr3	ARP3 actin-related protein 3	1.87932	8.18254	112.312	4.22455e-25	4.90524e-23	Up		Sat1	spermidine/spermine N1-acetyl transferase 1	2.06001	5.67862	60.7742	1.4287e-14	4.07551e-13	Up
									Derl2	Der1-like domain family, member 2	1.87866	4.4379	15.8495	7.2894e-05	0.000752113	Up		Ercc6l	excision repair cross-complementing rodent repair deficiency complementation group 6 like	2.05758	3.01185	7.9335	0.00493595	0.0211827	Up
									Tmem214	transmembrane protein 214	1.86649	4.19809	13.8547	0.000207073	0.00188008	Up		Sh3bp1	SH3-domain binding protein 1	2.05029	5.63361	66.5607	8.98115e-16	2.80457e-14	Up
									Plekhb2	pleckstrin homology domain containing, family B (evectins) member 2	1.86382	4.31733	15.5978	8.31886e-05	0.000844479	Up		Tyk2	tyrosine kinase 2	2.04233	4.23721	25.4247	5.34205e-07	6.39185e-06	Up
									Gatm	glycine amidinotransferase (L-arginine:glycine amidinotransferase)	1.8584	4.49559	19.628	1.06975e-05	0.000135261	Up		Irf7	interferon regulatory factor 7	2.03502	4.55653	37.9676	1.22121e-09	2.13298e-08	Up
									Fmnl2	formin-like 2	1.8538	4.63176	17.8704	2.55249e-05	0.000293893	Up		Rbms1	RNA binding motif, single stranded interacting protein 1	2.02751	5.26747	49.5015	3.40096e-12	7.76663e-11	Up
									H2-DMa	histocompatibility 2, class II, locus DMa	1.85137	8.53282	109.699	1.6307e-22	1.54523e-20	Up		Tmem109	transmembrane protein 109	2.02186	4.08763	23.4188	1.48061e-06	1.6562e-05	Up
									Sgo2a	shugoshin 2A	1.85099	2.89528	7.18175	0.00747031	0.0361204	Up		Cd2ap	CD2-associated protein	2.01589	6.46928	89.8188	1.74716e-20	8.23061e-19	Up
									M6pr	mannose-6-phosphate receptor, cation dependent	1.84626	6.44234	62.1643	7.41051e-15	3.65822e-13	Up		Gpr18	G protein-coupled receptor 18	2.01328	2.75299	7.43595	0.00649077	0.0267683	Up
									Ctnna1	catenin alpha 1	1.84421	5.47997	35.4654	3.44723e-09	8.14934e-08	Up		Vps9d1	VPS9 domain containing 1	2.00605	3.8626	18.2818	2.06341e-05	0.000183702	Up
									Cotl1	coactosin like F-actin binding protein 1	1.83964	6.83486	72.8128	4.45211e-17	2.64051e-15	Up		Tuba1c	tubulin, alpha 1C	1.99835	4.32512	21.5587	3.95733e-06	4.06786e-05	Up
									Tyk2	tyrosine kinase 2	1.83869	4.23721	14.4452	0.000151876	0.00143421	Up		Rnf19b	ring finger protein 19B	1.99725	4.83609	33.8119	8.24417e-09	1.30702e-07	Up
									Anxa5	annexin A5	1.83624	6.17476	49.0269	4.68927e-12	1.68814e-10	Up		Galc	galactosylceramidase	1.9972	3.50888	12.4557	0.000433203	0.00275991	Up
									Nuak2	NUAK family, SNF1-like kinase, 2	1.82887	3.92079	9.49888	0.00210497	0.0130379	Up		Creld2	cysteine-rich with EGF-like domains 2	1.997	4.54331	31.6991	2.3339e-08	3.5304e-07	Up
									Relb	avian reticuloendotheliosis viral (v-rel) oncogene related B	1.82867	3.73368	7.48263	0.0063257	0.0315672	Up		Adgre5	adhesion G protein-coupled receptor E5	1.9932	5.8938	35.5782	1.68918e-06	1.87172e-05	Up
									Pepd	peptidase D	1.82528	4.40223	15.8377	7.46174e-05	0.000767972	Up		Cnn2	calponin 2	1.99238	6.61517	92.7755	9.49011e-19	3.74337e-17	Up
									Gm43305	predicted gene 43305	1.82363	4.93217	23.5317	1.45275e-06	2.20741e-05	Up		Foxn2	forkhead box N2	1.98571	4.27133	25.3064	5.67224e-07	6.74776e-06	Up
									Grk3	G protein-coupled receptor kinase 3	1.82236	5.37309	32.1104	1.84081e-08	3.95199e-07	Up		Irak2	interleukin-1 receptor-associated kinase 2	1.97696	2.96942	8.14519	0.00439517	0.0193763	Up
									Plxnb2	plexin B2	1.81702	3.8547	10.0669	0.0015496	0.010163	Up		Pitpnm1	phosphatidylinositol transfer protein, membrane-associated 1	1.9756	3.20552	9.19349	0.00248328	0.012078	Up
									Scarb1	scavenger receptor class B, member 1	1.81684	4.76858	18.6959	1.67051e-05	0.000202824	Up		Bhlhe40	basic helix-loop-helix family, member e40	1.9746	3.91209	17.1729	3.66531e-05	0.000308335	Up
									AI413582	None	1.8048	4.9852	23.2881	1.5826e-06	2.38548e-05	Up		Cytip	cytohesin 1 interacting protein	1.97235	6.47152	88.0564	3.29309e-20	1.50824e-18	Up
									Zcchc4	zinc finger, CCHC domain containing 4	1.80312	3.45481	7.52449	0.00618524	0.0310732	Up		Plekha1	pleckstrin homology domain containing, family A (phosphoinositide binding specific) member 1	1.97106	3.99407	20.8131	6.04678e-06	6.01323e-05	Up
									Slc15a4	solute carrier family 15, member 4	1.80298	3.92982	10.0594	0.00155592	0.0101964	Up		Galnt10	polypeptide N-acetylgalactosaminyltransferase 10	1.96915	3.48447	10.5657	0.00118555	0.00643427	Up
									Piezo1	piezo-type mechanosensitive ion channel component 1	1.80289	4.42231	15.6565	8.06129e-05	0.00082351	Up		BC028528	cDNA sequence BC028528	1.96897	6.06419	73.0628	4.50304e-17	1.56638e-15	Up
									Btg1	BTG anti-proliferation factor 1	1.80096	7.9664	97.5831	9.76103e-22	8.74674e-20	Up		Evl	Ena-vasodilator stimulated phosphoprotein	1.9674	5.01015	44.7764	3.6006e-11	7.36559e-10	Up
									Me2	malic enzyme 2, NAD(+)-dependent, mitochondrial	1.79188	5.29965	29.5695	6.5878e-08	1.29618e-06	Up		Fancl	Fanconi anemia, complementation group L	1.96655	3.91938	17.1964	3.61896e-05	0.000304747	Up
									Fam49b	CYFIP related Rac1 interactor B	1.79016	6.87145	63.1141	4.63977e-15	2.36113e-13	Up		Jak2	Janus kinase 2	1.9626	4.62143	27.3247	2.04222e-07	2.63063e-06	Up
									Man2b1	mannosidase 2, alpha B1	1.78486	6.94059	61.8376	1.1604e-14	5.52967e-13	Up		Necap2	NECAP endocytosis associated 2	1.96111	5.14913	43.3667	6.89349e-11	1.35632e-09	Up
									Itgal	integrin alpha L	1.77987	5.42995	26.1349	3.93944e-07	6.64147e-06	Up		Dipk1a	divergent protein kinase domain 1A	1.95978	4.49422	26.606	2.93681e-07	3.69071e-06	Up
									Tgfbrap1	transforming growth factor, beta receptor associated protein 1	1.77634	3.55717	6.85508	0.00895533	0.0415931	Up		Tapbp	TAP binding protein	1.95468	6.3406	82.7356	4.02983e-19	1.68639e-17	Up
									Cnn2	calponin 2	1.77032	6.61517	52.2775	6.56294e-12	2.28291e-10	Up		Tuba1a	tubulin, alpha 1A	1.9545	5.82438	55.5458	1.79263e-13	4.63275e-12	Up
									Soat1	sterol O-acyltransferase 1	1.76853	4.29388	16.7915	4.46536e-05	0.000487347	Up		Dbnl	drebrin-like	1.94431	6.59485	93.8138	2.22195e-21	1.12379e-19	Up
									Cyth4	cytohesin 4	1.76756	6.22982	40.5393	2.80118e-10	7.93572e-09	Up		Mvp	major vault protein	1.9441	4.71144	31.0498	3.13209e-08	4.63571e-07	Up
									Rara	retinoic acid receptor, alpha	1.76283	4.62315	13.9328	0.000201628	0.00183468	Up		Klrd1	killer cell lectin-like receptor, subfamily D, member 1	1.94364	3.37073	12.2522	0.000482541	0.00301597	Up
									Cmtm3	CKLF-like MARVEL transmembrane domain containing 3	1.75863	4.08435	10.6703	0.00113079	0.00788015	Up		Hist1h2ab	H2A clustered histone 4	1.94091	4.46562	15.9423	6.96288e-05	0.000542303	Up
									Dock5	dedicator of cytokinesis 5	1.75603	3.45103	6.53246	0.0107203	0.0477978	Up		Fam241a	family with sequence similarity 241, member A	1.9407	3.50392	11.9346	0.000571112	0.00347729	Up
									Tpd52	tumor protein D52	1.75316	6.00346	37.4774	1.26764e-09	3.21552e-08	Up		Tap1	transporter 1, ATP-binding cassette, sub-family B (MDR/TAP)	1.94013	6.90637	106.867	5.18361e-24	3.03076e-22	Up
									Tap1	transporter 1, ATP-binding cassette, sub-family B (MDR/TAP)	1.75135	6.90637	60.8359	1.38679e-14	6.57054e-13	Up		Kctd14	potassium channel tetramerisation domain containing 14	1.93083	4.53095	24.9284	6.87162e-07	8.05826e-06	Up
									D1Ertd622e	macrophage immunometabolism regulator	1.74701	4.01966	11.2681	0.00081436	0.00604828	Up		Psmb9	proteasome (prosome, macropain) subunit, beta type 9 (large multifunctional peptidase 2)	1.92184	8.19792	130.533	5.17507e-25	3.28179e-23	Up
									Ucp2	uncoupling protein 2 (mitochondrial, proton carrier)	1.73781	8.52334	101.567	7.87524e-23	7.72898e-21	Up		Samhd1	SAM domain and HD domain, 1	1.91877	6.48178	84.5799	1.68912e-19	7.21508e-18	Up
									Tapbp	TAP binding protein	1.73563	6.3406	44.6143	3.73129e-11	1.20159e-09	Up		Tnfaip2	tumor necrosis factor, alpha-induced protein 2	1.91641	3.62875	9.56452	0.00205002	0.0102551	Up
									Mindy3	MINDY lysine 48 deubiquitinase 3	1.73378	3.87131	9.32966	0.00230673	0.0140864	Up		Vsir	V-set immunoregulatory receptor	1.91603	4.4336	26.6074	2.93463e-07	3.69071e-06	Up
									Alox5ap	arachidonate 5-lipoxygenase activating protein	1.73261	8.40568	99.463	1.65167e-22	1.54731e-20	Up		Cmtm3	CKLF-like MARVEL transmembrane domain containing 3	1.9147	4.08435	19.528	1.11491e-05	0.000103739	Up
									Gusb	glucuronidase, beta	1.73143	5.83131	33.3609	9.84837e-09	2.20027e-07	Up		Asap1	ArfGAP with SH3 domain, ankyrin repeat and PH domain1	1.91309	5.71269	47.7899	2.41715e-11	5.0194e-10	Up
									Map3k14	mitogen-activated protein kinase kinase kinase 14	1.72108	3.93874	7.87046	0.00510976	0.0268407	Up		H2-DMa	histocompatibility 2, class II, locus DMa	1.90649	8.53282	130.465	6.69645e-26	4.41645e-24	Up
									Prex1	phosphatidylinositol-3,4,5-trisphosphate-dependent Rac exchange factor 1	1.71398	5.65437	29.403	7.16338e-08	1.39262e-06	Up		Plcb4	phospholipase C, beta 4	1.90303	4.62401	30.0341	5.21566e-08	7.45197e-07	Up
									Camk1d	calcium/calmodulin-dependent protein kinase ID	1.71336	5.82838	26.8151	2.77549e-07	4.85799e-06	Up		Fmnl2	formin-like 2	1.90258	4.63176	28.4611	1.15106e-07	1.53301e-06	Up
									Tor1aip1	torsin A interacting protein 1	1.70171	6.00356	38.9653	6.0608e-10	1.62225e-08	Up		Coro1b	coronin, actin binding protein 1B	1.90181	3.22273	9.37079	0.00225595	0.0110835	Up
									Il6ra	interleukin 6 receptor, alpha	1.69322	5.19922	18.2825	2.06272e-05	0.000243975	Up		5031439G07Rik	RIKEN cDNA 5031439G07 gene	1.90174	5.24491	44.0466	5.41969e-11	1.0871e-09	Up
									Dleu2	deleted in lymphocytic leukemia, 2	1.68598	5.94246	37.1788	1.47026e-09	3.66189e-08	Up		Atp1b1	ATPase, Na+/K+ transporting, beta 1 polypeptide	1.89149	3.48547	10.6209	0.00115099	0.00626733	Up
									S100a11	S100 calcium binding protein A11	1.6732	8.37514	94.98	1.28916e-21	1.14278e-19	Up		Leprot	leptin receptor overlapping transcript	1.89141	5.1806	36.9536	1.64427e-09	2.83585e-08	Up
									Jak2	Janus kinase 2	1.67121	4.62143	15.8363	7.33961e-05	0.000756346	Up		1110008P14Rik	bublin coiled coil protein	1.88444	3.85745	14.5186	0.000158156	0.00114072	Up
									Map7d1	MAP7 domain containing 1	1.66904	4.9744	17.7424	2.7273e-05	0.000311842	Up		Zfp36l1	zinc finger protein 36, C3H type-like 1	1.88375	6.95006	94.4474	1.65293e-21	8.46384e-20	Up
									Ostf1	osteoclast stimulating factor 1	1.66857	6.58856	48.7515	4.94959e-12	1.77411e-10	Up		Cenpf	centromere protein F	1.88254	5.31753	10.8395	0.0055921	0.0235692	Up
									Csf2rb	colony stimulating factor 2 receptor, beta, low-affinity (granulocyte-macrophage)	1.66812	5.08815	17.7374	2.73444e-05	0.000312226	Up		Ppp1r11	protein phosphatase 1, regulatory inhibitor subunit 11	1.87844	6.44223	69.4014	5.7053e-14	1.52726e-12	Up
									Creld2	cysteine-rich with EGF-like domains 2	1.66561	4.54331	12.0815	0.000530968	0.00420086	Up		Plk4	polo like kinase 4	1.87838	4.07189	15.5924	8.33503e-05	0.000637421	Up
									Selenoi	selenoprotein I	1.6639	4.03123	9.03381	0.00270791	0.0161184	Up		Lyn	LYN proto-oncogene, Src family tyrosine kinase	1.87806	5.95735	58.4806	4.3258e-14	1.18873e-12	Up
									Pip4k2a	phosphatidylinositol-5-phosphate 4-kinase, type II, alpha	1.65803	6.0564	30.1095	5.02174e-08	1.00527e-06	Up		Dusp22	dual specificity phosphatase 22	1.87775	3.62695	12.4151	0.000442632	0.0028113	Up
									Bst2	bone marrow stromal cell antigen 2	1.65481	7.67143	73.9904	6.00135e-16	3.25494e-14	Up		Tpm4	tropomyosin 4	1.87258	5.95664	65.4799	1.50684e-15	4.618e-14	Up
									Sigmar1	sigma non-opioid intracellular receptor 1	1.6542	4.70907	14.7176	0.000131676	0.00126815	Up		Relb	avian reticuloendotheliosis viral (v-rel) oncogene related B	1.87084	3.73368	14.2275	0.000170252	0.00122261	Up
									Ap3s1	adaptor-related protein complex 3, sigma 1 subunit	1.6496	5.12989	20.1361	7.93759e-06	0.00010354	Up		Plp2	proteolipid protein 2	1.87022	5.63285	44.0636	4.89197e-11	9.88466e-10	Up
									Rbpj	recombination signal binding protein for immunoglobulin kappa J region	1.64851	6.15365	35.1813	6.33063e-09	1.45375e-07	Up		Tmem9b	TMEM9 domain family, member B	1.86977	3.42674	8.78233	0.00310485	0.0145517	Up
									Atp6v1b2	ATPase, H+ transporting, lysosomal V1 subunit B2	1.64744	4.89433	15.2651	9.88864e-05	0.000982192	Up		Dnajb14	DnaJ heat shock protein family (Hsp40) member B14	1.86526	4.80474	28.015	1.44135e-07	1.9012e-06	Up
									Rtl8a	retrotransposon Gag like 8A	1.64709	4.31384	9.83004	0.00176182	0.0113031	Up		Pmvk	phosphomevalonate kinase	1.86166	4.75931	27.9834	1.46456e-07	1.92873e-06	Up
									Stx2	syntaxin 2	1.64311	3.75653	6.952	0.00848597	0.0399182	Up		Plekhb2	pleckstrin homology domain containing, family B (evectins) member 2	1.8596	4.31733	20.9812	5.15233e-06	5.17997e-05	Up
									Plekho2	pleckstrin homology domain containing, family O member 2	1.64235	5.87485	29.5327	7.17933e-08	1.39262e-06	Up		Mad2l1	MAD2 mitotic arrest deficient-like 1	1.85547	3.66713	10.0294	0.00158124	0.0081986	Up
									Gsr	glutathione reductase	1.63908	5.22027	25.2373	5.87749e-07	9.6908e-06	Up		Dapk1	death associated protein kinase 1	1.85161	3.23454	6.8878	0.00879576	0.0342577	Up
									Cebpd	CCAAT/enhancer binding protein delta	1.63859	4.06286	9.52551	0.0020749	0.0129001	Up		Ccdc163	coiled-coil domain containing 163	1.84978	3.781	11.7522	0.000632863	0.00380271	Up
									Birc5	baculoviral IAP repeat-containing 5	1.62558	4.78397	23.9478	1.18536e-06	1.83686e-05	Up		Cenpv	centromere protein V	1.8488	4.55018	18.6594	3.88355e-05	0.000323394	Up
									Pqlc1	solute carrier family 66 member 2	1.62472	4.86724	15.6226	8.20507e-05	0.000835093	Up		Tep1	telomerase associated protein 1	1.84782	4.47168	21.6854	3.58706e-06	3.73381e-05	Up
									Tmub1	transmembrane and ubiquitin-like domain containing 1	1.6196	4.00691	7.90501	0.00501374	0.026411	Up		Selenom	selenoprotein M	1.84542	3.48299	7.26245	0.00714393	0.0289124	Up
									Shkbp1	Sh3kbp1 binding protein 1	1.61799	4.05678	8.65804	0.00332165	0.0190584	Up		Btg1	BTG anti-proliferation factor 1	1.84047	7.9664	117.706	1.33472e-25	8.73289e-24	Up
									Unc119	unc-119 lipid binding chaperone	1.61522	5.72774	27.0784	2.31569e-07	4.13215e-06	Up		Wdr91	WD repeat domain 91	1.83987	3.91625	15.2966	9.7269e-05	0.000735675	Up
									Acsl4	acyl-CoA synthetase long-chain family member 4	1.61506	4.28616	10.9966	0.000941339	0.00679565	Up		Cdkn2c	cyclin dependent kinase inhibitor 2C	1.83693	3.16738	6.74616	0.00951518	0.0364005	Up
									Ncf4	neutrophil cytosolic factor 4	1.60658	5.83665	30.663	3.80305e-08	7.95745e-07	Up		Apaf1	apoptotic peptidase activating factor 1	1.83656	4.26017	18.9489	1.4624e-05	0.000133069	Up
									Ppp1r11	protein phosphatase 1, regulatory inhibitor subunit 11	1.59473	6.44223	36.2525	1.36947e-08	3.01065e-07	Up		Top2a	topoisomerase (DNA) II alpha	1.83055	6.60499	48.2645	1.54861e-10	2.91478e-09	Up
									Mtmr14	myotubularin related protein 14	1.58898	4.37375	9.99732	0.00160876	0.0104823	Up		Scarb2	scavenger receptor class B, member 2	1.82744	4.83148	30.2196	4.75149e-08	6.82426e-07	Up
									Prkcd	protein kinase C, delta	1.58786	5.34864	20.4404	6.78936e-06	8.94113e-05	Up		Id3	inhibitor of DNA binding 3	1.82628	3.13775	6.64639	0.0100595	0.0381562	Up
									Apobr	apolipoprotein B receptor	1.57964	4.52291	11.1398	0.000872053	0.00638473	Up		Tmsb10	thymosin beta 10	1.82353	10.9255	69.1039	2.61475e-16	8.55397e-15	Up
									Asap1	ArfGAP with SH3 domain, ankyrin repeat and PH domain1	1.57718	5.71269	27.5047	2.78757e-07	4.8688e-06	Up		C1galt1c1	C1GALT1-specific chaperone 1	1.82253	3.32837	8.25265	0.00414418	0.0183681	Up
									Mgst1	microsomal glutathione S-transferase 1	1.57593	4.68768	16.3767	6.0631e-05	0.000637554	Up		Endod1	endonuclease domain containing 1	1.81621	3.37039	8.96059	0.00281771	0.013435	Up
									Rbms1	RNA binding motif, single stranded interacting protein 1	1.57439	5.26747	18.1405	2.21982e-05	0.000260004	Up		Tinf2	Terf1 (TRF1)-interacting nuclear factor 2	1.81438	3.11849	6.56174	0.0105463	0.0394662	Up
									Lpgat1	lysophosphatidylglycerol acyltransferase 1	1.57434	4.62744	12.3057	0.000469039	0.00379839	Up		Lbh	limb-bud and heart	1.81319	5.42449	43.0291	1.15523e-10	2.19441e-09	Up
									9930111J21Rik2	RIKEN cDNA 9930111J21 gene 2	1.57414	5.44126	20.1924	7.71145e-06	0.00010075	Up		Casp6	caspase 6	1.81113	4.63313	25.4357	5.31238e-07	6.36559e-06	Up
									Ifngr1	interferon gamma receptor 1	1.57199	6.60537	42.0565	1.31487e-10	3.85759e-09	Up		Rras	related RAS viral (r-ras) oncogene	1.81089	3.73997	11.2819	0.000808364	0.00465955	Up
									Anapc15	anaphase promoting complex C subunit 15	1.57064	4.80681	14.1403	0.000178222	0.00164531	Up		Sgms1	sphingomyelin synthase 1	1.80874	5.13399	30.5762	3.97249e-08	5.77588e-07	Up
									Prcp	prolylcarboxypeptidase (angiotensinase C)	1.5699	5.52134	21.2636	4.63235e-06	6.33318e-05	Up		Plekha5	pleckstrin homology domain containing, family A member 5	1.80794	4.56002	23.0559	1.78144e-06	1.95555e-05	Up
									Clec2i	C-type lectin domain family 2, member i	1.56548	4.35758	8.41021	0.00380231	0.0211513	Up		Rp2	retinitis pigmentosa 2 homolog	1.8046	4.53604	23.1178	1.72609e-06	1.90494e-05	Up
									Arhgap11a	Rho GTPase activating protein 11A	1.56535	4.02249	10.6796	0.00111534	0.00779884	Up		Herpud1	homocysteine-inducible, endoplasmic reticulum stress-inducible, ubiquitin-like domain member 1	1.80193	6.00793	58.0014	5.45444e-14	1.46949e-12	Up
									Ldlr	low density lipoprotein receptor	1.56143	4.70043	10.0533	0.00157561	0.010309	Up		Nucb2	nucleobindin 2	1.7976	4.30587	20.7399	5.82217e-06	5.81794e-05	Up
									Sema4d	sema domain, immunoglobulin domain (Ig), transmembrane domain (TM) and short cytoplasmic domain, (semaphorin) 4D	1.55955	5.43988	19.3674	1.1787e-05	0.000146564	Up		Ifi27l2a	interferon, alpha-inducible protein 27 like 2A	1.79728	6.33265	72.9022	9.72059e-17	3.2978e-15	Up
									Reep5	receptor accessory protein 5	1.55063	7.28362	58.3681	4.56771e-14	2.0137e-12	Up		Actb	actin, beta	1.79636	12.7885	48.7661	4.87237e-12	1.07978e-10	Up
									Plekha5	pleckstrin homology domain containing, family A member 5	1.54915	4.56002	11.3742	0.000769528	0.0057568	Up		Ctsb	cathepsin B	1.78897	6.44058	65.5732	1.41926e-15	4.36582e-14	Up
									Ptprc	protein tyrosine phosphatase receptor type C	1.54896	7.98924	67.8309	5.14968e-16	2.81152e-14	Up		Ucp2	uncoupling protein 2 (mitochondrial, proton carrier)	1.7882	8.52334	112.904	4.46182e-25	2.85141e-23	Up
									Acox3	acyl-Coenzyme A oxidase 3, pristanoyl	1.54703	4.92041	13.7628	0.000217331	0.00195812	Up		Kdm7a	lysine (K)-specific demethylase 7A	1.78385	5.59623	44.5968	4.00171e-11	8.14571e-10	Up
									Wdr91	WD repeat domain 91	1.54465	3.91625	6.50709	0.0108734	0.0482978	Up		Slc18a2	solute carrier family 18 (vesicular monoamine), member 2	1.78139	4.02744	8.60205	0.00342453	0.0157286	Up
									Rassf3	Ras association (RalGDS/AF-6) domain family member 3	1.54181	4.50554	10.7387	0.00108057	0.00760381	Up		Gng10	guanine nucleotide binding protein (G protein), gamma 10	1.78024	7.57644	107.27	4.37814e-24	2.5781e-22	Up
									Snx20	sorting nexin 20	1.53931	5.58168	23.2543	1.61007e-06	2.42216e-05	Up		Clec12a	C-type lectin domain family 12, member a	1.77632	6.20415	63.9932	4.29658e-15	1.26957e-13	Up
									Borcs6	BLOC-1 related complex subunit 6	1.53859	4.34519	10.155	0.00147794	0.00977857	Up		Trim35	tripartite motif-containing 35	1.77445	5.80507	49.1956	3.94933e-12	8.94458e-11	Up
									Itpr1	inositol 1,4,5-trisphosphate receptor 1	1.53848	5.91036	23.1207	1.72353e-06	2.58342e-05	Up		Ifngr1	interferon gamma receptor 1	1.77337	6.60537	72.9923	4.08706e-17	1.43378e-15	Up
									Dennd4b	DENN domain containing 4B	1.53842	3.87406	7.05285	0.00802358	0.0381467	Up		Stx3	syntaxin 3	1.7719	3.81735	11.054	0.000922717	0.00520663	Up
									Cnp	2',3'-cyclic nucleotide 3' phosphodiesterase	1.53567	5.54275	20.1256	7.98064e-06	0.000103937	Up		Extl3	exostosin-like glycosyltransferase 3	1.76958	4.14801	17.4487	3.17532e-05	0.000270427	Up
									Gng10	guanine nucleotide binding protein (G protein), gamma 10	1.53317	7.57644	57.874	5.83205e-14	2.50414e-12	Up		Ubash3b	ubiquitin associated and SH3 domain containing, B	1.7688	4.61356	22.2511	2.68629e-06	2.89109e-05	Up
									Kdm7a	lysine (K)-specific demethylase 7A	1.52846	5.59623	20.4262	6.93485e-06	9.10364e-05	Up		Mtmr14	myotubularin related protein 14	1.76507	4.37375	20.1191	8.0073e-06	7.72072e-05	Up
									Vamp4	vesicle-associated membrane protein 4	1.5274	4.06864	7.22976	0.00727434	0.0353803	Up		Ctdp1	CTD phosphatase subunit 1	1.76465	4.1117	17.2563	3.50834e-05	0.000296036	Up
									Tent5a	terminal nucleotidyltransferase 5A	1.52674	4.44456	12.4364	0.00043819	0.00358733	Up		Degs1	delta 4-desaturase, sphingolipid 1	1.7625	4.46703	17.691	2.80083e-05	0.000240772	Up
									Cdk2ap2	cyclin dependent kinase 2 associated protein 2	1.5266	6.4938	36.9169	1.67457e-09	4.14194e-08	Up		Synj1	synaptojanin 1	1.75392	4.57701	20.3886	6.97249e-06	6.83211e-05	Up
									Glrx	glutaredoxin	1.52408	5.43977	20.4004	6.93015e-06	9.10364e-05	Up		Alox5ap	arachidonate 5-lipoxygenase activating protein	1.75294	8.40568	109.084	1.93844e-24	1.16646e-22	Up
									Erp29	endoplasmic reticulum protein 29	1.5172	8.25452	75.7377	1.12918e-17	7.10605e-16	Up		Agtpbp1	ATP/GTP binding protein 1	1.75276	3.84004	11.0187	0.000930296	0.00523618	Up
									Pnkp	polynucleotide kinase 3'- phosphatase	1.51185	4.53413	10.9426	0.000968903	0.0069761	Up		Trpv2	transient receptor potential cation channel, subfamily V, member 2	1.74521	4.63769	19.3709	1.17656e-05	0.000108862	Up
									Plp2	proteolipid protein 2	1.51008	5.63285	24.7617	7.47856e-07	1.19948e-05	Up		Specc1	sperm antigen with calponin homology and coiled-coil domains 1	1.74226	4.56553	23.1091	1.73374e-06	1.90827e-05	Up
									4930523C07Rik	RIKEN cDNA 4930523C07 gene	1.50916	5.47264	20.6034	6.24444e-06	8.32997e-05	Up		Gm43305	predicted gene 43305	1.74148	4.93217	24.0849	1.09812e-06	1.24868e-05	Up
									Nek6	NIMA (never in mitosis gene a)-related expressed kinase 6	1.50165	4.31588	7.17906	0.00748143	0.0361318	Up		Zfp516	zinc finger protein 516	1.74101	4.30308	16.5251	5.12817e-05	0.000416929	Up
									Tspo	translocator protein	1.49377	8.50444	75.2105	1.42235e-17	8.88324e-16	Up		Mapk7	mitogen-activated protein kinase 7	1.7389	3.30319	6.93953	0.00854457	0.0335276	Up
									Serpinb6b	serine (or cysteine) peptidase inhibitor, clade B, member 6b	1.49274	4.24927	7.99536	0.00499984	0.0263546	Up		Mfsd14a	major facilitator superfamily domain containing 14A	1.73881	4.74842	25.6586	4.74457e-07	5.72683e-06	Up
									Cd9	CD9 antigen	1.49195	5.06565	15.7513	8.91776e-05	0.000894897	Up		Entpd1	ectonucleoside triphosphate diphosphohydrolase 1	1.73223	3.74732	11.8796	0.000588072	0.00357264	Up
									Maff	v-maf musculoaponeurotic fibrosarcoma oncogene family, protein F (avian)	1.49146	3.8775	6.67417	0.00990477	0.0449889	Up		Snrnp35	small nuclear ribonucleoprotein 35 (U11/U12)	1.73208	3.49041	8.56776	0.00348913	0.0159713	Up
									Id1	inhibitor of DNA binding 1, HLH protein	1.48719	3.6139	7.26482	0.00713632	0.0348117	Up		Anapc15	anaphase promoting complex C subunit 15	1.7315	4.80681	23.4112	1.48639e-06	1.66041e-05	Up
									Nfkbia	nuclear factor of kappa light polypeptide gene enhancer in B cells inhibitor, alpha	1.48703	8.2377	56.2922	3.14347e-11	1.01627e-09	Up		Atg3	autophagy related 3	1.73148	5.68086	42.6565	9.78128e-11	1.88845e-09	Up
									Zfp710	zinc finger protein 710	1.48473	4.84828	12.2263	0.000489208	0.00393083	Up		Secisbp2l	SECIS binding protein 2-like	1.72892	4.33444	19.9824	8.8054e-06	8.40171e-05	Up
									Baz1a	bromodomain adjacent to zinc finger domain 1A	1.48014	6.36054	30.532	4.0615e-08	8.41282e-07	Up		Acox3	acyl-Coenzyme A oxidase 3, pristanoyl	1.72677	4.92041	26.0948	3.80398e-07	4.69462e-06	Up
									Zfp36l1	zinc finger protein 36, C3H type-like 1	1.47659	6.95006	45.3032	2.65971e-11	8.63253e-10	Up		Prcp	prolylcarboxypeptidase (angiotensinase C)	1.72665	5.52134	37.356	1.51185e-09	2.61843e-08	Up
									Slc25a20	solute carrier family 25 (mitochondrial carnitine/acylcarnitine translocase), member 20	1.47603	4.62123	11.0415	0.000919054	0.00668727	Up		Npc2	NPC intracellular cholesterol transporter 2	1.72594	8.50999	105.746	8.70121e-24	4.98144e-22	Up
									Fyn	Fyn proto-oncogene	1.47123	5.3238	15.025	0.000113115	0.00110678	Up		4930523C07Rik	RIKEN cDNA 4930523C07 gene	1.72583	5.47264	34.8818	4.61049e-09	7.617e-08	Up
									Dpysl2	dihydropyrimidinase-like 2	1.46993	4.25569	9.36632	0.00226141	0.0138713	Up		Hmgb2	high mobility group box 2	1.7123	9.39553	72.3845	6.27255e-14	1.66809e-12	Up
									Sec24a	SEC24 homolog A, COPII coat complex component	1.467	4.10213	6.82088	0.0091274	0.0421548	Up		Mindy3	MINDY lysine 48 deubiquitinase 3	1.70898	3.87131	11.3401	0.000783671	0.00454331	Up
									Uap1	UDP-N-acetylglucosamine pyrophosphorylase 1	1.46674	4.0487	7.34079	0.00684107	0.0336703	Up		Zfp367	zinc finger protein 367	1.70759	4.08262	10.3639	0.00150321	0.00783342	Up
									Hps5	HPS5, biogenesis of lysosomal organelles complex 2 subunit 2	1.4663	4.12617	6.83224	0.00906984	0.041983	Up		Psme2	proteasome (prosome, macropain) activator subunit 2 (PA28 beta)	1.70349	7.56633	92.0497	5.2423e-21	2.60346e-19	Up
									Knstrn	kinetochore-localized astrin/SPAG5 binding	1.46589	4.11961	9.71279	0.00187611	0.0118497	Up		Txndc16	thioredoxin domain containing 16	1.70338	4.2212	17.1783	3.71986e-05	0.000312286	Up
									Nadk	NAD kinase	1.46149	4.82613	11.3649	0.000773381	0.00578038	Up		Serpinb9	serine (or cysteine) peptidase inhibitor, clade B, member 9	1.69982	3.8175	11.0528	0.000913524	0.00515848	Up
									Litaf	LPS-induced TN factor	1.46126	4.62916	10.2754	0.00138532	0.0092683	Up		Tfe3	transcription factor E3	1.69234	4.05565	13.8513	0.000207454	0.0014396	Up
									Dipk1a	divergent protein kinase domain 1A	1.45692	4.49422	9.77777	0.00181076	0.0115363	Up		Hexa	hexosaminidase A	1.69195	5.88519	43.864	5.39679e-11	1.08515e-09	Up
									Vrk1	vaccinia related kinase 1	1.45642	5.84018	24.2629	9.69958e-07	1.53776e-05	Up		Stat2	signal transducer and activator of transcription 2	1.67804	4.27283	16.2626	5.87839e-05	0.000465081	Up
									Atg3	autophagy related 3	1.45553	5.68086	20.0709	8.20834e-06	0.000106566	Up		Ostm1	osteopetrosis associated transmembrane protein 1	1.67766	3.4516	6.7843	0.00931519	0.0358664	Up
									Smdt1	single-pass membrane protein with aspartate rich tail 1	1.45084	7.75642	58.6531	3.97967e-14	1.77343e-12	Up		Prkx	protein kinase, X-linked	1.67451	4.34707	17.6266	2.90757e-05	0.000249169	Up
									Trpv2	transient receptor potential cation channel, subfamily V, member 2	1.45043	4.63769	11.8327	0.000602907	0.00465826	Up		Soat1	sterol O-acyltransferase 1	1.67369	4.29388	13.3048	0.000276605	0.00186454	Up
									Mvb12a	multivesicular body subunit 12A	1.44994	6.02822	23.9307	1.15141e-06	1.79098e-05	Up		Cotl1	coactosin like F-actin binding protein 1	1.67245	6.83486	68.6553	3.24065e-16	1.05181e-14	Up
									Erlin2	ER lipid raft associated 2	1.44989	4.19768	7.3503	0.00680521	0.0335941	Up		Gnb4	guanine nucleotide binding protein (G protein), beta 4	1.67132	4.41032	14.7234	0.000131274	0.000967133	Up
									Hk2	hexokinase 2	1.44919	5.27914	15.2002	0.000131276	0.00126726	Up		Ly6e	lymphocyte antigen 6 family member E	1.67122	9.54027	82.8831	3.75887e-19	1.58103e-17	Up
									Nhlrc2	NHL repeat containing 2	1.44648	4.52785	9.05049	0.00268349	0.0159846	Up		D1Ertd622e	macrophage immunometabolism regulator	1.67074	4.01966	11.9883	0.000555063	0.00339461	Up
									Gltp	glycolipid transfer protein	1.44577	6.77097	37.5752	1.21386e-09	3.08859e-08	Up		Dnajc4	DnaJ heat shock protein family (Hsp40) member C4	1.66397	3.92149	10.9617	0.000959101	0.00538245	Up
									Myo1g	myosin IG	1.44524	5.33901	15.2889	9.76631e-05	0.00097244	Up		Pacs2	phosphofurin acidic cluster sorting protein 2	1.65653	3.9593	11.6827	0.000652976	0.00390059	Up
									Scand1	SCAN domain-containing 1	1.44306	8.37082	65.9657	1.17561e-15	6.29332e-14	Up		Hps5	HPS5, biogenesis of lysosomal organelles complex 2 subunit 2	1.6521	4.12617	14.1766	0.000174859	0.00124868	Up
									Grasp	trafficking regulator and scaffold protein tamalin	1.44168	4.59715	9.49274	0.00211197	0.0130616	Up		Atp2c1	ATPase, Ca++-sequestering	1.64545	4.11316	13.9945	0.000192413	0.00135577	Up
									Fnbp1	formin binding protein 1	1.44115	7.12995	39.5815	4.86316e-10	1.32317e-08	Up		Inpp5f	inositol polyphosphate-5-phosphatase F	1.64395	4.05511	12.486	0.000426325	0.00272663	Up
									H2-M3	histocompatibility 2, M region locus 3	1.44051	5.08236	12.7219	0.000376298	0.00313037	Up		Eps15	epidermal growth factor receptor pathway substrate 15	1.64382	4.84573	21.3526	4.25317e-06	4.35026e-05	Up
									Trim30a	tripartite motif-containing 30A	1.43802	5.93143	23.2878	1.5828e-06	2.38548e-05	Up		Srf	serum response factor	1.64366	3.33373	6.36325	0.0117851	0.0431614	Up
									Lair1	leukocyte-associated Ig-like receptor 1	1.43487	4.22022	8.97281	0.00279906	0.0165534	Up		Myo1f	myosin IF	1.64233	4.90573	23.9309	1.14083e-06	1.29129e-05	Up
									Chuk	conserved helix-loop-helix ubiquitous kinase	1.43011	4.22468	6.60351	0.0103032	0.0464657	Up		Selplg	selectin, platelet (p-selectin) ligand	1.64194	7.20089	77.5673	4.64592e-18	1.7489e-16	Up
									Tuba1a	tubulin, alpha 1A	1.42961	5.82438	24.0859	1.05434e-06	1.65246e-05	Up		Pdia3	protein disulfide isomerase associated 3	1.63929	8.02765	91.3082	6.53245e-20	2.911e-18	Up
									Lmna	lamin A	1.42776	3.76667	6.54752	0.0106305	0.0475517	Up		Dennd4b	DENN domain containing 4B	1.63565	3.87406	9.90221	0.0016933	0.00868671	Up
									Rel	reticuloendotheliosis oncogene	1.4275	6.67268	33.3631	9.83781e-09	2.20027e-07	Up		S100a11	S100 calcium binding protein A11	1.63286	8.37514	90.6258	9.86982e-21	4.73063e-19	Up
									Taldo1	transaldolase 1	1.42642	8.48199	63.8829	3.19687e-15	1.66804e-13	Up		Got2	glutamatic-oxaloacetic transaminase 2, mitochondrial	1.63117	6.61534	59.9392	2.13777e-14	6.01495e-13	Up
									Gosr2	golgi SNAP receptor complex member 2	1.42433	4.6961	9.77974	0.00180884	0.0115352	Up		Ncoa3	nuclear receptor coactivator 3	1.62763	5.16783	25.5723	4.95685e-07	5.95689e-06	Up
									Lcp1	lymphocyte cytosolic protein 1	1.42095	8.48758	65.0998	1.81779e-15	9.66828e-14	Up		Gpr132	G protein-coupled receptor 132	1.62439	4.57444	17.9294	2.47581e-05	0.000216443	Up
									Ctsa	cathepsin A	1.41955	5.53548	18.5691	1.78243e-05	0.00021415	Up		Cyb5a	cytochrome b5 type A (microsomal)	1.62403	7.11442	72.9069	5.08957e-17	1.76296e-15	Up
									Nek7	NIMA (never in mitosis gene a)-related expressed kinase 7	1.41758	5.07841	13.9525	0.000196697	0.00179576	Up		Gusb	glucuronidase, beta	1.6225	5.83131	39.851	3.90913e-10	7.08283e-09	Up
									Rrbp1	ribosome binding protein 1	1.41437	8.15505	60.0679	2.00894e-14	9.30432e-13	Up		Sgpp1	sphingosine-1-phosphate phosphatase 1	1.6192	3.86536	10.319	0.00135325	0.00717236	Up
									Trerf1	transcriptional regulating factor 1	1.41349	4.45929	7.33258	0.00709681	0.0346806	Up		Cpne3	copine III	1.61753	5.97183	41.2333	1.97397e-10	3.68177e-09	Up
									Spcs3	signal peptidase complex subunit 3 homolog (S. cerevisiae)	1.41337	5.258	14.0108	0.000190925	0.00175277	Up		Arpc5	actin related protein 2/3 complex, subunit 5	1.61423	7.64498	85.4128	1.14111e-19	4.92529e-18	Up
									Timm10b	translocase of inner mitochondrial membrane 10B	1.41221	7.24199	43.7948	5.58371e-11	1.75695e-09	Up		Itprid2	ITPR interacting domain containing 2	1.61262	3.74403	8.08595	0.0045401	0.0198792	Up
									BC028528	cDNA sequence BC028528	1.40037	6.06419	22.9824	1.87642e-06	2.79732e-05	Up		Cyth4	cytohesin 4	1.61209	6.22982	51.5849	1.24434e-12	2.95629e-11	Up
									Samd9l	sterile alpha motif domain containing 9-like	1.3962	5.17156	12.5795	0.00040667	0.00336267	Up		Far1	fatty acyl CoA reductase 1	1.61138	5.4178	29.7992	5.86911e-08	8.22874e-07	Up
									Clic4	chloride intracellular channel 4	1.39184	5.57568	16.4389	5.38135e-05	0.000573917	Up		Reep5	receptor accessory protein 5	1.61041	7.28362	73.2797	3.56429e-17	1.26112e-15	Up
									Uvrag	UV radiation resistance associated gene	1.39117	6.43159	27.4272	1.93916e-07	3.47532e-06	Up		Qrsl1	glutaminyl-tRNA synthase (glutamine-hydrolyzing)-like 1	1.60989	3.67756	8.47974	0.00366189	0.016569	Up
									Capzb	capping actin protein of muscle Z-line subunit beta	1.38763	7.78501	50.4398	2.15076e-12	7.98688e-11	Up		Ifi35	interferon-induced protein 35	1.6014	5.55871	31.0105	3.19451e-08	4.71118e-07	Up
									Arhgdia	Rho GDP dissociation inhibitor alpha	1.38631	7.59805	50.177	2.44522e-12	9.03964e-11	Up		Map2k1	mitogen-activated protein kinase kinase 1	1.59645	4.37463	15.0068	0.00011318	0.000842866	Up
									Ier5	immediate early response 5	1.38563	7.52719	45.7875	6.26645e-11	1.94946e-09	Up		Cep170	centrosomal protein 170	1.59376	4.72962	19.7013	9.92585e-06	9.36255e-05	Up
									Hsp90b1	heat shock protein 90, beta (Grp94), member 1	1.38301	8.12845	54.4284	1.28675e-12	4.84383e-11	Up		Gm28791	None	1.59351	4.01753	11.1214	0.000880644	0.00500425	Up
									Gpr65	G-protein coupled receptor 65	1.38247	4.89609	10.6004	0.00120286	0.00827748	Up		Arrdc4	arrestin domain containing 4	1.59288	3.87078	9.43872	0.00217456	0.0107476	Up
									Lasp1	LIM and SH3 protein 1	1.37718	5.29788	13.4972	0.000249938	0.00221796	Up		Smdt1	single-pass membrane protein with aspartate rich tail 1	1.59218	7.75642	81.1431	8.54855e-19	3.38818e-17	Up
									Nsf	N-ethylmaleimide sensitive fusion protein	1.37538	4.62979	10.3016	0.001366	0.00918537	Up		Ncapg2	non-SMC condensin II complex, subunit G2	1.59165	3.80669	7.40867	0.00658931	0.0271069	Up
									Cap1	cyclase associated actin cytoskeleton regulatory protein 1	1.37429	6.1253	22.3534	2.54942e-06	3.66158e-05	Up		Diaph2	diaphanous related formin 2	1.58924	3.9821	10.3004	0.00136684	0.00721399	Up
									Sec61g	SEC61 translocon subunit gamma	1.37424	8.56557	61.7477	1.51612e-14	7.14221e-13	Up		Cltb	clathrin light chain B	1.58847	4.65927	15.2909	9.75617e-05	0.000737212	Up
									Mkrn1	makorin, ring finger protein, 1	1.37401	6.15054	25.5623	4.9821e-07	8.26408e-06	Up		Ppm1k	protein phosphatase 1K (PP2C domain containing)	1.58471	3.76966	8.45659	0.00371655	0.0167703	Up
									Usp12	ubiquitin specific peptidase 12	1.37357	4.56691	7.68201	0.00566914	0.0289944	Up		Gfpt1	glutamine fructose-6-phosphate transaminase 1	1.58304	4.96258	22.406	2.48184e-06	2.68156e-05	Up
									Stat2	signal transducer and activator of transcription 2	1.37349	4.27283	6.73109	0.00959543	0.0439715	Up		Arhgdia	Rho GDP dissociation inhibitor alpha	1.58211	7.59805	77.6144	4.54312e-18	1.71805e-16	Up
									Cd2bp2	CD2 cytoplasmic tail binding protein 2	1.36901	4.5488	8.22394	0.00420976	0.0228776	Up		Lrrk1	leucine-rich repeat kinase 1	1.58153	5.1459	23.1511	1.69702e-06	1.87789e-05	Up
									Bloc1s2	biogenesis of lysosomal organelles complex-1, subunit 2	1.36869	6.32459	26.1456	3.70725e-07	6.27567e-06	Up		Fbxo4	F-box protein 4	1.57678	3.5156	6.21585	0.0128012	0.0461663	Up
									B930036N10Rik	RIKEN cDNA B930036N10 gene	1.36324	4.60876	8.649	0.00333805	0.0191104	Up		M6pr	mannose-6-phosphate receptor, cation dependent	1.57559	6.44234	46.2618	1.67436e-11	3.51232e-10	Up
									Arhgef7	Rho guanine nucleotide exchange factor	1.36091	4.20847	7.12559	0.0077064	0.03698	Up		Gxylt1	glucoside xylosyltransferase 1	1.57121	4.53717	15.7947	7.50051e-05	0.000580603	Up
									Rhog	ras homolog family member G	1.35469	5.92392	19.5822	1.05535e-05	0.000133645	Up		Pepd	peptidase D	1.57042	4.40223	14.4529	0.000153475	0.00110986	Up
									Dock10	dedicator of cytokinesis 10	1.35241	7.49198	43.5184	6.39734e-11	1.98269e-09	Up		Taldo1	transaldolase 1	1.56658	8.48199	85.8909	9.11203e-20	3.99572e-18	Up
									Hagh	hydroxyacyl glutathione hydrolase	1.34677	4.22356	6.50398	0.0108923	0.0483557	Up		AI413582	None	1.5654	4.9852	19.6224	1.03374e-05	9.6953e-05	Up
									Cab39l	calcium binding protein 39-like	1.3465	4.2809	8.06009	0.00460489	0.0246672	Up		Dusp16	dual specificity phosphatase 16	1.5652	4.02054	11.9812	0.00055717	0.00340497	Up
									Ptprj	protein tyrosine phosphatase receptor type J	1.34562	4.2572	6.49321	0.0109582	0.0485878	Up		Klf7	Kruppel-like transcription factor 7 (ubiquitous)	1.56441	4.13279	10.9776	0.00095099	0.00534421	Up
									Ncf1	neutrophil cytosolic factor 1	1.34557	6.63939	24.4491	8.76575e-07	1.39507e-05	Up		Nedd9	neural precursor cell expressed, developmentally down-regulated gene 9	1.55835	3.57355	7.27502	0.00709445	0.0287828	Up
									Actb	actin, beta	1.34447	12.7885	27.6757	1.71053e-07	3.09246e-06	Up		Fdps	farnesyl diphosphate synthetase	1.55726	5.38317	28.7133	1.01371e-07	1.37434e-06	Up
									Polb	polymerase (DNA directed), beta	1.34216	4.90795	9.26624	0.00238821	0.0145409	Up		Mob1a	MOB kinase activator 1A	1.55672	6.22406	44.2885	4.37958e-11	8.87106e-10	Up
									Esyt1	extended synaptotagmin-like protein 1	1.34189	5.28855	14.2967	0.000164179	0.00153608	Up		Sod1	superoxide dismutase 1, soluble	1.55526	7.87261	74.275	6.5466e-16	2.06782e-14	Up
									Gabarap	gamma-aminobutyric acid receptor associated protein	1.34148	7.94888	52.5066	7.85284e-13	3.11244e-11	Up		Nagpa	N-acetylglucosamine-1-phosphodiester alpha-N-acetylglucosaminidase	1.55429	3.95462	10.4688	0.00124876	0.00671108	Up
									Dcaf12	DDB1 and CUL4 associated factor 12	1.3366	5.24334	12.2331	0.000487462	0.00392062	Up		Skil	SKI-like	1.55379	6.00699	32.764	1.45274e-08	2.24698e-07	Up
									Hexb	hexosaminidase B	1.33203	4.77234	8.62851	0.0033957	0.0193482	Up		Actg1	actin, gamma, cytoplasmic 1	1.55026	10.7571	51.7323	1.14504e-12	2.73615e-11	Up
									Trappc1	trafficking protein particle complex 1	1.3316	5.40288	15.2085	0.000101855	0.00100682	Up		Itpr1	inositol 1,4,5-trisphosphate receptor 1	1.54754	5.91036	40.1888	3.30766e-10	6.0462e-09	Up
									Actg1	actin, gamma, cytoplasmic 1	1.33093	10.7571	38.6687	7.0204e-10	1.85501e-08	Up		Me2	malic enzyme 2, NAD(+)-dependent, mitochondrial	1.54658	5.29965	23.0591	1.77852e-06	1.95495e-05	Up
									Dbnl	drebrin-like	1.32921	6.59485	26.8507	2.595e-07	4.6106e-06	Up		Ube2l6	ubiquitin-conjugating enzyme E2L 6	1.54552	4.43104	12.2498	0.000483157	0.00301753	Up
									Ly6e	lymphocyte antigen 6 family member E	1.32129	9.54027	52.1278	9.44346e-13	3.65502e-11	Up		Flnb	filamin, beta	1.54461	3.6272	6.71414	0.00968648	0.0369872	Up
									Cldnd1	claudin domain containing 1	1.31571	5.67144	17.2744	3.47559e-05	0.000388776	Up		Vamp4	vesicle-associated membrane protein 4	1.54322	4.06864	11.2115	0.000839306	0.00480836	Up
									Ankra2	ankyrin repeat family A member 2	1.31561	4.52785	7.6814	0.00566945	0.0289944	Up		Picalm	phosphatidylinositol binding clathrin assembly protein	1.53981	6.37208	47.083	1.1107e-11	2.38454e-10	Up
									Ankrd44	ankyrin repeat domain 44	1.31331	5.50236	12.553	0.000411458	0.00339545	Up		Msrb1	methionine sulfoxide reductase B1	1.53951	5.40541	24.0938	1.0501e-06	1.2007e-05	Up
									Tcirg1	T cell, immune regulator 1, ATPase, H+ transporting, lysosomal V0 protein A3	1.31273	4.63551	7.08568	0.00787885	0.0375887	Up		Cdc14a	CDC14 cell division cycle 14A	1.5363	4.79002	20.2119	7.63468e-06	7.42221e-05	Up
									Vrk2	vaccinia related kinase 2	1.31038	4.68746	7.99935	0.00476081	0.0253198	Up		Tnfaip3	tumor necrosis factor, alpha-induced protein 3	1.53544	5.51316	26.535	3.4694e-07	4.3205e-06	Up
									Gngt2	guanine nucleotide binding protein (G protein), gamma transducing activity polypeptide 2	1.3101	4.84712	8.93067	0.00286387	0.0168882	Up		Haus8	4HAUS augmin-like complex, subunit 8	1.53412	4.06907	9.85496	0.00173832	0.00889387	Up
									Msn	moesin	1.30834	7.45485	42.3053	1.16305e-10	3.47398e-09	Up		Uap1	UDP-N-acetylglucosamine pyrophosphorylase 1	1.53223	4.0487	9.8638	0.0017287	0.00885732	Up
									Rp2	retinitis pigmentosa 2 homolog	1.30704	4.53604	7.10852	0.00777964	0.0371799	Up		Pip4k2a	phosphatidylinositol-5-phosphate 4-kinase, type II, alpha	1.52373	6.0564	42.4141	1.10229e-10	2.11333e-09	Up
									Commd8	COMM domain containing 8	1.3069	5.55569	12.7916	0.000369269	0.00308123	Up		Plaat3	phospholipase A and acyltransferase 3	1.51976	6.53892	49.2496	3.84655e-12	8.73581e-11	Up
									Twf2	twinfilin actin binding protein 2	1.30337	6.29352	21.1327	4.76042e-06	6.48676e-05	Up		Maff	v-maf musculoaponeurotic fibrosarcoma oncogene family, protein F (avian)	1.51951	3.8775	8.13432	0.0044214	0.0194816	Up
									Coro1a	coronin, actin binding protein 1A	1.29933	9.45553	51.9387	1.03548e-12	3.98901e-11	Up		Gltp	glycolipid transfer protein	1.5173	6.77097	54.213	3.46007e-13	8.59182e-12	Up
									Ccndbp1	cyclin D-type binding-protein 1	1.29655	5.08497	10.1665	0.00146885	0.0097263	Up		H2-M3	histocompatibility 2, M region locus 3	1.51538	5.08236	20.8146	5.60342e-06	5.61978e-05	Up
									Lrrk1	leucine-rich repeat kinase 1	1.29629	5.1459	11.1158	0.000883301	0.00645561	Up		Ptprc	protein tyrosine phosphatase receptor type C	1.51293	7.98924	78.2498	3.67771e-18	1.41678e-16	Up
									Tnf	tumor necrosis factor	1.29472	4.61826	6.9589	0.00845315	0.0398285	Up		Ctnnbip1	catenin beta interacting protein 1	1.51072	4.03125	10.1667	0.00146869	0.00768754	Up
									Prdx5	peroxiredoxin 5	1.29292	7.38489	44.0744	4.86604e-11	1.54291e-09	Up		Flna	filamin, alpha	1.5097	6.45691	46.7868	1.28425e-11	2.74283e-10	Up
									Siah2	siah E3 ubiquitin protein ligase 2	1.29139	5.31311	12.0502	0.000537131	0.00422491	Up		Serpina3g	serine (or cysteine) peptidase inhibitor, clade A, member 3G	1.50946	5.90692	29.0973	8.94072e-08	1.22673e-06	Up
									Myd88	myeloid differentiation primary response gene 88	1.28745	4.31873	6.53333	0.0107151	0.0477978	Up		Mppe1	metallophosphoesterase 1	1.50691	4.38094	14.1729	0.000175198	0.00124942	Up
									Alcam	activated leukocyte cell adhesion molecule	1.28657	5.4809	14.286	0.000165671	0.00154501	Up		Gpsm3	G-protein signalling modulator 3 (AGS3-like, C. elegans)	1.50677	6.31815	40.1016	3.65754e-10	6.65624e-09	Up
									Bax	BCL2-associated X protein	1.28576	6.60419	26.1883	3.62795e-07	6.16676e-06	Up		Pigf	phosphatidylinositol glycan anchor biosynthesis, class F	1.50589	3.76973	7.77929	0.00537224	0.0227472	Up
									Pitpna	phosphatidylinositol transfer protein, alpha	1.28314	7.43529	37.9503	1.04874e-09	2.68503e-08	Up		Atp6v0a2	ATPase, H+ transporting, lysosomal V0 subunit A2	1.5057	4.85697	18.9389	1.46995e-05	0.000133608	Up
									Ezr	ezrin	1.27963	6.30413	21.61	3.72825e-06	5.15699e-05	Up		Hcls1	hematopoietic cell specific Lyn substrate 1	1.5038	6.75852	53.5936	4.62711e-13	1.13868e-11	Up
									Serf2	small EDRK-rich factor 2	1.27764	9.96543	44.0621	5.00342e-11	1.58039e-09	Up		Tbcb	tubulin folding cofactor B	1.50087	6.43456	44.7883	3.42545e-11	7.04224e-10	Up
									Cox17	cytochrome c oxidase assembly protein 17, copper chaperone	1.27654	6.94906	30.2416	4.69918e-08	9.50485e-07	Up		Dck	deoxycytidine kinase	1.4976	3.99528	8.72762	0.00319817	0.014955	Up
									Fam89b	family with sequence similarity 89, member B	1.27252	5.6939	14.5741	0.000141956	0.0013545	Up		Cycs	cytochrome c, somatic	1.49486	7.1732	58.8605	4.75176e-14	1.29285e-12	Up
									Ncoa7	nuclear receptor coactivator 7	1.26474	6.05285	17.6691	2.83286e-05	0.000322125	Up		Trafd1	TRAF type zinc finger domain containing 1	1.49268	5.43697	26.1672	3.66697e-07	4.53911e-06	Up
									Tmem229b	transmembrane protein 229B	1.2639	4.73246	6.62669	0.0101707	0.0460445	Up		Derl2	Der1-like domain family, member 2	1.49193	4.4379	13.9507	0.000196883	0.00138372	Up
									Pik3cd	phosphatidylinositol-4,5-bisphosphate 3-kinase catalytic subunit delta	1.25912	5.4221	12.2628	0.000501058	0.00400264	Up		Slk	STE20-like kinase	1.48502	6.79662	55.1273	2.1963e-13	5.57118e-12	Up
									Cd300a	CD300A molecule	1.25726	4.91905	10.0774	0.0015409	0.010114	Up		P2ry14	purinergic receptor P2Y, G-protein coupled, 14	1.48493	5.61509	30.6795	3.77165e-08	5.49354e-07	Up
									Dhrs1	dehydrogenase/reductase 1	1.25494	4.96049	8.7189	0.00321338	0.0185867	Up		Selenos	selenoprotein S	1.47805	6.56264	50.7749	1.84342e-12	4.34204e-11	Up
									Hivep2	human immunodeficiency virus type I enhancer binding protein 2	1.25422	4.87832	7.85725	0.00514695	0.0269327	Up		Nsmaf	neutral sphingomyelinase (N-SMase) activation associated factor	1.47769	5.17145	20.6093	6.22557e-06	6.17613e-05	Up
									Tifa	TRAF-interacting protein with forkhead-associated domain	1.25373	4.83936	8.27604	0.00409149	0.0223676	Up		Nlrc5	NLR family, CARD domain containing 5	1.47709	3.9347	9.5493	0.00204841	0.0102532	Up
									Gpr132	G protein-coupled receptor 132	1.2518	4.57444	6.5592	0.0105613	0.047345	Up		Sdad1	SDA1 domain containing 1	1.47522	5.52063	24.6715	7.82927e-07	9.1036e-06	Up
									Mapkapk3	mitogen-activated protein kinase-activated protein kinase 3	1.25128	5.04797	9.99621	0.00160972	0.0104823	Up		Nfkbie	nuclear factor of kappa light polypeptide gene enhancer in B cells inhibitor, epsilon	1.47064	4.26014	11.7883	0.000617292	0.00372272	Up
									Lamtor1	late endosomal/lysosomal adaptor, MAPK and MTOR activator 1	1.25107	6.56392	24.5675	8.2537e-07	1.31612e-05	Up		Aff1	AF4/FMR2 family, member 1	1.45531	4.81045	14.6768	0.000134519	0.00098839	Up
									Cox6a1	cytochrome c oxidase subunit 6A1	1.2477	7.85521	44.4812	3.98385e-11	1.27793e-09	Up		Ier5	immediate early response 5	1.4549	7.52719	62.2792	4.74905e-14	1.29285e-12	Up
									Hexa	hexosaminidase A	1.24752	5.88519	16.0999	6.39807e-05	0.000669362	Up		Limd1	LIM domains containing 1	1.45416	5.48989	25.104	6.28565e-07	7.42391e-06	Up
									Itgb1	integrin beta 1 (fibronectin receptor beta)	1.24714	6.8221	28.157	1.35494e-07	2.47127e-06	Up		Atp6v0e	ATPase, H+ transporting, lysosomal V0 subunit E	1.45256	7.71783	66.2243	1.03846e-15	3.2306e-14	Up
									Cmtm6	CKLF-like MARVEL transmembrane domain containing 6	1.24435	4.75441	6.86344	0.00891381	0.041447	Up		Csf2rb	colony stimulating factor 2 receptor, beta, low-affinity (granulocyte-macrophage)	1.44772	5.08815	19.2808	1.23247e-05	0.000113652	Up
									Psmb9	proteasome (prosome, macropain) subunit, beta type 9 (large multifunctional peptidase 2)	1.24187	8.19792	41.9093	4.35328e-10	1.19231e-08	Up		Capzb	capping actin protein of muscle Z-line subunit beta	1.44544	7.78501	68.2454	3.94292e-16	1.27472e-14	Up
									Ms4a6b	membrane-spanning 4-domains, subfamily A, member 6B	1.24182	4.478	6.94009	0.00855477	0.0401855	Up		Epn1	epsin 1	1.44469	5.85984	31.0749	3.09293e-08	4.58599e-07	Up
									Arpp19	cAMP-regulated phosphoprotein 19	1.23934	7.37461	35.6152	3.19946e-09	7.64532e-08	Up		Copg2	coatomer protein complex, subunit gamma 2	1.43997	4.69311	13.4182	0.000260558	0.00176939	Up
									Lamp1	lysosomal-associated membrane protein 1	1.23873	6.78689	29.4136	7.63592e-08	1.46459e-06	Up		Napsa	napsin A aspartic peptidase	1.43644	7.93432	65.2695	1.89816e-15	5.75309e-14	Up
									Gfpt1	glutamine fructose-6-phosphate transaminase 1	1.23692	4.96258	7.63021	0.00583149	0.0295481	Up		Txn1	thioredoxin 1	1.436	9.17826	67.8068	5.7965e-16	1.85218e-14	Up
									Acaa1a	acetyl-Coenzyme A acyltransferase 1A	1.23547	5.42803	11.2527	0.000821071	0.00608168	Up		Atp2b1	ATPase, Ca++ transporting, plasma membrane 1	1.43585	5.77063	27.911	1.53031e-07	2.0089e-06	Up
									Mfsd1	major facilitator superfamily domain containing 1	1.2345	4.39836	6.47057	0.0110978	0.0490564	Up		Map4	microtubule-associated protein 4	1.43333	4.5971	13.4155	0.000260935	0.00177049	Up
									Tmem242	transmembrane protein 242	1.23385	4.7433	8.07875	0.00455805	0.0244799	Up		Taf13	TATA-box binding protein associated factor 13	1.43131	4.41649	12.3103	0.000473271	0.00297381	Up
									Tuba1c	tubulin, alpha 1C	1.23071	4.32512	6.84238	0.00905526	0.0419817	Up		Whamm	WAS protein homolog associated with actin, golgi membranes and microtubules	1.43099	4.47529	12.4052	0.000444959	0.0028239	Up
									Pdia3	protein disulfide isomerase associated 3	1.23062	8.02765	41.6051	2.74765e-10	7.81092e-09	Up		Kbtbd11	kelch repeat and BTB (POZ) domain containing 11	1.42642	4.21044	9.96416	0.00165372	0.00852611	Up
									Ubash3b	ubiquitin associated and SH3 domain containing, B	1.22962	4.61356	6.8031	0.00921815	0.0425025	Up		Rac1	Rac family small GTPase 1	1.42466	7.44901	59.799	2.28754e-14	6.41444e-13	Up
									Arpc5	actin related protein 2/3 complex, subunit 5	1.22671	7.64498	36.9127	1.67808e-09	4.14194e-08	Up		Rassf3	Ras association (RalGDS/AF-6) domain family member 3	1.42278	4.50554	12.2601	0.000480535	0.003008	Up
									Akr1a1	aldo-keto reductase family 1, member A1	1.22604	7.82203	39.5118	4.62369e-10	1.26218e-08	Up		Klf4	Kruppel-like transcription factor 4 (gut)	1.42179	7.83982	55.165	2.15645e-13	5.49332e-12	Up
									Slk	STE20-like kinase	1.22294	6.79662	23.8956	1.16149e-06	1.80326e-05	Up		Mns1	meiosis-specific nuclear structural protein 1	1.4205	4.11469	7.0903	0.00785864	0.0312526	Up
									Galnt7	polypeptide N-acetylgalactosaminyltransferase 7	1.22084	4.64085	7.11537	0.00775016	0.0371035	Up		Serp1	stress-associated endoplasmic reticulum protein 1	1.42019	6.84322	47.6105	8.57757e-12	1.856e-10	Up
									Uba52	ubiquitin A-52 residue ribosomal protein fusion product 1	1.21399	10.2993	35.439	3.49293e-09	8.22734e-08	Up		Rraga	Ras-related GTP binding A	1.41753	5.40066	21.5073	3.92943e-06	4.04423e-05	Up
									Tor1a	torsin family 1, member A (torsin A)	1.21298	5.15052	8.69176	0.00326121	0.018801	Up		Cenpa	centromere protein A	1.41575	6.20007	21.8104	2.77812e-05	0.000239319	Up
									Sel1l	sel-1 suppressor of lin-12-like (C. elegans)	1.21181	4.79326	6.96617	0.00841908	0.0397065	Up		St3gal1	ST3 beta-galactoside alpha-2,3-sialyltransferase 1	1.41411	4.29065	8.81274	0.003065	0.0144279	Up
									Sptlc2	serine palmitoyltransferase, long chain base subunit 2	1.20962	4.96231	7.32899	0.00688584	0.0338301	Up		Ccdc88b	coiled-coil domain containing 88B	1.41376	4.43553	11.6267	0.000672705	0.0039984	Up
									Nipa2	non imprinted in Prader-Willi/Angelman syndrome 2 homolog (human)	1.20942	5.14186	9.87963	0.00171403	0.0110222	Up		Gabarap	gamma-aminobutyric acid receptor associated protein	1.41347	7.94888	62.1562	7.33847e-15	2.12275e-13	Up
									Brpf1	bromodomain and PHD finger containing, 1	1.20799	5.0913	8.16833	0.00433985	0.0234147	Up		Txndc17	thioredoxin domain containing 17	1.41299	6.84926	48.8655	4.65901e-12	1.03808e-10	Up
									Pafah1b3	platelet-activating factor acetylhydrolase, isoform 1b, subunit 3	1.20695	6.68667	22.3352	2.57324e-06	3.68295e-05	Up		Pomp	proteasome maturation protein	1.41205	8.3913	68.6703	1.63949e-15	5.0059e-14	Up
									Ubqln1	ubiquilin 1	1.20548	5.16022	8.58644	0.00345379	0.0196231	Up		Cyb561a3	cytochrome b561 family, member A3	1.41069	4.4879	12.1096	0.000520448	0.0032115	Up
									Ube2f	ubiquitin-conjugating enzyme E2F (putative)	1.20477	5.62291	11.2566	0.00081936	0.00607446	Up		Pafah1b3	platelet-activating factor acetylhydrolase, isoform 1b, subunit 3	1.40962	6.68667	45.7913	2.09291e-11	4.35706e-10	Up
									Tpx2	TPX2, microtubule-associated	1.20064	4.10716	7.26751	0.00712601	0.0348026	Up		Nfkbib	nuclear factor of kappa light polypeptide gene enhancer in B cells inhibitor, beta	1.40746	4.4973	12.5254	0.000417525	0.00268492	Up
									Cdca8	cell division cycle associated 8	1.20044	4.98887	11.3108	0.000902055	0.00656938	Up		Acaa1a	acetyl-Coenzyme A acyltransferase 1A	1.40658	5.42803	22.1546	2.82201e-06	3.02531e-05	Up
									Atp6v0d1	ATPase, H+ transporting, lysosomal V0 subunit D1	1.20008	5.67711	12.7814	0.000364643	0.0030519	Up		Bst2	bone marrow stromal cell antigen 2	1.40275	7.67143	52.6777	3.99769e-12	9.0293e-11	Up
									Sdad1	SDA1 domain containing 1	1.19729	5.52063	11.8959	0.000582976	0.00452974	Up		Ube2f	ubiquitin-conjugating enzyme E2F (putative)	1.40064	5.62291	25.9461	4.10143e-07	5.00921e-06	Up
									Spty2d1	SPT2 chromatin protein domain containing 1	1.19652	5.65268	12.7153	0.000377614	0.00313815	Up		Snap29	synaptosomal-associated protein 29	1.3992	4.03744	7.89695	0.00503595	0.0215222	Up
									Cstb	cystatin B	1.19525	6.12214	18.1426	2.22031e-05	0.000260004	Up		Map3k14	mitogen-activated protein kinase kinase kinase 14	1.39767	3.93874	8.18637	0.0042972	0.0189647	Up
									Pglyrp1	peptidoglycan recognition protein 1	1.19368	4.93804	8.37347	0.00387936	0.0214066	Up		Mknk1	MAP kinase-interacting serine/threonine kinase 1	1.39668	3.639	6.13378	0.0134056	0.0478837	Up
									Susd6	sushi domain containing 6	1.19363	4.91404	8.37189	0.0038827	0.0214107	Up		Usp4	ubiquitin specific peptidase 4 (proto-oncogene)	1.39625	5.08002	16.5903	4.96197e-05	0.000405015	Up
									Ppp2r3c	protein phosphatase 2, regulatory subunit B'', gamma	1.19349	4.98296	7.1753	0.00749702	0.0361858	Up		Cdk2ap2	cyclin dependent kinase 2 associated protein 2	1.3922	6.4938	38.5176	7.56637e-10	1.34145e-08	Up
									Smpdl3a	sphingomyelin phosphodiesterase, acid-like 3A	1.19307	5.93834	17.0843	3.8357e-05	0.000426166	Up		Myo1g	myosin IG	1.38861	5.33901	20.2016	7.67523e-06	7.43573e-05	Up
									Plxnc1	plexin C1	1.19295	4.75697	7.12593	0.00774639	0.0371035	Up		Baz1a	bromodomain adjacent to zinc finger domain 1A	1.38853	6.36054	36.4337	2.12914e-09	3.60424e-08	Up
									Lipa	lysosomal acid lipase A	1.18894	4.9891	7.51601	0.0062103	0.0311611	Up		Fam49b	CYFIP related Rac1 interactor B	1.38574	6.87145	47.0145	1.15039e-11	2.46332e-10	Up
									Tpp1	tripeptidyl peptidase I	1.18294	5.11267	9.01756	0.00273371	0.0162368	Up		Ap1s2	adaptor-related protein complex 1, sigma 2 subunit	1.38546	4.22891	10.6685	0.00112197	0.00614994	Up
									Spi1	Spi-1 proto-oncogene	1.18049	7.59763	34.0681	6.94828e-09	1.57958e-07	Up		Rab11a	RAB11A, member RAS oncogene family	1.3838	5.92539	27.1234	2.26086e-07	2.88969e-06	Up
									Ttc7	tetratricopeptide repeat domain 7	1.17923	5.88892	13.7196	0.000224992	0.00201394	Up		Gorasp2	golgi reassembly stacking protein 2	1.3835	5.32795	18.1088	2.25642e-05	0.000199378	Up
									Sh3bgrl3	SH3 domain binding glutamic acid-rich protein-like 3	1.17873	9.93589	37.2724	1.40349e-09	3.50616e-08	Up		Hsp90b1	heat shock protein 90, beta (Grp94), member 1	1.38213	8.12845	62.5681	3.80658e-14	1.05307e-12	Up
									Atp6v0e	ATPase, H+ transporting, lysosomal V0 subunit E	1.17853	7.71783	35.5077	3.37545e-09	8.04254e-08	Up		Ranbp3	RAN binding protein 3	1.38088	4.78828	13.9404	0.000197952	0.00138707	Up
									Myl12a	myosin, light chain 12A, regulatory, non-sarcomeric	1.17712	7.25792	30.2967	4.57098e-08	9.32752e-07	Up		Rgs3	regulator of G-protein signaling 3	1.38038	4.05291	8.23738	0.00417892	0.0184823	Up
									Picalm	phosphatidylinositol binding clathrin assembly protein	1.17492	6.37208	17.5812	2.96471e-05	0.000336191	Up		Cd24a	CD24a antigen	1.37736	7.71127	58.5169	5.353e-14	1.44689e-12	Up
									Hacd2	3-hydroxyacyl-CoA dehydratase 2	1.17228	4.77529	6.60425	0.0102989	0.0464657	Up		Siah2	siah E3 ubiquitin protein ligase 2	1.37571	5.31311	18.7966	1.58183e-05	0.000143304	Up
									Trappc2l	trafficking protein particle complex 2L	1.17188	5.67819	12.1968	0.000496926	0.0039812	Up		Tmem64	transmembrane protein 64	1.37566	3.92109	6.89209	0.00879185	0.0342577	Up
									Cyb5a	cytochrome b5 type A (microsomal)	1.17092	7.11442	26.8597	2.65333e-07	4.68394e-06	Up		Irs2	insulin receptor substrate 2	1.37347	4.19976	9.41	0.0022086	0.0108963	Up
									Cdc42se1	CDC42 small effector 1	1.17053	5.92477	14.731	0.000130754	0.0012637	Up		Icam1	intercellular adhesion molecule 1	1.37056	5.35074	20.1612	7.83613e-06	7.56453e-05	Up
									Ppp2r2d	protein phosphatase 2, regulatory subunit B, delta	1.16849	5.24506	9.66624	0.00192372	0.012097	Up		Trim30d	tripartite motif-containing 30D	1.37056	4.21824	9.93817	0.00166082	0.00855204	Up
									Heca	hdc homolog, cell cycle regulator	1.16804	4.83738	6.48054	0.0110639	0.0489327	Up		Zfand3	zinc finger, AN1-type domain 3	1.3701	4.32346	9.44286	0.0021697	0.0107301	Up
									Grina	glutamate receptor, ionotropic, N-methyl D-aspartate-associated protein 1 (glutamate binding)	1.16616	4.92632	7.63851	0.00580575	0.0294902	Up		Hnrnpll	heterogeneous nuclear ribonucleoprotein L-like	1.36671	4.6683	12.2585	0.000480942	0.00300826	Up
									Hcls1	hematopoietic cell specific Lyn substrate 1	1.16527	6.75852	21.9011	3.21239e-06	4.49304e-05	Up		Ctsc	cathepsin C	1.36581	5.17097	13.2173	0.000410001	0.00264687	Up
									Cd48	CD48 antigen	1.16527	6.93076	23.5949	1.35362e-06	2.07807e-05	Up		Psen1	presenilin 1	1.36571	4.70161	11.7486	0.000630476	0.0037939	Up
									Cdc42	cell division cycle 42	1.16498	8.57211	42.1363	1.26415e-10	3.73536e-09	Up		Mif4gd	MIF4G domain containing	1.36535	4.28537	9.39183	0.00223041	0.0109783	Up
									Tmem128	transmembrane protein 128	1.16284	5.4404	10.4879	0.00123598	0.0084401	Up		Elmo2	engulfment and cell motility 2	1.36426	4.04339	7.51268	0.00622172	0.0258397	Up
									Rab7	RAB7, member RAS oncogene family	1.15582	6.37936	18.6498	1.70873e-05	0.000206855	Up		Mvb12a	multivesicular body subunit 12A	1.363	6.02822	29.0797	8.54139e-08	1.18241e-06	Up
									Psme1	proteasome (prosome, macropain) activator subunit 1 (PA28 alpha)	1.15298	9.23029	41.4099	2.02465e-10	5.8361e-09	Up		Pbx1	pre B cell leukemia homeobox 1	1.3608	6.36317	29.1558	8.11213e-08	1.12776e-06	Up
									Dnajc3	DnaJ heat shock protein family (Hsp40) member C3	1.14433	6.17983	14.3995	0.000155557	0.00146394	Up		Tmem134	transmembrane protein 134	1.3607	6.29266	34.3479	6.05213e-09	9.86042e-08	Up
									Dcaf11	DDB1 and CUL4 associated factor 11	1.1432	5.24014	7.85709	0.00514741	0.0269327	Up		Sdccag8	serologically defined colon cancer antigen 8	1.3592	4.30304	9.279	0.00237309	0.0116037	Up
									Lbh	limb-bud and heart	1.14136	5.42449	8.52518	0.00363252	0.0205113	Up		4833439L19Rik	RIKEN cDNA 4833439L19 gene	1.3591	4.05871	7.48702	0.00631045	0.0261424	Up
									Gnb2	guanine nucleotide binding protein (G protein), beta 2	1.13266	8.22402	39.3213	5.081e-10	1.37337e-08	Up		Rufy3	RUN and FYVE domain containing 3	1.35869	3.89183	7.18113	0.00747464	0.030087	Up
									Gtf2a1	general transcription factor II A, 1	1.13152	4.87098	7.295	0.00701647	0.034349	Up		Glrx	glutaredoxin	1.35778	5.43977	19.4779	1.11352e-05	0.000103727	Up
									Ttyh3	tweety family member 3	1.13104	5.1671	6.92504	0.00861367	0.0403472	Up		Mfsd5	major facilitator superfamily domain containing 5	1.35739	4.13038	8.63763	0.00335879	0.0155125	Up
									Atp1a1	ATPase, Na+/K+ transporting, alpha 1 polypeptide	1.12882	6.40999	17.5465	3.02349e-05	0.000340514	Up		Cs	citrate synthase	1.35574	5.49738	20.4361	6.80445e-06	6.68604e-05	Up
									Cenpe	centromere protein E	1.12782	4.80943	6.47943	0.0110477	0.0489138	Up		Skap2	src family associated phosphoprotein 2	1.35566	6.99851	44.172	8.15648e-11	1.59341e-09	Up
									Ass1	argininosuccinate synthetase 1	1.12726	5.30409	8.78975	0.00309187	0.018001	Up		Vps50	VPS50 EARP/GARPII complex subunit	1.35342	3.85566	7.10847	0.00777987	0.0310193	Up
									Limd1	LIM domains containing 1	1.12719	5.48989	9.24333	0.00241711	0.0146952	Up		Lpgat1	lysophosphatidylglycerol acyltransferase 1	1.35298	4.62744	11.6005	0.000682149	0.00404869	Up
									Rab11a	RAB11A, member RAS oncogene family	1.12706	5.92539	13.4935	0.000250429	0.00221993	Up		Rel	reticuloendotheliosis oncogene	1.3506	6.67268	40.6493	2.6342e-10	4.8474e-09	Up
									Neat1	nuclear paraspeckle assembly transcript 1 (non-protein coding)	1.12657	8.13543	35.4975	3.39257e-09	8.06005e-08	Up		Vac14	Vac14 homolog (S. cerevisiae)	1.35041	4.55248	10.645	0.00113619	0.00620313	Up
									Sp100	nuclear antigen Sp100	1.12639	6.31744	15.3515	9.45227e-05	0.000945686	Up		Cenpm	centromere protein M	1.34808	4.76364	9.91462	0.00168812	0.00866556	Up
									Selenos	selenoprotein S	1.12069	6.56264	16.0176	6.68514e-05	0.000695862	Up		Ptpn22	protein tyrosine phosphatase, non-receptor type 22 (lymphoid)	1.34627	4.64006	11.9918	0.000554037	0.00339085	Up
									Nav1	neuron navigator 1	1.12015	5.91317	11.5031	0.000724037	0.00548114	Up		Derl1	Der1-like domain family, member 1	1.34467	5.22813	17.036	3.93301e-05	0.000326523	Up
									Ifrd1	interferon-related developmental regulator 1	1.11584	5.71489	10.5283	0.00120952	0.0083094	Up		Mkrn1	makorin, ring finger protein, 1	1.34307	6.15054	27.1471	2.23395e-07	2.85973e-06	Up
									Cycs	cytochrome c, somatic	1.10816	7.1732	25.3791	5.78314e-07	9.55434e-06	Up		Kif23	kinesin family member 23	1.34221	5.25425	16.029	6.74516e-05	0.000527582	Up
									Spc24	SPC24, NDC80 kinetochore complex component, homolog (S. cerevisiae)	1.10625	4.58484	6.99336	0.00874287	0.040744	Up		Lipa	lysosomal acid lipase A	1.33953	4.9891	14.5179	0.000146198	0.00106378	Up
									Capza1	capping actin protein of muscle Z-line subunit alpha 1	1.10385	6.42273	16.6552	4.79296e-05	0.000518545	Up		Stx12	syntaxin 12	1.33846	4.09695	8.37508	0.00387594	0.0173848	Up
									Atp2b1	ATPase, Ca++ transporting, plasma membrane 1	1.10267	5.77063	11.2525	0.000822246	0.00608491	Up		H2afz	H2A.Z variant histone 1	1.33762	9.99394	44.3967	4.15262e-11	8.43206e-10	Up
									Atp5md	ATP synthase membrane subunit k	1.10153	7.74088	31.7461	2.25191e-08	4.78473e-07	Up		Apmap	adipocyte plasma membrane associated protein	1.32851	3.93254	6.53353	0.0107139	0.0399482	Up
									Basp1	brain abundant, membrane attached signal protein 1	1.1	6.65905	18.4037	2.36827e-05	0.0002746	Up		Ifngr2	interferon gamma receptor 2	1.32565	4.71329	11.1198	0.000881388	0.00500425	Up
									Chmp4b	charged multivesicular body protein 4B	1.09867	6.93634	22.5733	2.27872e-06	3.33082e-05	Up		Ccdc88a	coiled coil domain containing 88A	1.32519	6.00747	23.0153	1.97681e-06	2.15566e-05	Up
									Hipk2	homeodomain interacting protein kinase 2	1.09582	5.27892	8.02311	0.0046992	0.0250286	Up		Nub1	negative regulator of ubiquitin-like proteins 1	1.3218	5.6389	21.715	3.53312e-06	3.69164e-05	Up
									Ndufaf3	NADH:ubiquinone oxidoreductase complex assembly factor 3	1.08941	4.95427	6.81172	0.00917402	0.0423464	Up		Atp6v1b2	ATPase, H+ transporting, lysosomal V1 subunit B2	1.32166	4.89433	13.3192	0.000274509	0.00185192	Up
									Pip5k1c	phosphatidylinositol-4-phosphate 5-kinase, type 1 gamma	1.08673	5.19471	6.83432	0.00905936	0.0419817	Up		Ccdc71	coiled-coil domain containing 71	1.32007	3.89413	6.43558	0.0113173	0.0418196	Up
									Leprot	leptin receptor overlapping transcript	1.08236	5.1806	7.44345	0.00646397	0.0321108	Up		Ptcd2	pentatricopeptide repeat domain 2	1.31452	5.61743	20.4945	6.72186e-06	6.61363e-05	Up
									Ndufa1	NADH:ubiquinone oxidoreductase subunit A1	1.0782	6.62987	18.2026	2.14963e-05	0.000253165	Up		Bnip2	BCL2/adenovirus E1B interacting protein 2	1.31425	6.30561	29.0774	8.43859e-08	1.17117e-06	Up
									Sirt7	sirtuin 7	1.07699	5.73368	9.87795	0.00171558	0.0110236	Up		Nadk	NAD kinase	1.31259	4.82613	12.301	0.000470221	0.00296305	Up
									Skil	SKI-like	1.07468	6.00699	14.3609	0.000161796	0.00151746	Up		Lcp1	lymphocyte cytosolic protein 1	1.31214	8.48758	58.2017	5.0323e-14	1.36468e-12	Up
									Ftl1	ferritin light polypeptide 1	1.07226	10.3654	27.9571	1.48607e-07	2.69256e-06	Up		Rnf145	ring finger protein 145	1.31055	4.19985	7.73852	0.00549404	0.0232271	Up
									Serp1	stress-associated endoplasmic reticulum protein 1	1.07013	6.84322	19.6144	1.038e-05	0.000131853	Up		Ttc7	tetratricopeptide repeat domain 7	1.30886	5.88892	23.8953	1.20161e-06	1.35145e-05	Up
									Afg3l1	AFG3-like AAA ATPase 1	1.06823	5.07869	7.22055	0.00731155	0.0355403	Up		H2afx	H2A.X variant histone	1.3074	6.35326	24.0788	1.06258e-06	1.21328e-05	Up
									Cic	capicua transcriptional repressor	1.06648	5.54633	8.41578	0.00379076	0.0211156	Up		Pqlc1	solute carrier family 66 member 2	1.30708	4.86724	12.1973	0.000496805	0.00308858	Up
									Trafd1	TRAF type zinc finger domain containing 1	1.06386	5.43697	7.66189	0.00573068	0.0291988	Up		Agpat1	1-acylglycerol-3-phosphate O-acyltransferase 1	1.30624	3.99356	6.86496	0.00892536	0.0346099	Up
									Psme2	proteasome (prosome, macropain) activator subunit 2 (PA28 beta)	1.06242	7.56633	26.5916	2.96768e-07	5.12905e-06	Up		Tmem229b	transmembrane protein 229B	1.3058	4.73246	12.2071	0.000494227	0.00307735	Up
									Cbfa2t3	CBFA2/RUNX1 translocation partner 3	1.05751	8.00368	29.5395	6.94514e-08	1.35999e-06	Up		Sp140	Sp140 nuclear body protein	1.30453	5.35495	17.2077	3.59788e-05	0.000303282	Up
									Gmfb	glia maturation factor, beta	1.05071	5.45874	7.53738	0.00613758	0.0308714	Up		Scand1	SCAN domain-containing 1	1.3026	8.37082	56.4474	1.15768e-13	3.02982e-12	Up
									Trim26	tripartite motif-containing 26	1.04959	5.31228	6.46426	0.0111371	0.0492036	Up		Cyp51	cytochrome P450, family 51	1.30108	4.26129	9.06248	0.0026661	0.0128384	Up
									Laptm5	lysosomal-associated protein transmembrane 5	1.04539	9.13986	33.1032	1.12024e-08	2.49601e-07	Up		Stx17	syntaxin 17	1.29949	4.69646	10.732	0.00108446	0.00596816	Up
									Cib1	calcium and integrin binding 1	1.04345	5.58952	9.02023	0.00272794	0.0162142	Up		Lyst	lysosomal trafficking regulator	1.29864	5.85733	21.6053	3.88465e-06	4.00314e-05	Up
									Cenpa	centromere protein A	1.04194	6.20007	8.92127	0.00456767	0.0244996	Up		Cnih4	cornichon family AMPA receptor auxiliary protein 4	1.29805	6.41484	31.2096	2.89098e-08	4.29641e-07	Up
									Selenot	selenoprotein T	1.0394	5.7346	8.66816	0.00330339	0.0190043	Up		Atp6ap1	ATPase, H+ transporting, lysosomal accessory protein 1	1.29621	5.43215	17.4841	3.11767e-05	0.000265791	Up
									Mia2	MIA SH3 domain ER export factor 2	1.03812	6.15736	11.7935	0.000615775	0.00472228	Up		Wdr1	WD repeat domain 1	1.28936	6.30971	28.7583	9.90995e-08	1.34815e-06	Up
									Dnajb11	DnaJ heat shock protein family (Hsp40) member B11	1.03578	5.52688	8.59809	0.00343193	0.0195257	Up		Pttg1	pituitary tumor-transforming gene 1	1.28601	4.83038	11.3771	0.000768353	0.00447337	Up
									Chka	choline kinase alpha	1.03125	6.22873	11.9731	0.000559574	0.00437263	Up		Sema4d	sema domain, immunoglobulin domain (Ig), transmembrane domain (TM) and short cytoplasmic domain, (semaphorin) 4D	1.28413	5.43988	18.058	2.3165e-05	0.000204031	Up
									Zmiz2	zinc finger, MIZ-type containing 2	1.0308	5.66413	8.17903	0.00431579	0.0233614	Up		Cndp2	CNDP dipeptidase 2	1.28403	4.40559	8.42585	0.00376998	0.0169742	Up
									Ptpn6	protein tyrosine phosphatase, non-receptor type 6	1.03	6.81946	17.5372	3.0331e-05	0.000341131	Up		Cd2bp2	CD2 cytoplasmic tail binding protein 2	1.28207	4.5488	9.74068	0.00184735	0.00937203	Up
									Cops9	COP9 signalosome subunit 9	1.02752	7.01402	19.8833	9.03924e-06	0.000116619	Up		Dhrs7	dehydrogenase/reductase 7	1.28169	4.8619	11.3345	0.000785991	0.00455356	Up
									Ikbkb	inhibitor of kappaB kinase beta	1.02699	5.99335	11.4193	0.000751259	0.00564574	Up		Litaf	LPS-induced TN factor	1.27789	4.62916	10.0347	0.00157671	0.00818026	Up
									Sem1	SEM1, 26S proteasome complex subunit	1.02624	8.67367	32.5976	1.44251e-08	3.13775e-07	Up		Ap3s1	adaptor-related protein complex 3, sigma 1 subunit	1.27658	5.12989	13.3945	0.000263831	0.00178867	Up
									Tmem248	transmembrane protein 248	1.02131	5.66068	7.17987	0.00747807	0.0361318	Up		Pglyrp1	peptidoglycan recognition protein 1	1.27551	4.93804	11.1948	0.000846834	0.0048414	Up
									Mrpl52	mitochondrial ribosomal protein L52	1.01994	7.93793	27.5639	1.80989e-07	3.25779e-06	Up		Cbfa2t3	CBFA2/RUNX1 translocation partner 3	1.27201	8.00368	52.0082	1.11824e-12	2.67987e-11	Up
									Ndufa3	NADH:ubiquinone oxidoreductase subunit A3	1.01924	7.1622	20.5293	6.48659e-06	8.59734e-05	Up		St3gal4	ST3 beta-galactoside alpha-2,3-sialyltransferase 4	1.26862	4.46226	8.25565	0.00413739	0.0183478	Up
									Abhd17a	abhydrolase domain containing 17A	1.01908	6.30023	12.5156	0.000419687	0.00344955	Up		Sike1	suppressor of IKBKE 1	1.2677	4.56071	9.04349	0.00269468	0.0129509	Up
									Nfkb1	nuclear factor of kappa light polypeptide gene enhancer in B cells 1, p105	1.01584	6.4502	14.0909	0.000182912	0.00168672	Up		Nagk	N-acetylglucosamine kinase	1.26717	4.05711	7.06224	0.00798269	0.0316848	Up
									Klf4	Kruppel-like transcription factor 4 (gut)	1.01575	7.83982	30.6099	3.90589e-08	8.13135e-07	Up		Trim30a	tripartite motif-containing 30A	1.26379	5.93143	22.3094	2.6074e-06	2.80986e-05	Up
									N4bp1	NEDD4 binding protein 1	1.01454	5.23267	6.97291	0.00838759	0.0396033	Up		Susd6	sushi domain containing 6	1.26178	4.91404	10.5688	0.00118357	0.00642778	Up
									Pfn1	profilin 1	1.01227	9.49687	30.1452	4.93234e-08	9.91761e-07	Up		Ap1b1	adaptor protein complex AP-1, beta 1 subunit	1.26106	5.09227	13.8901	0.000203258	0.00141406	Up
									Psmb8	proteasome (prosome, macropain) subunit, beta type 8 (large multifunctional peptidase 7)	1.01066	9.4924	28.7212	1.31833e-07	2.41518e-06	Up		Ccnt2	cyclin T2	1.25998	4.98676	12.2756	0.000476602	0.00299247	Up
									Actr2	actin related protein 2	1.00958	7.08508	19.9679	8.65445e-06	0.000112005	Up		Iqgap1	IQ motif containing GTPase activating protein 1	1.25902	7.84873	49.0713	4.19683e-12	9.42743e-11	Up
									Mki67	antigen identified by monoclonal antibody Ki 67	1.00749	6.18183	13.8125	0.000295964	0.00254956	Up		Ncf4	neutrophil cytosolic factor 4	1.25853	5.83665	20.2453	7.50468e-06	7.31307e-05	Up
									Ndufb1-ps	NADH:ubiquinone oxidoreductase subunit B1	1.00687	7.83908	26.6469	2.8767e-07	4.99275e-06	Up		Sept6	septin 6	1.25792	6.82835	38.1651	9.01124e-10	1.58736e-08	Up
									Prr13	proline rich 13	1.00658	6.14295	12.837	0.000354085	0.00298169	Up		Tpd52	tumor protein D52	1.25756	6.00346	23.452	1.45581e-06	1.63067e-05	Up
									Pgd	phosphogluconate dehydrogenase	1.00623	5.73539	8.74516	0.00316778	0.0183651	Up		Scamp2	secretory carrier membrane protein 2	1.255	6.12193	24.8297	7.22459e-07	8.44816e-06	Up
									Gnai2	G protein subunit alpha i2	1.00487	9.46821	30.3114	4.53728e-08	9.28172e-07	Up		Epb41l2	erythrocyte membrane protein band 4.1 like 2	1.25034	4.77573	10.4117	0.00128831	0.00688246	Up
									Chmp3	charged multivesicular body protein 3	1.00393	5.45606	7.7893	0.00534275	0.0276842	Up		Lair1	leukocyte-associated Ig-like receptor 1	1.25019	4.22022	6.23319	0.0126771	0.0457775	Up
									Aup1	ancient ubiquitous protein 1	1.00391	6.2284	11.4082	0.000755733	0.00566578	Up		Tbc1d14	TBC1 domain family, member 14	1.24958	4.37018	8.49525	0.00362986	0.0164692	Up
									Rpn1	ribophorin I	1.00201	6.03422	10.2772	0.0013862	0.0092683	Up		Timm10b	translocase of inner mitochondrial membrane 10B	1.24748	7.24199	41.3953	1.82219e-10	3.40638e-09	Up
									Tbcb	tubulin folding cofactor B	1.00059	6.43456	13.0896	0.000309855	0.00266088	Up		Spop	speckle-type BTB/POZ protein	1.24615	6.54848	31.0108	3.62249e-08	5.3044e-07	Up
									Arpc3	actin related protein 2/3 complex, subunit 3	0.991703	8.76268	30.489	4.1502e-08	8.575e-07	Up		Bicd2	BICD cargo adaptor 2	1.24413	3.97049	6.31071	0.0121374	0.044162	Up
									Hspa5	heat shock protein 5	0.991426	9.00388	30.0565	5.1651e-08	1.03102e-06	Up		Sgpl1	sphingosine phosphate lyase 1	1.24411	4.63902	9.5393	0.00206222	0.0102849	Up
									Ifi35	interferon-induced protein 35	0.986808	5.55871	7.90151	0.00502339	0.0264449	Up		Syap1	synapse associated protein 1	1.24301	4.4869	8.38901	0.00384657	0.0172624	Up
									Xpo1	exportin 1	0.986184	5.71757	8.9762	0.00279393	0.0165349	Up		Prelid3b	PRELI domain containing 3B	1.24294	4.88817	10.3246	0.00134919	0.00715747	Up
									Dnajc7	DnaJ heat shock protein family (Hsp40) member C7	0.985242	6.5611	12.9816	0.000328036	0.0027851	Up		Psme1	proteasome (prosome, macropain) activator subunit 1 (PA28 alpha)	1.23938	9.23029	49.3394	4.30725e-12	9.64919e-11	Up
									Atp5e	ATP synthase F1 subunit epsilon	0.980392	9.46146	28.6185	1.06328e-07	1.98319e-06	Up		Bak1	BCL2-antagonist/killer 1	1.23838	5.17839	12.3997	0.000446262	0.00282821	Up
									Arpc1b	actin related protein 2/3 complex, subunit 1B	0.979805	8.76005	29.9505	5.47384e-08	1.09001e-06	Up		Itgb1	integrin beta 1 (fibronectin receptor beta)	1.23822	6.8221	33.7735	8.12622e-09	1.2908e-07	Up
									Cwc15	CWC15 spliceosome-associated protein	0.977716	6.81065	15.2182	0.000101339	0.00100413	Up		Sub1	SUB1 homolog, transcriptional regulator	1.23817	8.99959	51.6272	1.24303e-12	2.95629e-11	Up
									Ap2a2	adaptor-related protein complex 2, alpha 2 subunit	0.971801	5.71778	8.4853	0.00364962	0.0205541	Up		Zfp710	zinc finger protein 710	1.23794	4.84828	10.6502	0.00113301	0.006194	Up
									H2-D1	histocompatibility 2, D region locus 1	0.971251	9.89784	25.0911	6.62253e-07	1.07262e-05	Up		Lrba	LPS-responsive beige-like anchor	1.23776	4.63283	9.45529	0.00215943	0.0106985	Up
									Ptpn1	protein tyrosine phosphatase, non-receptor type 1	0.964037	6.3548	11.2972	0.000801783	0.005971	Up		Hipk2	homeodomain interacting protein kinase 2	1.23678	5.27892	14.047	0.000187176	0.00132567	Up
									Got2	glutamatic-oxaloacetic transaminase 2, mitochondrial	0.963461	6.61534	13.4843	0.000251645	0.00222592	Up		Cop1	COP1, E3 ubiquitin ligase	1.2348	5.78579	19.2536	1.24987e-05	0.000114871	Up
									H2afz	H2A.Z variant histone 1	0.962667	9.99394	24.9224	6.89258e-07	1.11198e-05	Up		Cyb5r4	cytochrome b5 reductase 4	1.23328	5.48031	16.9074	4.2046e-05	0.000346627	Up
									Rac1	Rac family small GTPase 1	0.960428	7.44901	20.2131	7.63007e-06	9.98449e-05	Up		Mfsd1	major facilitator superfamily domain containing 1	1.23275	4.39836	7.41019	0.00658375	0.0270976	Up
									Jpt1	Jupiter microtubule associated homolog 1	0.959541	7.32689	18.9761	1.44198e-05	0.000177164	Up		Gdi2	GDP dissociation inhibitor 2	1.2324	7.94792	49.1641	4.01066e-12	9.03386e-11	Up
									Lamp2	lysosomal-associated membrane protein 2	0.956422	6.13919	10.9966	0.000941367	0.00679565	Up		Sppl2a	signal peptide peptidase like 2A	1.232	5.8064	19.8246	9.33032e-06	8.85145e-05	Up
									Mtpn	myotrophin	0.955571	6.92997	15.3895	9.26658e-05	0.000928235	Up		Arih2	ariadne RBR E3 ubiquitin protein ligase 2	1.23179	4.8487	10.191	0.00144963	0.00760227	Up
									Wipf1	WAS/WASL interacting protein family, member 1	0.954873	5.47864	6.60524	0.0102932	0.0464657	Up		Plxnc1	plexin C1	1.22894	4.75697	9.21537	0.002475	0.0120448	Up
									Nars	asparaginyl-tRNA synthetase 1	0.95458	6.67542	14.4078	0.000154885	0.00145929	Up		Notch2	notch 2	1.2273	5.52741	12.8315	0.000355101	0.00232154	Up
									Grk6	G protein-coupled receptor kinase 6	0.951816	5.34483	6.51232	0.0108417	0.0482471	Up		Ddhd1	DDHD domain containing 1	1.22478	4.31712	7.32034	0.00691887	0.0282093	Up
									Lypla2	lysophospholipase 2	0.949776	5.44969	6.54547	0.0106426	0.0475801	Up		Etv3	ets variant 3	1.22438	5.8516	18.8212	1.7599e-05	0.000157874	Up
									Abi1	abl interactor 1	0.948122	5.76851	7.83523	0.00520959	0.027165	Up		Grasp	trafficking regulator and scaffold protein tamalin	1.22348	4.59715	8.89552	0.00291908	0.0138304	Up
									Hmgb2	high mobility group box 2	0.946774	9.39553	24.6751	2.30193e-06	3.34694e-05	Up		Lmo1	LIM domain only 1	1.2223	3.95026	6.09161	0.0137275	0.0487169	Up
									Rap1b	RAS related protein 1b	0.944325	7.05932	16.9735	4.06278e-05	0.000449578	Up		Cd82	CD82 antigen	1.22152	5.27496	11.3278	0.00130292	0.00694777	Up
									Atp6v0b	ATPase, H+ transporting, lysosomal V0 subunit B	0.943084	7.55228	20.7864	5.68509e-06	7.68325e-05	Up		Mrtfa	myocardin related transcription factor A	1.22091	4.515	8.55867	0.00350647	0.0160392	Up
									Tmbim6	transmembrane BAX inhibitor motif containing 6	0.942146	7.34829	18.5786	1.77308e-05	0.00021339	Up		Gpr65	G-protein coupled receptor 65	1.22062	4.89609	10.1792	0.00150433	0.0078343	Up
									Slirp	SRA stem-loop interacting RNA binding protein	0.94208	6.36231	11.5557	0.000698633	0.00531322	Up		Ubl3	ubiquitin-like 3	1.2181	6.31792	25.3566	5.52965e-07	6.59717e-06	Up
									Akna	AT-hook transcription factor	0.937316	5.7002	6.93318	0.00857481	0.0402567	Up		Ralgapb	Ral GTPase activating protein, beta subunit (non-catalytic)	1.21569	4.00638	6.11268	0.0135657	0.048309	Up
									Sra1	steroid receptor RNA activator 1	0.937271	5.50582	7.41908	0.00655154	0.0324975	Up		Trappc1	trafficking protein particle complex 1	1.21515	5.40288	13.7026	0.00022432	0.00154623	Up
									Slc35c2	solute carrier family 35, member C2	0.932772	5.79978	7.36536	0.00674884	0.0333758	Up		Mis18a	MIS18 kinetochore protein A	1.21507	4.29134	6.37203	0.0117273	0.0430452	Up
									Atp6v1g1	ATPase, H+ transporting, lysosomal V1 subunit G1	0.932262	7.35882	18.6333	1.72089e-05	0.000208021	Up		Sigmar1	sigma non-opioid intracellular receptor 1	1.21234	4.70907	9.0955	0.00261877	0.0126548	Up
									Spag9	sperm associated antigen 9	0.932187	6.93053	13.7661	0.000216953	0.00195812	Up		Eloa	elongin A	1.21206	5.68638	17.8284	2.60854e-05	0.000227084	Up
									Itga4	integrin alpha 4	0.930692	7.26934	18.0409	2.33711e-05	0.000272135	Up		Ccdc124	coiled-coil domain containing 124	1.20946	5.67845	17.0676	3.86915e-05	0.000322716	Up
									Mob1a	MOB kinase activator 1A	0.924962	6.22406	9.57866	0.00201617	0.0126015	Up		Adrb2	adrenergic receptor, beta 2	1.20426	5.13209	10.9454	0.00096747	0.00541836	Up
									Arpc2	actin related protein 2/3 complex, subunit 2	0.923826	9.44185	25.0414	6.54425e-07	1.06412e-05	Up		Sbno2	strawberry notch 2	1.20412	5.28408	13.6881	0.000226044	0.0015543	Up
									Elob	elongin B	0.922409	8.55132	26.3712	3.30724e-07	5.65662e-06	Up		Mia3	MIA SH3 domain ER export factor 3	1.20241	5.56926	16.1137	6.352e-05	0.000501109	Up
									Cbl	Casitas B-lineage lymphoma	0.921081	6.45972	11.2749	0.000811392	0.00603166	Up		Dnajc3	DnaJ heat shock protein family (Hsp40) member C3	1.19834	6.17983	24.3553	9.19384e-07	1.06303e-05	Up
									Myh9	myosin, heavy polypeptide 9, non-muscle	0.920189	7.61671	20.7081	6.14108e-06	8.24545e-05	Up		Phyh	phytanoyl-CoA hydroxylase	1.19634	4.35425	7.06852	0.00795413	0.0315866	Up
									Gm10076	ribosomal protein L41 pseudogene	0.915653	10.2166	20.5123	6.54342e-06	8.64486e-05	Up		Ldlr	low density lipoprotein receptor	1.19527	4.70043	9.97045	0.00164719	0.00849805	Up
									Iqgap1	IQ motif containing GTPase activating protein 1	0.915618	7.84873	21.1658	4.68038e-06	6.38825e-05	Up		1810037I17Rik	RIKEN cDNA 1810037I17 gene	1.19467	7.0092	33.545	9.11623e-09	1.43698e-07	Up
									Paxbp1	PAX3 and PAX7 binding protein 1	0.909047	6.31883	9.0711	0.00265366	0.0158412	Up		Fyn	Fyn proto-oncogene	1.19351	5.3238	14.1855	0.000175447	0.00125012	Up
									Cnih4	cornichon family AMPA receptor auxiliary protein 4	0.907066	6.41484	10.5413	0.00120111	0.00827748	Up		Pttg1ip	pituitary tumor-transforming 1 interacting protein	1.19304	5.01099	10.3693	0.00131719	0.00701026	Up
									Top2a	topoisomerase (DNA) II alpha	0.905504	6.60499	13.9693	0.000275977	0.00240757	Up		Vrk1	vaccinia related kinase 1	1.19047	5.84018	17.5519	3.02088e-05	0.000257806	Up
									Skap2	src family associated phosphoprotein 2	0.905135	6.99851	14.0566	0.000198934	0.00181418	Up		Laptm5	lysosomal-associated protein transmembrane 5	1.18993	9.13986	46.5039	1.47535e-11	3.1107e-10	Up
									Epn1	epsin 1	0.903043	5.85984	6.93047	0.00858771	0.0402714	Up		Ppp1r15b	protein phosphatase 1, regulatory subunit 15B	1.18553	5.3091	13.3903	0.000264414	0.00179115	Up
									Tmem167	transmembrane protein 167	0.902137	6.40135	10.2351	0.00141567	0.00941953	Up		Klf2	Kruppel-like transcription factor 2 (lung)	1.18484	9.58836	38.5668	7.51069e-10	1.33444e-08	Up
									Bnip2	BCL2/adenovirus E1B interacting protein 2	0.89886	6.30561	9.97546	0.0016278	0.0105417	Up		Abcd1	ATP-binding cassette, sub-family D member 1	1.1831	4.94862	10.5688	0.00118354	0.00642778	Up
									Alkbh1	alkB homolog 1, histone H2A dioxygenase	0.896033	6.92074	13.2941	0.000278177	0.0024242	Up		Crcp	calcitonin gene-related peptide-receptor component protein	1.18226	4.55195	8.02962	0.00468246	0.0203384	Up
									Stk38	serine/threonine kinase 38	0.895893	6.1857	9.08703	0.00263083	0.0157277	Up		Tor1aip1	torsin A interacting protein 1	1.17804	6.00356	18.9115	1.49082e-05	0.000135356	Up
									Uqcrq	ubiquinol-cytochrome c reductase, complex III subunit VII	0.895449	7.9995	21.6484	3.65567e-06	5.07362e-05	Up		Fkbp2	FK506 binding protein 2	1.17751	6.60118	27.3052	2.152e-07	2.76772e-06	Up
									Wdr1	WD repeat domain 1	0.895383	6.30971	9.46176	0.00214764	0.0132524	Up		Pold4	polymerase (DNA-directed), delta 4	1.17443	6.70871	27.7405	2.19293e-07	2.81158e-06	Up
									Kmt5a	lysine methyltransferase 5A	0.893452	6.64121	12.1227	0.000516847	0.0041168	Up		Sh3bgrl3	SH3 domain binding glutamic acid-rich protein-like 3	1.17348	9.93589	35.9813	2.6665e-09	4.45894e-08	Up
									Eif4g3	eukaryotic translation initiation factor 4 gamma, 3	0.888738	6.31416	8.6474	0.00334145	0.0191165	Up		Dbf4	DBF4 zinc finger	1.1734	4.45057	6.78946	0.00928844	0.0358492	Up
									Tmem258	transmembrane protein 258	0.88783	7.52974	17.7246	2.75263e-05	0.000313868	Up		Bmp2k	BMP2 inducible kinase	1.17138	4.65866	8.25149	0.00414679	0.0183698	Up
									Arpc5l	actin related protein 2/3 complex, subunit 5-like	0.880979	6.66476	11.0264	0.000926502	0.00672366	Up		Sept9	septin 9	1.1709	6.25761	24.2665	9.6182e-07	1.10589e-05	Up
									Trf	transferrin	0.87879	5.83692	6.82818	0.00909038	0.0420309	Up		Snx20	sorting nexin 20	1.17089	5.58168	14.7019	0.00013276	0.000976335	Up
									Tbca	tubulin cofactor A	0.877242	7.4265	16.251	5.91401e-05	0.00062267	Up		Lamtor1	late endosomal/lysosomal adaptor, MAPK and MTOR activator 1	1.1707	6.56392	25.8269	4.35687e-07	5.28206e-06	Up
									Cox6b1	cytochrome c oxidase, subunit 6B1	0.875075	8.7334	24.2348	9.77432e-07	1.54663e-05	Up		Bloc1s2	biogenesis of lysosomal organelles complex-1, subunit 2	1.16786	6.32459	23.1288	1.71644e-06	1.89682e-05	Up
									Sept9	septin 9	0.874967	6.25761	7.81317	0.00527313	0.0274096	Up		Hmgn3	high mobility group nucleosomal binding domain 3	1.16579	5.21001	10.399	0.00129638	0.00691737	Up
									Mbnl2	muscleblind like splicing factor 2	0.870073	6.81853	11.8121	0.000612916	0.00470912	Up		Esyt1	extended synaptotagmin-like protein 1	1.1645	5.28855	11.4946	0.000721738	0.00424697	Up
									Pet100	PET100 homolog	0.87	6.06311	8.21271	0.0042357	0.0229882	Up		Ncoa7	nuclear receptor coactivator 7	1.16303	6.05285	20.387	6.97796e-06	6.83211e-05	Up
									Krcc1	lysine-rich coiled-coil 1	0.864353	6.28457	8.8807	0.00294269	0.017281	Up		Gm26532	None	1.16268	5.36481	9.41189	0.00230497	0.0113041	Up
									Ywhah	tyrosine 3-monooxygenase/tryptophan 5-monooxygenase activation protein, eta polypeptide	0.863797	7.19531	14.2236	0.000170601	0.00158204	Up		Trib1	tribbles pseudokinase 1	1.16207	5.72923	16.8947	4.23228e-05	0.000348523	Up
									Rab21	RAB21, member RAS oncogene family	0.863551	6.21776	8.26855	0.00410831	0.0224446	Up		Zmiz2	zinc finger, MIZ-type containing 2	1.16042	5.66413	16.4365	5.37573e-05	0.000434912	Up
									Uqcrfs1	ubiquinol-cytochrome c reductase, Rieske iron-sulfur polypeptide 1	0.859984	6.99088	13.4993	0.000249659	0.00221788	Up		Ube2z	ubiquitin-conjugating enzyme E2Z	1.15837	4.65601	7.29089	0.00703243	0.0285734	Up
									Anapc13	anaphase promoting complex subunit 13	0.859967	6.78615	12.0624	0.000533663	0.00421307	Up		Pip4p1	phosphatidylinositol-4,5-bisphosphate 4-phosphatase 1	1.15778	4.87722	9.07683	0.00264542	0.0127687	Up
									Epsti1	epithelial stromal interaction 1	0.855281	6.59177	9.848	0.00174348	0.0111941	Up		Surf4	surfeit gene 4	1.15763	5.93121	18.7587	1.61314e-05	0.0001455	Up
									Ciao2a	cytosolic iron-sulfur assembly component 2A	0.854357	6.70268	11.1812	0.000852987	0.0062842	Up		Mtmr1	myotubularin related protein 1	1.15759	4.32483	6.64593	0.0100621	0.0381562	Up
									Cox7c	cytochrome c oxidase subunit 7C	0.853581	9.16994	22.9222	1.90715e-06	2.838e-05	Up		Zdhhc21	zinc finger, DHHC domain containing 21	1.15751	4.55962	8.11545	0.00446733	0.0196419	Up
									Pold4	polymerase (DNA-directed), delta 4	0.852766	6.70871	10.6233	0.00120501	0.0082853	Up		9930111J21Rik2	RIKEN cDNA 9930111J21 gene 2	1.15636	5.44126	13.9247	0.000199598	0.00139448	Up
									Atp5l	ATP synthase membrane subunit g	0.850087	9.05673	22.4277	2.45468e-06	3.53166e-05	Up		Scarb1	scavenger receptor class B, member 1	1.1503	4.76858	8.60428	0.00342246	0.0157286	Up
									Cox6c	cytochrome c oxidase subunit 6C	0.844471	9.04754	22.1998	2.75759e-06	3.93314e-05	Up		Atf6	activating transcription factor 6	1.15004	4.8273	9.3272	0.0023098	0.0113211	Up
									1700025G04Rik	RIKEN cDNA 1700025G04 gene	0.840099	6.0185	6.6654	0.00995334	0.0451598	Up		Efr3a	EFR3 homolog A	1.14851	5.73497	16.5845	4.97228e-05	0.000405455	Up
									Arf5	ADP-ribosylation factor 5	0.835302	7.52708	15.4939	8.77477e-05	0.000883262	Up		Rab7	RAB7, member RAS oncogene family	1.14811	6.37936	22.0434	2.99273e-06	3.17122e-05	Up
									Fau	FAU ubiquitin like and ribosomal protein S30 fusion	0.832945	12.6064	10.9106	0.000985657	0.00704749	Up		Rnh1	ribonuclease/angiogenin inhibitor 1	1.14732	6.68603	27.4359	1.96722e-07	2.54197e-06	Up
									Otulin	OTU deubiquitinase with linear linkage specificity	0.832796	6.19363	7.71481	0.00556618	0.0286261	Up		Arrb1	arrestin, beta 1	1.146	4.29083	6.88956	0.00878526	0.0342577	Up
									Cox20	cytochrome c oxidase assembly protein 20	0.829432	5.96722	6.93057	0.00858726	0.0402714	Up		Jarid2	jumonji and AT-rich interaction domain containing 2	1.14568	5.84679	16.4253	5.40141e-05	0.000436561	Up
									Rtn4	reticulon 4	0.827417	7.22256	12.9226	0.000338411	0.00286433	Up		Prelid2	PRELI domain containing 2	1.14486	4.3007	6.09761	0.0136857	0.0486371	Up
									Clta	clathrin light chain A	0.825771	8.47954	19.7606	9.62784e-06	0.00012344	Up		Cox6a1	cytochrome c oxidase subunit 6A1	1.14337	7.85521	38.1007	9.30441e-10	1.63551e-08	Up
									Prelid1	PRELI domain containing 1	0.82572	6.87848	11.623	0.000674048	0.00514047	Up		Rab8a	RAB8A, member RAS oncogene family	1.14165	6.25875	22.2422	2.7029e-06	2.90518e-05	Up
									Ccdc12	coiled-coil domain containing 12	0.824869	7.71873	16.0528	6.55674e-05	0.00068336	Up		Slc35b1	solute carrier family 35, member B1	1.1413	4.23889	6.43344	0.0113308	0.0418321	Up
									Lmo4	LIM domain only 4	0.823202	6.17364	7.58478	0.0059793	0.0302228	Up		Coa5	cytochrome C oxidase assembly factor 5	1.13885	5.0775	9.57338	0.00202193	0.010133	Up
									Tmem134	transmembrane protein 134	0.822245	6.29266	7.30914	0.0069641	0.0341535	Up		Sri	sorcin	1.13684	7.17637	32.5081	1.52708e-08	2.34874e-07	Up
									Rexo2	RNA exonuclease 2	0.822196	6.33501	8.45089	0.0037188	0.0208273	Up		Dnajc7	DnaJ heat shock protein family (Hsp40) member C7	1.13656	6.5611	24.9124	6.92779e-07	8.1126e-06	Up
									Myl6	myosin, light polypeptide 6, alkali, smooth muscle and non-muscle	0.819571	9.4042	20.0844	8.15125e-06	0.000105992	Up		Amdhd2	amidohydrolase domain containing 2	1.13547	4.41244	6.42779	0.0113667	0.0419446	Up
									Cox7b	cytochrome c oxidase subunit 7B	0.81948	8.64965	19.9573	8.70162e-06	0.000112439	Up		Abi1	abl interactor 1	1.13354	5.76851	15.8237	7.38808e-05	0.000573323	Up
									Atp5mpl	ATP synthase membrane subunit j	0.818471	7.71818	16.8948	4.23215e-05	0.000464578	Up		Cdc42	cell division cycle 42	1.13276	8.57211	42.3244	1.15214e-10	2.19358e-09	Up
									Pycard	PYD and CARD domain containing	0.818247	7.50852	14.719	0.000131579	0.00126815	Up		Tiparp	TCDD-inducible poly(ADP-ribose) polymerase	1.13159	5.79123	14.7556	0.000139577	0.0010192	Up
									Sh3bgrl	SH3-binding domain glutamic acid-rich protein like	0.815477	6.66325	9.51819	0.00208349	0.0129437	Up		Snx3	sorting nexin 3	1.13145	7.22287	31.6708	2.29419e-08	3.48312e-07	Up
									Magt1	magnesium transporter 1	0.809516	6.29255	7.6875	0.00565044	0.0289331	Up		Ppt2	palmitoyl-protein thioesterase 2	1.13125	5.03845	9.77379	0.00181465	0.00924024	Up
									Pomp	proteasome maturation protein	0.805884	8.3913	17.3112	3.86131e-05	0.000428434	Up		N4bp2l1	NEDD4 binding protein 2-like 1	1.12916	4.76695	8.00854	0.00473689	0.0205099	Up
									Parp8	poly (ADP-ribose) polymerase family, member 8	0.805669	6.56859	8.46429	0.00369169	0.0207459	Up		Tmem131	transmembrane protein 131	1.12617	4.73281	8.70053	0.00324568	0.0151321	Up
									Atp5j2	ATP synthase membrane subunit f	0.801039	8.44091	19.0488	1.38896e-05	0.00017116	Up		Prr13	proline rich 13	1.1256	6.14295	17.0438	3.91712e-05	0.000325532	Up
									Fkbp2	FK506 binding protein 2	0.80081	6.60118	8.65962	0.00333545	0.0191104	Up		Nfkb2	nuclear factor of kappa light polypeptide gene enhancer in B cells 2, p49/p100	1.12456	4.52755	7.68106	0.00567391	0.0238773	Up
									Bri3bp	Bri3 binding protein	0.795451	6.34927	7.56572	0.00604939	0.0305209	Up		2210016F16Rik	Q-nucleotide N-glycosylase 1	1.12323	4.98191	8.60085	0.00342677	0.0157286	Up
									Qk	quaking, KH domain containing RNA binding	0.795368	6.83309	10.2699	0.00138945	0.0092825	Up		Nubp2	nucleotide binding protein 2	1.12108	5.28666	11.107	0.000887458	0.00502224	Up
									Atp5k	ATP synthase membrane subunit e	0.792884	7.33551	13.7122	0.000223192	0.00199999	Up		Brk1	BRICK1, SCAR/WAVE actin-nucleating complex subunit	1.11909	7.77797	37.0534	1.69291e-09	2.91364e-08	Up
									Hspa8	heat shock protein 8	0.79287	10.5966	13.8042	0.000219563	0.0019748	Up		Nr4a2	nuclear receptor subfamily 4, group A, member 2	1.11871	6.37791	19.3004	1.34927e-05	0.000123593	Up
									Rnasek	ribonuclease, RNase K	0.791727	7.3474	12.447	0.000435213	0.00357005	Up		Pmf1	polyamine-modulated factor 1	1.1144	5.5475	11.9792	0.000568221	0.00346481	Up
									Exosc8	exosome component 8	0.789468	6.24567	7.28668	0.00708788	0.0346574	Up		Map3k8	mitogen-activated protein kinase kinase kinase 8	1.11008	4.52502	7.18824	0.00744348	0.0299922	Up
									Ssu72	Ssu72 RNA polymerase II CTD phosphatase homolog (yeast)	0.78917	6.8116	9.79011	0.00179876	0.0114887	Up		Ezr	ezrin	1.10877	6.30413	20.1935	7.70698e-06	7.45501e-05	Up
									Mrpl33	mitochondrial ribosomal protein L33	0.7854	7.7799	15.2791	9.81659e-05	0.000976212	Up		Rragc	Ras-related GTP binding C	1.10866	4.83968	8.39879	0.00382608	0.0171798	Up
									Pnp	purine-nucleoside phosphorylase	0.784905	6.87219	9.79461	0.0017944	0.0114773	Up		Hltf	helicase-like transcription factor	1.10504	5.16026	10.3659	0.00131964	0.0070188	Up
									Ndufb11	NADH:ubiquinone oxidoreductase subunit B11	0.776666	8.15919	16.4468	5.34128e-05	0.000571327	Up		Myl6	myosin, light polypeptide 6, alkali, smooth muscle and non-muscle	1.10203	9.4042	35.7689	2.96372e-09	4.93594e-08	Up
									Chmp2a	charged multivesicular body protein 2A	0.773847	6.92357	10.1109	0.00151336	0.00995934	Up		Haao	3-hydroxyanthranilate 3,4-dioxygenase	1.10107	4.82307	8.30719	0.00402242	0.0179151	Up
									Ndufa11	NADH:ubiquinone oxidoreductase subunit A11	0.773725	7.09863	11.0773	0.000901623	0.00656938	Up		Khk	ketohexokinase	1.10083	5.50471	10.5603	0.00118896	0.00644857	Up
									Txndc17	thioredoxin domain containing 17	0.772551	6.84926	8.86976	0.00296069	0.0173352	Up		Parp4	poly (ADP-ribose) polymerase family, member 4	1.09985	4.64465	6.6577	0.00999622	0.0379589	Up
									Tomm7	translocase of outer mitochondrial membrane 7	0.770995	8.34511	16.9665	4.0775e-05	0.000450602	Up		Znhit2	zinc finger, HIT domain containing 2	1.09945	4.42307	6.42704	0.0113715	0.0419446	Up
									Cox7a2	cytochrome c oxidase subunit 7A2	0.765612	8.231	16.1443	6.25175e-05	0.000654885	Up		Anxa7	annexin A7	1.09876	5.32984	10.4139	0.00128609	0.00687585	Up
									Ndufa2	NADH:ubiquinone oxidoreductase subunit A2	0.761187	8.08794	15.5307	8.60786e-05	0.000868583	Up		Mbd2	methyl-CpG binding domain protein 2	1.0966	5.9915	16.0269	6.64569e-05	0.000522279	Up
									Spop	speckle-type BTB/POZ protein	0.755881	6.54848	7.11697	0.00780714	0.0372897	Up		Rap1a	RAS-related protein 1a	1.09543	6.91261	26.6951	2.8073e-07	3.54416e-06	Up
									Rnh1	ribonuclease/angiogenin inhibitor 1	0.754895	6.68603	7.76782	0.00541594	0.0280107	Up		Nbeal1	neurobeachin like 1	1.09445	4.82327	7.97929	0.00497242	0.0212949	Up
									Dbi	diazepam binding inhibitor	0.754126	7.57476	13.2378	0.000293758	0.00253586	Up		Galnt7	polypeptide N-acetylgalactosaminyltransferase 7	1.09418	4.64085	6.6074	0.0102808	0.0387363	Up
									Taok3	TAO kinase 3	0.75353	6.95392	9.56663	0.00202932	0.0126548	Up		Psmb8	proteasome (prosome, macropain) subunit, beta type 8 (large multifunctional peptidase 7)	1.09207	9.4924	35.0319	6.30308e-09	1.02088e-07	Up
									Sub1	SUB1 homolog, transcriptional regulator	0.753269	8.99959	16.5943	4.96482e-05	0.000535033	Up		Pisd	phosphatidylserine decarboxylase	1.09016	4.66676	6.9176	0.00864936	0.033794	Up
									Tex261	testis expressed gene 261	0.750096	6.19099	6.55309	0.0105974	0.0474552	Up		Tspo	translocator protein	1.08874	8.50444	36.4106	2.15376e-09	3.63845e-08	Up
									Ndufa13	NADH:ubiquinone oxidoreductase subunit A13	0.746477	8.31322	15.7914	7.51375e-05	0.000772361	Up		Phc2	polyhomeotic 2	1.0874	5.00294	8.76536	0.00313317	0.014676	Up
									Grb2	growth factor receptor bound protein 2	0.743093	7.15452	10.1251	0.00150191	0.00990539	Up		Hps4	HPS4, biogenesis of lysosomal organelles complex 3 subunit 2	1.08512	4.51086	6.57809	0.0104504	0.0392141	Up
									Tmed3	transmembrane p24 trafficking protein 3	0.741998	6.72044	7.83597	0.00520813	0.027165	Up		Nav1	neuron navigator 1	1.08402	5.91317	16.4811	5.32639e-05	0.000431767	Up
									Manf	mesencephalic astrocyte-derived neurotrophic factor	0.736178	7.16131	9.40627	0.00221306	0.0136051	Up		Akap11	A kinase anchor protein 11	1.08208	4.70989	7.14175	0.0076377	0.0305656	Up
									Ndufs5	NADH:ubiquinone oxidoreductase core subunit S5	0.734088	7.28336	10.8769	0.00100358	0.0071508	Up		Synrg	synergin, gamma	1.08139	5.31319	11.0251	0.000927136	0.0052258	Up
									Lsm5	LSM5 homolog, U6 small nuclear RNA and mRNA degradation associated	0.733172	6.45199	6.95485	0.00847217	0.0398884	Up		Mical1	microtubule associated monooxygenase, calponin and LIM domain containing 1	1.08123	4.7062	7.09547	0.00783612	0.0311781	Up
									Arf1	ADP-ribosylation factor 1	0.730642	7.49164	11.4716	0.000730622	0.00552592	Up		Becn1	beclin 1, autophagy related	1.08112	5.50023	12.3994	0.000446325	0.00282821	Up
									Dnajc8	DnaJ heat shock protein family (Hsp40) member C8	0.729655	7.41548	10.8653	0.00101813	0.00723572	Up		Eefsec	eukaryotic elongation factor, selenocysteine-tRNA-specific	1.08078	4.62359	6.48124	0.0110318	0.0408929	Up
									S100a13	S100 calcium binding protein A13	0.729268	6.82922	8.31014	0.00401593	0.0219982	Up		Sec13	SEC13 homolog, nuclear pore and COPII coat complex component	1.07958	5.44886	11.4102	0.000754927	0.00440766	Up
									Arhgap17	Rho GTPase activating protein 17	0.728624	6.88741	7.96768	0.00484423	0.0256822	Up		Cox17	cytochrome c oxidase assembly protein 17, copper chaperone	1.07854	6.94906	26.7825	2.68599e-07	3.40667e-06	Up
									Mrps21	mitochondrial ribosomal protein S21	0.726989	6.59089	7.16109	0.00755629	0.0364293	Up		Serf2	small EDRK-rich factor 2	1.07848	9.96543	29.8805	5.69322e-08	8.02307e-07	Up
									Map2k2	mitogen-activated protein kinase kinase 2	0.725033	6.8658	8.45291	0.00371469	0.0208184	Up		Rgl2	ral guanine nucleotide dissociation stimulator-like 2	1.0773	4.65389	7.41807	0.00655518	0.0269935	Up
									Zyx	zyxin	0.720565	7.82909	11.9737	0.000559378	0.00437263	Up		Rap1b	RAS related protein 1b	1.07639	7.05932	26.6245	2.90943e-07	3.66748e-06	Up
									Rap1a	RAS-related protein 1a	0.720071	6.91261	8.34131	0.00394812	0.0216989	Up		Gnb2	guanine nucleotide binding protein (G protein), beta 2	1.07638	8.22402	34.3127	6.12343e-09	9.93731e-08	Up
									Ssr3	signal sequence receptor, gamma	0.719088	6.61604	6.85999	0.0089309	0.041503	Up		Coro1a	coronin, actin binding protein 1A	1.07637	9.45553	33.825	7.81083e-09	1.2455e-07	Up
									Romo1	reactive oxygen species modulator 1	0.718783	7.18144	9.61843	0.00197334	0.0123712	Up		Tbca	tubulin cofactor A	1.07579	7.4265	31.316	2.74066e-08	4.09312e-07	Up
									Cltc	clathrin heavy chain	0.718164	6.51342	6.56834	0.0105075	0.0472321	Up		Actr2	actin related protein 2	1.07417	7.08508	26.5321	3.04872e-07	3.8197e-06	Up
									Rwdd1	RWD domain containing 1	0.717789	6.85867	8.04357	0.00464678	0.0248431	Up		Vma21	VMA21 vacuolar H+-ATPase homolog (S. cerevisiae)	1.0704	5.21722	10.0647	0.00156551	0.00813238	Up
									Brk1	BRICK1, SCAR/WAVE actin-nucleating complex subunit	0.716158	7.77797	12.0566	0.000540407	0.00424296	Up		Uggt1	UDP-glucose glycoprotein glucosyltransferase 1	1.07015	5.31765	10.512	0.00122013	0.00659156	Up
									H2afx	H2A.X variant histone	0.715637	6.35326	7.36222	0.00676369	0.0334292	Up		Gng12	guanine nucleotide binding protein (G protein), gamma 12	1.06856	5.64508	13.047	0.000316895	0.00210684	Up
									Ndufa6	NADH:ubiquinone oxidoreductase subunit A6	0.709967	7.83958	12.4385	0.000437175	0.00358258	Up		Pcbd2	pterin 4 alpha carbinolamine dehydratase/dimerization cofactor of hepatocyte nuclear factor 1 alpha (TCF1) 2	1.06841	5.53962	10.9155	0.000983062	0.00549821	Up
									Sh3glb1	SH3-domain GRB2-like B1 (endophilin)	0.703327	6.95501	7.95337	0.0048824	0.0258513	Up		Cenpe	centromere protein E	1.0677	4.80943	6.89434	0.00876619	0.0342018	Up
									Gdi2	GDP dissociation inhibitor 2	0.70246	7.94792	11.46	0.000735151	0.00555508	Up		Trim12a	tripartite motif-containing 12A	1.06441	5.48016	11.1471	0.000868659	0.00494901	Up
									Dek	DEK proto-oncogene	0.696885	8.14956	13.4643	0.000254314	0.00224231	Up		Cyld	CYLD lysine 63 deubiquitinase	1.06341	5.73936	14.0436	0.000201756	0.00140482	Up
									Snx3	sorting nexin 3	0.696327	7.22287	9.25605	0.00240053	0.0146051	Up		Gdi1	GDP dissociation inhibitor 1	1.06275	5.14954	9.07554	0.00264727	0.0127701	Up
									P4hb	prolyl 4-hydroxylase, beta polypeptide	0.692621	7.24655	9.21551	0.00245382	0.0148854	Up		Atp8a1	ATPase phospholipid transporting 8A1	1.06269	4.89033	6.84974	0.00898197	0.0347803	Up
									Scp2	sterol carrier protein 2, liver	0.691809	6.96737	7.82325	0.005244	0.0273099	Up		Trio	triple functional domain (PTPRF interacting)	1.06147	4.74452	7.48044	0.00633338	0.0262242	Up
									Cd24a	CD24a antigen	0.69095	7.71127	10.756	0.0010808	0.00760381	Up		Arpc3	actin related protein 2/3 complex, subunit 3	1.06092	8.76268	36.5011	2.05904e-09	3.49662e-08	Up
									Txn1	thioredoxin 1	0.68861	9.17826	14.2061	0.000173748	0.0016076	Up		Gmfb	glia maturation factor, beta	1.05853	5.45874	11.6665	0.00065863	0.00392533	Up
									Capza2	capping actin protein of muscle Z-line subunit alpha 2	0.68667	7.80486	11.0004	0.000939461	0.00679378	Up		Abhd17a	abhydrolase domain containing 17A	1.05481	6.30023	18.2216	2.12869e-05	0.000188698	Up
									Gnb1	guanine nucleotide binding protein (G protein), beta 1	0.682682	6.99056	7.72022	0.00554963	0.0285766	Up		Rara	retinoic acid receptor, alpha	1.05288	4.62315	6.75679	0.0094955	0.036359	Up
									Ccnd3	cyclin D3	0.67971	6.63809	6.69584	0.00978583	0.0446904	Up		Dnajc8	DnaJ heat shock protein family (Hsp40) member C8	1.051	7.41548	28.7412	1.05174e-07	1.40985e-06	Up
									Sec11c	SEC11 homolog C, signal peptidase complex subunit	0.672943	7.71432	10.5936	0.00116791	0.00809774	Up		Rfxap	regulatory factor X-associated protein	1.05056	5.06955	8.58312	0.00346005	0.015847	Up
									Rhoa	ras homolog family member A	0.672354	8.3817	12.6341	0.000394173	0.00326917	Up		Gnb1	guanine nucleotide binding protein (G protein), beta 1	1.04933	6.99056	24.7413	7.55636e-07	8.8077e-06	Up
									Sri	sorcin	0.669881	7.17637	7.9275	0.00495657	0.0261601	Up		Cldnd1	claudin domain containing 1	1.04861	5.67144	11.459	0.000735528	0.00431579	Up
									Uqcr10	ubiquinol-cytochrome c reductase, complex III subunit X	0.667124	7.7813	10.754	0.00107176	0.00756471	Up		Ass1	argininosuccinate synthetase 1	1.04859	5.30409	9.54606	0.00205199	0.0102551	Up
									Gpx1	glutathione peroxidase 1	0.666647	10.2482	10.8308	0.00102862	0.0072914	Up		Ostf1	osteoclast stimulating factor 1	1.04588	6.58856	20.7111	5.91868e-06	5.90433e-05	Up
									Ndufb7	NADH:ubiquinone oxidoreductase subunit B7	0.665771	7.86324	10.5803	0.0011763	0.00814911	Up		Cap1	cyclase associated actin cytoskeleton regulatory protein 1	1.03903	6.1253	16.3687	5.56267e-05	0.000446095	Up
									Nedd8	neural precursor cell expressed, developmentally down-regulated gene 8	0.658584	8.05472	11.444	0.000741447	0.00558218	Up		Spag9	sperm associated antigen 9	1.03513	6.93053	25.254	5.82506e-07	6.91957e-06	Up
									Dynll1	dynein light chain LC8-type 1	0.655444	8.08523	10.4191	0.00128245	0.00870338	Up		Tuba1b	tubulin, alpha 1B	1.03381	7.7946	17.8959	0.00013625	0.00100022	Up
									Dusp1	dual specificity phosphatase 1	0.655438	9.49988	12.4628	0.000435084	0.00357005	Up		Amfr	autocrine motility factor receptor	1.03087	4.79943	6.50523	0.0108847	0.0404935	Up
									Ube2k	ubiquitin-conjugating enzyme E2K	0.655069	6.84315	6.98754	0.00831973	0.0393505	Up		Furin	furin, paired basic amino acid cleaving enzyme	1.03087	4.82252	6.80386	0.00921428	0.0355796	Up
									Arl6ip1	ADP-ribosylation factor-like 6 interacting protein 1	0.648297	8.32747	12.0622	0.000533711	0.00421307	Up		Ube2g2	ubiquitin-conjugating enzyme E2G 2	1.03056	4.7472	6.51393	0.0108319	0.0403335	Up
									Apobec3	apolipoprotein B mRNA editing enzyme, catalytic polypeptide 3	0.647653	7.14724	7.70284	0.00560295	0.0287614	Up		Nckap1l	NCK associated protein 1 like	1.029	5.93211	14.2309	0.000170445	0.00122293	Up
									Taf10	TATA-box binding protein associated factor 10	0.642186	7.53521	8.87546	0.0029545	0.0173152	Up		Syne1	spectrin repeat containing, nuclear envelope 1	1.02792	4.63056	6.18937	0.0129975	0.0467502	Up
									Ubl5	ubiquitin-like 5	0.632446	8.26261	10.7324	0.00108423	0.00762012	Up		Mia2	MIA SH3 domain ER export factor 2	1.02735	6.15736	16.1926	6.09944e-05	0.000481645	Up
									Pcbp2	poly(rC) binding protein 2	0.624744	8.403	10.7682	0.00106369	0.00751417	Up		Mctp1	multiple C2 domains, transmembrane 1	1.02433	5.13014	7.9167	0.00498166	0.0213233	Up
									Tmem256	transmembrane protein 256	0.618374	7.30692	7.3039	0.00698203	0.0342211	Up		Arpc2	actin related protein 2/3 complex, subunit 2	1.0227	9.44185	31.0673	3.14483e-08	4.64623e-07	Up
									Arid4a	AT-rich interaction domain 4A	0.615836	7.16805	6.69042	0.00991049	0.0449901	Up		Spty2d1	SPT2 chromatin protein domain containing 1	1.02006	5.65268	11.4898	0.000723573	0.00425473	Up
									Ppp1ca	protein phosphatase 1 catalytic subunit alpha	0.615583	8.29974	10.2856	0.00138201	0.00925528	Up		Actr1a	ARP1 actin-related protein 1A, centractin alpha	1.01963	5.11608	7.57326	0.00601737	0.0250922	Up
									Sod1	superoxide dismutase 1, soluble	0.601097	7.87261	8.35694	0.00416437	0.0226907	Up		Acsl5	acyl-CoA synthetase long-chain family member 5	1.01915	5.52105	10.3376	0.00133983	0.00711239	Up
									Ppib	peptidylprolyl isomerase B	0.596457	8.58167	10.3632	0.00132153	0.00893008	Up		Smc4	structural maintenance of chromosomes 4	1.01744	6.64601	16.9235	4.17838e-05	0.00034481	Up
									Prdx1	peroxiredoxin 1	0.593487	8.33633	9.7316	0.00186805	0.011819	Up		Gna15	guanine nucleotide binding protein, alpha 15	1.01723	5.25054	8.71938	0.00321255	0.0150053	Up
									Atp6v0c	ATPase, H+ transporting, lysosomal V0 subunit C	0.591612	7.67378	8.04966	0.00463129	0.0247924	Up		Manf	mesencephalic astrocyte-derived neurotrophic factor	1.01572	7.16131	25.8327	4.34407e-07	5.2743e-06	Up
									Ube2l3	ubiquitin-conjugating enzyme E2L 3	0.586856	7.48642	7.18703	0.00756737	0.0364401	Up		Cd48	CD48 antigen	1.01518	6.93076	23.6775	1.29785e-06	1.45571e-05	Up
									Atp5h	ATP synthase peripheral stalk subunit d	0.577836	8.96848	9.92794	0.00167	0.0107811	Up		Cdc42se1	CDC42 small effector 1	1.01511	5.92477	12.9174	0.000339352	0.0022381	Up
									Tma7	translational machinery associated 7	0.575498	8.22926	8.71797	0.00321502	0.0185867	Up		Spi1	Spi-1 proto-oncogene	1.01288	7.59763	28.4752	1.14638e-07	1.52925e-06	Up
									Tpm3	tropomyosin 3, gamma	0.566985	8.87439	9.59953	0.00199357	0.0124886	Up		Clasp2	CLIP associating protein 2	1.01286	4.9822	6.86475	0.0089073	0.0345561	Up
									Psma7	proteasome subunit alpha 7	0.565843	8.92523	9.5716	0.00202387	0.0126304	Up		Elovl1	ELOVL fatty acid elongase 1	1.01017	5.00345	7.38535	0.0066747	0.0274129	Up
									Rpl36al	ribosomal protein L36A-like	0.551867	9.98717	7.6932	0.00563275	0.0288784	Up		Tor1a	torsin family 1, member A (torsin A)	1.00901	5.15052	8.28023	0.00408215	0.0181615	Up
									Ptp4a2	protein tyrosine phosphatase 4a2	0.549149	8.19162	7.85663	0.0051487	0.0269327	Up		Cic	capicua transcriptional repressor	1.00499	5.54633	10.9058	0.000988172	0.00551183	Up
									Klf2	Kruppel-like transcription factor 2 (lung)	0.535866	9.58836	8.14803	0.00439241	0.0236519	Up		Chmp2a	charged multivesicular body protein 2A	1.00398	6.92357	21.6371	3.67693e-06	3.8177e-05	Up
									Myl12b	myosin, light chain 12B, regulatory	0.535211	8.1326	7.47383	0.00635842	0.031673	Up		Chmp1a	charged multivesicular body protein 1A	1.00226	5.24465	8.4557	0.00370904	0.0167455	Up
									Tagln2	transgelin 2	0.524027	8.77852	8.13968	0.00440844	0.0237227	Up		Pik3ap1	phosphoinositide-3-kinase adaptor protein 1	1.00152	5.44853	9.93333	0.00166547	0.00856528	Up
									Cox8a	cytochrome c oxidase subunit 8A	0.523181	9.66723	7.50531	0.00624708	0.0313076	Up		Tmpo	thymopoietin	0.999045	7.29968	23.9291	1.14186e-06	1.29129e-05	Up
									Sec61b	SEC61 translocon subunit beta	0.509335	9.31419	7.46468	0.00638866	0.0317852	Up		Arpc4	actin related protein 2/3 complex, subunit 4	0.998134	7.0292	22.0609	2.96038e-06	3.14908e-05	Up
									Psmb1	proteasome (prosome, macropain) subunit, beta type 1	0.500416	8.47898	6.74834	0.00950361	0.0436592	Up		Trappc10	trafficking protein particle complex 10	0.995096	4.96479	6.92233	0.00862664	0.0337212	Up
									Hnrnpu	heterogeneous nuclear ribonucleoprotein U	-0.573352	9.14519	7.70422	0.00559869	0.0287574	Down		Cep350	centrosomal protein 350	0.994664	6.10956	13.9439	0.00019759	0.00138632	Up
									Fosb	FBJ osteosarcoma oncogene B	-0.57483	10.4759	6.8071	0.00919767	0.0424318	Down		1700025G04Rik	RIKEN cDNA 1700025G04 gene	0.994536	6.0185	13.929	0.000199151	0.00139254	Up
									Hnrnpa0	heterogeneous nuclear ribonucleoprotein A0	-0.591607	8.54139	7.50406	0.00625136	0.03131	Down		Erp29	endoplasmic reticulum protein 29	0.994286	8.25452	29.9351	5.50028e-08	7.77775e-07	Up
									Acin1	apoptotic chromatin condensation inducer 1	-0.604528	8.17313	6.56643	0.0105187	0.0472443	Down		Sp100	nuclear antigen Sp100	0.994182	6.31744	16.651	4.80343e-05	0.000392463	Up
									Hsp90aa1	heat shock protein 90, alpha (cytosolic), class A member 1	-0.610679	9.88147	8.38061	0.00386426	0.0213662	Down		Magt1	magnesium transporter 1	0.994075	6.29255	15.2264	0.000100905	0.000760384	Up
									Eif4g2	eukaryotic translation initiation factor 4, gamma 2	-0.613294	8.36853	7.2086	0.00736004	0.0357328	Down		Uhrf1	ubiquitin-like, containing PHD and RING finger domains, 1	0.993822	5.40258	7.74769	0.00556083	0.0234734	Up
									Fus	fused in sarcoma	-0.614054	8.8443	8.4044	0.00381439	0.0212042	Down		Rab5c	RAB5C, member RAS oncogene family	0.992719	6.04607	13.354	0.000269521	0.00182126	Up
									Pabpn1	poly(A) binding protein, nuclear 1	-0.615702	8.14822	7.03167	0.00811841	0.0384899	Down		Rpn1	ribophorin I	0.992122	6.03422	13.5316	0.000246107	0.00167817	Up
									Arglu1	arginine and glutamate rich 1	-0.618168	8.099	7.11946	0.00773262	0.0370626	Down		Arcn1	archain 1	0.986451	6.09352	13.9612	0.000195808	0.00137734	Up
									mt-Nd2	NADH dehydrogenase subunit 2	-0.626899	9.88463	8.65783	0.00332204	0.0190584	Down		Nup210	nucleoporin 210	0.985637	6.39008	15.8225	7.39255e-05	0.000573323	Up
									Tspan13	tetraspanin 13	-0.628416	7.95077	6.75556	0.00956359	0.0438499	Down		Uqcrq	ubiquinol-cytochrome c reductase, complex III subunit VII	0.984907	7.9995	28.2245	1.29689e-07	1.71339e-06	Up
									Clk1	CDC-like kinase 1	-0.628551	8.22142	7.66337	0.00572599	0.0291988	Down		Dazap2	DAZ associated protein 2	0.984558	7.31154	24.8168	7.27217e-07	8.49175e-06	Up
									Rps2	ribosomal protein S2	-0.642278	11.818	6.82945	0.00908397	0.0420248	Down		Slc3a2	solute carrier family 3 (activators of dibasic and neutral amino acid transport), member 2	0.983167	7.43169	26.3887	3.27811e-07	4.09465e-06	Up
									Eif4a1	eukaryotic translation initiation factor 4A1	-0.660928	9.00707	9.99293	0.00161257	0.0104873	Down		Vasp	vasodilator-stimulated phosphoprotein	0.982175	6.25289	15.611	8.25466e-05	0.000631861	Up
									Taf1d	TATA-box binding protein associated factor, RNA polymerase I, D	-0.664668	8.0884	7.66202	0.00573024	0.0291988	Down		Sharpin	SHANK-associated RH domain interacting protein	0.982155	4.90578	6.78356	0.009319	0.0358664	Up
									Hnrnph1	heterogeneous nuclear ribonucleoprotein H1	-0.666855	8.09953	7.82795	0.00523046	0.0272566	Down		Rab1b	RAB1B, member RAS oncogene family	0.981776	5.59141	10.4574	0.00125638	0.00673882	Up
									Hnrnpc	heterogeneous nuclear ribonucleoprotein C	-0.670045	8.31496	8.5671	0.00349039	0.0198173	Down		Golph3	golgi phosphoprotein 3	0.981314	5.08604	7.02107	0.00816633	0.0323048	Up
									Ndufa4	Ndufa4, mitochondrial complex associated	-0.670949	9.37665	10.553	0.0011936	0.00824122	Down		Eif2b2	eukaryotic translation initiation factor 2B, subunit 2 beta	0.974203	5.45665	9.48436	0.00212156	0.0105553	Up
									Chd4	chromodomain helicase DNA binding protein 4	-0.674463	8.62532	9.33635	0.00229839	0.0140563	Down		Rab8b	RAB8B, member RAS oncogene family	0.972189	5.83119	10.9812	0.000949127	0.00533738	Up
									Tsn	translin	-0.683597	7.50519	6.63469	0.0101254	0.0458645	Down		Ccdc12	coiled-coil domain containing 12	0.971922	7.71873	26.7475	2.73396e-07	3.45686e-06	Up
									Hsp90ab1	heat shock protein 90 alpha (cytosolic), class B member 1	-0.685493	11.6547	7.9285	0.00494949	0.0261394	Down		Snf8	SNF8, ESCRT-II complex subunit, homolog (S. cerevisiae)	0.971646	6.05538	12.8464	0.00035233	0.00230525	Up
									Gmfg	glia maturation factor, gamma	-0.685715	8.92676	10.5969	0.00116586	0.00809037	Down		Dennd4a	DENN domain containing 4A	0.970257	6.21502	12.5277	0.000417004	0.00268367	Up
									Prdx2	peroxiredoxin 2	-0.685786	8.68597	9.9924	0.00161303	0.0104873	Down		Hnrnpul2	heterogeneous nuclear ribonucleoprotein U-like 2	0.97023	6.93955	21.1397	4.74339e-06	4.8099e-05	Up
									Serbp1	serpine1 mRNA binding protein 1	-0.686394	9.73709	10.5386	0.00120286	0.00827748	Down		Clasp1	CLIP associating protein 1	0.969061	5.40073	9.06704	0.00266186	0.0128255	Up
									Ran	RAN, member RAS oncogene family	-0.694879	9.12043	11.1545	0.000865243	0.00635745	Down		Hspa5	heat shock protein 5	0.967309	9.00388	30.3865	4.37619e-08	6.32935e-07	Up
									Mrpl23	mitochondrial ribosomal protein L23	-0.702255	7.70048	7.78173	0.00536505	0.0277823	Down		Aph1a	aph1 homolog A, gamma secretase subunit	0.965677	5.64919	10.5528	0.00119472	0.00647125	Up
									Cnbp	cellular nucleic acid binding protein	-0.703921	8.66737	10.2105	0.00143447	0.00952156	Down		Rrbp1	ribosome binding protein 1	0.963754	8.15505	28.7103	1.01525e-07	1.37434e-06	Up
									Zfp644	zinc finger protein 644	-0.704548	7.49387	6.74787	0.0095061	0.0436592	Down		Chmp5	charged multivesicular body protein 5	0.961966	5.49266	9.03216	0.00271033	0.0130058	Up
									Trmt112	tRNA methyltransferase 11-2	-0.719302	7.95185	9.01243	0.00273951	0.0162595	Down		Capza1	capping actin protein of muscle Z-line subunit alpha 1	0.961437	6.42273	15.381	9.30761e-05	0.000704609	Up
									Akap13	A kinase anchor protein 13	-0.727959	8.62818	11.2085	0.000840635	0.0062043	Down		Ndufa3	NADH:ubiquinone oxidoreductase subunit A3	0.959118	7.1622	21.6865	3.58514e-06	3.73381e-05	Up
									Snu13	SNU13 homolog, small nuclear ribonucleoprotein (U4/U6.U5)	-0.733303	8.22315	10.2064	0.00143769	0.00953525	Down		Pfn1	profilin 1	0.958984	9.49687	26.5284	3.05437e-07	3.82098e-06	Up
									Hmgb1	high mobility group box 1	-0.733837	9.87875	11.8451	0.000598951	0.00463204	Down		Hsd17b11	hydroxysteroid (17-beta) dehydrogenase 11	0.95886	5.11524	6.76	0.0094421	0.0362201	Up
									Cd47	CD47 antigen (Rh-related antigen, integrin-associated signal transducer)	-0.744705	9.26227	12.3773	0.000451591	0.00366789	Down		Tmem219	transmembrane protein 219	0.958807	5.33906	7.64626	0.00578018	0.0242379	Up
									Bcl7c	B cell CLL/lymphoma 7C	-0.757183	7.47588	7.69057	0.00564157	0.0289056	Down		Twf2	twinfilin actin binding protein 2	0.958318	6.29352	15.1128	0.000107077	0.000801897	Up
									Ptpre	protein tyrosine phosphatase receptor type E	-0.763095	8.22431	10.5739	0.00118032	0.00817007	Down		Arf3	ADP-ribosylation factor 3	0.957929	5.89519	11.6542	0.000662938	0.00394604	Up
									Tmem176b	transmembrane protein 176B	-0.764678	8.30528	11.5355	0.000706179	0.00536072	Down		Neat1	nuclear paraspeckle assembly transcript 1 (non-protein coding)	0.956906	8.13543	27.8857	1.53854e-07	2.01525e-06	Up
									Suclg1	succinate-CoA ligase, GDP-forming, alpha subunit	-0.767774	7.24694	6.90421	0.00871398	0.0407014	Down		Sh3glb1	SH3-domain GRB2-like B1 (endophilin)	0.954894	6.95501	20.0324	8.37198e-06	8.03476e-05	Up
									Ppdpf	pancreatic progenitor cell differentiation and proliferation factor	-0.77008	7.45745	7.64272	0.00579147	0.0294358	Down		Pdia6	protein disulfide isomerase associated 6	0.952258	7.25254	23.8828	1.19117e-06	1.34153e-05	Up
									Rsl1d1	ribosomal L1 domain containing 1	-0.773247	7.31155	7.3966	0.00663335	0.0328638	Down		Med30	mediator complex subunit 30	0.951868	5.34241	7.79578	0.00532376	0.0225863	Up
									Nr4a1	nuclear receptor subfamily 4, group A, member 1	-0.77341	7.87395	9.26656	0.0023869	0.0145409	Down		Rbbp8	retinoblastoma binding protein 8, endonuclease	0.950102	5.2676	7.18399	0.00746102	0.0300482	Up
									Srgn	serglycin	-0.778977	10.0083	12.8215	0.00035724	0.00300213	Down		Rhog	ras homolog family member G	0.947787	5.92392	11.644	0.000666552	0.00396469	Up
									Mrpl12	mitochondrial ribosomal protein L12	-0.780033	7.07888	6.56237	0.0105426	0.0473127	Down		Gna13	guanine nucleotide binding protein, alpha 13	0.946925	6.44841	16.3026	5.75729e-05	0.000457696	Up
									Flt3	FMS-like tyrosine kinase 3	-0.788833	7.8423	8.34531	0.00396973	0.0217886	Down		Slc20a1	solute carrier family 20, member 1	0.943828	4.95129	6.05355	0.0140248	0.0496013	Up
									Mcm6	minichromosome maintenance complex component 6	-0.796012	7.23794	7.19516	0.00741582	0.0359201	Down		Tmem30a	transmembrane protein 30A	0.943044	5.7988	10.4162	0.00128447	0.00687164	Up
									Sptbn1	spectrin beta, non-erythrocytic 1	-0.799124	7.58907	8.78314	0.00310301	0.0180276	Down		Eea1	early endosome antigen 1	0.942576	5.20088	6.57622	0.0104614	0.0392373	Up
									Tecr	trans-2,3-enoyl-CoA reductase	-0.802356	7.565	8.66275	0.00331314	0.0190435	Down		Arf5	ADP-ribosylation factor 5	0.940906	7.52708	23.7357	1.25996e-06	1.41514e-05	Up
									Tuba4a	tubulin, alpha 4A	-0.803951	6.78913	6.6139	0.0102435	0.046349	Down		Itga4	integrin alpha 4	0.937573	7.26934	21.2193	4.55374e-06	4.63469e-05	Up
									Mlec	malectin	-0.803987	7.54225	8.70918	0.00323044	0.0186628	Down		Ptpn1	protein tyrosine phosphatase, non-receptor type 1	0.934942	6.3548	14.3731	0.000157727	0.00113862	Up
									Eprs	glutamyl-prolyl-tRNA synthetase 1	-0.805594	7.41909	8.19961	0.00426617	0.0231383	Down		Smchd1	SMC hinge domain containing 1	0.92894	7.05721	19.2746	1.23644e-05	0.000113891	Up
									Zfp36l2	zinc finger protein 36, C3H type-like 2	-0.807435	9.19963	14.4084	0.000154838	0.00145929	Down		Arap1	ArfGAP with RhoGAP domain, ankyrin repeat and PH domain 1	0.928823	5.30534	7.8819	0.00507774	0.021646	Up
									Srpk1	serine/arginine-rich protein specific kinase 1	-0.8086	7.14887	7.04937	0.00803909	0.0381984	Down		Vps29	VPS29 retromer complex component	0.926276	6.11463	12.2148	0.000492215	0.00306714	Up
									mt-Cytb	cytochrome b	-0.809359	11.3198	11.4494	0.000739333	0.00557448	Down		Plek	pleckstrin	0.92148	6.83687	18.0504	2.32862e-05	0.000204879	Up
									Hnrnpa1	heterogeneous nuclear ribonucleoprotein A1	-0.810081	9.18072	15.1408	0.000105523	0.00103811	Down		Dlgap4	DLG associated protein 4	0.920078	5.23019	6.76909	0.00939443	0.0360893	Up
									Rpl22l1	ribosomal protein L22 like 1	-0.810326	9.89796	13.9944	0.000192417	0.0017645	Down		Akr1a1	aldo-keto reductase family 1, member A1	0.91786	7.82203	24.2304	9.7965e-07	1.12334e-05	Up
									Ybx3	Y box protein 3	-0.810481	7.63475	9.387	0.002237	0.0137318	Down		Rangap1	RAN GTPase activating protein 1	0.9167	5.64422	8.26854	0.00410887	0.0182603	Up
									Ifitm2	interferon induced transmembrane protein 2	-0.81254	9.00462	15.2475	9.97965e-05	0.000990039	Down		Psmd2	proteasome (prosome, macropain) 26S subunit, non-ATPase, 2	0.915331	6.30153	12.7143	0.00037781	0.0024525	Up
									Nrip1	nuclear receptor interacting protein 1	-0.818844	6.98168	7.31826	0.00692681	0.0340111	Down		Tet2	tet methylcytosine dioxygenase 2	0.9134	5.30695	6.49776	0.0109303	0.0405897	Up
									Pabpc1	poly(A) binding protein, cytoplasmic 1	-0.819195	9.72079	14.3217	0.000162038	0.001518	Down		Lmnb1	lamin B1	0.911788	6.97955	16.4242	5.53996e-05	0.000445575	Up
									Eif5	eukaryotic translation initiation factor 5	-0.825643	8.20583	11.9029	0.000580836	0.00451737	Down		Ier3ip1	immediate early response 3 interacting protein 1	0.907584	6.66267	15.4629	8.91816e-05	0.000677772	Up
									Mtdh	metadherin	-0.826131	8.69112	13.4907	0.000250789	0.00222074	Down		Ptrhd1	peptidyl-tRNA hydrolase domain containing 1	0.905967	5.24526	6.35391	0.011847	0.0433223	Up
									Txnip	thioredoxin interacting protein	-0.830658	7.60538	9.51083	0.00209143	0.0129735	Down		Arpc1b	actin related protein 2/3 complex, subunit 1B	0.90541	8.76005	25.9904	4.02983e-07	4.94373e-06	Up
									Tgfb1	transforming growth factor, beta 1	-0.834478	7.71529	9.90313	0.00169246	0.010909	Down		Mtpn	myotrophin	0.905255	6.92997	17.834	2.60112e-05	0.000226677	Up
									Rrp1	ribosomal RNA processing 1	-0.835025	7.24123	8.01648	0.00471631	0.0251009	Down		Capza2	capping actin protein of muscle Z-line subunit alpha 2	0.903654	7.80486	23.3623	1.52389e-06	1.6977e-05	Up
									Xist	inactive X specific transcripts	-0.838331	10.9259	12.7778	0.00036534	0.00305462	Down		Ankrd44	ankyrin repeat domain 44	0.902701	5.50236	8.48459	0.00365104	0.016538	Up
									Nedd4	neural precursor cell expressed, developmentally down-regulated 4	-0.841416	7.20447	8.67324	0.00329426	0.018965	Down		Fam174a	family with sequence similarity 174, member A	0.899727	5.66231	8.69735	0.0032513	0.0151434	Up
									Ndufab1	NADH:ubiquinone oxidoreductase subunit AB1	-0.849966	7.47881	9.41686	0.00220042	0.0135375	Down		Arl4a	ADP-ribosylation factor-like 4A	0.898267	5.74762	8.67573	0.00328981	0.0152554	Up
									Thoc7	THO complex 7	-0.851992	7.13612	8.17173	0.00433178	0.0233865	Down		Net1	neuroepithelial cell transforming gene 1	0.895824	5.32575	7.36721	0.00696416	0.0283799	Up
									Park7	Parkinson disease (autosomal recessive, early onset) 7	-0.85498	8.72474	15.5711	8.42857e-05	0.000852578	Down		Dusp1	dual specificity phosphatase 1	0.895266	9.49988	22.1977	2.82693e-06	3.02665e-05	Up
									Idh3g	isocitrate dehydrogenase 3 (NAD+), gamma	-0.855456	7.26939	8.41433	0.00379375	0.0211179	Down		Lsm6	LSM6 homolog, U6 small nuclear RNA and mRNA degradation associated	0.894699	7.17316	18.7753	1.59934e-05	0.000144572	Up
									Bptf	bromodomain PHD finger transcription factor	-0.85685	7.82065	10.3399	0.00133818	0.00902044	Down		Gng2	guanine nucleotide binding protein (G protein), gamma 2	0.894693	6.33013	12.7598	0.000368824	0.00240553	Up
									Etv6	ets variant 6	-0.8582	7.35467	8.62007	0.00339602	0.0193482	Down		Prkcd	protein kinase C, delta	0.893304	5.34864	6.93062	0.008587	0.033619	Up
									Jak1	Janus kinase 1	-0.863065	7.08789	7.85693	0.00514785	0.0269327	Down		Myl12a	myosin, light chain 12A, regulatory, non-sarcomeric	0.892668	7.25792	18.9798	1.43926e-05	0.000131108	Up
									Ppp1r14b	protein phosphatase 1, regulatory inhibitor subunit 14B	-0.871246	8.25574	13.0319	0.000319447	0.00272164	Down		Ubac2	ubiquitin associated domain containing 2	0.892469	5.35837	6.88681	0.00880967	0.0342903	Up
									Foxn3	forkhead box N3	-0.87413	6.74213	7.03152	0.0081191	0.0384899	Down		Relch	RAB11 binding and LisH domain, coiled-coil and HEAT repeat containing	0.891247	5.27726	6.20947	0.0128471	0.0463103	Up
									Tia1	cytotoxic granule-associated RNA binding protein 1	-0.877879	6.82443	6.44566	0.0112536	0.0495854	Down		Tmem167	transmembrane protein 167	0.887492	6.40135	12.8818	0.000345794	0.00227465	Up
									Tnrc6c	trinucleotide repeat containing 6C	-0.87923	6.96507	7.31016	0.00695789	0.0341434	Down		Tmed7	transmembrane p24 trafficking protein 7	0.885959	5.33905	6.81537	0.00915542	0.035402	Up
									Bclaf1	BCL2-associated transcription factor 1	-0.882388	8.13277	12.7256	0.00037555	0.0031273	Down		Cep250	centrosomal protein 250	0.884621	5.24792	6.09348	0.0137131	0.0486867	Up
									Crlf3	cytokine receptor-like factor 3	-0.885642	6.85374	7.18823	0.00744356	0.0360333	Down		Tubb5	tubulin, beta 5 class I	0.882403	8.88687	21.7293	4.06981e-06	4.17307e-05	Up
									Prtn3	proteinase 3	-0.890639	8.90865	17.7659	2.77194e-05	0.000315634	Down		Tsta3	GDP-L-fucose synthase	0.881654	5.32733	6.69942	0.00980582	0.0373219	Up
									Cbx1	chromobox 1	-0.893905	7.60845	10.9176	0.00098194	0.00702701	Down		Sh3bgrl	SH3-binding domain glutamic acid-rich protein like	0.879985	6.66325	14.3094	0.000163153	0.00117368	Up
									Ing2	inhibitor of growth family, member 2	-0.895795	6.83778	7.38313	0.00668289	0.0330894	Down		Iah1	isoamyl acetate-hydrolyzing esterase 1 homolog	0.878732	5.28266	6.27203	0.0124037	0.045027	Up
									Mrpl34	mitochondrial ribosomal protein L34	-0.904863	7.50144	10.4722	0.00124647	0.00849247	Down		Ap2a2	adaptor-related protein complex 2, alpha 2 subunit	0.87612	5.71778	8.05915	0.00460727	0.0200914	Up
									Pnrc1	proline-rich nuclear receptor coactivator 1	-0.916886	8.49591	16.3336	5.66535e-05	0.000598784	Down		Coq2	coenzyme Q2 4-hydroxybenzoate polyprenyltransferase	0.874191	5.59221	8.03034	0.0046806	0.0203384	Up
									Kdm5a	lysine demethylase 5A	-0.919779	6.65103	6.4371	0.0113076	0.0497971	Down		Hspa14	heat shock protein 14	0.873134	5.53538	6.93604	0.00856116	0.0335767	Up
									Paics	phosphoribosylaminoimidazole carboxylase, phosphoribosylaminoribosylaminoimidazole, succinocarboxamide synthetase	-0.925011	7.18341	8.73059	0.003193	0.0184853	Down		Mrpl42	mitochondrial ribosomal protein L42	0.872971	6.8473	14.9303	0.000117803	0.00087414	Up
									Hnrnpr	heterogeneous nuclear ribonucleoprotein R	-0.932563	7.20272	9.53538	0.00206387	0.0128412	Down		Msn	moesin	0.861607	7.45485	18.485	1.85784e-05	0.000165937	Up
									Klhl24	kelch-like 24	-0.935533	7.35395	10.7507	0.00107369	0.00757188	Down		Nt5c	5',3'-nucleotidase, cytosolic	0.859293	6.66492	14.0205	0.000206441	0.00143408	Up
									Spint2	serine protease inhibitor, Kunitz type 2	-0.937259	6.85413	7.81097	0.00527952	0.0274255	Down		Mapk14	mitogen-activated protein kinase 14	0.857048	6.2482	10.7144	0.00111617	0.00612633	Up
									Pik3r1	phosphoinositide-3-kinase regulatory subunit 1	-0.939671	7.27181	9.98473	0.0016197	0.0105223	Down		Coro1c	coronin, actin binding protein 1C	0.856691	5.34611	6.19606	0.0129443	0.0465995	Up
									Dkc1	dyskeratosis congenita 1, dyskerin	-0.941178	7.10262	8.78479	0.00310021	0.0180241	Down		Cwc15	CWC15 spliceosome-associated protein	0.853241	6.81065	14.9637	0.000115758	0.000859739	Up
									Psma6	proteasome subunit alpha 6	-0.943433	7.31119	9.67617	0.00191277	0.0120465	Down		Slc35c2	solute carrier family 35, member C2	0.845222	5.79978	8.30501	0.00402721	0.0179267	Up
									Trim44	tripartite motif-containing 44	-0.946037	6.55982	6.45845	0.0111733	0.0493374	Down		Chmp4b	charged multivesicular body protein 4B	0.844242	6.93634	14.6143	0.000138996	0.00101585	Up
									Nop56	NOP56 ribonucleoprotein	-0.947696	7.44984	10.6757	0.00111768	0.00780202	Down		Cks1b	CDC28 protein kinase 1b	0.843665	6.55298	11.1201	0.000911562	0.00515427	Up
									Egr1	early growth response 1	-0.947973	9.2665	19.5029	1.0993e-05	0.000137788	Down		Ncaph2	non-SMC condensin II complex, subunit H2	0.842135	5.46335	6.25198	0.0125441	0.0454364	Up
									Prdx6	peroxiredoxin 6	-0.955226	8.42836	17.1013	3.80193e-05	0.000422984	Down		Ndel1	nudE neurodevelopment protein 1 like 1	0.83847	5.68039	7.00931	0.00821981	0.0324852	Up
									Gnl3	guanine nucleotide binding protein nucleolar 3	-0.956552	7.61742	11.6933	0.000649283	0.00496539	Down		Ywhah	tyrosine 3-monooxygenase/tryptophan 5-monooxygenase activation protein, eta polypeptide	0.836061	7.19531	16.2913	5.79141e-05	0.000459965	Up
									Il17ra	interleukin 17 receptor A	-0.959454	6.88693	7.81803	0.00525907	0.0273711	Down		H2-D1	histocompatibility 2, D region locus 1	0.835844	9.89784	18.1076	2.31418e-05	0.000204031	Up
									Gar1	GAR1 ribonucleoprotein	-0.959535	6.52339	6.67554	0.0098972	0.0449889	Down		Hmgcr	3-hydroxy-3-methylglutaryl-Coenzyme A reductase	0.834483	5.73123	7.95401	0.0048807	0.0210003	Up
									Tpi1	triosephosphate isomerase 1	-0.961703	7.57107	12.4368	0.000439586	0.00359519	Down		Znhit1	zinc finger, HIT domain containing 1	0.832073	5.61993	6.56405	0.0105327	0.0394332	Up
									Srsf10	serine and arginine-rich splicing factor 10	-0.963878	6.9509	8.23773	0.00417813	0.0227357	Down		Aup1	ancient ubiquitous protein 1	0.831968	6.2284	10.3016	0.001366	0.00721399	Up
									Pts	6-pyruvoyl-tetrahydropterin synthase	-0.964626	6.7803	7.54795	0.0061019	0.0307294	Down		Rtn4	reticulon 4	0.831723	7.22256	16.318	5.71135e-05	0.000455802	Up
									Trp53	transformation related protein 53	-0.966103	7.41171	10.5036	0.00122565	0.00838529	Down		Fam89b	family with sequence similarity 89, member B	0.828239	5.6939	7.44739	0.00644993	0.0266132	Up
									Foxp1	forkhead box P1	-0.969141	8.16881	15.2155	0.000101482	0.00100434	Down		Sec61a1	SEC61 translocon subunit alpha 1	0.82585	6.14327	10.0109	0.00159703	0.00827005	Up
									Rfc2	replication factor C (activator 1) 2	-0.970462	7.19721	10.4351	0.00127149	0.00864864	Down		Taf10	TATA-box binding protein associated factor 10	0.822392	7.53521	17.2792	3.48063e-05	0.000293999	Up
									Nop10	NOP10 ribonucleoprotein	-0.973069	8.33845	16.9813	4.04623e-05	0.000448348	Down		Map3k4	mitogen-activated protein kinase kinase kinase 4	0.822244	5.41798	6.17282	0.0131145	0.0470478	Up
									Stmn1	stathmin 1	-0.975468	9.7312	20.3722	7.03141e-06	9.21573e-05	Down		Anapc11	anaphase promoting complex subunit 11	0.819506	6.09302	8.33145	0.00396944	0.0177174	Up
									Fam162a	family with sequence similarity 162, member A	-0.975497	6.34777	6.48986	0.0109787	0.0486343	Down		Dnajb11	DnaJ heat shock protein family (Hsp40) member B11	0.818504	5.52688	6.16675	0.0131593	0.0471781	Up
									Mettl23	methyltransferase like 23	-0.976498	6.58027	7.34629	0.00682032	0.0335989	Down		Bax	BCL2-associated X protein	0.818129	6.60419	11.9675	0.000561229	0.00342724	Up
									Ddx42	DEAD box helicase 42	-0.977676	6.62653	7.35381	0.00679205	0.0335492	Down		Rad21	RAD21 cohesin complex component	0.811936	5.96486	6.98177	0.00834643	0.0328254	Up
									Eef1g	eukaryotic translation elongation factor 1 gamma	-0.98415	9.52926	20.5389	6.45451e-06	8.5686e-05	Down		Ctdnep1	CTD nuclear envelope phosphatase 1	0.81084	5.49146	6.23476	0.0126659	0.0457775	Up
									Kmt2a	lysine (K)-specific methyltransferase 2A	-0.987128	7.53141	12.3083	0.00046841	0.00379702	Down		Atpif1	ATP synthase inhibitory factor subunit 1	0.810199	9.03506	20.1633	8.81548e-06	8.40171e-05	Up
									Npm1	nucleophosmin 1	-0.989322	10.6518	18.0981	2.26899e-05	0.000265327	Down		Scp2	sterol carrier protein 2, liver	0.808106	6.96737	13.6839	0.000226545	0.00155507	Up
									Eif4g1	eukaryotic translation initiation factor 4, gamma 1	-0.99418	7.1726	10.2601	0.00139679	0.00930141	Down		Plcb2	phospholipase C, beta 2	0.805382	5.65146	6.88713	0.00879714	0.0342577	Up
									Scd2	stearoyl-Coenzyme A desaturase 2	-0.994573	6.53107	6.74079	0.00954457	0.0437871	Down		Mbnl2	muscleblind like splicing factor 2	0.804327	6.81853	13.039	0.00032037	0.00212651	Up
									Dtnbp1	dystrobrevin binding protein 1	-0.996412	6.70457	8.0772	0.00456193	0.0244848	Down		R3hdm4	R3H domain containing 4	0.798742	6.39898	9.17994	0.00250158	0.0121598	Up
									Cdc26	cell division cycle 26	-0.998496	6.84496	8.5417	0.00353907	0.0200523	Down		Psmb7	proteasome (prosome, macropain) subunit, beta type 7	0.797078	6.91057	13.2378	0.000286653	0.0019244	Up
									Vezf1	vascular endothelial zinc finger 1	-1.00232	6.37952	6.90973	0.00868727	0.0406227	Down		Sec63	SEC63 homolog, protein translocation regulator	0.795459	5.8068	7.26372	0.00713893	0.0289124	Up
									Matr3	matrin 3	-1.00246	7.06977	10.1529	0.00147956	0.00978145	Down		Mpp6	protein associated with LIN7 2, MAGUK family member	0.791791	6.5138	10.5166	0.00121711	0.00657956	Up
									1110004F10Rik	RIKEN cDNA 1110004F10 gene	-1.01052	7.06579	10.3491	0.00133156	0.00898789	Down		Usp8	ubiquitin specific peptidase 8	0.790243	5.78669	6.73719	0.00964339	0.0368397	Up
									Fundc2	FUN14 domain containing 2	-1.01871	6.62395	8.51378	0.00359335	0.020304	Down		Mrpl52	mitochondrial ribosomal protein L52	0.786654	7.93793	17.7256	2.75114e-05	0.000237491	Up
									Socs3	suppressor of cytokine signaling 3	-1.02049	6.40704	6.68364	0.00985261	0.0449253	Down		Atp1a1	ATPase, Na+/K+ transporting, alpha 1 polypeptide	0.784494	6.40999	9.6122	0.00198107	0.00995245	Up
									Mplkip	M-phase specific PLK1 intereacting protein	-1.03018	6.47358	7.3379	0.00685201	0.033704	Down		Riok3	RIO kinase 3	0.781723	6.30293	8.68932	0.00326555	0.015184	Up
									Nop58	NOP58 ribonucleoprotein	-1.04091	7.6283	14.3858	0.000156679	0.00147282	Down		Myh9	myosin, heavy polypeptide 9, non-muscle	0.776688	7.61671	15.3245	9.79021e-05	0.000739107	Up
									Rasgrp2	RAS, guanyl releasing protein 2	-1.05067	7.1722	10.6759	0.00111757	0.00780202	Down		Exosc8	exosome component 8	0.776632	6.24567	8.04552	0.00467252	0.0203166	Up
									Naa10	N(alpha)-acetyltransferase 10, NatA catalytic subunit	-1.05816	6.61386	8.23102	0.00419661	0.0228211	Down		Nfkbia	nuclear factor of kappa light polypeptide gene enhancer in B cells inhibitor, alpha	0.775723	8.2377	15.3218	0.000169399	0.00121755	Up
									Hmgn5	high-mobility group nucleosome binding domain 5	-1.0583	6.63022	8.73879	0.00318114	0.0184296	Down		Grb2	growth factor receptor bound protein 2	0.775678	7.15452	13.5452	0.000243704	0.00166367	Up
									Ly6a	lymphocyte antigen 6 family member A	-1.06914	6.59178	8.38963	0.00386713	0.0213677	Down		Clic1	chloride intracellular channel 1	0.775302	9.01153	18.514	1.8302e-05	0.000163646	Up
									Senp6	SUMO/sentrin specific peptidase 6	-1.07567	7.63434	14.6806	0.000134248	0.00129141	Down		Arhgap15	Rho GTPase activating protein 15	0.774199	6.82657	11.8249	0.000605408	0.0036564	Up
									Mprip	myosin phosphatase Rho interacting protein	-1.0774	6.81567	9.62651	0.00196474	0.0123267	Down		H2-T23	histocompatibility 2, T region locus 23	0.772794	7.28304	14.1757	0.000174942	0.00124868	Up
									Calm2	calmodulin 2	-1.08964	8.67881	22.84	1.98873e-06	2.94347e-05	Down		Arhgap17	Rho GTPase activating protein 17	0.772555	6.88741	12.4254	0.000440234	0.00279822	Up
									Prkacb	protein kinase, cAMP dependent, catalytic, beta	-1.09355	6.35214	6.72972	0.00960276	0.0439806	Down		Tmbim6	transmembrane BAX inhibitor motif containing 6	0.771432	7.34829	14.0749	0.00018463	0.00131102	Up
									Adh5	alcohol dehydrogenase 5 (class III), chi polypeptide	-1.09682	6.91488	9.96163	0.00163997	0.0106122	Down		Gls	glutaminase	0.766495	6.76731	11.8802	0.000587875	0.00357264	Up
									Larp1	La ribonucleoprotein 1, translational regulator	-1.09785	6.74706	8.95207	0.00283077	0.016717	Down		Cox7b	cytochrome c oxidase subunit 7B	0.765703	8.64965	18.1661	2.19057e-05	0.000193767	Up
									Chd9	chromodomain helicase DNA binding protein 9	-1.09798	6.64757	8.44641	0.00372791	0.020842	Down		Fchsd2	FCH and double SH3 domains 2	0.765055	6.82286	11.243	0.000845634	0.0048379	Up
									Sept1	septin 1	-1.09992	7.24618	11.7749	0.000621729	0.00475908	Down		Mpc2	mitochondrial pyruvate carrier 2	0.764572	6.98864	11.838	0.00060122	0.00363376	Up
									Gas5	growth arrest specific 5	-1.1022	10.5514	22.1094	2.88791e-06	4.0837e-05	Down		Cltc	clathrin heavy chain	0.764237	6.51342	9.58215	0.00201238	0.0100913	Up
									Ncl	nucleolin	-1.10263	9.99993	24.0794	1.05785e-06	1.65482e-05	Down		Rex1bd	required for excision 1-B domain containing	0.7641	6.70569	10.5173	0.00121668	0.00657956	Up
									Mif	macrophage migration inhibitory factor (glycosylation-inhibiting factor)	-1.10735	8.95743	25.0297	6.52728e-07	1.06346e-05	Down		Mid1	midline 1	0.763579	5.2028	6.6165	0.0103258	0.0388485	Up
									Pan3	PAN3 poly(A) specific ribonuclease subunit	-1.10984	7.53517	14.5694	0.000142304	0.00135584	Down		Bri3bp	Bri3 binding protein	0.759502	6.34927	8.60388	0.0034261	0.0157286	Up
									Impa2	inositol monophosphatase 2	-1.11491	6.39728	8.16429	0.00434945	0.0234512	Down		Mef2a	myocyte enhancer factor 2A	0.75787	6.32908	9.19989	0.00247467	0.0120448	Up
									Emb	embigin	-1.11684	8.35958	20.6168	6.20175e-06	8.29987e-05	Down		Pitpna	phosphatidylinositol transfer protein, alpha	0.757741	7.43529	14.5731	0.00014308	0.00104201	Up
									Smarce1	SWI/SNF related, matrix associated, actin dependent regulator of chromatin, subfamily e, member 1	-1.12516	7.01662	11.024	0.000927666	0.00672619	Down		Bud31	BUD31 homolog	0.75772	5.95515	6.7865	0.00930375	0.0358592	Up
									Eci2	enoyl-Coenzyme A delta isomerase 2	-1.13187	6.17312	6.67465	0.00990214	0.0449889	Down		Mapkapk2	MAP kinase-activated protein kinase 2	0.755296	5.98794	7.13292	0.00767726	0.0306793	Up
									Aldh2	aldehyde dehydrogenase 2, mitochondrial	-1.13474	8.18663	21.2098	4.57599e-06	6.27695e-05	Down		Sec61g	SEC61 translocon subunit gamma	0.751169	8.56557	17.0662	4.05662e-05	0.000336446	Up
									Snhg1	small nucleolar RNA host gene 1	-1.15008	8.09501	19.6151	1.03763e-05	0.000131853	Down		Arpc5l	actin related protein 2/3 complex, subunit 5-like	0.750488	6.66476	10.4354	0.00127134	0.00681464	Up
									Dnajb1	DnaJ heat shock protein family (Hsp40) member B1	-1.15263	7.56612	16.2677	5.86295e-05	0.000618084	Down		Csnk2b	casein kinase 2, beta polypeptide	0.750037	6.6341	9.64265	0.00194769	0.00979073	Up
									Ccnt1	cyclin T1	-1.15456	6.75695	10.6831	0.00111327	0.00779099	Down		Ftl1	ferritin light polypeptide 1	0.746732	10.3654	12.5726	0.000407336	0.00263172	Up
									Ptpn7	protein tyrosine phosphatase, non-receptor type 7	-1.15779	6.25066	7.67772	0.00568094	0.0290351	Down		Tmem258	transmembrane protein 258	0.746476	7.52974	14.109	0.000181179	0.00128873	Up
									Syce2	synaptonemal complex central element protein 2	-1.16891	6.32834	9.10943	0.00259906	0.0155944	Down		Ndufs6	NADH:ubiquinone oxidoreductase core subunit S6	0.745884	7.04394	11.8673	0.000591916	0.0035907	Up
									Tceal9	transcription elongation factor A like 9	-1.17056	6.71279	10.3639	0.00132106	0.00893008	Down		Tmed3	transmembrane p24 trafficking protein 3	0.743093	6.72044	10.0403	0.00157225	0.00816222	Up
									Pura	purine rich element binding protein A	-1.17252	7.3527	14.4808	0.000149433	0.00141276	Down		Rhoa	ras homolog family member A	0.739704	8.3817	16.3078	5.74174e-05	0.000457185	Up
									Bod1l	biorientation of chromosomes in cell division 1-like	-1.17396	7.10051	12.5333	0.000417596	0.00343579	Down		Psmb10	proteasome (prosome, macropain) subunit, beta type 10	0.727608	7.22217	11.7318	0.000649065	0.00388308	Up
									Hist1h2bc	H2B clustered histone 4	-1.17779	7.30818	12.9228	0.000471216	0.00381227	Down		Gnai2	G protein subunit alpha i2	0.72383	9.46821	14.5672	0.000142468	0.00103938	Up
									Ppp1cb	protein phosphatase 1 catalytic subunit beta	-1.18071	6.60684	9.94883	0.00165131	0.0106772	Down		Cox7a2	cytochrome c oxidase subunit 7A2	0.722717	8.231	15.2148	0.000101516	0.000764292	Up
									Cux1	cut-like homeobox 1	-1.18728	8.08206	20.6312	6.15612e-06	8.25221e-05	Down		Lamtor2	late endosomal/lysosomal adaptor, MAPK and MTOR activator 2	0.722022	7.24803	11.7172	0.000641086	0.00383813	Up
									Rlim	ring finger protein, LIM domain interacting	-1.19465	7.17143	13.6249	0.00023369	0.00208275	Down		Slc25a11	solute carrier family 25 (mitochondrial carrier oxoglutarate carrier), member 11	0.716565	6.15424	7.12286	0.00772053	0.0308223	Up
									Atf7ip	activating transcription factor 7 interacting protein	-1.19653	6.42388	8.24107	0.00417049	0.0227091	Down		Dek	DEK proto-oncogene	0.714304	8.14956	14.0652	0.000185392	0.00131416	Up
									Brd1	bromodomain containing 1	-1.19744	7.22053	13.6597	0.000229444	0.00205156	Down		Etf1	eukaryotic translation termination factor 1	0.706439	6.26641	7.17671	0.00749116	0.0301108	Up
									0610010K14Rik	RIKEN cDNA 0610010K14 gene	-1.19786	6.26403	8.30394	0.00402958	0.0220583	Down		Map2k2	mitogen-activated protein kinase kinase 2	0.704957	6.8658	9.41142	0.00220691	0.0108945	Up
									Sde2	SDE2 telomere maintenance homolog (S. pombe)	-1.19815	6.12146	7.58163	0.00598968	0.0302567	Down		Ssu72	Ssu72 RNA polymerase II CTD phosphatase homolog (yeast)	0.70433	6.8116	9.44503	0.00216715	0.0107239	Up
									Ilf2	interleukin enhancer binding factor 2	-1.20041	6.87373	11.5284	0.000709323	0.00537963	Down		Tm2d2	TM2 domain containing 2	0.703051	6.07741	6.50752	0.0108708	0.0404599	Up
									Cpne2	copine II	-1.20141	5.81281	6.99205	0.00829893	0.0392746	Down		Calr	calreticulin	0.702879	9.12647	15.1313	0.000108165	0.000809177	Up
									Zmynd8	zinc finger, MYND-type containing 8	-1.20359	6.71802	10.3481	0.00133227	0.00898789	Down		Rer1	retention in endoplasmic reticulum sorting receptor 1	0.701038	6.5547	7.98328	0.00480358	0.0207117	Up
									Ctsd	cathepsin D	-1.20419	7.01964	12.8163	0.000357968	0.00300213	Down		Pdcd10	programmed cell death 10	0.7003	6.37534	7.52537	0.00617834	0.0256725	Up
									Cdk19	cyclin dependent kinase 19	-1.2074	6.56927	8.99132	0.00278925	0.0165191	Down		Fmnl1	formin-like 1	0.698394	6.03393	6.329	0.0120136	0.0437843	Up
									Nsun2	NOL1/NOP2/Sun domain family member 2	-1.2136	6.13591	7.07051	0.00794616	0.0378004	Down		Hist1h1e	H1.4 linker histone, cluster member	0.696762	6.83273	8.10804	0.00448551	0.0197103	Up
									Chd6	chromodomain helicase DNA binding protein 6	-1.21982	6.58689	9.32687	0.00231021	0.0140973	Down		Basp1	brain abundant, membrane attached signal protein 1	0.695458	6.65905	8.11	0.00468614	0.0203436	Up
									Mettl1	methyltransferase 1, tRNA methylguanosine	-1.22225	6.03363	7.23423	0.00725637	0.0353137	Down		Sp110	Sp110 nuclear body protein	0.694983	6.79368	9.22377	0.00244286	0.0119236	Up
									Dcun1d1	defective in cullin neddylation 1 domain containing 1	-1.22407	6.5814	10.8397	0.00102376	0.00726947	Down		Slc6a6	solute carrier family 6 (neurotransmitter transporter, taurine), member 6	0.692816	5.97788	6.0954	0.0136983	0.0486551	Up
									Cfap20	cilia and flagella associated protein 20	-1.2247	5.89308	6.51707	0.0108129	0.0481848	Down		Tpm3	tropomyosin 3, gamma	0.690552	8.87439	14.1363	0.000178597	0.00127146	Up
									Rcc2	regulator of chromosome condensation 2	-1.22507	7.48172	15.941	6.95008e-05	0.00072071	Down		Ssr4	signal sequence receptor, delta	0.688152	8.71139	14.0537	0.000207758	0.0014405	Up
									Fam107b	family with sequence similarity 107, member B	-1.22636	7.11569	13.9583	0.000196107	0.00179235	Down		Cbl	Casitas B-lineage lymphoma	0.68524	6.45972	7.34725	0.00681671	0.0278617	Up
									Kdm1a	lysine (K)-specific demethylase 1A	-1.22692	6.8446	11.5002	0.000719581	0.00545241	Down		Nedd8	neural precursor cell expressed, developmentally down-regulated gene 8	0.685102	8.05472	12.8807	0.000345998	0.00227465	Up
									Skp1a	S-phase kinase-associated protein 1	-1.22928	7.27297	15.0411	0.000111171	0.00108976	Down		Pycard	PYD and CARD domain containing	0.679197	7.50852	11.2809	0.000808808	0.00465955	Up
									Npm3	nucleoplasmin 3	-1.22992	7.17547	15.1913	0.000102773	0.00101468	Down		Glud1	glutamate dehydrogenase 1	0.677169	7.04629	9.52944	0.0020705	0.01032	Up
									Hjurp	Holliday junction recognition protein	-1.2344	6.21901	7.3817	0.00668818	0.0330957	Down		Inpp5d	inositol polyphosphate-5-phosphatase D	0.677105	6.63691	8.45075	0.00371908	0.0167725	Up
									Ddx27	DEAD box helicase 27	-1.23766	6.28405	8.04992	0.00468428	0.0249908	Down		Prelid1	PRELI domain containing 1	0.676646	6.87848	8.58562	0.00345533	0.0158342	Up
									Ripor2	RHO family interacting cell polarization regulator 2	-1.2389	6.40883	8.92313	0.00287563	0.0169333	Down		Clta	clathrin light chain A	0.674971	8.47954	13.6009	0.000236655	0.00161773	Up
									Plec	plectin	-1.24685	6.15429	7.51825	0.00620424	0.0311497	Down		Ndufc1	NADH:ubiquinone oxidoreductase subunit C1	0.673175	7.19486	9.50282	0.0021005	0.0104569	Up
									Noc2l	NOC2 like nucleolar associated transcriptional repressor	-1.24887	6.53183	9.57467	0.00209095	0.0129735	Down		Dock10	dedicator of cytokinesis 10	0.669366	7.49198	11.5412	0.000704051	0.00415773	Up
									Git2	GIT ArfGAP 2	-1.24979	7.36242	16.7673	4.52178e-05	0.000492437	Down		Krcc1	lysine-rich coiled-coil 1	0.66927	6.28457	6.14362	0.0133316	0.0476607	Up
									Snhg4	small nucleolar RNA host gene 4	-1.25035	6.64001	10.752	0.00118277	0.00818014	Down		Atp5md	ATP synthase membrane subunit k	0.665119	7.74088	11.5208	0.000713738	0.0042059	Up
									Rnf7	ring finger protein 7	-1.25219	6.74149	11.3618	0.000774645	0.00578458	Down		Ndfip1	Nedd4 family interacting protein 1	0.657989	6.44441	6.80697	0.00919831	0.0355346	Up
									Cirbp	cold inducible RNA binding protein	-1.25349	7.03358	14.6492	0.000136701	0.00131195	Down		Atp6v1d	ATPase, H+ transporting, lysosomal V1 subunit D	0.657595	6.27166	6.16635	0.0131623	0.0471781	Up
									Nfe2	nuclear factor, erythroid derived 2	-1.25817	6.23621	9.20296	0.00248433	0.0150153	Down		Uvrag	UV radiation resistance associated gene	0.654999	6.43159	6.87503	0.00885651	0.0344239	Up
									Mef2c	myocyte enhancer factor 2C	-1.26261	9.06048	30.2396	4.704e-08	9.50485e-07	Down		Pfdn5	prefoldin 5	0.653359	9.05609	13.0732	0.000312554	0.00207966	Up
									Ankrd13a	ankyrin repeat domain 13a	-1.26722	7.41747	17.2878	3.45155e-05	0.000386612	Down		Atp6v1g1	ATPase, H+ transporting, lysosomal V1 subunit G1	0.651825	7.35882	9.91331	0.0016832	0.00864569	Up
									Zfas1	zinc finger, NFX1-type containing 1, antisense RNA 1	-1.26915	8.56767	26.2846	3.45539e-07	5.88558e-06	Down		Arid4a	AT-rich interaction domain 4A	0.650879	7.16805	9.02208	0.00277042	0.0132479	Up
									Med13l	mediator complex subunit 13-like	-1.2742	7.08531	13.7639	0.000217207	0.00195812	Down		Rab10	RAB10, member RAS oncogene family	0.649641	6.93744	8.81421	0.00305101	0.0143811	Up
									Cdk2ap1	cyclin dependent kinase 2 associated protein 1	-1.27589	5.87997	7.13009	0.00770484	0.03698	Down		Cntrl	centriolin	0.643601	6.47111	6.60903	0.0102715	0.0387187	Up
									Ssbp2	single-stranded DNA binding protein 2	-1.28073	6.99094	13.3376	0.00027187	0.0023793	Down		Ppib	peptidylprolyl isomerase B	0.643205	8.58167	12.1959	0.000497155	0.00308858	Up
									Ppie	peptidylprolyl isomerase E (cyclophilin E)	-1.2822	6.33953	9.65084	0.00193911	0.0121752	Down		Myl12b	myosin, light chain 12B, regulatory	0.642018	8.1326	11.3992	0.000759867	0.00443337	Up
									Trappc6a	trafficking protein particle complex 6A	-1.28483	6.69517	12.0515	0.00053674	0.00422491	Down		Atp5e	ATP synthase F1 subunit epsilon	0.639431	9.46146	11.4228	0.000749877	0.00439061	Up
									Psip1	PC4 and SFRS1 interacting protein 1	-1.28551	7.02035	14.8724	0.000121424	0.00118045	Down		Ap2s1	adaptor-related protein complex 2, sigma 1 subunit	0.639009	7.20843	8.61135	0.00340722	0.0156922	Up
									Pdcd4	programmed cell death 4	-1.29992	7.38663	19.722	9.82099e-06	0.000125721	Down		Zyx	zyxin	0.638762	7.82909	11.2546	0.000820208	0.00471205	Up
									Acads	acyl-Coenzyme A dehydrogenase, short chain	-1.30038	6.32742	9.10793	0.00260117	0.0155956	Down		Vamp8	vesicle-associated membrane protein 8	0.638594	8.11445	10.8871	0.000998104	0.00556347	Up
									Isca1	iron-sulfur cluster assembly 1	-1.30058	5.88598	7.47813	0.00634216	0.0316111	Down		Srsf9	serine and arginine-rich splicing factor 9	0.637604	6.58935	6.99581	0.00828165	0.0326513	Up
									Nfix	nuclear factor I/X	-1.30255	6.53067	11.6566	0.000662086	0.00505393	Down		Ubc	ubiquitin C	0.630892	9.13995	11.6872	0.000651398	0.00389422	Up
									Msh2	mutS homolog 2	-1.3056	6.03606	7.533	0.00615241	0.0309271	Down		Tox4	TOX high mobility group box family member 4	0.630643	6.7245	7.30715	0.00696951	0.0283877	Up
									Ypel3	yippee like 3	-1.30831	7.22725	15.8657	7.26308e-05	0.000750336	Down		Psmb4	proteasome (prosome, macropain) subunit, beta type 4	0.628702	7.81214	10.448	0.00133132	0.00707176	Up
									Lztfl1	leucine zipper transcription factor-like 1	-1.30912	6.01911	7.50616	0.00628131	0.0314249	Down		Atp5l	ATP synthase membrane subunit g	0.622303	9.05673	11.5442	0.00070293	0.00415409	Up
									Midn	midnolin	-1.30972	5.97596	7.61246	0.0058888	0.0298202	Down		Epsti1	epithelial stromal interaction 1	0.620832	6.59177	6.5609	0.0105513	0.0394667	Up
									Lsm3	LSM3 homolog, U6 small nuclear RNA and mRNA degradation associated	-1.31001	7.42507	18.6171	1.73541e-05	0.000209163	Down		Ldha	lactate dehydrogenase A	0.620194	8.14398	10.686	0.00112508	0.00616292	Up
									Cbx3	chromobox 3	-1.31456	7.7779	22.9925	1.83997e-06	2.74795e-05	Down		Atp5h	ATP synthase peripheral stalk subunit d	0.619779	8.96848	11.4173	0.000752086	0.00440043	Up
									Clip1	CAP-GLY domain containing linker protein 1	-1.31612	5.8091	6.82473	0.00910784	0.042088	Down		Pak2	p21 (RAC1) activated kinase 2	0.619746	7.42527	9.37259	0.00225376	0.0110793	Up
									Pfdn2	prefoldin 2	-1.31975	6.4819	10.2833	0.00137948	0.00925337	Down		Anp32e	acidic nuclear phosphoprotein 32 family member E	0.617184	6.94014	7.14556	0.00762157	0.0305159	Up
									Ebpl	emopamil binding protein-like	-1.32036	5.85565	6.87306	0.00886623	0.0412723	Down		Mbnl1	muscleblind like splicing regulator 1	0.6166	8.97632	11.4129	0.000753828	0.00440749	Up
									Ptov1	prostate tumor over expressed gene 1	-1.32244	6.69255	12.0528	0.000536371	0.00422491	Down		Mrpl54	mitochondrial ribosomal protein L54	0.614251	6.98585	7.45436	0.00642515	0.0265508	Up
									Fkbp3	FK506 binding protein 3	-1.32342	8.15188	26.0455	3.90013e-07	6.58865e-06	Down		Tubb4b	tubulin, beta 4B class IVB	0.613776	7.139	6.41921	0.0114215	0.0420914	Up
									Marcksl1	MARCKS-like 1	-1.32824	7.51471	17.5449	3.021e-05	0.000340514	Down		Ivns1abp	influenza virus NS1A binding protein	0.609842	7.12036	8.22958	0.00419678	0.0185414	Up
									Gabarapl1	GABA type A receptor associated protein like 1	-1.32944	6.75469	12.9713	0.000329924	0.00279824	Down		Ndufa13	NADH:ubiquinone oxidoreductase subunit A13	0.608034	8.31322	10.6977	0.00110455	0.00607059	Up
									Flot1	flotillin 1	-1.33291	6.52902	11.4143	0.000753272	0.00565572	Down		Atp6v0b	ATPase, H+ transporting, lysosomal V0 subunit B	0.607626	7.55228	9.0775	0.00264446	0.0127687	Up
									Ppan	peter pan homolog	-1.34162	6.26855	8.85827	0.00298471	0.017451	Down		Gabarapl2	GABA type A receptor associated protein like 2	0.605273	6.63566	6.17412	0.0131049	0.0470339	Up
									Wtap	WT1 associating protein	-1.35119	5.97776	9.12189	0.00258155	0.0155232	Down		Sdcbp	syndecan binding protein	0.600749	7.07123	7.39072	0.00665495	0.0273497	Up
									Ttc3	tetratricopeptide repeat domain 3	-1.3549	6.97436	14.2948	0.000164341	0.00153608	Down		Ndufb7	NADH:ubiquinone oxidoreductase subunit B7	0.599422	7.86324	9.65999	0.00192955	0.00972323	Up
									Gclm	glutamate-cysteine ligase, modifier subunit	-1.35702	6.25467	11.0374	0.000921066	0.006696	Down		Ndufa11	NADH:ubiquinone oxidoreductase subunit A11	0.594684	7.09863	7.19638	0.00741004	0.0298867	Up
									Bola3	bolA family member 3	-1.35898	6.10394	9.19735	0.00247905	0.0149943	Down		Atp5f1	ATP synthase peripheral stalk-membrane subunit b	0.594506	8.58556	10.4964	0.00123036	0.00662513	Up
									Man1a	mannosidase 1, alpha	-1.35942	6.13023	8.26229	0.00412238	0.0225065	Down		Rbx1	ring-box 1	0.592147	7.99706	9.85271	0.00173907	0.00889387	Up
									Cdca7l	cell division cycle associated 7 like	-1.36256	6.33972	10.2019	0.00144115	0.00955049	Down		Dbi	diazepam binding inhibitor	0.587596	7.57476	8.14224	0.00444745	0.0195859	Up
									Pitpnc1	phosphatidylinositol transfer protein, cytoplasmic 1	-1.36454	6.20466	10.2614	0.00139579	0.00930141	Down		Tmem14c	transmembrane protein 14C	0.582517	7.08506	6.97373	0.00838378	0.032928	Up
									Dtl	denticleless E3 ubiquitin protein ligase	-1.36611	6.37439	10.1522	0.00149026	0.00984434	Down		Ndufb11	NADH:ubiquinone oxidoreductase subunit B11	0.576013	8.15919	9.15645	0.00253363	0.0122938	Up
									Zmat5	zinc finger, matrin type 5	-1.3717	5.66172	6.51079	0.0108509	0.0482471	Down		Psma7	proteasome subunit alpha 7	0.575286	8.92523	9.71527	0.00187284	0.00948387	Up
									Pecam1	platelet/endothelial cell adhesion molecule 1	-1.37294	6.09042	8.488	0.00364426	0.0205541	Down		Uqcrb	ubiquinol-cytochrome c reductase binding protein	0.575277	8.06306	9.26302	0.00239238	0.0116841	Up
									Exosc7	exosome component 7	-1.37327	5.83457	7.48753	0.00631165	0.0315353	Down		Ndufb10	NADH:ubiquinone oxidoreductase subunit B10	0.575271	7.48518	8.00487	0.00474643	0.0205189	Up
									Ino80d	INO80 complex subunit D	-1.37412	6.11824	8.46106	0.00369822	0.0207543	Down		Sem1	SEM1, 26S proteasome complex subunit	0.570392	8.67367	9.60307	0.00198977	0.00999003	Up
									Nfic	nuclear factor I/C	-1.38026	6.7811	14.2037	0.000172392	0.00159685	Down		Tma7	translational machinery associated 7	0.567648	8.22926	9.10416	0.0026065	0.0126029	Up
									Ctr9	CTR9 homolog, Paf1/RNA polymerase II complex component	-1.38367	6.94441	13.1838	0.000294834	0.00254248	Down		Abracl	ABRA C-terminal like	0.565013	7.73006	8.35223	0.00392464	0.0175841	Up
									Wdr61	SKI8 subunit of superkiller complex	-1.38609	6.01094	8.69413	0.00325701	0.0187899	Down		Rtraf	RNA transcription, translation and transport factor	0.564384	7.80528	8.62691	0.00337846	0.0155685	Up
									Kcnn4	potassium intermediate/small conductance calcium-activated channel, subfamily N, member 4	-1.38887	6.04793	7.66842	0.0057101	0.029148	Down		H13	histocompatibility 13	0.562743	7.40584	7.65052	0.00576666	0.0242059	Up
									Bzw2	basic leucine zipper and W2 domains 2	-1.38934	7.05628	15.9443	6.93806e-05	0.00072037	Down		Tmed10	transmembrane p24 trafficking protein 10	0.55359	7.89216	7.99406	0.00477463	0.0206192	Up
									Frat2	frequently rearranged in advanced T cell lymphomas 2	-1.38967	6.09711	9.70953	0.00187865	0.0118497	Down		Rab2a	RAB2A, member RAS oncogene family	0.553023	7.30306	6.87669	0.00884836	0.0344084	Up
									Mcee	methylmalonyl CoA epimerase	-1.39191	5.61366	6.6995	0.00976795	0.044638	Down		D8Ertd738e	DNA segment, Chr 8, ERATO Doi 738, expressed	0.549822	7.81978	7.71749	0.00555798	0.0234734	Up
									Cdk4	cyclin dependent kinase 4	-1.39679	7.83184	24.8503	7.14952e-07	1.15118e-05	Down		Cox7c	cytochrome c oxidase subunit 7C	0.548899	9.16994	8.80615	0.00306441	0.0144279	Up
									B9d2	B9 protein domain 2	-1.39934	6.7702	13.7284	0.000221295	0.0019852	Down		Ube2l3	ubiquitin-conjugating enzyme E2L 3	0.548228	7.48642	6.77726	0.00948614	0.03634	Up
									Trim28	tripartite motif-containing 28	-1.40381	6.94529	15.5941	8.32801e-05	0.000844479	Down		Pcbp2	poly(rC) binding protein 2	0.546789	8.403	8.71767	0.00321555	0.0150108	Up
									Ktn1	kinectin 1	-1.40652	6.76592	12.868	0.000348332	0.00293925	Down		Tagln2	transgelin 2	0.546361	8.77852	8.41451	0.00379338	0.0170543	Up
									Mllt10	myeloid/lymphoid or mixed-lineage leukemia	translocated to, 10	6.45883	12.0026	0.000550872	0.00431691	Down		Ubl5	ubiquitin-like 5	0.543637	8.26261	8.43677	0.00374756	0.0168917	Up
									Smarca2	SWI/SNF related, matrix associated, actin dependent regulator of chromatin, subfamily a, member 2	-1.4249	6.61996	13.3143	0.000275227	0.00240357	Down		Emp3	epithelial membrane protein 3	0.538111	8.5671	7.62748	0.00584027	0.0244775	Up
									Cxxc5	CXXC finger 5	-1.42542	6.70845	13.3467	0.000270566	0.00237292	Down		Psma5	proteasome subunit alpha 5	0.534083	7.25906	6.18773	0.0130051	0.0467569	Up
									Smarcd1	SWI/SNF related, matrix associated, actin dependent regulator of chromatin, subfamily d, member 1	-1.42644	6.26374	10.3023	0.00136549	0.00918537	Down		Arhgap30	Rho GTPase activating protein 30	0.531147	7.24251	6.2158	0.0128016	0.0461663	Up
									Chchd4	coiled-coil-helix-coiled-coil-helix domain containing 4	-1.42802	5.84422	7.13963	0.00764668	0.0367361	Down		Ywhaz	tyrosine 3-monooxygenase/tryptophan 5-monooxygenase activation protein, zeta polypeptide	0.529636	8.49645	8.11654	0.00446467	0.0196407	Up
									Ilf3	interleukin enhancer binding factor 3	-1.43329	6.31222	10.4188	0.0012827	0.00870338	Down		Rnasek	ribonuclease, RNase K	0.528953	7.3474	6.43668	0.0113103	0.0418126	Up
									Bcl2	B cell leukemia/lymphoma 2	-1.43361	6.802	13.4714	0.000253356	0.00223626	Down		Cox5b	cytochrome c oxidase subunit 5B	0.525262	8.74433	8.01399	0.00473978	0.0205117	Up
									Pebp1	phosphatidylethanolamine binding protein 1	-1.4427	8.78708	37.3602	1.34357e-09	3.37695e-08	Down		Sf3b5	splicing factor 3b, subunit 5	0.522911	7.49201	6.33736	0.0119574	0.043618	Up
									Snhg12	small nucleolar RNA host gene 12	-1.44532	7.16341	18.3492	1.99286e-05	0.000237759	Down		Tln1	talin 1	0.510793	8.59731	7.73568	0.00556642	0.0234849	Up
									Dusp2	dual specificity phosphatase 2	-1.44776	8.66341	32.8473	1.40314e-08	3.0717e-07	Down		Ndufb8	NADH:ubiquinone oxidoreductase subunit B8	0.50958	7.98163	6.81514	0.00915658	0.035402	Up
									Ramp1	receptor (calcitonin) activity modifying protein 1	-1.45038	9.37607	39.8284	3.95312e-10	1.09568e-08	Down		Arhgdib	Rho, GDP dissociation inhibitor beta	-0.522535	9.43661	6.12428	0.0134774	0.0480571	Down
									Rgs1	regulator of G-protein signaling 1	-1.46936	9.30829	14.3235	0.00215308	0.013276	Down		Eif4g2	eukaryotic translation initiation factor 4, gamma 2	-0.526862	8.36853	6.47064	0.0110973	0.0410806	Down
									Smim7	small integral membrane protein 7	-1.47306	5.74901	7.71006	0.00558073	0.028683	Down		mt-Nd5	NADH dehydrogenase subunit 5	-0.533504	8.73082	6.67654	0.00989172	0.0376141	Down
									Ankrd10	ankyrin repeat domain 10	-1.47409	6.67148	13.3391	0.000271646	0.0023793	Down		Cct2	chaperonin containing TCP1 subunit 2	-0.554288	8.14805	6.49225	0.0109641	0.0406969	Down
									Ydjc	YdjC homolog (bacterial)	-1.4787	5.49094	6.50193	0.0109048	0.048385	Down		Sumo2	small ubiquitin-like modifier 2	-0.558509	8.83808	7.25091	0.0071897	0.0290833	Down
									Hhex	hematopoietically expressed homeobox	-1.48263	6.82485	15.6424	8.12082e-05	0.00082754	Down		Mycbp2	MYC binding protein 2, E3 ubiquitin protein ligase	-0.571088	7.84295	6.31053	0.0121387	0.044162	Down
									1190007I07Rik	ubiquinol-cytochrome c reductase complex assembly factor 6	-1.4868	5.70673	7.86727	0.00511871	0.026861	Down		Snu13	SNU13 homolog, small nuclear ribonucleoprotein (U4/U6.U5)	-0.573995	8.22315	6.92383	0.00861949	0.0337092	Down
									Khdc4	KH domain containing 4, pre-mRNA splicing factor	-1.491	6.27293	11.4517	0.000738398	0.00557448	Down		Prrc2c	proline-rich coiled-coil 2C	-0.585981	8.585	8.05801	0.00462497	0.0201417	Down
									Phip	pleckstrin homology domain interacting protein	-1.4941	7.0897	17.7433	2.72602e-05	0.000311842	Down		Pa2g4	proliferation-associated 2G4	-0.598969	7.56201	6.25054	0.0125542	0.0454532	Down
									Pola1	polymerase (DNA directed), alpha 1	-1.49534	5.31203	6.59737	0.0103406	0.0466092	Down		Ctcf	CCCTC-binding factor	-0.599492	7.49036	6.1297	0.0134364	0.0479523	Down
									Thyn1	thymocyte nuclear protein 1	-1.49643	5.44778	6.67928	0.0098766	0.0449652	Down		Ndufa4	Ndufa4, mitochondrial complex associated	-0.599882	9.37665	8.07809	0.0045597	0.0199417	Down
									Cnot6l	CCR4-NOT transcription complex, subunit 6-like	-1.4996	6.99874	18.1494	2.20958e-05	0.000259484	Down		Rsbn1l	round spermatid basic protein 1-like	-0.60945	7.66502	6.45215	0.0112128	0.0414707	Down
									Pgrmc1	progesterone receptor membrane component 1	-1.50295	5.39048	6.74575	0.00951732	0.0436864	Down		Rpl35	ribosomal protein L35	-0.614347	11.0456	6.75979	0.00944319	0.0362201	Down
									Setd7	SET domain containing (lysine methyltransferase) 7	-1.50847	5.75669	8.04004	0.00468654	0.0249908	Down		Cnbp	cellular nucleic acid binding protein	-0.615187	8.66737	8.89185	0.00292491	0.0138421	Down
									Sugp2	SURP and G patch domain containing 2	-1.51457	5.42732	6.87892	0.00883737	0.0411612	Down		Ssrp1	structure specific recognition protein 1	-0.618852	7.55225	6.39967	0.0115476	0.0424992	Down
									Itih5	inter-alpha-trypsin inhibitor, heavy chain 5	-1.51603	6.09196	10.738	0.00108099	0.00760381	Down		Rpl29	ribosomal protein L29	-0.622342	11.1758	6.73953	0.00955038	0.0365182	Down
									Mga	MAX gene associated	-1.52269	6.38141	11.9561	0.000564654	0.00440815	Down		Gm26917	predicted gene, 26917	-0.625535	7.45634	7.0217	0.00816346	0.0323048	Down
									Brwd1	bromodomain and WD repeat domain containing 1	-1.52426	5.59238	7.00859	0.00822309	0.0389381	Down		Prmt1	protein arginine N-methyltransferase 1	-0.625679	7.6251	6.61123	0.0102588	0.0386888	Down
									Mtf2	metal response element binding transcription factor 2	-1.52761	6.33292	12.1091	0.000520586	0.00413579	Down		Serinc3	serine incorporator 3	-0.630175	8.46876	8.68264	0.00327746	0.0152136	Down
									Gm4258	predicted gene 4258	-1.52822	5.48045	7.03985	0.00808165	0.0383564	Down		Pnn	pinin	-0.630678	7.6449	6.98233	0.00834384	0.0328254	Down
									Ppat	phosphoribosyl pyrophosphate amidotransferase	-1.5293	5.5757	7.08196	0.00789506	0.0376225	Down		Eef1g	eukaryotic translation elongation factor 1 gamma	-0.631689	9.52926	8.90794	0.00289945	0.013766	Down
									Ldhb	lactate dehydrogenase B	-1.52993	6.02256	10.9253	0.000977916	0.00701649	Down		Rpl11	ribosomal protein L11	-0.632461	11.9379	6.3669	0.011761	0.0430924	Down
									Gpatch4	G patch domain containing 4	-1.53681	6.08536	9.71355	0.00187493	0.0118497	Down		Rps3a1	ribosomal protein S3A1	-0.638612	12.2466	6.17834	0.0130739	0.0469431	Down
									Dcaf8	DDB1 and CUL4 associated factor 8	-1.53746	7.10019	19.0389	1.39608e-05	0.00017178	Down		Snrpf	small nuclear ribonucleoprotein polypeptide F	-0.639793	8.62682	9.44742	0.00216436	0.0107165	Down
									Ccar1	cell division cycle and apoptosis regulator 1	-1.53848	6.67842	13.426	0.000259488	0.00228305	Down		Cdv3	carnitine deficiency-associated gene expressed in ventricle 3	-0.642024	7.71637	7.94614	0.00490181	0.0210691	Down
									Ppid	peptidylprolyl isomerase D (cyclophilin D)	-1.54121	6.28555	11.0142	0.000933055	0.00675932	Down		Pabpc1	poly(A) binding protein, cytoplasmic 1	-0.644027	9.72079	9.1315	0.00256814	0.012432	Down
									Shmt2	serine hydroxymethyltransferase 2 (mitochondrial)	-1.54267	5.44116	7.20095	0.00739129	0.0358224	Down		Aprt	adenine phosphoribosyl transferase	-0.647112	7.44986	6.6025	0.010309	0.0388069	Down
									Pde4b	phosphodiesterase 4B, cAMP specific	-1.55479	7.29825	22.5061	2.35829e-06	3.42285e-05	Down		Rps7	ribosomal protein S7	-0.650068	12.2606	6.38056	0.0116714	0.0428782	Down
									4931406C07Rik	RIKEN cDNA 4931406C07 gene	-1.56999	5.62841	7.55579	0.00607558	0.0306156	Down		Eef1a1	eukaryotic translation elongation factor 1 alpha 1	-0.651029	12.4069	6.26873	0.0124267	0.0450706	Down
									Phf14	PHD finger protein 14	-1.57962	7.70375	26.6869	2.81905e-07	4.91337e-06	Down		Map1lc3b	microtubule-associated protein 1 light chain 3 beta	-0.652275	8.03203	8.53511	0.0035518	0.0161953	Down
									Cmtm7	CKLF-like MARVEL transmembrane domain containing 7	-1.58445	9.45495	46.6563	1.36911e-11	4.6258e-10	Down		Slc38a2	solute carrier family 38, member 2	-0.652492	7.40715	6.61347	0.010246	0.0386582	Down
									Agpat2	1-acylglycerol-3-phosphate O-acyltransferase 2	-1.59496	5.71267	7.84058	0.0051943	0.0271196	Down		Hmgb1	high mobility group box 1	-0.65322	9.87875	8.52586	0.00356976	0.0162592	Down
									Tiprl	TIP41, TOR signalling pathway regulator-like (S. cerevisiae)	-1.5966	5.62863	7.84501	0.00518167	0.0270708	Down		Gm47283	None	-0.653711	6.90837	8.09364	0.00452234	0.019831	Down
									Hdac2	histone deacetylase 2	-1.59676	5.77015	9.33068	0.00230546	0.0140864	Down		mt-Cytb	cytochrome b	-0.654804	11.3198	7.29519	0.00701572	0.0285336	Down
									Nme4	NME/NM23 nucleoside diphosphate kinase 4	-1.59809	6.58846	14.801	0.000126051	0.00122111	Down		Paics	phosphoribosylaminoimidazole carboxylase, phosphoribosylaminoribosylaminoimidazole, succinocarboxamide synthetase	-0.659388	7.18341	6.55734	0.0105723	0.0395094	Down
									Cpsf6	cleavage and polyadenylation specific factor 6	-1.59821	6.64657	14.8161	0.000125056	0.0012129	Down		Naca	nascent polypeptide-associated complex alpha polypeptide	-0.663389	10.5323	8.31819	0.00399832	0.0178174	Down
									Vgll4	vestigial like family member 4	-1.60639	6.81034	17.6338	2.8851e-05	0.000327614	Down		Ikzf1	IKAROS family zinc finger 1	-0.668786	7.20011	7.14936	0.00760554	0.0304665	Down
									Msra	methionine sulfoxide reductase A	-1.60736	5.56791	7.977	0.00481952	0.0255841	Down		Anp32a	acidic nuclear phosphoprotein 32 family member A	-0.669709	8.03271	8.51003	0.00360071	0.0163722	Down
									Luc7l	Luc7-like	-1.61572	6.37593	12.3805	0.00045081	0.00366517	Down		Arglu1	arginine and glutamate rich 1	-0.67161	8.099	8.98155	0.00278582	0.0133061	Down
									Cdc42ep3	CDC42 effector protein 3	-1.62384	6.02126	11.1312	0.00087608	0.00640852	Down		Rpl10a	ribosomal protein L10A	-0.671804	11.7357	7.33165	0.00687575	0.0280612	Down
									Msh6	mutS homolog 6	-1.6301	5.34755	6.59241	0.0103672	0.0467033	Down		Dut	deoxyuridine triphosphatase	-0.673763	7.635	7.44826	0.00644684	0.0266132	Down
									Plk2	polo like kinase 2	-1.63219	5.44366	6.64769	0.0100522	0.0455832	Down		Kdm6b	KDM1 lysine (K)-specific demethylase 6B	-0.675722	7.1059	6.165	0.0131723	0.0471935	Down
									Haghl	hydroxyacylglutathione hydrolase-like	-1.64083	5.48043	8.35643	0.00391563	0.021554	Down		Iqgap2	IQ motif containing GTPase activating protein 2	-0.685667	7.36803	6.87721	0.00884577	0.0344084	Down
									Tssc4	tumor-suppressing subchromosomal transferable fragment 4	-1.64651	5.53644	8.44817	0.00372432	0.020842	Down		Rpl38	ribosomal protein L38	-0.686088	11.5022	7.87537	0.0050979	0.0217082	Down
									Rhob	ras homolog family member B	-1.64747	7.63735	30.8204	3.51417e-08	7.39052e-07	Down		Clk1	CDC-like kinase 1	-0.688235	8.22142	9.65794	0.00193168	0.00972804	Down
									Ddah2	DDAH family member 2, ADMA independent	-1.64918	5.35302	6.71438	0.00973794	0.0445503	Down		Hspd1	heat shock protein 1 (chaperonin)	-0.688794	8.06367	9.49328	0.00213183	0.0105873	Down
									Hoxa7	homeobox A7	-1.65472	5.99916	10.0918	0.001529	0.0100439	Down		Rps3	ribosomal protein S3	-0.690642	12.1446	7.33259	0.00687217	0.0280605	Down
									Maco1	macoilin 1	-1.65756	6.14384	11.5788	0.000695707	0.00529585	Down		2410006H16Rik	RIKEN cDNA 2410006H16 gene	-0.691972	9.26358	10.8321	0.0010279	0.00571024	Down
									Rsbn1l	round spermatid basic protein 1-like	-1.66008	7.66502	30.1086	5.0239e-08	1.00527e-06	Down		Rps17	ribosomal protein S17	-0.692893	11.2639	8.16152	0.00435604	0.0192141	Down
									Glul	glutamate-ammonia ligase	-1.66185	6.55127	17.7575	2.70611e-05	0.000310281	Down		Cdc37	cell division cycle 37	-0.69414	7.82538	8.87325	0.00295463	0.0139747	Down
									Senp7	SUMO1/sentrin specific peptidase 7	-1.66308	5.34192	6.9235	0.00862106	0.0403589	Down		Rps23	ribosomal protein S23	-0.694754	12.1059	7.45366	0.00642928	0.0265546	Down
									Alad	aminolevulinate, delta-, dehydratase	-1.66706	5.25679	6.91159	0.00867829	0.0406038	Down		Skp1a	S-phase kinase-associated protein 1	-0.695525	7.27297	7.26259	0.00714339	0.0289124	Down
									Pigp	phosphatidylinositol glycan anchor biosynthesis, class P	-1.66763	6.43099	14.8831	0.000120748	0.00117526	Down		Rpl9	ribosomal protein L9	-0.695773	11.9575	7.62528	0.00584735	0.0244947	Down
									Rasa1	RAS p21 protein activator 1	-1.66768	5.35202	6.98101	0.00834998	0.0394709	Down		Smarce1	SWI/SNF related, matrix associated, actin dependent regulator of chromatin, subfamily e, member 1	-0.69684	7.01662	6.63872	0.0101026	0.0382748	Down
									Chchd6	coiled-coil-helix-coiled-coil-helix domain containing 6	-1.67071	5.24179	6.95145	0.00848819	0.0399182	Down		Tnrc6c	trinucleotide repeat containing 6C	-0.699989	6.96507	6.3978	0.0115592	0.0425229	Down
									Wbp1	WW domain binding protein 1	-1.67352	5.55683	8.79847	0.00307724	0.0179396	Down		Prdx2	peroxiredoxin 2	-0.705011	8.68597	11.2588	0.000818374	0.00470479	Down
									Gm17018	deleted in primary ciliary dyskinesia	-1.67456	5.43691	7.08246	0.00789288	0.0376225	Down		Rps15a	ribosomal protein S15A	-0.705541	12.2066	7.56617	0.00604163	0.0251715	Down
									Arfrp1	ADP-ribosylation factor related protein 1	-1.68151	5.43168	7.08504	0.00792059	0.0377005	Down		Rps8	ribosomal protein S8	-0.706377	12.8224	6.86932	0.00888469	0.0344847	Down
									Zbtb20	zinc finger and BTB domain containing 20	-1.692	7.20805	23.5195	1.4122e-06	2.15596e-05	Down		Zfp36l2	zinc finger protein 36, C3H type-like 2	-0.708314	9.19963	11.5762	0.000691039	0.00409851	Down
									Map7	microtubule-associated protein 7	-1.69311	5.63453	9.0576	0.00267317	0.0159346	Down		Nr4a1	nuclear receptor subfamily 4, group A, member 1	-0.71125	7.87395	9.64392	0.00194637	0.00979002	Down
									Mfge8	milk fat globule EGF and factor V/VIII domain containing	-1.69374	5.34933	7.26582	0.00713065	0.0348047	Down		Akap13	A kinase anchor protein 13	-0.716846	8.62818	11.3307	0.000787593	0.00455643	Down
									Exosc1	exosome component 1	-1.69925	5.802	9.09608	0.00261794	0.0156734	Down		Rps24	ribosomal protein S24	-0.717502	13.0766	6.81453	0.0091597	0.035402	Down
									Icam2	intercellular adhesion molecule 2	-1.70118	5.36647	7.32947	0.00688402	0.0338301	Down		Hnrnph1	heterogeneous nuclear ribonucleoprotein H1	-0.720083	8.09953	10.2279	0.00142116	0.00746247	Down
									Hmgb3	high mobility group box 3	-1.70689	6.55521	18.776	1.61636e-05	0.000196828	Down		Rpl3	ribosomal protein L3	-0.72377	11.6449	8.60251	0.00342368	0.0157286	Down
									Cdca7	cell division cycle associated 7	-1.71079	6.87317	18.8442	1.54347e-05	0.000188788	Down		Marc2	nestin	-0.725318	6.856	6.29621	0.0122366	0.0444789	Down
									1700017B05Rik	RIKEN cDNA 1700017B05 gene	-1.71172	5.90192	9.15648	0.00255048	0.0153812	Down		Tspan13	tetraspanin 13	-0.726788	7.95077	9.71936	0.00190612	0.0096228	Down
									Kmt5b	lysine methyltransferase 5B	-1.71203	5.48119	7.48001	0.00633485	0.0315938	Down		Rpl12	ribosomal protein L12	-0.728084	12.1397	8.09165	0.00452596	0.0198363	Down
									Pdcd2	programmed cell death 2	-1.71277	5.44331	7.48487	0.0063179	0.0315474	Down		Pts	6-pyruvoyl-tetrahydropterin synthase	-0.728459	6.7803	6.39588	0.0115716	0.0425497	Down
									Galk1	galactokinase 1	-1.71445	6.13054	12.6645	0.000387893	0.00322033	Down		Ifitm3	interferon induced transmembrane protein 3	-0.728473	9.30702	11.7995	0.000613651	0.00370347	Down
									Tet1	tet methylcytosine dioxygenase 1	-1.72036	5.71954	9.39303	0.00222896	0.0136927	Down		Prdx6	peroxiredoxin 6	-0.72975	8.42836	11.3741	0.000769576	0.00447734	Down
									Vkorc1	vitamin K epoxide reductase complex, subunit 1	-1.72082	5.86642	11.1405	0.0008717	0.00638473	Down		Rpl39	ribosomal protein L39	-0.730337	12.2876	7.95654	0.00487392	0.020982	Down
									Dnajb4	DnaJ heat shock protein family (Hsp40) member B4	-1.74343	5.42568	7.79012	0.00534036	0.0276842	Down		Tut4	terminal uridylyl transferase 4	-0.731959	7.25924	7.64726	0.005777	0.0242369	Down
									Spns3	SPNS lysolipid transporter 3, sphingosine-1-phosphate (putative)	-1.74358	5.80642	9.42581	0.00227451	0.0139413	Down		Cd47	CD47 antigen (Rh-related antigen, integrin-associated signal transducer)	-0.732828	9.26227	12.4806	0.000427537	0.00273015	Down
									Desi2	desumoylating isopeptidase 2	-1.74488	5.48019	7.85054	0.00516595	0.0270058	Down		Fkbp4	FK506 binding protein 4	-0.733048	7.23057	7.70854	0.00558541	0.023553	Down
									Def8	differentially expressed in FDCP 8	-1.74974	5.13842	7.75555	0.00544282	0.028132	Down		Abcf1	ATP-binding cassette, sub-family F member 1	-0.733946	6.89663	6.42015	0.0114155	0.0420881	Down
									Mxd4	Max dimerization protein 4	-1.75123	6.74288	18.315	2.02839e-05	0.000240952	Down		Adh5	alcohol dehydrogenase 5 (class III), chi polypeptide	-0.735026	6.91488	6.98107	0.00834969	0.0328254	Down
									Hdac7	histone deacetylase 7	-1.75612	5.81607	9.82571	0.00176496	0.0113144	Down		Rnf130	ring finger protein 130	-0.735299	7.15436	7.50812	0.0062374	0.0258918	Down
									Ern1	endoplasmic reticulum to nucleus signalling 1	-1.75848	5.47332	7.68024	0.00590861	0.0299022	Down		Spint2	serine protease inhibitor, Kunitz type 2	-0.738284	6.85413	6.55008	0.0106152	0.0396161	Down
									Smg6	SMG6 nonsense mediated mRNA decay factor	-1.75878	6.66258	16.9221	4.17243e-05	0.000459246	Down		Kdm2a	lysine (K)-specific demethylase 2A	-0.738795	6.74978	6.34359	0.0119184	0.0435143	Down
									Bbx	bobby sox HMG box containing	-1.76472	6.6436	16.9499	4.11283e-05	0.000453897	Down		Rpl15	ribosomal protein L15	-0.738855	11.9005	8.59995	0.00342846	0.0157286	Down
									Stat4	signal transducer and activator of transcription 4	-1.76671	5.57589	8.08207	0.00454976	0.0244513	Down		Trp53	transformation related protein 53	-0.740342	7.41171	8.92468	0.0028732	0.0136601	Down
									Tfdp2	transcription factor Dp 2	-1.76775	5.92638	11.9034	0.000580684	0.00451737	Down		Serbp1	serpine1 mRNA binding protein 1	-0.741521	9.73709	11.5102	0.000715758	0.00421479	Down
									Bex3	brain expressed X-linked 3	-1.7698	7.38476	28.9847	8.84177e-08	1.67183e-06	Down		Mrpl23	mitochondrial ribosomal protein L23	-0.745547	7.70048	9.14204	0.0025535	0.0123815	Down
									Paip2	polyadenylate-binding protein-interacting protein 2	-1.77253	8.13454	39.9742	3.67801e-10	1.02785e-08	Down		Gnl3	guanine nucleotide binding protein nucleolar 3	-0.749836	7.61742	9.95341	0.00164724	0.00849805	Down
									Gcn1	GCN1 activator of EIF2AK4	-1.77942	5.83079	10.1366	0.0014949	0.00986707	Down		Zfp292	zinc finger protein 292	-0.752846	6.84767	6.81695	0.00914738	0.035402	Down
									Rab38	RAB38, member RAS oncogene family	-1.78019	6.12879	15.7566	7.65103e-05	0.000784516	Down		Cpsf6	cleavage and polyadenylation specific factor 6	-0.75416	6.64657	6.30053	0.012207	0.0443909	Down
									Elf1	E74 like ETS transcription factor 1	-1.78529	8.26804	43.0753	7.95767e-11	2.45704e-09	Down		Mrpl24	mitochondrial ribosomal protein L24	-0.75431	6.92893	6.77856	0.009345	0.0359497	Down
									Smad7	SMAD family member 7	-1.78634	7.69726	32.7138	1.3657e-08	3.01038e-07	Down		Coro2a	coronin, actin binding protein 2A	-0.764618	6.82933	7.03889	0.00808783	0.0320558	Down
									H2afy	macroH2A.1 histone	-1.78834	11.3444	48.3656	5.92666e-12	2.07912e-10	Down		Hnrnpa1	heterogeneous nuclear ribonucleoprotein A1	-0.76883	9.18072	13.0805	0.000311346	0.00207329	Down
									Rpgrip1	retinitis pigmentosa GTPase regulator interacting protein 1	-1.79015	5.96875	14.0787	0.000185151	0.00170355	Down		Acin1	apoptotic chromatin condensation inducer 1	-0.769078	8.17313	12.3154	0.000466646	0.00294341	Down
									Gcsh	glycine cleavage system protein H (aminomethyl carrier)	-1.79156	5.54368	8.36892	0.003889	0.0214311	Down		Rps2	ribosomal protein S2	-0.777585	11.818	9.5657	0.00203033	0.0101689	Down
									Eya1	EYA transcriptional coactivator and phosphatase 1	-1.79304	5.51185	8.37571	0.00387469	0.0213951	Down		Zfp148	zinc finger protein 148	-0.778286	6.54364	6.28319	0.0123263	0.0447656	Down
									Serf1	small EDRK-rich factor 1	-1.79783	5.77946	10.4767	0.00124344	0.00847886	Down		Dtymk	deoxythymidylate kinase	-0.778737	7.02401	7.36258	0.0067609	0.0276774	Down
									Hmg20a	high mobility group 20A	-1.79981	5.54745	8.47389	0.00367241	0.0206517	Down		Pten	phosphatase and tensin homolog	-0.783368	7.29791	9.16991	0.00251521	0.0122116	Down
									4933434E20Rik	RIKEN cDNA 4933434E20 gene	-1.81641	5.29994	6.53831	0.0106853	0.0476934	Down		Rbis	ribosomal biogenesis factor	-0.783915	6.94243	7.5657	0.00604249	0.0251715	Down
									Heatr5a	HEAT repeat containing 5A	-1.81642	5.338	8.59515	0.00343744	0.0195436	Down		Hsp90aa1	heat shock protein 90, alpha (cytosolic), class A member 1	-0.787883	9.88147	12.2155	0.000492028	0.00306714	Down
									5033406O09Rik	RIKEN cDNA 5033406O09 gene	-1.82008	4.90525	6.45536	0.0111927	0.0493963	Down		Impdh2	inosine monophosphate dehydrogenase 2	-0.792226	7.88515	11.288	0.000805728	0.00465156	Down
									Samsn1	SAM domain, SH3 domain and nuclear localization signals, 1	-1.82163	7.60443	31.7655	2.19503e-08	4.67593e-07	Down		Rpl36	ribosomal protein L36	-0.794491	11.7698	10.105	0.00151822	0.00789667	Down
									1110038B12Rik	RIKEN cDNA 1110038B12 gene	-1.82218	7.50042	29.1383	8.18409e-08	1.55103e-06	Down		Hdgf	heparin binding growth factor	-0.804061	7.76361	10.9091	0.000986455	0.00550971	Down
									Slc2a3	solute carrier family 2 (facilitated glucose transporter), member 3	-1.82551	5.69664	10.8553	0.00101525	0.00722148	Down		Cbx1	chromobox 1	-0.807107	7.60845	10.8382	0.00102454	0.00569545	Down
									Impad1	3'(2'), 5'-bisphosphate nucleotidase 2	-1.82685	5.17684	6.56593	0.0105217	0.0472443	Down		Rpl32	ribosomal protein L32	-0.810601	12.8566	8.93504	0.00285708	0.0136149	Down
									Ptp4a3	protein tyrosine phosphatase 4a3	-1.8308	6.81991	18.5629	1.78458e-05	0.00021415	Down		Srpk2	serine/arginine-rich protein specific kinase 2	-0.81164	6.57527	6.6293	0.0101559	0.038375	Down
									Ccl3	C-C motif chemokine ligand 3	-1.8319	8.50571	41.6611	1.59814e-10	4.67201e-09	Down		Ier2	immediate early response 2	-0.81213	9.40296	14.0376	0.000188098	0.00133106	Down
									Ruvbl1	RuvB-like AAA ATPase 1	-1.83238	6.4405	16.7899	4.46912e-05	0.000487347	Down		Hnrnpr	heterogeneous nuclear ribonucleoprotein R	-0.815179	7.20272	9.03936	0.00269976	0.0129626	Down
									Hist1h2ac	H2A clustered histone 6	-1.83355	5.91289	10.8776	0.0010075	0.00717253	Down		Zmynd8	zinc finger, MYND-type containing 8	-0.815558	6.71802	7.40184	0.00661418	0.0271957	Down
									Gstm1	glutathione S-transferase, mu 1	-1.83415	5.99491	12.8459	0.000357917	0.00300213	Down		Cggbp1	CGG triplet repeat binding protein 1	-0.818887	7.06039	8.63467	0.00336424	0.015529	Down
									Uba7	ubiquitin-like modifier activating enzyme 7	-1.84188	5.4776	8.92203	0.00288723	0.0169895	Down		Snhg6	small nucleolar RNA host gene 6	-0.822667	6.34212	6.34656	0.0118959	0.0434513	Down
									Tmem106c	transmembrane protein 106C	-1.84332	5.13991	6.68021	0.00987147	0.0449652	Down		Npm3	nucleoplasmin 3	-0.823255	7.17547	8.85161	0.0029896	0.0141158	Down
									Dkkl1	dickkopf-like 1	-1.84368	5.35565	8.96205	0.00281548	0.0166386	Down		Npm1	nucleophosmin 1	-0.824432	10.6518	12.2932	0.000472176	0.0029692	Down
									Atp13a2	ATPase type 13A2	-1.84479	6.10569	11.0972	0.000892103	0.00651417	Down		Vdac1	voltage-dependent anion channel 1	-0.826973	7.26939	9.70241	0.00188588	0.00953818	Down
									Rcl1	RNA terminal phosphate cyclase-like 1	-1.84796	5.11291	6.72424	0.0096321	0.0440905	Down		Pdrg1	p53 and DNA damage regulated 1	-0.832964	6.54953	7.00502	0.0082394	0.032547	Down
									Asrgl1	asparaginase like 1	-1.84798	5.89893	11.1509	0.000866884	0.00635818	Down		Irf2	interferon regulatory factor 2	-0.835388	7.31249	10.2746	0.00138596	0.00729619	Down
									Nt5c3b	5'-nucleotidase, cytosolic IIIB	-1.85466	5.42073	9.0895	0.00262731	0.0157181	Down		Ube2e3	ubiquitin-conjugating enzyme E2E 3	-0.836616	6.60258	6.52338	0.0107748	0.0401572	Down
									Itgb3bp	integrin beta 3 binding protein (beta3-endonexin)	-1.85687	4.91437	6.80207	0.00922346	0.0425032	Down		Rrp1	ribosomal RNA processing 1	-0.842002	7.24123	9.92677	0.00167105	0.00858861	Down
									Arid1b	AT-rich interaction domain 1B	-1.86056	6.18452	15.4747	8.86333e-05	0.000891089	Down		Rsl1d1	ribosomal L1 domain containing 1	-0.84529	7.31155	10.151	0.00148113	0.00774774	Down
									Acyp1	acylphosphatase 1	-1.86329	5.77653	11.4483	0.000739748	0.00557448	Down		Plac8	placenta-specific 8	-0.845391	10.5732	12.5454	0.000413128	0.0026608	Down
									Hacd1	3-hydroxyacyl-CoA dehydratase 1	-1.86404	4.90542	6.59227	0.0106744	0.0476934	Down		Adnp	activity-dependent neuroprotective protein	-0.846048	6.47031	6.70998	0.00970898	0.0370217	Down
									Xrcc6	X-ray repair complementing defective repair in Chinese hamster cells 6	-1.86525	6.21751	13.4329	0.000258547	0.0022772	Down		Kmt2c	lysine (K)-specific methyltransferase 2C	-0.848001	6.43838	6.45422	0.0111998	0.0414414	Down
									Itga6	integrin alpha 6	-1.87031	4.90407	6.90784	0.00869641	0.0406424	Down		Brd1	bromodomain containing 1	-0.850368	7.22053	10.3513	0.00132999	0.00706925	Down
									Ldb1	LIM domain binding 1	-1.8711	6.15963	13.5865	0.000238459	0.00212296	Down		Tnrc6b	trinucleotide repeat containing 6b	-0.851207	6.93785	8.80468	0.00306686	0.0144279	Down
									Usp36	ubiquitin specific peptidase 36	-1.87187	5.2778	7.02405	0.00815284	0.0386276	Down		Txnrd1	thioredoxin reductase 1	-0.856314	6.91857	8.68814	0.00326765	0.0151852	Down
									Msl2	MSL complex subunit 2	-1.87862	5.64012	9.43624	0.00217748	0.0134064	Down		Ccnt1	cyclin T1	-0.85691	6.75695	7.71843	0.00555509	0.0234732	Down
									Hikeshi	heat shock protein nuclear import factor	-1.88358	5.81414	11.7773	0.000620928	0.00475737	Down		Matr3	matrin 3	-0.857	7.06977	9.0538	0.00267869	0.0128915	Down
									Tsc22d1	TSC22 domain family, member 1	-1.88441	8.0303	42.3497	1.22247e-10	3.62519e-09	Down		Actl6a	actin-like 6A	-0.857832	6.59563	7.18847	0.00744255	0.0299922	Down
									Psph	phosphoserine phosphatase	-1.89048	5.15649	7.14994	0.00760308	0.036548	Down		Nme1	NME/NM23 nucleoside diphosphate kinase 1	-0.858062	7.9948	12.747	0.000371331	0.00241805	Down
									Smg7	SMG7 nonsense mediated mRNA decay factor	-1.89515	5.14224	7.18398	0.0074611	0.036097	Down		Sptbn1	spectrin beta, non-erythrocytic 1	-0.860116	7.58907	12.0257	0.000544167	0.00333292	Down
									Thra	thyroid hormone receptor alpha	-1.90338	5.60904	9.74167	0.00184636	0.0117358	Down		Flt3	FMS-like tyrosine kinase 3	-0.861009	7.8423	14.5185	0.000149271	0.00108327	Down
									Rbpms	RNA binding protein gene with multiple splicing	-1.90805	6.96666	28.3801	1.19899e-07	2.22123e-06	Down		Snd1	staphylococcal nuclease and tudor domain containing 1	-0.863841	6.37871	6.73114	0.00959512	0.0366723	Down
									Phf21a	PHD finger protein 21A	-1.91199	5.58723	9.9219	0.00167544	0.0108078	Down		Bbx	bobby sox HMG box containing	-0.866414	6.6436	7.87665	0.0050924	0.021696	Down
									Ninj1	ninjurin 1	-1.92202	6.80323	23.0904	1.75032e-06	2.61881e-05	Down		Vamp5	vesicle-associated membrane protein 5	-0.86735	6.91683	7.24552	0.00721117	0.0291559	Down
									Tsen15	tRNA splicing endonuclease subunit 15	-1.92792	5.0857	7.42856	0.00652931	0.0324068	Down		Scd2	stearoyl-Coenzyme A desaturase 2	-0.874149	6.53107	7.46787	0.00637817	0.0263831	Down
									Treml2	triggering receptor expressed on myeloid cells-like 2	-1.92916	6.73153	21.0706	4.92269e-06	6.68578e-05	Down		Noc2l	NOC2 like nucleolar associated transcriptional repressor	-0.876985	6.53183	7.3594	0.0069172	0.0282093	Down
									Myc	myelocytomatosis oncogene	-1.92998	6.26025	14.663	0.000135493	0.00130187	Down		Ccar1	cell division cycle and apoptosis regulator 1	-0.879733	6.67842	8.71246	0.00322468	0.0150448	Down
									Dcaf1	DDB1 and CUL4 associated factor 1	-1.93373	5.18024	7.57903	0.00599827	0.0302815	Down		Stmn1	stathmin 1	-0.881498	9.7312	14.7079	0.000132345	0.000974151	Down
									Fam92a	CBY1 interacting BAR domain containing 1	-1.94328	5.55578	10.281	0.00138118	0.00925528	Down		Mrps26	mitochondrial ribosomal protein S26	-0.882633	6.31651	6.12997	0.0134343	0.0479523	Down
									Ifitm1	interferon induced transmembrane protein 1	-1.94583	9.4081	50.622	7.84524e-10	2.05321e-08	Down		Txnip	thioredoxin interacting protein	-0.885514	7.60538	12.7302	0.000374646	0.00243579	Down
									Numa1	nuclear mitotic apparatus protein 1	-1.95745	7.05381	25.9488	4.09595e-07	6.87718e-06	Down		Glrx5	glutaredoxin 5	-0.888811	6.66866	8.06224	0.00459947	0.0200731	Down
									Cep68	centrosomal protein 68	-1.95758	5.42247	7.93635	0.00492822	0.0260604	Down		Gpx4	glutathione peroxidase 4	-0.888983	8.58743	16.0736	6.48628e-05	0.000511213	Down
									Gramd1a	GRAM domain containing 1A	-1.95785	5.77543	10.4868	0.00123674	0.0084401	Down		Smarcd1	SWI/SNF related, matrix associated, actin dependent regulator of chromatin, subfamily d, member 1	-0.889842	6.26374	6.24773	0.0125741	0.0455051	Down
									Abhd11	abhydrolase domain containing 11	-1.96023	5.27953	7.89214	0.00504929	0.0265644	Down		Hjurp	Holliday junction recognition protein	-0.894011	6.21901	6.672	0.00991679	0.037692	Down
									Tfdp1	transcription factor Dp 1	-1.96361	5.68508	10.5574	0.00119079	0.00822874	Down		Bptf	bromodomain PHD finger transcription factor	-0.89574	7.82065	14.6342	0.000137551	0.00100887	Down
									B230118H07Rik	intraflagellar transport associated protein	-1.96504	5.50491	10.5987	0.00116472	0.00808925	Down		Nop56	NOP56 ribonucleoprotein	-0.899569	7.44984	12.5555	0.000410916	0.00264993	Down
									Suclg2	succinate-Coenzyme A ligase, GDP-forming, beta subunit	-1.96629	5.93603	13.063	0.000314234	0.00269288	Down		Gadd45gip1	growth arrest and DNA-damage-inducible, gamma interacting protein 1	-0.899775	6.75492	8.53306	0.00355578	0.0162044	Down
									Usp48	ubiquitin specific peptidase 48	-1.97137	5.68704	10.6337	0.00114366	0.00795637	Down		Ruvbl1	RuvB-like AAA ATPase 1	-0.903185	6.4405	7.0982	0.00782428	0.031161	Down
									Aven	apoptosis, caspase activation inhibitor	-1.97159	4.99689	7.91801	0.00497809	0.0262568	Down		1110004F10Rik	RIKEN cDNA 1110004F10 gene	-0.906483	7.06579	9.96377	0.00163808	0.00846668	Down
									Aff3	AF4/FMR2 family, member 3	-1.98379	6.55877	18.0192	2.36338e-05	0.000274418	Down		Klf10	Kruppel-like transcription factor 10	-0.909642	6.41802	7.15554	0.00758192	0.0303866	Down
									Man2a2	mannosidase 2, alpha 2	-1.9875	5.73994	10.8825	0.00100058	0.00714181	Down		Runx2	runt related transcription factor 2	-0.910336	6.8602	8.99878	0.00276123	0.0132269	Down
									Gtf2i	general transcription factor II I	-1.9904	6.80955	22.8635	1.96503e-06	2.91361e-05	Down		Cnpy2	canopy FGF signaling regulator 2	-0.911588	7.0932	10.3184	0.00135373	0.00717236	Down
									Znrf1	zinc and ring finger 1	-1.99651	6.95308	25.1171	6.2442e-07	1.0234e-05	Down		Nedd4	neural precursor cell expressed, developmentally down-regulated 4	-0.912312	7.20447	10.1962	0.00144554	0.00758563	Down
									Slc29a1	solute carrier family 29 (nucleoside transporters), member 1	-2.01074	5.34604	8.36892	0.00391653	0.021554	Down		Hsd17b10	hydroxysteroid (17-beta) dehydrogenase 10	-0.917624	7.04926	10.4946	0.00123159	0.00662745	Down
									Gbp7	guanylate binding protein 7	-2.01183	5.72166	11.2246	0.000833464	0.0061624	Down		Dctn4	dynactin 4	-0.920961	6.4516	7.04813	0.0080446	0.0319152	Down
									Bckdk	branched chain ketoacid dehydrogenase kinase	-2.01442	5.29495	8.23936	0.00429585	0.023284	Down		Etv6	ets variant 6	-0.922913	7.35467	12.3341	0.000463331	0.00292473	Down
									Amd1	S-adenosylmethionine decarboxylase 1	-2.01737	5.31353	8.51579	0.00358942	0.0202957	Down		Arid4b	AT-rich interaction domain 4B	-0.924683	6.85786	9.68313	0.0019056	0.0096228	Down
									Pck2	phosphoenolpyruvate carboxykinase 2 (mitochondrial)	-2.01742	5.6333	11.3294	0.000788144	0.00588005	Down		Rps18	ribosomal protein S18	-0.926128	12.3544	12.4641	0.000431288	0.00274984	Down
									Sirt3	sirtuin 3	-2.02671	7.03427	28.2828	1.2593e-07	2.32773e-06	Down		Tmem223	transmembrane protein 223	-0.930727	6.45301	7.8919	0.00504996	0.0215597	Down
									Arhgap32	Rho GTPase activating protein 32	-2.0295	5.24832	8.60522	0.00341862	0.0194635	Down		Tecr	trans-2,3-enoyl-CoA reductase	-0.9333	7.565	13.8602	0.000206484	0.00143408	Down
									Lyl1	lymphoblastomic leukemia 1	-2.03007	6.68496	21.6298	3.69061e-06	5.1135e-05	Down		Bcl7c	B cell CLL/lymphoma 7C	-0.933681	7.47588	13.0233	0.000320994	0.00212894	Down
									Osbpl1a	oxysterol binding protein-like 1A	-2.03939	5.9506	14.258	0.000167546	0.00156073	Down		Fam98b	family with sequence similarity 98, member B	-0.934251	6.09645	6.26411	0.012459	0.0451679	Down
									Idh2	isocitrate dehydrogenase 2 (NADP+), mitochondrial	-2.04497	7.39982	32.4144	1.58095e-08	3.42983e-07	Down		Ppp1r14b	protein phosphatase 1, regulatory inhibitor subunit 14B	-0.935099	8.25574	17.7012	2.78612e-05	0.000239758	Down
									Foxo3	forkhead box O3	-2.05166	5.80622	14.601	0.000139969	0.00134175	Down		Dapp1	dual adaptor for phosphotyrosine and 3-phosphoinositides 1	-0.936106	7.5658	13.012	0.000322821	0.00213934	Down
									Mettl7a1	thiol methyltransferase 1A1	-2.05246	5.81632	11.8113	0.000609815	0.00469843	Down		Numa1	nuclear mitotic apparatus protein 1	-0.93689	7.05381	11.0246	0.000927382	0.0052258	Down
									Nudt1	nudix hydrolase 1	-2.05715	5.23448	8.87291	0.00295518	0.0173152	Down		Rlim	ring finger protein, LIM domain interacting	-0.937285	7.17143	11.3895	0.000763302	0.00445025	Down
									Rnf168	ring finger protein 168	-2.06065	5.41921	9.00818	0.00274583	0.0162854	Down		Rfc2	replication factor C (activator 1) 2	-0.937429	7.19721	11.1205	0.000881066	0.00500425	Down
									Dot1l	DOT1 like histone lysine methyltransferase	-2.06376	5.35818	9.06919	0.00265641	0.0158462	Down		Ppie	peptidylprolyl isomerase E (cyclophilin E)	-0.938424	6.33953	6.99596	0.00828094	0.0326513	Down
									Cd81	CD81 antigen	-2.06572	7.20541	30.9814	3.94061e-08	8.18297e-07	Down		Hp1bp3	heterochromatin protein 1, binding protein 3	-0.939347	7.93493	15.4567	8.94688e-05	0.000679172	Down
									Eng	endoglin	-2.07074	5.79481	12.0962	0.000524195	0.00415926	Down		Pan3	PAN3 poly(A) specific ribonuclease subunit	-0.939924	7.53517	13.9087	0.000201279	0.00140384	Down
									Dusp5	dual specificity phosphatase 5	-2.07126	7.14641	26.101	5.33457e-07	8.83096e-06	Down		Zfand5	zinc finger, AN1-type domain 5	-0.942549	7.84203	15.6128	8.24693e-05	0.000631861	Down
									2510002D24Rik	RIKEN cDNA 2510002D24 gene	-2.07383	5.82488	12.1313	0.000514487	0.00410196	Down		AC149090.1	None	-0.94565	7.63909	14.5613	0.00014291	0.00104169	Down
									Nceh1	neutral cholesterol ester hydrolase 1	-2.08292	5.55254	12.2183	0.000492114	0.00395033	Down		Dhx9	DExH-box helicase 9	-0.947711	7.2014	12.2651	0.000479241	0.00300446	Down
									Kcnk12	potassium channel, subfamily K, member 12	-2.08388	5.78628	12.27	0.000477996	0.00385577	Down		Xist	inactive X specific transcripts	-0.950089	10.9259	15.0524	0.000110511	0.000825227	Down
									Rai1	retinoic acid induced 1	-2.08589	5.43878	9.34197	0.00229141	0.0140345	Down		Trim44	tripartite motif-containing 44	-0.950111	6.55982	8.63143	0.00337015	0.0155476	Down
									Wdr12	WD repeat domain 12	-2.09415	6.47281	20.7075	5.91988e-06	7.97443e-05	Down		Pcgf5	polycomb group ring finger 5	-0.951914	6.78445	9.70315	0.00188512	0.00953818	Down
									Fut8	fucosyltransferase 8	-2.10281	6.70942	26.3023	3.42463e-07	5.84526e-06	Down		Nolc1	nucleolar and coiled-body phosphoprotein 1	-0.955413	6.775	10.4318	0.00127377	0.00681878	Down
									Rnf144a	ring finger protein 144A	-2.10984	5.41279	9.54961	0.00205091	0.0127798	Down		Naa10	N(alpha)-acetyltransferase 10, NatA catalytic subunit	-0.955756	6.61386	8.67703	0.00329015	0.0152554	Down
									Mocs2	molybdenum cofactor synthesis 2	-2.11219	5.32943	9.58035	0.00201433	0.0125995	Down		Capg	capping actin protein, gelsolin like	-0.957144	6.22528	6.20009	0.012915	0.0465348	Down
									Zfpm1	zinc finger protein, multitype 1	-2.12026	5.44526	12.7965	0.000361739	0.00303066	Down		Lman1	lectin, mannose-binding, 1	-0.957204	6.19086	6.95513	0.00847084	0.0332541	Down
									Abhd8	abhydrolase domain containing 8	-2.12132	4.74887	6.47734	0.0110559	0.0489239	Down		Spn	sialophorin	-0.95792	6.59757	8.02017	0.00470676	0.0204116	Down
									Ntmt1	N-terminal Xaa-Pro-Lys N-methyltransferase 1	-2.12483	4.74265	6.51172	0.0108453	0.0482471	Down		Dnajb1	DnaJ heat shock protein family (Hsp40) member B1	-0.967874	7.56612	14.1998	0.000172742	0.00123726	Down
									Dnah8	dynein, axonemal, heavy chain 8	-2.12813	4.83235	6.51357	0.0108341	0.0482471	Down		Nfat5	nuclear factor of activated T cells 5	-0.968091	6.4939	6.57422	0.0119365	0.0435612	Down
									Rabgap1l	RAB GTPase activating protein 1-like	-2.12915	7.38211	33.5736	8.85579e-09	1.99473e-07	Down		Atxn7l3b	ataxin 7-like 3B	-0.968186	7.92787	16.7525	4.55663e-05	0.000374525	Down
									Nbdy	negative regulator of P-body association	-2.13227	5.81752	13.0481	0.000316721	0.00270856	Down		Nifk	nucleolar protein interacting with the FHA domain of MKI67	-0.968923	6.12679	6.75925	0.00944604	0.0362201	Down
									Ddx56	DEAD box helicase 56	-2.13296	4.96541	6.53861	0.0106835	0.0476934	Down		Ppp1r10	protein phosphatase 1, regulatory subunit 10	-0.969011	6.04412	6.78578	0.0093075	0.0358592	Down
									Gpr171	G protein-coupled receptor 171	-2.13776	6.7876	21.2852	4.84706e-06	6.59392e-05	Down		Avl9	AVL9 cell migration associated	-0.971723	6.37425	7.95771	0.00487079	0.0209795	Down
									As3mt	arsenite methyltransferase	-2.13971	5.44377	9.98118	0.0016228	0.0105298	Down		Hsp90ab1	heat shock protein 90 alpha (cytosolic), class B member 1	-0.976471	11.6547	15.1125	0.000107095	0.000801897	Down
									H1fx	H1.10 linker histone	-2.14314	5.41766	13.1687	0.000297192	0.0025548	Down		Klhl24	kelch-like 24	-0.976652	7.35395	12.8493	0.000351776	0.00230363	Down
									Fbxo3	F-box protein 3	-2.14776	5.4295	10.027	0.00158386	0.0103465	Down		Cd81	CD81 antigen	-0.976824	7.20541	12.2593	0.000497547	0.00308869	Down
									Ankrd28	ankyrin repeat domain 28	-2.14886	5.46354	10.1105	0.00151371	0.00995934	Down		Snrnp40	small nuclear ribonucleoprotein 40 (U5)	-0.977805	6.05769	6.49879	0.010924	0.0405847	Down
									Msi2	musashi RNA-binding protein 2	-2.15784	7.99884	51.6423	1.19639e-12	4.54517e-11	Down		Nop10	NOP10 ribonucleoprotein	-0.980757	8.33845	18.8174	1.565e-05	0.000141935	Down
									Notch1	notch 1	-2.16675	6.62814	16.3504	5.62196e-05	0.00059496	Down		Ifi203	interferon activated gene 203	-0.988646	7.74884	16.3718	5.56183e-05	0.000446095	Down
									Myct1	myc target 1	-2.17063	6.3248	22.6421	2.20526e-06	3.25226e-05	Down		Ankrd13a	ankyrin repeat domain 13a	-0.99051	7.41747	14.0936	0.000182651	0.00129808	Down
									Impdh1	inosine monophosphate dehydrogenase 1	-2.17865	5.4942	10.4428	0.00126625	0.0086201	Down		Sptssa	serine palmitoyltransferase, small subunit A	-0.991018	7.58915	15.2086	0.000101849	0.000766099	Down
									Rangrf	RAN guanine nucleotide release factor	-2.17959	5.76274	13.7971	0.000213449	0.00193159	Down		Mybbp1a	MYB binding protein (P160) 1a	-0.99307	7.0123	12.1736	0.000503088	0.00311605	Down
									Riox2	ribosomal oxygenase 2	-2.18109	4.9231	6.94836	0.00850278	0.0399641	Down		Ypel3	yippee like 3	-0.993606	7.22725	13.1505	0.00030107	0.00200973	Down
									Xaf1	XIAP associated factor 1	-2.18484	5.03414	6.91111	0.00872186	0.0407113	Down		Ino80d	INO80 complex subunit D	-0.994457	6.11824	7.15516	0.00758115	0.0303866	Down
									Pglyrp2	peptidoglycan recognition protein 2	-2.18531	5.49027	10.522	0.00121363	0.00832374	Down		Sell	selectin, lymphocyte	-0.995509	6.88902	11.3417	0.000783	0.00454261	Down
									Rnasel	ribonuclease L (2', 5'-oligoisoadenylate synthetase-dependent)	-2.19064	5.89687	13.9711	0.000194785	0.00178225	Down		Rbfa	ribosome binding factor A	-1.00468	6.55889	9.75399	0.00183413	0.00932793	Down
									Ruvbl2	RuvB-like AAA ATPase 2	-2.19087	6.04168	17.1421	3.72243e-05	0.000415261	Down		Rreb1	ras responsive element binding protein 1	-1.00637	5.84586	6.07812	0.0138321	0.049046	Down
									5430416N02Rik	RIKEN cDNA 5430416N02 gene	-2.20271	5.37988	10.7132	0.00109546	0.00767937	Down		Trmt112	tRNA methyltransferase 11-2	-1.00863	7.95185	17.0736	3.85713e-05	0.00032217	Down
									Csf3r	colony stimulating factor 3 receptor	-2.20646	5.52737	10.834	0.00102687	0.00728529	Down		Parp1	poly (ADP-ribose) polymerase family, member 1	-1.00891	7.09356	12.8598	0.000349829	0.00229435	Down
									Rab37	RAB37, member RAS oncogene family	-2.21164	5.26093	10.6475	0.00114545	0.00796211	Down		Tsc22d4	Tsc22 domain family, member 4	-1.0093	7.77197	16.893	4.23605e-05	0.000348523	Down
									Fcho1	FCH domain only 1	-2.23421	5.48424	11.1601	0.000862659	0.00634412	Down		Macf1	microtubule-actin crosslinking factor 1	-1.0107	7.7312	17.5567	3.00256e-05	0.000256509	Down
									Cdt1	chromatin licensing and DNA replication factor 1	-2.23569	4.96938	7.41277	0.00657438	0.0325912	Down		Ptpre	protein tyrosine phosphatase receptor type E	-1.01164	8.22431	19.2937	1.22432e-05	0.000113026	Down
									Klf9	Kruppel-like transcription factor 9	-2.23634	5.16993	10.8963	0.00100233	0.0071481	Down		Stk16	serine/threonine kinase 16	-1.01238	6.08647	7.01899	0.00817574	0.0323265	Down
									Rhbdd2	rhomboid domain containing 2	-2.25683	4.87402	7.60455	0.00591452	0.0299137	Down		Ssbp1	single-stranded DNA binding protein 1	-1.01298	7.11811	12.6076	0.00039974	0.00258873	Down
									Cd69	CD69 antigen	-2.2571	8.31556	54.7419	2.69627e-13	1.1114e-11	Down		Pdcd4	programmed cell death 4	-1.01653	7.38663	13.0276	0.00032017	0.00212651	Down
									Gcnt2	glucosaminyl (N-acetyl) transferase 2 (I blood group)	-2.26018	7.62116	43.0234	9.49954e-11	2.88982e-09	Down		Spen	spen family transcription repressor	-1.01714	6.29499	8.34543	0.00393924	0.0176293	Down
									Mpo	myeloperoxidase	-2.26419	7.30819	39.3987	4.88992e-10	1.32607e-08	Down		Rpl36a	ribosomal protein L36A	-1.02188	10.9559	17.9629	2.43323e-05	0.000213105	Down
									Marf1	meiosis regulator and mRNA stability 1	-2.26626	5.03558	7.71892	0.00555361	0.0285793	Down		Ddt	D-dopachrome tautomerase	-1.02338	6.38363	8.01459	0.00472119	0.0204635	Down
									Pik3ip1	phosphoinositide-3-kinase interacting protein 1	-2.26652	6.51665	21.7862	3.45185e-06	4.81507e-05	Down		Bex3	brain expressed X-linked 3	-1.02658	7.38476	14.3172	0.00016242	0.00117045	Down
									Cdc27	cell division cycle 27	-2.2718	4.90276	7.75353	0.00544889	0.0281458	Down		Cabin1	calcineurin binding protein 1	-1.02827	6.08773	7.21951	0.00732465	0.0295857	Down
									Zfp704	zinc finger protein 704	-2.27501	5.69549	11.7977	0.000614234	0.00471485	Down		Bola3	bolA family member 3	-1.0287	6.10394	6.76602	0.00941258	0.0361422	Down
									2010204K13Rik	RIKEN cDNA 2010204K13 gene	-2.27807	5.09814	7.79322	0.00533125	0.0276594	Down		Tomm40	translocase of outer mitochondrial membrane 40	-1.02917	6.35023	8.55795	0.00350784	0.0160392	Down
									2410002F23Rik	RIKEN cDNA 2410002F23 gene	-2.27971	5.56909	11.8619	0.000593633	0.00459522	Down		Cdc26	cell division cycle 26	-1.03244	6.84496	11.5309	0.000707917	0.00417757	Down
									Ddx58	RNA sensor RIG-I	-2.28074	5.03423	7.69661	0.00569214	0.0290743	Down		Cnot6l	CCR4-NOT transcription complex, subunit 6-like	-1.03248	6.99874	12.1794	0.000501523	0.00310869	Down
									Nol11	nucleolar protein 11	-2.29035	5.58461	11.9116	0.000578863	0.00451053	Down		Stk17b	serine/threonine kinase 17b (apoptosis-inducing)	-1.03378	7.02895	13.2147	0.000290065	0.00194414	Down
									D16Ertd472e	DNA segment, Chr 16, ERATO Doi 472, expressed	-2.29262	6.11754	15.6092	8.2623e-05	0.000839882	Down		Zeb2	zinc finger E-box binding homeobox 2	-1.03512	7.04371	11.787	0.00065341	0.00390059	Down
									Fbxo9	f-box protein 9	-2.29456	5.37605	11.8823	0.000587365	0.00455526	Down		Smg6	SMG6 nonsense mediated mRNA decay factor	-1.03942	6.66258	10.9551	0.00096249	0.0053978	Down
									Bcor	BCL6 interacting corepressor	-2.29648	5.46649	12.021	0.00054551	0.00427896	Down		B9d2	B9 protein domain 2	-1.04005	6.7702	11.3555	0.000777241	0.00451555	Down
									Sesn1	sestrin 1	-2.3055	5.677	12.2002	0.000496032	0.00397791	Down		Zfp326	zinc finger protein 326	-1.04148	6.37117	8.83387	0.00301857	0.0142445	Down
									Riok2	RIO kinase 2	-2.30778	4.95331	8.06661	0.00458847	0.0245952	Down		Pdha1	pyruvate dehydrogenase E1 alpha 1	-1.04209	6.2613	7.92247	0.00496589	0.021278	Down
									Lat	linker for activation of T cells	-2.31608	5.10485	8.17609	0.00432144	0.0233766	Down		Atad3a	ATPase family, AAA domain containing 3A	-1.0429	5.85473	6.56614	0.0105204	0.0394229	Down
									Mecp2	methyl CpG binding protein 2	-2.31937	5.04612	8.17274	0.00432936	0.0233865	Down		Atp13a2	ATPase type 13A2	-1.04484	6.10569	8.50852	0.00360369	0.0163722	Down
									Rcn3	reticulocalbin 3, EF-hand calcium binding domain	-2.33712	5.07475	8.38114	0.00386313	0.0213662	Down		Mast3	microtubule associated serine/threonine kinase 3	-1.04591	5.87857	6.59444	0.0103555	0.0389108	Down
									Pus7	pseudouridylate synthase 7	-2.34746	5.04085	8.444	0.0037328	0.0208491	Down		Ilf2	interleukin enhancer binding factor 2	-1.04594	6.87373	12.1984	0.000496859	0.00308858	Down
									Meis1	Meis homeobox 1	-2.3557	7.1894	37.4415	1.29042e-09	3.26325e-08	Down		Pik3r1	phosphoinositide-3-kinase regulatory subunit 1	-1.04627	7.27181	14.3773	0.00015738	0.00113711	Down
									Camk1	calcium/calmodulin-dependent protein kinase I	-2.35586	5.05336	8.52121	0.00357883	0.0202637	Down		Umps	uridine monophosphate synthetase	-1.04689	5.7419	6.11863	0.0135203	0.0481683	Down
									Def6	differentially expressed in FDCP 6	-2.36054	5.97251	16.9461	4.12087e-05	0.000454177	Down		Ythdf2	YTH N6-methyladenosine RNA binding protein 2	-1.04702	6.08714	7.56316	0.00605095	0.0251812	Down
									Pcgf5	polycomb group ring finger 5	-2.36398	6.78445	28.2493	1.28075e-07	2.36209e-06	Down		Ogt	O-linked N-acetylglucosamine (GlcNAc) transferase (UDP-N-acetylglucosamine:polypeptide-N-acetylglucosaminyl transferase)	-1.04826	7.05589	13.1996	0.000292661	0.00195995	Down
									Rabepk	Rab9 effector protein with kelch motifs	-2.36844	5.009	8.65004	0.00333615	0.0191104	Down		Dido1	death inducer-obliterator 1	-1.04982	6.17623	7.57707	0.00600473	0.0250775	Down
									Igf1r	insulin-like growth factor I receptor	-2.37552	6.46719	24.7726	7.43712e-07	1.19516e-05	Down		Rif1	replication timing regulatory factor 1	-1.05044	6.59988	10.3064	0.00136244	0.00720457	Down
									Camk2g	calcium/calmodulin-dependent protein kinase II gamma	-2.38291	5.29762	8.92575	0.00287154	0.0169214	Down		Kmt2a	lysine (K)-specific methyltransferase 2A	-1.05097	7.53141	16.474	5.26626e-05	0.000427735	Down
									Tsix	X (inactive)-specific transcript, opposite strand	-2.38324	7.70145	52.1321	9.42377e-13	3.65502e-11	Down		Gclm	glutamate-cysteine ligase, modifier subunit	-1.05397	6.25467	7.13257	0.00767664	0.0306793	Down
									Sord	sorbitol dehydrogenase	-2.39068	4.75067	8.88199	0.00294062	0.017281	Down		Gmfg	glia maturation factor, gamma	-1.0579	8.92676	22.4914	2.37595e-06	2.58068e-05	Down
									Plppr3	phospholipid phosphatase related 3	-2.39625	5.999	17.5743	2.97556e-05	0.000336495	Down		Hhex	hematopoietically expressed homeobox	-1.05913	6.82485	11.7727	0.000622455	0.00374837	Down
									Carnmt1	carnosine N-methyltransferase 1	-2.3992	5.6052	13.4816	0.000252248	0.00222887	Down		Glul	glutamate-ammonia ligase	-1.06118	6.55127	8.69219	0.00326045	0.0151688	Down
									Sh2d5	SH2 domain containing 5	-2.40063	6.21421	17.5776	2.97022e-05	0.000336353	Down		Nop16	NOP16 nucleolar protein	-1.06417	5.77237	6.3334	0.011984	0.0436958	Down
									Gkap1	G kinase anchoring protein 1	-2.40279	5.06689	8.98652	0.00277831	0.0164661	Down		Impa2	inositol monophosphatase 2	-1.07378	6.39728	8.90729	0.00290048	0.013766	Down
									Adamts10	ADAM metallopeptidase with thrombospondin type 1 motif 10	-2.40324	5.27704	9.14029	0.00255592	0.0154028	Down		Senp6	SUMO/sentrin specific peptidase 6	-1.07707	7.63434	18.0724	2.29935e-05	0.000202954	Down
									Slc25a37	solute carrier family 25, member 37	-2.4097	5.16309	9.12973	0.0025706	0.0154686	Down		Chd3	chromodomain helicase DNA binding protein 3	-1.07725	7.17961	14.9041	0.000122708	0.000908897	Down
									Topors	topoisomerase I binding, arginine/serine-rich	-2.4162	6.43306	21.9565	3.12273e-06	4.3782e-05	Down		Pds5b	PDS5 cohesin associated factor B	-1.08076	5.76623	6.59552	0.0103492	0.0389051	Down
									Lgals9	lectin, galactose binding, soluble 9	-2.41931	6.67623	25.9744	4.04299e-07	6.80213e-06	Down		Nucb1	nucleobindin 1	-1.08204	6.67649	10.4815	0.00124025	0.00666966	Down
									Acot2	acyl-CoA thioesterase 2	-2.42072	4.86614	9.16878	0.00251675	0.0151889	Down		Zbtb20	zinc finger and BTB domain containing 20	-1.08312	7.20805	14.756	0.000129267	0.000953203	Down
									Dtd1	D-tyrosyl-tRNA deacylase 1	-2.42433	6.27718	22.1944	2.76521e-06	3.9372e-05	Down		Ncl	nucleolin	-1.08315	9.99993	22.4454	2.43245e-06	2.63164e-05	Down
									Serpinb1a	serine (or cysteine) peptidase inhibitor, clade B, member 1a	-2.42575	7.4973	42.8532	8.87792e-11	2.7208e-09	Down		Eci1	enoyl-Coenzyme A delta isomerase 1	-1.08478	5.9291	7.15582	0.00757839	0.0303866	Down
									Plscr3	phospholipid scramblase 3	-2.4258	6.0225	18.1868	2.16732e-05	0.000254884	Down		Rrp1b	ribosomal RNA processing 1B	-1.08604	5.81494	6.62114	0.0102023	0.0385284	Down
									Xpot	exportin, tRNA (nuclear export receptor for tRNAs)	-2.42793	5.06286	9.26635	0.00238717	0.0145409	Down		Ide	insulin degrading enzyme	-1.0864	5.93695	6.56014	0.0106126	0.0396161	Down
									Vamp5	vesicle-associated membrane protein 5	-2.43676	6.91683	37.9475	1.00387e-09	2.57815e-08	Down		Ahcyl1	S-adenosylhomocysteine hydrolase-like 1	-1.08751	5.66328	6.12524	0.0134701	0.0480519	Down
									Ptprcap	protein tyrosine phosphatase receptor type C polypeptide-associated protein	-2.4473	8.81549	76.8625	6.49033e-18	4.21309e-16	Down		Chordc1	cysteine and histidine rich domain containing 1	-1.09037	6.22477	8.75649	0.00314832	0.0147386	Down
									Ier3	immediate early response 3	-2.44811	8.44891	64.3307	5.5874e-15	2.79167e-13	Down		Prmt3	protein arginine N-methyltransferase 3	-1.0987	5.65937	6.25589	0.0125166	0.0453567	Down
									Ccnd2	cyclin D2	-2.45287	7.90508	51.5804	1.23308e-12	4.66307e-11	Down		Treml2	triggering receptor expressed on myeloid cells-like 2	-1.10049	6.73153	11.8447	0.000599435	0.0036283	Down
									Hbb-bt	hemoglobin, beta adult t chain	-2.45407	4.8172	8.32436	0.00463486	0.0247954	Down		Usp10	ubiquitin specific peptidase 10	-1.10132	5.77031	6.85615	0.00895001	0.0346892	Down
									Atp2b4	ATPase, Ca++ transporting, plasma membrane 4	-2.45691	7.09891	34.3806	5.91935e-09	1.36692e-07	Down		Tpi1	triosephosphate isomerase 1	-1.1035	7.57107	17.3321	3.40188e-05	0.000287937	Down
									Calcrl	calcitonin receptor-like	-2.4572	5.83464	14.3684	0.000158117	0.00148464	Down		Ctbp1	C-terminal binding protein 1	-1.1078	6.58901	11.1118	0.000885203	0.00502224	Down
									Dph6	diphthamine biosynthesis 6	-2.46477	5.13518	9.6606	0.00192891	0.0121204	Down		Nfic	nuclear factor I/C	-1.10831	6.7811	12.073	0.000530659	0.00326718	Down
									Smo	smoothened, frizzled class receptor	-2.46573	5.24467	9.73595	0.00185206	0.0117359	Down		Slc25a36	solute carrier family 25, member 36	-1.10973	5.95515	6.93036	0.00858827	0.033619	Down
									Srm	spermidine synthase	-2.47183	6.51724	23.2343	1.62657e-06	2.44252e-05	Down		Gmps	guanine monophosphate synthetase	-1.11173	6.2477	8.59778	0.00343251	0.0157384	Down
									Tspan4	tetraspanin 4	-2.47837	6.33298	23.5577	1.37951e-06	2.11388e-05	Down		Pde4b	phosphodiesterase 4B, cAMP specific	-1.11262	7.29825	15.9522	6.90939e-05	0.000539404	Down
									Nit2	nitrilase family, member 2	-2.4915	5.15444	9.98049	0.00162341	0.0105298	Down		Srm	spermidine synthase	-1.11431	6.51724	11.2266	0.000832561	0.00477636	Down
									Mecom	MDS1 and EVI1 complex locus	-2.49654	5.50426	14.9646	0.000116143	0.00113312	Down		Tsg101	tumor susceptibility gene 101	-1.12327	5.77289	6.5819	0.0104282	0.0391486	Down
									Spred1	sprouty protein with EVH-1 domain 1, related sequence	-2.52207	5.1333	10.2886	0.00137556	0.00923461	Down		Plscr3	phospholipid scramblase 3	-1.12774	6.0225	7.79501	0.00532603	0.0225863	Down
									Gng11	guanine nucleotide binding protein (G protein), gamma 11	-2.54086	4.67988	10.5099	0.00122151	0.00836386	Down		Pck2	phosphoenolpyruvate carboxykinase 2 (mitochondrial)	-1.13211	5.6333	6.0848	0.0137802	0.048883	Down
									Tespa1	thymocyte expressed, positive selection associated 1	-2.54792	6.55566	25.1037	6.30747e-07	1.03172e-05	Down		Arid1a	AT-rich interaction domain 1A	-1.13409	7.28545	16.5793	5.01194e-05	0.000408285	Down
									Cbx6	chromobox 6	-2.55505	5.20034	10.7281	0.00108675	0.00763131	Down		Mcm4	minichromosome maintenance complex component 4	-1.13757	6.0886	8.51477	0.00359142	0.0163398	Down
									Phgdh	3-phosphoglycerate dehydrogenase	-2.55791	7.70759	51.4374	1.41366e-12	5.29739e-11	Down		Bcl11a	BCL11 transcription factor A	-1.13872	7.94079	22.1868	2.89698e-06	3.08962e-05	Down
									Gabpb1	GA repeat binding protein, beta 1	-2.56127	5.23218	10.8247	0.00103197	0.00730888	Down		Git2	GIT ArfGAP 2	-1.14788	7.36242	17.4166	3.22862e-05	0.000274683	Down
									Kcnq1ot1	KCNQ1 overlapping transcript 1	-2.57272	8.70783	77.703	4.35624e-18	2.91974e-16	Down		Adam10	a disintegrin and metallopeptidase domain 10	-1.15215	5.8213	6.31329	0.0121198	0.0441325	Down
									Ripor1	RHO family interacting cell polarization regulator 1	-2.57443	5.79388	16.3838	5.5191e-05	0.000585579	Down		Mga	MAX gene associated	-1.1533	6.38141	10.4607	0.00125415	0.00673124	Down
									Rasal3	RAS protein activator like 3	-2.57974	6.03988	16.3578	5.59431e-05	0.000592796	Down		Ing4	inhibitor of growth family, member 4	-1.15353	6.19629	9.39316	0.00222881	0.0109783	Down
									Arhgef18	Rho/Rac guanine nucleotide exchange factor 18	-2.59655	5.90291	16.7363	4.59508e-05	0.000499761	Down		Upf2	UPF2 regulator of nonsense transcripts homolog (yeast)	-1.15413	5.70889	7.00256	0.00825067	0.0325622	Down
									Zfp608	zinc finger protein 608	-2.59758	6.96664	35.1564	4.95294e-09	1.15345e-07	Down		Dcps	decapping enzyme, scavenger	-1.15681	5.79547	7.04271	0.00806883	0.0319959	Down
									Dok2	docking protein 2	-2.60129	5.46862	11.3162	0.000802637	0.00597197	Down		Pebp1	phosphatidylethanolamine binding protein 1	-1.1573	8.78708	27.0131	2.39048e-07	3.04592e-06	Down
									Tcf7l2	transcription factor 7 like 2, T cell specific, HMG box	-2.60194	5.3346	11.3218	0.000791344	0.00589859	Down		Sdhaf4	succinate dehydrogenase complex assembly factor 4	-1.15919	5.78916	7.07448	0.00792786	0.0314975	Down
									Cdk6	cyclin dependent kinase 6	-2.60711	8.39967	77.3197	5.22466e-18	3.44577e-16	Down		Tob2	transducer of ERBB2, 2	-1.16112	6.3753	11.2526	0.00082108	0.00471378	Down
									Rbp1	retinol binding protein 1, cellular	-2.60768	5.44919	16.8983	4.22439e-05	0.000464345	Down		Hddc2	HD domain containing 2	-1.16494	5.81737	7.11073	0.00777012	0.0310053	Down
									Kdm5b	lysine demethylase 5B	-2.61726	6.58556	26.7476	3.00371e-07	5.18046e-06	Down		Socs3	suppressor of cytokine signaling 3	-1.16772	6.40704	10.7379	0.00108107	0.00595345	Down
									Ldlrap1	low density lipoprotein receptor adaptor protein 1	-2.64454	5.22595	11.8063	0.000611436	0.00470213	Down		Comt	catechol-O-methyltransferase	-1.17475	6.24377	9.74712	0.00184094	0.00935103	Down
									Nrgn	neurogranin	-2.66394	7.28549	46.4921	1.50829e-11	5.05462e-10	Down		Asf1a	anti-silencing function 1A histone chaperone	-1.17591	5.65978	6.6291	0.010157	0.038375	Down
									Mta1	metastasis associated 1	-2.6681	5.93742	17.9735	2.41994e-05	0.000279803	Down		Vkorc1	vitamin K epoxide reductase complex, subunit 1	-1.18168	5.86642	7.35522	0.00678674	0.0277529	Down
									Fxn	frataxin	-2.66877	5.38002	12.1853	0.000499957	0.00399772	Down		Galnt2	polypeptide N-acetylgalactosaminyltransferase 2	-1.18241	5.62493	7.38153	0.0066888	0.0274477	Down
									Hspbp1	HSPA (heat shock 70kDa) binding protein, cytoplasmic cochaperone 1	-2.67441	6.3443	23.5489	1.38567e-06	2.11938e-05	Down		Gar1	GAR1 ribonucleoprotein	-1.18646	6.52339	11.7833	0.000618951	0.00373	Down
									Rhoh	ras homolog family member H	-2.67604	7.14027	38.0037	9.98935e-10	2.57351e-08	Down		Stk11	serine/threonine kinase 11	-1.1877	5.69567	6.77644	0.00935602	0.0359753	Down
									Zfp560	zinc finger protein 560	-2.67998	5.24437	12.2788	0.000475793	0.00384176	Down		Rai1	retinoic acid induced 1	-1.19136	5.43878	6.09682	0.0136873	0.0486371	Down
									Pafah2	platelet-activating factor acetylhydrolase 2	-2.68549	4.23447	6.45159	0.0112163	0.0494478	Down		Def6	differentially expressed in FDCP 6	-1.19542	5.97251	8.23372	0.0041873	0.0185095	Down
									Mgat5	mannoside acetylglucosaminyltransferase 5	-2.69467	5.24336	12.4226	0.00044087	0.00360212	Down		2810004N23Rik	RIKEN cDNA 2810004N23 gene	-1.19775	6.28456	10.7909	0.00105081	0.00581012	Down
									Tfap4	transcription factor AP4	-2.69857	4.61786	6.45293	0.0112079	0.0494372	Down		Crebzf	CREB/ATF bZIP transcription factor	-1.19969	5.56348	6.90236	0.00872296	0.0340493	Down
									Coq9	coenzyme Q9	-2.70697	4.37869	6.60432	0.0102985	0.0464657	Down		Taok1	TAO kinase 1	-1.20193	5.85149	8.34355	0.00394328	0.0176293	Down
									Acap1	ArfGAP with coiled-coil, ankyrin repeat and PH domains 1	-2.7098	6.05808	18.663	1.69476e-05	0.000205464	Down		Il2rg	interleukin 2 receptor, gamma chain	-1.20259	5.90122	8.35093	0.00392743	0.017587	Down
									Utp15	UTP15 small subunit processome component	-2.71552	4.6397	6.56131	0.0105488	0.0473148	Down		Dpm3	dolichyl-phosphate mannosyltransferase polypeptide 3	-1.2037	7.25979	17.6336	2.88538e-05	0.000247524	Down
									Mcat	malonyl CoA:ACP acyltransferase (mitochondrial)	-2.72012	4.47669	6.67908	0.00987772	0.0449652	Down		Mrps17	mitochondrial ribosomal protein S17	-1.20379	6.27306	10.3091	0.00136051	0.00719898	Down
									D5Ertd605e	DNA segment, Chr 5, ERATO Doi 605, expressed	-2.72083	4.67185	6.57652	0.0104597	0.0470431	Down		Srcap	Snf2-related CREBBP activator protein	-1.20717	6.03446	9.07323	0.00265059	0.0127786	Down
									Ipo11	importin 11	-2.72361	5.35884	12.8358	0.000356204	0.00299648	Down		Ruvbl2	RuvB-like AAA ATPase 2	-1.20921	6.04168	8.4229	0.00377606	0.0169923	Down
									Mns1	meiosis-specific nuclear structural protein 1	-2.72524	4.11469	6.63592	0.0101184	0.0458584	Down		Mif	macrophage migration inhibitory factor (glycosylation-inhibiting factor)	-1.21398	8.95743	28.9929	8.80567e-08	1.21395e-06	Down
									Galnt2	polypeptide N-acetylgalactosaminyltransferase 2	-2.72855	5.62493	13.0813	0.000311224	0.00266985	Down		Stxbp4	syntaxin binding protein 4	-1.21461	5.50223	6.37861	0.0116842	0.0429063	Down
									Git1	GIT ArfGAP 1	-2.73224	4.60803	6.67742	0.00988684	0.0449819	Down		Arhgef2	Rho/Rac guanine nucleotide exchange factor 2	-1.2167	6.44108	11.1417	0.000871171	0.0049599	Down
									2510046G10Rik	None	-2.73247	4.46273	6.74821	0.00950432	0.0436592	Down		Taf1d	TATA-box binding protein associated factor, RNA polymerase I, D	-1.21965	8.0884	26.0809	3.83088e-07	4.72075e-06	Down
									Pgr	progesterone receptor	-2.73917	4.73455	6.69079	0.00981341	0.0447713	Down		Srp68	signal recognition particle 68	-1.22	5.65841	7.21041	0.00735268	0.0296698	Down
									Ablim1	actin-binding LIM protein 1	-2.74017	5.57223	13.2499	0.000284732	0.00247348	Down		Hcst	hematopoietic cell signal transducer	-1.22096	5.79973	7.95267	0.0048843	0.0210048	Down
									Tspan32	tetraspanin 32	-2.74237	6.88105	36.089	2.52731e-09	6.09215e-08	Down		Ash2l	ASH2 like histone lysine methyltransferase complex subunit	-1.22355	5.68467	7.26324	0.00714084	0.0289124	Down
									Prxl2a	peroxiredoxin like 2A	-2.74287	4.38313	6.87113	0.00887573	0.0412932	Down		Slc12a6	solute carrier family 12, member 6	-1.2239	6.19554	10.6945	0.00110648	0.00607718	Down
									Gm47754	predicted gene, 47754	-2.7476	4.61432	6.75387	0.00947642	0.0435957	Down		Pigp	phosphatidylinositol glycan anchor biosynthesis, class P	-1.22441	6.43099	11.3131	0.000795022	0.00459619	Down
									Spry1	sprouty RTK signaling antagonist 1	-2.75038	4.55138	6.84213	0.00902007	0.0418466	Down		Mrpl34	mitochondrial ribosomal protein L34	-1.2256	7.50144	20.7783	5.7086e-06	5.71832e-05	Down
									Ddx19a	DEAD box helicase 19a	-2.76046	4.59382	6.90072	0.0087309	0.0407113	Down		Pum1	pumilio RNA-binding family member 1	-1.22618	7.08005	16.4562	5.31527e-05	0.00043129	Down
									Bicd1	BICD cargo adaptor 1	-2.76071	4.26694	6.97948	0.00835706	0.0394817	Down		Cdc42ep3	CDC42 effector protein 3	-1.22659	6.02126	8.69449	0.00325638	0.0151584	Down
									Hoxa5	homeobox A5	-2.7618	4.64328	6.854	0.00896071	0.0415946	Down		Wdr61	SKI8 subunit of superkiller complex	-1.22682	6.01094	8.72205	0.00320789	0.014992	Down
									Gimap1	GTPase, IMAP family member 1	-2.76703	6.75523	31.5344	2.45647e-08	5.19259e-07	Down		Ptp4a3	protein tyrosine phosphatase 4a3	-1.2276	6.81991	16.3641	5.57618e-05	0.000446744	Down
									Chst11	carbohydrate sulfotransferase 11	-2.77789	4.27399	7.11961	0.00773199	0.0370626	Down		Dcun1d1	defective in cullin neddylation 1 domain containing 1	-1.22995	6.5814	12.116	0.000518684	0.0032058	Down
									Mfng	MFNG O-fucosylpeptide 3-beta-N-acetylglucosaminyltransferase	-2.78303	6.08171	20.0576	8.27038e-06	0.000107203	Down		Rab18	RAB18, member RAS oncogene family	-1.23124	5.76465	7.37055	0.00672951	0.0275973	Down
									Cd93	CD93 antigen	-2.79081	7.30614	42.2403	1.20094e-10	3.57419e-09	Down		Pigx	phosphatidylinositol glycan anchor biosynthesis, class X	-1.23526	6.27695	10.9203	0.000980541	0.00548784	Down
									Wdr60	dynein 2 intermediate chain 1	-2.79361	4.41314	7.2076	0.00736415	0.0357328	Down		Rpl22l1	ribosomal protein L22 like 1	-1.23528	9.89796	28.8504	9.46034e-08	1.29175e-06	Down
									Nt5dc1	5'-nucleotidase domain containing 1	-2.79568	4.41067	7.24173	0.0072263	0.0351882	Down		Mtdh	metadherin	-1.24717	8.69112	31.2086	2.89242e-08	4.29641e-07	Down
									Miga1	mitoguardin 1	-2.79768	4.58465	7.1555	0.0075797	0.0364568	Down		Plgrkt	plasminogen receptor, C-terminal lysine transmembrane protein	-1.2507	6.47552	12.5198	0.000418905	0.00269014	Down
									Zbtb12	zinc finger and BTB domain containing 12	-2.80333	5.41076	14.0773	0.000184215	0.00169684	Down		Uri1	URI1, prefoldin-like chaperone	-1.25087	6.52286	12.5546	0.000411118	0.00264993	Down
									Igfbp4	insulin-like growth factor binding protein 4	-2.80975	7.29354	42.9255	8.59262e-11	2.64319e-09	Down		Cdkn2aip	CDKN2A interacting protein	-1.25294	5.79887	7.65166	0.00576302	0.0242059	Down
									Pla2g12a	phospholipase A2, group XIIA	-2.81251	4.43841	7.34572	0.00682248	0.0335989	Down		Foxp1	forkhead box P1	-1.25652	8.16881	27.8357	1.57781e-07	2.06141e-06	Down
									Nkx2-3	NK2 homeobox 3	-2.81907	5.85085	20.0557	1.08325e-05	0.00013634	Down		Ripk3	receptor-interacting serine-threonine kinase 3	-1.25745	5.34216	6.07409	0.0138636	0.0491078	Down
									Nkg7	natural killer cell group 7 sequence	-2.82697	6.93645	39.2556	5.24898e-10	1.41414e-08	Down		Vgll4	vestigial like family member 4	-1.26092	6.81034	15.4624	8.92022e-05	0.000677772	Down
									Pdzk1ip1	PDZK1 interacting protein 1	-2.83745	4.10112	7.44294	0.00646579	0.0321108	Down		Snhg8	small nucleolar RNA host gene 8	-1.26226	7.75922	25.3485	5.55241e-07	6.61475e-06	Down
									Maml3	mastermind like transcriptional coactivator 3	-2.84027	7.22596	38.9427	6.12905e-10	1.63521e-08	Down		Ccdc88c	coiled-coil domain containing 88C	-1.26362	5.57806	7.82164	0.00524863	0.0222925	Down
									Zfp422	zinc finger protein 422	-2.84174	6.76845	34.0574	6.95521e-09	1.57958e-07	Down		Mettl9	methyltransferase like 9	-1.26383	5.44327	6.16229	0.0131924	0.0472244	Down
									Mthfd2l	methylenetetrahydrofolate dehydrogenase (NADP+ dependent) 2-like	-2.86503	4.58878	7.65946	0.00573834	0.0292002	Down		Zfp771	zinc finger protein 771	-1.26776	5.75248	7.88887	0.00505836	0.0215844	Down
									Acsl3	acyl-CoA synthetase long-chain family member 3	-2.867	4.58367	7.63703	0.00581253	0.0295065	Down		Zfp646	zinc finger protein 646	-1.26791	5.67568	7.85255	0.00516025	0.021951	Down
									Heatr3	HEAT repeat containing 3	-2.87014	4.5405	7.74492	0.00547474	0.0282616	Down		Tcf4	transcription factor 4	-1.2684	8.02745	26.956	2.46047e-07	3.13026e-06	Down
									Peg13	paternally expressed 13	-2.87452	5.73011	14.9985	0.000116076	0.00113312	Down		Nfix	nuclear factor I/X	-1.26849	6.53067	12.2623	0.000479974	0.00300677	Down
									Tst	thiosulfate sulfurtransferase, mitochondrial	-2.87625	4.60338	7.69801	0.0056204	0.028833	Down		Usp48	ubiquitin specific peptidase 48	-1.27094	5.68704	7.88231	0.00507804	0.021646	Down
									Rida	reactive intermediate imine deaminase A homolog	-2.87887	4.6719	7.72896	0.005523	0.0284573	Down		Cmtm7	CKLF-like MARVEL transmembrane domain containing 7	-1.27207	9.45495	30.8256	3.5051e-08	5.1508e-07	Down
									Nefh	neurofilament, heavy polypeptide	-2.88574	4.32262	7.92961	0.00494656	0.0261394	Down		Naxd	NAD(P)HX dehydratase	-1.27648	5.76005	8.00947	0.00473447	0.0205099	Down
									Cmah	cytidine monophospho-N-acetylneuraminic acid hydroxylase	-2.89006	5.39526	7.87925	0.00508655	0.0267433	Down		Timm8a1	translocase of inner mitochondrial membrane 8A1	-1.27856	5.91512	8.7826	0.00310391	0.0145517	Down
									Kctd1	potassium channel tetramerisation domain containing 1	-2.89934	5.5837	15.5905	8.34363e-05	0.000845023	Down		Thyn1	thymocyte nuclear protein 1	-1.28195	5.44778	6.36863	0.0117497	0.0430699	Down
									Ipo4	importin 4	-2.91602	4.65349	8.02291	0.0046997	0.0250286	Down		Cdca7l	cell division cycle associated 7 like	-1.28266	6.33972	11.878	0.000588551	0.00357291	Down
									Prkce	protein kinase C, epsilon	-2.91682	4.88033	7.97817	0.00481644	0.0255841	Down		Adamts10	ADAM metallopeptidase with thrombospondin type 1 motif 10	-1.28588	5.27704	6.36915	0.0117463	0.0430699	Down
									Cep97	centrosomal protein 97	-2.94113	4.63299	8.25471	0.0041395	0.0225851	Down		Ctla2b	cytotoxic T lymphocyte-associated protein 2 beta	-1.286	5.85015	7.28514	0.00705485	0.0286503	Down
									Gstm5	glutathione S-transferase, mu 5	-2.9526	4.56841	8.38171	0.00386194	0.0213662	Down		Phf21a	PHD finger protein 21A	-1.28902	5.58723	7.3591	0.00677222	0.0277073	Down
									Afap1l1	actin filament associated protein 1-like 1	-2.95445	5.66868	16.3979	5.47897e-05	0.00058207	Down		Osbpl1a	oxysterol binding protein-like 1A	-1.29049	5.9506	8.96175	0.00281593	0.0134344	Down
									Slf1	SMC5-SMC6 complex localization factor 1	-2.95717	4.68391	8.31783	0.00399909	0.0219206	Down		Bzw2	basic leucine zipper and W2 domains 2	-1.29392	7.05628	18.5815	1.76751e-05	0.000158385	Down
									Tfb2m	transcription factor B2, mitochondrial	-2.96533	4.70646	8.41669	0.00378888	0.0211156	Down		Cox6b2	cytochrome c oxidase subunit 6B2	-1.29563	5.49839	6.54485	0.0106463	0.0397142	Down
									Mgmt	O-6-methylguanine-DNA methyltransferase	-2.967	4.71876	8.38769	0.00384935	0.021341	Down		Ppid	peptidylprolyl isomerase D (cyclophilin D)	-1.29575	6.28555	12.0971	0.000524244	0.00323009	Down
									Asph	aspartate-beta-hydroxylase	-2.97028	4.67757	8.44587	0.00372901	0.020842	Down		Mfng	MFNG O-fucosylpeptide 3-beta-N-acetylglucosaminyltransferase	-1.29652	6.08171	10.6425	0.001138	0.00620556	Down
									Adgrg1	adhesion G protein-coupled receptor G1	-2.97256	8.1956	81.0707	8.84597e-19	6.23301e-17	Down		Paip2	polyadenylate-binding protein-interacting protein 2	-1.29814	8.13454	28.3139	1.23971e-07	1.64576e-06	Down
									Cd63	CD63 antigen	-2.97456	6.54806	38.394	8.74154e-10	2.27335e-08	Down		Slc25a51	solute carrier family 25, member 51	-1.30005	5.33348	6.5535	0.010595	0.0395765	Down
									Cbr1	carbonyl reductase 1	-2.98418	5.57887	16.8808	4.26302e-05	0.000466105	Down		Akap8l	A kinase anchor protein 8-like	-1.30241	5.85151	9.17733	0.00250512	0.0121698	Down
									Padi4	peptidyl arginine deiminase, type IV	-3.00204	4.86237	8.64169	0.00335142	0.0191603	Down		Ip6k1	inositol hexaphosphate kinase 1	-1.30542	5.4075	6.62974	0.0101534	0.038375	Down
									Oasl2	2'-5' oligoadenylate synthetase-like 2	-3.00275	4.85705	8.10536	0.00483296	0.0256389	Down		Aldh2	aldehyde dehydrogenase 2, mitochondrial	-1.30684	8.18663	28.748	9.96144e-08	1.35292e-06	Down
									Zfp266	zinc finger protein 266	-3.00296	5.71106	17.2276	3.56092e-05	0.000397781	Down		Cbx5	chromobox 5	-1.31918	6.59516	13.3363	0.000272058	0.00183689	Down
									Sox4	SRY (sex determining region Y)-box 4	-3.00723	8.96489	101.035	7.7061e-23	7.65411e-21	Down		Tcof1	treacle ribosome biogenesis factor 1	-1.3218	7.12267	21.3459	4.26788e-06	4.35991e-05	Down
									Stk26	serine/threonine kinase 26	-3.0155	6.22587	25.2174	5.93432e-07	9.76497e-06	Down		Mcm6	minichromosome maintenance complex component 6	-1.32393	7.23794	21.0679	4.92488e-06	4.96341e-05	Down
									Galnt6	polypeptide N-acetylgalactosaminyltransferase 6	-3.01719	4.61806	8.88047	0.00294306	0.017281	Down		Rcsd1	RCSD domain containing 1	-1.32759	6.77177	17.8652	2.67308e-05	0.000231723	Down
									Ccdc58	mitochondrial matrix import factor 23	-3.02401	4.85038	8.85946	0.00297687	0.0174175	Down		Tma16	translation machinery associated 16	-1.33934	5.45921	7.02595	0.00814605	0.0322555	Down
									Tox	thymocyte selection-associated high mobility group box	-3.02745	4.80049	8.87684	0.00294892	0.0173032	Down		Ccnh	cyclin H	-1.34262	5.75347	8.04907	0.00463278	0.0201651	Down
									Lmo2	LIM domain only 2	-3.04326	8.79735	101.31	6.78319e-23	6.81958e-21	Down		Gtf3c1	general transcription factor III C 1	-1.34472	5.3514	7.09733	0.00782805	0.031161	Down
									Gnpnat1	glucosamine-phosphate N-acetyltransferase 1	-3.05593	4.68756	9.16993	0.00251519	0.0151889	Down		Helz	helicase with zinc finger domain	-1.34566	5.77235	8.99836	0.00276051	0.0132269	Down
									Zfp444	zinc finger protein 444	-3.05855	4.72783	9.20455	0.00246844	0.0149487	Down		Asrgl1	asparaginase like 1	-1.34889	5.89893	9.93414	0.00166442	0.00856524	Down
									Gm16152	predicted gene 16152	-3.06872	4.75864	9.22349	0.00244415	0.0148377	Down		Rbl2	RB transcriptional corepressor like 2	-1.35713	5.24489	6.23397	0.0126716	0.0457775	Down
									Usp11	ubiquitin specific peptidase 11	-3.07266	4.82944	9.21031	0.0024697	0.0149487	Down		Ldb1	LIM domain binding 1	-1.36046	6.15963	11.8965	0.000582815	0.00354593	Down
									Gm20342	predicted gene, 20342	-3.07487	6.20193	26.6824	2.82541e-07	4.91407e-06	Down		Gart	phosphoribosylglycinamide formyltransferase	-1.36144	5.81774	9.28514	0.00236301	0.0115681	Down
									Frmd6	FERM domain containing 6	-3.09626	5.00599	9.48152	0.00212482	0.0131213	Down		As3mt	arsenite methyltransferase	-1.36978	5.44377	7.43445	0.00649617	0.0267772	Down
									Ccdc191	coiled-coil domain containing 191	-3.09889	4.77737	9.48831	0.00211787	0.0130882	Down		Pycrl	pyrroline-5-carboxylate reductase 3	-1.37184	5.41522	7.31851	0.00700459	0.0285024	Down
									Pcp4l1	Purkinje cell protein 4-like 1	-3.10122	5.46579	18.7905	1.58783e-05	0.000193927	Down		Mxd4	Max dimerization protein 4	-1.37464	6.74288	17.1377	3.73098e-05	0.000312901	Down
									Inpp1	inositol polyphosphate-1-phosphatase	-3.12986	4.88542	9.77938	0.00180919	0.0115352	Down		Mesd	mesoderm development LRP chaperone	-1.37622	6.05739	11.3309	0.00078751	0.00455643	Down
									Ntpcr	nucleoside-triphosphatase, cancer-related	-3.13837	5.74705	19.544	1.07628e-05	0.000135878	Down		Fkbp3	FK506 binding protein 3	-1.37648	8.15188	31.6267	2.34544e-08	3.54136e-07	Down
									Hlf	hepatic leukemia factor	-3.15394	7.56066	71.8762	6.9575e-17	4.06792e-15	Down		Patz1	POZ (BTB) and AT hook containing zinc finger 1	-1.37694	5.45582	7.54277	0.00611935	0.0254402	Down
									Casc4	golgi membrane protein 2	-3.15777	4.70691	10.1019	0.00152074	0.00999757	Down		Ydjc	YdjC homolog (bacterial)	-1.37946	5.49094	7.55516	0.0060777	0.0252798	Down
									Slc50a1	solute carrier family 50 (sugar transporter), member 1	-3.15903	6.38258	28.7775	9.81429e-08	1.84501e-06	Down		Kansl2	KAT8 regulatory NSL complex subunit 2	-1.38097	5.43983	7.59595	0.00594261	0.0248432	Down
									Cers4	ceramide synthase 4	-3.15957	4.85787	10.047	0.00156628	0.0102561	Down		Ttc13	tetratricopeptide repeat domain 13	-1.38347	5.06064	6.43465	0.0113231	0.0418225	Down
									Cacna1a	calcium channel, voltage-dependent, P/Q type, alpha 1A subunit	-3.16284	4.8582	10.1182	0.00150749	0.00993427	Down		Spns3	SPNS lysolipid transporter 3, sphingosine-1-phosphate (putative)	-1.38513	5.80642	9.36181	0.00235353	0.0115285	Down
									Pla2g4a	phospholipase A2, group IVA (cytosolic, calcium-dependent)	-3.17626	4.71697	10.2893	0.00137501	0.00923461	Down		Smyd2	SET and MYND domain containing 2	-1.38629	5.37589	6.60252	0.0103089	0.0388069	Down
									Spry2	sprouty RTK signaling antagonist 2	-3.17822	4.55402	10.3985	0.00129674	0.00878516	Down		Ptov1	prostate tumor over expressed gene 1	-1.38754	6.69255	16.7289	4.61289e-05	0.000378772	Down
									Myb	myeloblastosis oncogene	-3.18637	7.90383	71.1593	9.79465e-17	5.60744e-15	Down		Rnf220	ring finger protein 220	-1.40014	6.74631	17.9615	2.43504e-05	0.000213105	Down
									Shfl	shiftless antiviral inhibitor of ribosomal frameshifting	-3.22456	5.01557	10.7054	0.00110002	0.00770483	Down		Tfdp2	transcription factor Dp 2	-1.40771	5.92638	9.99513	0.00161066	0.0083354	Down
									Tbcel	tubulin folding cofactor E-like	-3.23444	4.9221	10.8181	0.00103564	0.00732863	Down		Trp53bp1	transformation related protein 53 binding protein 1	-1.40807	5.29201	6.7856	0.00930843	0.0358592	Down
									Car2	carbonic anhydrase 2	-3.24885	8.13666	90.8879	1.20645e-20	9.94599e-19	Down		Crtc3	CREB regulated transcription coactivator 3	-1.40907	5.43283	7.93968	0.00491923	0.0211329	Down
									Gimap9	GTPase, IMAP family member 9	-3.24887	5.11684	10.9939	0.000942769	0.00679981	Down		Tm9sf4	transmembrane 9 superfamily member 4	-1.41211	5.50893	7.99143	0.00478154	0.0206274	Down
									Cnrip1	cannabinoid receptor interacting protein 1	-3.25337	4.91397	11.0104	0.000934456	0.00676352	Down		Ric8a	RIC8 guanine nucleotide exchange factor A	-1.4204	5.62068	9.13957	0.00255786	0.0123895	Down
									Hk1	hexokinase 1	-3.28629	5.84881	22.2975	2.63029e-06	3.75807e-05	Down		Smad7	SMAD family member 7	-1.42078	7.69726	28.481	1.14261e-07	1.52669e-06	Down
									Ifi27	interferon, alpha-inducible protein 27	-3.28984	7.29418	49.7078	3.07493e-12	1.12666e-10	Down		Abhd17b	abhydrolase domain containing 17B	-1.4219	5.9095	11.2196	0.000835663	0.00479083	Down
									Angpt1	angiopoietin 1	-3.29323	7.21171	58.6884	4.08293e-14	1.80966e-12	Down		Upf3b	UPF3 regulator of nonsense transcripts homolog B (yeast)	-1.4222	6.20417	13.0981	0.000308697	0.00205898	Down
									Mettl6	methyltransferase 6, methylcytidine	-3.33088	5.05851	11.8173	0.000607845	0.00468763	Down		Mrps6	mitochondrial ribosomal protein S6	-1.42691	5.23588	6.99034	0.00830681	0.032715	Down
									Rtp4	receptor transporter protein 4	-3.35005	5.22611	12.0867	0.000527209	0.00417842	Down		Rhob	ras homolog family member B	-1.42748	7.63735	26.0097	3.97141e-07	4.87932e-06	Down
									Mmgt2	membrane magnesium transporter 2	-3.35195	5.1673	12.1086	0.000520736	0.00413579	Down		Ube2r2	ubiquitin-conjugating enzyme E2R 2	-1.42843	6.83509	19.6055	1.04274e-05	9.75976e-05	Down
									Tal1	T cell acute lymphocytic leukemia 1	-3.36145	4.88126	12.1159	0.000518706	0.00412762	Down		Mfge8	milk fat globule EGF and factor V/VIII domain containing	-1.42854	5.34933	7.08274	0.00789166	0.0313688	Down
									Wfdc18	WAP four-disulfide core domain 18	-3.37804	5.25913	11.5578	0.000817182	0.00606377	Down		Snhg1	small nucleolar RNA host gene 1	-1.43046	8.09501	33.231	1.0509e-08	1.63774e-07	Down
									Mtr	5-methyltetrahydrofolate-homocysteine methyltransferase	-3.38054	5.07241	12.4139	0.000442903	0.00361156	Down		Bclaf3	Bclaf1 and Thrap3 family member 3	-1.43225	5.59973	8.25779	0.00413278	0.0183425	Down
									Nos1ap	nitric oxide synthase 1 (neuronal) adaptor protein	-3.43627	5.3428	13.2428	0.000285795	0.0024801	Down		Msra	methionine sulfoxide reductase A	-1.43525	5.56791	8.32866	0.0039755	0.0177348	Down
									Ttc5	tetratricopeptide repeat domain 5	-3.44311	5.24894	13.2321	0.000287423	0.00248928	Down		Nop58	NOP58 ribonucleoprotein	-1.43526	7.6283	27.6689	1.71643e-07	2.23543e-06	Down
									Il18rap	interleukin 18 receptor accessory protein	-3.44411	5.30276	13.3205	0.000274326	0.00239824	Down		Cct6a	chaperonin containing TCP1 subunit 6A	-1.43754	7.91318	29.9583	5.41824e-08	7.68812e-07	Down
									Dst	dystonin	-3.4497	5.10943	13.2235	0.000288729	0.00249767	Down		Snhg15	small nucleolar RNA host gene 15	-1.43982	5.7524	10.5472	0.00119735	0.00648124	Down
									Ctla2b	cytotoxic T lymphocyte-associated protein 2 beta	-3.48639	5.85015	26.809	2.6502e-07	4.68394e-06	Down		Bcl2	B cell leukemia/lymphoma 2	-1.44026	6.802	19.9963	8.52904e-06	8.16648e-05	Down
									I730030J21Rik	RIKEN cDNA I730030J21 gene	-3.50116	5.06511	13.7924	0.000213973	0.00193421	Down		Phf14	PHD finger protein 14	-1.44302	7.70375	29.4934	6.84505e-08	9.56451e-07	Down
									Atxn1	ataxin 1	-3.51338	5.12972	13.902	0.000202956	0.00184472	Down		Stap1	signal transducing adaptor family member 1	-1.44374	6.51	14.4979	0.000147735	0.00107401	Down
									Hilpda	hypoxia inducible lipid droplet associated	-3.53496	5.4476	14.5557	0.000143332	0.00136289	Down		Exosc3	exosome component 3	-1.44714	5.60111	8.50697	0.00360674	0.0163733	Down
									Kdsr	3-ketodihydrosphingosine reductase	-3.56263	5.05283	14.5678	0.000142426	0.00135584	Down		Msrb2	methionine sulfoxide reductase B2	-1.44922	5.11486	6.07361	0.0138674	0.0491078	Down
									Ppp1r9a	protein phosphatase 1, regulatory subunit 9A	-3.58519	5.32084	15.0932	0.000108181	0.00106172	Down		Pam16	presequence translocase-asssociated motor 16	-1.44963	6.01975	10.6273	0.00114704	0.00624996	Down
									Acot1	acyl-CoA thioesterase 1	-3.59306	5.33677	15.0508	0.000113175	0.00110678	Down		Cdk19	cyclin dependent kinase 19	-1.45067	6.56927	17.4352	3.2695e-05	0.000277874	Down
									Muc13	mucin 13, epithelial transmembrane	-3.6029	5.91846	29.6177	6.43023e-08	1.2682e-06	Down		Haghl	hydroxyacylglutathione hydrolase-like	-1.45129	5.48043	7.38473	0.00667698	0.0274129	Down
									Il1r1	interleukin 1 receptor, type I	-3.61121	5.50083	15.5127	8.6983e-05	0.000876636	Down		Ppp5c	protein phosphatase 5, catalytic subunit	-1.45559	5.8577	10.7437	0.0010786	0.00594384	Down
									Pf4	platelet factor 4	-3.62594	4.70557	15.3383	9.64379e-05	0.000962511	Down		Gcn1	GCN1 activator of EIF2AK4	-1.45695	5.83079	10.7913	0.00105241	0.00581504	Down
									Hadh	hydroxyacyl-Coenzyme A dehydrogenase	-3.63607	6.19572	30.2879	4.59126e-08	9.34576e-07	Down		Dtnbp1	dystrobrevin binding protein 1	-1.45808	6.70457	17.7306	2.74409e-05	0.000237131	Down
									Ikzf2	IKAROS family zinc finger 2	-3.65241	6.15366	30.6517	3.82469e-08	7.98247e-07	Down		Zmym4	zinc finger, MYM-type 4	-1.45808	5.89558	10.8394	0.00102389	0.00569545	Down
									Cluap1	clusterin associated protein 1	-3.68912	5.47518	16.7067	4.66627e-05	0.000506835	Down		Atp11b	ATPase, class VI, type 11B	-1.45986	7.36657	25.0798	6.37665e-07	7.50988e-06	Down
									Xpc	xeroderma pigmentosum, complementation group C	-3.72113	7.0093	46.0009	1.89402e-11	6.2708e-10	Down		Epb41l4b	erythrocyte membrane protein band 4.1 like 4b	-1.46003	5.1828	7.36901	0.0067353	0.0275973	Down
									Gm19590	predicted gene, 19590	-3.7474	5.44844	17.4646	3.14925e-05	0.00035323	Down		Lztfl1	leucine zipper transcription factor-like 1	-1.46946	6.01911	11.991	0.000562056	0.00342975	Down
									Satb1	special AT-rich sequence binding protein 1	-3.77381	7.60577	59.5001	2.64283e-14	1.21042e-12	Down		Anks1	ankyrin repeat and SAM domain containing 1	-1.47436	5.79312	11.1105	0.000885791	0.00502224	Down
									Cd34	CD34 antigen	-3.77494	8.42634	106.138	7.25725e-24	7.76997e-22	Down		Wdr6	WD repeat domain 6	-1.47489	5.05734	6.32515	0.0120395	0.0438594	Down
									Adgrg3	adhesion G protein-coupled receptor G3	-3.78182	7.0723	48.0935	6.97194e-12	2.41499e-10	Down		Smg7	SMG7 nonsense mediated mRNA decay factor	-1.47692	5.14224	6.35845	0.0118169	0.0432585	Down
									Eef2k	eukaryotic elongation factor-2 kinase	-3.79883	6.57557	34.4581	5.69492e-09	1.31879e-07	Down		Ing2	inhibitor of growth family, member 2	-1.48142	6.83778	19.3281	1.20284e-05	0.000111168	Down
									Klk8	kallikrein related-peptidase 8	-3.82854	6.38773	35.3084	3.7276e-09	8.7302e-08	Down		Por	cytochrome p450 oxidoreductase	-1.48277	5.71475	8.99625	0.00276368	0.013231	Down
									Mtss1	MTSS I-BAR domain containing 1	-3.87279	5.69408	19.5041	1.09861e-05	0.000137788	Down		B230118H07Rik	intraflagellar transport associated protein	-1.49174	5.50491	7.89964	0.00502854	0.0215017	Down
									Chaf1b	chromatin assembly factor 1, subunit B	-3.87919	5.32747	19.443	1.13369e-05	0.000141394	Down		B3gnt2	UDP-GlcNAc:betaGal beta-1,3-N-acetylglucosaminyltransferase 2	-1.49231	6.26525	13.6012	0.000236622	0.00161773	Down
									Psmg1	proteasome (prosome, macropain) assembly chaperone 1	-3.89339	5.53734	19.7875	9.49547e-06	0.000122123	Down		Adssl1	adenylosuccinate synthase 1	-1.49369	5.89267	11.36	0.000782636	0.00454261	Down
									Dipk1b	divergent protein kinase domain 1B	-3.93499	6.51214	38.341	8.47288e-10	2.21046e-08	Down		Ripor1	RHO family interacting cell polarization regulator 1	-1.49586	5.79388	10.3748	0.00131336	0.00699439	Down
									Pdk1	pyruvate dehydrogenase kinase, isoenzyme 1	-4.04748	5.89364	22.5007	2.36472e-06	3.42615e-05	Down		2410002F23Rik	RIKEN cDNA 2410002F23 gene	-1.49657	5.56909	9.21049	0.00246051	0.0119955	Down
									Gimap6	GTPase, IMAP family member 6	-4.17842	7.8365	79.4858	1.87202e-18	1.28608e-16	Down		Nit2	nitrilase family, member 2	-1.50218	5.15444	6.63272	0.0101365	0.038368	Down
									Spns2	SPNS lysolipid transporter 2, sphingosine-1-phosphate	-4.29212	5.82577	27.5482	1.82421e-07	3.27642e-06	Down		Tsc22d1	TSC22 domain family, member 1	-1.50225	8.0303	33.9743	7.59981e-09	1.2142e-07	Down
									Hoxa9	homeobox A9	-4.33074	7.02861	51.4289	1.7068e-12	6.36692e-11	Down		Dkc1	dyskeratosis congenita 1, dyskerin	-1.50409	7.10262	24.2302	9.79718e-07	1.12334e-05	Down
									Adgrl4	adhesion G protein-coupled receptor L4	-4.36594	8.33396	119.293	1.72618e-26	2.12398e-24	Down		Bcor	BCL6 interacting corepressor	-1.50592	5.46649	8.05864	0.00460855	0.0200914	Down
									Dusp6	dual specificity phosphatase 6	-4.48746	6.03814	31.9993	1.94613e-08	4.16725e-07	Down		Rcc2	regulator of chromosome condensation 2	-1.50632	7.48172	29.972	5.38094e-08	7.64835e-07	Down
									Il12a	interleukin 12a	-4.53701	6.52421	32.6507	1.4047e-08	3.0717e-07	Down		Fto	FTO alpha-ketoglutarate dependent dioxygenase	-1.51136	5.39187	8.10619	0.00449004	0.0197103	Down
									Cd27	CD27 antigen	-4.57068	7.23697	61.6685	9.28249e-15	4.50146e-13	Down		Stat5b	signal transducer and activator of transcription 5B	-1.51235	5.54879	9.40698	0.00221222	0.0109076	Down
									Ctla2a	cytotoxic T lymphocyte-associated protein 2 alpha	-4.5818	9.73793	186.77	1.66263e-39	3.80741e-37	Down		Ppat	phosphoribosyl pyrophosphate amidotransferase	-1.51503	5.5757	9.46511	0.00214376	0.0106337	Down
									Gm5111	predicted gene 5111	-4.60984	6.26777	34.5226	6.03871e-09	1.39059e-07	Down		Ppcdc	phosphopantothenoylcysteine decarboxylase	-1.51632	5.02058	6.74787	0.00950613	0.0363828	Down
									Myl10	myosin, light chain 10, regulatory	-5.50599	8.57706	14.0327	0.00754361	0.0363894	Down		Sidt2	SID1 transmembrane family, member 2	-1.51736	5.13463	6.7872	0.00930013	0.0358592	Down
									Egfl7	EGF-like domain 7	-5.87979	7.64161	81.5599	7.02018e-19	5.03256e-17	Down		Apex1	apurinic/apyrimidinic endonuclease 1	-1.52228	6.87066	21.5465	3.85139e-06	3.9788e-05	Down
									Sstr2	somatostatin receptor 2	-7.16092	4.28657	6.59281	0.0103987	0.0467942	Down		Ilf3	interleukin enhancer binding factor 3	-1.52436	6.31222	15.4483	8.98636e-05	0.000681541	Down
									Gimap7	GTPase, IMAP family member 7	-7.24704	3.88079	6.69505	0.00979026	0.0446904	Down		Bphl	biphenyl hydrolase like	-1.52465	5.5014	9.5426	0.00205583	0.0102645	Down
									Gprc5b	G protein-coupled receptor, family C, group 5, member B	-7.24835	3.82724	6.60506	0.0102943	0.0464657	Down		Tmem176a	transmembrane protein 176A	-1.52951	7.40896	26.2503	3.51587e-07	4.36518e-06	Down
									Zfp831	zinc finger protein 831	-7.27642	3.86006	6.75643	0.00946723	0.0435778	Down		Nudt1	nudix hydrolase 1	-1.52976	5.23448	6.93168	0.00858193	0.033619	Down
									Rnf103	ring finger protein 103	-7.28591	3.68511	6.59133	0.0103735	0.0467064	Down		Rnf144a	ring finger protein 144A	-1.53394	5.41279	8.33695	0.00396184	0.0176931	Down
									Sccpdh	saccharopine dehydrogenase (putative)	-7.29478	3.67479	6.60967	0.0102679	0.0464334	Down		Tsix	X (inactive)-specific transcript, opposite strand	-1.53694	7.70145	29.577	6.56309e-08	9.1861e-07	Down
									Pomgnt2	protein O-linked mannose beta 1,4-N-acetylglucosaminyltransferase 2	-7.31872	4.04203	7.25061	0.00719109	0.0350374	Down		Ttc4	tetratricopeptide repeat domain 4	-1.53701	5.16168	6.99452	0.00828756	0.032659	Down
									Gm43462	None	-7.32695	3.873	7.04803	0.00804515	0.0382052	Down		Flot1	flotillin 1	-1.54742	6.52902	17.0664	3.87149e-05	0.000322716	Down
									Cacnb2	calcium channel, voltage-dependent, beta 2 subunit	-7.33196	3.88332	7.09418	0.00784193	0.0374342	Down		Pecam1	platelet/endothelial cell adhesion molecule 1	-1.54773	6.09042	13.6952	0.000225202	0.00155102	Down
									Slc35d3	solute carrier family 35, member D3	-7.33479	4.27488	7.49527	0.00628193	0.0314249	Down		Epb41l4aos	erythrocyte membrane protein band 4.1 like 4a, opposite strand	-1.55425	6.6303	19.5454	1.07549e-05	0.000100525	Down
									3110009E18Rik	RIKEN cDNA 3110009E18 gene	-7.34051	3.83941	7.08042	0.00790191	0.0376334	Down		Prxl2c	peroxiredoxin like 2C	-1.55931	5.61067	10.1274	0.00150005	0.00782551	Down
									Renbp	renin binding protein	-7.34801	3.92851	7.25353	0.00717939	0.0350011	Down		Hspbp1	HSPA (heat shock 70kDa) binding protein, cytoplasmic cochaperone 1	-1.55989	6.3443	16.3185	5.70983e-05	0.000455802	Down
									Ift81	intraflagellar transport 81	-7.35439	3.84552	7.1565	0.0075756	0.0364568	Down		Acap1	ArfGAP with coiled-coil, ankyrin repeat and PH domains 1	-1.56208	6.05808	13.9397	0.000198032	0.00138707	Down
									Pecr	peroxisomal trans-2-enoyl-CoA reductase	-7.36938	3.77734	7.10888	0.0077782	0.0371799	Down		Cd79b	CD79B antigen	-1.56453	5.5559	10.1336	0.00149578	0.00780951	Down
									Coq4	coenzyme Q4	-7.37157	4.07934	7.54066	0.00612654	0.0308347	Down		Wipi2	WD repeat domain, phosphoinositide interacting 2	-1.57088	5.49249	8.929	0.00286646	0.0136438	Down
									Efcc1	EF hand and coiled-coil domain containing 1	-7.37381	4.04583	7.51144	0.00622616	0.0312217	Down		Camkk2	calcium/calmodulin-dependent protein kinase kinase 2, beta	-1.57446	5.46659	8.89586	0.00292105	0.0138318	Down
									Trmt10b	tRNA methyltransferase 10B	-7.37614	3.90416	7.34806	0.00681373	0.0335989	Down		Pik3ca	phosphatidylinositol-4,5-bisphosphate 3-kinase catalytic subunit alpha	-1.58628	5.24592	7.59796	0.00593602	0.0248283	Down
									Gm20467	predicted gene 20467	-7.38372	3.53896	6.83288	0.00906683	0.041983	Down		Ifitm2	interferon induced transmembrane protein 2	-1.58831	9.00462	42.6051	1.00323e-10	1.9324e-09	Down
									Phldb3	pleckstrin homology like domain, family B, member 3	-7.38401	3.59565	6.90122	0.00872866	0.0407113	Down		Tns1	tensin 1	-1.59471	5.50117	10.6454	0.00113597	0.00620313	Down
									2900052L18Rik	RIKEN cDNA 2900052L18 gene	-7.39125	3.79999	7.21727	0.00733037	0.0356108	Down		Gabarapl1	GABA type A receptor associated protein like 1	-1.59483	6.75469	20.5981	6.26613e-06	6.20401e-05	Down
									Mcoln2	mucolipin 2	-7.39332	3.80705	7.28094	0.00707134	0.0345971	Down		Casd1	CAS1 domain containing 1	-1.59567	5.12613	7.65121	0.00576446	0.0242059	Down
									Laptm4b	lysosomal-associated protein transmembrane 4B	-7.39566	3.92756	7.48928	0.00630264	0.0315094	Down		Rest	RE1-silencing transcription factor	-1.59948	6.86606	23.1127	1.73061e-06	1.90738e-05	Down
									Fbxo32	F-box protein 32	-7.40293	4.08186	7.73192	0.00551411	0.0284292	Down		Bex6	brain expressed family member 6	-1.59997	6.16906	16.0214	6.66485e-05	0.000523016	Down
									Cdk5rap1	CDK5 regulatory subunit associated protein 1	-7.40489	3.5646	6.97151	0.00839423	0.0396119	Down		Stxbp5	syntaxin binding protein 5 (tomosyn)	-1.60204	4.99822	6.23578	0.0126587	0.0457775	Down
									Mccc1	methylcrotonoyl-Coenzyme A carboxylase 1 (alpha)	-7.416	3.77522	7.34575	0.00682244	0.0335989	Down		Fam107b	family with sequence similarity 107, member B	-1.60232	7.11569	25.9553	4.08247e-07	4.995e-06	Down
									Wdr34	dynein 2 intermediate chain 2	-7.41666	3.90831	7.55985	0.00606207	0.0305662	Down		Bckdha	branched chain ketoacid dehydrogenase E1, alpha polypeptide	-1.60267	5.83631	12.1828	0.000500626	0.00310547	Down
									Eid2	EP300 interacting inhibitor of differentiation 2	-7.41827	3.85657	7.46685	0.00638112	0.0317669	Down		Rangrf	RAN guanine nucleotide release factor	-1.60489	5.76274	10.8221	0.00103344	0.00573328	Down
									Zscan2	zinc finger and SCAN domain containing 2	-7.42912	3.9212	7.63223	0.00582509	0.0295339	Down		Rpgrip1	retinitis pigmentosa GTPase regulator interacting protein 1	-1.60754	5.96875	10.76	0.00107211	0.005916	Down
									Scn1b	sodium channel, voltage-gated, type I, beta	-7.43008	3.95436	7.66116	0.00573487	0.0292002	Down		Pim3	proviral integration site 3	-1.60768	5.13293	7.77234	0.0053928	0.0228225	Down
									Sec61a2	SEC61 translocon subunit alpha 2	-7.43345	3.91375	7.63224	0.00582506	0.0295339	Down		Sdc4	syndecan 4	-1.60799	4.78295	6.13224	0.0136454	0.0485301	Down
									Yipf2	Yip1 domain family, member 2	-7.43489	3.78394	7.44499	0.00645857	0.0321108	Down		Dtd1	D-tyrosyl-tRNA deacylase 1	-1.60817	6.27718	14.84	0.000123501	0.000913953	Down
									Spg20	spartin	-7.4447	4.11759	7.99831	0.00476359	0.0253198	Down		Dtx3	deltex 3, E3 ubiquitin ligase	-1.61155	5.48566	9.47891	0.00212782	0.0105801	Down
									Mdga1	MAM domain containing glycosylphosphatidylinositol anchor 1	-7.4512	3.64833	7.30236	0.00698806	0.0342303	Down		Klhl9	kelch-like 9	-1.61252	5.27692	7.924	0.00496173	0.0212731	Down
									Poll	polymerase (DNA directed), lambda	-7.45724	4.09916	8.03288	0.00467417	0.0249571	Down		BC005561	None	-1.61326	5.71298	10.974	0.000952785	0.00535065	Down
									1300002E11Rik	RIKEN cDNA 1300002E11 gene	-7.46433	3.90862	7.80756	0.00528947	0.02746	Down		Tia1	cytotoxic granule-associated RNA binding protein 1	-1.61953	6.82443	23.875	1.17376e-06	1.32373e-05	Down
									2810403D21Rik	RIKEN cDNA 2810403D21 gene	-7.46667	4.17305	8.18126	0.00430929	0.0233415	Down		Gas5	growth arrest specific 5	-1.62271	10.5514	43.2321	7.36603e-11	1.44585e-09	Down
									Tmem121	transmembrane protein 121	-7.46693	4.34853	8.21973	0.00421959	0.0229159	Down		Hdac2	histone deacetylase 2	-1.62435	5.77015	11.172	0.000857194	0.00489045	Down
									Prdm5	PR domain containing 5	-7.47393	3.95451	7.93889	0.00492142	0.0260412	Down		Hmgn5	high-mobility group nucleosome binding domain 5	-1.6266	6.63022	19.0776	1.37282e-05	0.000125611	Down
									Inf2	inverted formin, FH2 and WH2 domain containing	-7.48387	3.75384	7.65846	0.00574157	0.0292002	Down		Ankrd10	ankyrin repeat domain 10	-1.63858	6.67148	22.1467	2.83337e-06	3.02962e-05	Down
									Ccdc117	coiled-coil domain containing 117	-7.49034	4.12744	8.24973	0.00415086	0.0226321	Down		Ppp1r13b	protein phosphatase 1, regulatory subunit 13B	-1.64074	5.43134	9.86899	0.00172388	0.00883809	Down
									Fbxl19	F-box and leucine-rich repeat protein 19	-7.49306	3.94352	8.03781	0.00466153	0.0249058	Down		Itpkb	inositol 1,4,5-trisphosphate 3-kinase B	-1.6411	5.23827	8.21695	0.00422588	0.01866	Down
									Bend5	BEN domain containing 5	-7.50245	4.18509	8.38107	0.00386341	0.0213662	Down		Lsm3	LSM3 homolog, U6 small nuclear RNA and mRNA degradation associated	-1.64169	7.42507	30.7732	3.59842e-08	5.27854e-07	Down
									Gm15706	predicted gene 15706	-7.50575	3.77603	7.81348	0.00527229	0.0274096	Down		Cbr1	carbonyl reductase 1	-1.64428	5.57887	9.95948	0.00164187	0.00848096	Down
									Ogfod3	2-oxoglutarate and iron-dependent oxygenase domain containing 3	-7.51199	3.97838	8.17389	0.00432672	0.0233865	Down		Lgals8	lectin, galactose binding, soluble 8	-1.64537	4.90547	6.64399	0.0100729	0.0381799	Down
									Pdgfrb	platelet derived growth factor receptor, beta polypeptide	-7.51428	4.4114	8.44004	0.00374095	0.0208804	Down		Acads	acyl-Coenzyme A dehydrogenase, short chain	-1.65786	6.32742	17.3125	3.40768e-05	0.000288132	Down
									Pard3b	par-3 family cell polarity regulator beta	-7.51438	4.17978	8.43814	0.00374482	0.0208879	Down		Zfp266	zinc finger protein 266	-1.66393	5.71106	11.8383	0.000601108	0.00363376	Down
									Nlrc3	NLR family, CARD domain containing 3	-7.51553	4.14144	8.3983	0.00382722	0.0212469	Down		Zfas1	zinc finger, NFX1-type containing 1, antisense RNA 1	-1.66406	8.56767	49.7471	3.01646e-12	6.92694e-11	Down
									Cstf2t	cleavage stimulation factor, 3' pre-RNA subunit 2, tau	-7.52267	4.13558	8.46147	0.00369744	0.0207543	Down		Sf3a2	splicing factor 3a, subunit 2	-1.66579	5.23243	8.54043	0.00354151	0.0161573	Down
									Tspan6	tetraspanin 6	-7.53101	4.07061	8.39234	0.00384025	0.0213049	Down		Ppdpf	pancreatic progenitor cell differentiation and proliferation factor	-1.66666	7.45745	32.8193	1.29106e-08	2.00066e-07	Down
									Rpp40	ribonuclease P 40 subunit	-7.53879	4.23548	8.63392	0.00336564	0.0192282	Down		H1fx	H1.10 linker histone	-1.66891	5.41766	7.03496	0.00810362	0.032103	Down
									Zfp868	zinc finger protein 868	-7.55225	4.0377	8.48385	0.00365257	0.0205541	Down		Cdca7	cell division cycle associated 7	-1.66978	6.87317	25.4879	5.17357e-07	6.20829e-06	Down
									Bsn	bassoon	-7.55415	4.06227	8.55454	0.00351443	0.0199264	Down		Elf1	E74 like ETS transcription factor 1	-1.67098	8.26804	43.4096	6.74956e-11	1.33437e-09	Down
									Sp4	trans-acting transcription factor 4	-7.55926	4.00401	8.41337	0.00381928	0.0212171	Down		Sik3	SIK family kinase 3	-1.67136	4.87039	6.92531	0.0086124	0.0336975	Down
									Slc19a1	solute carrier family 19 (folate transporter), member 1	-7.56357	4.20785	8.75495	0.00315107	0.0182939	Down		S1pr4	sphingosine-1-phosphate receptor 4	-1.67152	4.94856	6.9077	0.00869709	0.0339644	Down
									Crispld1	cysteine-rich secretory protein LCCL domain containing 1	-7.57563	3.72159	8.10973	0.00448142	0.0240997	Down		Fam160b1	FHF complex subunit HOOK interacting protein 2A	-1.67304	5.53526	10.3195	0.00135506	0.00717479	Down
									Snn	stannin	-7.57679	4.1727	8.82229	0.00303769	0.0177482	Down		Nbeal2	neurobeachin-like 2	-1.67361	4.89235	6.93192	0.00858079	0.033619	Down
									Bcs1l	BCS1 homolog, ubiquinol-cytochrome c reductase complex chaperone	-7.57832	3.93881	8.51584	0.00358938	0.0202957	Down		Rasgrp2	RAS, guanyl releasing protein 2	-1.68405	7.1722	30.028	5.23157e-08	7.46177e-07	Down
									Sirt5	sirtuin 5	-7.58023	4.14511	8.81486	0.00304998	0.0178074	Down		Lyl1	lymphoblastomic leukemia 1	-1.68747	6.68496	22.3261	2.58528e-06	2.78966e-05	Down
									Prrg4	proline rich Gla (G-carboxyglutamic acid) 4 (transmembrane)	-7.61065	3.93664	8.70402	0.00323957	0.0187024	Down		Cryzl1	crystallin zeta like 1	-1.68947	4.98238	7.1012	0.00781128	0.0311243	Down
									Faah	fatty acid amide hydrolase	-7.61721	4.14962	9.0314	0.00271149	0.0161281	Down		Rrp15	ribosomal RNA processing 15 homolog	-1.68981	5.51767	10.6418	0.00113814	0.00620556	Down
									Cd28	CD28 antigen	-7.62772	3.96567	8.80378	0.00306899	0.0179057	Down		Xpot	exportin, tRNA (nuclear export receptor for tRNAs)	-1.69009	5.06286	7.10817	0.00778117	0.0310193	Down
									Fam214a	atos homolog A	-7.63128	4.16201	9.09773	0.00261565	0.0156711	Down		Pstk	phosphoseryl-tRNA kinase	-1.69181	4.98403	7.13308	0.00767448	0.0306793	Down
									Tada2a	transcriptional adaptor 2A	-7.63272	4.01191	8.94672	0.00283912	0.0167542	Down		Cntln	centlein, centrosomal protein	-1.69331	5.15817	7.17287	0.00750714	0.0301603	Down
									Rars2	arginyl-tRNA synthetase 2, mitochondrial	-7.63643	4.12906	9.11984	0.00258448	0.0155295	Down		Gsto1	glutathione S-transferase omega 1	-1.69613	6.71947	22.4747	2.39635e-06	2.596e-05	Down
									Ypel1	yippee like 1	-7.65078	4.13242	9.20982	0.00246149	0.014921	Down		Ssbp2	single-stranded DNA binding protein 2	-1.69684	6.99094	27.5342	1.83722e-07	2.3852e-06	Down
									Acadsb	acyl-Coenzyme A dehydrogenase, short/branched chain	-7.65755	4.03275	9.13493	0.00256342	0.0154367	Down		Mdn1	midasin AAA ATPase 1	-1.69706	5.95638	13.9042	0.00020176	0.00140482	Down
									Ctsf	cathepsin F	-7.67812	4.232	9.49529	0.0021091	0.0130536	Down		Ramp1	receptor (calcitonin) activity modifying protein 1	-1.70801	9.37607	50.8275	1.78003e-12	4.20475e-11	Down
									Mn1	meningioma 1	-7.68587	4.5235	9.4517	0.0021594	0.013305	Down		Rtp4	receptor transporter protein 4	-1.70816	5.22611	9.01213	0.00274111	0.0131458	Down
									Zfp26	zinc finger protein 26	-7.68929	4.15581	9.49984	0.00210392	0.0130379	Down		Prkce	protein kinase C, epsilon	-1.70868	4.88033	7.29289	0.00702468	0.0285559	Down
									Shmt1	serine hydroxymethyltransferase 1 (soluble)	-7.71097	4.26975	9.70986	0.00187836	0.0118497	Down		Slc2a3	solute carrier family 2 (facilitated glucose transporter), member 3	-1.71807	5.69664	11.0527	0.00091356	0.00515848	Down
									Entpd5	ectonucleoside triphosphate diphosphohydrolase 5	-7.71101	4.08268	9.54069	0.002058	0.0128143	Down		Idh2	isocitrate dehydrogenase 2 (NADP+), mitochondrial	-1.72019	7.39982	34.2107	6.4431e-09	1.04151e-07	Down
									Slain1	SLAIN motif family, member 1	-7.713	4.08206	9.57263	0.00202279	0.0126304	Down		Gcsh	glycine cleavage system protein H (aminomethyl carrier)	-1.72442	5.54368	11.1351	0.000874243	0.00497395	Down
									Aldh7a1	aldehyde dehydrogenase family 7, member A1	-7.71713	4.32555	9.73613	0.00185192	0.0117359	Down		Cdc16	CDC16 cell division cycle 16	-1.72445	5.06049	7.46172	0.00639912	0.0264565	Down
									Cep135	centrosomal protein 135	-7.71944	4.30071	9.79449	0.00179455	0.0114773	Down		Ipo11	importin 11	-1.72727	5.35884	9.33996	0.0023008	0.0112904	Down
									Echdc1	enoyl Coenzyme A hydratase domain containing 1	-7.72385	4.13485	9.67472	0.00191431	0.012047	Down		Agpat2	1-acylglycerol-3-phosphate O-acyltransferase 2	-1.72738	5.71267	12.9735	0.000329449	0.00217626	Down
									Gm15657	None	-7.73247	4.1496	9.75455	0.00183361	0.0116711	Down		Med13l	mediator complex subunit 13-like	-1.73196	7.08531	29.832	5.77316e-08	8.11789e-07	Down
									2700049A03Rik	RIKEN cDNA 2700049A03 gene	-7.73607	4.25875	9.87969	0.00171401	0.0110222	Down		Gkap1	G kinase anchoring protein 1	-1.73526	5.06689	7.56451	0.00604647	0.0251753	Down
									Prodh	proline dehydrogenase	-7.73779	4.0966	9.72929	0.00185881	0.0117696	Down		Cxxc5	CXXC finger 5	-1.74335	6.70845	24.1328	1.02947e-06	1.17874e-05	Down
									Mirt1	myocardial infarction associated transcript 1	-7.74157	4.14783	9.79055	0.00179912	0.0114887	Down		Mepce	methylphosphate capping enzyme	-1.75098	5.50274	11.5587	0.000697526	0.00413104	Down
									Ahdc1	AT hook, DNA binding motif, containing 1	-7.76038	4.28412	10.0321	0.00157896	0.0103227	Down		Nrgn	neurogranin	-1.7525	7.28549	29.9458	5.49091e-08	7.77775e-07	Down
									Mettl27	methyltransferase like 27	-7.76095	4.28239	9.80476	0.0018519	0.0117359	Down		Ralgps2	Ral GEF with PH domain and SH3 binding motif 2	-1.7527	5.13064	7.79738	0.00531909	0.0225801	Down
									Ggt5	gamma-glutamyltransferase 5	-7.77453	4.47572	9.95455	0.00166592	0.0107632	Down		Dst	dystonin	-1.75671	5.10943	7.82815	0.0052299	0.0222244	Down
									Wwox	WW domain-containing oxidoreductase	-7.79785	4.29651	10.3111	0.00135908	0.00915381	Down		Dot1l	DOT1 like histone lysine methyltransferase	-1.75683	5.35818	9.81312	0.00177658	0.00906881	Down
									Otud6b	OTU domain containing 6B	-7.79979	4.1462	10.2187	0.00142825	0.0094879	Down		Elk3	ELK3, member of ETS oncogene family	-1.75705	5.93726	15.1619	0.000104366	0.000784317	Down
									Nfia	nuclear factor I/A	-7.81716	3.77908	9.68288	0.0019059	0.0120124	Down		Cdk4	cyclin dependent kinase 4	-1.76391	7.83184	40.4686	2.88032e-10	5.2885e-09	Down
									Armcx6	armadillo repeat containing, X-linked 6	-7.82956	4.21806	10.5204	0.00121467	0.00832399	Down		Exosc7	exosome component 7	-1.76425	5.83457	13.5473	0.000243779	0.00166367	Down
									Trp53cor1	tumor protein p53 pathway corepressor 1	-7.83263	4.43789	10.4875	0.00123634	0.0084401	Down		Bhlhb9	basic helix-loop-helix domain containing, class B9	-1.76589	4.56211	6.10303	0.0136395	0.0485301	Down
									Zfp553	zinc finger protein 553	-7.83282	4.38467	10.5503	0.00119538	0.00824665	Down		Ndst1	N-deacetylase/N-sulfotransferase (heparan glucosaminyl) 1	-1.77109	4.75345	6.07147	0.013884	0.0491455	Down
									Fkbp11	FK506 binding protein 11	-7.83345	3.79478	9.81057	0.00177906	0.0113959	Down		1110059E24Rik	RIKEN cDNA 1110059E24 gene	-1.77113	4.99345	7.93484	0.00493232	0.0211781	Down
									Gm43221	predicted gene 43221	-7.8395	3.98741	10.2607	0.00139637	0.00930141	Down		Rida	reactive intermediate imine deaminase A homolog	-1.7775	4.6719	6.16377	0.0131814	0.0472056	Down
									Nwd1	NACHT and WD repeat domain containing 1	-7.85689	4.24301	10.7165	0.00109352	0.00767233	Down		Fut7	fucosyltransferase 7	-1.78137	4.64181	6.1788	0.013073	0.0469431	Down
									E230032D23Rik	RIKEN cDNA E230032D23 gene	-7.88063	4.32761	10.9185	0.000981515	0.00702701	Down		Sirt3	sirtuin 3	-1.79156	7.03427	28.2263	1.29568e-07	1.71339e-06	Down
									Zfp507	zinc finger protein 507	-7.88487	4.33995	10.9696	0.00095507	0.00688251	Down		Mgmt	O-6-methylguanine-DNA methyltransferase	-1.8027	4.71876	6.34923	0.0118781	0.0434056	Down
									Slc25a27	solute carrier family 25, member 27	-7.8918	4.42178	10.9195	0.000981018	0.00702701	Down		Stat4	signal transducer and activator of transcription 4	-1.80746	5.57589	12.4843	0.0004267	0.00272691	Down
									Btrc	beta-transducin repeat containing protein	-7.89505	4.15932	10.9311	0.000974949	0.00700739	Down		Kcnq1ot1	KCNQ1 overlapping transcript 1	-1.80841	8.70783	55.4636	1.86555e-13	4.79114e-12	Down
									Tmem39b	transmembrane protein 39b	-7.90567	4.39677	11.0771	0.000901761	0.00656938	Down		Mgat5	mannoside acetylglucosaminyltransferase 5	-1.80974	5.24336	8.45614	0.00370815	0.0167455	Down
									Zfp579	zinc finger protein 579	-7.90761	4.50433	11.0314	0.000924063	0.00671188	Down		Btg3	BTG anti-proliferation factor 3	-1.80984	5.17693	8.45726	0.00370588	0.0167455	Down
									Mtg2	mitochondrial ribosome associated GTPase 2	-7.90981	4.36053	11.1524	0.000866227	0.00635818	Down		Hdac7	histone deacetylase 7	-1.81179	5.81607	14.4673	0.000150199	0.00108904	Down
									Lck	lymphocyte protein tyrosine kinase	-7.92683	4.86871	10.9365	0.000972154	0.0069934	Down		Hoxa5	homeobox A5	-1.81401	4.64328	6.47552	0.0110671	0.0410055	Down
									Sdc1	syndecan 1	-7.93122	4.53431	11.1655	0.000860191	0.00633162	Down		Mettl7a1	thiol methyltransferase 1A1	-1.81723	5.81632	14.6163	0.000138847	0.00101585	Down
									Nynrin	NYN domain and retroviral integrase containing	-7.95517	4.23068	11.4113	0.000755987	0.00566578	Down		Tmem205	transmembrane protein 205	-1.82933	5.86979	12.8601	0.000349787	0.00229435	Down
									Lzts2	leucine zipper, putative tumor suppressor 2	-7.97289	4.55732	11.438	0.00074385	0.00559516	Down		Zfp560	zinc finger protein 560	-1.83014	5.24437	8.73443	0.00318634	0.0149082	Down
									Emcn	endomucin	-7.97453	4.45293	11.5432	0.000703344	0.00534411	Down		Mrrf	mitochondrial ribosome recycling factor	-1.8355	4.7643	6.63519	0.0101225	0.0383326	Down
									C030006K11Rik	RIKEN cDNA C030006K11 gene	-8.01815	4.45967	11.9228	0.000574742	0.00448266	Down		Ttc3	tetratricopeptide repeat domain 3	-1.84402	6.97436	30.2781	4.61388e-08	6.66144e-07	Down
									Cyren	cell cycle regulator of NHEJ	-8.02196	4.32832	12.0486	0.000537595	0.00422491	Down		Ntpcr	nucleoside-triphosphatase, cancer-related	-1.84461	5.74705	13.1588	0.000298747	0.00199584	Down
									Ltbp3	latent transforming growth factor beta binding protein 3	-8.03379	4.49038	11.9945	0.000553263	0.00433153	Down		Mnat1	menage a trois 1	-1.84604	5.54529	11.1564	0.000864365	0.00492796	Down
									Dancr	differentiation antagonizing non-protein coding RNA	-8.03616	4.74782	11.8089	0.00061059	0.0047	Down		Fut8	fucosyltransferase 8	-1.84977	6.70942	22.4835	2.38555e-06	2.5877e-05	Down
									Twnk	twinkle mtDNA helicase	-8.03758	4.42886	12.0839	0.000527625	0.00417842	Down		Ckap4	cytoskeleton-associated protein 4	-1.85503	6.05268	19.2661	1.24187e-05	0.000114263	Down
									Repin1	replication initiator 1	-8.03783	4.48979	12.0611	0.000534044	0.00421307	Down		Cux1	cut-like homeobox 1	-1.85842	8.08206	48.5141	5.51143e-12	1.20841e-10	Down
									C030034L19Rik	RIKEN cDNA C030034L19 gene	-8.05614	4.51899	12.1775	0.000502056	0.00400672	Down		Sept1	septin 1	-1.85888	7.24618	36.1751	2.42145e-09	4.0574e-08	Down
									Pde4d	phosphodiesterase 4D, cAMP specific	-8.07744	4.65499	12.1903	0.00049898	0.00399378	Down		Marcksl1	MARCKS-like 1	-1.86973	7.51471	42.233	1.20524e-10	2.28413e-09	Down
									Cd1d1	CD1d1 antigen	-8.1016	4.69471	12.3942	0.000447581	0.00364251	Down		Tbc1d9b	TBC1 domain family, member 9B	-1.87279	5.53037	11.5502	0.000700662	0.00414461	Down
									2610307P16Rik	RIKEN cDNA 2610307P16 gene	-8.108	4.92482	12.4112	0.000443549	0.00361326	Down		Zfp950	zinc finger protein 950	-1.88102	5.14698	9.2819	0.00236715	0.0115815	Down
									Ada	adenosine deaminase	-8.11287	4.41538	12.7576	0.000369267	0.00308123	Down		Zbtb10	zinc finger and BTB domain containing 10	-1.88547	4.61151	7.15852	0.00756705	0.0303713	Down
									Bmi1	Bmi1 polycomb ring finger oncogene	-8.12123	4.59902	12.56	0.000413694	0.00341049	Down		Ltb	lymphotoxin B	-1.88652	6.66311	22.6291	2.97459e-06	3.16012e-05	Down
									Slc16a11	solute carrier family 16 (monocarboxylic acid transporters), member 11	-8.13494	4.33757	12.7972	0.000373853	0.00311632	Down		Fbxo11	F-box protein 11	-1.88977	4.7437	7.16361	0.00754573	0.0303005	Down
									Ulk1	unc-51 like kinase 1	-8.14727	4.58507	12.8511	0.000351698	0.00296462	Down		Arid2	AT-rich interaction domain 2	-1.89488	5.73002	14.0314	0.000188718	0.0013343	Down
									Cd320	CD320 antigen	-8.15667	4.71255	12.8931	0.000343745	0.0029065	Down		Peak1	pseudopodium-enriched atypical kinase 1	-1.90217	5.80903	16.3084	5.74258e-05	0.000457185	Down
									Lax1	lymphocyte transmembrane adaptor 1	-8.17535	4.92999	12.9957	0.000325609	0.0027702	Down		3010003L21Rik	RIKEN cDNA 3010003L21 gene	-1.90378	5.04392	9.51287	0.00208912	0.0104065	Down
									2610035D17Rik	RIKEN cDNA 2610035D17 gene	-8.17588	4.59959	13.1699	0.000297024	0.0025548	Down		Fam92a	CBY1 interacting BAR domain containing 1	-1.90586	5.55578	12.0493	0.000537368	0.00329863	Down
									Ccnq	cyclin Q	-8.18405	4.82425	13.0448	0.000317286	0.00271058	Down		Smarcc2	SWI/SNF related, matrix associated, actin dependent regulator of chromatin, subfamily c, member 2	-1.91305	5.70803	14.4333	0.000152826	0.00110615	Down
									Gm12216	predicted gene 12216	-8.19925	4.63556	13.2894	0.00027887	0.00242767	Down		Klhdc2	kelch domain containing 2	-1.91728	5.78651	14.4866	0.000148619	0.00107948	Down
									Ddx4	DEAD box helicase 4	-8.22402	4.99637	13.29	0.000284259	0.00247197	Down		Fbxw4	F-box and WD-40 domain protein 4	-1.91872	5.37499	12.133	0.000514309	0.00318315	Down
									Esr1	estrogen receptor 1 (alpha)	-8.25182	4.8278	13.651	0.00023052	0.00205895	Down		Plk2	polo like kinase 2	-1.92833	5.44366	12.3603	0.000455669	0.00288078	Down
									Ltc4s	leukotriene C4 synthase	-8.26491	4.73681	13.8474	0.000207881	0.00188534	Down		Ctsd	cathepsin D	-1.93002	7.01964	31.8807	2.06519e-08	3.15286e-07	Down
									Atp23	ATP23 metallopeptidase and ATP synthase assembly factor homolog	-8.28263	4.73823	13.9751	0.000194383	0.00178055	Down		Pcgf6	polycomb group ring finger 6	-1.93848	4.83021	7.59977	0.00593011	0.0248162	Down
									Akr1e1	aldo-keto reductase family 1, member E1	-8.29638	4.66906	14.2242	0.000170564	0.00158204	Down		Ets1	E26 avian leukemia oncogene 1, 5' domain	-1.93988	4.70454	7.65741	0.00574483	0.0241511	Down
									Pitrm1	pitrilysin metallepetidase 1	-8.30303	4.6681	14.2485	0.000168387	0.00156679	Down		Man2a2	mannosidase 2, alpha 2	-1.94394	5.73994	14.9904	0.000114154	0.000848591	Down
									Tmem40	transmembrane protein 40	-8.31559	4.50053	14.5782	0.000141656	0.00135357	Down		Elp3	elongator acetyltransferase complex subunit 3	-1.94652	4.84578	7.66056	0.00573487	0.0241216	Down
									Ica1	islet cell autoantigen 1	-8.32417	4.62389	14.5355	0.000144869	0.00137434	Down		Ccnd2	cyclin D2	-1.95701	7.90508	50.6803	1.91258e-12	4.49212e-11	Down
									Pear1	platelet endothelial aggregation receptor 1	-8.3399	4.80508	14.5323	0.000145109	0.00137503	Down		Rhoh	ras homolog family member H	-1.96525	7.14027	36.3378	2.28079e-09	3.83732e-08	Down
									Mc5r	melanocortin 5 receptor	-8.36867	4.46686	15.1712	0.000103863	0.00102422	Down		Prkd2	protein kinase D2	-1.9696	4.89012	7.86431	0.0051313	0.0218391	Down
									Rhobtb3	Rho-related BTB domain containing 3	-8.40176	4.62996	15.3244	9.58809e-05	0.000958112	Down		L3mbtl3	L3MBTL3 histone methyl-lysine binding protein	-1.96985	5.21272	10.4335	0.00127262	0.00681705	Down
									Sytl1	synaptotagmin-like 1	-8.42925	4.9179	15.462	8.92291e-05	0.000894897	Down		Mpp7	membrane protein, palmitoylated 7 (MAGUK p55 subfamily member 7)	-1.97018	5.33867	10.5097	0.00122164	0.0065926	Down
									Scrn2	secernin 2	-8.44881	4.77753	15.6438	8.1152e-05	0.00082754	Down		Rabgap1l	RAB GTPase activating protein 1-like	-1.97671	7.38211	41.1776	2.02898e-10	3.77583e-09	Down
									Mir99ahg	Mir99a and Mirlet7c-1 host gene (non-protein coding)	-8.47292	4.86997	15.9249	7.00888e-05	0.000724984	Down		Muc13	mucin 13, epithelial transmembrane	-1.97751	5.91846	13.1733	0.000296471	0.00198385	Down
									Cela1	chymotrypsin-like elastase family, member 1	-8.48031	4.68024	16.0864	6.4433e-05	0.00067296	Down		Man1a	mannosidase 1, alpha	-1.97897	6.13023	20.2022	7.6726e-06	7.43573e-05	Down
									Ubash3a	ubiquitin associated and SH3 domain containing, A	-8.48926	5.0941	15.7408	8.49616e-05	0.000858362	Down		Hibch	3-hydroxyisobutyryl-Coenzyme A hydrolase	-1.97937	4.83538	8.00493	0.00474628	0.0205189	Down
									Haus1	HAUS augmin-like complex, subunit 1	-8.49812	4.77998	16.1964	6.08481e-05	0.000639021	Down		Map2k5	mitogen-activated protein kinase kinase 5	-1.9801	4.86304	7.99255	0.0047786	0.0206255	Down
									Hdgfl3	HDGF like 3	-8.52333	4.67711	16.6179	4.88711e-05	0.000527347	Down		Telo2	telomere maintenance 2	-1.98126	4.76097	8.05424	0.00461967	0.0201293	Down
									Epb41l4b	erythrocyte membrane protein band 4.1 like 4b	-8.52898	5.1828	16.6938	4.69811e-05	0.000508952	Down		Pgm2l1	phosphoglucomutase 2-like 1	-1.98366	5.38049	13.2611	0.000283064	0.00190341	Down
									Arpp21	cyclic AMP-regulated phosphoprotein, 21	-8.55169	5.43387	17.1326	3.74132e-05	0.000416803	Down		Lmo2	LIM domain only 2	-1.985	8.79735	63.4977	3.84736e-15	1.14504e-13	Down
									Macrod1	mono-ADP ribosylhydrolase 1	-8.61909	5.02392	17.5665	2.9875e-05	0.000337383	Down		Zfp422	zinc finger protein 422	-1.99035	6.76845	29.043	8.58628e-08	1.18568e-06	Down
									Sdsl	serine dehydratase-like	-8.62078	4.38147	17.938	2.51946e-05	0.000290902	Down		Tctex1d2	dynein light chain Tctex-type 2B	-1.99436	5.84788	15.9366	6.96609e-05	0.000542303	Down
									Pgm2l1	phosphoglucomutase 2-like 1	-8.67241	5.38049	18.63	1.72402e-05	0.000208093	Down		Rcn1	reticulocalbin 1	-2.00413	5.02295	8.27612	0.00409133	0.0181925	Down
									Dab2ip	disabled 2 interacting protein	-8.68149	4.98914	18.3008	2.04347e-05	0.000242393	Down		Atf2	activating transcription factor 2	-2.00991	5.32478	11.1067	0.000887603	0.00502224	Down
									Msrb2	methionine sulfoxide reductase B2	-8.73451	5.11486	19.1059	1.34878e-05	0.000166957	Down		Banp	BTG3 associated nuclear protein	-2.01469	4.65753	8.41433	0.00379399	0.0170543	Down
									L3mbtl3	L3MBTL3 histone methyl-lysine binding protein	-8.73971	5.21272	19.2171	1.27368e-05	0.000157897	Down		Sde2	SDE2 telomere maintenance homolog (S. pombe)	-2.01957	6.12146	18.7724	1.60175e-05	0.000144631	Down
									Dnmt3b	DNA methyltransferase 3B	-8.74725	5.24769	19.4519	1.12863e-05	0.000140977	Down		Dhrs3	dehydrogenase/reductase 3	-2.01971	5.69463	16.5313	5.11182e-05	0.000416011	Down
									Snx14	sorting nexin 14	-8.93743	5.31657	21.9749	3.21554e-06	4.49304e-05	Down		Tecpr1	tectonin beta-propeller repeat containing 1	-2.02247	4.86725	8.41481	0.00379674	0.0170574	Down
									Hmga2	high mobility group AT-hook 2	-8.95633	5.50266	22.6956	2.14109e-06	3.16329e-05	Down		Nt5c3b	5'-nucleotidase, cytosolic IIIB	-2.03307	5.42073	11.4403	0.000742921	0.00435608	Down
									Stxbp4	syntaxin binding protein 4	-9.1017	5.50223	24.9971	6.63687e-07	1.07283e-05	Down		Dusp5	dual specificity phosphatase 5	-2.03382	7.14641	38.2341	1.74717e-09	3.00077e-08	Down
									Vldlr	very low density lipoprotein receptor	-9.12054	5.40995	25.0675	6.57601e-07	1.06718e-05	Down		Thra	thyroid hormone receptor alpha	-2.03458	5.60904	14.1775	0.000174779	0.00124868	Down
									Slc22a3	solute carrier family 22 (organic cation transporter), member 3	-9.16462	5.26749	25.7719	4.48048e-07	7.47713e-06	Down		Ppfia1	protein tyrosine phosphatase, receptor type, f polypeptide (PTPRF), interacting protein (liprin), alpha 1	-2.03472	5.20427	11.3581	0.000776165	0.00451248	Down
									Shisa8	shisa family member 8	-9.18294	5.66251	26.4305	3.20996e-07	5.51311e-06	Down		D16Ertd472e	DNA segment, Chr 16, ERATO Doi 472, expressed	-2.03486	6.11754	21.6778	3.601e-06	3.74359e-05	Down
									Inka1	inka box actin regulator 1	-9.32822	5.65254	29.245	7.75754e-08	1.4804e-06	Down		Rbpms	RNA binding protein gene with multiple splicing	-2.03587	6.96666	27.9376	1.49873e-07	1.97058e-06	Down
									Abhd14a	abhydrolase domain containing 14A	-9.37978	5.77655	30.2597	4.65769e-08	9.45762e-07	Down		Eef2k	eukaryotic elongation factor-2 kinase	-2.0365	6.57557	28.4958	1.13112e-07	1.51379e-06	Down
									Erg	ETS transcription factor	-10.1002	6.42872	48.0162	7.03529e-12	2.42673e-10	Down		Wdr12	WD repeat domain 12	-2.03737	6.47281	23.9222	1.14589e-06	1.29407e-05	Down
									Dntt	deoxynucleotidyltransferase, terminal	-12.5891	9.19526	162.934	1.90388e-34	3.73705e-32	Down		Adprhl2	ADP-ribosylserine hydrolase	-2.04279	4.90546	8.68415	0.00327477	0.0152097	Down
																		C87436	expressed sequence C87436	-2.04328	5.36049	11.5623	0.000696166	0.00412595	Down
																		Fads2	fatty acid desaturase 2	-2.04548	4.44567	6.05794	0.0139903	0.0495003	Down
																		Mef2c	myocyte enhancer factor 2C	-2.04628	9.06048	71.0003	1.05668e-16	3.57021e-15	Down
																		Gramd1a	GRAM domain containing 1A	-2.04841	5.77543	17.1115	3.782e-05	0.000316858	Down
																		Aldh7a1	aldehyde dehydrogenase family 7, member A1	-2.05177	4.32555	6.13805	0.0133735	0.0477899	Down
																		Snhg4	small nucleolar RNA host gene 4	-2.05224	6.64001	25.2444	9.36279e-07	1.08105e-05	Down
																		Ppp1r9a	protein phosphatase 1, regulatory subunit 9A	-2.05648	5.32084	11.738	0.000634034	0.00380697	Down
																		Ddah2	DDAH family member 2, ADMA independent	-2.06094	5.35302	11.6952	0.000658312	0.00392533	Down
																		Gtf2i	general transcription factor II I	-2.06196	6.80955	31.5842	2.39592e-08	3.61096e-07	Down
																		St7	suppression of tumorigenicity 7	-2.06201	4.48335	6.19445	0.0129561	0.0466215	Down
																		Thap2	THAP domain containing, apoptosis associated protein 2	-2.06452	4.80234	8.90028	0.00291154	0.0138026	Down
																		Cd72	CD72 antigen	-2.06586	5.31955	11.8569	0.000595193	0.00360593	Down
																		Tmem250-ps	transmembrane protein 250	-2.06686	4.62322	6.17918	0.0130677	0.0469431	Down
																		Zbtb12	zinc finger and BTB domain containing 12	-2.07005	5.41076	12.0291	0.000543187	0.00332939	Down
																		Abl2	ABL proto-oncogene 2, non-receptor tyrosine kinase	-2.07561	4.86266	9.04623	0.00268971	0.012937	Down
																		Suclg2	succinate-Coenzyme A ligase, GDP-forming, beta subunit	-2.07757	5.93603	17.673	2.82709e-05	0.000242776	Down
																		Il17ra	interleukin 17 receptor A	-2.07886	6.88693	34.3583	5.98568e-09	9.77148e-08	Down
																		Hdgfl3	HDGF like 3	-2.08293	4.67711	6.27115	0.01241	0.0450298	Down
																		A930005H10Rik	RIKEN cDNA A930005H10 gene	-2.08486	4.58355	6.28756	0.0122961	0.0446756	Down
																		Dnal4	dynein, axonemal, light chain 4	-2.09722	4.31326	6.50208	0.0109039	0.0405467	Down
																		Slc25a13	solute carrier family 25 (mitochondrial carrier, adenine nucleotide translocator), member 13	-2.09852	4.4157	6.48337	0.0110186	0.0408626	Down
																		3110082I17Rik	RIKEN cDNA 3110082I17 gene	-2.10733	4.53671	6.50083	0.0109116	0.0405568	Down
																		Fam210a	family with sequence similarity 210, member A	-2.11929	4.47099	6.61941	0.0102121	0.0385478	Down
																		Afap1l1	actin filament associated protein 1-like 1	-2.12185	5.66868	15.8121	7.43275e-05	0.000575898	Down
																		Mta1	metastasis associated 1	-2.12822	5.93742	18.7531	1.61774e-05	0.000145755	Down
																		Cela1	chymotrypsin-like elastase family, member 1	-2.13442	4.68024	6.65493	0.0100118	0.0380006	Down
																		Pus7	pseudouridylate synthase 7	-2.13615	5.04085	9.72446	0.00186358	0.00944274	Down
																		Ccdc43	coiled-coil domain containing 43	-2.13648	4.5479	6.75517	0.00946755	0.0362857	Down
																		Zfp740	zinc finger protein 740	-2.13794	5.05464	9.74218	0.00184585	0.00937019	Down
																		Rab37	RAB37, member RAS oncogene family	-2.13915	5.26093	9.77221	0.00183091	0.0093173	Down
																		Abhd4	abhydrolase domain containing 4	-2.14273	4.97529	9.73995	0.00185123	0.00938594	Down
																		Bcl2l11	BCL2 like 11	-2.14389	5.79363	19.2045	1.28186e-05	0.00011768	Down
																		Pik3ip1	phosphoinositide-3-kinase interacting protein 1	-2.14961	6.51665	27.1133	2.318e-07	2.95814e-06	Down
																		Zfp113	zinc finger protein 113	-2.15285	4.48877	6.87501	0.00886496	0.0344405	Down
																		Gbp7	guanylate binding protein 7	-2.15389	5.72166	16.3953	5.48622e-05	0.000442689	Down
																		Kif13b	kinesin family member 13B	-2.15966	5.00526	10.0248	0.00158515	0.00821371	Down
																		Nol9	nucleolar protein 9	-2.15974	4.4455	7.00246	0.00825113	0.0325622	Down
																		Ddx58	RNA sensor RIG-I	-2.16238	5.03423	9.88592	0.00174174	0.00890201	Down
																		Bcl7a	B cell CLL/lymphoma 7A	-2.16716	5.07783	10.0815	0.0015375	0.00799188	Down
																		Tcf3	transcription factor 3	-2.16735	5.77829	16.7021	4.67763e-05	0.000383324	Down
																		Galnt6	polypeptide N-acetylgalactosaminyltransferase 6	-2.16999	4.61806	6.98972	0.0083097	0.032715	Down
																		Fam117a	family with sequence similarity 117, member A	-2.17129	6.62425	30.6994	3.73418e-08	5.4486e-07	Down
																		Ivd	isovaleryl coenzyme A dehydrogenase	-2.17206	5.03244	10.1452	0.00148572	0.00776683	Down
																		Gpr171	G protein-coupled receptor 171	-2.17531	6.7876	35.3342	4.72717e-09	7.77861e-08	Down
																		Myct1	myc target 1	-2.17632	6.3248	19.5308	1.08556e-05	0.000101352	Down
																		Stk26	serine/threonine kinase 26	-2.17875	6.22587	22.7227	2.11137e-06	2.29936e-05	Down
																		Gm36738	predicted gene, 36738	-2.1901	4.53983	7.21042	0.00735265	0.0296698	Down
																		Ikzf2	IKAROS family zinc finger 2	-2.19051	6.15366	20.0348	8.36167e-06	8.03422e-05	Down
																		Pdk1	pyruvate dehydrogenase kinase, isoenzyme 1	-2.19406	5.89364	20.3087	7.26417e-06	7.09547e-05	Down
																		Apool	apolipoprotein O-like	-2.19464	4.66427	7.17804	0.00748564	0.0301032	Down
																		Arl2	ADP-ribosylation factor-like 2	-2.19493	5.18957	10.5093	0.00122192	0.0065926	Down
																		Homer3	homer scaffolding protein 3	-2.19791	4.5212	7.27721	0.00708585	0.0287621	Down
																		Pou2f2	POU domain, class 2, transcription factor 2	-2.21029	7.00976	41.9027	1.41852e-10	2.67604e-09	Down
																		Chaf1b	chromatin assembly factor 1, subunit B	-2.21157	5.32747	10.8106	0.00103982	0.00576094	Down
																		Pla2g4a	phospholipase A2, group IVA (cytosolic, calcium-dependent)	-2.21167	4.71697	7.30139	0.00699172	0.0284641	Down
																		Rcl1	RNA terminal phosphate cyclase-like 1	-2.21173	5.11291	10.6617	0.00112605	0.00616413	Down
																		Mthfd2l	methylenetetrahydrofolate dehydrogenase (NADP+ dependent) 2-like	-2.21232	4.58878	7.36195	0.00676157	0.0276774	Down
																		Polr2d	polymerase (RNA) II (DNA directed) polypeptide D	-2.21344	5.13911	10.7215	0.00109056	0.00599773	Down
																		Ern1	endoplasmic reticulum to nucleus signalling 1	-2.21482	5.47332	13.723	0.000249384	0.00169771	Down
																		Comtd1	catechol-O-methyltransferase domain containing 1	-2.22302	4.73611	7.36966	0.00673282	0.0275973	Down
																		Pink1	PTEN induced putative kinase 1	-2.22392	5.78244	17.7652	2.69532e-05	0.000233161	Down
																		Abca2	ATP-binding cassette, sub-family A member 2	-2.23188	5.01678	10.907	0.000987532	0.00551183	Down
																		Irf2bp1	interferon regulatory factor 2 binding protein 1	-2.23227	5.07253	10.9091	0.00098645	0.00550971	Down
																		Spry1	sprouty RTK signaling antagonist 1	-2.23365	4.55138	7.57446	0.00601339	0.0250883	Down
																		H2afy	macroH2A.1 histone	-2.23453	11.3444	67.5817	5.41782e-16	1.73792e-14	Down
																		Slc39a11	solute carrier family 39 (metal ion transporter), member 11	-2.2395	4.64854	7.58015	0.00599456	0.0250477	Down
																		Hoxa7	homeobox A7	-2.24118	5.99916	21.3674	4.22112e-06	4.32285e-05	Down
																		Zfp579	zinc finger protein 579	-2.25355	4.50433	7.79154	0.00533627	0.0226181	Down
																		Pglyrp2	peptidoglycan recognition protein 2	-2.25637	5.49027	14.9996	0.000113605	0.000845268	Down
																		Kdm5b	lysine demethylase 5B	-2.25739	6.58556	30.4939	4.67104e-08	6.72043e-07	Down
																		Polr3h	polymerase (RNA) III (DNA directed) polypeptide H	-2.25812	5.07396	11.2644	0.000815932	0.00469403	Down
																		Camk2a	calcium/calmodulin-dependent protein kinase II alpha	-2.25953	4.50903	7.82823	0.00522967	0.0222244	Down
																		Tmem88	transmembrane protein 88	-2.26225	4.36353	7.91463	0.00498733	0.0213366	Down
																		Galk1	galactokinase 1	-2.27269	6.13054	22.0336	3.00198e-06	3.17694e-05	Down
																		Hmgb3	high mobility group box 3	-2.27412	6.55521	24.9724	6.8474e-07	8.04131e-06	Down
																		Msi2	musashi RNA-binding protein 2	-2.27815	7.99884	58.8453	3.62645e-14	1.00662e-12	Down
																		Cep68	centrosomal protein 68	-2.28083	5.42247	15.4289	9.07778e-05	0.000687842	Down
																		Amer1	APC membrane recruitment 1	-2.29144	4.51114	8.12194	0.00445148	0.0195932	Down
																		Mtf2	metal response element binding transcription factor 2	-2.29412	6.33292	25.896	4.20686e-07	5.1228e-06	Down
																		Dusp2	dual specificity phosphatase 2	-2.29485	8.66341	78.2202	5.63328e-18	2.10139e-16	Down
																		Xrcc5	X-ray repair complementing defective repair in Chinese hamster cells 5	-2.29527	4.60243	8.10454	0.00449411	0.0197176	Down
																		Aff3	AF4/FMR2 family, member 3	-2.30368	6.55877	32.5266	1.49465e-08	2.30747e-07	Down
																		Zfp608	zinc finger protein 608	-2.30909	6.96664	37.6936	1.44443e-09	2.50691e-08	Down
																		Dkkl1	dickkopf-like 1	-2.31585	5.35565	12.2399	0.000485691	0.00303107	Down
																		Rere	arginine glutamic acid dipeptide (RE) repeats	-2.32006	5.83239	19.8121	9.37626e-06	8.88387e-05	Down
																		Hilpda	hypoxia inducible lipid droplet associated	-2.32841	5.4476	16.3066	5.74531e-05	0.000457185	Down
																		Golm1	golgi membrane protein 1	-2.33131	4.55615	8.46916	0.00368191	0.0166504	Down
																		Gm47754	predicted gene, 47754	-2.34091	4.61432	8.48704	0.00364734	0.0165303	Down
																		Slf1	SMC5-SMC6 complex localization factor 1	-2.3433	4.68391	8.48803	0.0036442	0.0165252	Down
																		Dok2	docking protein 2	-2.34346	5.46862	16.4376	5.48797e-05	0.000442689	Down
																		Zfp444	zinc finger protein 444	-2.34419	4.72783	8.52145	0.00357837	0.0162894	Down
																		Caml	calcium modulating ligand	-2.34549	4.68853	8.55679	0.00351006	0.0160404	Down
																		Plcg1	phospholipase C, gamma 1	-2.35504	4.66146	8.65191	0.00333276	0.0154355	Down
																		Samsn1	SAM domain, SH3 domain and nuclear localization signals, 1	-2.35757	7.60443	56.3367	1.23344e-13	3.21787e-12	Down
																		Metap1d	methionyl aminopeptidase type 1D (mitochondrial)	-2.35806	4.74749	8.6428	0.00334934	0.0154863	Down
																		Sacs	sacsin	-2.37407	4.63565	8.85895	0.00297769	0.0140677	Down
																		Wwc2	WW, C2 and coiled-coil domain containing 2	-2.37904	6.19886	24.5843	8.47395e-07	9.82549e-06	Down
																		Gem	GTP binding protein overexpressed in skeletal muscle	-2.38283	5.13076	12.9415	0.000335287	0.00221306	Down
																		Msh3	mutS homolog 3	-2.38909	4.63084	8.99176	0.00277042	0.0132479	Down
																		Car2	carbonic anhydrase 2	-2.3922	8.13666	59.7532	2.70834e-14	7.56866e-13	Down
																		Frat2	frequently rearranged in advanced T cell lymphomas 2	-2.40104	6.09711	21.5431	3.85809e-06	3.98073e-05	Down
																		Cbx4	chromobox 4	-2.40535	5.17301	13.359	0.000268818	0.00181799	Down
																		Fbxo21	F-box protein 21	-2.40935	4.72695	9.11179	0.00259573	0.0125582	Down
																		Ablim1	actin-binding LIM protein 1	-2.42766	5.57223	18.2628	2.08376e-05	0.000185113	Down
																		Ssh2	slingshot protein phosphatase 2	-2.43377	6.36818	30.0359	5.21081e-08	7.45197e-07	Down
																		Mindy1	MINDY lysine 48 deubiquitinase 1	-2.43466	4.78443	9.3748	0.00225107	0.0110727	Down
[truncated: 352 more rows]
