# Supplementary material for: Lack of MDA5 delays hematopoietic aging by modulating inflammaging and proteostasis in mice
Source: Nat Commun. 2026 Feb 12;17:1645. doi: 10.1038/s41467-026-69424-x (PMC12905429; doi:10.1038/s41467-026-69424-x)
Supplement: Supplementary file 16 — Supplementary Data 12 [file 41467_2026_69424_MOESM16_ESM.xlsx]

## Sheet:  SHEET
															Supplementary Data 12: Single-cell RNAseq in MPP5
Mpp5_AGED_KovsWt_DEGs								MPP5KO_AgedvsYoung DEGs									MPP5_WT_AgedvsYoung DEGs									MPP5_YOUNG_KOvsWT DEGs
gene	logFC	logCPM	F	PValue	FDR	cat		gene	Description	logFC	logCPM	F	PValue	FDR	cat		gene	Description	logFC	logCPM	F	PValue	FDR	cat		gene	logFC	logCPM	F	PValue	FDR	cat
Ltb	-1.58065	7.67757	23.9041	2.88946e-06	0.0184723	Down		Klra9	killer cell lectin-like receptor subfamily A, member 9	7.84068	3.44961	18.9718	3.51003e-05	0.00252131	Up		Prss2	serine protease 2	9.97084	3.90572	108.202	8.08383e-19	1.72266e-15	Up		Rhob	0.925056	7.48684	26.8845	7.82874e-07	0.00100098	Up
Tmed9	-3.42576	8.01946	24.4973	9.04448e-06	0.0216915	Down		Cd79a	CD79A antigen (immunoglobulin-associated alpha)	7.01873	3.53563	34.1516	3.71629e-08	8.75376e-06	Up		Klra9	killer cell lectin-like receptor subfamily A, member 9	7.34179	3.44961	34.9804	5.92722e-08	9.02208e-06	Up		Ube2c	0.889512	6.7389	20.823	1.14371e-05	0.0104137	Up
Prss2	-9.97084	3.90572	21.095	1.0179e-05	0.0216915	Down		Sytl3	synaptotagmin-like 3	6.56449	4.17866	47.4731	2.00797e-10	9.8746e-08	Up		Phactr3	phosphatase and actin regulator 3	6.73836	3.30349	23.5677	3.32245e-06	0.000309488	Up		Top2a	0.864572	7.12826	20.7388	1.30314e-05	0.0104137	Up
								Klra8	killer cell lectin-like receptor, subfamily A, member 8	6.34773	3.82872	35.203	2.92715e-08	7.4853e-06	Up		Samd3	sterile alpha motif domain containing 3	6.12605	3.34199	21.8919	6.99602e-06	0.000580851	Up		Klf6	0.862402	9.38147	31.2455	1.23404e-07	0.000262974	Up
								Cd160	CD160 antigen	5.99941	3.85113	17.8623	4.37721e-05	0.00292259	Up		Klrb1a	killer cell lectin-like receptor subfamily B member 1A	5.87061	3.48831	33.4287	4.99808e-08	7.79335e-06	Up		Fosb	0.728125	10.5819	21.741	7.48515e-06	0.00797542	Up
								Klre1	killer cell lectin-like receptor family E member 1	5.43269	3.89806	16.4665	0.000141437	0.00700935	Up		Klra4	killer cell lectin-like receptor, subfamily A, member 4	5.6913	3.68866	27.0314	7.34932e-07	8.70078e-05	Up		Hist1h2ap	-0.721071	9.96394	20.1756	1.51599e-05	0.0107686	Down
								Ikzf3	IKAROS family zinc finger 3	5.15511	3.80339	20.4136	1.3609e-05	0.00116003	Up		Ncr1	natural cytotoxicity triggering receptor 1	5.02251	4.08633	43.2942	3.9775e-09	9.41784e-07	Up		Uba52	-0.845604	10.3501	27.3484	6.41398e-07	0.00100098	Down
								Ccl5	C-C motif chemokine ligand 5	4.99223	9.57836	26.5183	0.00188563	0.0446475	Up		Klra8	killer cell lectin-like receptor, subfamily A, member 8	4.98775	3.82872	21.0696	1.09582e-05	0.00085112	Up		Bcl2	-0.948853	7.62267	20.7097	2.68609e-05	0.0171722	Down
								Samd3	sterile alpha motif domain containing 3	4.93534	3.34199	11.4147	0.000955792	0.0281584	Up		Gm20186	predicted gene, 20186	4.80391	5.01057	100.466	1.41841e-17	2.26697e-14	Up		Gm47283	-2.38752	6.98611	87.607	2.44859e-13	1.56538e-09	Down
								Phactr3	phosphatase and actin regulator 3	4.90465	3.30349	11.1434	0.00109349	0.030796	Up		Cd160	CD160 antigen	4.67964	3.85113	27.5784	5.81188e-07	7.01044e-05	Up		Mid1	-3.2586	5.27972	48.1436	2.10462e-10	6.72743e-07	Down
								Klra4	killer cell lectin-like receptor, subfamily A, member 4	4.84798	3.68866	18.3586	3.48024e-05	0.00252131	Up		Ccr9	C-C motif chemokine receptor 9	4.60074	4.01552	35.1434	2.48062e-08	4.17332e-06	Up
								Cd2	CD2 antigen	4.76971	4.39007	34.5251	3.83396e-08	8.75376e-06	Up		Ar	androgen receptor	4.53304	3.74561	23.8241	2.98817e-06	0.000289507	Up
								Klrd1	killer cell lectin-like receptor, subfamily D, member 1	4.72092	4.45602	21.6925	7.77302e-06	0.000752923	Up		Cd2	CD2 antigen	4.50733	4.39007	36.0739	2.07347e-08	3.58262e-06	Up
								Cd3d	CD3 antigen, delta polypeptide	4.61143	4.80152	39.9123	3.68307e-09	1.3081e-06	Up		Hopx	HOP homeobox	4.33327	3.36293	11.3386	0.000992525	0.0279525	Up
								Gm2682	predicted gene 2682	4.60115	4.01365	20.7155	1.18723e-05	0.00109999	Up		Klri2	killer cell lectin-like receptor family I member 2	4.27051	3.40792	10.3784	0.0016201	0.0386466	Up
								Lef1	lymphoid enhancer binding factor 1	4.48104	3.54544	10.8053	0.0012941	0.0347612	Up		Icos	inducible T cell co-stimulator	4.19083	3.35267	12.3775	0.000596211	0.0190845	Up
								Gimap3	GTPase, IMAP family member 3	4.4708	5.05703	51.2661	1.12962e-10	7.55907e-08	Up		Sytl2	synaptotagmin-like 2	4.16218	3.78223	20.8316	1.12659e-05	0.000857419	Up
								Itk	IL2 inducible T cell kinase	4.39738	3.93118	11.7477	0.0008107	0.0255311	Up		Traf1	TNF receptor-associated factor 1	4.09376	4.52017	37.9086	9.15076e-09	1.95003e-06	Up
								Inpp4b	inositol polyphosphate-4-phosphatase, type II	4.39249	4.15698	19.0669	2.5132e-05	0.00198193	Up		Sh2d2a	SH2 domain containing 2A	4.08147	3.69031	14.88	0.000177633	0.00742227	Up
								Gm20186	predicted gene, 20186	3.9325	5.01057	26.8228	9.02972e-07	0.000160353	Up		Klrb1c	killer cell lectin-like receptor subfamily B member 1C	4.02605	4.00074	20.8744	1.105e-05	0.00085112	Up
								Cd3g	CD3 antigen, gamma polypeptide	3.78068	3.98461	11.6442	0.000853206	0.0264784	Up		Klrk1	killer cell lectin-like receptor subfamily K, member 1	3.97981	4.04869	20.4727	1.35655e-05	0.000963603	Up
								Klrk1	killer cell lectin-like receptor subfamily K, member 1	3.76943	4.04869	11.2651	0.00103792	0.0296513	Up		Ikzf3	IKAROS family zinc finger 3	3.97083	3.80339	14.6376	0.000199416	0.00801802	Up
								Dgka	diacylglycerol kinase, alpha	3.75938	3.82411	11.0151	0.00116772	0.0320395	Up		Prkcb	protein kinase C, beta	3.94921	3.78324	14.5233	0.000211242	0.00838801	Up
								Gimap4	GTPase, IMAP family member 4	3.7137	4.77628	24.9657	2.3945e-06	0.000312409	Up		Klre1	killer cell lectin-like receptor family E member 1	3.91194	3.89806	15.1495	0.00024602	0.00944252	Up
								Tnfaip3	tumor necrosis factor, alpha-induced protein 3	3.68151	6.00052	71.8918	3.76515e-14	1.20353e-10	Up		Gimap3	GTPase, IMAP family member 3	3.90624	5.05703	52.629	7.09719e-11	2.26862e-08	Up
								Il2rb	interleukin 2 receptor, beta chain	3.60734	5.15943	23.5308	5.56787e-06	0.000556178	Up		Klrd1	killer cell lectin-like receptor, subfamily D, member 1	3.88526	4.45602	34.2103	3.75673e-08	6.00419e-06	Up
								Padi2	peptidyl arginine deiminase, type II	3.56031	4.01068	11.0899	0.00112298	0.0310788	Up		Sytl3	synaptotagmin-like 3	3.82812	4.17866	19.0753	2.50356e-05	0.00161669	Up
								Cish	cytokine inducible SH2-containing protein	3.53554	4.48419	17.3175	5.6371e-05	0.0036402	Up		Chd7	chromodomain helicase DNA binding protein 7	3.8238	3.79673	11.9912	0.000719061	0.021995	Up
								Traf1	TNF receptor-associated factor 1	3.49759	4.52017	15.3105	0.000148361	0.00729595	Up		Gm2682	predicted gene 2682	3.82242	4.01365	16.36	8.81996e-05	0.00430427	Up
								Fgf3	fibroblast growth factor 3	3.47289	4.94897	23.5808	3.30325e-06	0.000383958	Up		Itk	IL2 inducible T cell kinase	3.74086	3.93118	17.3227	5.62334e-05	0.00312609	Up
								Txk	TXK tyrosine kinase	3.45405	5.38559	39.8899	5.54296e-09	1.77181e-06	Up		Gpr183	G protein-coupled receptor 183	3.73777	3.76738	14.473	0.000215746	0.00846175	Up
								Gm26740	predicted gene, 26740	3.3849	3.93982	9.79822	0.00214684	0.049017	Up		Il2rb	interleukin 2 receptor, beta chain	3.68848	5.15943	56.4926	5.51053e-11	1.95716e-08	Up
								Skap1	src family associated phosphoprotein 1	3.37031	4.93101	18.6768	4.30485e-05	0.00292259	Up		Ms4a4c	membrane-spanning 4-domains, subfamily A, member 4C	3.67104	3.66097	10.8051	0.00129421	0.0327279	Up
								Ets1	E26 avian leukemia oncogene 1, 5' domain	3.09466	5.89893	22.4169	0.000150978	0.00731769	Up		Cd3g	CD3 antigen, gamma polypeptide	3.65427	3.98461	15.4538	0.000135246	0.00600436	Up
								Birc3	baculoviral IAP repeat-containing 3	3.03095	4.71596	16.8267	7.08744e-05	0.00419537	Up		H2-Aa	histocompatibility 2, class II antigen A, alpha	3.63871	4.9394	23.3237	4.80147e-05	0.0028422	Up
								Socs1	suppressor of cytokine signaling 1	3.02271	4.78377	11.8764	0.00077558	0.0250418	Up		Tnfaip3	tumor necrosis factor, alpha-induced protein 3	3.57844	6.00052	83.8898	8.14114e-16	8.67439e-13	Up
								Gimap8	GTPase, IMAP family member 8	3.01336	4.56222	18.0164	4.07608e-05	0.0028538	Up		Tulp4	TUB like protein 4	3.55758	3.80677	12.6467	0.000521503	0.0169237	Up
								Lck	lymphocyte protein tyrosine kinase	2.97537	5.44326	27.137	7.02323e-07	0.000128284	Up		Inpp4b	inositol polyphosphate-4-phosphatase, type II	3.49665	4.15698	17.1516	6.08999e-05	0.00329943	Up
								Bhlhe40	basic helix-loop-helix family, member e40	2.93181	5.06488	11.9405	0.000766045	0.0249864	Up		Trdc	T cell receptor delta, constant region	3.44785	4.12644	15.5038	0.00013837	0.00610066	Up
								Il18r1	interleukin 18 receptor 1	2.83562	4.71534	13.217	0.000416574	0.0161092	Up		Txk	TXK tyrosine kinase	3.42476	5.38559	46.6693	4.54565e-10	1.38383e-07	Up
								Cd28	CD28 antigen	2.76371	4.92791	15.7182	0.000119339	0.0061527	Up		Cish	cytokine inducible SH2-containing protein	3.22923	4.48419	17.9792	4.14681e-05	0.00250099	Up
								Adgre5	adhesion G protein-coupled receptor E5	2.70384	6.44713	46.7916	3.39975e-10	1.55247e-07	Up		Nlrc5	NLR family, CARD domain containing 5	3.08522	4.24927	11.6436	0.000853459	0.0248008	Up
								Itgb7	integrin beta 7	2.68157	5.47544	14.0103	0.000283377	0.012494	Up		Gimap4	GTPase, IMAP family member 4	3.05598	4.77628	20.4997	1.60616e-05	0.0011041	Up
								Mgst2	microsomal glutathione S-transferase 2	2.59683	5.26509	18.4332	6.01841e-05	0.00380948	Up		Thy1	thymus cell antigen 1, theta	3.05172	5.2724	36.5585	1.56128e-08	3.02463e-06	Up
								Ahcyl2	S-adenosylhomocysteine hydrolase-like 2	2.49698	5.01347	12.4032	0.000587416	0.0206338	Up		Ltb	lymphotoxin B	3.04767	7.67757	161.488	1.15536e-24	7.38622e-21	Up
								Thy1	thymus cell antigen 1, theta	2.49688	5.2724	12.6303	0.000535015	0.0191579	Up		St3gal6	ST3 beta-galactoside alpha-2,3-sialyltransferase 6	3.04435	4.32387	14.7519	0.000188829	0.00773834	Up
								Lbh	limb-bud and heart	2.47938	5.66307	20.607	1.25527e-05	0.00113029	Up		H2-Eb1	histocompatibility 2, class II antigen E beta	2.9727	4.4838	11.323	0.00131055	0.0327279	Up
								Ptpn22	protein tyrosine phosphatase, non-receptor type 22 (lymphoid)	2.3465	5.35434	15.9592	0.000106508	0.00557465	Up		Skap1	src family associated phosphoprotein 1	2.96423	4.93101	22.6721	8.13001e-06	0.000649335	Up
								Prex1	phosphatidylinositol-3,4,5-trisphosphate-dependent Rac exchange factor 1	2.29772	5.59281	12.6195	0.000528484	0.0190881	Up		Tnfrsf18	tumor necrosis factor receptor superfamily, member 18	2.89601	4.58537	15.2364	0.000149936	0.00647664	Up
								Fyn	Fyn proto-oncogene	2.25095	5.67156	16.5627	8.01974e-05	0.00461894	Up		Bhlhe40	basic helix-loop-helix family, member e40	2.7992	5.06488	25.8164	1.43687e-06	0.000153098	Up
								Tecpr1	tectonin beta-propeller repeat containing 1	2.22082	5.28256	10.0621	0.00187887	0.0446475	Up		Lck	lymphocyte protein tyrosine kinase	2.77068	5.44326	29.1845	2.93353e-07	3.75081e-05	Up
								Fam189b	endosomal transmembrane epsin interactor 3	2.20521	5.21935	10.2968	0.00170193	0.0415199	Up		Rgcc	regulator of cell cycle	2.74163	5.87308	30.9412	1.40123e-07	1.94741e-05	Up
								Bcl2	B cell leukemia/lymphoma 2	2.17003	7.62267	40.5311	3.06002e-08	7.52412e-06	Up		Ets1	E26 avian leukemia oncogene 1, 5' domain	2.73959	5.89893	20.8036	0.000222645	0.00862647	Up
								Gm26802	predicted gene, 26802	2.15908	5.75381	18.3702	3.46175e-05	0.00252131	Up		AW112010	expressed sequence AW112010	2.73144	8.2494	25.2782	0.00209488	0.0464605	Up
								Itm2c	integral membrane protein 2C	2.11891	5.83813	16.1953	9.52996e-05	0.00516314	Up		Itpr2	inositol 1,4,5-triphosphate receptor 2	2.72791	5.56179	34.6199	3.06955e-08	5.0317e-06	Up
								Ugcg	UDP-glucose ceramide glucosyltransferase	2.08342	6.07762	16.0222	0.000106187	0.00557465	Up		Fam102a	estrogen-induced osteoclastogenesis regulator 1	2.62237	4.47544	9.83472	0.00210755	0.0464605	Up
								Ccdc88c	coiled-coil domain containing 88C	2.06289	5.72315	12.1408	0.000668091	0.0224795	Up		Gadd45b	growth arrest and DNA-damage-inducible 45 beta	2.60055	5.63673	26.5686	8.97029e-07	0.000104267	Up
								Ms4a6b	membrane-spanning 4-domains, subfamily A, member 6B	2.04713	5.7842	11.6393	0.000995557	0.028845	Up		Cd3d	CD3 antigen, delta polypeptide	2.54113	4.80152	14.0656	0.000262293	0.00992214	Up
								Hcst	hematopoietic cell signal transducer	2.03489	6.27938	18.5784	4.10683e-05	0.0028538	Up		Psen2	presenilin 2	2.53563	5.01003	16.4943	8.28137e-05	0.00413616	Up
								Rinl	Ras and Rab interactor-like	1.98922	5.76518	12.5793	0.000538957	0.0191579	Up		Shisa5	shisa family member 5	2.51986	7.17807	71.8151	6.90181e-14	4.41233e-11	Up
								Nfkbia	nuclear factor of kappa light polypeptide gene enhancer in B cells inhibitor, alpha	1.97502	8.14605	56.8903	1.64901e-11	1.75702e-08	Up		Itgb7	integrin beta 7	2.44496	5.47544	24.5496	2.4663e-06	0.000250271	Up
								Sik1	salt inducible kinase 1	1.85235	6.24418	14.9798	0.000169389	0.00809438	Up		Sept11	septin 11	2.43408	5.63037	13.3445	0.00179717	0.041628	Up
								Lat	linker for activation of T cells	1.84549	5.62913	9.91152	0.00202728	0.0473008	Up		Hcst	hematopoietic cell signal transducer	2.43122	6.27938	33.3709	1.04174e-07	1.47997e-05	Up
								Sqstm1	sequestosome 1	1.83455	6.38589	18.9579	2.64205e-05	0.00203048	Up		Cd82	CD82 antigen	2.42682	5.47364	13.3888	0.00119897	0.0312048	Up
								Csrnp1	cysteine-serine-rich nuclear protein 1	1.77615	5.85132	11.1042	0.00111504	0.0310788	Up		Zfp36l1	zinc finger protein 36, C3H type-like 1	2.39744	7.30524	62.0955	1.82311e-11	7.28447e-09	Up
								Stat4	signal transducer and activator of transcription 4	1.76497	6.00087	11.986	0.00072089	0.023879	Up		Ahcyl2	S-adenosylhomocysteine hydrolase-like 2	2.38671	5.01347	13.5152	0.000341992	0.0119473	Up
								Ap3s1	adaptor-related protein complex 3, sigma 1 subunit	1.75399	6.05938	10.2514	0.00170803	0.0415199	Up		Rinl	Ras and Rab interactor-like	2.37541	5.76518	25.5811	1.37558e-06	0.000149052	Up
								Fyb	FYN binding protein 1	1.74032	6.92264	18.1444	5.77988e-05	0.00369508	Up		Nkg7	natural killer cell group 7 sequence	2.31694	8.17645	29.5264	0.000571393	0.0184491	Up
								Il2rg	interleukin 2 receptor, gamma chain	1.72724	6.52116	15.5695	0.000128034	0.00654817	Up		Junb	jun B proto-oncogene	2.27482	9.96822	145.474	4.19339e-23	1.34042e-19	Up
								Itga4	integrin alpha 4	1.71843	8.15239	37.1143	5.11201e-08	1.12693e-05	Up		Gimap5	GTPase, IMAP family member 5	2.188	5.88562	17.9667	4.3881e-05	0.00262179	Up
								Gimap5	GTPase, IMAP family member 5	1.67895	5.88562	10.3643	0.00164553	0.0409333	Up		Cst7	cystatin F (leukocystatin)	2.17435	5.15338	13.0734	0.00042366	0.0144067	Up
								Btg1	BTG anti-proliferation factor 1	1.58832	8.16346	21.7575	0.000138527	0.00694027	Up		Lncpint	long non-protein coding RNA, Trp53 induced transcript	2.10905	5.21554	12.0795	0.000688514	0.021464	Up
								Junb	jun B proto-oncogene	1.58697	9.96822	62.608	8.6099e-13	1.22665e-09	Up		Arap2	ArfGAP with RhoGAP domain, ankyrin repeat and PH domain 2	2.0731	5.47272	12.68	0.000513093	0.0167357	Up
								Rcsd1	RCSD domain containing 1	1.56435	6.97601	16.1257	9.84728e-05	0.00524614	Up		Nfkbia	nuclear factor of kappa light polypeptide gene enhancer in B cells inhibitor, alpha	2.05022	8.14605	76.0212	4.19342e-14	3.28028e-11	Up
								Lztfl1	leucine zipper transcription factor-like 1	1.55844	6.24344	9.86932	0.002071	0.0480778	Up		Ube2j1	ubiquitin-conjugating enzyme E2J 1	2.04918	5.23781	10.4219	0.00156788	0.0379677	Up
								Shisa5	shisa family member 5	1.48918	7.17807	17.2617	6.1211e-05	0.00383649	Up		Il2rg	interleukin 2 receptor, gamma chain	1.93627	6.52116	25.6398	1.34097e-06	0.000147808	Up
								Klf4	Kruppel-like transcription factor 4 (gut)	1.46187	7.7319	26.4581	1.67409e-06	0.000261035	Up		Adgre5	adhesion G protein-coupled receptor E5	1.92725	6.44713	20.8793	1.18276e-05	0.000889575	Up
								Runx3	runt related transcription factor 3	1.44949	7.46812	20.5921	1.25529e-05	0.00113029	Up		Klf9	Kruppel-like transcription factor 9	1.83708	5.95166	13.3137	0.000377037	0.0130292	Up
								1810026B05Rik	CHD2 adjacent suppressive regulatory RNA	1.4491	6.7268	11.2465	0.00103893	0.0296513	Up		Ly6a	lymphocyte antigen 6 family member A	1.81445	6.32931	19.0963	2.47959e-05	0.00161669	Up
								Plec	plectin	1.43721	6.73522	13.4841	0.000347178	0.0142276	Up		Nfkbiz	nuclear factor of kappa light polypeptide gene enhancer in B cells inhibitor, zeta	1.80569	6.66474	24.0996	2.62848e-06	0.00026256	Up
								Ndfip1	Nedd4 family interacting protein 1	1.43188	6.85589	11.7375	0.000814781	0.0255338	Up		Ifrd1	interferon-related developmental regulator 1	1.80062	6.06268	14.9044	0.000175587	0.00739724	Up
								Stag2	STAG2 cohesin complex component	1.4132	6.42205	10.2662	0.00169543	0.0415199	Up		Efhd2	EF hand domain containing 2	1.76672	6.19482	15.0371	0.000175877	0.00739724	Up
								Uba52	ubiquitin A-52 residue ribosomal protein fusion product 1	1.39148	10.3501	49.9392	7.99689e-11	6.39052e-08	Up		4930523C07Rik	RIKEN cDNA 4930523C07 gene	1.75694	5.82935	11.1542	0.00108766	0.0293392	Up
								Zfp36l1	zinc finger protein 36, C3H type-like 1	1.385	7.30524	15.1971	0.000206632	0.00957246	Up		Arhgap9	Rho GTPase activating protein 9	1.74205	6.27155	16.4542	8.43856e-05	0.00417295	Up
								Arhgap45	Rho GTPase activating protein 45	1.28474	6.88908	10.3568	0.00161991	0.0407719	Up		Stat4	signal transducer and activator of transcription 4	1.71482	6.00087	11.976	0.000724431	0.0220284	Up
								Ighm	immunoglobulin heavy constant mu	1.28028	7.52564	13.3951	0.000384194	0.0152556	Up		Sept1	septin 1	1.68703	7.45482	36.6665	1.34033e-08	2.67773e-06	Up
								Cotl1	coactosin like F-actin binding protein 1	1.24076	6.97436	10.3251	0.00174306	0.0418923	Up		Sik1	salt inducible kinase 1	1.6835	6.24418	14.1353	0.000253656	0.00965251	Up
								Tmsb10	thymosin beta 10	1.23661	10.3733	18.1164	0.000702791	0.0234007	Up		Fosb	FBJ osteosarcoma oncogene B	1.60867	10.5819	76.1414	9.43576e-15	8.61754e-12	Up
								Sept1	septin 1	1.22198	7.45482	13.3591	0.000368827	0.0149235	Up		Klf4	Kruppel-like transcription factor 4 (gut)	1.60098	7.7319	27.5031	1.10959e-06	0.000126671	Up
								Cd37	CD37 antigen	1.22177	7.10227	10.2514	0.00170808	0.0415199	Up		Egr1	early growth response 1	1.56958	9.0668	52.9159	6.72999e-11	2.26446e-08	Up
								Macf1	microtubule-actin crosslinking factor 1	1.18852	7.91091	16.9481	6.6964e-05	0.00402668	Up		Macf1	microtubule-actin crosslinking factor 1	1.52808	7.91091	36.7811	1.27995e-08	2.63959e-06	Up
								Malat1	metastasis associated lung adenocarcinoma transcript 1 (non-coding RNA)	1.12591	13.9959	48.3991	1.41888e-10	7.55907e-08	Up		Btg1	BTG anti-proliferation factor 1	1.51216	8.16346	21.9858	0.000130775	0.00588765	Up
								Jak1	Janus kinase 1	1.07938	7.72091	12.7982	0.000484355	0.0179242	Up		Aplp2	amyloid beta precursor-like protein 2	1.50176	6.45962	12.9153	0.000457511	0.0153134	Up
								Ltb	lymphotoxin B	1.05968	7.67757	10.3157	0.00165705	0.0410602	Up		Tespa1	thymocyte expressed, positive selection associated 1	1.50114	6.75983	15.0396	0.000165274	0.00704399	Up
								Rps27	ribosomal protein S27	1.04622	11.6239	35.5234	2.12616e-08	5.66357e-06	Up		Dnajc15	DnaJ heat shock protein family (Hsp40) member C15	1.50074	6.54089	12.0672	0.000706458	0.0217134	Up
								H2-Q7	histocompatibility 2, Q region locus 7	1.04085	8.7864	12.4115	0.00153758	0.0397966	Up		Bcl2	B cell leukemia/lymphoma 2	1.48936	7.62267	26.3064	3.34032e-06	0.000309488	Up
								Smad7	SMAD family member 7	1.02546	7.82854	12.1476	0.000665842	0.0224795	Up		Smad7	SMAD family member 7	1.34016	7.82854	24.3935	2.3103e-06	0.000238222	Up
								Rps21	ribosomal protein S21	0.772972	12.122	20.5025	1.30722e-05	0.00113037	Up		Zfp36	zinc finger protein 36	1.20891	9.46988	36.0762	1.70021e-08	3.10555e-06	Up
								Zfp36	zinc finger protein 36	0.740205	9.46988	12.1531	0.000664067	0.0224795	Up		Emb	embigin	1.19811	8.13752	22.9977	4.27532e-06	0.000372249	Up
								Gm10076	ribosomal protein L41 pseudogene	0.683961	10.3077	11.685	0.000836178	0.0260765	Up		Itga4	integrin alpha 4	1.17533	8.15239	20.1607	2.6809e-05	0.00169693	Up
								Jun	jun proto-oncogene	0.604659	11.2551	11.3407	0.000991478	0.028845	Up		Pdcd4	programmed cell death 4	1.1488	7.87666	17.0092	6.50812e-05	0.00343545	Up
								Fosb	FBJ osteosarcoma oncogene B	0.595075	10.5819	9.817	0.00212653	0.0487769	Up		Rabac1	Rab acceptor 1 (prenylated)	1.13667	7.81567	16.9935	6.55599e-05	0.00343545	Up
								Rps4x	ribosomal protein S4, X-linked	-0.581568	12.2149	10.5843	0.0014453	0.0375603	Down		H2-Q7	histocompatibility 2, Q region locus 7	1.12217	8.7864	17.0376	0.000314812	0.0113706	Up
								Rps5	ribosomal protein S5	-0.651533	12.283	12.7953	0.000485045	0.0179242	Down		Ccnd2	cyclin D2	1.11016	7.58405	13.8235	0.000431945	0.0146107	Up
								Ptma	prothymosin alpha	-0.673108	11.9698	13.7793	0.00030106	0.0130046	Down		Aldoa	aldolase A, fructose-bisphosphate	1.10721	7.4946	11.9687	0.000727043	0.0220284	Up
								Rpl7a	ribosomal protein L7A	-0.70399	11.0204	12.5776	0.000539407	0.0191579	Down		Cdk11b	cyclin dependent kinase 11B	1.09129	7.31655	11.1366	0.00121159	0.0312557	Up
								Naca	nascent polypeptide-associated complex alpha polypeptide	-0.720802	10.5458	11.5752	0.000882786	0.0267472	Down		Ppp1r15a	protein phosphatase 1, regulatory subunit 15A	1.08628	8.18741	17.5452	5.72131e-05	0.00315313	Up
								Rpl11	ribosomal protein L11	-0.750771	11.9866	16.4839	8.32186e-05	0.00470167	Down		Btg2	BTG anti-proliferation factor 2	1.05458	9.05839	25.6896	1.31228e-06	0.000147183	Up
								Rpl28	ribosomal protein L28	-0.75121	12.2897	16.9344	6.73948e-05	0.00402668	Down		Pnrc1	proline-rich nuclear receptor coactivator 1	1.04629	8.70524	20.5657	1.27036e-05	0.000925746	Up
								Hsp90ab1	heat shock protein 90 alpha (cytosolic), class B member 1	-0.773155	11.7194	16.6934	7.54347e-05	0.00438413	Down		Cd69	CD69 antigen	1.03902	8.02482	15.1061	0.000159512	0.00684404	Up
								H3f3b	H3.3 histone B	-0.787771	11.6285	16.9375	6.72983e-05	0.00402668	Down		Malat1	metastasis associated lung adenocarcinoma transcript 1 (non-coding RNA)	1.02874	13.9959	40.5661	2.84856e-09	7.28433e-07	Up
								Eef1g	eukaryotic translation elongation factor 1 gamma	-0.792456	9.70736	10.6322	0.00141105	0.0369708	Down		Cox6a1	cytochrome c oxidase subunit 6A1	0.996639	8.00511	13.9643	0.000275389	0.0102358	Up
								Rps6	ribosomal protein S6	-0.797212	11.4461	17.3248	5.61791e-05	0.0036402	Down		Gimap6	GTPase, IMAP family member 6	0.987584	7.91764	11.5014	0.00120075	0.0312048	Up
								Nme2	NME/NM23 nucleoside diphosphate kinase 2	-0.80842	9.66427	11.4679	0.000930932	0.0276812	Down		Jak1	Janus kinase 1	0.936276	7.72091	9.957	0.00198124	0.0447565	Up
								Hist1h2ap	H2A clustered histone 24	-0.810278	9.96394	10.9346	0.00121329	0.0330066	Down		Ddx3x	DEAD box helicase 3, X-linked	0.906551	7.73658	9.91111	0.00202771	0.0456448	Up
								Set	SET nuclear oncogene	-0.819619	9.37359	11.0979	0.00111851	0.0310788	Down		Klf6	Kruppel-like transcription factor 6	0.869677	9.38147	16.6352	7.75176e-05	0.00396456	Up
								Eef1b2	eukaryotic translation elongation factor 1 beta 2	-0.829049	11.0314	17.0563	6.36673e-05	0.003943	Down		Dusp1	dual specificity phosphatase 1	0.841408	9.18511	15.7641	0.000116779	0.0054494	Up
								Gmfg	glia maturation factor, gamma	-0.875601	9.07655	10.8697	0.0012532	0.0339478	Down		Jund	jun D proto-oncogene	0.801892	10.3399	17.5535	5.05119e-05	0.00296259	Up
								Rps2	ribosomal protein S2	-0.885462	11.9015	20.9684	1.27541e-05	0.00113037	Down		Fos	FBJ osteosarcoma oncogene	0.788698	11.4106	19.4176	2.14075e-05	0.00144061	Up
								Cd47	CD47 antigen (Rh-related antigen, integrin-associated signal transducer)	-0.895395	9.225	10.9597	0.00127907	0.0345026	Down		Hspa5	heat shock protein 5	0.686174	8.91581	9.7138	0.0022406	0.0488829	Up
								Rpl15	ribosomal protein L15	-0.905939	11.9207	23.395	3.58577e-06	0.000395239	Down		H2-D1	histocompatibility 2, D region locus 1	0.672039	10.2747	11.898	0.000752795	0.0224889	Up
								Ybx1	Y box protein 1	-0.906536	9.4928	13.6962	0.000313372	0.0133559	Down		mt-Nd2	NADH dehydrogenase subunit 2	0.623919	10.1229	9.89823	0.00204094	0.0457816	Up
								Ppia	peptidylprolyl isomerase A	-0.935339	11.502	23.452	3.49658e-06	0.000392169	Down		Jun	jun proto-oncogene	0.598688	11.2551	11.0296	0.00115719	0.0305718	Up
								Npm1	nucleophosmin 1	-0.97121	10.5767	20.5005	1.30842e-05	0.00113037	Down		Hsp90ab1	heat shock protein 90 alpha (cytosolic), class B member 1	-0.602964	11.7194	10.5696	0.00145595	0.0356623	Down
								Rps27l	ribosomal protein S27-like	-0.99934	8.77643	11.8441	0.000877668	0.0267472	Down		Rps2	ribosomal protein S2	-0.636735	11.9015	11.2304	0.0011154	0.0297116	Down
								Mif	macrophage migration inhibitory factor (glycosylation-inhibiting factor)	-1.00243	8.93245	12.9372	0.000452645	0.0172051	Down		Hspa8	heat shock protein 8	-0.661829	10.2562	9.69014	0.00226764	0.0491424	Down
								Cdk6	cyclin dependent kinase 6	-1.05708	8.72093	12.2773	0.0006248	0.021475	Down		Rpl4	ribosomal protein L4	-0.708266	10.3036	10.5964	0.00143655	0.0354063	Down
								Eif5a	eukaryotic translation initiation factor 5A	-1.06594	9.73856	18.9366	2.66793e-05	0.00203048	Down		Rpl31	ribosomal protein L31	-0.712379	10.7539	11.8254	0.000780233	0.0227764	Down
								Vamp8	vesicle-associated membrane protein 8	-1.06633	8.58914	11.5296	0.000946539	0.0280149	Down		Rpl28	ribosomal protein L28	-0.716798	12.2897	15.561	0.000128546	0.00582833	Down
								Park7	Parkinson disease (autosomal recessive, early onset) 7	-1.06946	8.78461	13.7445	0.000306148	0.0131356	Down		Ybx1	Y box protein 1	-0.779517	9.4928	10.9028	0.00123267	0.0315218	Down
								Elf1	E74 like ETS transcription factor 1	-1.06986	8.47122	11.2116	0.00162989	0.0408623	Down		Hint1	histidine triad nucleotide binding protein 1	-0.785428	9.49522	10.7873	0.00130577	0.0327279	Down
								Prdx2	peroxiredoxin 2	-1.07535	8.86784	13.6653	0.000318069	0.0134663	Down		Gas5	growth arrest specific 5	-0.788131	10.3982	13.5676	0.000333446	0.0117568	Down
								Tkt	transketolase	-1.08862	8.42907	10.673	0.00157711	0.0401693	Down		Atp5b	ATP synthase F1 subunit beta	-0.812332	9.27492	10.9359	0.00121249	0.0312557	Down
								Gapdh	glyceraldehyde-3-phosphate dehydrogenase	-1.09688	9.76766	20.1522	1.53215e-05	0.00127208	Down		Hnrnpa2b1	heterogeneous nuclear ribonucleoprotein A2/B1	-0.848582	9.89917	13.7135	0.00031076	0.011288	Down
								Hnrnpc	heterogeneous nuclear ribonucleoprotein C	-1.1045	8.62711	12.7398	0.00049835	0.0182237	Down		2410006H16Rik	RIKEN cDNA 2410006H16 gene	-0.850583	9.14849	11.1256	0.00110323	0.0295103	Down
								Hnrnpa1	heterogeneous nuclear ribonucleoprotein A1	-1.12014	9.41299	19.0974	2.47837e-05	0.00198053	Down		Gmfg	glia maturation factor, gamma	-0.856365	9.07655	11.1366	0.00109722	0.0294728	Down
								Btf3	basic transcription factor 3	-1.12565	9.81505	21.4343	8.58855e-06	0.000819502	Down		Anp32b	acidic nuclear phosphoprotein 32 family member B	-0.866257	9.62763	12.7836	0.000487818	0.0161586	Down
								Hmgb1	high mobility group box 1	-1.12683	10.4312	25.1656	1.64831e-06	0.000261035	Down		Cdk6	cyclin dependent kinase 6	-0.920382	8.72093	10.0918	0.00185095	0.0425652	Down
								Swi5	SWI5 recombination repair homolog (yeast)	-1.14282	8.41088	11.7506	0.000809524	0.0255311	Down		Ramp1	receptor (calcitonin) activity modifying protein 1	-0.937735	9.02585	12.7558	0.000494459	0.0162942	Down
								Atpif1	ATP synthase inhibitory factor subunit 1	-1.1708	9.01085	17.0403	6.4144e-05	0.003943	Down		Rps17	ribosomal protein S17	-0.952307	11.3967	23.1761	3.95039e-06	0.000350762	Down
								Cox5a	cytochrome c oxidase subunit 5A	-1.17924	8.63567	13.8238	0.000454819	0.0172051	Down		Pebp1	phosphatidylethanolamine binding protein 1	-0.958354	9.01018	12.3167	0.00061284	0.0193032	Down
								Eif3i	eukaryotic translation initiation factor 3, subunit I	-1.19936	8.37038	12.1462	0.000666313	0.0224795	Down		H2afz	H2A.Z variant histone 1	-0.975432	10.4082	20.5546	1.27675e-05	0.000925746	Down
								Ndufa4	Ndufa4, mitochondrial complex associated	-1.23662	9.70009	24.0107	2.73323e-06	0.000349471	Down		Nucks1	nuclear casein kinase and cyclin-dependent kinase substrate 1	-0.977252	8.74518	11.3176	0.00100292	0.0279985	Down
								Ywhae	tyrosine 3-monooxygenase/tryptophan 5-monooxygenase activation protein, epsilon polypeptide	-1.26586	8.58711	14.8436	0.000180745	0.00843433	Down		Gapdh	glyceraldehyde-3-phosphate dehydrogenase	-1.00817	9.76766	17.4041	5.41446e-05	0.00306324	Down
								Chchd2	coiled-coil-helix-coiled-coil-helix domain containing 2	-1.27311	9.55275	24.9783	1.78865e-06	0.000272257	Down		Hmgb1	high mobility group box 1	-1.00889	10.4312	21.5301	8.22715e-06	0.000649335	Down
								Hmgn2	high mobility group nucleosomal binding domain 2	-1.27381	8.28836	12.6618	0.000786858	0.0251519	Down		Emp3	epithelial membrane protein 3	-1.01387	8.65531	11.0996	0.00151432	0.0369505	Down
								Ndufb8	NADH:ubiquinone oxidoreductase subunit B8	-1.29495	8.19678	13.0138	0.000498851	0.0182237	Down		Set	SET nuclear oncogene	-1.01972	9.37359	16.5011	8.25471e-05	0.00413616	Down
								Cct6a	chaperonin containing TCP1 subunit 6A	-1.31196	8.06428	12.1606	0.000878447	0.0267472	Down		Cmtm7	CKLF-like MARVEL transmembrane domain containing 7	-1.02914	9.84272	19.0189	2.56917e-05	0.00164247	Down
								Nap1l1	nucleosome assembly protein 1-like 1	-1.31843	8.72953	18.5864	3.13358e-05	0.00232941	Down		Hnrnpa1	heterogeneous nuclear ribonucleoprotein A1	-1.03067	9.41299	16.5158	8.19795e-05	0.00413616	Down
								H2afv	H2A.Z histone variant 2	-1.32265	8.98681	20.8734	1.1055e-05	0.00103933	Down		Mtdh	metadherin	-1.04045	8.60069	11.3388	0.000992432	0.0279525	Down
								Hint1	histidine triad nucleotide binding protein 1	-1.33469	9.49522	26.3207	9.98353e-07	0.00016796	Down		Hp1bp3	heterochromatin protein 1, binding protein 3	-1.05843	8.47074	10.7299	0.00139209	0.0344946	Down
								Nop10	NOP10 ribonucleoprotein	-1.34671	8.46096	16.6806	9.28397e-05	0.00507285	Down		Ndufa4	Ndufa4, mitochondrial complex associated	-1.06324	9.70009	19.5529	2.01255e-05	0.00136875	Down
								Hdgf	heparin binding growth factor	-1.35145	8.30681	14.3454	0.000288653	0.0126395	Down		Rps27l	ribosomal protein S27-like	-1.06908	8.77643	13.5828	0.000330995	0.0117568	Down
								Atp5b	ATP synthase F1 subunit beta	-1.35428	9.27492	23.5936	3.28465e-06	0.000383958	Down		Npm1	nucleophosmin 1	-1.07831	10.5767	24.7365	1.98806e-06	0.000208355	Down
								Hist1h1c	H1.2 linker histone, cluster member	-1.39473	8.05807	12.9728	0.000686318	0.0229719	Down		Chd4	chromodomain helicase DNA binding protein 4	-1.08299	9.0905	15.9347	0.000107745	0.00517903	Down
								Cmtm7	CKLF-like MARVEL transmembrane domain containing 7	-1.40445	9.84272	31.8418	9.62775e-08	1.98549e-05	Down		Vamp8	vesicle-associated membrane protein 8	-1.11708	8.58914	11.5517	0.000936394	0.0268172	Down
								Ssr4	signal sequence receptor, delta	-1.40682	8.65997	14.3921	0.000466116	0.0174262	Down		Snrpf	small nuclear ribonucleoprotein polypeptide F	-1.12163	8.83327	15.3317	0.000143305	0.00627501	Down
								Hmgn1	high mobility group nucleosomal binding domain 1	-1.40705	7.92213	11.6503	0.00137704	0.0365288	Down		Cct2	chaperonin containing TCP1 subunit 2	-1.14201	8.3092	11.2918	0.00101582	0.0282355	Down
								Gdi2	GDP dissociation inhibitor 2	-1.42014	7.80394	10.648	0.00212869	0.0487769	Down		H2afv	H2A.Z histone variant 2	-1.14593	8.98681	16.809	7.1464e-05	0.00368443	Down
								Ramp1	receptor (calcitonin) activity modifying protein 1	-1.4258	9.02585	23.2371	3.84523e-06	0.000416653	Down		Atpif1	ATP synthase inhibitory factor subunit 1	-1.23701	9.01085	19.0769	2.50176e-05	0.00161669	Down
								Sf3b6	splicing factor 3B, subunit 6	-1.44216	8.05582	13.9015	0.000505367	0.0183569	Down		Ythdc1	YTH domain containing 1	-1.23964	8.14214	11.3752	0.000979746	0.0278378	Down
								Adgrg1	adhesion G protein-coupled receptor G1	-1.44593	8.70652	19.0742	2.71779e-05	0.00204409	Down		Taf1d	TATA-box binding protein associated factor, RNA polymerase I, D	-1.25565	8.13564	12.0543	0.000697088	0.0215289	Down
								Cct5	chaperonin containing TCP1 subunit 5	-1.46441	8.24175	16.2	0.000170928	0.00809438	Down		Adgrg1	adhesion G protein-coupled receptor G1	-1.25583	8.70652	15.8048	0.000121502	0.00562871	Down
								Hp1bp3	heterochromatin protein 1, binding protein 3	-1.47548	8.47074	16.4581	9.07363e-05	0.00501455	Down		Etfb	electron transferring flavoprotein, beta polypeptide	-1.26071	8.2173	11.9147	0.000750879	0.0224889	Down
								Cbx1	chromobox 1	-1.51445	7.97009	13.7173	0.000343552	0.0142276	Down		Sec62	SEC62 homolog, preprotein translocation	-1.26511	7.97904	10.4766	0.00152541	0.0370796	Down
								Ifitm2	interferon induced transmembrane protein 2	-1.52376	9.20925	29.6896	2.36984e-07	4.46847e-05	Down		Ran	RAN, member RAS oncogene family	-1.26828	9.31199	23.7147	3.11381e-06	0.000297113	Down
								Tuba1b	tubulin, alpha 1B	-1.53109	7.58544	11.2061	0.00108852	0.0307918	Down		Aldh2	aldehyde dehydrogenase 2, mitochondrial	-1.27607	8.183	11.0853	0.00116844	0.0307402	Down
								Zfp91	zinc finger protein 91	-1.55743	7.62121	11.1342	0.00172003	0.0416521	Down		Neat1	nuclear paraspeckle assembly transcript 1 (non-protein coding)	-1.2855	8.30648	14.7476	0.000300832	0.0109898	Down
								Hmgn5	high-mobility group nucleosome binding domain 5	-1.59402	7.57599	11.4193	0.000977642	0.02867	Down		Dek	DEK proto-oncogene	-1.2999	8.28679	13.8882	0.000597043	0.0190845	Down
								Lmnb1	lamin B1	-1.62657	7.47833	10.1253	0.00194214	0.0454803	Down		Myb	myeloblastosis oncogene	-1.37113	8.41477	15.8032	0.000114643	0.00538904	Down
								Fbl	fibrillarin	-1.63508	7.7972	14.4013	0.000408937	0.0160389	Down		Ndufb1-ps	NADH:ubiquinone oxidoreductase subunit B1	-1.37387	7.89451	11.4877	0.00179451	0.041628	Down
								H2afz	H2A.Z variant histone 1	-1.65769	10.4082	48.463	1.38535e-10	7.55907e-08	Down		H2-DMa	histocompatibility 2, class II, locus DMa	-1.3829	7.7592	11.1873	0.00179451	0.041628	Down
								Ran	RAN, member RAS oncogene family	-1.67498	9.31199	35.6655	2.00731e-08	5.57946e-06	Down		Dbi	diazepam binding inhibitor	-1.39518	7.9859	12.5223	0.00102472	0.0283468	Down
								Txn1	thioredoxin 1	-1.6855	9.36106	36.6799	1.33313e-08	3.87394e-06	Down		U2af1	U2 small nuclear ribonucleoprotein auxiliary factor (U2AF) 1	-1.40218	7.73744	10.447	0.00224802	0.0488829	Down
								Hspd1	heat shock protein 1 (chaperonin)	-1.69055	8.11633	18.0133	4.38868e-05	0.00292259	Down		Ndufc2	NADH:ubiquinone oxidoreductase subunit C2	-1.44144	7.81716	11.1375	0.00194183	0.0440216	Down
								Mtdh	metadherin	-1.71776	8.60069	24.3568	2.34772e-06	0.000312409	Down		Nap1l1	nucleosome assembly protein 1-like 1	-1.45563	8.72953	21.6117	7.93148e-06	0.000641848	Down
								Adgrl4	adhesion G protein-coupled receptor L4	-1.72639	8.2115	17.9122	7.35344e-05	0.00431289	Down		Ndufa7	NADH:ubiquinone oxidoreductase subunit A7	-1.48105	8.23883	14.9856	0.00020314	0.0081167	Down
								Cct7	chaperonin containing TCP1 subunit 7	-1.73966	7.84455	15.0862	0.000293133	0.0127483	Down		Yy1	YY1 transcription factor	-1.53105	7.62306	11.0168	0.00129854	0.0327279	Down
								Snrpd1	small nuclear ribonucleoprotein D1	-1.74368	7.97755	17.7441	9.7866e-05	0.00524614	Down		Cct6a	chaperonin containing TCP1 subunit 6A	-1.54054	8.06428	14.9936	0.000218321	0.00851051	Down
								Selenoh	selenoprotein H	-1.75386	8.16965	18.4776	3.71838e-05	0.00264129	Down		Impdh2	inosine monophosphate dehydrogenase 2	-1.60087	8.24321	18.1757	3.7868e-05	0.00230562	Down
								Dynll1	dynein light chain LC8-type 1	-1.75967	8.60695	21.2589	1.41384e-05	0.0011893	Down		Rcc2	regulator of chromosome condensation 2	-1.63068	7.71639	12.8665	0.000773848	0.0227764	Down
								Bex3	brain expressed X-linked 3	-1.76245	7.50143	12.333	0.000803038	0.0255311	Down		Pgk1	phosphoglycerate kinase 1	-1.63245	7.57135	10.8629	0.00161872	0.0386466	Down
								Cct8	chaperonin containing TCP1 subunit 8	-1.76325	7.7624	14.354	0.000231318	0.0105182	Down		Ptms	parathymosin	-1.64489	7.88547	14.7555	0.000188503	0.00773834	Down
								Vamp5	vesicle-associated membrane protein 5	-1.8289	7.78214	15.7847	0.000170714	0.00809438	Down		Adgrl4	adhesion G protein-coupled receptor L4	-1.64579	8.2115	15.038	0.000246661	0.00944252	Down
								Akr1a1	aldo-keto reductase family 1, member A1	-1.84342	7.81864	14.7959	0.00037912	0.0152435	Down		Cbx1	chromobox 1	-1.64714	7.97009	15.2769	0.000194415	0.00786644	Down
								Stmn1	stathmin 1	-1.84967	10.0769	49.1742	1.26744e-10	7.55907e-08	Down		Txn1	thioredoxin 1	-1.69211	9.36106	35.8536	1.86022e-08	3.30343e-06	Down
								Mat2a	methionine adenosyltransferase 2A	-1.85991	7.45849	11.0334	0.001637	0.0408803	Down		Erp29	endoplasmic reticulum protein 29	-1.72177	7.79577	15.0931	0.000333187	0.0117568	Down
								Hmgb2	high mobility group box 2	-1.87765	10.2721	53.0701	5.05232e-11	4.61421e-08	Down		Hdgf	heparin binding growth factor	-1.72873	8.30681	21.9595	7.70231e-06	0.000631293	Down
								Hlf	hepatic leukemia factor	-1.89568	8.17806	23.1327	4.02713e-06	0.000429091	Down		Hmgn2	high mobility group nucleosomal binding domain 2	-1.73225	8.28836	22.2065	6.07885e-06	0.000511343	Down
								Mef2c	myocyte enhancer factor 2C	-1.93836	8.45615	25.9045	1.59743e-06	0.000261035	Down		Ybx3	Y box protein 3	-1.74229	7.59276	12.3486	0.0010551	0.0288258	Down
								H2afy	macroH2A.1 histone	-1.94266	10.6823	68.2361	1.26827e-13	2.70268e-10	Down		Lgals9	lectin, galactose binding, soluble 9	-1.76257	7.44938	11.9584	0.000763051	0.0226815	Down
								Rnf7	ring finger protein 7	-1.9888	7.01829	9.82029	0.00215785	0.0490931	Down		Cks2	CDC28 protein kinase regulatory subunit 2	-1.76281	8.12508	20.8785	1.28878e-05	0.000925746	Down
								Gcnt2	glucosaminyl (N-acetyl) transferase 2 (I blood group)	-1.99117	7.36494	12.3926	0.000615174	0.021374	Down		Mlec	malectin	-1.76693	7.79437	15.8351	0.000179994	0.00747211	Down
								Hsbp1	heat shock factor binding protein 1	-1.99306	7.49492	13.8787	0.000403883	0.0159384	Down		Rest	RE1-silencing transcription factor	-1.77185	7.23344	10.2012	0.001903	0.0434496	Down
								Impdh2	inosine monophosphate dehydrogenase 2	-2.01626	8.24321	24.9346	1.88121e-06	0.000279687	Down		Snrpd3	small nuclear ribonucleoprotein D3	-1.78703	7.33791	10.4937	0.00170276	0.0400212	Down
								Nhp2	NHP2 ribonucleoprotein	-2.02101	7.50963	13.6067	0.00038319	0.0152556	Down		Vim	vimentin	-1.79971	8.95184	16.7314	0.000776897	0.0227764	Down
								Ciao2a	cytosolic iron-sulfur assembly component 2A	-2.03174	7.3008	10.7677	0.00156285	0.0399652	Down		Cks1b	CDC28 protein kinase 1b	-1.84978	7.44981	11.4816	0.000924637	0.0266271	Down
								Lsm3	LSM3 homolog, U6 small nuclear RNA and mRNA degradation associated	-2.03297	7.42289	14.16	0.000344881	0.0142276	Down		Phf14	PHD finger protein 14	-1.85832	7.65585	14.8372	0.000215503	0.00846175	Down
								Uqcrc1	ubiquinol-cytochrome c reductase core protein 1	-2.05808	7.239	9.92302	0.00217225	0.0492454	Down		1110038B12Rik	RIKEN cDNA 1110038B12 gene	-1.86575	7.39973	11.8374	0.00125229	0.0318959	Down
								Hspa9	heat shock protein 9	-2.07507	7.19998	10.8146	0.00140286	0.0369708	Down		Selenoh	selenoprotein H	-1.89704	8.16965	20.45	1.5462e-05	0.00107444	Down
								Hhex	hematopoietically expressed homeobox	-2.08234	7.06072	10.5858	0.00144418	0.0375603	Down		Ciao2a	cytosolic iron-sulfur assembly component 2A	-1.9171	7.3008	12.2787	0.0010287	0.0283468	Down
								Gpx1	glutathione peroxidase 1	-2.10151	10.1308	62.295	9.59372e-13	1.22665e-09	Down		Ptpre	protein tyrosine phosphatase receptor type E	-1.95186	8.03691	20.8152	1.46662e-05	0.00103034	Down
								Cd81	CD81 antigen	-2.12407	7.0626	11.5278	0.00106988	0.0303988	Down		Gpx1	glutathione peroxidase 1	-1.97332	10.1308	60.5712	1.74659e-12	7.97568e-10	Down
								Mdh2	malate dehydrogenase 2, NAD (mitochondrial)	-2.14781	7.60932	16.4418	9.09882e-05	0.00501455	Down		H2afy	macroH2A.1 histone	-1.97844	10.6823	71.2725	4.61795e-14	3.28028e-11	Down
								Lgals9	lectin, galactose binding, soluble 9	-2.1772	7.44938	12.5781	0.000619801	0.0214183	Down		Alox5ap	arachidonate 5-lipoxygenase activating protein	-2.06045	7.83942	17.6932	5.80294e-05	0.00317079	Down
								Ifitm1	interferon induced transmembrane protein 1	-2.21348	9.56587	27.5364	8.20913e-05	0.0046858	Down		Lmo2	LIM domain only 2	-2.09786	9.03571	37.0836	7.37978e-08	1.07225e-05	Down
								Psmb6	proteasome (prosome, macropain) subunit, beta type 6	-2.2175	8.04361	23.1857	5.50299e-06	0.000556178	Down		Ifitm1	interferon induced transmembrane protein 1	-2.13356	9.56587	26.0747	0.00010864	0.00518309	Down
								Cks2	CDC28 protein kinase regulatory subunit 2	-2.24551	8.12508	24.9838	3.20845e-06	0.000383958	Down		Ndufb8	NADH:ubiquinone oxidoreductase subunit B8	-2.13516	8.19678	26.1726	2.98881e-06	0.000289507	Down
								Cenpx	centromere protein X	-2.27568	7.13489	13.8744	0.000338073	0.0142191	Down		AI662270	schlafen long noncoding RNA	-2.14527	7.62358	17.2653	0.000105956	0.00513165	Down
								1810058I24Rik	short transmembrane mitochondrial protein 1	-2.28088	7.36069	14.8542	0.000270829	0.0121078	Down		Serpinb1a	serine (or cysteine) peptidase inhibitor, clade B, member 1a	-2.14707	7.63527	17.0753	6.3106e-05	0.00336197	Down
								Phgdh	3-phosphoglycerate dehydrogenase	-2.37291	7.43001	15.4402	0.000138095	0.00694027	Down		Tmpo	thymopoietin	-2.17336	7.62209	17.9467	6.23774e-05	0.00335108	Down
								Cdc5l	cell division cycle 5-like	-2.38119	6.99994	10.039	0.00191282	0.0449582	Down		Stmn1	stathmin 1	-2.18216	10.0769	64.2013	6.4986e-13	3.19581e-10	Down
								Stap1	signal transducing adaptor family member 1	-2.39012	6.89774	10.6402	0.00140543	0.0369708	Down		Mef2c	myocyte enhancer factor 2C	-2.18297	8.45615	29.0637	4.3883e-07	5.50086e-05	Down
								Mrfap1	Morf4 family associated protein 1	-2.41027	7.7658	22.6997	5.56402e-06	0.000556178	Down		Etv6	ets variant 6	-2.23602	7.30037	14.0985	0.000334699	0.0117568	Down
								2900097C17Rik	BSCL2 lipid droplet biogenesis associated, seipin	-2.41267	6.82471	10.397	0.00158757	0.0402751	Down		Hmgb2	high mobility group box 2	-2.26304	10.2721	72.595	9.02699e-14	5.24632e-11	Down
								H1f0	H1.0 linker histone	-2.44267	6.90381	10.6942	0.00136796	0.0364389	Down		Dnttip2	deoxynucleotidyltransferase, terminal, interacting protein 2	-2.32367	6.90466	10.1083	0.00194163	0.0440216	Down
								Cks1b	CDC28 protein kinase 1b	-2.47718	7.44981	18.1448	4.24147e-05	0.00291567	Down		Atp6v0c	ATPase, H+ transporting, lysosomal V0 subunit C	-2.32451	7.81372	21.4143	3.15224e-05	0.00193772	Down
								Gm2a	GM2 ganglioside activator protein	-2.48342	7.13447	11.6353	0.000879359	0.0267472	Down		Nfic	nuclear factor I/C	-2.35645	6.97234	10.3491	0.00162619	0.0386476	Down
								Vps36	vacuolar protein sorting 36	-2.49705	6.96438	11.8677	0.000764113	0.0249864	Down		Supt5	suppressor of Ty 5, DSIF elongation factor subunit	-2.3651	6.80002	10.1963	0.00182364	0.0420885	Down
								Tspan13	tetraspanin 13	-2.56644	8.02614	26.6783	9.4579e-07	0.000163417	Down		Lmnb1	lamin B1	-2.40682	7.47833	17.3367	8.48558e-05	0.00417295	Down
								Hist1h2ac	H2A clustered histone 6	-2.56875	7.38394	13.4853	0.000463349	0.0174247	Down		Hmgn5	high-mobility group nucleosome binding domain 5	-2.41243	7.57599	17.6669	5.34325e-05	0.00304994	Down
								Tomm22	translocase of outer mitochondrial membrane 22	-2.57319	7.27184	13.1701	0.000412192	0.016068	Down		Hhex	hematopoietically expressed homeobox	-2.41781	7.06072	10.9961	0.00117663	0.0308288	Down
								Cd93	CD93 antigen	-2.60104	7.18057	13.9036	0.000345755	0.0142276	Down		Dkc1	dyskeratosis congenita 1, dyskerin	-2.42838	6.96948	11.3382	0.00103469	0.0283897	Down
								Lockd	lncRNA downstream of Cdkn1b	-2.66288	7.12018	14.1867	0.000273387	0.0121372	Down		Hmgb3	high mobility group box 3	-2.43759	7.5253	17.9012	5.34325e-05	0.00304994	Down
								Dctpp1	dCTP pyrophosphatase 1	-2.70148	7.14095	14.8887	0.000176904	0.00831581	Down		Prtn3	proteinase 3	-2.49835	9.14695	57.3096	5.51092e-12	2.34875e-09	Down
								Tuba4a	tubulin, alpha 4A	-2.81098	7.29137	17.3409	8.38403e-05	0.00470167	Down		Parp1	poly (ADP-ribose) polymerase family, member 1	-2.54636	7.15298	13.2056	0.000498556	0.016345	Down
								Lmo2	LIM domain only 2	-2.89025	9.03571	53.4324	5.64226e-10	2.40473e-07	Down		Hist1h2ap	H2A clustered histone 24	-2.58789	9.96394	88.7266	1.84539e-16	2.35951e-13	Down
								Spi1	Spi-1 proto-oncogene	-2.92528	7.50433	20.1253	2.54213e-05	0.00198193	Down		Hlf	hepatic leukemia factor	-2.59244	8.17806	29.238	2.86795e-07	3.75081e-05	Down
								Gng10	guanine nucleotide binding protein (G protein), gamma 10	-2.93626	7.37531	19.8471	2.25492e-05	0.00184817	Down		Dap	death-associated protein	-2.61696	7.04956	13.1794	0.000415298	0.0142742	Down
								Mki67	antigen identified by monoclonal antibody Ki 67	-3.03455	8.07188	32.7092	7.95318e-08	1.69482e-05	Down		Cenpa	centromere protein A	-2.64315	8.02161	30.5976	1.61794e-07	2.20074e-05	Down
								Dido1	death inducer-obliterator 1	-3.04181	6.65958	10.1368	0.00180948	0.0431642	Down		Hist1h2ae	H2A clustered histone 8	-2.70002	8.77393	51.7983	4.02986e-11	1.51546e-08	Down
								Actl6a	actin-like 6A	-3.05965	6.76256	10.2141	0.00174042	0.0418923	Down		Rdx	radixin	-2.72431	7.32831	15.6499	0.000125368	0.00576602	Down
								Wwc2	WW, C2 and coiled-coil domain containing 2	-3.0598	6.49594	10.0445	0.00189567	0.0447196	Down		Psmb7	proteasome (prosome, macropain) subunit, beta type 7	-2.7255	7.21586	15.6392	0.000147333	0.00640748	Down
								Pigp	phosphatidylinositol glycan anchor biosynthesis, class P	-3.06086	6.56257	10.3825	0.00159914	0.0404084	Down		Srsf1	serine and arginine-rich splicing factor 1	-2.73099	7.20465	15.4654	0.000134504	0.00600436	Down
								Utp3	UTP3 small subunit processome component	-3.13059	6.67468	11.3292	0.000997146	0.028845	Down		Egfl7	EGF-like domain 7	-2.75767	7.15271	13.6221	0.000481718	0.0160397	Down
								Ybx3	Y box protein 3	-3.15219	7.59276	25.0443	2.01388e-06	0.000292607	Down		Ifitm2	interferon induced transmembrane protein 2	-2.80909	9.20925	65.5041	3.19093e-13	1.69997e-10	Down
								Ddx39	DEAD box helicase 39a	-3.27897	6.8751	13.5455	0.000354379	0.0144302	Down		Vdac1	voltage-dependent anion channel 1	-2.90855	7.43865	19.728	2.23583e-05	0.00148892	Down
								Cd34	CD34 antigen	-3.28596	8.2758	42.1925	1.60975e-09	6.0536e-07	Down		Akirin2	akirin 2	-2.98301	6.55094	9.87754	0.00206241	0.0461013	Down
								Tmed9	transmembrane p24 trafficking protein 9	-3.33053	8.01946	30.9678	2.37647e-07	4.46847e-05	Down		Psmd14	proteasome (prosome, macropain) 26S subunit, non-ATPase, 14	-2.99539	6.6081	9.83803	0.00210403	0.0464605	Down
								Dap	death-associated protein	-3.41076	7.04956	14.6083	0.00021001	0.00965894	Down		Hist1h1c	H1.2 linker histone, cluster member	-3.04829	8.05807	36.3257	1.67717e-08	3.10555e-06	Down
								Prtn3	proteinase 3	-3.81615	9.14695	85.9956	4.24868e-16	2.71618e-12	Down		Stk16	serine/threonine kinase 16	-3.09508	6.76187	10.9094	0.00122859	0.0315218	Down
								Psma1	proteasome subunit alpha 1	-3.82381	7.43481	24.0344	4.421e-06	0.000463335	Down		Gm20342	predicted gene, 20342	-3.13952	6.61419	11.4491	0.000939629	0.0268172	Down
								Atp2b4	ATPase, Ca++ transporting, plasma membrane 4	-3.84585	7.25411	22.3544	5.69074e-06	0.000559707	Down		Top2a	topoisomerase (DNA) II alpha	-3.14617	7.12826	11.7844	0.00106111	0.0288666	Down
								Cdca8	cell division cycle associated 8	-3.87495	7.34854	24.4564	3.01301e-06	0.000370427	Down		Tpx2	TPX2, microtubule-associated	-3.15619	6.669	10.8486	0.00130822	0.0327279	Down
								Pgam1	phosphoglycerate mutase 1	-3.88713	7.4396	23.8458	2.93899e-06	0.000368411	Down		Nfe2	nuclear factor, erythroid derived 2	-3.17539	6.79825	12.0703	0.000691628	0.021464	Down
								Hist1h2bc	H2B clustered histone 4	-4.26518	9.22449	25.7066	0.00089465	0.0268521	Down		Rasgrp2	RAS, guanyl releasing protein 2	-3.1819	6.74608	11.8618	0.000766339	0.0226815	Down
								Mpo	myeloperoxidase	-4.37994	8.09233	30.4563	2.14613e-06	0.000297666	Down		Cd34	CD34 antigen	-3.2848	8.2758	43.0303	1.16615e-09	3.24139e-07	Down
								Cenpa	centromere protein A	-4.50897	8.02161	43.7924	9.14115e-10	3.65246e-07	Down		Wfdc17	WAP four-disulfide core domain 17	-3.28908	6.77391	11.1316	0.00143996	0.0354063	Down
								Tmem30a	transmembrane protein 30A	-7.61211	6.10183	9.83604	0.0021093	0.0486814	Down		Knstrn	kinetochore-localized astrin/SPAG5 binding	-3.29069	6.71773	13.0924	0.000419753	0.0143502	Down
								Cisd1	CDGSH iron sulfur domain 1	-7.6172	6.00276	10.142	0.0018076	0.0431642	Down		Capg	capping actin protein, gelsolin like	-3.30965	6.8651	13.7492	0.000318679	0.0114456	Down
								Foxo3	forkhead box O3	-7.62352	5.89993	9.76701	0.00218426	0.0493426	Down		Tmbim4	transmembrane BAX inhibitor motif containing 4	-3.33561	6.86126	14.0089	0.000269543	0.0100771	Down
								Timm17a	translocase of inner mitochondrial membrane 17a	-7.63956	6.04063	10.2607	0.0017028	0.0415199	Down		Mplkip	M-phase specific PLK1 intereacting protein	-3.44973	6.89702	15.5614	0.000128525	0.00582833	Down
								Ccnb1	cyclin B1	-7.64532	5.79831	9.87091	0.00207563	0.0480778	Down		Lockd	lncRNA downstream of Cdkn1b	-3.53962	7.12018	17.4869	5.21005e-05	0.00302798	Down
								Mrpl35	mitochondrial ribosomal protein L35	-7.68772	6.17083	10.4407	0.0015557	0.0399456	Down		Ak2	adenylate kinase 2	-3.65488	7.19867	18.9569	2.74588e-05	0.00172102	Down
								Mrto4	mRNA turnover 4, ribosome maturation factor	-7.7311	5.99678	10.4406	0.00155583	0.0399456	Down		Mki67	antigen identified by monoclonal antibody Ki 67	-3.6712	8.07188	40.608	3.5622e-09	8.75889e-07	Down
								Vkorc1	vitamin K epoxide reductase complex, subunit 1	-7.74019	5.96374	10.7289	0.00134679	0.0360251	Down		Gcnt2	glucosaminyl (N-acetyl) transferase 2 (I blood group)	-3.74638	7.36494	20.8113	1.25752e-05	0.000925746	Down
								Bex6	brain expressed family member 6	-7.76718	6.26687	10.945	0.00121143	0.0330066	Down		Cdca8	cell division cycle associated 8	-3.8167	7.34854	23.769	3.62933e-06	0.000330443	Down
								Gyg	glycogenin 1	-7.77709	5.96374	11.097	0.0011211	0.0310788	Down		Bcl11a	BCL11 transcription factor A	-4.01349	7.53591	28.4085	5.69762e-07	7.00479e-05	Down
								Srm	spermidine synthase	-7.77996	5.93133	11.0751	0.0011334	0.031232	Down		Spi1	Spi-1 proto-oncogene	-4.09168	7.50433	30.1028	2.92981e-07	3.75081e-05	Down
								Gm19590	predicted gene, 19590	-7.78827	6.25561	11.6109	0.000869071	0.0267472	Down		Hist1h2bc	H2B clustered histone 4	-4.41781	9.22449	28.9493	0.000608737	0.0193032	Down
								Cdca3	cell division cycle associated 3	-7.79206	6.22518	11.5247	0.000906899	0.0270925	Down		Mpo	myeloperoxidase	-4.86243	8.09233	43.5904	6.2935e-08	9.35683e-06	Down
								2610001J05Rik	small integral membrane protein 30	-7.79513	6.19347	11.2848	0.0010213	0.0294105	Down		Kars	lysyl-tRNA synthetase 1	-7.48719	5.84809	9.76139	0.00219048	0.0481228	Down
								Hexa	hexosaminidase A	-7.83349	6.03991	11.5679	0.000887755	0.0267708	Down		Tlk2	tousled-like kinase 2 (Arabidopsis)	-7.50614	6.08943	9.73392	0.00222114	0.0486294	Down
								Hsd17b12	hydroxysteroid (17-beta) dehydrogenase 12	-7.90539	6.15926	11.8846	0.000759382	0.0249864	Down		Zfp704	zinc finger protein 704	-7.52756	5.97174	9.86466	0.00207901	0.0463105	Down
								Rilpl2	Rab interacting lysosomal protein-like 2	-7.90681	6.36984	11.8679	0.000785022	0.0251519	Down		Prdx4	peroxiredoxin 4	-7.52965	6.00239	10.2224	0.00173594	0.0406515	Down
								Mettl7a1	thiol methyltransferase 1A1	-7.92317	6.34637	12.483	0.00056622	0.0199992	Down		Gng12	guanine nucleotide binding protein (G protein), gamma 12	-7.53537	6.02603	10.0446	0.00189848	0.0434496	Down
								Usp14	ubiquitin specific peptidase 14	-7.92543	6.2019	12.335	0.000608717	0.0212652	Down		Bub1b	BUB1B, mitotic checkpoint serine/threonine kinase	-7.57265	5.86215	10.3037	0.00166916	0.0395221	Down
								Rbp1	retinol binding protein 1, cellular	-7.94188	6.12838	11.902	0.000775374	0.0250418	Down		Vcpip1	valosin containing protein (p97)/p47 complex interacting protein 1	-7.61477	6.03183	10.2764	0.00168949	0.0398558	Down
								Hmmr	hyaluronan mediated motility receptor (RHAMM)	-7.99733	6.30012	13.1047	0.000418291	0.0161092	Down		Tmem33	transmembrane protein 33	-7.62407	5.96124	10.6883	0.00137437	0.0341881	Down
								Tspan4	tetraspanin 4	-8.00582	6.27242	13.0558	0.000428349	0.0163978	Down		Eif2ak2	eukaryotic translation initiation factor 2-alpha kinase 2	-7.6374	6.06765	10.3889	0.00159664	0.0383735	Down
								Cdc20	cell division cycle 20	-8.07842	6.55085	14.2565	0.000240713	0.0108372	Down		Ywhag	tyrosine 3-monooxygenase/tryptophan 5-monooxygenase activation protein, gamma polypeptide	-7.67144	6.1592	11.1748	0.00107859	0.0292178	Down
								Nme4	NME/NM23 nucleoside diphosphate kinase 4	-8.09685	6.32164	14.3275	0.000231983	0.0105182	Down		Tmem248	transmembrane protein 248	-7.6752	5.9018	10.4381	0.00158212	0.038168	Down
								Pak1ip1	PAK1 interacting protein 1	-8.14785	6.64459	15.227	0.000151093	0.00731769	Down		Oxct1	3-oxoacid CoA transferase 1	-7.67668	6.22503	11.3274	0.00099997	0.0279985	Down
								Orai1	ORAI calcium release-activated calcium modulator 1	-8.18463	6.44726	15.4036	0.000138957	0.00694027	Down		Nfya	nuclear transcription factor-Y alpha	-7.72507	6.23728	11.4904	0.00092244	0.0266271	Down
								Ezh2	enhancer of zeste 2 polycomb repressive complex 2 subunit	-8.28423	6.6693	15.9847	0.000107255	0.00557465	Down		Farsa	phenylalanyl-tRNA synthetase, alpha subunit	-7.79552	6.28229	11.2123	0.00115726	0.0305718	Down
								Flt3	FMS-like tyrosine kinase 3	-8.30288	6.84361	17.5211	5.17064e-05	0.00340783	Down		Echs1	enoyl Coenzyme A hydratase, short chain, 1, mitochondrial	-7.8111	6.16698	11.9552	0.000733438	0.0221173	Down
								Hoxa9	homeobox A9	-8.4715	6.83565	19.2689	2.30241e-05	0.0018632	Down		Tnfrsf13b	tumor necrosis factor receptor superfamily, member 13b	-7.82377	6.34882	12.3209	0.000612945	0.0193032	Down
								B9d2	B9 protein domain 2	-8.76112	6.99813	24.5823	2.14265e-06	0.000297666	Down		Mgat2	mannoside acetylglucosaminyltransferase 2	-7.88056	6.31572	12.3226	0.000630179	0.0197487	Down
								Birc5	baculoviral IAP repeat-containing 5	-8.76627	6.99122	24.5511	2.18838e-06	0.000297666	Down		Ube2c	ubiquitin-conjugating enzyme E2C	-7.92137	6.7389	13.8106	0.000298168	0.0109551	Down
								Ube2c	ubiquitin-conjugating enzyme E2C	-8.81088	6.7389	23.5402	3.40993e-06	0.00038928	Down		Bex6	brain expressed family member 6	-7.9282	6.26687	12.9812	0.000445247	0.0149814	Down
								Cenpe	centromere protein E	-8.99857	7.42836	30.76	1.77941e-07	3.55492e-05	Down		Taok1	TAO kinase 1	-7.94066	6.45005	13.4633	0.000351594	0.012216	Down
								Ccnb2	cyclin B2	-9.29271	7.60284	37.494	1.03351e-08	3.1463e-06	Down		Glod4	glyoxalase domain containing 4	-7.95077	6.41756	13.9521	0.000277776	0.0102649	Down
								Cenpf	centromere protein F	-9.33854	7.64989	39.1651	5.11091e-09	1.71969e-06	Down		Retreg1	reticulophagy regulator 1	-7.9821	6.37728	14.0189	0.000269003	0.0100771	Down
																	Ctdsp2	CTD small phosphatase 2	-8.12229	6.50636	15.8792	0.000110983	0.00525568	Down
																	Ctsb	cathepsin B	-8.13255	6.53932	14.8326	0.000192916	0.0078555	Down
																	Cdc20	cell division cycle 20	-8.24054	6.55085	16.9272	6.81532e-05	0.0035423	Down
																	Bbx	bobby sox HMG box containing	-8.24707	6.63165	17.3761	5.50763e-05	0.00308862	Down
																	Fam117a	family with sequence similarity 117, member A	-8.3625	6.66046	18.775	2.88672e-05	0.00179173	Down
																	Birc5	baculoviral IAP repeat-containing 5	-8.54784	6.99122	22.5802	5.21306e-06	0.000444361	Down
																	Flt3	FMS-like tyrosine kinase 3	-8.61963	6.84361	23.0101	4.30884e-06	0.000372249	Down
																	H1fx	H1.10 linker histone	-8.64665	7.01514	23.3685	3.66986e-06	0.000330443	Down
																	Cenpe	centromere protein E	-9.22423	7.42836	37.7159	9.07514e-09	1.95003e-06	Down
																	Hist1h2ac	H2A clustered histone 6	-9.26507	7.38394	37.9754	8.05875e-09	1.83998e-06	Down
																	Ccnb2	cyclin B2	-9.33712	7.60284	40.9045	2.71062e-09	7.22043e-07	Down
																	Cenpf	centromere protein F	-9.39248	7.64989	42.9805	1.15587e-09	3.24139e-07	Down
