# Supplementary material for: Lack of MDA5 delays hematopoietic aging by modulating inflammaging and proteostasis in mice
Source: Nat Commun. 2026 Feb 12;17:1645. doi: 10.1038/s41467-026-69424-x (PMC12905429; doi:10.1038/s41467-026-69424-x)
Supplement: Supplementary file 17 — Source Data [file 41467_2026_69424_MOESM17_ESM.xlsx]

## Sheet: Fig. 1A
a	IFN𝜷
	pg/ml
	Aged WT	Aged Mda5 -/-
	138.8	67.85
	128	35.85
	137.95	60.45
	161.6	17.7
	172.7	25.7
	137.1	21.45
	two-tailed t-test
	p=	<0.0001
	****

## Sheet: Fig. 1B
b	IL-1α		IL-1β		IL-10		IL-6		IL-27		IL-17a		IL-23
	Fold Change		Fold Change		Fold Change		Fold Change		Fold Change		Fold Change		Fold Change
	Aged WT	Aged Mda5 -/-	Aged WT	Aged Mda5 -/-	Aged WT	Aged Mda5 -/-	Aged WT	Aged Mda5 -/-	Aged WT	Aged Mda5 -/-	Aged WT	Aged Mda5 -/-	Aged WT	Aged Mda5 -/-
	1.28022	0.504914	0.988019	0.869056	1.29617	0.374433	1.03153	0.336458	0.808016	0.378953	1.13366	0.31042	0.984375	0.748097
	0.719778	0.557746	1.01198	0.873384	0.703833	0.324383	0.968467	0.102162	1.19198	0.489907	0.866339	0.37916	1.01563	0.477135
	0.9884	0.572365	0.893801	0.325268	1.0074	0.307365	0.787557	0.596358	0.975627	0.180231	0.809256	0.348063	0.73829	0.672913
	1.0116	0.812463	1.1062	0.306042	1.47181	0.188172	1.21548	0.564492	1.23723	0.219774	1.19074	0.159339	1.26171	0.517664
	1.07938	0.645578	0.937825	0.469919	0.520794	0.356084	0.996965	0.637329	0.787141			0.203636	0.882788	0.0913039
	0.759472	0.663261	1.06218	0.470067	0.775425	0.743574	0.943602	0.320357	two-tailed t-test			0.231405	1.17263	0.364285
	0.827065	0.635832		0.684504	1.02842	0.638985	1.0564	0.313338	p=	0.0006	two-tailed t-test		1.08496	0.721419
	1.15733	0.672043	two-tailed t-test		1.19615			0.263082	***		p=	3.2e-05		0.705195
	1.17675	0.836861	p=	0.0007	two-tailed t-test			0.114391			****			0.279628
	two-tailed t-test		***		p=	0.0011	two-tailed t-test							0.396154
	p=	0.0003			**		p=	4e-06					two-tailed t-test
	***						****						p=	9.9e-05
													****

## Sheet: Fig. 1C
c	IFNβ						IL-1α						IL-10						TNF
	pg/ml						pg/ml						pg/ml						pg/ml
	Young WT	Young Mda5 -/-	Mid WT	Mid Mda5 -/-	Aged WT	Aged Mda5 -/-	Young WT	Young Mda5 -/-	Mid WT	Mid Mda5 -/-	Aged WT	Aged Mda5 -/-	Young WT	Young Mda5 -/-	Mid WT	Mid Mda5 -/-	Aged WT	Aged Mda5 -/-	Young WT	Young Mda5 -/-	Mid WT	Mid Mda5 -/-	Aged WT	Aged Mda5 -/-
	40.9	34.35	45.9	37.6	138.8	67.85	60.785	12.22	112.02	54.22	154.26	94.79	47.27	30.865	96.96	49.47	104.88	37.895	110.765	69.98	122.46	118.62	92.735	78.63
	37.1	27.8	58.2	36.15	128	35.85	78.985	10.95	86.66	49.46	108.54	90.87	31.515	24.38	58.34	45.1	83.26	71.71	118.62	78.41	144.675	141.31	108.25	94.87
	47.75	30.55	55	31.5	137.95	60.45	56.725	26.61		37.055	118.2	96.045	39.2	28.455	71.31	51.67	110.425	79.84	114.74	102.91	114.74	133.86	117.805
		33.3	53		161.6	17.7		15.96			165.4	119.6	43.33				128.435	68.61		102.85	129.08
		29.6			172.7	25.7		13.35			168.175
	two way ANOVA						two way ANOVA						two way ANOVA						two way ANOVA
	Young WT vs. Young Mda5-/-			p=	0.3085	ns	Young WT vs. Young Mda5-/-			p=	<0,0001	****	Young WT vs. Young Mda5-/-			p=	0.2627	ns	Young WT vs. Young Mda5-/-			p=	0.0204	*
	Young WT vs. Mid WT			p=	0.3163	ns	Young WT vs. Mid WT			p=	0.0124	*	Young WT vs. Mid WT			p=	0.0021	**	Young WT vs. Mid WT			p=	0.2405	ns
	Young WT vs. Mid Mda5-/-			p=	0.5632	ns	Young WT vs. Mid Mda5-/-			p=	0.1189	ns	Young WT vs. Mid Mda5-/-			p=	0.4469	ns	Young WT vs. Mid Mda5-/-			p=	0.164	ns
	Young WT vs. Aged WT			p=	<0,0001	****	Young WT vs. Aged WT			p=	<0,0001	****	Young WT vs. Aged WT			p=	<0,0001	****	Young WT vs. Aged WT			p=	0.4752	ns
	Young WT vs. Aged Mda5-/-			p=	0.9693	ns	Young WT vs. Aged Mda5-/-			p=	0.0024	**	Young WT vs. Aged Mda5-/-			p=	0.0206	*	Young WT vs. Aged Mda5-/-			p=	0.0373	*

## Sheet: Fig. 2A
a	EPCR SLAM
	Frequency in BM
	Young WT	Young Mda5 -/-	Mid WT	Mid Mda5 -/-	Aged WT	Aged Mda5 -/-
	0.00174	0.00308	0.037	0.026	1.22	1.26
	0.00155	0.00273	0.043	0.024	1	0.41
	0.00135	0.00255	0.041	0.028	1.71	0.39
	0.00194	0.00319	0.048	0.02	0.64	0.35
	0.00299	0.00294	0.066	0.019	2.28	0.87
	0.0024	0.00286	0.045	0.025	2.17	0.61
	0.00192		0.08	0.026	1.5	0.6
			0.068	0.028	2.13	0.78
			0.06	0.033	1.38	1.18
				0.024	0.15	0.28
				0.026	0.25	0.29
	ordinary One-way ANOVA (Tukey's multiple comparisons test)
	Young WT vs. Young Mda5-/-			p=	>0.9999	ns
	Young WT vs. Mid WT			p=	0.9998	ns
	Young WT vs. Aged WT			p=	<0.0001	****
	Young Mda5-/- vs. Mid Mda5-/-			p=	>0.9999	ns
	Young Mda5-/- vs. Aged Mda5-/-			p=	0.0105	*
	Mid WT vs. Mid Mda5-/-			p=	>0.9999	ns
	Mid WT vs. Aged WT			p=	<0.0001	****
	Mid Mda5-/- vs. Aged Mda5-/-			p=	0.0035	**
	Aged WT vs. Aged Mda5-/-			p=	0.0006	**

## Sheet: Fig. 2B
b	LSK SLAM
	Frequency in BM
	Young WT	Young Mda5 -/-	Mid WT	Mid Mda5 -/-	Aged WT	Aged Mda5 -/-
	0.011	0.015	0.064	0.055	1.62	0.71
	0.00975	0.015	0.088	0.046	1.44	0.19
	0.011	0.013	0.093	0.052	1.03	0.15
	0.012	0.013	0.11	0.058	0.42	0.53
	0.012	0.00709	0.098	0.057	1.45	0.32
	0.00856	0.02	0.097	0.043	1.13	0.27
	0.011	0.02	0.071	0.056	0.82	0.61
	0.01	0.019	0.069	0.048	1.11	0.62
	0.016	0.013		0.037	0.63	1.24
	0.013	0.011		0.043	0.49	0.62
	0.011	0.011		0.035	0.99
				0.062
	ordinary One-way ANOVA (Tukey's multiple comparisons test)
	Young WT vs. Young Mda5-/-			p=	>0.9999	ns
	Young WT vs. Mid WT			p=	0.9718	ns
	Young WT vs. Aged WT			p=	<0.0001	****
	Young Mda5-/- vs. Mid Mda5-/-			p=	0.9988	ns
	Young Mda5-/- vs. Aged Mda5-/-			p=	<0.0001	****
	Mid WT vs. Mid Mda5-/-			p=	<0.0001	ns
	Mid WT vs. Aged WT			p=	<0.0001	****
	Mid Mda5-/- vs. Aged Mda5-/-			p=	<0.0001	****
	Aged WT vs. Aged Mda5-/-			p=	<0.0001	****

## Sheet: Fig. 2C
c	LT HSCs
	Frequency in BM
	Young WT	Young Mda5 -/-	Mid WT	Mid Mda5 -/-	Aged WT	Aged Mda5 -/-
	0.00428	0.00595	0.071	0.043	1.61	0.7
	0.00711	0.00381	0.072	0.049	1.43	0.19
	0.012	0.021	0.088	0.036	1.02	0.14
	0.00877	0.021	0.11	0.061	0.41	0.49
	0.012	0.021	0.093	0.047	1.45	0.3
	0.012	0.014	0.096	0.06	1.11	0.26
	0.019	0.013	0.083	0.052	0.81	0.55
	0.015	0.012	0.094	0.056	1.07	0.59
	0.013		0.098		0.61
			0.1
	ordinary One-way ANOVA (Tukey's multiple comparisons test)
	Young WT vs. Young Mda5-/-			p=	>0.9999	ns
	Young WT vs. Mid WT			p=	0.9374	ns
	Young WT vs. Aged WT			p=	<0.0001	****
	Young Mda5-/- vs. Mid Mda5-/-			p=	0.9987	ns
	Young Mda5-/- vs. Aged Mda5-/-			p=	<0.0001	**
	Mid WT vs. Mid Mda5-/-			p=	0.0008	ns
	Mid WT vs. Aged WT			p=	<0.0001	****
	Mid Mda5-/- vs. Aged Mda5-/-			p=	0.0054	**
	Aged WT vs. Aged Mda5-/-			p=	<0.0001	****

## Sheet: Fig. 2D
d	GSSG		NAD+		NADP+
	Fold Change		Fold Change		Fold Change
	Aged WT	Aged Mda5 -/-	Aged WT	Aged Mda5 -/-	Aged WT	Aged Mda5 -/-
	0.967917	0.997609	0.96539	1.2649	1.20103	1.36681
	0.970159	0.739528	1.18484	1.16995	0.79897	1.88267
	0.91172	0.969743	0.849767	1.30704	0.560437	3.70233
	1.1502	0.763931	0.905208	1.61709	1.43956	2.84484
	1.04323	0.58074	0.975772	1.5733	0.6046
	0.956771	0.905878	1.11902	1.02131	1.3954
	two-tailed t-test		1.05594	1.25799	two-tailed t-test
	p=	0.0406	0.944062		p=	0.0131
	*		two-tailed t-test		*
			p=	0.0028
			**

## Sheet: Fig. 2E
e	Mitochondrial Mass (MTG)
	Fold Change
	Aged WT	Aged Mda5 -/-
	1.00028	1.37081
	1.05123	1.27444
	0.747715	1.6411
	0.836887	1.08391
	1.13271	1.55491
	1.13773	0.961989
	1.22812	1.26494
	0.865329	1.34653
	two-tailed t-test
	p=	0.0071
	**

## Sheet: Fig. 2F
f	Membrane potential (TMRM)
	Fold Change
	Aged WT	Aged Mda5 -/-
	0.858442	1.22121
	1.11962	1.25331
	1.02194	1.01201
	1.07903	1.17894
	1.11532	1.14201
	0.855377	1.06211
	0.950272	0.997741
	0.996489	1.07539
	1.00351	1.11156
		1.36019
	two-tailed t-test
	p=	0.0105
	*

## Sheet: Fig. 2G
g	CMPs		GMPs		CLPs		MEPs
	Frequency in BM		Frequency in BM		Frequency in BM		Frequency in BM
	Young WT	Young Mda5 -/-	Young WT	Young Mda5 -/-	Young WT	Young Mda5 -/-	Young WT	Young Mda5 -/-
	0.41	0.33	0.4	0.33	0.029	0.021	0.4	0.33
	0.52	0.27	0.45	0.37	0.031	0.028	0.35	0.27
	0.38	0.39	0.37	0.4	0.024	0.024	0.37	0.39
	0.5		0.42		0.027		0.44
	two-tailed t-test		two-tailed t-test		two-tailed t-test		two-tailed t-test
	p=	0.0565	p=	0.1586	p=	0.2218	p=	0.1668
	ns		ns		ns		ns

[truncated: 69 more sheets: Fig. 2H, Fig.2I, Fig. 2J,  Fig. 2K,  Fig. 2L, Fig. 3A, Fig. 3B, Fig. 3C, Fig. 3D, Fig. 3E, Fig. 3F, Fig. 3G, Fig. 3H, Fig. 3I, Fig. 3J, Fig 3K, Fig 3L,M,N,O, Fig5C_MA_dsRNA, Fig5D_Old_dsRNA, Fig 7D_Young_pEif2a …]
